# Supplementary material for: Machine Learning-Based Data Mining Method for Sentiment Analysis of the Sewol Ferry Disaster's Effect on Social Stress
Source: Front Psychiatry. 2020 Dec 23;11:505673. doi: 10.3389/fpsyt.2020.505673 (PMC7785789; doi:10.3389/fpsyt.2020.505673)
Supplement: Supplementary file 1 [file Data_Sheet_1.ZIP]

Archive with 104 entries (104 files):
- Total/month/1.Total April.xlsx
- Total/month/10.total January.xlsx
- Total/month/11.total February.xlsx
- Total/month/12.Total March .xlsx
- Total/month/2.Total May.xlsx
- Total/month/3.Total June.xlsx
- Total/month/4.Total July.xlsx
- Total/month/5.Total August.xlsx
- Total/month/6.Total September.xlsx
- Total/month/7.Total October .xlsx
- Total/month/8.Total November.xlsx
- Total/month/9.Total December.xlsx
- Total/quarter/1.Total AprilToJune.xlsx
- Total/quarter/2.Total JulyToSeptember.xlsx
- Total/quarter/3.Total OctoberToDecmber .xlsx
- Total/quarter/4.Total JanuaryToMarch .xlsx
- Total/year/1.Total.xlsx
- facebook/month/1.April.xlsx
- facebook/month/10.January.xlsx
- facebook/month/11.February.xlsx
- facebook/month/12.March.xlsx
- facebook/month/2.May.xlsx
- facebook/month/3.June.xlsx
- facebook/month/4.July.xlsx
- facebook/month/5.August.xlsx
- facebook/month/6.September.xlsx
- facebook/month/7.October.xlsx
- facebook/month/8.November.xlsx
- facebook/month/9.December.xlsx
- facebook/quarter/1.AprilToJune.xlsx
- facebook/quarter/2.JulyToSeptember.xlsx
- facebook/quarter/3.OctoberToDecmber .xlsx
- facebook/quarter/4.JanuaryToMarch .xlsx
- facebook/text/1.April.txt
- facebook/text/10.January.txt
- facebook/text/11.February.txt
- facebook/text/12.March.txt
- facebook/text/2.May.txt
- facebook/text/3.June.txt
- facebook/text/4.July.txt
- facebook/text/5.August.txt
- facebook/text/6.September.txt
- facebook/text/7.October.txt
- facebook/text/8.November.txt
- facebook/text/9.December.txt
- facebook/year/1.Total.xlsx
- twitter/month/1.April.xlsx
- twitter/month/10.January.xlsx
- twitter/month/11.February.xlsx
- twitter/month/12.March.xlsx
- twitter/month/2.May.xlsx
- twitter/month/3.June.xlsx
- twitter/month/4.July.xlsx
- twitter/month/5.August.xlsx
- twitter/month/6.September.xlsx
- twitter/month/7.October.xlsx
- twitter/month/8.November.xlsx
- twitter/month/9.December.xlsx
- twitter/quarter/1.AprilToJune.xlsx
- twitter/quarter/2.JulyToSeptember.xlsx
- twitter/quarter/3.OctoberToDecmber .xlsx
- twitter/quarter/4.JanuaryToMarch .xlsx
- twitter/text/1.April.txt
- twitter/text/10.January.txt
- twitter/text/11.February.txt
- twitter/text/12.March.txt
- twitter/text/2.May.txt
- twitter/text/3.June.txt
- twitter/text/4.July.txt
- twitter/text/5.August.txt
- twitter/text/6.September.txt
- twitter/text/7.October.txt
- twitter/text/8.November.txt
- twitter/text/9.December.txt
- twitter/year/1.Total.xlsx
- youtube/month/1.April.xlsx
- youtube/month/10.January.xlsx
- youtube/month/11.February.xlsx
- youtube/month/12.March.xlsx
- youtube/month/2.May.xlsx
- youtube/month/3.June.xlsx
- youtube/month/4.July.xlsx
- youtube/month/5.August.xlsx
- youtube/month/6.September.xlsx
- youtube/month/7.October.xlsx
- youtube/month/8.November.xlsx
- youtube/month/9.December.xlsx
- youtube/quarter/1.AprilToJune.xlsx
- youtube/quarter/2.JulyToSeptember.xlsx
- youtube/quarter/3.OctoberToDecmber .xlsx
- youtube/quarter/4.JanuaryToMarch .xlsx
- youtube/text/1.April.txt
- youtube/text/10.January.txt
- youtube/text/11.February.txt
- youtube/text/12.March.txt
- youtube/text/2.May.txt
- youtube/text/3.June.txt
- youtube/text/4.July.txt
- youtube/text/5.August.txt
- youtube/text/6.September.txt
- youtube/text/7.October.txt
- youtube/text/8.November.txt
- youtube/text/9.December.txt
- youtube/year/1.Total.xlsx
