# Supplementary material for: Machine Learning-Based Data Mining Method for Sentiment Analysis of the Sewol Ferry Disaster's Effect on Social Stress
Source: Front Psychiatry. 2020 Dec 23;11:505673. doi: 10.3389/fpsyt.2020.505673 (PMC7785789; doi:10.3389/fpsyt.2020.505673)
Supplement: Supplementary file 1 [file Data_Sheet_1.ZIP › Total/month/1.Total April.xlsx]

## Sheet: Sheet1
	엥? 언제 정부가 유가족을 몰아붙였냐? 그저 저사람들은 박근혜 퇴진과 여당의 수치를 만들려 할뿐인거지 정작 진상규명이라 외치면서 퇴진을 바라면서 몰아붙인건 자기들이고 왜 돈을 받고는 돈받고 나니까 괜히 돈받고 째는거같으니까 괜히 진상규명은 해야겠고 ㅋㅋ 심리가 그런거 어닝가?
	아 머리밀던말던 조용히 처 언플하지말고 뉴스에도 좀 나오지마?
	와진짜 멋있다 이 아주머니...ㅠㅠ?
	80년대 빨갱이 노릇하고 선동하고 시위나가서 견찰들 각성시키면서 분란조장일으키던 것들이 또 그들은 민주화가 폭동이라고 믿으면서 민주주의를 역이용하고 있다 밖으로 기어다니면서 꽃을 밣아버리는구나 나라팔아먹은 예전 이완용처럼 그렇게 계속 살기바란다 미래의 아바이연합 니미부대 새북청년단될 사람들이 많구나?
	도대체 왜 유가족들을 자꾸 몰아부치나요? 왜 저 사람들이 종북이고, 빨갱이고, 돈을 이유로 흥정하는 단체라고 매도하나요? 이상한 생각 하시는 분들, 나에게 일어나지 않은 일이라고 쉽게 말하지 마세요. 저 어머님 심정, 충분히 이해하고 억울한 마음도 알겠어요. 저도 이렇게 분통 터지는데 저 분은 어떠시겠어요? 정신들 차리세요.?
	일년이나 지났으니 유가족들끼리 슬퍼하새요. 나는 내 일상으로 살꺼니깐. 이미 내 일상대로 사는 중?
	정도가 있거늘 안놔주면 죽은 자식이 좋아할까? 그리고 대통령이 한가하다고 생각하십니까??
	저러다가 쓰러지시겠다 힘내세요!?
	< 세월호 -- 문이 밖에서 잠겨있었다? > 교신록 이게 교통사고냐?
	김현 의원은 요즘 세월호행사에는 영 보이질않네요...ㅋㅋㅋ?
	자식 부모가 그것고 250명 이상이 죽엇는데 정부에서 가만히 잇는건 말도안되 하루에도 수많은 사람이 죽엇다지만 이게 이유없이 죽엇어? 뭔가 이유가 잇엇을거아니야 나라 꼬라지 한번 제대로 돌아간다 1년동안 애태워가면서 자식들 부르는 부모는 생각도안하고ㅋㅋ뭐? 너네가 죽으라고? 그러고도 정부라고 말할 수 잇어?ㅋㅋㅌㅌㅌ 존나 어이엊ㅅ네 진짜 나라 일 제대로 돌아가고 국민 먹여살리려면 정부 니들부터 잘해?
	그만해라.. 많이 묵었다 아이가..?
	진실? 진실이 뭐지? 박그네가 7시간동안 뭐했는지 그거? 이미 세월호 사고원인은 다 밝혀진건데 무슨진실말하는거지??
	지들 자식만 특별하나? 하루에도 수많은 사람들이 죽어가는데 그사람들은 안억울하고 안슬퍼? 그나마 지들이 저렇게 억울하다고 생각하는 부분이 기자들이 띄워주니까 저렇게 까지 가능했던거지 지들 입장 생각도 못하고 무조건 남탓하는것만 봐라. 니들이 마이크 붙잡고 그런 말을 할수 있는 기회를 주어진것부터에 감사할줄 알아야지 그런발언조차 못하고 그냥 가슴속에 묻고 가는사람들이 얼마나 많은줄아냐? 맨날 오냐오냐 받아주니까 저게 당연한거고 자기 자식의 죽음만 특별한거 같지? 세상 죽음에 억울하지 않은 죽음이 몇이나 있겠냐 감성팔이좀 그만하고 빨리 일상생활로 좀 돌아가라 감정에 팔려서 다른 국민들 감정 선동하지 말고?
	와.. 씨발ㅋㅋㅋㅋ 여기 벌레들 봄맞이 단체 소풍나왔냐. 단물이 달달하나? 진딧물보다 더 징그럽구로 우굴거리네?
	박근혜 하야, 정권퇴진이 목표인데 보상금만 딸랑 받으면 뒤에서 뭐라고 할 인간들이 넘 많죠. 돈도 더 뜯어낼 수 있으면 뜯어내야 하겠고.?
	전사자 5,099명앞에 고개 숙입니다. 부모형제가 살아계신 조국산천으로 우리 함께 살아 돌아오자고 굳게 맹세하고 월남전쟁 중 조국과 세계평화를 위해 전사한 5,099명의 전우 여러분 정말 고개숙여 묵념합니다.어쩌면 그 자리에 내가 섰다면 내가 죽을 것을 대신 죽었다고 생각되어 더욱 숙연해 집니다.그대들은 꽃다운 나이에 수많은 원한을 가지고 한 몸 송두리 채 나라를 위해 몸받쳤습니다.그런 데 5,099명의 전우들이여 영혼되어 하늘나라에서 부끄럽게 살아가는 우리국민과 남은 전우들을 얼마나 원망하시 겠습니까? 영웅은 바로 당신들인 데 엉뚱한 자들을 영웅시 하니까 이 나라와 나는 용서받지 못할 죄인입니다?
	세월호가족들이 국가를 위해 봉사한적이 있나? Selfish한 몇명의 가족들이 5천만 국민들을 너무나 괴롭힌다. 정부는 그들가족과 야당 정치꾼에 휘둘리지 말고, 5천만 국민들을 위해 세금을 어떻게 써야 하는지를 잘 판단하고 실천하라. 거리를 불법점거하면 법데로 처리하여 5천만 국민들의 안녕을 지켜라.?
	쑈! 끝은없는거야~?
	정부는 님들 억울함들어주는데아님 광화문쓰레기랑 머리카락 쓰레기통 잘버리시고요 단식할때 드신 음식물도 잘가져가시고 청해운앞에서 하세요 ?
	유가족분들 욕하는 것들아... 사람이라면 니네가 그렇게 얘기할 수가 없다. 니네가 세월호 안에 있었어야 해. 다음에 너네 가족이 똑같은 일 겪길 바란다. 그럼 내가 감성팔이하지 말라고 좌파들한테 선동당하지 말라고 꼭 말해줄게. 니네들이야말로 선동당해서 진실을 외면하지 마라.
	시발 국민 엄마랑 아빠들이 파업해야 정치말아먹는놈들이 정신을차리지 ㅉ?
	찐씰뀨~명! 찐씰뀨~명! 찐씰뀨~명! 찐씰뀨~명! 찐씰뀨~명! 찐씰뀨~명! 찐씰뀨~명! 찐씰뀨~명! 찐씰뀨~명! 찐씰뀨~명! 찐씰뀨~명! 찐씰뀨~명! 찐씰뀨~명! 찐씰뀨~명! 찐씰뀨~명! 찐씰뀨~명! 찐씰뀨~명! 찐씰뀨~명! 찐씰뀨~명! 찐씰뀨~명! 찐씰뀨~명! 찐씰뀨~명! 찐씰뀨~명! 찐씰뀨~명! 찐씰뀨~명! 찐씰뀨~명! 찐씰뀨~명! 찐씰뀨~명! 찐씰뀨~명! 찐씰뀨~명! 찐씰뀨~명! 찐씰뀨~명! 찐씰뀨~명! 찐씰뀨~명! 찐씰뀨~명! 찐씰뀨~명! 찐씰뀨~명! 찐씰뀨~명! 찐씰뀨~명! 찐씰뀨~명! 찐씰뀨~명! 찐씰뀨~명! 찐씰뀨~명! 찐씰뀨~명! 찐씰뀨~명! 찐씰뀨~명! 찐씰뀨~명! 찐씰뀨~명! 찐씰뀨~명! 찐씰뀨~명! 찐씰뀨~명! 찐씰뀨~명! 찐씰뀨~명! ?
	ㅋㅋㅋㅋㅋㅋㅋㅋㅋㅋㅋㅋㅋㅋ 보상금안받겠단 소리와 보상금으로 인양하겠단 소린 절대안함 그리고 가장 큰 원인인 유병언 및 이준석 선장한테 쓴소리한적 한번도 못봄 그리고 ㅋㅋㅋㅋㅋㅋㅋㅋ 지들 자식 구하다 희생된 구조대원들 명복을 빈단말도 한번도 못봄 저런놈들이 뭐? 대통령을 욕해? 웃기고 앉아있네 ㅋㅋㅋㅋㅋㅋㅋㅋㅋㅋㅋㅋㅋㅋㅋㅋㅋㅋㅋㅋㅋㅋㅋㅋㅋㅋ 야 니들 오원춘한테 처참히 살해당한 여대생 유가족은 가슴속에 한이 안맺혀서 가만히 있니? 천안함 유족들은 자식잃은 슬픔이 너희들에 비해 안슬퍼서 가만히 있는거니? 죽은 자식을 위해서 가만히 있는거다 . 너희들 부끄러운줄알아라 정말 언제까지 정치와 돈놀음에 놀아날거냐?
	아이 잃은 슬픔은 공감합니다만.. 대한민국에 악마만 산다고 고함지르시는건 너무 슬프네요.. 오랜기간 동안 많은 국민들이 같이 울어주고 아파해주었습니다만... 다른나라였다면 이 정도로 같이 아파해주고 공감해주었을까요?? 저도 가족을 잃은적이 있고 다른 사람들도 마찬가지일 것입니다.. 하지만 그 누구도 이정도로 주위의 관심과 공감을 얻으며 위로를 받은 사람은 없었습니다.. 이제 그만 마음 속의 적을 만들지 마십시오.. 미워하고 억울해하고 용서하지 않고 나만 아프다는 생각을 놓지 않으면 자신만 더 힘들어집니다. 자신만 더 그 생각에서 벗어나지 못합니다. 그게 정말 하늘로 간 가족들이 바라는 것이었을까요???
	쩝... 그러니깐 돈 몇억씩 주지말고 진실 규명만 하자. 부모 잃은 마음은 얼마나 아프고 참담하겠습니까만 대통령을 들먹이는건 자신들이 정치 노름에 놀아나고 있는거 증명하는겁니다. 여야 모두 지금 돈으로 국민들 여론 눈치 살피기 바쁜 모습인데... 책임질 사람 처벌하고 안전 대책 마련하고 8~12억씩 보상금 줄 돈으로 말입니다.?
	삼청교육대 부활이 시급하다.?
	연기력이 상당하네요 ㅇㅂ 드립니다?
	국정원 알바 일베들의 암약이 대단하구나. 쓰레기 댓글들을 보니. 썩어진 놈들.?
	ㅋㅋㅋㅋㅋㅋㅋㅋㅋㅋㅋㅋㅋㅋㅋㅋㅋㅋㅋㅋㅋㅋㅋㅋㅋ?
	야당은 뭐하나??? 저러다 산사람도 망가집니다. 정말 사랑한다면 아이들 이제 놓아주세요. 천국에 있는 아이들도 부모님 이러는거 원치 않을겁니다. ?
	듣다보니 짜증이 팍 나네!! 광화문 광장이 노란색 장례식장이 되버린 것도 짜증나 죽겠는데. 이거 너무 하는 거 아닙니까? 왜 세월호 인양합니까? 처음에는 또 인양하지 말라면서요? 인양하다가 몇 명이나 더 죽어야 수긍하시겠습니까? 자기 새끼들은 중요하고, 다른 자들의 소중한 가족은 하찮은 벌레같은 존재들입니까? 인양하다가 죽은 잠수부, 구조하다 죽은 헬기 조종사들을 위해 눈물 한 번 흘려 보셨습니까? 그분들을 위해 보상금 한 번 내보셨습니까? 사고 당시에 정권이 박근혜 정권이 아니라 문재인 정권이었으면 어떻게 하셨을겁니까? 문재인 정권이었으면 사고 안났을 것 같습니까? 부도난 세모 그룹의 부채를 탕감해줘서 다시 세월호를 바다에 띄운 것이 문재인이 대통령 비서실장 하며 모시던 노무현 전 대통령 아니었습니까? …
	니들도 자식들 죽어봐야 이 심정 알거다. 아니 그래도 모르는 병신들인가??
	뭐를 알고 싶은지 구체적으로 말하지 않는 이상. 국민들은 윾가족을 좋은 눈으로만 볼수 없을거 같음...?
	버럭 버럭 시끄럽내요?
	이러먄 이럴수록 국민여론만 더욱더 차갑게 식어갈뿐 이미 다 식어서 더 식을것도 없지만?
	세월호 사건은 대한민국 사회전체의 병폐가 한번에 터진거라고 생각함... 최소한의 안전훈련조차도 하지않았다니 정말심각함.... 대통령의 책임??? 물론 없다고는 할수없음 하지만 대통령이 무슨 도라에몽도아니고 모든걸 해결할수는 없음 세월호 사건은 반면 교사로 삼아야 하지않을까??
	자식 잃은 슬픔 모르는건 아니지만 아무 상관없는 다른 아이들과 부모님들을 들먹이는건 좀 너무하단 생각이 드는군요. 진상규명은 이미 유병언과 구원파로 끝났다고 생각합니다.?
	마지막으로 너희들이 바라는 진상규명은 이미 정해져 있는거 아니야? 무조건적인 대통령의 잘못과 책임. 그리고 사퇴를 요구하는거겠지. 그자리에 문씨를 앉히던 박씨를 앉히던 하고 싶으니까 그러는거 아니냐고 눈에 뻔히 보이는 결과를 요구하고 있는데 그런 말도 안되는 쌩떼에 누가 답을 하겠냐고 너희들의 논리대로라면 어떤 사고가 일어나던 억지로라도 잘못을 계속 위로 짚어가면 결국엔 정부의 잘못이다 라는 결론이 도출되는데 이건 말이 안되는거야, 어떤 사람의 죽음이든 그게 근본적으로 정부의 책임이 아니라고 할 수 있는 사건이 있다면 어디한번 말해봐 모조리 너희들의 논리대로 내가 싸그리 똑같이 반박해줄수 있으니까?
	그리고 유가족이 저런 비뚤어진 생각을 할수 밖에 없도록 만든 야당 정치권, 그리고 유가족 중심에 서있는 그쪽 사람들과 밀접한 관계에 있는 유가족 몇몇, 양심이 남아있다면 지금이라도 반성해라. 너희 몇몇때문에 대부분의 유가족들이 저렇게 비뚤어져가고 있는거야.?
	제일 첫마디 맞네 할말이 없다고 돈받았으니깐 할말은 없고 정권퇴진은 계속 외쳐야겠고 ㅋㅋㅋㅋ?
	지들 자식만 특별하냐? 하루에도 수많은 사람들이 죽어가는데 그사람들은 안억울하고 안슬퍼? 그나마 지들이 저렇게 억울하다고 생각하는 부분이 기자들이 띄워주니까 저렇게 까지 가능했던거지 지들 입장 생각도 못하고 무조건 남탓하는것만 봐라. 니들이 마이크 붙잡고 그런 말을 할수 있는 기회를 주어진것부터에 감사할줄 알아야지 그런발언조차 못하고 그냥 가슴속에 묻고 가는사람들이 얼마나 많은줄아냐? 맨날 오냐오냐 받아주니까 저게 당연한거고 자기 자식의 죽음만 특별한거 같지? 세상 죽음에 억울하지 않은 죽음이 몇이나 있겠냐 감성팔이좀 그만하고 빨리 일상생활로 좀 돌아가라 감정에 팔려서 다른 국민들 감정 선동하지 말고.?
	저 분들이 말하는 진실 뜻이 우리가 아는 진실이 아닌것 같아 무섭다. 안타까운 해상 교통사고 입니다. 대통령도 정부도 아이를 죽이지 않았어요.. 아무나 붙들고 원망하고픈 마음 이해 합니다. 하지만 이제 제발.. 현실로 돌아와 주세요.. 제발 그만해주세요?
	하...진짜 윾가족들 정신좀 차려야한다. 썩어빠진 대한민국에서 살긴 왜사노? 자식잃은 슬픔에 감정에 과하게 이입되서 나라 자체를 뒤엎으려하는데-이게 종북좌파랑 다를게 뭐가있냐 언제는 8억필요없다 자식새끼살려내라, 언제는 자식못구할거면 8억이라도 달라, 세월호 인양하지말라, 인양해라 진상 규명해라.... 이거 한마디로 "해줘도 지랄 안해줘도 지랄 그냥 지랄" 으로 밖에 생각 되지않는다. 지금 윾족한테 사고보상금 퍼줄 정도로 국가 재정이 남아도는것도 아니고 국민 성금 1280억 받아냈으면 좀 잠자코 있어야지- 구조작업 한번 잘못했다고 국가를 차마 입에 담을수도 없는 욕으로 까내리나? 이렇게 어리광만 부리는 유족들을 가만히 내 버려두면 앞으로 국가 공권력을 개 좆으로보고 자기 나장대로 사는 국민들이 속출할 수 …
	애들 박근혜가 죽인거였어요?? 교통사고였는줄..?
	대체 저 "단원고"유가족들은 뭘 원하는 겁니까 대체? 핸들 과도하게 꺽은거 초보평형수 선장의 부재 이게 침몰의 원인 아닙니까? 대체 진실을 원하는건지 본인들이 원하는 대답을 듣고 싶은건지 .. 애당초 수학여행가다가 죽은것도 대통령 잘못도아니고 처음부터 인양하겠다고 하는데 막은 사람들이 누구인지 제가 자식이면 얼굴 못들고 다니겠네요 ?
	저게 광기가 아니고 무엇이냐 말이지.. 단순한 사고를 가지고 광적으로 집착하고 현실을 부정하려들고 말이죠.. 네 한두달 그럴수 있어요 자식잃은 슬픔이 오죽하겠습니까?? 한두달 제정신으로 사는게 더 이상하죠 그게더 비정상적이라 생각할정도로 말이죠.. 그런데 지금 1년이 다되갑니다. 그런데 똑같다는거.. 이건 좀 문제가 있는것 아닐까요?? 어떻게 단순 사고를가지고 진실을 밝히라는 말이 나오는지 아무리 원통해도 그런 생각은 상식적으로 들지 않습니다. 국가가왜? 정부가왜? 그런 말도안되는 일을 꾸민다고 생각하는거죠?? 정말 이해불가?
	살아있으면서 죽었다고 하지마세요 두껍아두껍아 놀이합니까 죽었니 살았니 ?
	국가권력자들비리가들통날까봐서 그걸가리기쉬해그많은사람을 수장시켜버리고 그걸가려야하니 밝히려는사람들을차단해야겠죠최고윗자리를억지로갈취하고뒷주머니채우던비리사업이사고가나서벌어진일 다른이유가뭐가있겠소?
	언론들이 제발 정신차리기를
	#세월호 인양 확정!
	세월호 유가족들이 '세월호 특별법 시행령 폐기'와 '온전한 인양'을 촉구하면서 2일차 도보행진에 나섰습니다. 단원고 희생자 형제자매들은 기자회견을 했습니다. 5일 오후 광화문 광장에서는 문화제가 열립니다.
	http://www.vop.co.kr/A00000869043.html
	다양한 정치적 견해, 교육경험, 연령, 지역, 성별을 가진 시민들이 세월호 희생자 304 분의 이름을 불러보았습니다. 생각은 조금씩 달라도 세월호 참사를 바라보는 안타까움과 마음의 어려움은 비슷한 것 같습니다.
	잊지 않겠습니다. 작은 행동들이 모여 기적을 만들어 낼 것 입니다.
	세월호 참사 1년 범국민 집중행동/ 총력행동
	#129 세월호 모두의 이야기 - 단원고 2학년 5반 박성호님 누나, 박예나님
	성호야. 너 없이 지낸 지 1년이 다 되었지만..
	니가 없다는 것을 누나는 아직 인정할 수 가 없고.. 하고 싶지도 않고..
	그냥 니가 잠시 니가 어디 가있는 거구. 아직 수학여행 가서 아직 안돌아오는 거라 생각하고 버티고 있어..
	지켜주지 못해 미안해..
	구글 플레이스토어에서 세월호를 기억하고자 하는 어플이 있다고 합니다!
	'노란리본의 기적' 이라고 검색하면 다운받을 수 있다고 하네요
	노란 리본의 기적을 다운받으면
	알림 상태바에 노란리본이 달리고 세월호 참사가 일어난지 며칠이 지났는지 알려주며 노란리본 이미지를 다운받을 수 있다고 합니다
	세월호를 기억하기 위해 저마다의 방법을 이용할 수 있다면 좋을 것 같습니다:)
	벌써 1년입니다.
	미안합니다. 잊지 않겠습니다.
	#세월호 '리멤버 0416'
	#세월호_인간띠잇기_속보 [35신]
	4월 18일 #광화문 앞
	청와대로 향하는 시민들
	광화문 현판 앞까지 들어온 시민들이 경복궁 담길을 따라 청와대로 행진 시작했습니다. 이에 경찰은 광화문 현판 앞 세월호 유가족의 농성장 쪽으로도 물대포를 발사했습니다. 또 경찰의 소화기 오발 사고도 있었다고 합니다.
	한편, 현장에 계신 시민인 홍은주 / 양형호 / Kiyoung Kim님 등께서 댓글을 통해 현장 상항을 전해주셨습니다. 감사합니다!
	#세월호_인간띠잇기 참가자분들은_현장_상황을_댓글로_올려주세요. 그리고 #세월호_인간띠잇기_속보 #공유 해주세요. 세월호 유가족에게 큰힘이 됩니다. 여러분이 오마이뉴스 #현장 #시민기자 가 돼 주세요! 여러분이 미디어입니다.
	오마이TV를 통해서도 현장 중계를 보실 수 있습니다.
	http://www.ohmynews.com/NWS_Web/OhmyTV/onair.aspx…
	세월호 잊지마세요를 함께해주신 박세영님 감사합니다..
	대통령 없는 나라- 세월호 1주기 , 팽목항에서 광화문까지 뉴스타파가 기록했습니다.
	#세월호_잊지않겠습니다 #RememberSEWOL
	세월호 1주기 시민들의 아픔.
	<Doctors-트라우마>로 기억합니다.
	#세월호_인간띠잇기_속보 [14신]
	4월 18일 #정부서울청사 앞
	정부서울청사 앞에서 차벽을 세운 경찰에 항의하는 세월호 유가족 영상입니다. 영상은 오마이뉴스 페이스북 메시지로 Jaeho Oh님께서 보내주셨습니다. 여러분께서 보내주시는 생생한 현장 영상이나 사진이 진실을 알리는데 큰 도움이 됩니다!
	#세월호_인간띠잇기 참가자분들은_현장_상황을_댓글로_올려주세요. 그리고 #세월호_인간띠잇기_속보 #공유 해주세요. 세월호 유가족에게 큰힘이 됩니다. 여러분이 오마이뉴스 #현장 #시민기자 가 돼 주세요! 여러분이 미디어입니다.
	오마이TV를 통해서도 현장 중계를 보실 수 있습니다.
	http://www.ohmynews.com/NWS_Web/OhmyTV/onair.aspx…
	#세월호 #1주기 #속보15
	4월15일 오전 9시50분
	“오빠가 내 앞에
	1분만 나타난다면…”
	#시사사IN #세월호 전체 기사 보기
	세월호 잊지마세요를 함께 해주신 허윤지님 감사합니다:)
	세월호 참사 이후 지난 1년 동안 정부는 수많은 대책을 쏟아냈지만 시장 구조는 1년이 지나도 바뀐 게 없습니다.
	세월호 침몰 그리고 1년
	우리가 잊지 말아야할 순간들을 기록했습니다.
	<법정에 선 세월호 잠수사>
	세월호 수색에 참여했던 민간잠수사 공우영 씨. 어느 날, 공씨에게 서류가 날아왔습니다. 과실치사죄로 기소됐으니 법정에 나오란 겁니다. 상을 받기는 커녕, 법정에?
	#세월호
	우리나라 국민 10명 중 8명이 세월호 선체를 인양해야 한다는 의견을 가지고 있는 것으로 나타났다. 지난해 4월16일 참사 이후 1년이 지나도록 선체 인양 여부를 명쾌하게 결론 내리지 못한 정부의 모습과는 확연히 대비되는 결과다. 세월호와 관련한 전체적인 정부의 대응에도 국민 66%가 부정적 평가를 내렸다.
	[포토] 세월호 가족협의회가 2일 오후 서울 광화문광장 농성장에서 배보상 절차 전면 중단과 조속한 세월호 선체 인양, 시행령안 즉각 폐기를 촉구하며 삭발식을 가졌다.
	세월호 잊지마세요를 함께 해주신 채자은님 감사합니다..
	#세월호_인간띠잇기_속보 [3신]
	4월 18일 #광화문 앞
	13:40 광화문 유가족 연행시작입니다
	장석윤님께서 오마이뉴스 페이스북 메시지로 알려온 현장 소식입니다.
	#세월호_인간띠잇기 참가자분들은_현장_상황을_댓글로_올려주세요. 그리고 #세월호_인간띠잇기_속보 #공유 해주세요. 세월호 유가족에게 큰힘이 됩니다. 여러분이 오마이뉴스 #현장 #시민기자 가 돼 주세요! 여러분이 미디어입니다.
	세월호 #1주기 #속보19
	4월15일 오후 1시30분
	본격 시사IN 만화 by 굽시니스트
	#시사IN #세월호 전체 기사 보기
	http://www.sisainlive.com/sewol/
	#속보를_공유해주세요. 함께 슬퍼하는 사회가 좋은 사회입니다
	#세월호_잊지않겠습니다 #RememberSEWOL
	기타도 피아노도 그대로인데
	그 앞에 시연이만 없습니다.
	단원고 故 김시연 양의 자작곡
	'야! 이 돼지야'
	오늘(16일) 밤 11시 15분
	특선 다큐 '망각의 시간, 기억의 시간'
	세월호 유가족을 대하는 경찰의 태도인가요?
	'유민아빠' 김영오 씨가 세월호 유가족을 막아 선 경찰버스 위에서 항의시위를 하다가 경찰의 무리한 연행 과정에서 아래로 떨어졌습니다. 범국민대회를 마친 분노한 시민들은 현재 광화문광장을 향해 행진 중입니다.
	#세월호_광화문_현장
	#425세월호_범국민추모문화제_속보 [7신]
	#성신여대입구 출발한 140여명의 행진인원이 3시 30분경 250명 정도로 증가했다고 합니다. 더운 날씨에도 불구하고 1개차선을 여유롭고 질서있게 세월호 진실을 알리기 위한 국민행진은 광화문광장으로 계속되고 있습니다.
	#세월호진실국민행진 #세월호를잊지마세요 #세월호 #sewol
	오마이뉴스를 응원해주세요 http://omn.kr/10manin
	오늘 새벽 뉴스타파가 공개한 바다속 세월호 영상입니다.
	많은 분들이 보실 수 있도록 공유 부탁합니다.
	동영상을 더 보시려면 아래 링크를 클릭해주세요
	http://newstapa.org/24816
	#뉴스타파 #세월호
	#세월호 #1주기 #속보11
	4월14일 저녁 6시50분
	위기의 순간에
	드러나는 지도자의 리더십
	#시사IN #세월호 전체 기사 보기
	http://www.sisainlive.com/sewol/
	#속보를_공유해주세요. 클릭 한 번이 가족들에게 위로가 됩니다. 함께 슬퍼하는 사회가 좋은 사회입니다.
	세월호 추모금론이요? 기가 찹니다.
	#00론 #명백한사기입니다
	#세월호_인간띠잇기_속보 [40신]
	4월 18일 #광화문 앞
	경찰, 차벽 흔드는 시민들 향해 물대포 쏴
	오후 9시 30분경 광화문 현판 아래에 시민들이 집회를 열었습니다. 이외에 광화문 일대 곳곳에서 산발적으로 경찰과 충돌이 있는 것으로 알려지고 있습니다.
	한편, 범국민대회를 주최한 416연대(국민대책회의 등 포함)는 현재 8000여 명의 시민이 광화문에 있고, 연행자가 최소 55명 이상이라고 밝혔습니다. 경찰은 차벽을 흔드는 시민들에게 물대포를 계속 쏘고 있습니다.
	#세월호_인간띠잇기 참가자분들은_현장_상황을_댓글로_올려주세요. 그리고 #세월호_인간띠잇기_속보 #공유 해주세요. 세월호 유가족에게 큰힘이 됩니다. 여러분이 오마이뉴스 #현장 #시민기자 가 돼 주세요! 여러분이 미디어입니다.
	세월호 1주기 #궁금한이야기Y
	여전히 '4월 16일'을 기억하며 살아가는 사람들
	실종자 가족이 바라는 단 한 가지는
	시신이라도 찾아 '유가족'이 되는 것이라고 합니다.
	이들의 작은 소망은 언제쯤 인양될 수 있을까요?
	4월 17일 금요일 밤 8시 55분
	#세월호_잊지않겠습니다 #RememberSEWOL
	세월호 참사 이후 남겨진 과제들을 점검하고 우리 사회에 만연한 안전불감증을 해소할 수 있는 근본적 대책을 모색하는 시간! 【 #세월호 1주기 특집 】밤 10시 1TV. https://youtu.be/r2uqhG5n1Yo
	올해 첫 물대포인가요? 현재 광화문광장 앞 현장입니다.
	#세월호_광화문_현장
	#세월호_인간띠잇기_속보 [39신]
	4월 18일 #광화문 앞
	국제엠네스티 "경찰의 최루액 살포 국제기준 위반" 비판
	국제엠네스티가 한국 경찰의 세월호 참사 1주기 시위 집압에 대해 "세월호 유가족에 최루액 살포는 국제 기준 위반"이라며 "희생자와 유가족 모두에 대한 모욕적 처사"라고 비판했습니다.
	한편, 오마이뉴스 페이지에 댓글 등으로 전해주신 현장 사진을 함께 전합니다. Kiyoung Kim / 양형호 / Hyeman Jo / 김예지 / 오준승 / Jinhee Kim / 이성호 / 임복희 등이 보내주셨습니다. 감사합니다.
	#세월호_인간띠잇기 참가자분들은_현장_상황을_댓글로_올려주세요. 그리고 #세월호_인간띠잇기_속보 #공유 해주세요. 세월호 유가족에게 큰힘이 됩니다. 여러분이 오마이뉴스 #현장 #시민기자 가 돼 주세요! 여러분이 미디어입니다.
	현장영상] '세월호 인양' 예상 시뮬레이션
	세월호 1주기, 유가족에게까지 폭력을 가하는 경찰…
	이건 너무하잖아요???
	#세월호_인간띠잇기_속보 [30신]
	4월 18일 #세종문화회관 앞
	세월호특조위 시행령 철회와 세월호 인양을 촉구하는 시민들이 18일 오후 세월호참사 유가족이 농성중인 광화문광장으로 향하는 가운데, 세종문화회관앞에서 저지하는 경찰과 격렬하게 몸싸움을 벌이고 있다. 경찰은 캡사이신을 뿌리고 살수차로 물대포를 쏴 해산을 시도했지만 시민들의 기세를 막지 못했다.
	* 오마이뉴스 권우성 사진기자의 생생한 현장 사진입니다. 참으로 안타깝습니다. 슬픈 하루로 기록될 것입니다.
	#세월호_인간띠잇기 참가자분들은_현장_상황을_댓글로_올려주세요. 그리고 #세월호_인간띠잇기_속보 #공유 해주세요. 세월호 유가족에게 큰힘이 됩니다. 여러분이 오마이뉴스 #현장 #시민기자 가 돼 주세요! 여러분이 미디어입니다.
	이제는 주검을 안는 것이 꿈이 되어버린 실종자 가족들. 이들의 꿈은 언제쯤 이루어질 수 있을까?【 #추적60분 】< #세월호 실종자 가족…멈춰버린 1년> 밤 10시 25분 2TV
	#세월호_잊지않겠습니다 #RememberSEWOL
	"기억합니다, 아무 것도 못했던 그 날을"
	세월호 1주기. 잊지 말아야할 숫자들..
	<넘버스>로 기억합니다.
	경찰력을 낭비시키고 혼란을 야기시키는게 시위의 목적인가요?
	#꿀팁 #임태훈 #세월호1주년시위 #경찰
	#세월호_인간띠잇기_속보 [12신]
	4월 18일 #광화문 앞
	오후 3시 14분경 경찰이 세월호 유가족 김영오씨와 유경근씨를 연행했습니다. 사진은 버스에서 떨어지는 김영오씨와 사지가 들려 연행되는 모습입니다.
	#세월호_인간띠잇기 참가자분들은_현장_상황을_댓글로_올려주세요. 그리고 #세월호_인간띠잇기_속보 #공유 해주세요. 세월호 유가족에게 큰힘이 됩니다. 여러분이 오마이뉴스 #현장 #시민기자 가 돼 주세요! 여러분이 미디어입니다.
	이다운 군의 '사랑하는 그대여' - 신용재
	故 이다운군의 휴대폰에 남아있던 곡입니다.
	오늘은 세월호 1주년이 되는 날입니다..
	세월호를 잊지 마세요
	#세월호 #1주기 #속보61
	4월17일 새벽 0시50분 #종로 #YMCA
	경찰과 충돌은 추모제 이후 광화문 이동이 막히면서 시작되었습니다. 경찰은 광화문 일대를 원천 봉쇄했습니다.
	유가족들은 손에 꽃을 들고 광화문 분향소에 헌화하겠다는 뜻을 밝혔지만 경찰은 차벽을 열지 않았습니다. 길을 여는 충돌 과정에서 캡사이신을 뿌렸습니다.
	이명익 사진 기자가 종로 YMCA 쪽 충돌 과정에서 경찰이 캡사이신을 뿌린 순간을 포착했습니다. 종로 쪽 대치 상황은 종료되었습니다.
	현재는 광화문 현판 밑에서 유가족 40여명을 비롯한 시민들이 경찰과 대치하고 있습니다. 유가족들은 이곳 저곳 흩어진 상태에서 광화문 현판 쪽으로 이동하고 있습니다.
	--------
	#서울_추모제_참가자_분들은_현장_상황을_댓글로_올려주세요. 현장 업데이트 상황은 댓글로 달리고 있습니다. 댓글을 주목해주세요.
	#속보_공유하기를_클릭해주세요 함께 슬퍼하는 사회가 좋은 사회입니다.
	#시사IN #세월호 전체 기사 보기
	#세월호_인간띠잇기_속보 [41신]
	4월 18일 #정부서울청사 앞
	[생생영상4] 차벽 흔들면 물대포 응사
	오후 9시 30분경 정부서울청사 앞. 시민들이 차벽으로 설치된 경찰버스를 호스로 연결해 잡아당깁니다. 그러자 경찰이 바로 물대포 살포로 응수하네요.
	#세월호_인간띠잇기 참가자분들은_현장_상황을_댓글로_올려주세요. 그리고 #세월호_인간띠잇기_속보 #공유 해주세요. 세월호 유가족에게 큰힘이 됩니다. 여러분이 오마이뉴스 #현장 #시민기자 가 돼 주세요! 여러분이 미디어입니다.
	세월호 1주기 맞이한 안산 단원고 사진 31장
	http://huff.to/1CMJWm0 (더 많은 사진은 클릭)
	#세월호_인간띠잇기_속보 [18신]
	4월 18일 #광화문광장
	오후 4시 30분경 서울광장에서 열린 범국민대회가 중단됐고, 이곳에 참여한 2만 명의 시민들이 광화문광장으로 향하고 있습니다. 경찰이 세종대왕상 앞에서 막고 있기 때문에 충돌이 예상됩니다.
	광화문 앞 정부서울청사 앞에서는 유가족-시민들과 경찰이 몸싸움을 벌이고 있습니다. 박주민 변호사는 이 과정에서 시민 1명이 연행됐다고 합니다. 경찰은 바로 연좌농성 중인 세월호 유가족과 시민을 체포하겠다고 방송하고 있네요.
	#세월호_인간띠잇기 참가자분들은_현장_상황을_댓글로_올려주세요. 그리고 #세월호_인간띠잇기_속보 #공유 해주세요. 세월호 유가족에게 큰힘이 됩니다. 여러분이 오마이뉴스 #현장 #시민기자 가 돼 주세요! 여러분이 미디어입니다.
	#세월호 #1주기 #속보66
	4월17일 새벽 3시 #광화문 현판
	밤이 깊어갑니다. 날이 차갑습니다.
	엄마들은 담요 한 장으로 몸을 감싸고 아스팔트 위에 그대로 누웠습니다.
	김연희 기자가 보낸 이 사진을 보고, 저는 이 상황을 전달할 단어가, 문자가 떠오르지 않습니다.
	----
	#공유하기를_클릭해주세요 함께 슬퍼하는 사회가 좋은 사회입니다.
	#시사IN #세월호 전체 기사 보기
	47~~~포스트코리아
	우리가 세월호 304명을 기억하는 방법
	"지금 살아 있는 우리들 304명이 세월호 희생자 304명의 이름을 한 분 한 분 진심을 다해 부릅니다."
	http://huff.to/1CNsEFw
	by 세월호 모두의 이야기
	잊지 않겠습니다.
	세월호 유가족들과 아픔을 함께 하겠습니다.
	※4월 16일,17일 이틀간 세월호 추모기간으로 게시물 업로드가 중단됩니다.
	#세월호 #1주기 #속보36
	4월16일 오전11시45분
	그날 마지막 카톡
	----------
	#시사IN_무료_특별판_배포를_도와주세요. 오늘 저녁 서울광장에 열리는 추모제 때 특별판 배포를 도와줄 분들은 메시지나 이상곤 팀장(010-5244-7205)에게 직접 연락해 주세요.
	#시사IN_무료_특별판_전자책도 발행했습니다. 전자책 내려 받기 주소는 www.sisainlive.com/app.html 입니다.
	#세월호_나만의_추모_사진을 찍어 사연과 함께 댓글로 달아주세요. 해외에 있는 독자분들의 참여 기대합니다. 메시지가 너무 많아 이제부터는 댓글로 달아주세요. 댓글을 달면 유가족분들이 바로 볼 수 있습니다.
	#공유하기_클릭해주세요. 속보를 공유해주세요. 함께 슬퍼하는 사회가 좋은 사회입니다.
	#세월호_인간띠잇기_속보 [5신]
	4월 18일 #광화문 앞
	세월호 유가족 광화문 광장으로 이동중 경찰과 충돌. 이 과정에서 유가족 한 명이 쓰러졌고, 한 시민이 구급차를 불렀으나 경찰차벽 때문에 미대사관 앞에서 구급차가 움직이지 못하고 있다고 합니다. 이에 시민들이 경찰을 향해 크게 항의하고 있습니다.
	#세월호_인간띠잇기 참가자분들은_현장_상황을_댓글로_올려주세요. 그리고 #세월호_인간띠잇기_속보 #공유 해주세요. 세월호 유가족에게 큰힘이 됩니다. 여러분이 오마이뉴스 #현장 #시민기자 가 돼 주세요! 여러분이 미디어입니다.
	세월호 다큐감독 사무실에 괴한 침입.. 정체는?
	＂세월호 특위, 허수아비 될 우려＂ http://me2.do/5QKkiLto 출처 : 노컷뉴스 | 네이버 뉴스
	새밑년 패인에 대한 모든 체널의 논평이 빠뜨리고 지나가는 가장 중요한 이슈가 있는데 바로 세월호다.
	문재인은 세월호 선동의 중심에 있었고 이런 세월호의 갑질과 정치투쟁화는 보수층 결집의 한 동력이었음은...
	법원, 세월호 집회 후 불법시위 주도한 2명 영장 발부 CBC미디어
	세월호 특위, "시행령 수정안 말장난에 불과"
	미디어다음
	세월호 사건은 대통령과 정부 탓.
	선거 참패는 투표시간과 낮은 투표율 탓.
	내가 머리털 나고 남탓만 하는 인간들 잘되는 꼴을 본적이 단 한번도 없다.
	세월호 유가족 완전히 새됐네 ㅋㅋㅋ 덩실덩실 얼쑤 http://www.ilbe.com/5732433260 노란색만봐도 구토가
	병원으로 후송됐던 유가족도 조사 대상…‘과잉조사?강경진압’ 우려
	세월호 유가족들, 스트레스?과로?시위과정 부상 등 입원사례 급증
	박근혜 대통령님! 세월호는 달라는대로 주고 건지자면 건지고 더 달라면 더주고, 공무원 연금 건드리지 말고, 부패하거나 말거나 놔두고, 노조도 원하는 대로 해주고 ...
	어차피 단임인데, 기업세금도 왕창 올려서 증세도 하고 편하게 살기를 권합니다.
	국회안에 또아리틀고있는 뺄갱이 국민의고혈을 뺄아먹는 흡혈귀를 첫번째로 때려잡아야합니다 세월호의 뺄갱이김XX처럼 청와대앞 처들어가서 "쌍X나와 봐!"박근혜대통령을 향하여 쌍욕행패부리며 위협할때 문좌인은 그의보좌관이었고새누리의원들은미소지었다!이룬개시키들!
	세월호와 용기 있는 공무원 죽이는 사회 (슬로우뉴스)
	세월호 추모집회 연행자 2명 추가 구속
	5.1노동절에 세월호를 빙자한 각종 좌파단체들이 대정부 반대시위를 준비하고 있다. 이번에야 말로 그들의 행동을 제대로 찍어서 국민들앞에 상세히 보도하라. 그리고 그런 놈들은 현장에서 체포하라!
	14~~~고상만 (연극 이등병의 엄마 제작자)?
	130석을 가진 새정련은 결코 작지 않다. 좌고우면 하면서 진짜 야당 지지자 실망시키지 말고 국민이 목숨걸고 지지할 수 있도록 악착같이 싸워달라! 그게 정답이다. 세월호 법안 하나 처리 못하고 1년이 넘게 지지부진. 도대체 언제까지 이렇게 정치할건가!
	지금 문죄인의 트윗터....문재인아, 국만들이 세월호를 얼마나 넌덜머리를 내는데 트위이 세월호냐...가슴에서 노란리본을 계속달고 다니면 느그덜만의 사이비 교다.국민을 위한다면 리본때라.
	‘세월호 집회’ CCTV 입수.. 경찰, 참가자들 감시
	새정연은 전열 추스리고 성완종게이트, 세월호법, 사자방에 전력투구해서 야권의 힘을 보여줘야 한다.그래야만 내년 총선과 정권교체의 꿈이 이루어 진다.
	86일째기도:세월호 희생자 김도언학생의 영혼을 기억하고 기도합니다...
	우리이웃의 아픔... 우리사회의 아픔을 기억하고 함께하기위해 매일 한 분씩 기도해주기로해요...
	문재인 까지마라. 선거날 바로 세월호 특위 농성장 찾은 정치인이다.
	조선일보][NEWS&VIEW] 수정안 遺族요구 거의 수용… 이젠 '세월호 조사' 시작해야 http://bit.ly/1IoCjs7
	세월호법 시행령. 유족들 농성.
	문재인의 전패로 선거는 마무리되었습니다. 저는 몇가지 패인이 있다고 보지만 가장 근본적인 것은 지금 우리가 목도하는 이런 정치로는 안된다는 것이고 야당에 책임이 더 크다고 보기 때문입니다. 세월호를...
	세월호 시행령은 선거의 승패와 무관하게 야권은 막아야 할 이슈다. 선거패배 책임론으로 서로 총질할 이슈가 아니다. 서로 힘을 모아서 싸워야 할 이슈. #GH대선불법자금게이트 도 '선거패배로 동력이 떨어졌다'는 면피발언 삼가고 적극적으로 싸워야.
	병원으로 후송됐던 유가족도 조사 대상…‘과잉조사?강경진압’ 우려
	세월호 유가족들, 스트레스?과로?시위과정 부상 등 입원사례 급증...
	[사설]‘수정’한 것 없는 세월호특별법 시행령 수정안 - 경향신문
	http://news.khan.co.kr/kh_news/khan_art_view.html?artid=201504292310245&code=990101 …
	세월호특별법이 국회를 통과한 것은
	무능 보다 위험한 것 | 뉴스타파 블로그
	http://blog.newstapa.org/strongcat919/1695 …
	세월호 사태를 통해 우리는 대통령 박근혜의 무능과 무책임을 신물 나게 목격했다. 진정 놀라운 건 대통령 박근혜에게 세월호 희생자와
	충무공 탄신 기념음악회 난입한 세월호 시위대
	1년 전 오늘의 세월호 대참사 글 ~~
	세월호참사 380일! 쌍용차! (고공농성) 스타케미칼 339일! 대우조 22일! 택시/생탁 15일! (노숙농성) 전강사조 2794일! 세월호 290일! 기륭, 콜트콜텍, 재능, 동양시멘트, 강정, 밀양, 청도..
	전공노 135명 해직 12년째!
	세월호 특위, 허수아비 될 우려
	http://www.nocutnews.co.kr/news/4406277
	대통령 약속처럼 원만한 해결 되도록 애써 주시길
	#NAME?
	- 부처이름 변경, 민간인 비율 조정 등 부수적인 ..
	미스터탁, '시한폭탄' 발매..."언제 터질지 모르는 나라" 조경이 기자 http://omn.kr/d6ok #OMS_ [인터뷰] 세월호 참사 1주기 맞아 신곡으로 메시지 전한 힙합가수 겸 선교사
	세월호 악몽서 벗어나는 수련시설..운영난은 '여전'
	충북 수련업계 이용률 예년 70% 수준 회복…"숨통 트여" 수련업계 "지원 없이 규제만 대폭 강화" 볼멘소리
	81세 할아버지 세월호 일침 :
	세월호 참사에도 선거만 치르는 야당.
	선거만 치르니 선거는 맨날 진다.
	온 대한민국을 세월호 현수막으로 뒤덮고 국민들 생각도 좀 해줘야지 언제까지 국민들이 세월호로 세월을 보내야 되나? 앞으로 몇년? 생각만 해도 끔찍하고 지겹다.
	세월호 사고를 政爭(정쟁)에 악용하는 데 진절머리가 난 民心이 난동세력과 한 편으로 간주된 새정련을 심판한 것이다. 난동세력이 새누리당 大勝의 1등 공신이 되었다.
	그 사람이 사퇴할 사람입니까? 룰까지 바꿔가면서 박지원씨 밀어낸 인간인데----- RT @newdailynews 초조한 문재인, 뒤늦게 세월호 이슈 띄워봤지만..
	작년선거직전 세월호참사 때문에 차마 웃는 사진을 내걸수 없어서 선거포스터부터 이 사진으로 바꿨는데..아직도 활짝 웃는 사진을 쓰기는 좀..ㅠ
	선거가 끝나고 야권밭에서 여권 후보가 당선되어 크게 분노가 치밀지 모르지만 이제 정치 문제는 내년 총선을 준비해야 한다. 선거결과와 세월호 시행령 결부시키는 것도 경계해야 할 일.
	[팩트TV 4월30일(목) 생중계안내①]
	▶시간:오전10시~
	▶「4ㆍ18 세월호집회에서 드러난 경찰집회 관리의 문제점과 시민통제방안」토론회
	⊙<헌법 위의 경찰, 시민의 힘으로 변화시키자>
	▶장소:프란치스코회관
	새정치 민주연합에 대한 국민 심판의 결과입니다. 1. 세월호 유가족을 정치야욕으로 기만한 죄! ... RT @maekyung 野, 成게이트 호재 두고 적전분열…`심판론`은 안통했다
	세월호 조사위와 유족은 야당에게는 암이고 여당에게는 작은 종기이다. 그들이 극악스럽게 굴수록 그들에게 볼모잡힌 야당은 점점 바닷속으로 빠져들고 여당은 그저 작은 상처만 입을 뿐이다. 국민들은 바보가 아니다.
	새정치 민주연합에 대한 국민심판의 결과입니다. 1. 세월호 유가족을 정치야욕으로 기만한 죄! 2. 세월호 유가족을 이용 국민을 무시하고 우릉하고 스트레스 준 죄! 3. 노란
	국민들은 박대통령의 진심에 찬 조국에 대한 애정을 꿰뚫어 보고 있었다....
	세월호도, 정윤회도, 성완종도 그 어느 것도 박대통령을 굴복시키지 못했다....
	[출처] 박대통령의 진심 국민은 알고 있었다...
	'세월호 1주기, 전쟁터 방불케 한 광화문 집회 현장' 보기 -
	박근혜 정권은 원칙이 없어요. 세월호 시행령만 봐도 그렇고... 뭐든 지들 맘대로인 독재정권.
	분열로 ..ㅜㅜ단결해서 힘을 모아야함에도..세월호 가족들 어쩌냐..ㅠㅠ
	세월호 유가족 완전히 새됐네 ㅋㅋㅋ 덩실덩실 얼쑤 http://www.ilbe.com/5732433260 노란것들 없애라
	소수라도 정도를 지키는 선명야당이 있음 좋겠다 대선부정도 외쳐주고 세월호 유가족곁에 머물며 싸워주는 야당 무엇보다도 친일파 척결하는데 앞장서서 종북몰이에도 굴하지 않고 목숨걸고 싸워줄 야당 하나 생겨 통일도 빨리 이뤄냈음 좋겠다
	국내 국제사회에서 발생하는 여러 인명사고 중에 하나인 세월호, 대한민국 '세월호'로 얼마나 많은
	국가적 낭비를 했는지, 정부와 정치권은 심각하게 생각해야 한다. 국민은 '세월호'는 청해진의...

## Sheet: t4_SurveyStandardVolume
															50			1
Entity Volume by Sentiment	positive	neutral	negative	mixed
	3	97	12	0
광화문	0	11	1	0
공유	0	11	0	0
#	0	7	0	0
박근혜	0	3	2	0
경찰은	0	4	0	0
정부서울청사	0	3	0	0
특위	0	3	0	0
대한민국	0	2	0	0
#정부서울청사	0	2	0	0
페이스북	0	2	0	0
경찰	0	2	0	0
종로	0	1	1	0
경찰이	0	2	0	0
김현	0	1	0	0

## Sheet: t4_Phrases
개수 : Phrase Mentions Sentiment +/-	Phrase Mentions Sentiment +/-							50			1
Phrase	negative	neutral	positive	총합계
고개숙여	1			1
공감을		1		1
공신이		1		1
국가를 위해			1	1
국회를 통과한		1		1
권합니다			1	1
기대합니다		1		1
기도합니다			1	1
꽃다운		1		1
꽃을			2	2
나라를 위해			1	1
난입한	1			1
눈물	1			1
대책		1		1
마련하고		1		1
말라고		1		1
맞이한			1	1
멋있다			1	1
무리한	1			1
무섭다	1			1
무시하고	1			1
미안해	1			1
반성해라	1			1
버티고			1	1
부끄럽게	1			1
부활이			1	1
분노가	1			1
빙자한	1			1
사고가	1			1
사퇴를	1			1
사퇴할	1			1
생생한			2	2
선동하고	1			1
세월호 참사	3			3
세월호 침몰	1			1
슬픈	1			1
시위		1		1
싸워야		1		1
쓰레기	1			1
악용하는	1			1
안녕을			1	1
안된다는	1			1
억울한	1			1
욕하는	1			1
용기			1	1
원한을	1			1
위로	1			1
위로가		1		1
위로를			1	1
이루어		1		1
이루어질		1		1
이상	1			1
이상한		1		1
잃은	3			3
잘되는		1		1
잘못이다	1			1
잘해			1	1
재능			1	1
조속한		1		1
좋겠다			1	1
좋을 것			1	1
죄	2			2
죽은	3			3
죽을	1			1
죽음에	2			2
죽음이		2		2
지겹다	1			1
지지자			1	1
진실			2	2
진심			1	1
진심을			1	1
진절머리가	1			1
짜증이	1			1
참사가	1			1
충돌	3			3
충돌이		2		2
침입		1		1
큰 도움이			1	1
퇴진을	1			1
특집		1		1
편하게		1		1
항의시위를	1			1
해주세요		10		10
희생된	1			1
총합계	50	33	25	108

## Sheet: t4_Entities
개수 : Entity Mentions Sentiment +/-	Entity Mentions Sentiment +/-							50			1
Entity	negative	neutral	positive	총합계
	12	97	3	112
24816		1		1
" 언제 터질지 모르는 나라"		1		1
"경찰의 최루액 살포 국제기준 위반"		1		1
"기억합니다 , 아무 것도 못했던 그 날을"		1		1
"단원고"		1		1
"세월호 유가족에 최루액 살포는 국제 기준 위반"		1		1
"숨통 트여"		1		1
"시행령 수정안 말장난에 불과"		1		1
"쌍X나와 봐 !"		1		1
"지금 살아 있는 우리들 304명이 세월호 희생자 304명의 이름을 한 분 한 분 진심을 다해 부릅니다 ."			1	1
"지원 없이 규제만 대폭 강화"		1		1
"해줘도 지랄 안해줘도 지랄 그냥 지랄"		1		1
"희생자와 유가족 모두에 대한 모욕적 처사"		1		1
#		7		7
#정부서울청사		2		2
*			1	1
86일째기도:세월호			1	1
Kiyoung Kim / 양형호		1		1
경찰		2		2
경찰과		1		1
경찰은		4		4
경찰을	1			1
경찰이		2		2
공우영		1		1
공유		11		11
광화문	1	11		12
구글		1		1
국정원		1		1
국회를		1		1
기륭			1	1
김연희		1		1
김영오	1			1
김현		1		1
난동세력이		1		1
노무현	1			1
대한민국		2		2
대한민국에서		1		1
대한민국을	1			1
밀양			1	1
박근혜	2	3		5
박주민		1		1
사고 당시에 정권이	1			1
상태에서		1		1
상황은		1		1
새누리당		1		1
서울		1		1
서울광장에		1		1
서울광장에서		1		1
성신여대입구		1		1
세월호와			1	1
슬로우뉴스			1	1
안산			1	1
야당은		1		1
엄마들은		1		1
원통해도		1		1
유가족들은		1		1
이러먄		1		1
이상곤		1		1
이용	1			1
정부는			1	1
정부서울청사		3		3
조경이	1			1
조선일보		1		1
종로	1	1		2
집회		1		1
찐씰뀨		1		1
청도		1		1
충북		1		1
콜트콜텍			1	1
클릭		1		1
특위		3		3
페이스북		2		2
총합계	23	192	13	228

## Sheet: t4_Queries
개수 : Query Category Mentions Sentiment +/-	Query Category Mentions Sentiment +/-							50			1
Query Category	negative	neutral	positive	총합계
기술		3		3
재해	1			1
정치		14	2	16
총합계	1	17	2	20
