# Supplementary material for: Machine Learning-Based Data Mining Method for Sentiment Analysis of the Sewol Ferry Disaster's Effect on Social Stress
Source: Front Psychiatry. 2020 Dec 23;11:505673. doi: 10.3389/fpsyt.2020.505673 (PMC7785789; doi:10.3389/fpsyt.2020.505673)
Supplement: Supplementary file 1 [file Data_Sheet_1.ZIP › Total/month/10.total January.xlsx]

## Sheet: Sheet1
	정말 좋은 내용이네요. 아래 블로그 링크로 동영상을 퍼갑니다.
	희생자의 가족 친구 선후배가 대한민국을 이끌어 나갈 때가 멀지 않은 미래에 있을 것입니다. 그때 이 사건을 잊지 말고 대한민국이 바뀌도록 해주는 원동력이 되어주세요. 사랑스런 아들 딸 친구가 이렇게 허망하게 갔는데 아무것도 해주지 않는 비상식적인 대한민국이 바뀌도록... 진정 사람이 살만한 그런 따뜻한 나라로 바뀔 수 있도록...? 이렇게 많은 애들이 하루아침에 배에 갇혀서 죽었는데. 이야기가 본질에서 멀어져서 부모를 빨갱이 취급을 하질 않나. 내주변에 누가 유족충이니 개소리 지껄이면 진짜 조곤조곤 죽여버릴테다 얘들아 미안하다. 나라가 이모양 이꼴이라 정말 미안하다 .
	언니오빠들을 잊지안을게요 '돌아왔어요'라는말이정 말정말저도듯고싶 어요ㅠㅠ? 절대 잊지 않겠습니다...? 근데 진짜 그 세월호 선장 정말 싸가지가 없네요? 학교에서이영상보고저희반애드눈물바다됬이요..저도울고선생님도울으시고..우리세월호사고잊지말고우리에게는이런일이생기지않도록합시다..세월호사고로돌아가신분들언니오빠들선배들하늘에서는부디행복하게사세요..유가족분들화이팅..힘내세요? 잊 지않겠습니다? 고맙습니다...? 4월16일.............쩝..슬퍼지네ㅠㅠ 단원고언니오빠들힘내세요!!!!? 오늘이네요...4월16일 .. 대사고? 곧 4월 이네여...? 눈물 주루룩..? 푸른 하늘 종달새 지져귀면... 날 맞아주세요....
	이 정권은 공개할 수 없습니다.? 국정운영 투명성의 중요성과 필요성을 잘 알고 있는듯 말은 했으면서 정작 필요한 때 모르쇠로 대처하는 작태는 또 뭐야? 말이나 못하면! 갈수록 그 얼굴이 점점 두꺼워지네. 보톡스를 너무 많이 맞았나?? 떳떳하지 못해서라고 이구동성으로 말하는것 같군요.. 참으로 부끄러운 역사를 만들어 가네요.? 뭘하셧을까나~~~~
	저도 친구를 한 명 떠나보냈습니다. 그 친구는 피시방도 핸드폰도 제한되어있어 연락도 못해보았네요. 그래서 방학때나 어쩔때는 1시간거리인 우리집에와서 가끔하고 그랬었는데.. 이제 못 본다니 실감이 안 나지만 현실은 냉혹할 뿐이네요. 그래도 미공개 동영상에서 제 친구 얼굴을 볼 수 있다는 것에 좋을 뿐 입니다.? 우리 세월호 선장 을 어떻게 할까여? 카톡받아주시는분들 진짜 착하시다ㅠㅠ그리고 우리나라에 다시는 그런 아프고 슬픈 일이 일어나질 않길 바랍니다...? 안녕모르는동생인데 언니가 걱정하는거란다 .너희는 잘못이없는데 나이도어리고 벌써 하늘나라가다니 언니도 속상하구나.언니가 진작에 알았으면은 배가 기우리기전에 119를 불렀으면 좋았을텐데 그럼 너희들도 살았을테고 미안해 그리고 하늘나라에서 부디 푹쉬길바란다 …
	모든 잘못은 어른들이 한것인데....모든 피해는 아이들이 지고 갔네요...ㅠ.ㅠ 이런현실 참 힘드네요.? 정말이지..숨쉬기 힘든 뜨거운 눈물을 흘리게 만드는..이런일 다신 없어야 하는데...에휴 ㅜㅜ? 하...뭐라해야 할지... ? 세월호는 지금도 눈물나는 아픔 으로 남아 있네요? 세월호참사같은것 다시는일어나지 않았으면 좋겠습니다? 저 울었어요ㅋㅋ? 눈물 주룩주룩. . ㅠ? 으앙 ㅠㅠㅠㅠ ? 또 울리네요....? 진짜 운다...? 조작아니에여 방송에나왓어여 인터뷰까지햇는데 머만하면다 주작이래...? 아진짜눈물밖에않나내요..? 으앙? 이거 조작판명나지 않았나? 흑흑?
	오늘도 #세월호 유가족 도보행진은 계속 되는데...이 새벽 #강정엔 긴장이 감돌고있다...굴뚝엔 아직도 #쌍차 노동자들이 올라가 있고 틧 곳곳에 아픈 대한민국이다...우라질..뭔 나라가 이러냐..
	[단독] "세월號 농성 천막 오늘 철거" 서울市, 유족대책회의에 통보
	http://m.chosun.com/tab/article.html?sname=news&contid=2015013100204&ns …
	이완구 아들이 공개신검하니 원슨이 이놈이 미쳐가고 있구나??
	5월9일 JTBC가 공개한 故김시연 양의 휴대폰 영상에는 배가 기울자 당황하는 학생들의 모습, 가만히 있으라는 안내방송을 불신하는 아이들의 대화가 담겨있었다
	죄 없는 너희들이
	철저한 수사로 책임자 강력처벌한다고 떠들었던 박근혜.
	최근 세월호 특위 파견 공무원을 전원 철수시켰다고 합니다.
	박근혜가 대통령이 아니니까 박근혜 말 씹고 수사를 거부하는 거죠, 공무원분들?
	이남종열사 추모 평화음악회에서 지친
	몸과 마음 위로받았으니 부정선거
	세월호 대학살 투쟁에 박차를 가할 것
	공포와 결핍 두려움은 열사께서 가져갔다
	광장으로 나오라. 부정선거 살인 정권
	박근혜는 곧 무너진다.
	서북청년단으로부터 광화문 광장을 지켜야 할 이유
	http://www.newscham.net/news/view.php?board=news&nid=98596 …
	[인권오름] 세월호 천막 그 이상의 인간에 대한 감각
	세월호가 국정원 소유라고 확신... 영원한 비밀은 없다 - 오마이뉴스 모바일
	네이버에서 다이빙벨 다운받고 어제 저녁 아내와 세 자녀와 함께 보았다. 세월호 초기부터 이상호 기자의 고발뉴스와 팩트TV의 보도를 보면서 이 나라의 어그러진 모습을 적나라하게 보게 되었다. 대안언론이 아니었다면 왜곡된 인간으로 살았을 것이다.
	'금요일엔 돌아오렴' 세월호 참사 8개월의 기록 http://me2.do/5dT9jh8C 출처 : 네이버 뉴스 | SBS TV
	난 이자가 인간이 아니라 악귀라고 확신한다. 정말 유감이지만, 이런 자는 세월호 유가족들과 똑같이 당해봐야 인간이 될 것이다
	저는 이 조직(세월호 특별조사위)을 만들려고 구상한 분은 아마 공직자가 아니라 세금도둑이라고 확신합니다
	세월호 유가족이 있는 팽목항에... "위로하러 온 건지... 겁주려고 온 건지...".. 조낸살벌하고 무서워서 말이라도 걸겠나...
	세월호와 함께한 작가기록단이 기록한 240일의 기록. <금요일엔 돌아오렴> 북 콘서트; 2월5일 저녁 7시반 조계사 총무원 지하1층 전통문화공연장
	50명의 공무원도 끌어다 쓰고
	70명도 채용하겠다?
	세월호 조사위 간판걸고 취업박람회하나?
	혈세로 무슨수작인가!
	작금의 행태를 보면
	조사를 받아야 할 대상은 바로 세월호 조사위 주동자다!
	이들에게 끌려가지 마라
	4월 20일 검찰은 안상돈 광주고검 차장검사를 #세월호 수사 총책임자로 지명했다. 그러나 그는 과거 용삼참사에서 철거민에게 죄를 덮어씌우며 승진, 참여연대로부터 '검찰권 남용 검사'로 지목됐던 인물이었다.
	#세월호 참사291일
	#세월호_도보행진 6일차
	오늘은 대전역에서 출발합니다.
	유가족분들과 함께 하시는 시민분들은
	하늘의 별이된 아이들과 약속했습니다..
	진실을 밝히겠다고..
	#선체_훼손없이_세월호_를_인양_하라
	할리우드 리포터, 부산시의 영화제 독립성 침해 논란 보도
	#NAME?
	#NAME?
	세월호의 진실은??
	[세월호참사] 291일
	세월호 유가족들, 왜 450km 걷기에 나섰나
	http://www.newscham.net/news/view.php?board=news&nid=98595 …
	안산~진도 팽목항 도보행진 참가기...“선체인양·진실규명” 향한 발걸음
	권선택 대전 시장님 이게 최선임니까?
	대전역 촛불이 모이던 광장이 이렇게 변했네요
	세월호 온전 인양위한 도보 행진 대전 0416
	김재원 "세금도둑" 발언 이후, 모든 게 달라졌다
	[주장] 조대환 세월호 특위 부위원장의 행보, 석연치 않다
	http://www.ohmynews.com/NWS_Web/View/at_pg.aspx?CNTN_CD=A0002077650&PAGE_CD=N0001&CMPT_CD=M0016 …
	조대환 특위 부위원장의 행보, 석연치 않다
	그리고 나도 이런 나라에서 살고 싶다
	진실은 침몰하지 않는다. 뉴욕타임스 세월호 특별법 지지 호소 광고 http://me2.do/5jPFyqd7 출처 : 네이버 블로그
	세월호 참사 290여일, 스타케미칼 굴뚝농성 250일, 쌍차50일, 강정마을엔 내일의 전운이 감돌고, 사조참치는 오룡호가족들 거리로 나 앉게 만드는 현실! 춥다
	<진실을 밝혀주세요!>
	어제 세월호 유가족 도보 순례단이 세종시를 지나갔다. 26일부터 19박 20일 동안 경기도 안산 정부합동분향소에서 팽목항까지 450㎞를 걷는 도보 순례를 가는 중이다.
	갑자기...
	세월호 인양에 세금 들어 간다며 국민적 합의가 필요하다는 이주영 전 해수부 장관, 단 한명도 못 구한 현장 지휘관 입에서 나올수 있는 말인지 경악스럽습니다. 수염도 쇼였군요. 역시나 새누리에게 국민은 없습니다
	세월호희생을
	단한사람도 구조하지 못한자가 턱수염으로
	하는척하더니 원내대표자릴 차지할려고
	개웃음 개소리 짖어대며 나대고 다닌다
	뭐가그리 떳떳하고 자랑스러운지?
	신친박이란것이?
	왜군과 씨종잘 섬기며 충성고있는것이?
	꼴사납죠!!콕박혀 있어야 할인간이!!
	25~~~나경이?
	#세월호 참사291일
	#세월호_도보행진 6일차
	오늘은 대전역에서 출발합니다.
	유가족분들과 함께 하시는 시민분들은
	하늘의 별이된 아이들과 약속했습니다..
	진실을 밝히겠다고..
	[한국갤럽] 朴 지지율, 20%대로 붕괴 http://ln.is/www.viewsnnews.com/a/FiWq0 …
	전 지역에서 부정평가 높아, 새누리 지지층도 '외면'
	아직도 20%? 부정선거에 세월호 참사 인사참사 서민지옥 만들어도?
	영국판 '세월호'사고, 영국 정부가 한 일은? http://laborhealth.or.kr/38756 한국도 기업의 경영실패 혹은 고의적 태만에 인한 사망을 '기업에 의한 살인'으로 규정, 엄하게 처벌하는 법제도 도입을 검토할 시기가 왔다.
	[단독]세월호 침몰, 국정원에 가장 먼저 보고됐다
	40일째기도:세월호 희생자 전종현 님의 영혼을 기억하고 기도합니다
	저희 부산연산중앙교회 주영훈 목사님께 세월호 희생자들을 위해 기도하자고 말씀드려보지요!
	이상호의 상해임시정부 18회 다이빙벨 다운로드 100만, 세월호 새국면
	세월호 유족들과 도보행진에 동참하러 서울역서 출발합니다.
	3박4일 배낭을 꾸렸더니...ㅎㅎㅎ...이걸매고 무사히 끝낼수 있을런지^^
	세월호의 온전한 선체인양과 조속한 진상규명을 촉구합니다!
	#세월호 사고 후 정부의 무능에 대한 비판이 쏟아지자, 김장수 국가안보실장은 청와대 책임론을 부정하며 “국가안보실은 재난 컨트롤타워가 아니다.”라고 했다…그들은 컨트롤타워가 아니라 재난 그 자체였다.
	날은 춥지만, 다행히 하늘은 맑다
	세월호 온전인양 도보행진 대전 0416 #새날 #유권소
	영화 다이빙벨, 세월호 진실 밝히고자 '광화문, 인천'에서만 상영 http://durl.me/85byv3 조선일보가 왜이러는 걸까요?
	학살피해자 295명
	탈출하신 분 172명
	알려진 실종자 9명
	구조자 0명
	민간잠수사 희생 2명
	소방관 희생 5명
	수색지원민간선원 희생 1명
	자원봉사자 희생 1명
	PTSD 희생 교감,경찰,자원봉사자님
	범세계 세월호특별법 청원운동
	http://sign.sewolho416.org 세월호 천만인 서명운동
	http://petition.sewolho416.org/ 세월호 인양촉구 범국민 청원
	할 수 있는 모든 것은 다해봅시다
	세월호 유가족이 한겨울에 울면서 걷고,
	사조 오룡호 유가족이 한 겨울에 길에서 울고,
	밀양과 강정에서..... 그리고..
	나라의 사람들이 곳곳에서 울고 있는데
	어떤 쥐는 자술서 대신 자뻑서로 지랄!
	어떤 닭은 "각하" 놀음에 자뻑~으로 지랄!!!
	날이 차다. 대전역은 사람들로 바글바글. 세월호 도보행진 대전 0416
	다문화무료복지 이주아동보호법 세월호법갈수록채산 다문화높은안산보육절반지원이무료복지원인이었다
	새누리당의 국회선진화법 권한쟁의 심판 청구는 국민 앞에 부끄러운 일/세월호특별위원회 무력화 시도, 당장 그만두고 진정성 갖고 업무추진하자/원안위의 월성1호기 계속운전 관련 비공개 간담회 관련ㅣ박완주 원내대변인
	세월호 사건을 기획된 테러로 보는 이유
	박귀년살인마와 국개들은 들을지어다⊙
	세월호특별법제정을신속하라 오직 희생자가족과국민뜻받들어신속 제정하라 사상최악 개표조작 부정선거의내란범 박근혜악마와 새악마당 학살공작살인마 범죄자들에게 세월호특별법 제정에참여시킨다는철면피죄악은있을수없다전국적총봉기하라
	세월호가 국정원소유라고 확신...영원한 비밀은 없다" http://m.ohmynews.com/NWS_Web/Mobile/at_pg.aspx?CNTN_CD=A0002076797&CMPT_CD=MTOP2 …[인터뷰] 이재명 성남시장....희한한게 국정원은 왜 침묵할까
	국정원의 반박 성명이나 이와관련 논평이나 법적조치등 을 왜 안하는지 그 이유를 당최 모르겠다
	세월호 일본방송(한글자막포함): http://youtu.be/i_ShZWXlK4Y
	보고싶지 않은 사람은 보지마시고 보고싶은 사람도 왠만하면 보지마세요 그냥 뭔가 열받아서 계정으로 옮기는거..
	화인.
	1.29. 세월호 광장에서.
	이제 4월은 내게 _x000D_ 옛날의 4월이 아니다. _x000D_ 이제 바다는 내게 _x000D_ 지난날의 바다가 아니다.
	(시. 도종환)
	개표조작 부정선거와 세월호집회를 지속적사악공작꺼온악마가 시국회의다! 희대의철면피 악마 내란범 박근혜악마의특공대 시국회의와박석운악마의 철퇴천벌은미륵천명진리다♥ @Maitreya1313 님의 트윗을 확인하세요:
	<개표부정 세월호학살에 양심세력들 나서라>
	드디어 국회에서 개표조작 공론화 되다! http://durl.me/84w68a
	양심세력들은 두 사건의 범인을 잡는데 나서야만 한다.
	신경민 “대선부정, 세월호 등 많은 사건에 대해 야당 역할 못해냈다” - 코리아프레스 http://www.korea-press.com/news/articleView.html?idxno=68388 … “새 지도부에 들어가 다른 차원에서 다시 시작할 것! 기대해도 좋다”
	방위사업 비리가 해군과 stx에만 있는가? 육군과 공군은? 걸려든 사람이 하필 세월호참사 직후 통영함 투입을 명했던 전해군 참모총장인가?
	팩트9뉴스] 뉴스팔로잉(14.12.23)-미국 영상학도가 만든 세월호 다큐멘터리: http://ln.is/www.youtube.com/6xm6a … @YouTube 님이 공유
	박정권"이 2년간 해논성과가 없다는데
	그이유에 대해선 국민들이 더 잘 알지않나?
	세월호문제로,5개월여 국회는
	마비상태였고,청와대 찌라시로
	또,몇개월을 허비했나?
	국민들이 민생좀 챙기라고 아우성일때
	여.야당들 뭐했나?
	49.듯한 뉘앙스를 풍기다 전격 합류하게 되는데, 세월호 참사와 막내아들 미개발언 등이 겹치면서 악재를 만나게 된다. 그러나 오히려 일베에선 MJ쥬니어로 인해 인지도가 급상승하고 아들 잘 뒀다는 극찬이 쏟아지며 달심의 미친듯한 노력은 한 방에 수포로
	도보순례하고 있는 소영아빠가 보내주신 사진. 오늘은 도보순례 6일째입니다. 대전입니다.
	세월호 재판 광주에서 합니당 내일 28일도 하니까 시간 되시는 분들 10시부터 참여 부탁해용 ㅠㅠㅍ
	#세월호 참사 2틀뒤 MBN과의 인터뷰에서 무능한 해경을 비판해, 해경의 명예를 훼손했다며 고발됐던 홍가혜 씨 오늘 무죄 받았답니다. 진실은 꼭 밝혀지는법! 세월호 참사의 진실도 꼭 밝혀질것입니다. 축하드립니다. 그리고 같이 내려 가셨던 김구님 유영희님 고맙습니다..#바꾸세 #하울림
	★세월호 참사 263일, ★광화문 세월호광장 농성 174일 ◆오늘(1/3) 광화문 토요 촛불문화제는 없습니다. 12/31 문화제가 집중일정이었습니다. ◆팽목항 기다림과 진실의 버스는 1월부터 지역별로 돌아가면서 진행합니다. 서울은 매월 마지막주 토요일에 출발합니다. ★국가가 국민을 구조하지 않은 사건입니다. 진실을 밝히는 4.16약속지킴이가 됩시다! [4.16 약속지킴이 가입]
	세월호 학생 20명 구한 아저씨 근황.jpg 세월호 특별법은 단원고만을 위한 법인듯 합니다.
	세월호광장 현수막 입니다 다시 시작입니다
	집중이요!! 서북청년단 재건위 정함철이 #세월호 유가족들의 광화문 천막을 자진 철거 하지 않으면 1월 31일께 침탈 하겠다고 엄포를 놓았네요! C파!! 올테면 와봐!! 누가 쫄까봐!
	세월호 실종자 양승진 선생님 사모님 모습. 울음이 나옵니다.
	세월호 인양촉구 청원운동 * 실종자들을 끝까지 찾아내고 침몰의 진실을 규명하기 위해서는 선체 훼손 없는 온전한 인양을 해야 합니다. 아래 페이지에 가셔서 이름과 이메일만 쓰시면 인양을 촉구하는 청원서가 대한민국 정부(총리실)로 바로 팩스 발송됩니다. 많은 참여와 공유 부탁드립니다. 세월호 인양촉구 범국민 청원 운동
	세월호 참사 희생자들을 위한 신곡 조관우의 '풍등' http://t.co/pQypIhQsyI #바꾸세 #세월호
	아ㅡ 이 분들이 시인이다. 나는 시인이 아니다, 그저 좀 외로운 놈일 뿐.
	배우 최민수씨가 세월호 참사를 추모하는 노래를 발표했습니다.
	세월호 참사 가족대책위는 선체 인양을 촉구하며 오는 26일부터 경기 안산합동분향소부터 진도 팽목항까지 도보순례에 나선다고 밝혔는데요. 도대체 정부가 이야기하는 ‘검토’는 언제쯤 끝나는 걸까요 세월호 참사 가족대책위는 선체 인양을 촉구하며 오는 26일부터 경기 안산합동분향소부터 진도 팽목항까지 도보순례에 나선다고 밝혔는데요. 도대체 정부가 이야기하는 ‘검토’는 언제쯤 끝나는 걸까요
	세월호 참사 263일, ★광화문 세월호광장 농성 174일 ◆오늘(1/3) 광화문 토요 촛불문화제는 없습니다. 12/31 문화제가 집중일정이었습니다. ◆팽목항 기다림과 진실의 버스는 1월부터 지역별로 돌아가면서 진행합니다. 서울은 매월 마지막주 토요일에 출발합니다. ★국가가 국민을 구조하지 않은 사건입니다. 진실을 밝히는 4.16약속지킴이가 됩시다! [4.16 약속지킴이 가입]
	#세월호_지원_특별법 이란 것이 세월호 특별법을 무력화 시키는 법안으로 월요일인 12일에 통과될 예정이라고 합니다. 세월호 특별법의 음모, 두번째 세월호 지원특별법. 막아야 합니다.
	새누리당 김재원 원내 수석부대표는 세월호 사건에서 사사건건 갈등을 증폭시키는 주인공이네요. 세월호 조사특위에 차기환, 고영주 같은 극우 인사들을 임명할 때 알아봤습니다만 새누리당은 세월호 조사를 하자는 건지 방해하겠다는 건지 알 수 없는 행태를 보이고 있습니다. 뉴스타파 김성수 기자가 계속 감시할 겁니다.
	<1/16(금) #세월호 주요일정> ★세월호 참사 276일, ★광화문 세월호광장 농성 187일 ◆17시 <광화문 TV> 생중계 시작!! : 평일 17시~20시까지 세월호의 진실을 전합니다. : 아프리카tv에서 <광화문TV>를 검색해주세요.
	"세월호 희생자를 모욕한 일베 회원에 대한 고발 대리 위임장을 작성해 주세요. 우리의 분노를 전달하고, 그들의 죄를 물을 수 있어야 합니다."
	정함철 "세월호 참사 원인은 세월호 광화문 농성장" 눈앞에서 자식이 죽어가도 무능한 정부와 거짓말하는 언론에 상처받는게 왜 정함철류가 아닌 순진한 유가족이였을까요? 이런 잉간들의 자녀가 사고를 당했어야 유가족의 심정을 만분의 일이라도 알았을 텐데요.
	1/9(금) #세월호 주요일정> ★세월호 참사 269일, ★광화문 세월호광장 농성 180일 ◆17시 <광화문 TV> 생중계 시작!! : 평일 17시~20시까지 세월호의 진실을 전합니다. : 아프리카tv에서 <광화문TV>를 검색해주세요. http://play.afreeca.com/sewolho416 : 페이스북 페이지 https://www.facebook.com/sewolhoTV ★국가가 국민을 구조하지 않은 사건입니다. 진실을 밝히는 4.16약속지킴이가 됩시다. [4.16 약속지킴이]
	<그토록 싸웠으나.... 세월호 진실을 침몰시킬 인물들> 곧 본격적으로 활동할 17명의 세월호특위위원들 중 새누리당이 추천한 5명 1. 고영주 변호사- 영화 ‘변호인’의 배경인 ‘부림사건’ 담당 공안검사 출신. 세월호 참사에 대한 정부책임을 부정하고 호도한 인물 2. 조대환 변호사- 박대통령의 과거 싱크탱크인 ‘국가미래연구원’ 발기인, 박대통령인수위 전문위원 출신 3. 차기환 변호사- 자신의 트위터에 세월호 유가족을 매도하고 극우사이트 ‘일베’의 게시물을 지속적으로 퍼뜨린 인물 4. 석동현 변호사- 새누리당 공천신청자 5. 황전원 전 한나라당 부대변인- 새누리당 공천신청자 * 녹색사진: 단원고 2학년 10반 고 김주희양의 어머니 이선미씨가 최근에 공개한 사진. 세월호가 바다 속에 잠긴 상태에서 아이들이 창…
	<1/17(토) #세월호 주요일정> ★세월호 참사 277일, ★광화문 세월호광장 농성 188일 ◆17시 <광화문 세월호광장 토요촛불> 《진실을 인양하라》 : 아프리카tv에서 <광화문TV>를 검색해주세요.
	도보행군중인 유가족과 시민분들.. 응원합니다... #세월호 #바꾸세
	정말 기가막히군요... 보면 볼 수록 어째 이럴 수 있나 할 정도로 분노가 일어납니다. 국민들의 관심은 점점 더 식어져만 가고.. (한국어 번역을 보시려면 화면 밑에 커서를 옮기시면 설정에서 한국어자막을 선택하시면... 한국어 자막 보실 수 있어요)
	<1/5(월) #세월호 주요일정> ★세월호 참사 265일, ★광화문 세월호광장 농성 176일 ◆17시 <광화문 TV> 생중계 시작!! : 평일 17시~20시까지 세월호의 진실을 전합니다. : 아프리카tv에서 <광화문TV>를 검색해주세요.
	일베에 올라온 세월호 희생자 모욕 사진을 보고 심히 빡치신 분들의 분노가 사그러들기전에 행동으로 옮기겠습니다. 박지웅 변호사님이 선봉에 섰고 미력하나마 함께 하려 합니다. 많이 퍼가주세요. 고발인 / 고발에 대한 대리인 동의 페이지 입니다. 개인정보는 철저히 보호됩니다. 인생은 실전이다. ㅈ…
	벌써 세월호 사건이 지난지가 9개월이나 됬네요 차가운 바닷속에서 구조를 기다리던 희생자들을 기리는 마음을 잊지않도록 가슴아픈 시하나 소개하나 해드립니다 . 절대 잊지않겠습니다 #세월호 #희생자 #착한바보들 #추모 #잊지않겠습니다 #희망 #사랑 #나눔 #희사나
	#세월호_도보행진 병점역에서 잠깐의 휴식후 다시 출발~ 고맙습니다... - 최운규 최영운 -
	박그네 부정선거 범죄집단의 국민은 자기들 실리와 이해관계에 춤을 추는 꼴통들인데... 국민 생명 책임못지는 박그네 정부는 사라져야 한다. 더이상 국민들의 혈세를 쳐먹으며 무책임 직무유기 말아야
	<1/5(월) #세월호 주요일정> ★세월호 참사 265일, ★광화문 세월호광장 농성 176일 ◆17시 <광화문 TV> 생중계 시작!! : 평일 17시~20시까지 세월호의 진실을 전합니다. : 아프리카tv에서 <광화문TV>를 검색해주세요.
	세월호 구조작업의 부실을 지적한 방송 인터뷰로 해경이 명예를 훼손당했다며 낸 재판에서 홍가혜씨가 무죄를 선고받았습니다.
	세월호 유족들은 A군에 대한 고소 취하를 검토 중이다…
	잊지 않겠습니다> 맞벌이 엄마·아빠 대신 동생 돌보던 나의 공주…꿈에서처럼 잘 있지? 수학 선생님 되고 싶었던 이다혜 양에게 엄마가 보내는 편지 입니다. http://t.co/272cELJ6xo #세월호
	????세월호 참사~289일째... ?????【유가족 도보순례】 II~4일째... ? 1?2?4일째~날이"??" 출발~대기 中 성환역?직산역?두정역?쌍용대로?천안역?터미널???? 3?4?노란풍선이~눈에 확?? 아이들도~손잡고?? 90여명~직산을 향해!?? 진실을 향해!!
	이 아이들을 보십시오... 어찌 지난 일이라고 잊을 수 있겠습니까... 어찌 그만하라 할 수 있겠습니까... 어찌 단순사고라 말할 수 있겠습니까... 우리 어른들은 이 아이들의 눈물을 기억해야합니다. 남의 아이들이 아닌 우리 아이들이고 우리 이웃입니다...ㅠㅠ
	불안과 믿음 사이 이번 주 목요일 기도회는 장신대 하나님의 선교회가 인도를 했는데 작은 변화가 있었습니다. 깔끔한 기도회 순서지가 등장하였고, 본문 말씀인 누가복음 18장 1절에서 8절까지를 본문에 등장하는 인물의 배역을 정해서 읽었고, 바이올린 찬양 연주가 있었습니다. 그리고 생활나눔에서는 세월호 가족뿐 아니라 참가자들 개인과 교회의 나눔도 시작하게 되었습니다. 말씀나누기에서 창현 어머님은 "1절에 예수님께서, 늘 기도하고 낙심하지 말아야 한다는 뜻으로 비유를 말씀하셨지만, 8절에 보면 그러나 인자가 올 때에, 세상에서 믿음을 찾아 볼 수 있겠느냐?"라고 말씀하셨는데, 세월호 참사 이후 진행되어온 과정을 보면 여전히 많은 국민들이 동참해주시고, 세월호 가족들도 열심히 싸우고 있기때문에 희망을 갖고 있지만…
	광화문 광장 토요일 촛불 문화제] “진실을 인양하라” - 2015년 1월 10일(토) 오후5시 광화문 세월호 광장 공연1 짤막강연 / 꼭 밝혀내아 하는 의혹 발언1 / 세월호는 반드시 인양되어야 합니다 발언2 / 진실을 밝히기 위한 우리의 약속 공연2 발언3 / 4.16특별조사위원회 중간경과 발언4 / #세월호 참사 유가족 발언
	"세월호 유족 면담 거부한 건 여야가 법안 논의 중인 상황이어서" 정말 오래 기다려 듣게 된 대답…
	#세월호 참사291일 #세월호_도보행진 6일차 오늘은 대전역에서 출발합니다. 유가족분들과 함께 하시는 시민분들은 하늘의 별이된 아이들과 약속했습니다.. 진실을 밝히겠다고..
	세월호 참사로 숨진 단원고 학생들을 ‘어묵’으로 지칭해 모욕한 인터넷사이트 ‘일간베스트저장소(일베)’ 게시물에 대해 경찰이 수사에 나섰습니다.
	세월호 참사 희생 학생들을 모욕하는 듯한 내용이 담긴 일베 '어묵' 게시글에 대해 경찰이 수사에 나섰습니다. 자세한 기사 내용은 ==>
	아프리카TV에서,, #세월호 유가족, 안산→팽목항 도보행진 20일 생방송 중입니다. [ http://t.co/R0fdygphGu ] 어머니, 아버지, 힘내세요! 함께 하시는 시민분들도 감사합니다!
	세월호 우리의 영웅이 이렇게 남의 나라에서 대접 받도록 만드는 우리의 몰골이라니 ㅠㅡ
	야속했던 하늘... 팽목항에서 세월호 실종자 가족들이 어떻게 기다리고 있는지 진짜 모습을 봐 주셨으면 합니다. 2015년 미디어몽구 첫 영상 입니다.
	끝나지 않은 세월호... 이시키들 다 잡아 내야대..!!
	기독인들이 세월호 가족들과 신앙의 답을 찾는 동행을 시작했습니다. 세월호를 기억하며 유가족과 함께하길 원하는 기독인은 누구나 참여할 수 있습니다. 안산 세월호 희생자 정부합동분향소에서 매주 목요일 오후 5시부터 7시까지입니다.
	<'금요일엔 돌아오렴' 세월호 기록을 읽어야 할 이유>
	세월호 희생자 가족 13명의 육성을 기록한 책 '금요일엔 돌아오렴'이 출판됐습니다. 병원에서 세상을 떠난 두 아이가 만든 의료사고 관련 법 ,'종현이법 ·예강이법'을 취재했던 심영구 기자가 세월호에 대한 기억을 잊지 말아야 할 이유를 설명합니다.
	[취재파일] 세월호 유가족 육성 기록…'금요일엔 돌아오렴'
	<1/17(토) #세월호 주요일정>
	★세월호 참사 277일,
	★광화문 세월호광장 농성 188일
	◆17시
	<광화문 세월호광장 토요촛불>
	《진실을 인양하라》
	: 아프리카tv에서 <광화문TV>를
	검색해주세요.
	이재명 성남시장이 세월호 참사가 일어난 뒤부터 줄곧 성남시청에 걸려 있던 세월호 희생자 추모 깃발을 세월호 유족에게 보냈습니다. 다음은 이재명 시장이 세월호 유족들에게 보낸 편지 전문입니다.
	세월호 참사 피해자 가족 여러분!
	힘내십시오!
	먼저 초청해주셨음에도 다른 공식일정 때문에 현장에 함께 하지 못함을 매우 안타깝게 생각합니다. 몸은 함께 못하지만 마음은 언제나 여러분과 함께 하고 있다는 점을 알아주시기 바랍니다.
	도보행진 시작에 즈음하여 성남시청 국기게양대에 게양되어 있던 세월호기를 보내드립니다. 성남시는 세월호참사를 기억하며 또한 가족들의 아픔에 함께 하는 의미로 세월호참사 직후부터 지금까지 각구청과 시청의 국기게양대에 세월호기를 게양하고 있습니다.
	참사의 진상이 규명되고 그에 따른 엄정한 문책과 또다른 참사의 방지를 위한 국가적 대책이 수립될 때까지 성남시청의 세월호기는 계속 바람에 나부낄 것입니다.
	피해 가족 여러분!
	여러분이 개인적 억울함으로 이 긴 고통의 시간을 보내고 있다고 생각하지 않습니다.
	안전한 대한민국, 책임지는 대한민국, 의문이 없는 대한민국을 위한 희생임을 너무나 잘 알고 있습니다.
	그래서 여러분의 그 길고 힘든 싸움을 현장에서 함께하지는 못하지만, 여러분의 투쟁에 함께 하는 의미로 새로 만들어 달게 될 성남시청의 세월호기는 계속 휘날리게 될 것입니다.
	가족들게 깊은 위로의 말씀과 함께 격려의 뜻을 전합니다.

## Sheet: t1_SurveyStandardVolume
															50			1
Entity Volume by Sentiment	positive	neutral	negative	mixed
	3	51	33	0
★	0	0	7	0
안산	0	4	0	0
대전	0	4	0	0
일베	0	0	3	0
박근혜	0	2	0	0
진도	0	1	1	0
김재원	0	2	0	0
특위	0	0	2	0
청와대	0	1	1	0
청원	0	2	0	0
공유	0	2	0	0
서울은	0	0	2	0
대한민국	0	1	1	0
새누리당	0	1	1	0

## Sheet: t1_Phrases
개수 : Phrase Mentions Sentiment +/-	Phrase Mentions Sentiment +/-							50			1
Phrase	negative	neutral	positive	총합계
고맙고			1	1
고맙습니다			3	3
고통의	1			1
국민적 합의가			1	1
그만두고		1		1
기도합니다			1	1
남용	1			1
눈물	2			2
대학살	1			1
뜨거운 눈물을	1			1
모욕하는	1			1
모욕한	2			2
못하면	1			1
못하지만		2		2
무너진다	1			1
무력화	2			2
무사히			1	1
무죄를 선고받았습니다		1		1
미안해	1			1
박차를		1		1
반박		1		1
범인을	1			1
복			1	1
부끄러운	2			2
부정선거	3			3
부정하고	1			1
분노가	2			2
분노를	1			1
불안감이	1			1
비리가	1			1
비판이	1			1
비판해		1		1
살인	1			1
석연치	2			2
세상을 떠난	1			1
세월호 선장		2		2
세월호 참사	19			19
세월호 침몰	1			1
손잡고		1		1
순진한		1		1
숨진	1			1
슬픈	1			1
시작하게		1		1
싸우고		1		1
싸움을	1			1
악마	1			1
악재를	1			1
안전한 사회를			1	1
안타깝게		1		1
약속했습니다			3	3
어두운		1		1
엄포를	1			1
엄하게	1			1
여행을		1		1
영웅이			1	1
왜곡된	1			1
외로운	1			1
울어도			1	1
울음이		1		1
원동력이			1	1
육성을			1	1
응원합니다			1	1
의문이	1			1
이끌어			1	1
일방적으로	1			1
적나라하게	1			1
조속한			1	1
죄	1			1
죄송합니다	1			1
지지		1		1
지지율		1		1
진실			1	1
진정성			1	1
참사가	1			1
친구			2	2
편하게		1		1
피해는	1			1
함께한			1	1
행복하게			1	1
힘든	2			2
ㅜㅜ	2			2
ㅠㅠ	1			1
총합계	72	20	25	117

## Sheet: t1_Entities
개수 : Entity Mentions Sentiment +/-	Entity Mentions Sentiment +/-							50			1
Entity	negative	neutral	positive	총합계
	33	51	3	87
38756	1			1
68388		1		1
98595		1		1
98596		1		1
" ? ?"		1		1
"1절에 예수님께서 , 늘 기도하고 낙심하지 말아야 한다는 뜻으로 비유를 말씀하셨지만 , 8절에 보면 그러나 인자가 올 때에 , 세상에서 믿음을 찾아 볼 수 있겠느냐 ?"		1		1
"각하"		1		1
"빨리 나와 ! 갑판으로 올라가 ! ! 라고"		1		1
"세금도둑"		1		1
"세월號 농성 천막 오늘 철거"		1		1
"세월호 유족 면담 거부한 건 여야가 법안 논의 중인 상황이어서"		1		1
"세월호 참사 원인은 세월호 광화문 농성장"	1			1
"세월호 희생자를 모욕한 일베 회원에 대한 고발 대리 위임장을 작성해 주세요 . 우리의 분노를 전달하고 , 그들의 죄를 물을 수 있어야 합니다 ."	1			1
"위로하러 온 건지 . . . 겁주려고 온 건지 . . ."		1		1
“ 선체인양·진실규명”		1		1
“국가안보실은 재난 컨트롤타워가 아니다 .”		1		1
“대선부정 , 세월호 등 많은 사건에 대해 야당 역할 못해냈다”		1		1
“새 지도부에 들어가 다른 차원에서 다시 시작할 것 ! 기대해도 좋다”		1		1
“진실을 인양하라”		1		1
★	7			7
40일째기도:세월호			1	1
CNTN_CD=A0002076797&CMPT_CD		1		1
CNTN_CD=A0002077650&PAGE_CD		1		1
MBN과의	1			1
PTSD		1		1
SBS		1		1
경기도		1		1
경찰이	2			2
공유		2		2
공주		1		1
광주에서		1		1
광화문		1		1
국정운영	1			1
국정원		1		1
국정원의		1		1
김성수		1		1
김장수	1			1
김재원		2		2
네이버		1		1
뉴욕타임스		1		1
대전		4		4
대한민국	1	1		2
대한민국이			1	1
도종환		1		1
독일		1		1
미국		1		1
박근혜		2		2
박근혜가		1		1
박동현			1	1
박지웅	1			1
부대변인-	1			1
새누리		1		1
새누리당	1	1		2
새누리당의	1			1
서북청년단		1		1
서울		1		1
서울은	2			2
석동현 변호사-	1			1
선체인양·진실규명”		1		1
세월호특별위원회	1			1
아ㅡ		1		1
안산		4		4
안산합동분향소부터	1			1
영국 정부가	1			1
유가족들의		1		1
이다혜		1		1
이상호	1			1
이완구		1		1
이재명	1			1
이주영			1	1
일베	3			3
정함철	1			1
조계사		1		1
조대환 변호사- 박대통령의	1			1
주영훈		1		1
진도	1	1		2
차기환 변호사-		1		1
천막을		1		1
청와대	1	1		2
청원		2		2
최민수씨가		1		1
최운규		1		1
특위	2			2
페이스북	1			1
ㅎㅎㅎ		1		1
한나라당	1			1
할리우드		1		1
홍가혜	1			1
황전원	1			1
ㅠㅠ	1			1
총합계	75	120	7	202

## Sheet: t1_Queries
개수 : Query Category Mentions Sentiment +/-	Query Category Mentions Sentiment +/-							50			1
Query Category	negative	neutral	positive	총합계
건강		2		2
교육		1		1
기술		2		2
대중 문화		6	1	7
사업			1	1
재해	1			1
정치	1	3		4
총합계	2	14	2	18
