# Supplementary material for: Machine Learning-Based Data Mining Method for Sentiment Analysis of the Sewol Ferry Disaster's Effect on Social Stress
Source: Front Psychiatry. 2020 Dec 23;11:505673. doi: 10.3389/fpsyt.2020.505673 (PMC7785789; doi:10.3389/fpsyt.2020.505673)
Supplement: Supplementary file 1 [file Data_Sheet_1.ZIP › Total/month/11.total February.xlsx]

## Sheet: Sheet1
	타도 새누리의 빨갱이들,, !!! 정의화 ! 유승민, 이재오 , 유승민에게 충성 맹세한 대구초선들,? 부정선거 부정개표 CCTV 조작 여론조작 국가기관 총동원 전산개표기 부정사용 새누리당 폐당이 정답이다? 유승민은 무어냐 ? 병신 ? 간자 ? 허당 ? 글세 아무리 생각해도 새누리의 대표로는 부족하기만 한자다. 이런 서푼어치가 당을 대표한다고 껍적 대다니 새누리의 수치가 아닐수 없다 ! 이제 이런 잔망궂은애들은 쳐내고 새롭게 전희경같은 인물로 포진을 하여 새로운 역사를 써 나가야만 할 것이다.? 그나마 새누리에 이런분이 있다는 것이 위안이다.? 대통령이 할 일을 그대가 했네...? bird누리에도 저런 인물이 있었네~~? 개념있는 보수네요.... 유승민..... 기억할께요? 이번 총선에서 반드시 밀어내야만할…
	유승민 후보는 보수을자처하는 후보인지 참한심하다 배신도 모자라 뭘 하려고저러는지...정치생명은 끝난것 같내...감성팔이...?? 결국 유승민의원이 인양하는 결론을 이끌었습니다. 다 꺼려하는 국회와정부를 설득해서 자랑스럽습니다? 세월호를 인양해야 하는 이유는 무엇인가요? 가엾은 아이들을 구할 수 있었는데 못 구한 원인을 찾기 위한건가요? 세상을 떴지만 아이들을 부모에게 보내기 위함인가요?? 오래전부터 유의원의 모든 토론이나 말씀 기사 를 보아왔습니다 모르는 사람들은 대통령 탄액 최순실로 개누리당의 유의원을 욕을 합니다 저도 알수가 없긴 했죠 그러나 이제와서 무슨말을 하시겠습니까 ㅡㅡ 할말이 없으시니.. 개누리당에 개들만 있음 안된다고.. 그 썩어빠지 당에도 유의원같은 분이 계셔야 그나마 그 개들이 눈치라도 …
	피해자들이 무릎을 꿇어야하는 나라....? 유승민은 진짜보수다. 뜨거운 보수. 바른 보수.? 공감능력. 정작있어야 될 누구에게는 없지만.? 와 진짜 누구랑 비교된다? 수구꼴통친박보수들 ㅂㄷㅂㄷ? 수구꼴통친박보수들 ㅂㄷㅂㄷ? 닭년보다 천배낫네? 왜국민이 무릎꿇어야하는가.? 유승민이 흘린 눈물은 진짜 같다 국회의원들은 무조건 색안경 끼고 봤지만 이건 아니네 진정성이 느껴진다ㅠ? 유승민에서 노무현 기운이 느껴진다.... 멋지다? 유승민의원 진정보수다? 저런것이 진정한 보수다 보고 배워라 자기 밥그릇 챙기기에 급급한 정치인 밥버러지들아? 차기 대통령감이다? 유승민의원님 응원합니다. 청와대에 대고 할말은하는 이런의원님이 찐짜국회의원이십니다. 나머지 새누리의원들 뭡니까. 청와대 눈치나 보고 주권자인 국민은 안중에도 …
	겉으로 눈물만 흘렸을뿐...해결된것 하나도없다? 다음대선 안철수 유승민 이렇게 붙으면 지켜볼만하겠다. 문제인은 꺼져라? 새누리의 개념좀잇는사람임? 아 씨발 ㅜㅜ 유승민의원 최곱니다 자칭보수란 것들이 세월호 때 자국민 어린애들이 몰살 당했는데도 막말이나해대고? 확답을 왜 안했겠나.해주고 싶어도 확답할수 없었지.청와대 닭대가리 지랄맞은 좆같은 성질머리를 알아서? 저런 사고가 나고도 안전한 나라 한 번 만들어보겠다는 의지가 없는 정부 진짜 답이 없다.? 와..대통령이 할일을ㅡㅡ? 언제까지 세월호타령만 할거냐 유승민같은 아첨꾼땜 끝이 안보이는구나 알만큼알았는대 그만보채라? 견딥시다. 사필귀정을 믿습니다.? 날짜.숫자.16일이 참 안좋은거네요. 5.16 . 4.16 본질은 틀리지만 죄없는 많은 국민이 죽었으니...…
	부정선거 은폐공작 세월호 학살 !
	살인자 이명닭그네 세훈이 무성이 기춘이 재준이 무조건 척살 !
	개기면 집 수배 자식 포함 일가족 반드시 멸살 !!
	완전침몰 45분전, 해경123호는 현장도착후,세월호내부로 진입하지않았고,탈출방송도하지않았고, 주변 대형선박을 이용하여 승객탈출이나 침몰지연작전도 쓰지않았으면서, 선장일행만 재빨리 탈출시켰다.
	개표부정과 세월호 학살에 대한 합리적 의문제기에 대하여
	이른바 파워트위터리언 중에서도
	논리적인 반론이 아니라 비정상으로 몰고 있는 사람들이 있다.
	특히 개표부정에 대한 많은 증거가 있는데도 여전히 부정하는
	물뚝심송님,정호희님,자로님
	왜그럴까?
	촛불교회의 촛불기도회는 눈보라가 치는 날에도,세찬 비바람이 부는 날에도 해왔지만동절기 휴지기를갖고 2015년 촛불기도회 재개 처음 (오늘 224차 및 6주년 기도회 /세월호 참사 진실규명을 촉구하는 기도회)
	범세계 세월호특별법 청원운동
	http://sign.sewolho416.org 세월호 천만인 서명운동
	http://petition.sewolho416.org/ 세월호 인양촉구 범국민 청원
	할 수 있는 것은 뭐든지 다 해봅시다!
	제안 ]
	다가오는 3.1절에 뭘 달고 싶다면
	태극기대신 노란(세월호)깃발을 달자. #삼월일절 #세월호
	운동권의 행동을 이해하기 위해선 문화를 알아야 합니다 모든 가치관 위에 '진영에 대한 충성'이 군림하죠 #뉴제네 세월호 단원고 대책위를 통해서 보는 운동권 진영의 가치관
	박근혜 정부 ‘인권 후퇴’ 국제앰네스티 보고서 발표
	http://www.pressbyple.com/news/articleView.html?idxno=35526 …
	세월호와 국정원 정치개입 조작’ 지적
	간통죄 폐지(위헌)통진당 해산 헌법재판소의 이중잣대 판결 논란-문란한 성적자유는 인정하면서 사상의 자유는(자기 표현?)국가가 통제해야 한다?는 의미 판결~ 세월호 침몰후 박근혜 7시간 실종 재부상?
	62일째기도:세월호 희생자 강수정학생의 영혼을 기억하고 기도합니다...
	우리이웃의 아픔... 우리사회의 아픔을 기억하고 함께하기위해 매일 한 분씩 기도해주기로해요...
	#세월호 수색·구조 작업이 한 달을 훌쩍 넘기면서 희생자 가족들은 생계의 어려움까지 겪었다. 정부는 사고 수습 뿐만 아니라 희생자 가족들에 대한 지원도 늦었다.
	새로운 9인조 "소녀시대"같은... 이렇게 예쁜 여학생들 중에서, 단 한명을 제외하고... 모두 세월호참사 때, 죽었습니다. ㅡ그러나, 왜 죽었는지도 모릅니다. . 알고 싶어도 그것마져도 가로막고 있습니다
	새로운 9인조 "소녀시대"같은... 이렇게 예쁜 여학생들 중에서, 단 한명을 제외하고... 모두 세월호참사 때, 죽었습니다. ㅡ그러나, 왜 죽었는지도 모릅니다. . 알고 싶어도 그것마져도 가로막고 있습니다
	세월호 유가족이 있는 팽목항에... "위로하러 온 건지... 겁주려고 온 건지...".. 조낸살벌하고 무서워서 말이라도 걸겠나...
	금요일이 지나고 토요일이 되도록 왜 안 돌아오는 거니,세월호의 아이들아.
	[세월호참사] 319일
	세월호 잠수함충돌 트윗으로 벌금 오백 나왔습니다 | 아고라
	미국 세월호 유가족 간담회 일정입니다.
	벌써부터 보수꼴통집단의 방해책동이 시작되었답니다. 세월호 이야기도 못하게하는 참담한 세상에 살고있습니다. 어찌해야 할까요...(
	답보상태의 세월호참사. 광화문세월호 농성장등 세월호의 상징을 없애려는 저들의 행동이 가시화되고 있습니다. 우리모두 다시 고민해봐야 하지않을까요??
	월성1호기 재가동..설득·불안감 해소 ＇발등의 불＇ http://ln.is/durl.me/fVAUq 배 밑창 금간 세월호 1000 척쯤 운항 연장 허가 한 거로 보면 되겠군.방사능 피해를 금오산 신화 믿는 종자들이 모두 흡수하는 방법이 시급하군.LG팬
	세월호 416약속지킴이 도봉활동사진 모음입니다.
	어둠은 빛을 이길 수
	자 다들 보십시오.머리와 가슴과 손ㆍ발 세 가지가 함께하는 정치인 정동영을요!ㅡ문재인과 문빠님들,억지논리로 정동영을 비난 마시고,정정당당하게 근거와 논리를 갖고 예를 갖추어 비판들 하세요.
	세월호참사 직후를 생각하면 분노가 다시 일어납니다.
	갈수록,대선을 치룬후에도 경제ㆍ복지를 꾸준히 공부해온 정동영을 양심적 지식인들은 달리 볼 것이고,기륭전자ㆍ한진중공업ㆍ쌍용차 등 노사현장에 꾸준히 달려갔던 정동영을 노동자들은 기억해낼 것이고,세월호참사에 가장 마음아파했던 그를 국민들은 지지할 것입니다.
	세월호 실종자가9명 남았다면서 꼭돌아와 달라고 툇선동질하는 좌좀비는 정신병자다!
	실종자라는 단어빼먹지 말라는 얼빠진무뇌!
	1주년이 50일 남았다면서 발광 재기 할 날을 손꼽아 기다리는 선무당들!
	니들!니들 부모 제삿날에 정성껏 제를 올린 적 있는가!
	아로요 필리핀 전대통령, 대선부정선거 혐의 체포, 유죄판결시 징역 40년, 궁금증, 거긴 우리 세월호 학살사건같은 거 없었는지 궁금하다.
	2014년 골든 트윗은?] &#65279;&#65279;&#65279;2014년 한 해 동안 가장 많은 트위터 사용자들이 리트윗한 대한민국 골든 트윗은 가수 지드래곤의 세월호 사고 무사귀...
	부정선거사범들을 응징하지 못했기에 세월호 참사를 당했다![횃불리포트] 10월 18일 41차 횃불투쟁 2/2 - 집회와 행진 http://durl.me/8dcu5p 여론조작, 개표조작, 부정선거총책 이명박을 구속하라!박근혜, 김무성, 김능환도 특검하라
	세월호에는 국정원이 깊숙히 관련되어있고, 세월호 승조원은 가장먼저 국정원에 보고 했다한다. 국정원은 청와대 직속이다. 그러므로 청와대는 즉시 상황을 파악할수 밖에 없다. 그런데 이게 말이 되는가?
	세월호 사건은 앞으로가 더 문재다.
	이해찬이란 자는 국회에서 민주당(?)과 문재인의 속셈을 시원하게 털어노았다.
	간통죄 폐지 헌법재판소 판결 박근혜 7시간 때문? 논란 박근혜 입깁?으로 재멋대로 판결? 세월호 참사 후 7시간 박근혜 실종 네티즌들 "호텔서 뭐했나?반응속~ 민중의 몽둥이 헌법재판소?
	#세월호 슬픔을 달래야할 때 청와대는 '박근혜 조문연출 논란'을 보도한 CBS를 상대로 8000만원 손해배상 소송을 했고, CBS는 "적극 환영한다"는 성명을 발표했다. 이에 CBS에 대한 응원이 급증했다.
	유후~ 산뜻하다!
	국내외에서 시국선언이 이어졌다. 외국에서 활동하는 학자 1074명은 정부에 #세월호 참사 책임을 물으며, 공익을 위한 규제 강화를 요구하는 성명을 냈다
	단독]검찰 “노무현 구속” 국정원 “망신만”… MB 향해 ‘충성경쟁’http://m.khan.co.kr/view.html?category=1&med_id=khan&artid=201502270600025&code=940301 …
	모든음모(18대대선,세월호,간첩조작)의 중심에는 국정원이 존재한다 국정원은 반드시 해체시키고 관련자 전원 사법처리하라
	비극의 세월호참사 1주기
	2015-04-16
	D-47
	세월호 유족들을 어떤 얼굴로 봐야 할지 고민이 된다. 사순절의 고민이 하나 더 늘었다
	세월호의 진실 http://www.youtube.com/watch?v=mexZOFKuAAw&sns=tw … @youtube 님이 공유
	RT @ohmynews_korea [오마이포토] 청와대 간 두 엄마 "세월호 인양해 주세요" 이희훈 기자
	다른 이슈에 대해 아무리 정의로운 주장을 하고 있더라도, 개표부정과 세월호 학살에 대해 못 믿겠다는 것이 아니라, 주장하는 사람을 과대망상으로 몰고가는 사람은 정체성이 의심된다.
	야당정치인,진보언론, 사회명사들 중에도 이런부류가 많다는 불편한 사실.
	아~~~~~시발 세월호.
	어디서 세월호 드립이니! 이분 Hoxy.... 진실을 요구합니다!
	누난 여잔데 왜 평평해? 혹시 형이야?
	아로요 필리핀 전대통령, 대선부정선거 혐의 체포, 유죄판결시 징역 40년, 궁금증, 거긴 우리 세월호 학살사건같은 거 없었는지 궁금하다.
	2015.02.28/세월호참사 319일째
	학살피해자 295명
	탈출하신 분 172명
	알려진 실종자 9명
	구조자 0명
	민간잠수사 희생 2명
	소방관 희생 5명
	수색지원민간선원 희생 1명
	자원봉사자 희생 1명
	PTSD 희생 교감,경찰,자원봉사자님
	기억합시다
	ㅎㅎ 페북 친구시네요 세월호반지~~
	사회에 대한 정의와 평화 책임을 져야하는 게 기독교의 본질이다”고 밝혔다. 그는 <정의와 평화가 입맞출 때까지>의 저자답게 명쾌한 설명을 덧붙였다.“세월호 가족한테 ‘슬픔 벗어나라’ 쉽게 말하지 마라
	국민TV] 세월호 실종자 가족, 청와대 1인 시위로 '인양' 호소
	경찰, ‘세월호 천막 지원’ 서울시 수사…박원순 시장 등 입건
	전영관 시인의 <슬퍼할 권리> 북토크
	세월호을 잊지 않은 사람들,
	4월 16일이 아직 지나지 않은 사람들이 모입니다.
	오늘 저녁 여섯시.
	카페헤세이티
	뉴스타파 세월호 참사, 진실과 기록
	아직도 인양 결정 안했나? #세월호 참사
	지금 이딴게 중요합니까? 세월호 사건에 비하면 아무것도 아닙니다. 우리 아이들이 무려 300명이 죽었습니다 고작 말 한마리가지고 난리칠때가 아닙니다. 국가는 빨리 특별법을 성사시켜 유족들과 아...
	세월호 희생자 영정을 발로 차다가 시민들에게 잡혀 영정앞에 무릎꿇고 "죄송합니다. 일베도 안 하겠습니다"며 싹싹 비는 일베.
	일베하지마세요. 바보 소시오패스가 됩니다.
	#세월호_도보행진
	팽목항이 가까와 오네요.. #세월호
	세월호 잊지말아야할 또 한분
	단원고 2학년1반 유니나 선생님 당시 상대적으로 탈출하기 쉬운 4층에 있었지만 3층에 다친학생이 있다는 전화를 받고 갔다가 58일만에 발견되었죠..
	세월호 광화문 시위현장의 진실
	지금 새누리당앞에서 #세월호 가족들이 울부짖고 있습니다.
	특별조사위 구성 방해 그만하고 제발 빨리 진상조사에 임하라는 서한 들고 왔습니다. 기자회견 후 서한 전달하려는데 새누리당 관계자 단 한사람도 나와보지를 않습니다.
	경찰동원해서 채증하면서 유가족들 흥분시키더니 강제해산한다고 방송하고, 대화하던 경찰도 당사 안으로 들어가버렸습니다. 다 연행할 태세입니다.
	아예 귀를 닫고 모르쇠하고 있습니다. 국민세금으로 운영되는 정당이, 그것도 여당이 국민에게 이래도 됩니까?
	유가족들이 울부짖는데, 다른 것도 아니고 이미 제정된 특별법에 따라 정상적으로 진상조사 시작하자는데 이런식으로 나오면 안되지요. 패륜집단이 따로 없습니다.
	여러분! 새누리당을 규탄해 주십시오. 유가족들에게 힘을 주십시오. 예산문제를 빌미로 특별조사위를 흔드는 새누리당의 행태는 용납되어서는 안됩니다. 반드시 진실은 밝혀져야 합니다.
	세월호 참사 300일 잊지않겠습니다.
	도보순례중. 정읍ㅡ담양. 2학년 7반 김수빈이모부.가방에 7반 생존은 한명입니다.
	담임은 배안에서 제자 두명 끌어안고 발견된 서른 초반의 기간제 교사 이지혜선생님입니다.
	세월호 팽목항 범국민대회 2만여 시민들 참석으로 시작했어요. 문재인 당대표도 오셨습니다.
	'세월호 진실을 규명하고 즉각 인양하라'
	세월호 참사 300일인거 다들아시나요??
	모르시는분들 많으실꺼같은데
	대표적인 추모곡 '천개의 바람되어'
	한번씩 듣고가주세요
	잊을수없는 잊어선안될 그날입니다
	꼭퍼졋으면좋겠어요 공유한번씩만 부탁드립니다
	https://play.google.com/store/apps/details…
	링크는 노란리본카톡테마에요
	전주의 거리에서 세월호 가족들에 대한 응원의 목소리가 울리고 있습니다.
	전주의 거리에서 세월호 가족들에 대한 응원의 목소리가 울리고 있습니다.
	세월호 희생자 비난한 20대 일베충녀
	출처 - 웃긴대학
	끝까지 함께!
	세월호 팽목항 범국민대회 2만여 시민들 참석으로 시작했어요. 문재인 당대표도 오셨습니다.
	'세월호 진실을 규명하고 즉각 인양하라'
	<2/18(수) #세월호 주요일정>
	★세월호 참사 309일
	★광화문 세월호광장 농성 220일
	《세월호광장에서 함께맞는 설》
	◆15시 ~ 18시
	- 세월호 가족과 함께하는 윷놀이
	- 세월호의 진실 "OX퀴즈대회"
	: 광화문 세월호광장
	★국가가 국민을 구조하지 않은 사건입니다. 진실을 밝히는 4.16약속지킴이가 됩시다.
	플래쉬몹 본 행사 영상입니다. 가운데에 있는 노란색 체크무늬 옷 입은 아이가 <진실은 침몰하지 않는다> 원곡을 부른 친구라네요. 파란색 풍선에 우리의 마음을 담은 감동의 시간이였습니다. 촬영하다가 페북지기는 눈물을 참느라 힘들었네요 ㅠ
	세월호 학생들 .,, 죄송합니다,,,
	<2/2(월) #세월호 주요일정>
	▣ 세월호 참사 293일,
	▣ 광화문 세월호광장 농성 204일
	▣ 진실을 밝히는 4.16약속지킴이가 됩시다.
	도보순례중. 정읍ㅡ담양. 2학년 7반 김수빈이모부.가방에 7반 생존은 한명입니다.
	담임은 배안에서 제자 두명 끌어안고 발견된 서른 초반의 기간제 교사 이지혜선생님입니다.
	오늘은 무안에서 행진 중입니다.
	잠시 청계북초등학교에서 쉬는 중에 단체사진 찍었어요~~ 뿌잉뿌잉 하면서~~^^
	#세월호
	내일이면 #세월호 참사 300일입니다.
	오늘 도보행진단이 입성한 광주에서는 참사 300일 진실마중한마당이 펼쳐졌습니다.
	도보행진에 참여하신 700여 시민분들과, 마음으로 함께하신 모든 분들의 힘이 모아져 반드시 세월호를 건져낼 것입니다.
	#세월호_참사 320일째
	오늘은 저도 또 한명의 길 위의 친구 입니다.
	#삼보일배 하시며 슬픔과 아픔 그리움을 토해 내시는 유가족 옆에서
	오늘은 저도 길 위에서 같이 또 한명의 유가족이 되어 같이 토해 내겠습니다.
	#바꾸세 #하울림 정이
	팽목항 모습입니다.
	성빈아버지가 보내주셨습니다.
	세월호 단원고 유가족들분께서 체육관을 사용할수있게되었다는 소식을 들었습니다! 많은분들이 항의 전화를 해주셨답니다! 이제 글을 내려도 된다고 하기에 글 내렸습니다!
	뉴스타파 최승호 앵커]
	세월호 특별조사위 여당측 위원들이 세월호 기초조사 예산을 ‘0’원으로 책정했습니다. 검찰 수사결과가 있는데 뭐하러 조사하냐는 겁니다. '조사위원'이 아니라 '은폐위원'입니다...
	철수1 : 세월호 참사 정치적으로 이용하지 마시죠!?
	철수2 : 세월호! 우리가 해결하겠습니다. 표 좀..
	2월 9일 세월호 300일을 앞두고, 사귄지 600일 맞은 커플이 청년회식구들에게 돌린 선물. 세월호를 잊지 말고 함께 하자. 9일에 함께 광화문에 가자는 이야기. 멋지다~ 이쁘다~!!
	<2/20(금) #세월호 주요일정>
	★세월호 참사 311일
	★광화문 세월호광장 농성 222일
	《세월호광장에서 함께맞는 설》
	◆15시 ~ 18시
	- 세월호 가족과 함께하는 윷놀이
	- 세월호의 진실 "OX퀴즈대회"
	: 광화문 세월호광장
	★국가가 국민을 구조하지 않은 사건입니다. 진실을 밝히는 4.16약속지킴이가 됩시다.
	재판? 두렵지만 괜찮아! 세월호 재판. 묻고 듣고 따져보기!
	2월 11일 늦은 7시, 바로 내일인데요.
	세월호 집회시위탄압으로 줄줄이 기소되는 분들이 늘고 있습니다.
	지난 1월에 첫 모임을 가졌는데요. 내일은 두번째 모임입니다.
	본격적으로 맞서보아요~!
	개인적으로 '국가보훈처' 하면 제일 먼저 떠오르는 사진 #청해진해운 #유병언 #세월호
	16일 월요일 부터 청와대 분수대 앞에서 손 피켓을 들고 실종자 9명을 끝까지 찾아달라는 1인시위를 하시겠다는 허다윤양 어머니 이십니다.
	이 1인 시위를 시작으로 사람들이 모이는곳은 어디든 가서 1인시위를 하시겠다고 대단한 결심을 하신 허다윤양 어머니에게 힘과 응원에 메세지를 남겨주세요..허다윤양 어머니께서 자주들어와 소식을 들여다 보고 계십니다...오늘은 진도에 내려가 계시고요..
	문정은 부대표와 청년·학생위원회가 함께하는
	<세월호 가족 팽목항 도보행진>
	온전한 실종자 수습을 위한 세월호 인양 및 진상규명을 촉구합니다.
	#1111 생일을 축하해주세요.
	9일 세월호 참사 300일을 앞두고 광주를 방문한 #세월호 가족협의회 도보행진단을 만난 윤장현 광주시장 “온전한 세월호 인양을 위해 적극 돕겠다”고 밝혔다.
	교사로써 세월호와 같은 엄청난 사건에 함묵하고 있는 것들이 더 문제지, 어찌 세월호 집회 참석을 이유로 파면을 요구한단 말인가!
	사제가꿈이었던 박성호군.
	이 예쁜 웃음을 볼 수가 없네요.
	잊지않을게요. 꼭 엄마아빠 곁을 지키겠습니다.
	세월호 사건이 국민 관심에서 멀어지자 정부가 본색을 드러냈습니다. 진상규명을 외치는 유족과, 집요한 언론플레이로 국민 호도하는 정부 여당. 세월호 침몰 사건은 이제부터 시작입니다.
	세월호 참사 유가족들이 세월호 특별조사위원회(아래 세월호 특위) 정상화 촉구를 요구하는 서한을 새누리당에 전달하려고 했지만 새누리당의 외면으로 한겨울 길에서 1시간 30분 가량 항의해야 했다. 경찰은 항의하는 유가족들이 미신고 불법집회를 벌이고 있다며 해산을 요구했다. 경찰과 새누리당의 행태에 분개한 유가족들은 "이게 나라냐"라며 분통을 터뜨렸다.
	예전 세월호 사고 때 외국작가 조형 작품을 보고 그린 그림인데..
	벌써 잊은 건가?
	잊고 싶었던 건가...
	애들 찾아 평목항까지 걸어 간 부모들을 보며 다시 한 번 미어집니다.
	다들 너무 잊고 산것은아닌지 한번씩은 되돌아 봤으면
	#세월호도보행진 8일째입니다.
	논산에서 출발한다는 소식을 듣고 논산시장님이 이른 아침부터 나와 격려해주셨습니다. 감사합니다.
	아침식사 후 힘차게 행진 시작했습니다.
	오늘 행진코스는 논산시청앞 출발->논산대교->강경읍사무소->강경역->연무읍사무소입니다.
	오늘도 많은 격려와 관심, 참여 뷰탁드립니다.
	식사비 후원 : 014101-04-155232 국민은행 성상영(세월호도보행진)
	지난해에 비해 언론 보도량은 상당히 줄었지만 세월호 관련 소식에 대한 우리 국민의 관심은 여전히 잦아들지 않고 있다.”_x000D_ 드디어 세월호 도보행진이 막바지에 다달았습니다. _x000D_ 지난달 26일 안산에서 출발한 세월호 도보행진단이 19일 만에 해남과 진도를 잇는 진도대교 건넜습니다. 세월호 참사 유가족과 일반 시민 100여 명은 이날 오후 진도실내체육관에 도착해 하룻밤을 묵은 뒤 14일 종착지인 팽목항에 도착할 예정인데요, 그 현장 소식을 소중한 기자가 전합니다... _x000D_ 세월호 참사 희생자인 단원고 교복을 입고 어묵을 들고 있는 사진을 <일베>에 찍어 올려 희생자를 비하해 구속된 20대 남성의 어머니가 세월호 유가족과 국민에게 사죄의 글을 썼습니다. 전문 있습니다._x000D_ 오…
	친구들한테 들어보니 커서도 친구들한테 고민상담도 잘해주구 그랬대요"
	마지막사진은 현철군이 세월호안에서 찍은 사진입니다.
	세월호 유가족과 함께하는 북콘서트
	ㅡ금요일엔 돌아오렴
	광주 콘서트 지금 막 시작합니다
	잊지않겠어요ㆍ기억할께요
	가수 김장훈이 배우 최민수와 조인트 콘서트를 엽니다. 세월호 소신발언으로 누리꾼의 관심을 받은 두 연예인의 조인트 콘서트네요.
	가슴 아픈 삼보일배 현장.
	6일차(2/28) 10:00 일정을 시작합니다.
	어제 하루 쉬고, 그제 끝난 지점인 장구포2교에서 출발합니다.
	오늘은 18번 국도를 따라 올라가서 염장마을을 지나 포산삼거리 조금 지나서 마무리 될 것으로 생각됩니다.
	오늘 하루도 순례단이 무사히 끝낼 수 있도록 기도하여주셨으면 합니다
	서명사명소명!!!!!
	세월호 참사 선장/선원 재판에 대한 엄정한 판결 촉구 탄원서
	존경하는 재판장님
	어느덧 세월호 참사 300일이 훌쩍 넘어 1 주기를 바라보는 시점이 되었습니다. 재판장님께서는 그간 세월호 가족의 진상 규명을 위한 피눈물 나는 노력을 잘 알고 계실 겁니다. 재판 중에 유가족들이 점점 유능해지고 절제력이 생겼다고까지 말씀하셨다지요? 이는, 재판장님께서 유가족의 아픔을 마음 깊이 체휼하심의 반증이라고 생각됩니다. 또한, 재판을 보다 공정하고 객관적으로 진행해주신 점에 대해 깊은 감사를 전합니다. 그렇기에 국민들은 이번 항소심(광주고법 2014 노 490호)에서 세월호 참사의 특수성 감안 및 국민의 법 감정을 고려한 판결을 기대하고 있습니다.
	미루어 짐작하시겠지만, 대다수의 국민들은 선장/선원 1심 선고 내용을 신문으로 접하고 탄식했습니다. 세월호 참사가 기본적인 사회의 통념이 철저히 무너진 사건이기에 관련자에 대해 보다 엄격한 법 적용과 처벌이 필요하고, 이를 통해 세월호 참사와 같은 또 다른 참사의 재발을 방지하고 안전한 나라를 건설하는데 초석이 될 것을 희망하고 있기 때문입니다.
	세월호 참사의 참혹함과 중대성에 비춰볼 때 이들의 형량은 과연 합당한 것인가요? 승객들을 탈출시켜야 했던 절박한 시간에 캔맥주를 마시며 담배를 피우고 본인들만 빠져나가기에 급급했던 선장과 선원들, 그 결과 해경 추산 304명을 수장시킨 것에 대한 1차적인 책임을 법의 이름으로 제대로 묻고 있는가 하는 근본적 의문이 듭니다.
	1차 판결문 일부 (선장/1등 항해사)를 보니 “이준석 선장은 대리선장이었고 2013. 10월 담석 수술로 인해 건강 상태가 좋지 않아 화물 과적 및 부실 고박의 업무 관행을 바로 잡기 어려웠으며 선원들에게 승객들에 대한 구호 조치를 제대로 할 수 없다”. 그리고, 1등 항해사 강원식은 “선장 이준석의 지시가 없는 상태에서 다른 선원들에게 구조활동을 적극적으로 지시할 위치에 있지 않았다”고 했습니다.
	그렇다면 국민들은 묻고 싶습니다.
	이 모든 구조적인 문제로 인해 선장/선원이 손 놓고 있는 상황이었다면 침몰하는 배에서 승객은 누구를 믿고 지시에 따랐어야 하냐는 것입니다. 선장 이준석의 경우, 건강상의 이유로 구조에 대한 판단이 흐려질 정도라면 그 동안의 항해는 어떻게 했을까요? 그리고, 1등 항해사가 선장의 지시가 없는 상황에서 아무것도 할 수 없다면 수난 구조 시 1등 항해사의 역할은 무엇인가요? 재판장님께서도 잘 아시겠지만 교사, 학생, 일반인들이 나서서 승객을 구조했습니다. 그런데 그 동안 배를 수도 없이 탔던 배의 관리자들은 왜 승객을 구하지 않은 채 해경의 고무보트를 제일 먼저 탔을까요?
	그리고, 피고인들이 구조활동에 대한 적절한 교육은 받지 못했더라도 선장 이준석의 경우 배를 40년 이상 탄 베테랑이며 이미 이준석은 침몰되는 배에서 구조된 적도 있습니다. 그럼에도 불구하고 승객들을 버리고 선원과 같이 탈출하는 기본적인 인간의 도덕적 소양 및 직업 윤리 의식을 버린 사람입니다. 마찬가지로 선원들 역시 그 모든 것을 순식간에 버렸습니다.
	게다가 더욱 중요한 것은, 선장 이준석은 침몰하는 배의 상황에 대해 인지를 하고 있었습니다. 해경과의 교신을 보면 본선이 넘어가고 있다고 했습니다. 그러면 조타실에서 긴급 명령을 내려서 어떻게든 승객들을 탈출 시켰어야 합니다. 재판부에서 인정한대로 고 양대홍 사무장에게 퇴선 명령을 내렸다고 한들 실제 이행했는지 아닌지도 모르는 상황에서 왜 조타실에서 긴급 퇴선 명령을 하지 못했을까요? 침몰하는 배에서 선장과 선원이 어떤 조치도 하지 않은 채 유유히 빠져나가는 것만으로도 살인의 고의성이 인정되어야 합니다.
	이런 비상식적인 행동을 하는 사람들에 대해 참사의 책임을 제한하고 건강상의 이유로 유리한 양형을 하는 것이 과연 맞는 지 재판장님께 다시 한 번 여쭈고 싶습니다.
	존경하는 재판장님
	다 탈출할 수 있었던 소중한 304명의 생명이 온 국민이 보는 앞에서 수장 당했습니다. 왜 구조받지 못하고 죽어야 했는지 밝혀질 때까지 유가족들에게 일상은 없습니다. 모든 참사의 원인이 밝혀지고 관련 책임자를 처벌할 때 현재 유가족들이 겪고 있는 고통과 자책에서 조금씩 벗어날 수 있을 것입니다.
	재판이 마무리됨에 따라 일부 국민들은 세월호 참사가 다 해결되었다고 생각하고 있는 것 같습니다. 유가족이 원하는 진실이 무엇인지 모르겠다. 법정에서 낱낱이 밝혀지고 있는데 어떤 진실을 위해서 싸우냐는 이야기들이 나돌고 있습니다. 특별법의 제정과정도 힘겨웠지만, 진실을 재구성하는 길도 시작부터 험난합니다. 진상조사특위 설립에서부터 예산문제로 갈등이 있었고, 실종자수습과 진실규명을 위한 인양조차 돈의 논리로 접근하는 정부와 여당을 봅니다.
	재판장님! 하지만 대다수의 국민들은 세월호 참사의 진실에 여전한 갈증을 느끼고 있습니다. 검찰의 무딘 칼날은 세월호 참사 당일 CCTV 코드가 왜 뽑혔는지, 생존자 서희근씨가 증언한대로 변산반도 앞에서 왜 배가 쿵 하는 소리와 함께 기울었는지, 참사 당일 왜 이준석이 해경 아파트에서 머물렀는지 등 일일이 나열하기 어려울 정도로 밝히지 못한 진실이 너무나도 많습니다. 그런 상황에서 선장/선원 재판을 마무리한다는 것이 매우 아쉽습니다 하지만, 이런 한계 속에서도 합리적이고 엄중한 판결을 해주실 것을 믿고 또 요청 드립니다.
	존경하는 재판장님
	벚꽃이 만개하던 4월 16일 수학여행의 목적지가 제주도가 아닌 하늘나라로 바뀐 이유가 궁금합니다. 참사의 원인을 밝히라고, 안전하고 행복한 나라에 함께 살자고 300일 동안 고통스럽게 외쳐왔던 유가족들과 수 많은 국민들을 잊지 말아주시기 바랍니다. 그 많은 사람들은 세월호 참사 전과 후의 대한민국이 달라지길 원하고 있습니다. 세월호 참사의 진실이 명명백백하게 밝혀져서 잘못은 바로잡고, 책임이 있는 사람은 그에 합당한 책임을 지는 것이 안전한 대한민국에서 건설할 수 있는 길이라고 믿습니다. 세월호 참사에 얼룩진 잔상이 대한 민국에 남지 않도록 피고인 모두에게 엄중한 처벌을 부탁 드립니다. 제발 이 나라의 정의가 피해자의 눈물을 닦을 수 있도록, 반복되는 인재에 더 이상 희생되는 국민이 없도록 현명한 판결 부…
	감사합니다.

## Sheet: t2_SurveyStandardVolume
															50			1
Entity Volume by Sentiment	positive	neutral	negative	mixed
	4	58	28	0
청와대	0	4	1	0
박근혜	1	2	2	0
유승민	0	1	2	0
광화문	0	3	0	0
새누리당	0	1	1	0
김무성	0	1	1	0
노무현	0	1	1	0
국정원	0	1	1	0
"소녀시대"	0	2	0	0
소녀시대	0	2	0	0
필리핀	0	2	0	0
검찰	0	2	0	0
일베	0	1	1	0
새누리당의	0	1	1	0

## Sheet: t2_Phrases
개수 : Phrase Mentions Sentiment +/-	Phrase Mentions Sentiment +/-							50			1
Phrase	negative	neutral	positive	총합계
가로막고		2		2
가시화되고		1		1
감동의			1	1
고맙고			1	1
고의성이	1			1
고통과	1			1
공익을 위한		1		1
관심			1	1
구조활동을		1		1
구출을	1			1
급급한	1			1
기도합니다			1	1
깊은 감사를			1	1
깨끗하게			1	1
꺼려하는	1			1
눈물만	1			1
당했다	1			1
대단한			1	1
더러운	1			1
마음을 담은		1		1
많은 격려와			1	1
못했더라도	1			1
무너진	1			1
무사히			1	1
믿습니다			2	2
본색을		1		1
부실	1			1
부정선거	2			2
분노가	1			1
분통을 터뜨렸다	1			1
비극의	1			1
비난한		1		1
사고가	1			1
생일을			1	1
선물			1	1
설			2	2
설명을 덧붙였다		1		1
성사시켜			1	1
세월호 참사	19			19
세월호 침몰	1			1
세찬 비바람이	1			1
소홀히		1		1
손꼽아			1	1
시위를	1			1
신념을			1	1
실종	2			2
아픈	1			1
안전하고		1		1
어찌해야 할까요	1			1
엄중한 처벌을	1			1
예쁜		3		3
욕을	1			1
유리한			1	1
응원의		2		2
응원합니다			1	1
의문이	1			1
의심된다		1		1
이길			1	1
이끌었습니다			1	1
이상	2			2
인재를			1	1
재기			1	1
재빨리			1	1
절박한	1			1
정상적으로		1		1
정상화			1	1
정성껏			1	1
정의로운		1		1
정이			1	1
정이 간다			1	1
제한하고	1			1
조작	2			2
존경하는		3		3
죄송합니다	2			2
중요한 것은			1	1
진실			4	4
진실규명을			2	2
집요한	1			1
참사가	2			2
책임을 지는	1			1
처벌이	1			1
초석이		1		1
친구			1	1
함께하는			5	5
항의	1			1
현명한			1	1
화재를		1		1
환영한다			1	1
희망하고			1	1
희생되는	1			1
힘차게			1	1
ㅜㅜ	2			2
총합계	63	24	46	133

## Sheet: t2_Entities
개수 : Entity Mentions Sentiment +/-	Entity Mentions Sentiment +/-							50			1
Entity	negative	neutral	positive	총합계
	28	58	4	90
35526		1		1
65279		1		1
"OX퀴즈대회"		2		2
"세월호 인양해 주세요"		1		1
"소녀시대"		2		2
"위로하러 온 건지 . . . 겁주려고 온 건지 . . ."		1		1
"이게 나라냐"		1		1
"적극 환영한다"			1	1
"죄송합니다 . 일베도 안 하겠습니다"	1			1
“노무현 구속”		1		1
“망신만”		1		1
“선장 이준석의 지시가 없는 상태에서 다른 선원들에게 구조활동을 적극적으로 지시할 위치에 있지 않았다”		1		1
“온전한 세월호 인양을 위해 적극 돕겠다”		1		1
“이준석 선장은 대리선장이었고 2013 . 10월 담석 수술로 인해 건강 상태가 좋지 않아 화물 과적 및 부실 고박의 업무 관행을 바로 잡기 어려웠으며 선원들에게 승객들에 대한 구호 조치를 제대로 할 수 없다”	1			1
”고 밝혔다 . 그는 <정의와 평화가 입맞출 때까지 >의 저자답게 명쾌한 설명을 덧붙였다 .“		1		1
▣		1		1
62일째기도:세월호			1	1
category		1		1
CBS는			1	1
CBS를			1	1
OX퀴즈대회			2	2
PTSD		1		1
검찰		2		2
검찰의	1			1
경찰		1		1
경찰과		1		1
경찰은	1			1
공유		1		1
광주		1		1
광주를	1			1
광주에서는		1		1
광화문		3		3
광화문세월호		1		1
국가보훈처		1		1
국민은행		1		1
국정원	1	1		2
국정원은		1		1
국제앰네스티		1		1
김능환도		1		1
김무성	1	1		2
김장훈이		1		1
노무현	1	1		2
대한민국		1		1
모든음모		1		1
미국		1		1
민주당		1		1
박근혜	2	2	1	5
박원순		1		1
새누리	1			1
새누리당	1	1		2
새누리당에		1		1
새누리당을		1		1
새누리당의	1	1		2
서울시		1		1
소녀시대		2		2
신화		1		1
안산에서	1			1
안철수	1			1
웃긴대학		1		1
유승민	2	1		3
유승민은		1		1
윤장현	1			1
이재오	1			1
이희훈		1		1
일베	1	1		2
지드래곤의		1		1
청와대	1	4		5
청원		1		1
최민수와		1		1
통진당	1			1
트위터		1		1
특별조사위		1		1
플래쉬몹		1		1
필리핀		2		2
ㅡㅡ	1			1
총합계	51	127	11	189

## Sheet: t2_Queries
개수 : Query Category Mentions Sentiment +/-	Query Category Mentions Sentiment +/-						50			1
Query Category	negative	neutral	총합계
교육		4	4
기술		1	1
재해	1		1
정치	2	7	9
총합계	3	12	15
