# Supplementary material for: Machine Learning-Based Data Mining Method for Sentiment Analysis of the Sewol Ferry Disaster's Effect on Social Stress
Source: Front Psychiatry. 2020 Dec 23;11:505673. doi: 10.3389/fpsyt.2020.505673 (PMC7785789; doi:10.3389/fpsyt.2020.505673)
Supplement: Supplementary file 1 [file Data_Sheet_1.ZIP › Total/month/12.Total March .xlsx]

## Sheet: Sheet1
	세월호 1년 됐으니 잊자고 합니다. 5년째 천안함 이용하는 것들이.
	그 마음 그대로.
	목포 시내 기준점인 목포시청까지 25km 남았습니다..
	세월호 배상금 결정남
	세월호 잊지마세요를 함께해주실 분들을 찾습니다!
	안녕하세요 세월호, 안녕하세요 페이지입니다
	지난 2014년 4월 16일
	대한민국에서는 세월호 참사가 발생했습니다
	오보와 나라의 답답한 대처는 국민들을 분노에 빠뜨렸고, 모두를 슬픔에 잠기게 하였습니다.
	이 참사를 지켜볼 수 밖에 없는 유가족들도 국민들도 애끓는 마음을 달래며 하루하루를 보냈고 그 시간동안 우리의 딸들이 아들들이 어머니 아버지가 형이 누나들이 언니, 오빠들이 동생들이 살아돌아오리라는 희망은 점차 줄어만 갔습니다
	그렇게 세월호는 서슬퍼런 바닷속으로 삼켜 들어가고 말았습니다
	저희는 현재 대안학교에 재학중인 학생들 입니다.
	세월호 사건의 희생자들과 친척 관계도, 친분이 있는 것도 아니고 어떤 단체에 소속이 되어있는 것도 아닙니다
	그저 이 가슴아픈 세월호 사건을 잊지않았으면 하는 생각 하나로 세월호, 잊지마세요 페이지를 만들었고 이렇게 많은 분들의 관심에 놀랍고 감사했습니다.
	그래서 세월호 사건이 발생한지 일년이 되어가는 시점에 세월호를 다시 한 번 기억하고 되돌아 볼 수 있는 기회를 만들어보고 싶었습니다
	세월호 사건이 발생한지 일년이 되어가는 이 시점,
	세월호를 기억하고 계신가요?
	*세월호 잊지마세요를 시작하고 시일이 흐른 이 시점 시행착오를 겪으며 저희는 이 캠페인 모든 울타리를 녹여내버리고자 합니다
	어떤 양식에도 갇히지 않았으면 합니다
	자신의 방식대로 진심을 다해 세월호을 추모해주십시오
	또한 저희 페이지에서 너무나 많은 글들이 올라오면서 불편을 겪기도 한다는 이야기들이 있어 더 이상 침여해주신 사진을 올리지는 않도록 할 생각입니다
	그렇지만 저희와 함께, 모두와 함께 나누시고 싶은 이야기가 있다면 언제나 페이지 타임라인이나 메세지로 남겨주시면 됩니다
	세월호, 잊지마세요
	세월호 참사에 "우리가 배타고 가라고 했어요, 죽으라고 했어요"며 망자와 유가족에 막말하고, 유가족을 빨갱이 취급하더니 미 대사에겐 "죄송합니다. 사랑합니다"를 외치는 엄마부대.
	엄마라는 이름이 부끄러운 잉간들.
	세월호 비하가 또..
	진상규명 된 게 없어 사망신고 못한
	#세월호 유족들에게
	만18세가 되어 주민증 발급하지 않았다고
	과태료 부과하는 나라.
	세월호 잊지마세요를 함께 해주신 정유담님 감사합니다:)
	세월호 의인, 파란바지의 영웅! 김동수님께서 목숨을 끊으려고 했습니다. 그냥 부끄럽고 미안합니다....어서어서..건강을 회복하시길 바랍니다.
	2014년 4월 16일 그리고 그 후 1년
	#세월호
	나로선 세월호 빠진 어떤 수난주간도,
	세월호 없는 어떤 부활절도 맞이할 수 없다.
	#세월호
	#사회적영성
	별이 된 너희들을 잊지 않을게... #세월호
	한달후 세월호 참사 1년이 됩니다.
	기가 막힌 세월이였습니다
	세월호 참사 단원고 희생자들을 추억하기 위한 ‘열일곱 살의 버킷리스트’ 콘서트표가 대량으로 예매되었다가 취소되는 일이 반복된다는 군요. 누군가 의도적으로 이러는 건가요? 그렇다면 사람이 아닌 악마라고 봐야겠죠.
	지금 이시간..
	길위의 작은 음악회 중 입니다.
	청운동] 영장도 시설보호요청도 없이 푸르메재단 건물 안에 마음대로 들어와 진을 치고 있습니다 이건 명백한 불법입니다! 가족들과 함께 고립되어 있는 학생들을 연행하려는 것 같습니다 종로경찰서 해도해도 너무합니다 #세월호
	심재철 새누리당 의원은 세월호 참사 국정조사 특별위원회 위원장이라는 사람이 이런 짓을 했다..
	#세월호 사고 희생자에 대한 배상금이 결정됐습니다.
	봄이 성큼다가온 일요일입니다.
	여러분. 안녕들 하십니까.
	정부가 27일 결국 '4·16 세월호 참사 특별조사위원회(아래 세월호 특위)'의 직제·예산안을 대폭 축소한 시행령을 입법예고했다. 입법예고는 세월호 특위와의 합의없이 일방적으로 진행된 것으로 세월호 특위와의 정면 충돌이 불가피하게 됐다.. http://omn.kr/cekj
	서울 방송고 연예과 4기 학생분들이 새월호 유가족 분들에게 위로를 전하기 위해 노래를 직접 만들어 함께 부른 영상을 보내오셨어요
	새월호 사건을 이야기하고 알리기 위해 많은 노력을 하고 계신 분들께 감사하고 함께 힘내자는 말을 하고 싶습니다
	서울 방송고 연예학과 4기 학생분들의 인사말과 가사, 영상입니다
	두 번째 영상도 이어서 올리겠습니다
	안녕하세요. 저는 싱어송라이터 뮤지션 김경민(K-MIN)입니다. 세월호 사건이 일어난 후 벌써 설날이 다 지나고 이제 곧 3월이 다가오네요. 유가족 분들께 감히 어떤 위로의 말을 전할 수 있을까 고민해봤지만 저와 아이들이 할 수 있는 일이라고는 진심으로 노래를 만들고 부르는 것뿐이네요. 제가 곡을 쓰고 아이들이 진심어린 가사를 쓴 '벽' 이란 곡과 '왜' 라는 곡 올립니다. 이 작은 등불에 사람들의 많은 관심이 다시 모였으면 좋겠습니다. 세월호 희생자분들의 명복을 빕니다. 잊지말아주세요. 2014. 4.16 -작곡/작사/피아노/지도 : 김경민(K-MIN) -합창/작사/ 서울방송고등학교 방송연예과 2학년 학생들.
	벽
	차라리 말하지 말 걸 안가도 된다고 할 걸
	서로에게 조금 더 솔직할 걸
	차라리 보내지 말 걸 좋은 거 많이 해 줄 걸
	조금 더 다정하게 대해 줄 걸
	처음엔 말하지 못했지 마음속에 담아둔 그 말
	입 밖으로 꺼내지 못한 말
	어떻게 얘기해야 하지 고맙고 사랑한단 그 말
	한번도 얘기 못했어
	한번도 얘기 못했던 이제야 용기가 나는
	사랑한단 그 한마디
	이제는 할 수가 없어 마음속 고요한 외침
	미안해요 그 한마디
	언제나 상상만 했던 마음에 간직한 내 꿈
	그 누구도 몰랐던 커다란 꿈
	언제나 망설이면서 당당히 말하지 못한
	내게도 사실 꿈이 있어요
	처음엔 말하지 못했지 마음속에 담아둔 그 말 입밖으로 꺼내지 못한 말
	어떻게 얘기해야 하지 노래가 하고 싶단 그 말 한번도 얘기 못했어
	한번도 얘기 못했던 이제야 용기가 나는
	꿈이있단 그 한마디
	이제는 할 수가 없어 마음속 고요한 외침
	미안해요 그 한마디 사랑해요 그 한마디
	유가족들이 다시 광화문과 청운동에서 길바닥잠을 잤습니다. 정부는 시행령으로 416 특별법을 종이쪼가리로 만들려고 합니다. 진상규명과 안전사회에 대한 의지가 전혀없는 총체적 무능과 야만을 질타해주세요. 모든 곳에 퍼날라주세요. 오늘과 내일은 특히 온라인 긴급행동과 신문광고 제작에 많이 동참해주세요! #세월호
	[함께해요] 특별법 무력화 시행령 폐기 & 인양 촉구 416시간 시민 긴급행동 http://sewolho416.org/4061
	너무 비상식적인 세월호 참사.
	원인을 끝까지 밝혀야 한다.
	그렇지 않으면 또 그런일이 되풀이 될 것이기 때문이다.
	우연을 가장한 속임수들
	프란치스코 교황의 따뜻한 마음도 '잊지 않겠습니다'
	진도 팽목항 분향소에는 어서 돌아와 영정사진으로 남고 싶은 실종자 9명의 이름이 적힌 명패와 빈 액자가 안치되어 있습니다...그리고 지금도 광화문광장에는 실종자 가족분들이 어서 빨리 실종자들이 돌아오길 바라는 1인시위를 하고 계십니다.
	심재철 새누리당 의원은 세월호 참사 국정조사 특별위원회 위원장이라는 사람이 이런 짓을 했다..
	#홍가혜 씨.. 그녀는 세월호 참사 2틀뒤 MBN과의 인터뷰에서 무능한 해경을 비판 했다는 이유로 고발 당해 재판을 받았었고 올 1월 무죄 받았습니다.
	그런 그녀가 #세월호 유가족과 함께 15일간 #삼보일배 를 참여 했었고 현재는 건강 상태로 인해 중단한 상태랍니다.
	정말 고맙고 감사해요.
	그리고 치료 잘 받아서 꼭 건강해 지길 빌어요.
	가혜씨의 아름답고 정의로운 행동...
	절때 잊지 않고 꼭 기억하겠습니다...
	http://t.co/liHLCXlFY0 #바꾸세 #하울림
	세월호 특별법 무력화하는 정부 시행령 폐기와 세월호 인양 촉구하는 요구서를 청와대에 전달하겠다는데…
	왜 막아서는 거냐!
	왜 끌어내는 거냐!
	왜 채증하는 거냐!
	가족 잃은 유가족이 죄인이란 말이냐! #광화문
	#세월호 1주기를 앞두고 서울지역 초·중·고등학교가 자율적으로 #추모행사 를 실시합니다. 31일 서울시교육청은 세월호 1주기를 앞두고 교육 #안전 에 대한 관심을 제고하고 안전관리체계를 재정비하기 위해 학교 구성원 모두가 함께 참여하는 '안전한 우리학교 만들기'를 추진한다고 밝혔습니다.
	#비주얼다이브 #뉴스 #서울시교육청 #[VD:64783]
	얼마 남지않은 세월호 1주기...
	진실규명의 마지막 증거물이 될 오하마나호의 해외반출을 반대합니다.
	오하마나호는 단순히 개인간 사고 팔아도 되는 선박이기 이전에 세월호와 쌍둥이 배로써 세월호 참사 진실규명과 침몰원인 및 침몰과정을 사실과 가장 근접하게 보여줄 유일한 증거물로서의 그 존재가치가 수천억원대에 이르는 가치가 있는 배니 정부는 반드시 공권력을 동원하여 압수하여 해외로의 반출을 막아라.
	[단독] 경찰, 세월호 집회 참가자 400여명 줄줄이 소환.
	박근혜 정권 비호 차원의 표적 수사 비판.
	제대로 공안정국이 군요.
	이런 집회와 경찰의 행태가 주요 언론에 제대로 보도되는 나라가 민주국가입니다.
	세월호 유가족들이 그토록 눈물을 흘리며 제발 한번만 만나 달라고
	애원 했지만 끝끝내 모른척 하며 냉정하게 외면 했던 이여자.
	주한미대사가 다쳤다는 소식에는
	외국에서 들어오자 마자 부리나케 달려 오는구나
	단원고 출석부 2학년 9반. 10반
	9반 22명중 2명 생존.
	10반 21명중 1명 생존.
	동의하에 실명공개도 합니다.
	잊지않을게요. 지켜주지못해 미안합니다.
	끝까지 밝힐게요.
	오늘 점심식사는 한울아이쿱생협 강진마을 분들께서 제공하여주셨습니다.
	맛있는 음식을 제공하여주셔서 감사의 인사를 드립니다.
	오늘 세월호 유가족들을 대하는 정부의 모습입니다..다치고.끌려나오고.연행되고.....화가나네요...
	경찰, '청와대 행진' 세월호 유가족 현행범 체포 http://omn.kr/cgy8
	삼보일배의 에너자이저 김일수 선생님!
	1타임 40분에 600~700미터를 평균적으로 하는데, 거의 1km를 해주시고, 지치지 않으신 모습에 존경을 안할수가 없습니다.
	육상도 하신적이 있고, 특히 마라톤 42.195km 풀코스를 수시로 참가하여 완주하시는 대단한 분입니다.
	정부가 세월호 참사 조사특위의 요구를 무시하고 업무와 역할, 규모를 축소했습니다. "진상규명에 의지가 없을 뿐 아니라 노골적으로 방해하겠다는 것"이라는 얘기가 나옵니다. http://goo.gl/jjtISF
	세월호 가족뿐만 아니라
	세월호 사건의 철저한 진상 규명을 촉구하는 국민과
	오랜 진통 끝에 세월호 특별법을 제정한 국회를 능멸하는
	정부의 불법적 비열한 작태에 분노를 금할 수 없습니다.
	철저한 자아 성찰과 참회 없이
	세월호를 적당히 묻어버리려는
	정부의 파렴치한 행태는 스스로의 무덤이 될 것입니다.
	지금도 늦지 않았습니다.
	국민과 힘겨루기를 하려는 정부는 즉각 과오를 인정하고
	세월호 특별법이 제 기능을 하도록 겸손하게 협조해야 합니다.
	“세월호 문제가 어떻게 됐느냐”
	프란치스코 교황이 교황청을 찾은 한국 주교단을 만나 던진 첫 질문입니다.
	http://www.hani.co.kr/arti/society/religious/681598.html
	정부가 최종적 책임자이다. 박근혜가 대통령이라면 세월호 참사에 대해 책임져라! 대통령 아니라면 그 자리에서 물러나라! 책임의식조차 없는 대통령은 필요 없다. 304명을 몰살시킨 궁극적 책임은 박근혜에게 있다.
	#세월호 #참사 곧1주기
	그림-전승연
	정부에게 원하는 것은 내 자식을, 단 한 가지, 내 자식을 찾아달라는 것뿐입니다. 20일째 청와대 앞에서 1인 시위 중인 세월호 실종자 허다윤양 어머니 박은미씨는 '유가족이 되는 것이 소원'이라고 절규했습니다. http://omn.kr/c0vd
	24일차(3/18) 10:00 일정을 시작합니다.
	전국적으로 비 내리는 아침입니다. 목포에도 하염없이 비가 내리는데, 일정 시작하는 현재는 부슬부슬하게만 내리는 중이라 삼보일배를 진행하기로 하였습니다. 다만, 진행하기 어려울정도로 비가 심하게 오면 중간에 취소를 할 예정입니다.
	오늘은 영산강하구둑 중 잔여구간을 지나 목포 시내를 통과하는 날 입니다. 비오는날 무사히 잘 끝나기만을 기도해봅니다.
	대학생들이 제작한
	세월호 참사 추모영상
	( 나도모르게 눈물이.. )
	#고인의명복을빕니다 #세월호참사_사건 #2014년4월16일
	#세월호_추모 #잊지말아주세요
	어제 (31일) 청와대 인근 청운동 주민센터 건너편... 세월호 유가족들의 노숙농성이 이어지는 현장을 다녀왔습니다. 현장에서 녹음한 내용을 전해드립니다. 416시간 농성을 이어가고 있는 유가족들의 목소리를 들어보시죠... http://www.podbbang.com/ch/8155?e=21670073
	[영상] 세월호 유가족 막아선 경찰의 만행
	30일, 광화문은 지옥이었다. 세월호 특별법 시행령의 전면 철회와 세월호 인양을 촉구하기 위해 모인 유가족들은 경찰에 의해 무기력하게 연행되고 사지들려 끌려 나갔다. 심지어 감금을 당하기도 했다.
	이 영상은 TV 뉴스에서마저 버려진 장면들이다. 묻혀선 안 되는 기록이다.
	http://www.ziksir.com/ziksir/view/1682
	#세월호 #sewol
	눈앞에서 자식과 친구를 잃은 단원고 학부모, 학생들에게 우리가 해줄 수 있는 것은 고작 이런 것 뿐이지만. 그래도 힘을 보태주세요. 널리 공유하고 참여해주세요!
	세월호참사 1주기
	'선체부터 인양하라'
	2015-04-16
	D-16
	두 새@@당들은 뭘하는가?
	문재인대표와 새정연의 친문노 패족의 올가미와 주홍(Adultery)정치의 색깔 때문에 뭐하나 발목잡혀 되는일이 없네.그리해놓고 뭘할수 있겠나?
	1.세월호 진상 특위도
	2.자원외교 청문회도
	3.종북딱지로
	이젠정말 지우고 싶다..친노(노무현대통만제외)
	[[ 레카가 해냈다 ] 세월호 위자료 8천만원 지급.."교통사고 수준
	세월호 진상조사 ‘방해’ 시행령 정부 제정 강행에 유족들 416시간 농성키로
	기자회견후 청와대로 행진…경찰 ‘채증장비’ 들이밀며 물리적 방해
	세월호 진상조사 ‘방해’ 시행령 정부 제정 강행에 유족들 416시간 농성키로
	기자회견후 청와대로 행진…경찰 ‘채증장비’ 들이밀며 물리적 방해
	[아이엠피터]세월호 유가족에 엉터리 법안도 모자라 주먹까지
	파행하는 세월호 특조위, 망각과 싸우지 않는 언론
	http://www.pdjournal.com/news/articleView.html?idxno=54999 …
	[비평] 세월호특조위 시행령안 논란, 공영방송은 축소·외면
	세월호관련 모임 및 단체 여러분!!
	그리고 세월호참사의 진실을 원하는 민중여러분!
	유가족분들께 실질적인 힘이 되도록 의견서를 제출해주세요.
	해양수산부가 민중의 반대의견서로 업무가 마비되도록! 힘을 보태주세요.
	현장] 짓밟힌 세월호 유가족…“내가 무슨 짐짝이냐”: https://youtu.be/80xBbA2_Izs
	자식잃은 부모들을 두번 세번 죽이는 악랄한 살인정권 박근혜정권 물러나라!!
	애시당초 자격도 없다!!
	대한민국 역사에서 18대 대통령은 없다!!
	이충재 칼럼] 세월호를 불편해하는 사람들
	[한겨레] 참사 1주기 앞두고
	왜 세월호 희생자 가족과 시민사회단체들은
	'416시간 연속 농성' 시작했나?
	세월호 유가족과 함께 대리기사 폭행 사건에 연루된 새정치민주연합 김현 의원이 어제(30일) 피의자 신분으로 검찰 조사를 받았습니다.
	JTBC-손석희 앵커가 #세월호 범인을 찍은 듯 합니다. http://goo.gl/LUlPqb 당초 특조위는 오하마나호를 세월호 항로 그대로 운항시키며 세부조사 진행예정이었지만 차질이 불가피한 상황입니다.
	'여기 사람이 있어요'라고 외치는 사람들이 있다.
	경찰이 무슨 이유인지 둘러서서 막는다.
	아무도 거기에 사람이 있는 지 모른다.
	세월호에는 아직 살아 있는 사람들이 타고 있다.
	내리지도 구조되지도 못한...
	[신현주의 1분] 세월호 가족들, ‘416시간 농성’ 돌입
	한국일보:[이충재 칼럼]세월호를 불편해하는 사람들http://www.hankookilbo.com/v/c2901094f37f4f31b6aee5b9733f1479 …
	올랑드.메르켈에‘7시간공백’없어
	특위는무력화, 선체인양은 시간끌기
	권력훼방,정치권,개인무관심 달라진게 없다
	세월호의 쌍둥이배로 알려진 ‘오하마나호’의 행보를 두고 논란이 일고 있다
	단독] 정부, 세월호 위자료 8천만원 지급..＂교통사고 수준＂ http://media.daum.net/v/20150330181012425 …
	그 위자료, 국민 성금으로 되돌려 주고 대신 슬픔을 달래는 소주 로 줘라!
	세월호 특별조사위,
	조사 대상이 조사 주체 되는 꼴
	http://www.redian.org/archive/85921
	이석태 "정부, 특별조사위를 면죄부 주는 조직으로 변질"
	[현장화보] 광화문광장 안, 사지 들려 끌려 나오는 세월호 유가족들
	세월호 희생자 위자료가 1인당 8천만원? | 미디어다음
	세월호 진상조사 ‘방해’ 시행령 정부 제정 강행에 유족들 416시간 농성키로
	기자회견후 청와대로 행진…경찰 ‘채증장비’ 들이밀며 물리적 방해
	IHS 마리타임 360, 세월호 가족들, 세월호 조속인양 촉구
	세월호 특별법 시행령안 폐기와 선체 인양을 촉구하며 청와대를 항의 방문하려던 세월호 유가족 등 3명이 경찰에 연행돼 조사를 받고 있습니다
	다시 광장으로 간 세월호 가족들 | 미디어다음
	[민동기의 신문비평] ‘세월호 유가족 외침’보다 박근혜를 주목한 조간들
	'쌍둥이배' 해외로 매각?…세월호 진상규명 차질 불가피 http://mnews.jtbc.joins.com/News/Article.aspx?news_id=NB10828599 …
	박근혜는 쇼의 달인! 복지정책, 세월호진상조사, 방산비리, MB발 해외자원 특감..... 쇼!!!!!!!!! 끝은 없는 거야~~~
	무릎 담요까지 통제하는 경찰.. 광화문 세월호 가족 노숙 농성 현장.. ㅡ.ㅡ
	세월호 유가족에 엉터리 법안도 모자라 주먹까지 | Tistory http://durl.me/8k26ij 진실을 밝힐 의사가 전혀 없음을 보여주네. 덮기 바쁜 바꾸네씨.
	‘시행령 폐기’ 대통령 면담 요구하던 세월호 유가족 2명 연행
	세월호 유가족 “정부, 약속했던 인양계획 지체되고 있다”…416시간 농성 선... http://me2.do/F7ZBiIRI 출처 : MBN | 네이버 통합검색
	이석태 세월호 위원장 "그동안 참았는데…이젠 한계 상황"
	청와대가 유출 시켜
	[단독] 정부, 세월호 위자료 8천만원 지급…“교통사고 수준”
	총리실 산하 심의위 31일 첫회의
	소득없는 학생들, 일실수입을 최저기준으로 산정
	지급신청 기한 고작 6개월…조사 없이 배·보상 끝날판
	[인터뷰] 이석태 세월호 특조위원장 "조사 대상 공무원이 조사 주체로…문제"
	문재인 “정부, 세월호 진상규명 막으려고 작심한 듯
	단독] 정부, 세월호 위자료 8천만원 지급…“교통사고 수준” : 사회일반 : 사회 : 한겨레모바일
	세월호에서 돌아가신 모든 승객과 승무원 여러분들의 명복을 빌며 아직 배안에 계신 분들이 모두 무사히 구조되시길 기원합니다
	요청서한] '416 세월호참사 진상규명 및 안전사회 건설 등을 위한 특별법 시행령(안)'에 대한 http://fb
	그게 뭔지는 알수 없으나, 세월호 진상규명에 이해할수 없는 예산 타령 등 사실상 저토록 일관되게 노골적인 방해를 해대는 박근혜 새누리당 정권에게 세월호란 호환마마보다 더 무서운 것임을 확신하게 된다. 그래서 세월호 인양 더욱더 절실
	도대체 뭘까? 세월호
	[아이엠피터] 세월호 유가족에 엉터리 법안도 모자라 주먹까지 http://durl.me/8k22s4
	허브비누만들기 방문체험학습,학교로찾아가는체험학습,방문체험교실,출장체험학습,교내체험학습,창의체험학습,직업체험학습,창의적체험활동,진학진로: 세월호 사건이후 야외활동이 어려운 현실인 요즘..
	청운동사무소 앞,여학생 두명이 경찰에 갇혀 있습니다. 집에 좀 가게 해달라며 비켜 달라는데 움직이질 않습니다. 지금 이 곳은 민주주의가 아닙니다. 여학생들 갇혀 있는데 집에 가고 싶다는데..경찰이 미쳤습니다
	감금 맞네. 문재인씨. 이럴때 '감금' '인권'이란 단어가 필요한 것입니다. 최소한 세월호 집회에는 민주당 국회의원 한명이라도 돌아가며 지원하실 생각은 해주셔야지요. 그래야 '야당' 이름을 써먹죠
	여야 관악을 총력전...야당 제위여, 총력이란 부정선거 세월호와 같은 중차대한 사건에 기울여야 하는 것...하여, 진실과 정의가 바로 서는 세상이 오면 보궐선거는 여반장...대마를 놔두고 눈앞의 몇점에 총력? 빨판상어는 상어를 잡으면 딸려오는 법이네.
	세월호 1주년이 되기전
	인양소식이 들려오길 바랍니다.
	봄. 세월호 실종자 9명, 유가족을 길바닥에 밤새 떨게한 아침. 세월호 1주기. 멀쩡하리만큼 흐린 아침. 울다 잠들어 멍한 나. 오늘. 2014년 4월 16일. 제자리.
	故이승현 아버지 누나 부녀가 <100kg넘는 모형배를 끌고 팽목항에서 광화문까지 세월호 인양촉구 삼보일배> 길가다 마주치면 응원해 주세요!! 걱정원소유 세월호를 당장 인양하라..
	이분들이 무슨죄가있어 이런고행을 하셔야합니까? 정부는 세월호를 인양하라!! 이 짐승보다 못한것들아
	세월호 진상규명 특별법 시행령안 전면철회 촉구 재외동포 성명서 서명합시다..
	[이충재 칼럼] 세월호를 불편해하는 사람들 http://me2.do/xnl7qhlc 출처 : 한국일보 | 네이버 뉴스
	IHS 마리타임 360, 세월호 가족들, 세월호 조속인양 촉구 - http://goo.gl/PrMCsm via @thenewspro새정치연합은 세월호 인양에 대해 공식입장을 밝혀 주길 바랍니다. 유족들에게 모든 짐을 지운 채 보고만 있을겁니까
	박근혜가 200여명이 죽어가는 사건이 터진 그날에 7시간동안 어디서 뭘했는지 그걸 비서실장이 모르면 누가알아. 박근혜 저사람은 대통령 자격이 없어. 아니 기본권도 존중하면 안되는 쓰레기야. 박근혜 저 새끼는 매립장에 버려져야돼?
	대통령 하나 잘못뽑아서 이명박때 그개고생을 하더니 이명박보다 더한걸 뽑아서 억장이 무너지네 제발 상식에 맡게 투표좀 합시다?
	7시간동안 어디서 뭘하다 와서 저런 뻘 질문을 해대는 걸까? 본인의 표현대로 하자면 참 나쁜 대통령이다....그리고 참 나쁜 사람인것같다....?
	대통령 일정을 지들이 알아서 머할껀데 ?
	힘냅시다,,,주저앉지 말고 국민이 있다는 것을 보여줍시다...조금만 더 힘냅시다. 여러 분~
	힘내요!~?
	싫어요...관종이냐...ㅗ?
	너희들은 아이들이 무슨 죄라고 아이들에게 그런 짓을 한거니? 불법적인 방법으로 정권을 잡은 것을 감추기 위해 그 어마어마한 짓을 한거니? 저렇게 예쁘고 사랑스러운 아이들에게 왜 그랬니? 너희들이 불법으로 잡은 대한민국을 믿고 기다린 죄밖에 없는 아이들에게 왜 그랬니? 어린 아이들이 그렇게 많이 죽어서 받은 보상금을 받고 싶었니? 대한민국 주권자들과 보험회사가 그렇게 만만했니?
	나랑생일같은 언니네.. 부디 하늘에서 좋은일만있길바래?
	많이힘든거알아요 힘네세요 저도 그 아픔 알아요 뒤에서 응원할게요 비방글쓰는 놈,녀들은 죽어야해요 우리나라에 여러명 에 생명에게 아픔을주고 부모님,가족들에게 아픔을 주어서입니다 힘내세요!!?
	미안합니다 늦게나마 생일축하드려요 이제 편안하게 좋은곳 가세요 죄송합니다?
	하......진짜 슬프네 ㅠㅠ 힘내세요 ....!??
	예쁘고 멋진 하영언니! 늦었지만 생일축하해요♥?
	하영언니..?라고 불러야 되나요.. ㅎㅎ 하늘에서 행복하시죠 ? 그냥 .. 보고싶네요?
	어니....항상 친구들 한테 웃어 주니까 천사가 따로없네요..???
	힘내세요...늦었지만..생일축하해요...?????
	하영언니 저희가 응원을 할께....ㅠ?
	하영언니 생축하해요ㅠㅠ??
	선장 죽고노 남을놈.,ㅠㅠ?
	힘내세요...?
	힘내세요... 항상 응원할께요..?
	하영언니 늦어서미안해요..잊지않을께요...생일축하드려요..?
	하영언니 생일축하해요 늦어서 미안해요, 잊지않을게요:(?
	하영이언니는 좋은곳에가셨을꺼예요..하늘에서 하영이언니는 하영이언니의부모님을보고계실꺼예요..부모님들 화이팅입니다.?
	100일지난면또보게되는영상같아요기억할게요ㅠㅠ언니들오빠들힘네세요?
	하영언니~!늦었지만 생일 축하해요:)?
	제 친구도 그배타고 죽었어요... 거짓말 아니예요 믿어주세요 여러분......?
	안녕하세요 인천살고있는 30살입니다 저도 아직까지 그때 그 기억을... 그때의 슬픔 잊지않고있습니다. 항상힘내시구여~故전하영 님은 좋은곳에 가셨을거라고 믿습니다. 힘내시구 항상 행복하시길 빌겠습니다.?
	하영이언니위에서도항상행복하세요???
	슬프다...세월호 친구분이 그립더라도 힘내세여?
	언니♡?
	힘네세요 ㅠㅠㅠ저는 3월10일이 셍일인데 ㅠ화이팅....?
	정말 좋은친구분들 두셨네요.. 하영언니라고해야되나..? 얼굴도 정말 이쁘시고 참하고, 친구분들도 전부예쁘세요..친구의우정변치않으셨으면좋겠어요.. 정말 좋은곳에서 편히 쉬시길빕니다.. 고인의명복을빌어요...?
	하영이(누님이라부르고싶지만....)누나 하늘에서도 모범생 잃어버리지않는의리!!!!! 그리고....하늘에서도부디.....평안히쉬기를......?
	마지막 사진 엄청 슬프다...ㅠ ?
	하늘 나라에서 좋은 휴식 을 취하세요.. 힘내시길바랍니다!!?
	힘내세요... 이거 보니까 마음이 너무 아파요ㅜㅜ 생일 축힌해요ㅠㅠ?
	이게뭐야하면서 봤는데.... 벌써 세월호 사건일어난지가 꽤 흘렀네요.. 절대잊지않겠습ㄴ디ㅏ.. 마지막 사진 너무 짠했어요... 눈물ㄴ이ㅜ?
	삼가 고인을 빕니다 .. 힘내세요 잊지않고 기다릴게요?
	하영언니!! 엄청나게 늦었지만 생일 축하드려용♥ 많이많이 사랑하구,힘들때마다 언니 생각할께요...ㅠㅠ 미안해요...언니.... 영상을 첨 봐서 절 모르시겠지만 얼굴도 이쁘네요.....ㅠㅠ 하영언니! 사랑해용♥?
	힘들겟다....친구를사랑하는마음이....하늘나라에잇는친구에게전달이잘됫으려나??? 그친구를생각많이해주면그친구도기분이좋아질거예요ㅎㅎㅎ?
	마지막 사진들고 찍은 사진에 울먹했네요..?
	힘을 내세요!! 이 분이 힘없이 축처져 있는거 원하지 않을거예요 화이팅!?
	잊지않을께요..죄송합니다....계속 기억할께요..... 누나..?
	안녕하세요 벌써 1주년이 되었네요 저 선배랑 생일이 똑같네요 저도 3.11입니다. 저는 고1인데요 다른학교 지만 잊지 않겠습니다.?
	편히쉬세요 누나..?
	정말 하영언니는 좋은 친구분을 두었네요.. 잊지않겠습니다?
	힘내세요 좋은곳갔을꺼에요ㅠㅠ?
	저랑생일이똑같네요..ㅎㅎ?
	힘내세요 친구분,,,어른들이미안하고 정말미안합니다 ,,,절대안잊겠습니다.,,,친구분도힘내세요사랑합니다 ,,,힘내세용?
	잊지않을꺼에요.. 제가 죽을때까지 품으면서 모두가 잊을때도 저만큼은 기억할께요..?
	수고많았어^^

## Sheet: t3_SurveyStandardVolume
															50			1
Entity Volume by Sentiment	positive	neutral	negative	mixed
	3	78	18	0
새누리당	0	0	3	0
박근혜	0	2	1	0
청와대	0	3	0	0
목포	0	2	0	0
심재철	0	0	2	0
정부가	0	0	2	0
서울	1	1	0	0
프란치스코	0	2	0	0
광화문	0	2	0	0
대한민국	0	1	1	0
경찰이	0	2	0	0
한국일보	0	2	0	0
IHS	0	2	0	0
“교통사고 수준”	0	2	0	0

## Sheet: t3_Phrases
개수 : Phrase Mentions Sentiment +/-	Phrase Mentions Sentiment +/-							50			1
Phrase	negative	neutral	positive	총합계
갇혀	1			1
감금	1			1
감사의			1	1
감사했습니다			1	1
고맙고			2	2
공유하고			1	1
과오를	1			1
기가 막힌		1		1
노골적으로	1			1
논란이 일고	1			1
눈물을 흘리며	1			1
눈물이	1			1
다정하게			1	1
답답한	1			1
당당히			1	1
당해	1			1
대단한			1	1
돌아가신	1			1
듯 합니다		1		1
떨게한	1			1
많은 노력을		1		1
맛있는			1	1
명복을 빌며		1		1
명복을 빕니다	1			1
무기력하게	1			1
무력화	1			1
무력화하는	1			1
무사히			2	2
무시하고	1			1
믿습니다			1	1
방해를	1			1
범인을	1			1
변질	1			1
부끄러운	1			1
부정선거	1			1
분노를 금할	1			1
불가피하게	1			1
불법으로	1			1
빕니다			1	1
사건이 일어난		1		1
사랑스러운			1	1
생일			2	2
생일 축하해요			1	1
세월호 참사	10			10
수가 없어		2		2
시위		1		1
시작하는		1		1
심하게	1			1
싸우지	1			1
악랄한	1			1
연루된		1		1
위로를			1	1
위로의			1	1
유일한			1	1
유출	1			1
응원을			1	1
응원해			1	1
이상	1			1
일방적으로	1			1
잃은	2			2
잘못뽑아서	1			1
정의로운		1		1
제고하고		1		1
조사를 받고 있습니다		1		1
조사를 받았습니다		1		1
존경을			1	1
좋은 거		1		1
죄송합니다	3			3
죽어서	1			1
진심어린			1	1
진심을			1	1
참사가	1			1
참여하는		1		1
추진한다고		1		1
충돌이		1		1
친분이			1	1
항의		1		1
화이팅			1	1
확신하게		1		1
희망은		1		1
ㅠㅠ	2			2
총합계	50	21	27	98

## Sheet: t3_Entities
개수 : Entity Mentions Sentiment +/-	Entity Mentions Sentiment +/-							50			1
Entity	negative	neutral	positive	총합계
	18	78	3	99
54999		1		1
64783		1		1
85921		1		1
"그동안 참았는데…이젠 한계 상황"		1		1
"우리가 배타고 가라고 했어요 , 죽으라고 했어요"		1		1
"정부 , 특별조사위를 면죄부 주는 조직으로 변질"	1			1
"조사 대상 공무원이 조사 주체로…문제"		1		1
"죄송합니다 . 사랑합니다"	1			1
"진상규명에 의지가 없을 뿐 아니라 노골적으로 방해하겠다는 것"	1			1
‘	1			1
“교통사고 수준”		2		2
“내가 무슨 짐짝이냐”		1		1
“세월호 문제가 어떻게 됐느냐”		1		1
“정부		1		1
“정부 , 약속했던 인양계획 지체되고 있다”		1		1
IHS		2		2
JTBC-손석희		1		1
MBN과의	1			1
검찰		1		1
경찰		1		1
경찰이		2		2
광화문		2		2
김경민			1	1
김현		1		1
네이버		1		1
대한민국	1	1		2
목포		2		2
민주당		1		1
박근혜	1	2		3
박근혜가		1		1
비		1		1
빈		1		1
새누리당	3			3
새월호		1		1
서울		1	1	2
서울시교육청은			1	1
심의위		1		1
심재철	2			2
예산	1			1
이석태		1		1
이승현		1		1
자식잃은	1			1
정부가	2			2
정부의		1		1
주홍		1		1
지급신청		1		1
진도		1		1
청와대		3		3
청와대가	1			1
청운동사무소	1			1
친노		1		1
특위	1			1
프란치스코		2		2
하영이		1		1
한국		1		1
한국일보		2		2
홍가혜		1		1
ㅠㅠ	1			1
총합계	38	130	6	174

## Sheet: t3_Queries
개수 : Query Category Mentions Sentiment +/-	Query Category Mentions Sentiment +/-							50			1
Query Category	negative	neutral	positive	총합계
교육			1	1
기술		1		1
대중 문화		1		1
정치	3	17		20
총합계	3	19	1	23
