# Supplementary material for: Machine Learning-Based Data Mining Method for Sentiment Analysis of the Sewol Ferry Disaster's Effect on Social Stress
Source: Front Psychiatry. 2020 Dec 23;11:505673. doi: 10.3389/fpsyt.2020.505673 (PMC7785789; doi:10.3389/fpsyt.2020.505673)
Supplement: Supplementary file 1 [file Data_Sheet_1.ZIP › Total/month/3.Total June.xlsx]

## Sheet: Sheet1
	세월호 참사’ 두달이 넘었지만…‘골든타임’도 ‘구조방식’도 모르는 ‘무능’ 정부 http://www.vop.co.kr/A00000768639.html …
	사고 초기 해군 헬기도 구조인력·장비 없이 출동…“순찰 간거냐”
	세월호 전국 도보 순례단
	부산팀이 함안을 출발 하였다고 합니다.
	이글 보신분들은 무조건 닭치고 RT
	부탁 드려요 #동행
	수첩을 버려라 http://www.dangdangnews.com/news/articleView.html?idxno=23095 …
	세월호 참사에 대해 책임을 진 ‘사퇴 총리의 유임’? 어떠한 잘못에도 책임을 지지 않는 나라를 만들겠다는 것 말고는 어떻게 설명이 가능하겠는가. 국가개조가 아니라 개악의 불을 지핀 것 같다.
	수첩에 제대로 메모가 될리 없음 수첩이나 정말 있는지도 모름
	[단독] 진도VTS, 세월호 근무일지 위조·영상 삭제 확인 천안함도 동영상 삭제하고 세월호도 삭제했다.두 사건의 본질은 국민을 속이는 짓이다.국민 죽이는 짓이다.오로지 부정한 권력자들만 위해서 조작질 뿐이다!!
	한강도 아이고 바다에서 잠수함 같은 괴물체가 우연히 세월호하고 부딪힐 확률은 원숭이가 우연히 누른 타자기에서 셰익스피어 4대 희극이 찍혀나올 확률이재. 그런데 만약 진짜 부딪혔다믄 100% 고의라고 봐야지.
	한강도 아이고 바다에서 잠수함 같은 괴물체가 우연히 세월호하고 부딪힐 확률은 원숭이가 우연히 누른 타자기에서 셰익스피어 4대 희극이 찍혀나올 확률이재. 그런데 만약 진짜 부딪혔다믄 100% 고의라고 봐야지.”기획된 사고
	잠수함에 의한 사고가 생각하시는 것보다 많습니다 다만 언론에 잘 보도 되지 않구 군사비밀 때문에 묻히기 때문에 사람들이 잘 모를 뿐이죠 하지만 드러난 것만 해도 4대 희극 정도는 아니어도 제법 됩니다
	고의라?
	빙삼가카가 휴일 아침부터 뿜게 하셨습니다.푸하하핫!
	수꼴 최고존엄,박근혜의 실체 =..= ;박근혜는 얼레리 꼴레리 으응응,ㅋㅋㅋ > 부정선거녀 박근혜와 최태민, 은지원의 관계? http:// http://durl.me/73an98
	에히메 마루 검색해 보세요.
	이 판국에 유머가 하늘을 찌르눈군요.
	아멘.
	누군가 불어줄 정이의 사도가 한번쯤 나와도 감금시키버리겠지예.
	헐! 고의라면? 무엇을 위한 희대의 각본을?
	정미홍, '세월호 알바비' 망언..이번엔 "김구, 김일성이 세 보이니까" | 미디어다음 http://durl.me/73uoba 새누리당 의원들 전부 다 저리 생각한다.. 조상들이 죄다 친일파거든..
	왜 자신의 분리되어 스스로 느끼고 판단을 안하고 그냥 옛사람에게 메몰된 판단을 억지로 내세우려는걸까. . .
	세월호 DVR 복원중, 유가족 “아이들 마지막 모습 볼까…기도하는 심정” http://ln.is/news.kukmin.tv/news/KhMAu … 박주민 변호사 “선체 내 64개 CCTV 영상 저장된 장치…모든 의혹 밝힐 자료”
	유은혜 원내대변인 세월호를 묻어버리려는 국정조사 자료제출 거부지침
	6월 27일 한겨레 1면은 세월호 문책 약속을 내던진 박근혜 대통령, 시국선언 교사 전원을 고발한 교육부, 최저임금위원회 사진, '잊지 않겠습니다' 김수정양 아빠가 딸에게 보내는 편지 등을 실었습니다.
	국민을 피곤케하는 교육부! - 교총 제주모임에 지원하겠다는 12억이나 취소하라
	박근혜 대통령은 26일 국무총리를 새로 지명하는 대신 정홍원 국무총리를 유임시켰다. 정 총리가 사의를 표명한 지 61일 만이다. 사의 표명을 했던 총리가 유임되기는 처음이다.
	윤두현 청와대 홍보수석은 이날 "정 총리의 사의를 반려하고 총리로서 사명감을 갖고 계속 헌신해 줄 것을 당부했다"고 발표했다. 그는 "박 대통령은 세월호 사고 이후 국민께 국가 개조를 이루고 국민 안전 시스템을 만든다는 약속을 드렸고, 이를 위해 시급히 추진해야 할 국정 과제가 산적해 있다"고 지적한 뒤 "하지만 청문회 과정에서 노출된 여러 문제들로 인해 국정 공백과 국론 분열이 매우 큰 상황을 더이상 방치할 수 없어 고심 끝에 정 총리의 사의를 반려했다"고 설명했다. 이어 "정부조직법 개정안이 통과되면 정 총리와 경제부총리, 교육부총리가 중심이 돼 '경제혁신 3개년 계획' 등 국정 과제와 국가 개조를 강력히 추진할 것"이라고 덧붙였다.
	야권은 세월호 참사에 대한 책임으로 사의를 표명한 정 총리가 다시 기용됨으로써 박근혜 정부에서 세월호 책임을 지는 고위 공직자가 아무도 없게 됐다고 공격했다. 유기홍 새정치민주연합 수석대변인은 "과연 박근혜 정부가 세월호 이후 국민이 바라는 근본적인 변화를 이끌 의지가 있는지 의심하게 만든다"며 "유임이라는 미봉책을 거둬들이고 변화를 끌어낼 수 있는 새 총리를 지명할 것을 촉구한다"고 논평했다.
	박 대통령으로서는 세월호 사건으로 드러난 적폐를 뜯어고칠 수 있는 총리 후보자를 찾아 국정을 정상화하겠다는 약속을 지키지 못한 셈이 돼 논란이 불가피할 전망이다. 인적 쇄신을 통한 새 출발과 '국가 대개조'라는 구호도 빛이 바래게 됐다.
	청와대는 잇따른 총리 후보자의 낙마로 불거진 인사검증의 문제점을 보완하고 인재를 두루 발굴하기 위해 인사수석실을 신설하기로 했다. 윤 홍보수석은 "인사수석실을 신설하고 인사비서관과 인사혁신비서관을 둬 철저한 사전 검증과 우수한 인재 발굴을 상설화할 것"이라고 밝혔다. 인사수석실은 노무현 정부 당시 존재했으나 이명박 정부 들어 폐지된 기구다. 인사수석실이 부활하면 청와대는 3실10수석 체제로 확대 개편된다.
	한편 정 총리는 "고사의 뜻을 밝혔으나 중요한 시기에 장기간 국정 중단을 막아야 한다는 대통령의 간곡한 당부가 있어 새로운 각오하에 임하기로 했다"며 "국가 개조에 마지막 힘을 다하고 필요 시 대통령에게 진언하겠다"고 밝혔다.
	세월호에 실렷다는 그 많은 차들.. 왜주인이 안 나타나지? 혹 가짜? 콘테이너도 가짜? 각본대로 맞추기위해 폐차. 폐 콘테이너를 실엇을 가능성이 농후함..
	소름 돋는 '세월호 막말' 모음, 미안합니다. 용서 할 수 없습니다.
	미국에서 9.11이 발생했을때, 5천명에 가까운 사상자가 발생했지만 백악관으로 유가족들이 시위하기위해 모인다거나, 부시 대통령 하야해야 한다는 등의 기사는 들어보지 못했습니다. 미국 거주자
	71일 만에 등교한 세월호 침몰 사고 단원고 생존학생들이 지금도 트라우마에 시달리고 있다고 합니다. 발언 중 "카메라 뒤에서 웃고 있던 기자를 잊을 수가 없다"며 무분별한 언론을 꼬집는 부분도 있었습니다.
	뜨거운 가슴과 차가운 이성을 가지고 취재하는 것이 기자의 기본이라는 말이 있듯이.. 기사는, 보도사진은 결국 사람을 통해 사람과 사람 사는 세상을 향해야 겠지요.
	이낙연 전남지사 당선자 "예산 많이 드는 F1 대회 등 재검토" :진도 앞바다에서 발생한 세월호 참사와 관련, "박근혜 대통령에게 팽목항에 추모 공원을 조성하자는 제안을 드릴 것"
	세월호가 침몰한 4월16일 진도 해상교통관제센터(VTS) 소속 해양경찰관들이 복무규정을 위반하고 이를 감추려고 동영상과 근무일지 등 증거를 인멸한 사실이 검찰 수사로 확인된 것으로 알려졌다
	세월호 참사원인, 승무원만 탓할수 없게 됐군요. 세월호 침몰 당시 진도 VTS는 2명이 자리를 비웠고, 16번 채널을 통해 해경을 찾았지만 해경은 답하지 않았다는 군요.
	진도VTS, 세월호 근무일지 위조·영상 삭제 확인 http://durl.me/73yufgw 관제사와 해경의 직무태만이 전부일까 싶다
	해경이 세월호 실종자 수색작업 과정에 표류중인 시신 10구를 선내에서 발견한 것처럼 조작하는 등 국민들을 기만. 더욱이 이같은 조작을 청와대 역시 알고도 묵인한 것으로 밝혀져 파장이 전방위로 확산될 전망이다.
	“민간 잠수사 수습 시신을 ‘해경이 찾았다’ 꾸며”
	ㆍ정진후 의원 세월호 침몰 때 ‘상황정보시스템’ 내용 공개
	ㆍ“당국, 에어포켓 가능성 희박 알고도 국민 우롱”
	20~~~임경옥?
	세월호 주입 공기에 유해가스 포함됐다 | 미디어다음
	21~~~하얀닝구?
	김어준의 파파이스(Papa is)#14] 세월호, 통화삭제, 되다
	22~~~서울신문?
	실종자 아직 11명 남았는데… 세월호 잠수사 절반 줄이기로
	23~~~박승철 #4자방?
	[단독] 진도VTS, 세월호 근무일지 위조·영상 삭제 확인
	24~~~	레인메이커?
	김현미 의원. "생존자를 구조한다며 세월호 선체에 주입한 공기가 인체 유독성 공기였다. 당시 작업에 참여했던 잠수부는 '세월호 공기주입에 쓰인 콤프레셔 장비에 인체에 해로운 공업용 오일이 사용됐다'고 증언."
	세월호 침몰 사건... '8시'와 '8시 50분', 진상 규명의 핵심이 될 타임라인 양대 축에 걸친 자료들이 모두 석연치 않은 이유로 원형의 가치를 훼손 당하고 있다. 왜 정부는 의혹을 자초하는가?
	이명박근혜 쫄정부의 대표적인 뻘짓거리 ! 원인 규명 제대로 해서 응당의 벌을 꼭 받도록 최선을 다하는 우리들이었 음 좋겄습니다[단독] 진도VTS, 세월호 근무일지 위조·영상 삭제 확인
	사망자가 늘어가는 가운데, TV조선은 ‘대통령 지지율 견고’를 떠들었고 채널A는 피해자 가족들이 대통령 손을 잡고 오열했다며 박근혜 미화 기사를 쏟아냈다.
	[헤럴드경제] 세월호 알바비 논란을 일으켰던 정미홍 정의실현 국민연대 대표가 이번엔 백범 김구 선생에 대해 “김일성에게 부역한 사람”이라고 말해 논란이 일고 있습니다.
	오늘의유머 - '해경, 세월호 시신 수습 대거 조작. 靑도 묵인'
	반복되는 비극은 우연? 필연?
	생명경시는 유전인듯
	◆박정희
	남영호 침몰 - 326명 사망,겨우12명 구조.
	그나마 일본어선이 4명 구조
	◆박근혜
	세월호 침몰 - 자력 탈출자를 제외한 정부 측 구조자 수는 0명
	진도VTS, 세월호 근무일지 위조·영상 삭제 확인
	http://durl.me/73yufg 4월 16일 세월호 침몰 직후 즉시 진도, 제주 VTS와 해경 본청과 목포해경 등을 제대로 압수수색해야 했거늘… 증거인멸 다 하고나서 이제서야 수사를 하는 척?
	월드컵 특수 없었다…제조업 체감경기 두달째 '찬바람': 국내 제조업체들의 체감경기지수가 세월호 참사 이후 두 달 연속으로 뒷걸음질쳤다. 이번 달에는 기대했던 월드컵 특수마저 나타나지 않아 체감경기가...
	김현미 "세월호 주입공기에 인체 유독성 일산화탄소 포함됐을 가능성" http://bit.ly/1lGQnSP
	작업한 잠수부 "아무데나 쑤셔넣어".
	결국 공기주입 대국민 쑈?
	6월30일 한겨레 1면은 김명수 교육부장관 후보자 제자가 보내는 편지, '잊지 않겠습니다' 강승묵군, 진도VTS 세월호 근무일지 위조.영상 삭제 확인, 이대목동병원 X레이사진 좌우 뒤바뀌었다 등을 담았습니다.
	세월호 참사 76일...새 수색 계획 발표
	이젠 더이상 어디에서도 세월호에 관련된 기사가 올라오지 않습니다. 벌써 잊혀진걸까요
	단독] 진도VTS, 세월호 근무일지 위조·영상 삭제 확인
	박근혜, 제2·제3의 세월호 참사를 조장하고 있다" [현장] 서울 곳곳에서 '거꾸로 가는 박근혜' 규탄 집회…올해 첫 물대포, 22명 연행 http://ln.is/www.pressian.com/new/SeXs0 … '살수 대첩' 시작? 경찰, 집회 참가자에게 물대포
	=세월호 참사 69일째=
	실종자 12명의 이름을 한번씩 불러 주세요.
	영인아! 현철아! 지현아! 다윤아! 민지야! 은화야! 혁규아! 혁규아빠 권재근님! 양승..
	세월호 76일째 입니다
	명치 끝이 항상 아픈 날들입니다
	아직 11명이 바다에서 길을 잃어
	돌아오지 못했습니다
	정부는
	수색인원과 장비를 줄이고
	그만 잊고 싶답니다
	그러나
	우리는 마지막 한명까지 기다리겠습니다
	세월호, 조난통신망 호출했지만…해경 '무응답'
	세월호 사고 당시 실제 레이더 관제 영상 입수
	세월호 수색인력 축소 방침…실종자 가족 반발
	진도VTS, 세월호 근무일지 위조ㆍ영상 삭제 확인 http://m.hani.co.kr/arti/society/society_general/644713.html … 검찰, 관련 관제사들 형사처벌키로..해경을 해체하는것이 해결책이 아니라 해야 할 일을 하지 않은 전원에 대해 "부진정반작위죄"로 처벌해야!..
	해경, 세월호 시신 수습 대거 조작. 靑도 묵인
	세월호 알바비 논란을 일으켰던 정미홍 정의실현 국민연대 대표가 이번엔 백범 김구 선생에 대해 “김일성에게 부역한 사람”이라고 말해 논란이 일고 있습니다.
	세월호 참사가 큰일이긴 큰일이었지만 두달이 넘도록 사태 수습 못하고 언론과 야권 탓만 하는 정부도 진짜 답답해서 그런다. 도대체 붕붕 떠있는 사람들 같다는 기분.
	세월호 조작 현장이 적발됬군요 !!!!!! http://durl.me/73yym9 학살주도는 박그네라는게 확인되는구나 청와대행정관 윗선 확인 끝났다 학살주도 박그네 즉각구속하라
	이상한 방향으로 흘러가는 세월호 참사: 세월호 참사는 국가의 존재 이유만 묻는 것이 아니다. 세월호 참사는 정부로 대표되는 통치의 존재 이유에 대해서도 묻는 것이다. 그것이 최대국가이..
	세월호수색인력축소가 세월호사고에 책임지고 사퇴하겠다고 하더니 결국 유임된 정홍원총리가 말하는 세월호에 대한 책임지는 자세인가보지?
	세월호 침몰사고, 08:00와 08:50분 사이를 다시 생각해 보게 하는 기사입니다. /// 기록도 ′변침′에 ′잠수′…의혹 자초하는 정부 - 노컷뉴스
	세월호 희생자 단원고 2학년3반 고 김시연 양의 추모 영상입니다.
	함께 기억해 주시고 잊지 말아주세요
	세월호 첫 재판
	2014년 4월 16일 그로부터 50일이 지난 6월 4일 오늘.
	172명의 구조자와 288명의 사망자 그리고 16명의 실종자들을 낳은 '세월호 사건'
	우송고등학교 페이지도 차디 찬 바다 속에서 아직까지도 나오지 못한 16명의 실종자들이 하루 빨리 가족들의, 친구들의 곁으로 돌아오길 바랍니다.
	이 동영상은 우송고등학교 방송부에서 세월호 희생자들을 추모하는 마음을 담아 제작한 동영상입니다. 우송고등학교 학생들의 마음이 세월호 희생자들에게 닿기를.
	♥서울풍류&가곡전수관 개관기념 및 세월호 추모공연
	★공연명/ 풍류&가곡
	(마음이 흐르고,마음이 있네)
	★공연일시/2014. 6. 23. 월. 7시 공연
	★공연장소/인덕대학교 은봉홀
	(서울 노원구 월계역 3번 출구 도보10분거리/지하철 1호선)
	★이번공연은 비회원 「전석 초대」 무료 공연으로 공연 당일 자율적인 후원금 모금전액은 세월호 유족들께 기부금으로 전달하고자 합니다
	#공연내용
	*사회.낭독/원애리(문화기획가)
	1부 【풍류, 마음을 다스리다】
	1.천년만세_정악합주
	2.여창가곡_평롱
	3.남창가곡_언락
	4.한량무
	5.대금산조
	2부 【문학, 노래와 소리가 되다】
	6.평시조 합창(인덕대학교 제자들)
	7.경제 지름시조_바람도 쉬여를 넘고
	8.판소리형제의 단가 '사철가'
	9.한승호 바디 '적벽가' 중 한대목
	3부 【세월호, 희생자를 추모하며 풍류로 하나 되다】
	10.해금 선율위의 멍석 김문태의 현대서예 시연
	(미안하다, 연두빛 생명이여)
	11.현대음악가 김남국의 '쟁'단
	(신달자 시인의 세월호 추모시)
	홍보 이사_김국권
	진행 총괄_표광배
	영상 촬영_김형대
	예술 감독_김남국
	주최.주관_한국시가인정가협회
	기획.의상_전통&미래
	후원_한국문화예술위원회
	인덕대학교
	문화복지나눔협동조합
	한국디아스포라방송KDBi
	*가곡천사, 가곡세상
	[노컷뉴스] 박영선 원내대표, 안산서 제종길 후보 지원
	정동영, 천정배, 노웅래 총장 등 잇따라 안산 방문
	박영선 새정치민주연합 원내대표가 2일 제종길 안산시장 후보 지원을 위해 안산을 전격 방문, 지지를 호소했다.
	새정치연합 지도부는 세월호 참사 진원지 안산에서부터 무능하고 무책임한 정부를 심판해야 한다며 제종길 안산시장 후보 지원사격에 나섰다.
	박영선 대표는 이날 제종길 후보와 함께 상록구 본오동 상가밀집지역을 방문, 시민들에게 제종길 후보의 지지를 호소했다.
	박영선 대표는 시민들에게 "세월호의 제대로 된 진상규명을 위해선 제종길 후보가 안산시장으로 꼭 당선돼야 한다"며 "시민여러분들께서 제종길 후보를 당선시켜 달라"고 호소했다.
	제종길 안산시장 후보는 "박영선 대표께서 세월호 국정감사를 위해 고군분투하고 있다"며 "새정치연합의 세월호진상규명위원장으로 이번 지방선거에서 꼭 당선돼 세월호의 책임을 묻고 시민들의 아픔을 치유하겠다"고 말했다.
	제 후보는 이어 "시민들이 투표에 참여해 시장은 물론이고 도의원과 시의원까지 기호 2번 새정치민주연합 후보들을 당선시켜 무능한 정부에 대한 엄중한 심판을 해 달라"고 당부했다.
	세월호 참사로 희생된 안산 단원고 유니나 교사와 안중근 학생의 발인이 오늘 오전 엄수됐습니다.
	제자 19명을 구하고 배에서 탈출하지 못한 유 교사는 안산 고대병원에서 발인해 첫 부임지였던 단원고 곳곳을 돌아본 뒤 경기도 화성 효원납골공원에 안장됐습니다.
	평소 프로야구를 좋아했던 안중근 학생도 안산 군자장례식장에서 발인해 평택 서호추모공원 납골당에 안장됐습니다.
	1930년대 스페인 거장 루이스 부누엘의 황금시대의 인트로에 영감을 받아 만든
	다큐멘터리 작업 입니다. 시간 나실때 감상해 주시고 피드백 남겨주세요.
	지금 문래동 두들에서는 세월호 관련한 시국에 대한 작가들의 시선과 생각을 담은 작품들이 전시 중입니다. 문래동 오시면 꼭 놀러 와주시고 세월호 관련해서 지속적인 관심가져 주시길바랍니다.
	인간답게 살자는데 왜 그리 성화인지.....
	그럼 주말 잘보내시고~~즐~~
	'라온 퀸즈 퀸텟 창단 연주회'
	마지막 앵콜 곡으로 세월호 참사 희생자를 위한
	레미제라블 ost 중 ' Bring him home'을
	연주한 영상입니다.
	'라온 퀸즈 퀸텟'은 기존 클래식이란 장르에 국한되지 않고 performance 요소를 가미하여
	조금더 대중들이 클래식을 쉽고 즐겁게 들을수 있도록 연주하는 팀입니다.
	1인 시위 좋은데요.
	계란만 밖으로 빼달라 경찰이 부탁하고요.
	거부하니 경찰 20여명 이 여기저기서 나타나
	경계에 나서네요.
	계란 노이로제에 걸린 경찰.
	걱정마세요.
	우리는
	세월호 학살 공동 주범
	새누리당 후보의 패퇴를 바랄 뿐
	계란 폭탄 안던질 것이어요.
	계란 한판 때문에
	불볕 더위에 타는 목마름으로
	13시간
	그중 11시간은 서서
	2시간은 앉아서
	시위 해보시게나.
	그 마음이 무서운거지
	세월호 안에서 마지막으로 불렀을 이름
	엄마
	그 엄마의 마음이 무서운거겠지
	그 안에 쓰려진 글 귀
	박근혜 탄핵
	새누리당 해체
	그 주장이 무서운거겠지.
	하지만 너희들도 세월호 학살 공동 주범이 누구라는 걸 잘 알겠지요.
	<세월호를 기억하는 서강대 학생.동문.청소노동자.구성원의 공동 선언>
	세월호 참사 서강대 구성원 시국선언 - 다가오는 6월 10일 민주화 운동 기념일에 부쳐
	"우리는 세월호 사고를 결코 잊지 않을 것입니다."
	6월 5일 11시 반
	서강대 정문에서 270명의 목소리가 담긴 시국 선언을 발표하였습니다.
	찍은 사람 : 김이재
	기자회견 사회 : 김윤영
	참가자 : 이가현 Shina Kim 조현철 안성준 In-seong Hwang In-Gun Lee 이경하 정유희 김평강, 모르는 분 한 분^_ㅜ
	그리고 일일이 담을 순 없지만, 연명으로 함께 하신 <290명의 선언자들, 다섯 단체들>(6월6일 00:00시 기준)
	--
	보관용으로 올림다.
	천년을 이어온'풍류'문화로 우리 민족의 자긍심과 인성의 본질을 찾아 바로 세워 나갑시다
	<서울풍류 & 가곡전수관> 개관기념 및 세월호 희생자 추모 공연으로 가곡천사 후원자 여러분들과 공연 참석자들과 함께 세월호 진실규명 천만인 시민 서명운동에 공연 당일 동참하고자 합니다
	한국문화예술위원회를 통한 아름다운 기업의 지정기부 후원과 인덕대학교의 후원으로 한국시가인 정가협회가 2014 여름 정기공연을 준비하게 되었습니다
	말 하나 행동 하나가 참으로 조심스럽고 경제적으로도 어렵고 혼란스러운 시기입니다만 귀한 여러분들의 많은 관심과 사랑의 참여로 대한민국이 다시 일어설 수 있는 용기를 함께 나눌 수 있는 공연이 되기를 간절한 마음으로 소망합니다
	★공연일시/2014. 6. 23. 월. 7시 공연
	★공연장소/인덕대학교 은봉홀
	(서울 노원구 월계역 3번 출구 도보10분거리/지하철 1호선)
	★이번공연은 비회원 「전석 초대」 무료 공연으로 공연 당일 자율적인 후원금 모금전액은 세월호 유족들께 기부금으로 전달하고자 합니다
	#공연내용
	마음을 담아내는 풍류&가곡
	1부 【풍류, 마음을 다스리다】
	1.천년만세_정악합주
	2.여창가곡_평롱
	3.남창가곡_언락
	4.한량무
	5.대금산조
	2부 【문학,노래와 소리가 되다】
	6.평시조 합창(인덕대학교 제자들)
	7.경제 지름시조_바람도 쉬여를 넘고
	8.판소리형제의 단가 '사철가'
	9.한승호 바디 '적벽가' 중 한대목
	3부 【세월호 희생자를 추모하며
	시.서.화.악.가.무 풍류로 하나 되다】
	10.거문고와 가곡 선율위의 무예 시연
	11.해금 선율위의 멍석 김문태의 현대서예 시연
	(미안하다, 연두빛 생명이여)
	12.현대음악가 김남국의 '쟁'단
	(신달자 시인의 세월호 추모시 낭독과 더불어 노래하다)
	*가곡천사, 가곡세상
	미안합니다. 미안합니다.??
	세월호 참사 잊지 않겠습니다. ??
	냄비처럼 끓고 냄비처럼 식어버리는 한국사회의 세태 속에서 잊지 않겠습니다.
	이번 만큼은 절대 잊지 않겠습니다.
	이번 참사로 한국사회가 진심으로 반성하고 성숙할 수 있는 계기가 되었으면 합니다.
	미래의 큰 일꾼이 되었어야 할 단원고 친구들을 생각하면 슬픔에잠깁니다.??
	더군다나 제가 근무하고 있는 주식회사잡스의 본사가 안산시 단원구에 소재하고 있어 더 애틋하기만 합니다.??
	정확히 14년전 2000년 여름 이 즈음. 단원고 학생들과 같은 나이의 밀양 세종고 2학년 장종민.
	단원고 친구들을 보면서 마치 데자뷰처럼 부관훼리호에 타고 있었던 옛일이 떠올라 이따금 마음이 아파옵니다.??
	부관훼리호 같은 큰 배를 타 본 적이 없는 우리는 갑판에서 술래 잡으며 뛰어 놀고, 말타기하고 신나게 즐겼었다.
	세종고 축구부 친구들, 김봉실 체육선생님, 세종고 기숙사 친구들, 김종섭 일본어선생님과 함께 부산에서 시모노세키까지 부관훼리호를 타고 갔었습니다.
	그 당시 세종고 기숙사 친구들은 장학회의 지원으로 1인당 단 10만원의 돈으로 일본 한 고등학교와 교류를 하였습니다.
	만약에 내가 탔던 부관훼리호가 문제가 생겼다 생각하면 너무나 끔찍하고, 지금의 내가 없다고 생각하니 슬프지 않을 수 없었습니다.
	시모노세키 근교 히가시찌쿠시가꾸엔고교에 교류는 너무나 좋았고 좋은 추억으로 마음 속에 남아 있습니다. 그 학교에서 받은 기념수건을 아직도 기념으로 간직하고 있어 부관훼리호에서 친구들과 찍은 사진과 함께 올려봅니다.
	미안합니다. 미안합니다. 절대 잊지 않겠습니다.
	코스모스...
	(부제;미쳤군 미쳤어)
	(꽃말;조화[調和])
	http://blog.naver.com/ionic60/220021341029
	코스모스가 언제 피나요?
	유월요!!!
	미쳤군 미쳤어...
	절기를 잃어버린 코스모스가
	시도 때도 없이 왜 유월에 피나요?
	환경파괴로 인한 온난화 현상아닌가!!!
	미쳤군 미쳤어...
	지자제 선거투표율이 60%도 안된다던데?
	뭐라 찍을놈 없어 안했다고...
	그럼 자기 권리도 행사못하면서
	무슨 정권을 비난하노, 가만히 있든지!!!
	미쳤군 미쳤어...
	서울시장 출마한 사람이
	세월호 유가족앞에서는 눈물하나 안흘리고
	기자들 앞에서는 눈물 짰다는데?
	그렇게라도 언론플레이로 시장되고 싶었나보지...
	그러니 떨어지지...쯧쯧!!!
	미쳤군 미쳤어...
	지자제 선거시 인천시장 테레비토론서
	현역시장이 세월호참사는
	지자제 책임이 아닌 중앙정부 책임이라던데?
	세월호 사업장이 인천 아닌가...
	쯧쯧...그러니 떨어지지!!!
	미쳤군 미쳤어...
	세월호참사에 현역 경기도지사가
	완도는 경기도가 아니라 난 힘이 없다는데?
	그럼 완도는 왜갔노, 놀러간 것인가!!!
	미쳤군 미쳤어...
	세월호참사가 해경만 해체되면
	대책완료인듯 포장하던데?
	해경은 해양수산부 명령받는 기관아닌가!!!
	미쳤군 미쳤어...
	지자제 선거시 전 안전행정부장관이
	자긴 지금 현역이 아니라 책임없다던데?
	세월호 불량배를 인허가와
	검사승인한 시점은 현역시절 아닌가!!!
	미쳤군 미쳤어...
	절기를 잃어버린 코스모스도,
	지자제 선거시 무분별한 막말도,
	세월호참사시 한결같은 "남의탓" 타령도,
	실은 전부 "내탓" 아니었던가...
	미쳤군 미쳤어...
	내 탓이오,
	내 탓이오,
	내 큰탓이로소이다...
	조용히 외쳐봅니다...
	---세월호 참사와 지자제선거를 지켜보면서...한마디 "내탓입니다..."
	#NAME?
	2014 Daniel's Digilog Artworks(3925)
	Image Size 10,000 x 6,000 Pixels(171.7M) Resolution 300dpi, RGB Mode, JPEG Format.
	눈앞에 펼쳐지는 色은 전혀 믿을 것이 못 된다.
	특히 색을 다루는 화가의 입장에서 보면 빛의 반사에서 오는 색이란 단 한 번도 정지된 색깔이 없는, 그야말로 시시각각 변하는 것이 색이고 내 마음에 따라 시도 때도 없이 변하는 것이 색이다. 자식이 눈에 밟혀 가슴이 까맣게 타들어가는 세월호 참사의 부모 마음이 그렇고, 생이별을 한 부부의 정이 그렇고 망연자실 인생의 뒤안길에서 생명줄을 만지작 거리는 인생의 낙오자가 그렇듯 내 마음에 따라 같은 색도 달라 보이는 것이다.
	하늘이 노랗다는 것쯤은 누구나 한두 번 경험이 있을테지만 나는 실제로 바다가 까맣다고 느낀 적이 너무나 많다. 바닷가에 앉아 있어도 그 시퍼런 바다가 푸르다 못 해 까맣다거나 모든 것을 흡수해버릴 듯 한 괴력의 존재로 느낀 적이 한 두 번이 아니었다. 내 의지나 힘으로는 꼼짝달싹도 하지 않을 거대한 힘 같은 거. 상대적으로 자신이 너무나도 초라할 때 느끼는 바다색 말이다. 바닷가에 여러 사람이 앉아 있어도 누구는 비취색처럼 보이고 누구에게는 에메랄드 색으로 보일테고 누구는 코발트나 네이비블루로 보일 것이다. 그런가 하면 누구에게는 그레이로 보이기도 하고 누구는 헤어 나올 수 없는 검정의 늪에서 신음하기도 하는 것이다.
	화가가 공식을 외우면 수명이 끝장이다.
	하늘이나 바다는 파랗고 산은 녹색이고 꽃은 붉거나 노랗고....식으로 외워버리면 그림이 안 된다. 내재된 감정이 스며들 여지를 스스로 막아서는 꼴이 되기 때문이다. 자유로운 발상, 그리고 문학적인 연상이 자유롭게 유영하게 하려면 고정관념에서 탈피하지 않으면 안 된다. 이것은 비단 색에만 국한되는 것이 아닌, 형태를 일컫는 꼴도 마찬가지다. 그게 알아도 참 잘 안 되는 숙제이긴 하지만.....
	고려대 정경대 후문에 게시되었다고 합니다.
	<< 교수님에게 부치는 편지 >>
	― 6월 10일을 앞두고
	교수님들, 27년 전 87년 6월을 기억하십니까? 연세대학생 이한열이 최루탄을 맞았던 87년 6월을, 전국에서 몇천명이 시위를 하다 경찰서로 연행되던 87년 6월을, 그럼에도 계속해서 사람들이 쏟아져 나와 몇백만이 거리에서 만났던 87년 6월을 기억하십니까? 그저 평범하게 살아가든 사람들이 불의에 항거해 거리로 뛰쳐나왔던 87년 6월을 기억하십니까?
	내일, 당신들의 제자들이 다시 거리로 나갑니다. 우리들의 6월을 맞이하러 거리로 나갑니다. 87년 6월을 잊지 않기 위해서 거리로 나갑니다. 평범한 사람들이 만들어냈던 변화를 믿기에 거리로 나갑니다. 세월호 참사는 생명보다 이윤이 먼저인 이 사회와 그 전통이 만들어 낸 것이라 소리치러 나갑니다.
	청와대로 향합니다. 무참히 밟히고 깨지고 결국 경찰서로 잡혀갈 것입니다. 그래도 우리는 나갑니다. 세월호 참사의 모든 책임이 박근혜 대통령에게 있는 것은 아닙니다. 다만 많은 것들을 해결할 수 있는 최고 책임자가 이윤보다 생명이 먼저인 사회를 만들 의지가 없어 보이기에 우리는 그것에 항의하러 갑니다. 무모하다고요. 87년 6월의 그들도 무모하다는 이야기를 들었을 겁니다.
	아쉽게도 종강 수업은 듣지 못할 것 같습니다.
	― “가만히 있으라”는 사회에서 교수님들이 그만 가만히 있길 바라는 불손한 제자들 드림
	- 스카이_다이빙_소감문 -
	23년동안 육지에서 하늘만 바라봤었지
	하늘에서 육지를 바라본적은 없었는데..
	14,000feet (4267.2미터)하늘에서 보는 세상은
	지금까지 내 눈앞에 있던 좌절과 두려움은 아무것도 아니었다.
	살아온 날보다 살아갈 날이 더 많이 남았으니깐 포기 하지말고 후회 하지말자.
	가족이 있어 행복하고 친구들이 있어 든든하고 자기가 있어 삶의 원동력이다.
	근데 다시는 하고 싶지 않닼ㅋㅋㅋㅋㅋㅋㅋㅋㅋㅋㅋㅋ재밌따 즐겁다 행복하당
	공정호 버킷리스트 스카이다이빙 완료
	그리고 화면 첫장면에 가슴 양쪽에 달린 노란리본이 보이시죠?
	세월호 참사 42일이 지난 지금 저희 머리속에서 잊어가고 있습니다.
	다시한번 되새기자는 의미로 민망하지만 양쪽에 노란리본 빵빵
	아직 16명 실종자가 돌아오지 못한 상태입니다.
	16명이 돌아오는 그날까지 끝까지
	개념 있는 어린 벗들아
	학교 다닐 때 잘 가르치지도 못하고 번번히 혼내기만 했던 기억이 떠올라 이렇게 이름과 얼굴을 떠올리려니 한층 부끄럽기만 하다.
	내 덕은 아니겠다만 그래도 보란듯이 번듯하게 자라서 이 못난 사람을 선생이라고 찾기도 하고 가끔 소식도 전하는 것이 그게 내 삶의 즐거움이라는 걸 이제서야 깨달아 가는구나.
	삶의 한 가운데서건 변두리에서건 그래도 너희들의 푸념과 객기는 늘 내게 용기를 주니 이제는 오히려 내가 배우는구나. 아니 이제 진짜 내 오랜 친구 같다.
	세월이 흘러 결혼을 한 친구도 있고,
	군대에서 열심히 뺑이 치는 친구도 있고(군대말이니 이해하거라),
	번듯한 직장 잡아 사람 구실하는 친구도 있고,
	취업문에 들려고 바둥대는 친구도 있고,
	대학이 뭔지 재수삼수까지 해가며 아둥바둥하는 친구도 있고,
	코피 쏟아가며 학교 끝나자마자 학원으로 내닫는 친구도 있고,
	그렇게 힘들게 대학 가서도 알바해가며 간신히 등록금 마련하느라 허덕대는 친구도 있고,
	산업현장에서 열심히 땀흘리는 친구도 있고,
	슬프다고 술푸고 기쁘다고 술푸는 친구도 있고...
	더 많은 친구들이 있다만 총기가 흐려지는지 간신히 이 만큼이라도 기억을 해냈다.
	오늘은 지방선거일이다. 투표는 하였느냐? 이렇게 말하면 미안한데 나는 친구들만 할 때 세상을 바꿀 치기로 하루하루를 살았었다. 그래놓고 번듯하게 살지 못해 이런 각박한 세상으로 너희들을 내보내서 부끄러운 마음이 앞선다.
	'안녕 대자보'를 보며, 세월호 참사를 멍하니 지켜보며 이제 더는 미안해 하지 않고 싶었다. 그래서 다시 깨어나 세상을 치열하게 살겠노라 다짐도 하였고, 이런 마음으로 떠나간 벗들에게 편지도 쓰는 거다.
	투표하거라. 생애 첫 투표를 하던 날, 나는 석간신문 배달을 일찍 마치고 배달용 오토바이를 타고 전주에서 무주까지 두 시간을 달려 투표를 했었다. 그리고 이후에도 단 한 번의 투표를 마다한 적이 없었다.
	그래서 나아졌냐고 물으면 속시원히 그렇다고 대답은 못하겠다만 그래도 덜 미안한 마음으로 너희들 앞에 설 수 있었다.
	선거 때만 되면 경제를 들먹이는 사람들이 볼쌍사납다만 그래도 오늘은 나도 돈 이야기 좀 해야겠다.
	오늘의 투표 한 번이 돈의 가치로 얼마인 줄 아느냐? 무려 1,452만원이란다. 우리가 내는 세금을 총 유권자수로 나누면 이런 계산이 나온다.
	그러니 더욱 더 투표하거라." 그 놈이 그 놈이다"라고 말들 하지만 그래도 잘 찾아보면 그 놈들 중에 덜 나쁜 놈이 반드시 있다. 맘에 드는 놈이 없으면 덜 나쁜 놈이라도 뽑아 진짜 나쁜 놈은 가려내면 되는 거다. 그래도 못 찾겠으면 메시지를 주거라. 공부라 생각하고 같이 찾아보자.
	투표권이 없는 어린 친구들은 식구들 투표했는지 물어보고, 안 했다고 하면 투표장으로 가족들을 모시고 나서거라. 가서 사람의 가치에 당당히 투표하게 하거라.
	이것이 지난 날 잘 가르치지 못한 못난 선생의 마지막 가르침이라 여기고 어서 투표장으로 가거라. 가서 사람이 먼저다라고 외치며 당당히 투표하고 오너라.
	투표는 세상을 바꾸는 게 아니다. 나를 바꾸려는 눈물 겨운 노력이다. 이런 노력이 모아져야 세상도 바뀌는거다.
	투표했어요 라는 반가운 댓글 기다리련다. 그 친구들만 만나줄 거고 그렇게 만나야 반갑게 소주라도 한 잔 할란다.
	* 생각나는대로 태그를 했지만 빠진 친구들도 많은 것 같다. 빠졌다고 서운해 하지 말고 빠진 친구들은 댓글로라도 태그해서 꼭 투표할 수 있도록 서로 북돋아 주자.
	하.. 수학여행 못간다고 짜증냇던 저가 한심하네요.. 맘이 울컥하고 가족분들의 마음을.. 전부는 알지못해도 ... 죄송합니다?
	너무슬프네요ㅜㅜ?
	신기해 .. 잘 그린다 .
	너무슬퍼요?
	해군참모총장이 각서서명까지쓰고 통영함 대기까지시켯는데 이걸 누가막겟냐?
	아....제발....얘들아...
	좀 잘 들 보고 얘기해..
	구조? 애초에 구조따윈 안중에없엇어..
	그냥 해경이 언딘이랑 계약햇고.
	언딘우선 작업.. 국가비상사태에 국가 해군이 바라만볼수밖에 없는...
	한국은 그냥 국가가 아니라...장사치 애들 몇명이 국민들 피 눈물 다 돈으로 바꿔쳐먹은 ...시장만도 못한 곳이지... 그런다고 상도도 없어여 병신들...
	?
	ㅋㅋㅋㅋㅋㅋㅋㅋㅋㅋㅋㅋㅋㅋㅋㅋ그냥웃음이나온다 ㅋㅋㅋㅋㅋㅋㅋㅋㅋㅋㅋㅋㅋㅋㅋㅋㅋㅋㅋㅋㅋ?
	명바기저놈은 총.드는법도몰라요 ㅉㅉ 노대통령님은 군대까지 복무다했는데 머했노 총도못들고 명바기는 ㅉ 봑정희도 그당시 총저따구로들었겟지 ㅉ?
	해경 무뇌
	No 생각
	그저 명령 의지?
	학생들은죄가없는데...참안타까운현실이군요!?
	수사권 기소권 보장된 세월호 특별법이 꼭 제정되어야 하는 이유가 여기에 있지.?
	저 인간은 아직도 저러고 노는군..?
	저 인간은 아직도 저러고 노는군..?
	참!! 황당하네
	욕나온다?
	동영상 잘만들었네요.
	왜 구조를 안했나?
	구조할 시간이 수십분있었고 사고초기 국정원에서 최초로 연락을 받았는데.. 왜 구조를 안했을까?
	해경은 왜 구조하러온 수많은 사람과 장비를 그냥 돌려보냈을까?
	머리가 달린 사람이라면 당연히 생각해봐야할 기초적인 문제입니다.?
	이래서 특별법이 필요한거다,,, 일베 이 상 병신들아...
	해군의 이나 민간 잠수사의 투입을 막은게 해경이란게 확실히 밝혀 졌는데도 누구하나 유죄 받은거도 없고 미친 것들이 시간만 끌면서 안 좋은 여론만 만들고 있다,,, 그거 아냐?
	언론 장악에 떨거지들.... 니네같은 상 병신들이 있으니까 종편을 만들고 방송사 대가리들에 자기 사람들 박아 놓은거 아니냐..... 그게 맞다고 좋아하고 앉아 있고....
	니네 들은 그냥 상 병신이다,,,, 알겠냐??
	시민이 탐욕,나태,소심해서 자유보다는 평온함을 선호하고 가만히 있을때, 점점 커지는 정부의 힘에 버티지 못한다..
	그리하여 정부측 저항력이 끊임없이 강해짐에 따라 주권은 마침내 소멸된다...........장 자크 루소............?
	절대 공개되어서는 안되는 거대한 음모가 있다?
	총체적인 무사인일주의 책임부재의 이나라 현실이 응집되어 나타난 사건이 세월호 사건입니다. 한명도 구하지 못한 무능한 정권. 과연 선장과 선원들만 잘못했을까? 진정 그랬을까??
	이것 뭐야 하고 클릭 했는데, 아~~~ 오바이트 할 뻔 했다!!!
	그렇게 잘난 너희들은 그동안 뭘했냐!!!
	정말 이것들 사라지게 할 수 없는가!!!
	저것들이 사랑하는 정권 10년이 있었는데... 정말 가증 스럽고, 혐오스럽다!!!?
	좆까고있네 ;?
	배에대해 잘모르는사람들은 화날만도하다. 아버지가조선소에서40년간계셨다.아버지께물었다.에어포켓있나요? 죽은걸까요?살아있을까요?왜못들어가요? 아버지의답은 간단했다.세월호가 잠수함이아니잖아ㅡㅡ ?
	빠꾸네의 더러운 심장을 지옥에 가 있는 지애비애미에게 던져 주어라...?
	이성택 너 ㅂㅅ이냐?
	꼬리에 꼬리를 물고가면 결국에는 절대존재에 대한 믿음만이 인간의 희망이 된다. 절대자로부터 참 평안을 얻는 사람들을 과연 어리석다고 치부할 수 있는가??
	우리의 몫은 이리 가건만 내 부모 내 형제 나를 우하여 울어주는 가가호호 벗님네들 나는 일ㄹ도 슬퍼서 울다울다 길못찾고 있는데 웃는자들은 무엇잇가 내부모형제 내 자손나비 눈에물마르지 못할터인즉 웃어감추워 있는자 모두걷우리 눈물나고 가슴메여 소릴도 안나고 목이메여 눈물만남는구려 대체 왜 우리네업이란말인가 ?
	울었네요 가슴이 먹먹 시간은 거기에 멈추웠고 너희들도 머물렀건만 어떤정성이냐 이정성받고 잠시쉬고싶건만 우리야 모른체 이승과작명이지만 산자의 만행은 고염하고 괘심쿠나 가는길도 막막하건만 가는길도 젖어있어 길이 길인지아나 어둡워서 촛불받아가려도 보이질않쿠나
	김어준이...그래서 니가 얻는 것이 뭐냐? 한심하....ㄴ....?
	완벽한 시나리오 그러나 그 일을 이루시는 분은 하나님.
	당신네 뜻대로는 안될거야!
	천국에서도 잘살기를....?
	저도 너무슬프네요?
	안타깝다고요? 왠지 미더움이 덜한말이네요. 살아있는 어른으로써는......
	구조막은 해경 그뒤 세력들..지옥에 떨어져라..악마여..
	세월호사건은 사고가 이니고 국가의 침몰작전 의혹이 제기 되고 있다고 합니다. 물타기라는 것이죠. 국정원대선개입+NLL공개사건+간첩조작사건+고위급공무원부실인사 등의 박근혜대통령 하야 시국선언등을 한방에 잠재우기위한 수단이며 정부는 세월호에서 구출한 폭발물전문가에 대해서 언론에 노출시키지 않고 있어보입니다. 탑승인원에 포함되어있지도 않은 사람을 조사도 하지 않고 있으며, 세월호 침몰후 수중작업을 못하게 국가에서 막았습니다. 그 이유는 폭발물로인한 배의 침몰이후 수중에 유출된 방사능과 오염물질로 민간잠수부 뿐만아니고 어느 누구도 물속에 투입을 시키지 않은것입니다. 왜냐면 투입시 죽거나 오염에 노출되어 신체에 이상이 생길 소지가 높기 때문에 방사능이 어느정도 소실된 이후 수중작업에 착수한것입니다. 박근혜정부는 총…
	진실은 언젠가 밝혀진다?
	보충 설명 암초나 선박든 레이더에 나오지 않지만 무엇인가를 피하려 했다면 섬이 없는 세월호 왼쪽으로 피해야 하는데 섬이 있는 곳으로 피했다는 거다. (섬은 육지고 육지가 나오기 전에 암초가 있기에 가까가면 배는 위험) 근데 새월호가 섬쪽으로 변침 했다. 이건 무었있가 세월호를 오른쪽으로 급변침 하게 만든 무엇인가가 있어기 때문이라는 거다.그말을 수위를 낮추서 "왜 변침했을까?" 라는 질문을 계속 하게 만드는 데요 라고 손사장이 이야기 하는데, 정확히 말하면 무엇이 있었길래 오른쪽으로 급변침 했을까요가 정답이다,. 그것부터 알아야 한다....
	선장 부터 구하고 (입막고) ..그런 잔인한 선택을 했다는게 내 착각이엇으면 좋겠다.. 생각 하고 싶지도 않다. 너무 무지하고 굴욕적이고,. 나는 이사건 이후로 뉴스를 30년 간 하루도 거르지 않은 뉴스를 보지 않는다. 길면 10년 아니 잘못하면 평생 안볼것 같다...
	감사합니다?
	감사합니다. 당신의 열정과 노고에 다시한번 감사드립니다. 진실은 언젠가는 밝혀집니다.. 힘내세요..?
	이종인대표님 눈물나게 감사표합니다.진실을 숨기려는 세력들에 우리 국민들은 또 그렇게 속고.또 속으면서 진실을 전혀알지못하는 경우가 많지않았나,다시한번 생각하게 해주셨습니다.이종인대표님의 손해를 감수하고라도 진실을 알게 도와주신거에 깊은 감사를 드립니다.이종인대표님 앞날에 행운과 복이 항상 함께하길 기도하겠습니다..(^o^)b 마지막으로 나랏일하는 해경이나 검경.공무원모두 자기직위유지코자했던 모든행태들 드러내서 이참에 새출발하는계기가 되었었으면 바랄게 없겠습니다~ㅠ_ㅠ ㅠ_ㅠ
	세월호나 이야기에서 설득력이 있었는데 갑자기 개표는 무슨 말이여??
	침몰에 대비한 안전과 침몰 당시 선원들의 구조 활동이 없은 것이 가장 주요하지 그게 아니라니 이 미친놈?
	님과 같은 분이 계셔서 그나마 희망의 끊을 놓지 않습니다. 감사합니다.
	신상철 대표님은 거짓의 짙은 물속에서 숨을 쉴 수 있게 해주는 다이빙벨 같은 존재 입니다. 아무리 어둠이 짙더라도 작은 빛을 이기지 못한다는 것을 우리는 역사를 통해서 잘 알고 있습니다. 어떤 시련과 압력이 있더라도 진실을 밝히는데 등대가 되어 주십시오. 300여명의 억울한 혼령이 귀신이 되어서라도 지켜 주리라 믿습니다.?
	미군 본햄 리처드호는 왜 17일~22일까지 6일 동안 군산 또는 변산 앞 바다를 수색하고 돌아 갔을까?
	-->도대체 그 큰배로 왜 세월호하고 먼거리를 수색하다 갔을까?
	언론보도에 군함 28척 UDT, 특전단 등 군 구조인력 투입했다고 했으나
	사진은 활동 사진이 한장도 없었다.
	당일 현장사진에도 나오지 않는다.
	우리군도 투입이 안됬는데 미군함이 구조를 위해서 왔다.
	1. 왜 선수를 잡지 않았나?
	--> 구조를 하지 않겠다는 것과 같다.
	해군, 해경, 배를 아는 사람은 다 안다.
	2. 목포에 3함대가 있고 구축함은 왜 오지 않았나?
	--> 1시간 거리였고 구축함으로 밀고 가서
	수심이 얕은곳으로 말고 가거나 2대가 양옆
	에서 잡소 있어도 됬다.
	고속함은 왜 출동 하지 않았나?
	3. 해군이 해경이 얼마나 구조를 잘 하는지
	두고 보자는 식이었다 라는 말도 있다.
	4. 군산인근을 지날때 바닥이 뭔가에 끌리는 것
	같았고 캔맥주가 굴러가고 쓰레기통이 넘어
	졌다는 생존자 증언이 있었다.
	5. 2시간 늦게 출발해서 속도를 높여서 가다가
	사고가 났을 가능성은?
	넘어트리기 위해서 발라스트를 뺐다.
	변침이 침몰의 원인이 아니다.
	배는 뒤가 움직이기 때문에 변침을 해도
	뒤집어 지지 않는다.
	6. 해양구조협회는 해경이 만든 단체
	언딘사장이 협회 부총재
	해경본부 내부에 언딘 본사가 잇음
	해경간부 은퇴후 언딘으로 입사
	-->해경해체는 사실 은폐와 마찬가지
	누가 국정조사에 나가서 증언 하겠는가?
	7. 출항직전 선원들 출항거부 (선장에 애걸복구)
	--> 이유는..?
	그리고 출항 하루전 운항할 배가 바뀜
	8. 1등항해사 의혹
	하루전 입사 탈출후 국정원과 통화
	4월7일 선장 부재시 1등 항해사가 대신한다라는 법 개정
	다른 선원은 살인죄 적용 --> 1등항해사 미적용
	오렌지맨 단독 구출 --> 그는 누구..?
	9. 다이빙벨
	--> 해군 SSU는 이미 가지고 있었다.
	이종인대표보다 성능 더 좋은데도
	왜 투입하지 않았는가..?
	구조승객의 감압을 위해서라도 가장 먼저 설치했어야하는 장비
	10. 선장이 해경서장 집에서 하루밤을 보낸이유는?
	11. 김기춘 비서실장 세월호와 무관하지 안다고한
	유병언 측근의 말.... 그 이유는..?
	12. 이 사건이 오래가길 원한 세력이 모든 이슈를
	덥기위해 조작한 것이다.
	이상이 내용의 요약입니다.
	이야~~ 쩐다.. 팩트tv... 음모론tv?
	세월호사건은 사고가 이니고 국가의 침몰작전 의혹이 제기 되고 있다고 합니다. 물타기라는 것이죠. 국정원대선개입+NLL공개사건+간첩조작사건+고위급공무원부실인사 등의 박근혜대통령 하야 시국선언등을 한방에 잠재우기위한 수단이며 정부는 세월호에서 구출한 폭발물전문가에 대해서 언론에 노출시키지 않고 있어보입니다. 탑승인원에 포함되어있지도 않은 사람을 조사도 하지 않고 있으며, 세월호 침몰후 수중작업을 못하게 국가에서 막았습니다. 그 이유는 폭발물로인한 배의 침몰이후 수중에 유출된 방사능과 오염물질로 민간잠수부 뿐만아니고 어느 누구도 물속에 투입을 시키지 않은것입니다. 왜냐면 투입시 죽거나 오염에 노출되어 신체에 이상이 생길 소지가 높기 때문에 방사능이 어느정도 소실된 이후 수중작업에 착수한것입니다. 박근혜정부는 총…
	잘보았읍니다 왜 구조를 안하고 방해를 했는지 무언가 ...신대표님 감사 합니다?
	잘봤습니다.~~신상철 대표님~~고맙습니다.
	잠수함 같이 생기지 않았냐?

## Sheet: t6_SurveyStandardVolume
															50			1
Entity Volume by Sentiment	positive	neutral	negative	mixed
	6	52	30	0
박근혜	1	5	3	0
진도VTS	1	3	0	0
정	0	2	2	0
진도	0	1	3	0
안산	0	3	1	0
새누리당	0	3	0	0
서울	0	2	1	0
박영선	1	2	0	0
서강대	0	2	1	0
교육부	0	1	1	0
박	0	2	0	0
청와대	0	1	1	0
검찰	0	2	0	0
“김일성에게 부역한 사람”	0	2	0	0

## Sheet: t6_Phrases
개수 : Phrase Mentions Sentiment +/-	Phrase Mentions Sentiment +/-							50			1
Phrase	negative	neutral	positive	총합계
가짜	1			1
간직하고			1	1
개정안이 통과되면		1		1
거장			1	1
결혼을 한			1	1
경제혁신			1	1
고맙습니다			1	1
고발한	1			1
공동		3		3
교류는			1	1
교류를		1		1
구출한			2	2
국민을 속이는	1			1
국민이 바라는		1		1
귀한			1	1
규탄	1			1
기도하는		1		1
깊은 감사를			1	1
노출되어	2			2
논란을 일으켰던	2			2
논란이 일고 있습니다	2			2
눈물	3			3
다짐도		1		1
당당히			2	2
당하고	1			1
대비한			1	1
더러운	1			1
더불어			1	1
두루			1	1
막말	1			1
많은 관심과			1	1
모시고		1		1
못하게	2			2
못한다는		1		1
못했습니다		2		2
무분별한	2			2
문책		1		1
미래			1	1
미안한		1		1
미안해	1			1
믿습니다			1	1
믿을			1	1
반가운			1	1
반갑게		1		1
발굴을		1		1
방해를	1			1
보완하고		1		1
보장된			1	1
부끄러운	1			1
부정한	1			1
북돋아			1	1
분열이	1			1
불가피할		1		1
사고가	4			4
사상자가	1			1
사의를 표명한		2		2
생각을 담은		1		1
석연치	1			1
설			1	1
세상을 바꾸는			1	1
세월이 흘러		1		1
세월호 참사	10			10
세월호 침몰	6			6
소름	1			1
쉴		1		1
시신	3			3
시위		2		2
시위를	1			1
신기해		1		1
신나게			1	1
압력이	1			1
어렵고	1			1
억울한	1			1
열정과			1	1
영감을 받아			1	1
예술			1	1
완벽한			1	1
용기를		2		2
웃고		1		1
위반하고	1			1
유머가		1		1
유출된	2			2
음모가	1			1
의심하게	1			1
이상한		1		1
인재		1		1
인재를			1	1
인적 쇄신을			1	1
잃어	1			1
잔인한	1			1
잘못하면		1		1
정이			1	1
조작	3			3
조작한	1			1
조화			1	1
좋겠다			1	1
좋아하고			1	1
좋아했던		1		1
좋았고			1	1
죄송합니다	1			1
죽거나	2			2
중심이 돼			1	1
즐겁게			1	1
즐겁다			1	1
지원을 위해			1	1
지지		1		1
지지 않는			1	1
지지를		2		2
지지율		1		1
지켜			1	1
참사가	1			1
참여해			1	1
책임을 지는	1			1
초대			2	2
최고			1	1
최루탄을	1			1
최선을 다하는			1	1
친구			1	1
친구들도			1	1
친구들이		2		2
침몰	2			2
탄핵	1			1
펼쳐지는		1		1
평안을			1	1
피해야		1		1
해결책이			1	1
해결할			1	1
핵심이 될			1	1
희망이		1		1
희생된	1			1
힘들게	1			1
총합계	77	43	53	173

## Sheet: t6_Entities
개수 : Entity Mentions Sentiment +/-	Entity Mentions Sentiment +/-							50			1
Entity	negative	neutral	positive	총합계
정	2	2		4
	30	52	6	88
23095		1		1
" 그 놈이 그 놈이다"		1		1
"고사의 뜻을 밝혔으나 중요한 시기에 장기간 국정 중단을 막아야 한다는 대통령의 간곡한 당부가 있어 새로운 각오하에 임하기로 했다"		1		1
"과연 박근혜 정부가 세월호 이후 국민이 바라는 근본적인 변화를 이끌 의지가 있는지 의심하게 만든다"		1		1
"국가 개조에 마지막 힘을 다하고 필요 시 대통령에게 진언하겠다"		1		1
"김구 , 김일성이 세 보이니까"		1		1
"남의탓"		1		1
"내탓"		1		1
"내탓입니다 . . ."		1		1
"박 대통령은 세월호 사고 이후 국민께 국가 개조를 이루고 국민 안전 시스템을 만든다는 약속을 드렸고 , 이를 위해 시급히 추진해야 할 국정 과제가 산적해 있다"		1		1
"박근혜 대통령에게 팽목항에 추모 공원을 조성하자는 제안을 드릴 것"		1		1
"박영선 대표께서 세월호 국정감사를 위해 고군분투하고 있다"		1		1
"부진정반작위죄"		1		1
"새정치연합의 세월호진상규명위원장으로 이번 지방선거에서 꼭 당선돼 세월호의 책임을 묻고 시민들의 아픔을 치유하겠다"		1		1
"생존자를 구조한다며 세월호 선체에 주입한 공기가 인체 유독성 공기였다 . 당시 작업에 참여했던 잠수부는 '세월호 공기주입에 쓰인 콤프레셔 장비에 인체에 해로운 공업용 오일이 사용됐다'고 증언 ."		1		1
"세월호 주입공기에 인체 유독성 일산화탄소 포함됐을 가능성"		1		1
"세월호의 제대로 된 진상규명을 위해선 제종길 후보가 안산시장으로 꼭 당선돼야 한다"		1		1
"시민들이 투표에 참여해 시장은 물론이고 도의원과 시의원까지 기호 2번 새정치민주연합 후보들을 당선시켜 무능한 정부에 대한 엄중한 심판을 해 달라"			1	1
"시민여러분들께서 제종길 후보를 당선시켜 달라"		1		1
"아무데나 쑤셔넣어"		1		1
"예산 많이 드는 F1 대회 등 재검토"		1		1
"왜 변침했을까 ?"		1		1
"우리는 세월호 사고를 결코 잊지 않을 것입니다 ."		1		1
"유임이라는 미봉책을 거둬들이고 변화를 끌어낼 수 있는 새 총리를 지명할 것을 촉구한다"		1		1
"인사수석실을 신설하고 인사비서관과 인사혁신비서관을 둬 철저한 사전 검증과 우수한 인재 발굴을 상설화할 것"		1		1
"정 총리의 사의를 반려하고 총리로서 사명감을 갖고 계속 헌신해 줄 것을 당부했다"		1		1
"정부조직법 개정안이 통과되면 정 총리와 경제부총리 , 교육부총리가 중심이 돼 '경제혁신 3개년 계획' 등 국정 과제와 국가 개조를 강력히 추진할 것"		1		1
"카메라 뒤에서 웃고 있던 기자를 잊을 수가 없다"		1		1
"하지만 청문회 과정에서 노출된 여러 문제들로 인해 국정 공백과 국론 분열이 매우 큰 상황을 더이상 방치할 수 없어 고심 끝에 정 총리의 사의를 반려했다"	1			1
/		1		1
“		1		1
“가만히 있으라”		1		1
“김일성에게 부역한 사람”		2		2
“당국 , 에어포켓 가능성 희박 알고도 국민 우롱”		1		1
“민간 잠수사 수습 시신을 ‘해경이 찾았다’ 꾸며”		1		1
“선체 내 64개 CCTV 영상 저장된 장치…모든 의혹 밝힐 자료”		1		1
“순찰 간거냐”		1		1
“아이들 마지막 모습 볼까…기도하는 심정”		1		1
Digilog Artworks		1		1
JPEG		1		1
new	1			1
RGB Mode		1		1
TV조선은		1		1
UDT		1		1
VTS	1			1
검찰		2		2
경기도		1		1
경찰	1			1
고려대		1		1
고속함은		1		1
공정호		1		1
교육부	1	1		2
국정원과		1		1
군산		1		1
김구		1		1
김기춘		1		1
김종섭		1		1
김현미		1		1
남영호	1			1
노무현			1	1
노웅래		1		1
노원구		2		2
루이스 부누엘의			1	1
미국	1			1
미군		1		1
밀양		1		1
박		2		2
박근혜	3	5	1	9
박근혜정부는	2			2
박영선		2	1	3
부관훼리호에서			1	1
부산에서		1		1
산은		1		1
상록구		1		1
새누리당		3		3
새정치연합	1			1
새정치연합의		1		1
서강대	1	2		3
서울	1	2		3
신상철		1		1
안산	1	3		4
안산시		1		1
안중근	1	1		2
예산		1		1
월계역		2		2
월드컵		1		1
유은혜		1		1
윤			1	1
윤두현		1		1
이가현 Shina Kim 조현철 안성준		1		1
이낙연		1		1
이대목동병원		1		1
이명박			1	1
이명박근혜		1		1
인천		1		1
일베		1		1
일본		1		1
자초하는 정부		1		1
장		1		1
정동영		1		1
정미홍		1		1
정홍원		1		1
제종길		1		1
제주	1			1
즐		1		1
진도	3	1		4
진도VTS		3	1	4
짓이다.국민	1			1
천정배		1		1
청와대	1	1		2
청와대는			1	1
특전단		1		1
평택		1		1
한승호		2		2
해경	1			1
해양수산부		1		1
화가의		1		1
화성		1		1
ㆍ정진후	1			1
총합계	57	173	16	246

## Sheet: t6_Queries
개수 : Query Category Mentions Sentiment +/-	Query Category Mentions Sentiment +/-							50			1
Query Category	negative	neutral	positive	총합계
건강	1			1
교육	2	2		4
대중 문화		3	2	5
사업		2		2
재해	8			8
정치	1	9		10
총합계	12	16	2	30
