# Supplementary material for: Machine Learning-Based Data Mining Method for Sentiment Analysis of the Sewol Ferry Disaster's Effect on Social Stress
Source: Front Psychiatry. 2020 Dec 23;11:505673. doi: 10.3389/fpsyt.2020.505673 (PMC7785789; doi:10.3389/fpsyt.2020.505673)
Supplement: Supplementary file 1 [file Data_Sheet_1.ZIP › Total/month/4.Total July.xlsx]

## Sheet: Sheet1
	참 못났다.. 이런 나라에서 우리 아이들의 생명과 안전을 도데체 누가 지켜주고 보호해 줄 수 있단 말인가.. 개탄스러운 무능한 정부다.?
	누구의 책임인사 서로 책임전달을 하기전에 이제라도 교육을 철저히
	시켜서 제 2의 사고를 막아야한가
	ㅠㅠㅠㅠㅠㅠ.?
	일단뭐...어쩌겟어...
	그렇쵸 뭐...
	대화가 참...
	대한민국 공무원은 무식하거나 멍청하거나 둘중에 하나라도 이런 조건을 갖춰야 될수잇다.
	왜...멍청한애들은 똑똑한애들 싫어하자나..
	박근혜 3년 반이나 남았는데... 암울하다..?
	얼마전 임모병장의 총기사고도 허위보도된것만 이빠이..
	이정부에 팩트는 무얼까요?
	죄다 뻥만치고 국민들 속이기만 이빠이하는 이정권..
	이정권하에 우리국민들은 무슨존재인건지 심히 고민해봅니다..?
	애시당초 근처에 있는 해군은 누가 왜 배제시키고 저런 오합지졸로 국정을 보는가??
	지금 사고나도 또 세월호와 똑같을 것이다.
	썩은 정권하에서 제대로 되는 조직이 없다. 입만 벌리면 하나같이 거짓말 아닌가?
	광진이형 화이팅!
	?
	역시 똥누리당 조원진 그게 국회의원이냐?
	꼬라지도 보기싫다 똥누리의원! 당장 사퇴하라!?
	새누리ㅋㅋㅋ 진짜 정감 안간다?
	새누리당아... 손바닥으로 하늘을 가리면..사실이 가려지냐;;
	희생자 가족은 물론 전 국민이 모두 알고 있는데..
	사건의 본질은 커녕.. 말 한마디 걸고 반박하려는 작태가 참...가증스럽다;ㅋ
	그렇게라도 해서라도 개처럼 자리 지켜야지...너나 너희 식속들 먹고 살겠지??
	새누리 너희들의 오명은 온 국민이 역사가 기억할 것이다.. 더러운 족속들?
	이런데서도 윗분구하기가 나오는구나 참 충성스럽다 근데 이충성은 누구를 위한거야 국가? 국민? 민족? 윗분? 이런사람들이 국가지도층이고 국민을 대표하는 이들이구나 월급도둑놈들이고 국민 세금이 아깝고 지금까지 저들이 먹은 밥값이 아깝구나 ?
	이런데서도 윗분구하기가 나오는구나 참 충성스럽다 근데 이충성은 누구를 위한거야 국가? 국민? 민족? 윗분? 이런사람들이 국가지도층이고 국민을 대표하는 이들이구나 월급도둑놈들이고 국민 세금이 아깝고 지금까지 저들이 먹은 밥값이 아깝구나 ?
	세월호가 문제가아니라 저놈들이 문제네?
	완영이형 칠곡인데요 부끄럽네요?
	씨발 개똥누리당.... 좃물 잿물 암 벌레같은 씨발 개새끼들?
	김모의원 저 악다구니 눈깔이 봐라.어떻게 저런년이 국개가 됐을까.ㅋ 한명숙,이해찬 이두년놈 짓이겠지~?
	조원진씨. 인간이믄 다 같은 인간인가 국회의원 이믄 다같은 국회의원인가.... 왜 거기 앉아있는지도 모르는 특급 양심물량 국회의원 아닐까. 뱃지 떼버리고 먼저 인간이 되길....그런 날이 오려나 그러면 차라리 본인한텐 축복일텐데..뭐 이런생각...유가족분들께서는 이런 사람들때문에 스트레스받지 마시고 에너지 낭비하지 마셨으면 하는 생각. ?
	조원진개새끼 아주국회에서나가, 넌국회의원자격없어.?
	저 말투 4까지봐라.... 시정잡배 양아치만도 못한 놈이네.ㅉㅉㅉㅉ 달서구 사람들 진짜 반성해라!?
	에이씨.. 쪽팔려.. 낯짝 두께도 저정도면 방탄수준이다.. 가만히 있으라 하려다 아무래도 그런 말은 세월호 선장이 하는 말 같이 들릴까봐 " 잘 좀 계세요 ! " 라고 하는것 같아... 우리 개도 너같이 충성적이지 못할거다..ㅋㅋㅋㅋ 너같이 노골적으로 충성질 하면 난 민망해서 더 싫어질것 같은데.. 닭그네는 좆원진 보고 감동 받으려나 ? ㅋㅋㅋㅋㅋㅋ?
	저런 사람이 어떻게 국회의원이나 됐는지... 정말 한심하다..
	깽판칠려고 작정했나.... 생중계로 다 지켜봤는데두 끝까지 구질구질하네
	대구 사람 아닌게 천만다행이다?
	청와대가 세월호 실종자를 찾지 않고 보고에 신경만 쓰고 있었다는 게 핵심 아닌가?왜 새누리당은 국회에서 청문회할 때마다 저래?정말 실망이네.
	조원진 다음선거때봐라 국회에발을 못딛게할테니까....국민보다 박근혜 똥코나빨고앉아있는간신새끼!???
	조원진 심재륜, 한심한환관들 떼어버려라?
	몹쓸 인간들 미개한게 무엇인지 적나라하게 보여주내 ㅉㅉ ?
	조원진... 저 사람은 인간이 아냐..다시봐도 인간이하들이구나?
	심재철...거짓말쟁이로구나. 새누리는 하나같이 똑같아?
	대한민국에서는 개와 돼지 같은것들이 활개를 치기 때문에...?
	부끄러움.민망함.양심.개념.현실직시.모두 잃어버린 좀비들같다. 썩은내가 진동을하니
	국민들이 숨막혀 살수잇을까...
	?
	니네들 해명하고싶으면 다른 언론사불러서 해명해라 ㅡㅡ 늦게 회의시작한 주제에 사과한마디없이 ㅡㅡ 뭔 국정조사를하고 싶어하지않는거같다 여당은 ?
	조원진 저 뻔뻔한 인간?
	저런 개버러지놈이 무슨 위원장인가. 한심하다.?
	국조를 안 하겠다는 것은 박그네가 나와서 무릎꿇고 사죄해야할 일이다. 저런 버러지 의원을 내보낸 자는 국정에서 손떼야 하고 대통령 자격이 없다.
	1ㅇ궁금한게많으한시민으로써알권리가있다생각합니다
	2ㅇ구조하러같을때제대로되어있던것이하나도없네요핼기에는무선기능없고바다에는도끼나망치여렇가지등등없고이야기들어보닌깐요그럼요그동안고장난핼기나배나각종고장난기계를장비지원금없이고치셨나요한번도받으신적없으신건가요받았는데도수리않하신건가요저는예를들어대학생등록금에도지원금이있듯이말이지요하지만대학생들은졸업후에도그돈을갑아야하지만요
	3.왜그런장비하나없으면서무슨배짱으로민간어선은못들어가게했나요(투입기계있었는데도)
	4.사람보다작고작은핸드폰은어떻게꺼내오신건가요물쌀도쌔고시야도안보여서사람은못구했으면서말입니다
	5.왜뉴스보도는그렇게보도했나요
	6.인양작없은저도배를건질때쓰는거지사람을구할때쓰는게아니라는것을알고있었습니다그런데머리좋으신분이왜그걸쓰려고만했을까요
	저도궁금한게있는데물어볼사람도없고전화할수도없고해서유투브에올립니다?
	이젠 민란의시대...
	사이비정치꾼, 종일매국노, 국적팔아 먹은놈, 양년끼고 고기스테이크 양주 까먹은 늙은이
	독립운동 방해논놈... 이승만이 무너뜨릴 때 4.19민중혁명.
	지주딸년하고 노느라 마누라 버린 새끼, 공산주의 일제군국주의 민주주의 군바리독재자
	한국식민주주의(?) 딸년하고 양주까고 지하벙커에서 애정행각 벌인놈...박정희 죽일 때 부마민중항쟁...... 대구경북 종일매국노 군내사조직 반란무리대부 박가놈양아들 기업가뭉칫돈 훔친도덕놈......전두환이 백담사귀양 보낸힘, 6.10 민중항쟁......
	동료밀고한 군사반란무리 프락치 사기꾼 쥐새끼 부정선거주범...이맹바기 오금저리게한 대규모촛불집회...... ...........
	이젠, 부정선거공모범 반란의수괴로부터 거액뇌물수수 지애비 총맞아죽고 지애미 총맞어죽고 지동상 마약쟁이 18년동안 골방에서 정신병자됨 대구경북 양아치패거리들로부터
	허수아비의원 허수아비도통령 국민다수를 죽인 살인정권의 수괴...... 빠꾸네잡년을 잡을 또 한번의 민란이 도래한 때이다......브루스 리 알림.
	이젠, 부정선거공모범 반란의수괴로부터 거액뇌물수수 지애비 총맞아죽고 지애미 총맞어죽고 지동상 마약쟁이 18년동안 골방에서 정신병자됨 대구경북 양아치패거리들로부터
	허수아비의원 허수아비도통령 국민다수를 죽인 살인정권의 수괴...... 빠꾸네잡년을 잡을 또 한번의 민란이 도래한 때이다......브루스 리 알림. ?
	힘있는자 능력없구 유능한자 덕이 없구나
	1.세월호 침몰
	2.인명구조 안했음
	3.진상규명도 안하려구
	인위적인 대형참사를 아직 인지몼하고 계시는 높은 나라님들
	지금이라도 정신차리시지
	수백명이 물속에 갖혔는데 박준영 전남도지사는 헬기를 돌리게 했다.?
	진짜 눈물 나네요
	정말 지새끼가 세월호에 처박혀 있어봐야 정신을 차리려는지 ㅠ
	속이 타네 ..속이 ㅠ?
	진짜 눈물 나네요
	정말 지새끼가 세월호에 처박혀 있어봐야 정신을 차리려는지 ㅠ
	속이 타네 ..속이 ㅠ?
	나라 팔아 먹고도 남을 인간들이구만.. ㅋㅋㅋㅋ
	믹서로 갈아서 돼지 밥을 줘도 시원찮을 놈들..?
	김현,김현미,김광진 세분 모두 수고 많습니다.?
	생각해보니그렇네 진짜회의한번을안하냐?
	김현미의원님, 고생 많으시네요. 파렴치 철면피들 앉혀놓고... 이게 나랍니까? 나쁜 놈들!
	노인정에서 장기나 둬야 할 저런 노인네를 대통령 비서실장이는 중대한 자리에 앉힌 것 자체가 코미디다. ?
	김기춘이 이 사람 대통령을 욕보여도 유분수지.... ?
	속이 다 시원하네?
	기춘이형.... 우리가 남이가??ㅋㅋㅋㅋ
	진짜 개꼰보다 더 웃기는 세상일세.....?
	권력에 찌든 저 늙은이는 사퇴만이 능사가 아니다..
	반드시 그 책임을 물어야 할것이다..
	잘못을 뉘우치기는 커녕
	진실을 덮고 호도하려는 그 뻔뻔함에
	국민 대다수가 분노하는것임을 저들은 알아야한다..
	오늘 하루가 내일의 역사가 되는것이기에
	저들의 어제는 후안무치와 무능의 정부였노라고
	후세에 전해질것이다..
	국민의 아픔을 보듬어주지 못하고,
	자신들의 권력과 이익만을 위해 나라를 끌고가려는
	이 정부는 더이상 그 존재가치를 느끼기 힘들 뿐이다.?
	정권도둑, 뭔 대통령?
	늙은 내시 기춘 오빠 믿고 가짜대통 유지하려다
	모든게 빵구 나구.....
	국민들 우롱작전으로 대처...
	이 년놈들이 현재 있어야 할곳은 감옥.?
	개춘아 개춘아^^ 이제 그만 해묵으라.?
	사직해야지요... ?
	건방진 비서나부랭이 세끼가 어디 국민의 선출된 국회의원 앞에서 .. 거만하게 개소릴 하고 자빠졌어?
	세월호 도보순례단 - 별들과의 "동행" 이 광주 충장로를 걸으며 "세월호 참사 진상규명 책임자 처벌 특별법 제정"을 외칩니다.
	세월호 박수현(희생자)촬영 미공개영상
	살 수만 있다면 엄마 아빠 사랑해요...
	이와중에 방송봐라 참..
	80년대 김민기의 친구가 세월호 바다를 위로하는 김장훈의 목소리로 울리는데 걷잡을 수 없이 속절없이 무너집니다.
	세월호 미공개 영상..
	하..ㅆ..전아직도진짜이해바안되네요...
	세월호 도보순례단 별들과의 동행
	안산에서 출발한지 16일째
	팽목항에 도착하여 기자회견을 하고. . . .
	어제는 후문에서
	서명을 받는 활동을 했답니다
	찌는 더위에도 더욱 열심히!
	#세월호
	세월호 100일 추모집회서 단원고 희생자 이보미양과 김장훈씨 듀앳곡..거위의 꿈..
	나도 울고 시청광장에 참여한 시민들이 다울었다 ㅠㅠ
	2NE1 - Come Back Home (Unplugged Ver.)
	노란 리본 달고 노래부르는 2NE1 모습 너무 좋네요.
	세월호 생각하니 마음이 아프네요.
	2 NE1 - 집으로 돌아와 (언플러드 ver. )
	노란 리본 달고 노래부르는 2NE1 모습 너무 좋네요.
	세월호 생각하니 마음이 아프네요.
	세월호 참사 100일째, 진도 팽목항. 누군가의 삶은 일상으로 돌아갔지만, 그곳에는 아직 10명의 실종자와 가족들이 남아있다
	퍼가기 #7 - 하늘에서도 계속 될 노래] sung by 이보미(세월호 희생자) & 김장훈
	김장훈씨, 이보미양의 듀엣곡..
	이보미양의 목소리에 김장훈씨가 듀엣을 입혔네요.
	...
	[퍼가기 #7 - 하늘에서도 계속 될 노래] sung by 이보미(세월호 희생자) & 김장훈
	김장훈씨, 이보미양의 듀엣곡..
	이보미양의 목소리에 김장훈씨가 듀엣을 입혔네요.
	뭐라 많은 말을 할 수가 없네요..
	이 땅을 일찍 떠나게 된 어린 소녀를 추모해 봅니다..
	그리고 어린 희생자에게 아름다운 헌정을 해주신 김장훈씨께 감사해 봅니다.
	세월호 피해자 Bomi Lee와 싱어 janghoon Kim에 의해 이 노래가 성했다.
	janghoon Kim은 16 년 4월 16 일 세월호 사고에 의해 그의 보컬을 추가했다. 2014.
	그녀와 그녀의 노래의 재능이 천국에서 계속되는 것을 축복할 수 있습니다..
	세월호 사건이 진심으로 안타깝고 가슴 아픈 사건이라 생각은 하지만
	나는 지금 유가족들의 태도를 지지하지는 못하겠다.
	세월호 참사 92일째, 하지만 변한 것은 아무 것도 없다.
	여권 정치인들이 세월호 참사를 교통사고에 비유하며 단순 보상차원에서 덮으려하는 못된 짓을 하려고 해서 이를 겨계하며 글을 씁니다
	ㅡ무엇보다도 해경 해수부 기타 관련 공무원 정관계 마피아들에 대한 엄중 수사와 처벌 요구에집중해야 하리라 봅니다. 이러한과정속에서
	특별법 제정을 촉구해 나가야 하리라 봅니다 ㅡ 박근혜정부와 여권의 책임 도피 행각을 경계해야 하고 끝까지 추적해서 단죄해야 할 것 입니다 우리가 구속 수사할 대상은 유병언이 아니라 세월호 참사 관련 공무원들과 정관계 마피아임을 명심해야 하겠습니다
	#세월호 참사 90일째, 가족들은 시간의 흐름을 오롯이 견디고 있다.
	세월호 참사 100일.. 정부, 국개의원들 하는 거 하나없고.. 서울광장에 모인 2만여 시민들만 외친다. "특별법 제정하라", "박근혜가 책임져라"...김장훈과 보미양이 뚜엣으로 부른 "거위의 꿈"
	[세월호참사 100일 추모 시낭송과 음악회]
	일시: 07.24.(목) 오후 7시 30분
	장소: 서울시청 광장
	세월호가 침몰한지 100일입니다.
	세월호 특별법 통과에 힘을 모아야 할 때입니다. 우리의 아이들이 평화롭게 살 터전을 만들기 위한 희망의 등불 입니다
	참사 일어난지 102일.
	100일 마저 넘겨버렸습니다
	국민들이 하나로 뭉치는게 무서운지 이제는 유언비어를 퍼뜨리고 있습니다
	그 어떤 것에도 절대 굴하지 않고
	유가족분들과 함께 하겠습니다
	#세월호
	세월호 참사의 근본 원인 선관위 전산센터의 대선개표조작이다 ##
	(헌법상 대통령은 국민이 보통,비밀,평등,직접선거로 뽑는다. 그런데 중앙선관위 전산센터에서 가짜데이터로 박근혜를 대통령으로 뽑았다.)
	중앙선관위는 혈세 160억원을 들여 중앙선관위 전산센터에 8코어 전산기기 22대와 기타 지역선관위에 설치해 놓았는데
	전산서버는 임차를 한 것이고, 임차기간은 30일이며
	선거일이 끝나면 되돌려 주는 것으로 계약을 맺었고,
	중앙선관위 전산센터 본체 전산서버에 부착하여 외부에서 빌려온 전산서버에 가짜데이터를 입력해 놓았다.
	전산서버란 컴퓨터능력과 외부에 자료를 송신하는 것을 주 기능으로 하는 전산기기이다.
	왜? 전산서버용 기기를 외부에서 비싼 혈세를 주고 빌려서 선거데이터 전송에 사용하였을까? 그것은 만약을 대비하기 위해서이다.
	----------------------------------------------------------------------------------------------------
	(선관위 전산서버 컴퓨터에서 찾아낸 자료)
	만든 날짜 2009.10.20.오후 4:45 (개표조작 프로그램을 만들어 놓은 날짜)
	만든 사람 : ni
	마지막으로 인쇄한 날짜 : 2012.12.11.오전 1:21
	마지막으로 수정한 사람 : admin
	마지막으로 수정한 날짜 : 2012.12.18일 오후 1:11
	마지막으로 수정한 사람 : younge
	-------------------------------------------------------------------------------------------------------
	이명박 재임기간 초중반 때 중앙선관위 전산센터에서는 컴퓨터 소프트웨어 전문가에게 용역을 주어 만들었다.
	엑셀문서에서 휴리스틱함수 f(x)= 프로그램을 이용하여 특정지역의 투표소의 후보자별 득표수를 개표상황표에 득표율을 정하여 휴리스틱함수에 선거인,투표율을 입력하면 자동으로 후보자별 득표수가 기재된다.
	예를 들어 A지역 선거인수(투표자격이 있는 모든 사람 수) 에 투표율 75%를 입력하고, 박근혜 51.6%문재인48%기타0.4% 득표율을 입력한다면 개표데이터에 자동으로 총 투표수 3000표 박근혜 1,548표, 문재인 1,440표,12표 로 자동 입력된다.
	지난 대선에서 선관위 전산센터는 방송용 가짜데이터에 투표율 82%로 설정하여 전국 13,542투표소의 후보자별 개표상황표를 각지역 특성에 맞추어 놓았는데 실제 투표율은 75.8%였다. SBS방송화면 캪쳐를 참고하시라
	서울은 문재인이 약간 높게, 경기는 박근혜가 약간 높게, 인천은 박51.6%문48%로 대선결과와 똑같이 설정해 놓았다(인천만 보더라도 가짜이다.), 대구 경북과 광주 호남은 이명박때의 여야 후보 득표율로 맞추어 놓았다.
	그런데 부산 경남은 문재인이 거제도 출신으로 경남고 경희대를 나와 부산에서 노무현과 함께 인권변호사를 오랫동안 해 왔던 곳이다.
	YTN이 오후 3시경 전국지역의 출구조사표가 아고라에 떴었다.
	부산,경남에서 모든 지역에서 문재인이 50%가 넘게 나왔다.
	그런데 중앙선관위의 개표자료에는 박60%:문40%로 전지역이 고르다.
	오후 3시경이면 전통적으로 박근혜지지자들인 노인들의 투표가 끝난 시점이고 투표일에 쉬지 않는 젊은 직장인들이 오후 6시까지 문재인에게 표를 더 주었을 것이다.
	----------------------------------------------------------------------------------------------------
	선관위 전산센터에서는 선거전날인 2012.12.18. 오후1:11분에 가서야 마지막 수정시각이 찍혔을까?
	박근혜가 이기는 조작데이터는 이미 2012.12.11.오전1:21분에 만들어졌고 출력까지 해 놓은 상태였다.
	이때는 이정희 통진당 후보의 표도 가짜데이터에 약 5%득표율로 넣어 놓았을 것이다. 여태의 선거에서 통진당 평균 득표율로 만들어 놓았을 것이다.
	그런데 이정희후보가 2012.12.16일 자신의 지지표를 문재인에게 얹어주기 위해 그날 저녁에 있을 예정인 대선후보자간 마지막 TV토론 당일 낮에 대선후보 사퇴를 선언한 것이다
	그래서 중앙선관위 전산센터에서는 비상이 걸렸다. 유훈옥 선거1과장 과 핵심 몇놈이 부랴 부랴 2012.12.11일 만들어 출력까지 해 놓은 방송용 개표자료를 고치기 시작했는데,
	이정희 후보의 득표수들을 박근혜와 문재인 후보에 배분하는데 시간이 걸렸기 때문에 간신히 선거일 하루전인 2012.12.18일 오후1:11분에 끝난 것이다. 이것이 마지막 수정한 시각이 컴퓨터에 기록된 것이다.
	2012.12.19일 오후 3시경 삼성을 포함한 모든 언론에서 문재인이 2%~6%앞선다고 출구조사표가 속속 새누리당 선대본부에 올라오니 새누리당 선대본부 관계자들은 초상집 분위기였으며 성질 괄괄한 이정현은 "당선무효" 선언 운운했다. 조작데이터로 박근혜가 되었을 때 이정현의 마음은 어땠는지 이정현 친구들은 한번 물어보아 주기 바란다.
	이정현도 모르게 새누리당 몇놈,국정원장 원세훈,선관위 담당관, 중앙선관위원장 김능환도 모르게 중앙선관위 전산센터장 박혁진서기관 지휘하에 유훈옥등 극소수의 도둑놈들이 대통령을 가짜데이터로 뽑은 것이다.
	1987.6.29선언으로 대통령 직선제를 피를 흘리며 찾아온 것을 이명박 개자식이 선관위 전산센터의 전산기기 사기로 조작대통령을 만들다니....
	그런 비밀작전을 받아들인 박근혜년도 똑같다. 야멸차게 이명박의 제안을 걷어찼어야 하였다.
	그래서 가짜대통령임이 세상에 알려지지 않게 박근혜 측근들이 온갖 사건 사고를 일으키는 기획물중에 엄청난 세월호 사고를 참사로 키워 전 세계인과 5000만 국민들이 지켜보는 가운데 300여명의 승객들을 국정원 특수라인 놈들이 일부러 수장시키는 참사를 일으킨 것이다.
	물론 국정원의 서울시 간첩조작사건의 국면전환에는 성공하였다. 국정원 특수 요원놈들이 몇백명이 있는지 모르지만 이놈들도 투표를 했을 것이고 박근혜가 가짜데이터로 만들어진 것을 알 것일진데
	5000만 국민들이 낸 혈세로 먹고 사는 국가공무원놈들이 자국민을 테러하라고 명령한다고 세월호 테러를 자행하냐? 이 나쁜 18새끼들아~
	중앙선관위 전산센터에서는 야당이 '당선무효'선언을 하면서 법원에 증거보전신청에 대비하여 외부에서 전산서버를 빌려와 가짜데이터를 입력하고 되돌려주기 위하여 혈세를 쓴 것이다.
	수천명의 투표인들이 개표방송에서 너무 이상한 점들을 많이 느꼈기 때문에 문재인과 민주당에 "당선무효"를 종용하였다. 전국 13,542지역선관위의 개표자료와 중앙선관위 개표자료, 방송사 개표자료를 상호 비교한 후에 명백한 부정선거로 박근혜를 대통령 만들었다고 주장하면서...
	그런데 문재인과 민주당이 거절하였다. 거절했기 때문에 선거후 30일을 넘겼고, 재검표를 하지 않았고 국회에서 전자개표기 시연회를 하는것으로대체하였는데 그 시연회에서6000표 개표하는데 몇시간이 걸렸었다.
	지금 행정수반을 하는 여자는 가짜이며,
	사기꾼 이명박의 비밀작전을 받아들여
	중앙선관위 전산센터에서 가짜데이터를 만든 후에
	전국13,542개표상황표를 방송사에 전송하여 대통령을 훔친 여자이다.
	18대대선 선거무효 소송인단
	세월호 참사? 검찰의 검사들이 제대로 일을 하였다면 대형참사는 없었을 것이다.##
	( 대한민국 검찰의 로고 공정,진실,정의,인권,청렴은 어디에 있느냐?)
	(대한민국이 법에 의하여 질서가 유지되고 법의 테두리안에서 모든 일과 행동들이 이루어진다.
	즉 법이 최고의 권력이다. 법 아래에 대통령이하 모든 사람들이 있다.
	만약 누구라도 법을 위반하면 검찰의 검사들이 독립된 수사권을 발동할 수 있다.
	현역대통령은 형사소추가 면제되지만
	퇴임후에 현직때의 범법행위에 대하여 수사를 검사들이 할 수 있다.
	이명박이 이에 해당하는 자이다.)
	(지난 수십년간의 독재정권하에서 검찰의 검사들이 제대로 일을 했는가?)
	(2등 득표녀임을 명백하게 증명할 수 있는 "2013수18"은 18대대선 선거무효의 소의 사건번호이다. 대법원에 2013.1.4일 제소한 상태이다. 그런데 대법관13명이 공직선거법 225조인 소장 접수후 180일 이내에 재판 및 판결을 하지 않는 위법행위를 하고 있다. 검찰의 검사들이 이를 따져라.)
	(2등 득표녀는 명백한 가짜대통령이다 즉 형사소추면제대상이 전혀 아니다. 당장 5000만 국민들에게 사기친 2등 득표녀 가짜대통령 박근혜를 끌어내려 수갑을 채워라. 범법자에게 누구나 평등한 대한민국이 아닌가?)
	----------------------------------------------------------------------------------------------------
	대한민국 검찰의 로고 마크가 곧은 다섯개의 대나무 기둥입니다.
	제일 높은 것이 가운데의 것은 정의를, 왼쪽끝은 공정, 오른쪽 끝은 청렴, 가운데 정의의 양쪽은 진실,인권을 상징합니다.
	대한민국 검찰이 법을 위반하는 자들을 기소하여 공소장을 작성하고 법원의 판사들에게 법에 따른 판단을 내려달라고 합니다.
	기소독점을 말하며, 모든 사건의 시작과 종결을 짓는 무지막지한 권한을 주었죠. 바로 법이 권력의 종착역이며,
	법을 위반하는 자는 현직 대통령의 형사소추면제이나 재임기간이 끝나자마자 곧바로 위법한 사항에 대한 기소를 할 수 있습니다. 바로 이명박입니다.
	# 이명박이 현직에 재임하고 있었던 2012.4.11일 국회의원 총선거와 2012.12.19일 대통령 선거에서 헌법과 공직선거법을 위반하였는데, 그 간략한 내역은 점선 안에 있습니다.#
	------------------------------------------------------------------------------------------------------
	중앙선관위 전산센터장 박혁진서기관을 2011년 서울시전산과장이었을 때 원세훈을 통하여 중앙선관위 전산센터장 서기관이라는 높은 직급으로 몇단계 승진시키는 미끼를 물게하고 이후
	모든 선거에서 중앙선관위 전산센터에서 데이터를 조작하여
	당선자를 새누리당 후보들로 바꿔쳤습니다.
	행동책은 선관위 선거1과장 유훈옥으로
	2001년 인천선관위에서 처음 임명을 받고난 후에,
	나중에 중앙선관위 선거1과장으로 말잘듣게 생긴자들을 조직화하여,
	2012.4.11총선에서 제2당으로 추락할 것이 100%분명한데,
	아무도 들어가지 못하고, 감시가 전혀 되지 않고,
	다만 지역에서 올라오는 개표자료들을 방송사에 전송하는 단순중계업무만 보는,
	중앙선관위 전산센터에서 가짜데이터를 미리 만들어 당선자들을 바꿔치는 것을
	이명박이 착안하여 박혁진을 전산센터장으로 앉히고 개표조작과 가짜데이터를 방송사에 전송하는 것들을 지휘하였던 것입니다.
	모두 이명박이 원세훈을 통하여 개표조작질을 시켰습니다.
	박혁진과 유훈옥이라는 작자들은 개새끼보다 못한 놈들입니다.
	이놈들이 승진,포상유혹을 뿌리치지 못하고 가짜 국회의원들, 가짜대통령을 만들었습니다.
	투표인들은 개표조작에 대한 명확한 근거들을 찾아냈습니다.
	(중앙선관위 전산센터에서 방송사로 보낸 개표자료와
	지역선관위에서 중앙선관위으로 보낸 개표자료가
	전송시각과 그 내용이 완전히 다른 것임을
	투표인들이 개표가 끝난 후에
	지역,중앙선관위와 방송사에서 개표자료를 제출받아
	서로 비교 분석하여 찾아낸 것으로 100%개표조작사실임을 밝혀냈습니다.)
	일례로 지역선관위에서 개봉도 하지 않은 투표구의 개표자료가 방송사에 전송된 것이 많고,
	지역에서 전송하지도 않았는데 이미 중앙선관위 전산센터에서는 방송사에그 지역의 개표자료를 방송해 버린 것들이
	전국 13,542투표구의 개표상황표중에서 90%이상 되었습니다.
	즉 가짜데이터를 미리 만든 것을 지역에서 올라오기도 전에 방송사에 전송한 사실들을 찾아낸 것입니다. 모두 선관위 공문서들을 분석한 결과입니다.
	------------------------------------------------------------------------------------------------------
	공정한 선거관리,투표관리,개표관리,사후관리와 정당까지 관리하는 막강한 권한과 의무를 가진 헌법기관인 중앙선관위가
	스스로 헌법과 공직선거법을 위반하면서까지 당선자들을 바꿔치다니요....
	검사들이 제정신이라면 중앙선관위 전산센터를 우선적으로 압수수색하라. 검사들은 범법자들을 잡아들이는 것 아니냐? 이명박을 잡아들여라.
	이명박의 범법행위는 2013.1.4일에 대법원에 제소한 18대대선 선거무효의 소송장(2013수18) 22호증으로 증명하였다.
	모두 철저히 현행법 위반한 사실을 근거로 작성된 18대대선 선거무효의 소송이다.
	위법자들을 잡아들이는 대한민국의 막강한 검찰 권력의 검사들은
	우선 이명박을 잡아들이고
	선관위 전산센터 공무원들을 잡아들인 후에
	가짜데이터로 만들어진 가짜대통령 박근혜를 체포하라.
	현재 행정수반 역할을 하는 것 자체가 불법행위들이다.
	(2013수18)은 이들 범법행위에 대한 명확한 증거들을 근거로
	2013.1.4일대법원에 제소되어 있단 말이다.
	검찰이범법녀인 2등 득표녀의 말만 듣고 법치국가인 대한민국의 현행법을 철저히 지키고 있는 투표인들 15,000여명이 원고가 되어
	피고인 중앙선관위원장 (전/현) 김능환, 이인복 두사람을 잡아들여라.
	이들중 김능환은 4.11총선,12.19대선의 총책임자이다.
	이인복 현선관위원장을 자신의 직원들이 사후조작을 계속한 것들, 6.4지방선거에서
	선관위 직원들이 헌법과 공직선거법을 위반하고 가짜 시도지사 7명이나 바꿔쳤다. 이들을 구속하라.
	법을 위반하는 자들에게도 법치가 통한다는 것을 보여주기 바란다.
	대법원장 양승태를 체포하라. 12명의 대법관들도 체포하라, 이들이 2013.1.4일 대법원에 제소한 18대대선 선거무효 소송에 대한 사건(2013수18)을 선거법 225조에 의거 180이내에 강제 재판 판결을 내려야 한다는 조항을 위반한 자들이현재의 13명 대법관들이다.
	이들에게 탄핵수순을 가져야 대한민국이 살 수 있다.
	이들 13명의 대법관들이 180일 이내인 2013.7.3일까지 18대대선 선거무효의 소송장에 대한 재판과 결정문을 내라고 해야한다. (공직선거법 225조)
	대한민국은 법으로 국민들을 통제하는 나라이기 때문이다.
	18대대선 선거무효 소송인단
	7월 31일 경향신문 김용민의 그림마당.
	'4대강과 세월호'
	현실은 계속해서 답답하다
	7시간 잠적이후 박근혜왈~구명조끼 입었는데 그렇게 못찾아요?;;:? 무지하고 한심한 이여자의 추악함을 뒤로한체,,,세월호 아이들은 ,,,,대한민국이 선진국?!인줄 알고~그렇게 하늘나라로 갔다.
	세월호 아이야, 나만 살았다는 죄책감을 씻으렴
	<자기꺼니까?
	세월호 취항까지 늦춘 국정원..'특별관리' 이유 있었나
	시장님~앞부분 괄호안의 문구들이 항상 핵심이네요 ㅎㅎ시장님 스타일의 강조
	세월호 가족 에게 무차별 공격 경찰 특진 했네요 철.길 두등신 때문에 이제 특별법도 물 건너 갔고 저들이 어떻게 나올지 너무나 빤히 보이는데 이제 세월호 가족분들은 어찌해야 할지
	go발뉴스 동행, 세월호 유족 순례
	오전 9시 순례단 항아리수생식물공원 통과. 군내고군간도로 옆길로 행진 중. 해남까지
	아...기자님 트윗을 볼 때마다 왜 이리 안타깝죠. 화이팅 하세요~언제나 응원합니다.
	지방선거 `평형수 민심…세월호 심판론 속 두달만에 與 쏠림 이유는 http://bit.ly/1n4uCsf
	국민들이 돈벌이에 목을 매는 한, "돈벌게 해주겠다"는 사기성 공약은 계속 통한다는..
	속고 또 속고, 주머니느 계속 헐렁
	세월호와 유병언 미스터리
	지방선거 `평형수 민심'…두달만에 與쏠림 왜??
	http://me2.do/GXoSzfeF
	세월호,"정권심판"재탕/삼탕과 정당정치를 무너뜨린"꼼수단일화","전략공천"이 패인!!!
	5월 16일(현지시간) 미국 워싱턴포스트 A5면에는 '진실을 밝히다'라는 제목으로 #세월호 참사와 관련해 박근혜 정부를 비판하는 광고가 실렸다.
	TT in Korea (1/2):
	1. '안철수'
	2. '세월호'
	3. '새정치'
	4. '이정현'
	5. '노회찬'
	교황에게 아이들 피눈물 담긴 바닷물 전하겠다"
	[현장] 세월호 십자가 순례단, 진도에서 다시 안산으로
	http://www.pressian.com/news/article.html?no=119105 …
	함께 걸으며, 음료수 건네며 "유가족분들, 응원합니다"
	암튼 이번 재보선에서 뛰신 모든 후보님들게 축하와 위로의 말씀을 전합니다.
	그리고 부탁인데요!
	여ㆍ야를 떠나 세월호 참사 진실규명은 해줍시다..설령 진실이 밝혀져 누가 누가 다친들
	304명의 억울한 희생과 견주겠습니까?
	정도로 갑시다 세월호 많큼은!
	野 '꼼수 공천'·세월호 책임론에 피로감.. 민심 등돌렸다
	경향[그림마당] 4대강과 세월호... http://bit.ly/1zxbqMC 모든것이 조작에 쑈일 뿐이다... 아 ㅆㅂ!
	세월호 겪고도 새누리를 찍은 국민 정말 미개하다라는 트윗 봤는데.. 아마 낱말뜻을 잘 모르는 무식한 사람인듯... 미개란 그런말 하는놈에게 쓰는말이고 현명한 국민이라고 해야 맞는거다.
	15석을 다 가져갔어도 국민들 인정속에 상흔과 의문과 눈물과 한숨으로 남아있는 '세월호'는 니네 마음대로 묻어버릴 수 없다. 꿈깨라.
	jtbc에 세월호 보도는 인정한다.
	세월호 보도 한다고 세상이 바뀌나?
	세상이 바뀔려면 언론은 무얼 보도해야하나.
	1순위는 당연히 부정선거 시스템이다.
	이걸 바꾸지 않고 한국은 0.1%도 바뀌지 않는다
	세월호특별법 물건너갔다고 하지 마라. 오늘이라도 새정치연합은 그 알량한 절충법안 폐기하고, 대책위 법안 전면지지 선언하라. 수사권, 기소권까지 빼앗기면 니넨 진짜 큰 죄인 되는거다.
	씨랜드·태안 해병대 피해자들 “세월호만큼은 달라야”
	http://www.mediatoday.co.kr/news/articleView.html?idxno=118057 …
	야당이 참패했으니 믿을건 국민 스스로 뭉쳐야
	박정권 초기부터 대통령 물고 뜯고 국정원 댓글. 세월호 특별법으로 개지랄 하드니. 11대4 패했으면 철수 한길 사퇴하고 떠나라.얼굴 보기 싫다.
	세월호 유족들 특별법은 국민이 반대합니다
	지방선거, 보선의 참패는 국민이 야성잃은 가두리 야당에 실망했다는 메시지를 보낸것임.
	야당은 당장 자연산 야당으로 변신해서 세월호 단식농성에 전원 동참하고, 현 단식중인분들을 단식중지시켜라.
	국민의 명령이다.
	야당전원 대신 단식농성해라.
	민주연합이 몇석 덜먹었다고 실망할 필요가 없고, 친일개보수 새누리당이 몇석 더 건졌다고 좋아할 입장은 못된다. 김한길과 안철수 사퇴후 더욱 강력해진 야권의 힘으로 우리는 목표대로 박근혜 사퇴를 포함한 부정선거 세력을 일망타진 할 수 있기 때문이다.ㅁ물론 당연히 세월호 문제도 함께 파헤쳐져 청와대를 비롯한 박근혜 정권의 반인륜적 실체를 드러내는 일 또한 빠질 수 없는 일이다. 정통야권 지도부가 탄생하기에 가능한 일이다.
	124위 시복식까지 세월호 가족 농성이 계속된다면 http://www.catholicnews.co.kr/news/articleView.html?idxno=12924 …
	죄송합니다. 지금은 아무것도 못해드려서... 그러나 약속하지요. 절대 잊지 않겠습니다
	세월호 심판론 속 민심은 '안정'을 택했다. 새정치민주연합 '승리' 예상 뒤엎도 2달만에 새누리 쏠림 현상. 국가개혁·경제활성화 탄력 받고 野 김한길 안철수 공동체제 '흔들'
	[뉴스zum] 재보선 與 11곳, 野 4곳 승리…새누리 예상밖 압승[종합2보] http://news.zum.com/sns/article?id=0032014073115137519&cm=twitter …
	세월호 특별법 물건너 가고 의료민영화 밀어 붙을꺼고 !!! 투표안하고 SNS만 하는사람들이 변하지 않는한 답없다 !! 아 짜증난다
	세월호 단식
	18일째 입니다
	유가족 순례단
	상행도보 일정입니다
	전남.전북지역분들은 마중나와주세요^^
	세월호는
	살아야지요
	살려야지요!
	우리편인척 하는 트위터인들을 조심해요.
	이상하게 세월호와 투표하라고 외치는 사람들.
	부정선거 시스템인 나라에서는 이 2가지다 안바뀌는 쓸데 없는 소리거든요.
	언제나 말하지만 부정선거 시스템 바꾸지 않는 자는 지지하지마세요.
	희망은?
	희밍을 본다.
	희망을 찾는다.
	희망을 만든다.
	왜?
	살아야 하니까?
	세월호 특별법도 만들어야 하고
	민주주의도 지켜야 하고
	민중의 삶도 지켜야 하니까.
	답은
	사람이다....
	석달간 법안 처리 '0 '..쌓여 가는 민생 법안들 - [머니투데이 지영호 기자][[the300-7.30 이후 입법②]정부조직법 등 선거·세월호 이슈에 밀려…상임위서 '낮잠']여의도 국회 본관...
	[조한욱의 서양사람] 모든 사람은 정치인 http://www.hani.co.kr/arti/opinion/column/649104.html …
	□팔메의 국민은 대한민국엔 없다!
	세월호를 두고 우리가 치른 재선거를 보라
	대한민국호, 다가올 운명이 몸서리쳐진다
	눈 먼 자, 귀 먼 자, 일신의 아늴만을 생각하는 자…
	심판 당한 새정치 ‘경악’ http://www.hani.co.kr/arti/politics/assembly/649225.html … 새정치는 세월호니 새누리당 지역구이니 이딴 소리하지말고 당장 당대표 및 지도부 싹 물러나라
	[이옥현의 세상나누기]책을 소비하지 않는 나라
	세월호 참사를 교통사고로 생각하는나라, 의료 민영화를 위해 그 어떤 공론도 허용하지 않는 나라, "쌀시장 적극 보호" 대통령의 말장난에도 현 정권을 지지할...
	거짓과 꼼수의 길거리 넝마정치에 국민은 철퇴를 내리쳤다. 위선적 분향소와 노란 리본의 유효기간이 지난 것도 모르고 아전인수한 결과는 자멸.. [사설]7·30 국민의 명령, ‘세월호 정쟁’ 그치고 경제 살려라
	씨랜드·태안 해병대 피해자들 “세월호만큼은 달라야”
	http://www.mediatoday.co.kr/news/articleView.html?idxno=118057 …
	야당이 참패했으니 믿을건 국민 스스로 뭉쳐야
	세월호 아이들이 내아이들. 어쩔고~
	세월호 참사,21일 걸어 팽목항 온 유가족 마음
	세월호 참사 여파 벗어나나…6월 광공업생산 4년9개월만에 최대
	재보선 결과에 #세월호 를 묻으려 하지 마라. 지금까지 처럼 여소야대로 가는것 외에 호들갑 떨만큼 변한 것은 아무것도 없다
	野 '꼼수 공천'·세월호 책임론에 피로감.. 민심 등돌렸다| 미디어다음
	새당은 세월호참사를 교통사고라한다. 그럼 항해사가 법정에서 말했든 선수앞에 나타난 물체를 피하기위해 급회전했다는 그 실체,레이더에 포착된 그 물체를 밝혀야한다. 그리고 국가는 교통사고후 선박안에서 멀쩡하게 살아있는 수백명을 왜 구하지않았는지도 밝혀라!
	기대도 안해찌만 이제 정말 어쩔 수 없네.
	한길이랑 철수 자르고 우리 힘으로 세월호 특별법 통과시킬 수 밖에!
	세월호 유가족이 정말 보상을 바란다면 진작 협상 테이블에 앉았겠지.. 선거 결과 저렇게 됐다고 댓글 퍼나르는 것들 보니까 날씨가 더 덥네.
	세월호 책임론에 피로한 시민??? 어디서 물타기 하냐 이 언론들아! 책임 안지고 진실 안밝히려니 피곤하지! 내 이반 보선에 패하면 이럴줄 알았다!
	세월호특별법은
	김안 두 대표가 사퇴하면
	더욱 활발히 진행될 것 임.
	누가 대표가 되더라도
	김안보다야 열심히 싸울테니...
	이제 세월호는 끝났다고 본다~~ 그리고 호남도 끝났다고 본다...예산폭탄과 강남4구의 승리... 대단한 국민...
	세월호 참사의 늪에서 벗어나라는 국민의 명령이라고?? 벌써 시작인가? 특별법 통과를 막는 국회의원들 국민들은 안중에 없는지
	두 공동대표의 공천파동과 세월호 피로감이 초토화의 원인이겠지만 새정치연합 의원 전원도 반성하시길.
	새누리엔 당내반발이란 표현을 잘 안쓰는 반면 새정치는 빈번히 나오지 않는가. 반성과 성찰을...
	5석만 건져도 성공이라던 안철수의 예언은 거의 적중했다.이건 바로 앞으로 모든 선거는 여야의 빅딜로 끝난다는걸 의미하는 것이다.
	안철수.김한길을 당대표로 뽑은 사람들은 세월호로 희생된 수백명 아이들 앞에 석고대죄들 하시라!!!!!

## Sheet: t7_SurveyStandardVolume
															50			1
Entity Volume by Sentiment	positive	neutral	negative	mixed
	3	48	15	0
선관위	0	6	1	0
박근혜	0	4	2	0
대한민국	1	2	1	0
새누리당	0	3	1	0
국정원	0	4	0	0
검찰의	0	4	0	0
새누리	0	3	0	0
2NE1	2	1	0	0
안철수	1	1	1	0
대구	0	2	0	0
브루스 리	0	2	0	0
광주	0	1	1	0
이보미양의	0	2	0	0
김장훈씨	0	2	0	0

## Sheet: t7_Phrases
개수 : Phrase Mentions Sentiment +/-	Phrase Mentions Sentiment +/-							50			1
Phrase	negative	neutral	positive	총합계
가짜	2			2
감옥	1			1
강제	1			1
갖춰야		1		1
계약을 맺었고		1		1
노골적으로	1			1
눈물	2			2
답답하다	1			1
당한	1			1
대단한			1	1
대비하기			1	1
대표하는			2	2
더러운	1			1
막강한		2		2
무너집니다	1			1
무차별	1			1
반성해라	1			1
받아들여		1		1
법을 위반하는	3			3
보호		1		1
보호해			1	1
부정선거	4			4
비상이 걸렸다		1		1
뻔뻔한	1			1
사퇴를	1			1
사퇴를 포함한	1			1
선진국			1	1
세월호 참사	10			10
속속		1		1
승진시키는		1		1
실망할	1			1
싫다	1			1
아픈	1			1
안타깝고	1			1
억울한	1			1
웃기는			1	1
위로의			1	1
위로하는			1	1
위반하고	1			1
위반한	2			2
위법한		1		1
위법행위를	1			1
응원합니다			2	2
이상	1			1
이상한		1		1
적나라하게	1			1
젊은		1		1
정부를 비판하는	1			1
좋네요			2	2
좋아할		1		1
죄송합니다	1			1
죽일	1			1
지켜주고		1		1
진실			3	3
최고의			1	1
축하와		1		1
탄력			1	1
테러를	1			1
평화롭게			1	1
현명한			1	1
화이팅			2	2
활발히			1	1
훔친	1			1
힘들	1			1
힘을 모아야 할			1	1
ㅠㅠ	1			1
총합계	51	15	24	90

## Sheet: t7_Entities
개수 : Entity Mentions Sentiment +/-	Entity Mentions Sentiment +/-							50			1
Entity	negative	neutral	positive	총합계
	15	48	3	66
12924		1		1
" 잘 좀 계세요 !;"		1		1
"2013수18"		1		1
"거위의 꿈"		1		1
"꼼수단일화"		1		1
"당선무효"		2		2
"돈벌게 해주겠다"		1		1
"동행"		1		1
"박근혜가 책임져라"		1		1
"세월호 참사 진상규명 책임자 처벌 특별법 제정"	1			1
"쌀시장 적극 보호"		1		1
"유가족분들 , 응원합니다"			1	1
"전략공천"		1		1
"정권심판"		1		1
"특별법 제정하라"		1		1
“세월호만큼은 달라야”		2		2
2NE1		1	2	3
janghoon		1		1
검찰		1		1
검찰의		4		4
경남에서		1		1
광주	1	1		2
국정원		4		4
국정원의		1		1
국회		1		1
김광진		1		1
김능환		1		1
김장훈씨		2		2
김현		1		1
김현미		1		1
달서구	1			1
대구		2		2
대한민국	1	2	1	4
대한민국은		1		1
대한민국이		1		1
대한민국호		1		1
뭔		1		1
미국		1		1
민심은		1		1
민주당에		1		1
민주당이		1		1
박근혜	2	4		6
박근혜가		1		1
박정희	1			1
박준영		1		1
부산		2		2
부산에서		1		1
브루스 리		2		2
삼성을		1		1
새누리		3		3
새누리당	1	3		4
새누리당은		1		1
새누리당이	1			1
새누리ㅋㅋㅋ		1		1
새정치민주연합		1		1
새정치연합은		1		1
서울시		1		1
서울시청		1		1
서울은		1		1
선관위	1	6		7
안철수	1	1	1	3
야당은		1		1
야당이		2		2
양주		1		1
여의도		1		1
이명박		2		2
이보미양의		2		2
이인복		2		2
이정현		1		1
이정희		1		1
인천은		1		1
정권도둑		1		1
진도	1			1
청와대가		1		1
통진당		1		1
한국식민주주의		1		1
총합계	27	147	8	182

## Sheet: t7_Queries
개수 : Query Category Mentions Sentiment +/-	Query Category Mentions Sentiment +/-					50			1
Query Category	neutral	총합계
건강	1	1
기술	1	1
사업	1	1
재해	1	1
정치	12	12
종교	1	1
총합계	17	17
