# Supplementary material for: Machine Learning-Based Data Mining Method for Sentiment Analysis of the Sewol Ferry Disaster's Effect on Social Stress
Source: Front Psychiatry. 2020 Dec 23;11:505673. doi: 10.3389/fpsyt.2020.505673 (PMC7785789; doi:10.3389/fpsyt.2020.505673)
Supplement: Supplementary file 1 [file Data_Sheet_1.ZIP › Total/month/6.Total September.xlsx]

## Sheet: Sheet1
	세월호 참사 국민 7대 의혹.
	1만명이 공유하면
	100만명이 보게 됩니다.
	좋아요+공유부탁드립니다!
	파주 세월호 게릴라 음악회
	세월호 추모영상 Remember dance ver.
	choreographer - Sang hun
	Disport film의 첫 작품입니다.
	오랫만에 포스팅..??
	Elena demo __sailing
	조심스럽지만,
	이 곡은 세월호 사건 당시 희생된 분들을 위로하는 마음을 가슴에 ...
	오랫만에 포스팅..??
	엘레나 데모
	조심스럽지만,
	이 곡은 세월호 사건 당시 희생된 분들을 위로하는 마음을 가슴에
	새기면서 만든 곡인데요.
	근데 과연 완성이 어찌 될런지
	아직 모르겠지만서도.. '-'::
	가사가 정리되는대로 다시 !!
	그 최근의 사담은 한국에서 일어났던 최근의 사건이 비극적인 사고였다. 사고의 콘솔 피해자를 바라며, 나는 이 노래를 참을 수 없는 슬픔으로 이 노래를 썼다.
	서정은 아직 무의미하다.
	.. 곧 출시합니다.
	세월호 유족이란 놈들과 새미친년당 "김현"이란 뇬과 "대리기사"와
	대 혈투가 벌어진후 유족이란자들이 진단서를 떼러 성모병원을 찾아
	갔으나 ---병원의 간호사가---
	"<아무 상처도 없는데 진단서를 뗄수 없습니다">. 라고 말하자 세월호
	유족 이란자와 김현이란뇬이 하는말이 명품이요 걸작이랍니다.......
	●●간호사에게 "이 씨발년이 보X를 찢어버릴라 개년아!" 라고 했다지요
	세월호유가족들은 대리기사와 일반 시민을 집단폭행한 후 스스로 자해
	하고 급히 병원으로 진단서를 끊으려고
	여의도 성모병원을 찾아 갔으나, 여의도 성모병원에서 아무리 세월호
	유가족이라해도 아무런 상처가 없는데 어떻게 진단서를 끊어주겠냐
	고 하자 --
	간호사에게 "이 씨발년이 보지를 찢어버릴라 개년아!"라며 도저히
	인간이 여성에겐 할 수없는 언어성폭행을 가해 논란이 되고 있다.
	이정도면 군대에서도 들어 본적이 없는데...
	세월호유가족들 성범죄 전과 있나? 세월호유가족들은 간호사에게
	언어성폭행을 가한후 도저히 가짜진단서 발급이 어렵다고 여겨지자
	부랴부랴 자신들의 아지트이자, 통진당 당원이 의사로 있는 안산의
	병원으로 이동...
	[출처] 간호사에게 "이 씨발년이 보지를 찢어버릴라 개년아!" 라고 했단다...
	김제에서 세월호 특별법 제정을 위한 김제시민 촛불문화제를 하고 있습니다. 세월호 유가족에게 들려주고 싶다는 오카리나 연주곡 초혼입니다. 가슴이 먹먹해집니다.
	세월호 유가족들이 광화문 광장에서 세 시간 가까이 3보1배를 하고 있다. 3보1배로 청와대까지 행진하여 특별법 제정을 염원하는 4백만개의 서명을 전달할 예정이었으나, 경찰병력에 가로막혔다
	문희상.박근혜가 넘 좋아서
	뭔들 못해주리.하늘의 별도 아니고
	세월호 특별법 쯤이야
	로이터가 박근혜의 냉담하고 의심 많은 리더십이 세월호 참사로 슬픔에 빠지고 양극화된 국가를 치유하는 데에 장애가 되고 있다고 보도합니다. 특히 세월호 참사 관련, 박근혜는 아예 부재(不在)하는 것처럼 보인다고 전합니다. 기사 원문이 번역과 함께 소개됩니다. <뉴스프로>와 <진실의 길>에 가시면 읽으실 수 있습니다. 방문하셔서 추천, 댓글, 공유로 더 많은 분들이 읽으실 수 있도록 해주세요.
	세월호 문화제 영상..
	정말 사진도 괜찮은 게 없어서 정말 이상하게 만들어 진점에 대해 사과드립니다.
	지금 약 오전 12시 51분을 지나고 있네요.
	11시 부터 만들었으니...
	이 영상은 산청에서 열린 세월호 문화제 영상입니다.
	많은 분들이 와 주셨고 유가족분들도 오셔서 이야기 해주셨습니다.
	에고... 영상 잘 못만들어서 죄송합니다.
	0911/ 세월호 참사 집회장 앞으로 울려퍼지는 '개들,,,,,,'
	광화문 세월호 특별법 제정 집회. 학생들이 <렛잇비>를 개사해 부른다.
	무대를 만드느라 제단을 정리해도 항상 유지되는 세월호 위패!
	He was dedicated all the people..
	한참 꿈을
	펼쳐 날아 올라야 할 아이들이 날개도 못편 채 꺽여버린 그 꿈은 이젠 꿈으로조차 되지 못한 큰 슬픔, disappointed point of the man.
	어제는 누상동 사이좋은카페에 들렀다. 많은 사람들의 출자로 만들어진 이 협동조합 카페에서 세월호 이후 "내가 할 수 있는 한 가지" 행사가 있었다. 소박한 작품 전시회와 공연, 그 안에서 어떻게 지치지 않게 나아갈지 고민하는 자리였다.
	<바람계곡의 나우시카> 주제가를 오카리나로 연주한다. 다시 오카리나를 잡고픈 마음을 불러일으켰다.
	누상동에 오시는 분들은 한 번 들러보시길.
	요즘 젊은 사람들은 나이먹은 사람들 또는 극우 또는 보수 성향의 사람들을
	친일파라고 부른다.그리고, 요즘 꼰대들 또는 나이먹은 사람들 아니면 보수 그리고 극우의 사람들은
	상대편을 빨갱이 또는 친북세력이라고 부른다.
	참참참
	미국의 한개 주도 안되는 나라가,일본보다도 작은 나라가
	인구밀도는 가장 높은 나라 중의 하나이고
	지하자원도 없는 나라이고,
	그런데, 사람만 많은 나라
	전 세계적으로 보면은 별 볼일 없는 나라인데
	경제규모 10위 권안에 들어가는 나라
	어이가 없다
	이런나라에서
	다른 나라 사람들은 도저히 이해 할 수 없는 상황이
	벌어지고 있고
	그 상황은 도저히 이해하기가 쉽지 않다란는 것을
	나는 친일파가 아니다.
	나는 젊은 사람들을 빨갱이라고 생각해본적도 없다.그리고, 요즘 이슈인 세월호도 그렇다
	나는 세월호 일반 사망자 유족
	단원고 학생 사망자 유족
	그 어느쪽 유족에게도 안타까움과 말할 수 없는
	비통함을 가지고 있고,이 사건과 관련해서는 명명백백하게 까 발려져야하고
	유족들이 이해할 수있는 처분이 이루어져야 한다고 생각이된다.
	그러나 현실은 안그런거 같다.유족들은 이 세력 , 저 세력에 패가 갈리고
	자기들의 이권을 위한 아전투구의 이권세력이 된거 같고
	이권세력들은 유족들을 빌미삼아 자기들의 세력을 확보하려는
	행태가 보여진다.
	참 , 나쁜 놈들이라고 생각이 되어집니다.
	불난집가서 자식들 죽은집에 가서
	귓속말로 나라(정부) 때문에 너희 자식이 죽었다고
	이간질은 하는 세력
	참 나쁜 놈들입니다.
	지금의 현실을 돌아봅니다.참참참
	한심합니다.북한의 남침을 무방비 상태에서 받고
	무고하고 많은 민간인이 죽고
	나리를 지키기 위해 많은 군인들도 죽고
	또한
	우리나라를 위해 많은 나라에서
	많은 젊은 사람들이
	우리를 지키기 위해
	본인 자신의 가족도 마다하고 죽었습니다.
	그리고 이 상황이
	백년
	이백년도 안됩니다.이제 61년 됩니다.
	우리는 너무 쉽게 잊는거 같습니다.
	우리 부모님 할아버님 세대는
	나를 지키기 위해 싸우다
	다치고
	죽고
	하셨습니다.
	지금 젊으신분들의 부모님들 중에는
	이런분들이 안계신가요.
	나라가 잘못하고, 정부가 잘못하고,
	국회가 잘못한 것에 대해서는
	반드시 잘잘못을 따지고
	그것을 고치고,
	안되면은 다음 선거때
	그 사람을 안 뽑으면 되는 것이라고 생각됩니다.
	지금 뽑힌 사람이 마음에 안든다고
	내가 생각하는 정책과 틀리다고
	모든것을 부정하면은
	그것은 계속된 악 순환을 불러올뿐입니다.
	너무 길어지는 것 같은데
	여기서 줄이겠습니다.나의 생각은 아래 보여주는 동영상으로
	갈음하겠습니다.
	진짜 친일파하고,진짜 빨갱이하고,
	다 잡아 죽일 수는 없지만은
	심판을 받게하고,
	죄 값을 치르게하면 좋겠습니다.
	그리고,
	진정으로
	올바르고
	튼튼한
	대한민국이 되었으면 좋겠습니다.
	지목해주신 서동미님 감사합니다.
	순수한 의미의 루게릭병 환자들을 위함과 서동미님의 뜻을 존중, 저를 지목한것에 대해 부끄럽지않게,
	최선을 다했습니다.
	루게릭은 뉴욕양키스의 4번타자였던만큼 저희팀 팀원들의 조언을 받아들여 조금 더 큰의미를 찾고자 킨텍스야구장에서 경기후 진행하였습니다.
	즐거운 마음으로 진행하였고,
	기부가 먼저라는걸 잘 알고있어,
	기부역시 제가할수있는 만큼 충분히 하였습니다.
	난치병환자들, 힘겨운 싸움하고있는 세월호 유가족분들, 개인적으로 봉사하고있는 고양시다문화가정지원센터등 늘 우리주변에 도움원하는곳을 돌아볼수있는 여유있는 마음을 가졌으면 좋겠습니다.
	미약하지만 감독이라고 잘 따라주고 촬영도와준 NFB식구들, -Minyoung Sim, 최홍성,Hojung Kim,Tae Kyu Lee,안덕진
	낑낑거리면서 얼음물 옮겨준 사랑하는 아내Haeran Choi감사합니다 사랑합니다.
	야구가 공용어 입니다.
	And..
	continuosly to do Ice Bucket Challenge, Ill choose 3 people of my best frenz.
	I really want you to understand perfectly of this challenge.
	I surely know that you are going to do this with warm heart and happiness.
	Let`s make the earth better. thank you so much.
	so miss you guys.
	1. Art Dionssone
	2. kazuyo tsunekawa
	3. Alan Lin
	Good luck!
	제가 민주당 김승수 전주시장을 칭찬을 다하고... 이럴때도 있어야지요.
	김승수 전주시장님이 세월호침몰 진상규명을 위한, 국민들의 요구사항을 적은, 전주 거리 거리에 달려있는 개인실명제프랑을, 세월호가 원만하니 해결 될때까지 걷지않겠다고 약속을 하였습니다.
	저번에 구청 과장이라는 사람이 걷어간거는 그분도 직책상 어쩔수없는 상황이었다고..여러가지의 민원이 들어왔고 현재도 들어온다고합니다.
	네 당신의 선택을 칭찬합니다.
	세월호침몰의 명백한 진상규명을 위한 전주시민들의 천막 농성은 이제 바람을 타고 광야에 거세게 활활 타오르는 불길이 되어 전국으로 번져나아가고있습니다.
	민심을 막으면 민란이 됩니다.
	단한명도 구조하지못하고 아무런 죄없는 아이들을 수장시키고도 모자라 ...
	유가족분들을 맨땅바닥에 비닐한장으로 노숙게하는 박근혜 너는 어느 나라의 대통령이란말이냐 ...
	세월호 진상규명을 위한 최소한의 요구사항이 독립된기구로써 기소권 수사권입니다.
	우리 모두 좀더 힘차게 질기게 싸워나아갑시다.
	전주에 740여개의 개인 프랑이 걸렸습니다. 앞으로도 계속 작업중...
	여기에는 너무도 사실적인 말씀들이 많이 있습니다.
	대통령님 특별법을 제정해주십시요. 에서
	국회의원들이여 특별법을 제정하라..
	능력없고 자신없으면 박근혜 물러나라. 까지
	정말이지 국민들의 요구가 모두 담겨져 있습니다.
	국민여러분 속시원하게 외쳐봅시다.
	당신이 하고싶은 말을 모두 담아서 실명제 플랑에 담아 전주에서 청와대까지 나아갑시다.
	갑오농민전쟁 120주년 농민군들의 의지를 담아서 싸워 앞으로 나아갑시다.
	나라가 싫으면 이민가 살어.입들 지저분하네...?
	아니무슨투쟁할때나억압할땐악착같이지켜내드만왜애들은악착같이지켜내지못한건가..?
	끝내고 싶어도 못끝내지 저걸 끝내면 내 죽은 자식한테 너무 미안하고 끝내면 내 자식또한 보내는것처럼 느껴질거 아님ㅠㅠ이미 떠났지만 이해할수없고 붙잡고 싶은 부모마음 이해함.....시위가 길어진다고 변심해서 등돌리고 욕하고....안쓰럽다?
	정상적인 학생들의 죽음은 안타깝다;;그런데 세월호에잇던 일ㅡ진들이 죽는건 꼴좋네 ?
	지금 유가족들은 심리적으로 책임을 탓하는 대상이 필요한거같다 하지만 그대상이 엉뚱한 사람들에게 향하고있는것 같아 답답하다.?
	누가 위에있든 결과는 같아요.
	노? 김대? 이명? 다 같습니다.
	?
	국가에서 보상도 해줬고 유병언도 잡았는데 도대체 뭘 원해서 저러는지 모르겠다
	저대로 청와대로 들어가면 뭔 짓을 할 줄 알고 들여보내달라는거냐 세월호사건 충분히 안타까운 일이지만 그만 좀 했으면 좋겠다?
	어느 쪽이 맞는걸까??
	언제까지가아니라 이런일없도록바자는의미아닌가요
	생각하게되네요 반만넘어갔을때 교육하다 뉴스봤는데 전원구출 .....그뒤 사망자 304명
	이게 민심이고 감싸안아야할 우리 서민들인걸
	민생이 있어야 민생법안이있지않을까싶네요
	?
	안타깝고 누구보다 도와드리고싶지만 현실적으로 가능하고 마땅한 제안을하시면 좋겠어요..
	이대로 법안이 통과된다면 그전에 수많은 비행기사고며 지하철사고며 그런사고는 헛된 목숨도아니고..
	?
	재발 민생법안 운운하면서 언재까지 할거냐고 하지맙시다 재발 부탁입니다?
	막고있는 경찰들은어떤마음일까요..?
	지랄옆차기들하고있네?
	힘내세요~
	대통령께서 자식이 있다면
	지금 처럼 회피만 할까요?
	응원할께요~ 힘내요!?
	철저한 진상조사, 안전한 대한민국을 위해 응원합니다. 세월호 유가족분들 힘내세요!!?
	여당이 천인공로할 짓 많이 하고 있지만, 야당이라고 뭐가 틀린가? 얀쳘슈는 뭐하는고? 뮨죄닌은 왜 착한척 하고 있는고,,,결국 여야 합의 끝낫고, 생쇼들 하고 있는 이 마당에,,,국민들 입장에서는 여냐? 야냐? 를 선택할 수 밖에 없으니..당연히 여당이 많겟죠...어찌 할 수 밖에 없는 상황....야당은 형식적이고,,,여당은 모를쇠고,,,,,
	지금의 유가족들 또한 사고 전에는 난 극 보수라고 외치던분 많았을 것이고, 자기일이 아닐때는 모를쇠하고 계셨을 분들......여당 찍으셨겠죠!!! 억울하고, 비통한것,,,통감하지만,,,대안이 없으니.............그냥 마음 비우고, 나라를 떠나 이민가는 것이 해결책인듯......?
	아직도 유가족욕하는 갱상도일베쓰레기놈들 많구만
	힘내세요 유가족분들?
	마음이 참 안좋습니다. 다들 힘내세요.. 마음으로 끝까지 응원합니다.?
	이따위 나라, 저따위 대통령... 참으로 기가 막힙니다?
	아무도 신경안쓰는데 오직 좌좀들과 단원고 유가족들만의 리그~?
	진작에 철저한 조사가 이루어졌으면 유가족들이 저렇게 했을까??? 말도안되는 새민련의 특별법 만들어서 유가족 욕 먹게 만들고 가족이 죽었다 거기다 대놓고 그만 하라는 새끼들은 진짜 집구석 구경좀 해보고싶네 콩가루 집안이 아니고서야 아들 딸 가장이 차가운 바다속에 강제로 수장됐는데 이제 그만 하란다 이 나라가 이렇게 썩고 부폐했다 차라리 전쟁이나나라 그냥 다 같이 뒤지자 도저히 대한민국에는 발전가능성이 없으니 세계지도에서 사라지는게 더 좋겠다?
	지금까지 책임회피에 이래저래 지랄하다보니까 민생법안이 통과가 안됬다느니 하는거겠지.
	차라리 정신차리고 특별법이든 뭐든 통과시키는게 현 국면에 이롭다. [대한민국의 위대한 대통령]이 나서서 진심으로 한마디 해 줬으면 하는데 말이지..벌써 했는데 씨알도 안먹히는 것일수도있고 아니면 대통령스스로가 민생에 관심이 없는 것일지도 모르고 ㅋ?
	진짜슬퍼요 슬프긴 한데 이제그만하셨음 좋겠네요 이런다고 달라지는거없자나요 해보셨자나요 달라지는거없었자나요 자꾸 이러면 더큰일 일어날지몰라요 그러니 지금이라도 빨리 제발그만하셨의면해요?
	자식 잃어버리지도 않은 사람들이 과연 여기서 자신들이 잘났다고 댓글을 달 자격이 있을 까요?...
	우리는 그들의 심정을 모르고 직접 경험하지 못하는 한 알 수도 없습니다. 그냥 응원해주면 안되나요... 아이들이 죽고 부모가 할 수있는 마지막 도리라고 생각하고 그저 응원해주기를... 그것도 힘들다면 가만히 지켜봐주길...( 저는 죽은 아이들과 동갑인 학생입니다...저는...우리가 발벗고 나서야 되는 ... 국가가 발 벗고 나서야 되는 일이지만 그렇지 못하는 현실을 바꾸고자 피해자들이 나서서 주동하는 이 현실이 이 사회가 이 나라가 부끄럽고 실망스럽습니다...또한 악의적인 댓글을 다는 어른들이 무섭습니다... 제발 나서지 못한다면 지켜만... 응원만 해주세요... )__모든일이 잘 되기를... 우리가 배우는 정의가 실현되기를...?
	동영상은 머라 형용할수 없이 슬픈데.. 밑에 댓글은... 너무 개념없는분들도 계시네요 그래서 더 가슴이 아픔니다.. ?
	경찰들도불쌍하다유가족들도불쌍하고ㅠㅠ씨발왜이렇게된거야??
	저기 잇는 경찰들은 안 부끄럽나?
	저렇게 일하는니 걍 나가겟다?
	저기 잇는 경찰들은 안 부끄럽나?
	저렇게 일하는니 걍 나가겟다?
	박정희때랑 똑같은짓하고있다. 독재정권이지 이게뭐냐 도라이년?
	대한민국국민이어서 너무쪽팔린다 저분들 죄지으신것도아닌데 막는꼴하고는; 대통령이애가잇어봐야 자식잃은기분을알지 ㅉ막으라고또지랄햇겟지뭐 안봐도뻔하네?
	아니 모든기성세대가 아이들에게 잘못한 사건을 왜 대통령 싫어하는 세력들이 싸잡아서 정쟁의 도구로 활용하는지 모르겠네.유가족들도 모든시민이 누리는 공공장소에서 그러지말고 수사기관에 맡겨라. 수사기관 못 믿겠으면 이나라에 세금내지말고 이민을 가던가해라. 슬픈건 충분히 알지만 감정적으로 진상규명하자면 누가 그말 들어주나??
	아니 자식들이죽어서 맘이아프고 살길이막막 하사람이 머리빨간색으로염색하고 귀걸이 차고 모가몬지 영?
	힘내세요!?
	자식없는 명절이라니....너무 슬프다?
	조치를 안한 나라도 잘못이고.
	배가 기울어지는 와중에도 진지하지 못한 청소년들도 잘못이고.
	적극적으로 구하지 않은 구조대도 잘못이고.
	유병언 변사체가 그렇게 빨리 썩을정도로 우리나라를 열대기후로 만든 지구온난화도 잘못이고.
	지구온난화를 만든 우리도 잘못이다.
	나라에서 운영하는 지하철에서 화재로 죽은 대구 시민들은 특별법도 안만들어주고 시체만 돌려준 정부.
	지하철 특별법도 만들어라 ?
	유가족분들 힘내세요?
	세월호 유족들이 수사권 기소권을 갖게 되면 박근혜의 사라진 7시간의 실체가 밝혀질텐데.. 절대 수용하지 않을 듯...?
	말되안되는루머퍼트리는사람들이보고좀깨달으면좋겠네요?
	존나 우리나라 뭐냐.. 돌겠네 시밬?
	안타깝다...이 나라...?
	경찰이 왜 막아서는거죠? 불법시위인가요? 합법적 시위는 민주주의국가라면 시위하는 사람들을 보호하기위해 경찰이 있는거아닌가요? 왜 경찰과 대치하는지 설명해주세요 ㅜㅜ?
	어떤 법안을 원하는건지 궁금 합니다.?
	이나라를 밖우려면 어떡해 해야 하나요?
	여기 유가족 욕하는 새1끼들 청와대에서 돈받고 일하는 새끼들이나 일본애들이다?
	그만좀 해라..진짜...와?
	이 나라에 살고 싶지 않다!
	대통령이 의심 스럽다!?
	닭그네. 천벌받길 기도해요. ?
	나쁜정부, 나쁜국가, 이런걸 뽑은 국민.?
	박근헤와 새누리당은 무엇이 두려운가? 진실을 규명하고 싶다는 부모들의 앞길을 막고, 정치적으로 매도하고 선거가 끝난 후 안면을 바꾸는 당신들이 인간이 맞는가?? 국민의 피와 살을 파먹는 이 야수같은 자들아~!!?
	이 나라는 정상이 아니야 ?
	참 나쁜 대통령. 참 X같은 대한민국...?
	공민왕때 딸을 공녀로 보내고 슬픔이 골수에 차서 병들어 죽어간 부모가 많았다고 합니다. 하물며 눈앞에서 자식이 물에빠져 죽어갔는데 그 부모마음이 어떻겠습니까!!! ?
	세월호 부모들의 (국가로부터의)트라우마는 아직도 진행중이라는 정혜신박사의 말씀을 떠올립니다.
	국가가 아이들을 그렇게 서서히 죽이더니, 이제는 그 부모조차 하루하루 매일 죽여가고있는거죠.
	세월호특별법 타결 임박이라고 뉴스나,언론에서 애기하는데..야이..시발것들아! 누구 맘대로 법제정을 너거끼리 해대냐!..국개의원시끼도,정치인시끼도,그리고 단원고유가족개에시끼들도 잘들어라!~~ 국민팔아 너거끼리 만든법.내한테 적용하지마라!.난 돈 못낸다.
	그리고 법을 제정할려면 최소한 국민들한테 그 내용이나 자세히 공지하고 그 내용과 해당사항들이 합당한지..아닌지.검토하고 특히나 세월호는 전국민적관심대상 이였으니..국민여론과 생각지대로 반영해야지.말로만 국민떠들고 너거끼니 지랄할래!
	세월호 특별법이 제정되면!~
	서해페리오침몰, 구포열차, 대구지하철, 삼풍백화점, 성수대교붕괴, 청주우암아파트붕괴, 대구가스, 마포가스폭발, 목포아시아나추락!~
	모두 보상하고 혜택주려면 국가대란에 소송에 국가가 흔들리는 미래가 보인다
	사고가특별법?
	[정혜림의 1분] 여·야·유가족, 3자회동…세월호법 중대 고비: 오늘 오전에 진행될 3자 회동이 세월호 특별법 합의에 중대 고비가 될 것으로 보입니다.
	세월호법 타결 임박..여야·유족 의견 접근 | 미디어다음
	개월호지? 막가파호인지? 언제든 사고로 죽을수도 구조하다죽을수도있는사건이 왜? 특별법을만들어야하는지...일반국민은 어이 없을 따름이다.
	세월호법 타결 임박…여야·유족 의견 접근 http://me2.do/IxVhfdJj 출처 : 네이버 뉴스
	두번씩이나 국민 농락한 나라 망하는 세월호특별법 결사반대한다 나라를 요절내는 쓰레기 인간들을 이제부터 국민들이 절단내야한다 결사반대 대한민국 암적존재 세월호유가족법 결사반대 세월호가 왜 박근혜대통령 탓이냐 허가내준인간탓유병언탓이지
	세월호 유가족-대학생 간담회, 김영식 임원 “기본적으로 눈물바다”
	http://news.kukmin.tv/news/articleView.html?idxno=6790 …
	“특별법 찬?반?유보 의견 비슷하게 나와…특별법 진실 알리는 일이 중요”
	“대리기사에 일방 폭행 세월호 유가족 3명 영장 신청
	세월호법 타결 임박…여야·유족 의견 접근
	경찰의 과잉충성...? 세월호 유족 구속영장 신청
	쌍방폭행이 이뤄졌다는 유족 주장 묵살 '일방 폭행'으로 잠정 결론
	[사설] 세월호 특별법, 마침표 찍어야 할 때다
	새정치연합은 등원해서
	국정감사를 실속있게 하고 국가 예산안을 면밀히 체크하여 민생에 반영해야한다. 세월호는 아무리 잘 해도 최선은 될 수없고 어차피 차기 민주정권의 재수사깜이다.
	단원고유족대책위가 국회의원 혁신위대표같군요.
	여야 모두 세비만 받을려고 국회에가고, 여야가 만나는 것인가.
	단원고유족이 대한민국의 국민인가. 단원고유족 제외하면 국민이 없는가?
	민생을위한법은 세월호법뿐인지. 한심 아니 괘심한 국회의원.
	세월호법 타결 임박…여야·유족 의견 접근
	새미년은알아라 세월호법까지는용서하되혈세보상법만들때는국민은결코요서치않을것이란것을 명심명심해라
	2014년 9월 17일에 대구교구 성모당에서 봉헌되었던 세월호 참사 관련 미사
	박대통령이 세월호 참사에 대한 책임을 묻기위해 해체를 발표했는데 오히려 내년예산이 9.9%늘어난 1조2천2백억원을 증액을 신청했다는 점입니다. 반성은 안하고 자기네 배만 체우는 해경 여전히 한심 스럽습니다.
	세월호 대참사,
	한때는 누군가는 책임자가 있는듯 하더니 유병언 장례를 신속히 치루고는 책임져야할자가 없는듯 보인다!
	그런데도 세월호 특별법을 유야무야 넘길 속셈인가?
	국가의 기강은 진실과 정의에 있다!
	슬픈 현실...화도 나고, 마음도 아프고, 우리의 미래도 걱정되고, 세월호 유가족과 실종자 가족들에게도 미안한 답답한 가을 아침!...
	경찰이 대리기사와 행인들을 폭행한 혐의로 세월호 유가족 4명 중 3명에 대해 구속영장을 신청했습니다
	세월호 참사 168일
	300의 어린 목숨들이 우리의 눈앞에서 사라졌습니다.세월호 이후의 시간은 우리 모두에게는 형벌이었습니다. 정치적 선동이라는 당신들, 누구도 면죄부를 받지 못할 것입니다
	RT @mediatodaynews 세월호특별법 3자 회동 “진지한 대화했다”
	세월호 유가족 이라고 ?욕질하는 비열한 인격과 수준을 가진 인간들에게 몽둥이가 약이다
	[ 새누리에 경고한다. 세월호 특별법 폐지하라 !! ]
	오늘아침도 와동사거리에 우리아이들 학교가요..여기 세월호70명넘는 아이가 살았던곳..
	동감!! 폐악질 귀태질로 나라혼란!! @pyein2: 세월호법 야합하여 통과시킨다고 끝나는게 아닙니다. 진상조사위의 슈퍼갑질이 시작되고, 본격적으로 국민세금 뜯는 천문학적 단위의 보상금 논의가 남아있습니다
	속보]세월호 유가족위원장 등 3명 구속영장
	단원고 RT @jeongsr1959: 더러운 세월호유가족 새끼들...
	'세월호법' 의견 접근…오늘 타결되나 http://me2.do/GcU1eVJu 출처 : 네이버 뉴스
	어쩐지 &#39;세월호&#39;가 수상하더라니 역시 막장정권이구만
	세월호의 아품속에서도...
	박원순 서울시장은 학생들을 가르치는 대학에까지 측근 정치인을 내려보내 대학을 자신의 대선 전초기기로 만드는 것은 심각한 문제
	서울광장에 나타난 서북청년단…“세월호 유족 폭력 유발자”(?)
	http://www.mediatoday.co.kr/news/articleView.html?idxno=119040 …
	서북청년단 재건위 노란리본 철거 계획 밝혀…과거 테러단체 ‘섬뜩’, 도 넘었다 지적
	경찰청장 “불법행위 명확할 때만 카메라 채증” 지시
	http://www.gobalnews.com/news/articleView.html?idxno=10316 …
	세월호 대책위 ‘경찰권 남용’ 지적에 경찰에 대한 ‘역채증’ 자제 촉구도
	하태경) 이번 세월호 국면에서 또 하나 우려스러운 점은 극우적인 경향이 강화되고 있다는 것이다. 처음에는 단식 현장 앞에서 피자, 치킨을 폭식하는 조롱끼의 행동이었지만 갈수록 극우적인 행동으로 발전되고...
	당신들이 제대로 하면 극우가 왜 필요하냐 나라가 그넘의 세월호타령으로 수렁에 빠져 허우적 거리니 그넘의 세월호 청소한다는데 무슨 극우냐 개자석아
	세월호법 타결 임박..여야·유족 의견 접근 | 미디어다음
	프리미엄] 세월호 유족 간부, 박근령 남편 신동욱 폭행혐의로 체포돼
	씨발 나도 RT @Bluerom11: 세월호특별법 타결 임박이라고 뉴스나,언론에서 애기하는데..야이..시발것들아! 누구 맘대로 법제정을 너거끼리 해대냐!..국개의원시끼도,정치인시끼도,그리고 단원고유...
	유병철은...대구사람이지... RT @kyunghyang 세월호 노란 리본 잘라버리겠다는… 보수 탈을 쓴 ‘극우의 광기’
	유병철이 대구 사람 맞지. 그 유병철이 죽을 때 왜 전남에 가서 죽었을까. 회귀본능에 따르면 위험할 때 고향으로 가는 것이 맞는데. 이상하다고 왜 순천에 가서 죽었을까. 그곳이 안전하다고 생각한 것인가..
	귀하는 사고치고 집으로 간답니까...ㅉㅉ..죄다 집이 아닌 다른곳...전혀 생각못할곳으로 튀지....
	안전한 곳으로 가죠. 그런데 전남이고 유병언이 가장 신임한 김혜경은 목포 사람이고 구원파에서 목소리 큰 사람들이 전남사람이라는 설까지 있으니.. 그리고 유병언이 살려준 것은 김대중, 노무현 정부라서..
	또한 유병언을 살린것이 김대중 노무현이라....자신있으신가요?...김대중땐 손도못대는상황이었고 노통때 법적처분 넘어갔죠..
	헌데 .MB때 살아납니다...그럼 MB가 살려준것이되것지요...제대로 전후관계를 보시길
	이런 이득을 본 김대중과 노무현이 지원해 주었다고 보는 것이 맞겠죠. 이명박 때 살아났다는 주장을 하려고 하면 이명박 정권에서 유병언의 집단에 지원을 해 준 내역을 근거로 말해야 하는 것 아닌가요.
	그럼 마찬가지로 귀하도 DJ,노무현이 유병언의 지원을 받았다는 내역을 제시해보시지요?...일단 MB때 생긴 해피아와 박상은같은 정치인들이 선주연합과 단합한증거는 검찰이 밝혔지요...감사원도 밝혔고...
	노무현과 김대중 시절에 지원했다는 내역은 공개되어 있습니다. 법정관리과정에 대한 정보는 공개되어 있는데요. 선박 연령을 늘린 것이 왜 잘못이죠. 연안에서 운항하는 선박은 파도에 의한 선체 수명 단축이 적어요
	선박운항연령은 어느국가든 20년입니다...그이상일경우 매번 배가 뜰때마가 국가가 검열을하고 매년 선박조사를하며 그 비용은 선주가 냅니다...구래서 유지비용이 비싸기때문에 20년이상 않씁니다..
	선박운항 연령에 대한 규제가 어느 나라든 20년이라고요. 웃기는 분이네. 요즘은 그 규제가 풀이는 상태요. 선박 수리과정에 대하여 아는지. 요즘은 선박 수리가 아주 전문화 되어 있습니다.
	특이나 세월호, 오하미호는 일본서 20년넘으면 검사비용, 유지관리비용,수리비용이 너무나기서 우리나라에 팔아버린겁니다...일본은 20년넘어도 운항가능하죠...대신 20년넘으면 정부가 강제검사합니다...
	침몰 당시 세월호와 똑 같은 상태로 신조선을 만들어서 똑 같은 조건을 주면 역시 침몰합니다. 그러니. 선박의 연령의 문제가 아닙니다. 연령의 문제가 아닌데 연령 찾는 것은 잘못 아닌가요.
	똑같이 만들면 침몰하지않죠..ㅉㅉ..평형수를 맞춰주는 스필라이져?...그게 망가져있었고...운영규칙 위반을 하지않고 그배에 맞춰 운행하면 사고 않납니다...
	허나 세월호는 평소에도 엔진이 멈추기도했다지요
	올인코리아] 폭력으로 악화되는 세월호 대책위 여론 http://m.allinkorea.net/a.html?uid=30588 … 완징차고설치던맛에 죽는줄도모르고 개쥐랄떨드니만
	이게 무슨 상황 무슨 꼴인가! 법 만든다는 입법기관이 일반국민의 허락을 받아가며 법 만드나? 특별법 만드는데 여야유족 3자회동이 왜 필요? 국가의 잘못으로 사망한 사고가 세월호 뿐? 왜 세월호유족만 특별한가!?
	똥누리당도 세월호를 무시하고 지나갈순 없을것이다. 사람들이 아무리 타락했어도 자식잃은 슬픔을 모르진 않을테니.
	세월호 특별법으로 보상받은 유족이라고 하면 차후에 국민의 어떤 대접을 할까? 당장은 좋을지 몰라도 차후는 아마도 댓가를 지불할 것 같다. 내놓고 못 다닐 것 같다. 숨어살게 되는 것은 아닐지
	세월호특별법 타결 임박이라고 뉴스나,언론에서 애기하는데..야이..시발것들아! 누구 맘대로 법제정을 너거끼리 해대냐!..국개의원시끼도,정치인시끼도,그리고 단원고유가족개에시끼들도 잘들어라!~~ 국민팔아 너거끼리 만든법.내한테 적용하지마라!.난 돈 못낸다.
	세월호 참사도 따져보면 엠비 때 선박수명연장 규제완화 법안이 통과된 데서 비롯된다. 좋은 법도 현장에서 지키지 않는데 나쁜 법이 자꾸 생기면 현장은 더 나빠진다. 국회는 깨어있어야 한다: 시사통 김종배입니다
	국민에게 뭔 짓거리를 했기에요? 세월호특별법 만들어서 안전한 나라 만들자고 주장한 짓거리요? 수장 된 아이들 사고 원인 정확하게 규명해서 다시는 이런 일이 일어나지 않게 하자고 주장한 짓거리요?
	더러운 세월호유가족 새끼들...
	다른 사건사고 사망자와 그 가족은 유령이냐? 이런 쓰레기 같은 집단들아...다른 사건 사고도 특별법을 만들든지...세월호특별법 없던 일로 해라. 이런 개 같은 일을 보려고 내가 세금 내었단 말...
	아직도 세월호선박내에 10명의 실종자가 살아있을수 있으니 인양은 안된다는 가족들...지금도 진도 체육관엔 살아서 돌아와달라는 가족들의 기다림...하루 수억원의 구조관련 비용이 지출되어지고있지만 누구도
	이제 그만 세월호를 인양하자
	시체 다 태평양 고기밥되었는 데 어디가서 시체찾나. 이 정부 끝날 때까지 세월호 처박아 놓게 생겼다. 그 돈 한겨울 홑이불 덮고자는 참전유공자 보상해야. 이런 정부 처음 본다. 너무 무능해.
	사설]세월호 단원고 유족의 제자리 찾기, 지금도 늦지 않았다 : 동아닷컴 http://news.donga.com/Main/3/040109/20140930/66824550/1 … @dongamedia 님이 공유 불꺼저지말라고 계속군불땔려고 뭐헌다든디
	세월호 유가족 대책위 상황실장 오XX 씨가 저의 귀속에 경찰의 눈을 속이고 들이대며 세번째 욕설을 하고 있습니다. 참 비열하고 나쁜 행동입니다. 세월호 유가족의 벌거벗은 모습입니다
	유가족에 만행은 결코 국민에 지지를 받을수 없습니다. 총재님 힘내십시요.세월호
	국민성금은 즉각 회수하고 광화문에 불법천막과 폭력을 일삼는 유가족을 몰아내야 할것입니다.(공화당 차재용 글쌈)
	국민이 성금주고 정부가 보상금주고 보험회사에서 보험금주고 앵벌이로 회원가입비 받고... 세월호유족 버러지같은 새끼들... 주댕이만 열면 뻥이요 욕이요..자식새끼 바다에수장하고 돈벌고 거래하고 싶냐? 인간같지 않은새끼들..
	세월호 유족 구속영장 신청…“경찰의 도 넘은 과잉충성

## Sheet: t9_SurveyStandardVolume
															50			1
Entity Volume by Sentiment	positive	neutral	negative	mixed
	2	45	11	0
김대중	0	3	0	0
"이 씨발년이 보지를 찢어버릴라 개년아 !"	0	2	0	0
김승수	0	2	0	0
박근혜	0	2	0	0
대구	0	1	1	0
경찰이	0	2	0	0
대한민국	0	1	1	0
파주	0	1	0	0
dance	0	1	0	0
choreographer Sang	0	1	0	0
한국에서	0	1	0	0
"김현"	0	1	0	0
"대리기사"	0	1	0	0
" <아무 상처도 없는데 진단서를 뗄수 없습니다"	0	1	0	0

## Sheet: t9_Phrases
개수 : Phrase Mentions Sentiment +/-	Phrase Mentions Sentiment +/-							50			1
Phrase	negative	neutral	positive	총합계
고비가 될	1			1
구속영장을 신청했습니다		1		1
기부가			1	1
남용	1			1
누리는			1	1
답답하다	1			1
답답한	1			1
더러운	2			2
리더십이			1	1
만나는		1		1
면밀히		1		1
무시하고	1			1
미안한		1		1
받아들여		1		1
밝혔고		1		1
보상받은			1	1
불법행위	1			1
사고가	1			1
사망한	1			1
세월호 참사	5			5
소박한			1	1
속이고		1		1
순수한			1	1
순환을		1		1
슬픈	1			1
시위는		1		1
실현되기를			1	1
싫어하는	1			1
싫으면		1		1
심각한 문제	1			1
쓰레기	2			2
악화되는	1			1
안된다는	1			1
어떡해		1		1
어렵다고		1		1
염원하는		1		1
욕	1			1
욕설을	1			1
욕하는	1			1
우려스러운	1			1
웃기는			1	1
위대한			1	1
위로하는			2	2
위반을	1			1
유지되는			1	1
응원합니다			2	2
이래저래		1		1
자해	1			1
잘못이고	4			4
잘못이다	1			1
장례를	1			1
젊은		3		3
정확하게			1	1
좋겠네요			1	1
좋겠다			2	2
좋아서			1	1
좋아요			1	1
죄송합니다	1			1
죽고	4			4
죽은	3			3
죽을	1			1
죽일	1			1
즐거운			1	1
지구온난화를	1			1
지적에	1			1
지지를		1		1
진실			1	1
진지한			1	1
추천		1		1
타결		8		8
통과된		1		1
합법적			1	1
해주세요		2		2
헛된		1		1
희생된	2			2
힘차게			1	1
ㅜㅜ	1			1
총합계	49	31	25	105

## Sheet: t9_Entities
개수 : Entity Mentions Sentiment +/-	Entity Mentions Sentiment +/-							50			1
Entity	negative	neutral	positive	총합계
	11	45	2	58
10316		1		1
30588		1		1
" <아무 상처도 없는데 진단서를 뗄수 없습니다"		1		1
"김현"		1		1
"내가 할 수 있는 한 가지"		1		1
"대리기사"		1		1
"이 씨발년이 보X를 찢어버릴라 개년아 !"		1		1
"이 씨발년이 보지를 찢어버릴라 개년아 !"		2		2
“기본적으로 눈물바다”		1		1
“불법행위 명확할 때만 카메라 채증”	1			1
“세월호 유족 폭력 유발자”		1		1
“진지한 대화했다”			1	1
“특별법 찬 ? 반 ? 유보 의견 비슷하게 나와…특별법 진실 알리는 일이 중요”			1	1
…			1	1
Alan		1		1
Challenge		1		1
choreographer Sang		1		1
dance		1		1
kazuyo		1		1
가장이	1			1
경찰의		1		1
경찰이		2		2
공유		1		1
광화문		1		1
국회는		1		1
김대중		3		3
김승수		2		2
나쁜국가		1		1
나쁜정부		1		1
노무현		1		1
다음		1		1
대구	1	1		2
대한민국	1	1		2
대한민국이		1		1
목포		1		1
미국의		1		1
민주당		1		1
박근혜		2		2
박원순		1		1
새누리당은		1		1
새정치연합은		1		1
신동욱		1		1
싸잡아서		1		1
야당은		1		1
여당이		1		1
여의도		1		1
오XX	1			1
이런걸		1		1
이명박		1		1
일본은		1		1
전주		1		1
진도		1		1
집구석 구경좀	1			1
태평양		1		1
통진당		1		1
파주		1		1
한국에서		1		1
회귀본능에	1			1
총합계	18	101	5	124

## Sheet: t9_Queries
개수 : Query Category Mentions Sentiment +/-	Query Category Mentions Sentiment +/-							50			1
Query Category	negative	neutral	positive	총합계
대중 문화			1	1
사업		1		1
재해		1		1
정치	3	7	1	11
총합계	3	9	2	14
