# Supplementary material for: Machine Learning-Based Data Mining Method for Sentiment Analysis of the Sewol Ferry Disaster's Effect on Social Stress
Source: Front Psychiatry. 2020 Dec 23;11:505673. doi: 10.3389/fpsyt.2020.505673 (PMC7785789; doi:10.3389/fpsyt.2020.505673)
Supplement: Supplementary file 1 [file Data_Sheet_1.ZIP › Total/month/7.Total October .xlsx]

## Sheet: Sheet1
	신동천
	세월호 유가족 폭행사건 의문점이 드디어 기사화됬네
	출처 다음아고라
	둘째날 효과란게 있다. 두번째는 왠지 더 아쉽다. 이번 공연도 그랬던 것 같다. 심기가 불편했던지 배우들은 밥 먹다 싸우기 까지 했다. 하지만 약간의 실패도 괜찮다. 흔들리지 않고 피어나는 꽃은 없으니까.
	다이빙벨 메인예고편
	다이빙벨 핫정보는 < 다이빙벨 The Truth Shall Not Sink with Sewol > 이곳에서!
	[Live] 사랑 그 몹쓸 병..
	5월에 불렀던 사랑 그 몹쓸병이에요.
	세월호 추모 기념으로 jtbc에서 마련한 나눔음악회에 참여했었어요.
	저때 노란 리본을 챙겨갔어야 했는데 미처 챙겨가지를 못했네요.
	아직도 그 아쉬움이 진하게 남아있는 무대네요. 노란 리본..
	마지막 가성이 조금 흔들렸지만, 방송에서 라이브로 완창을 했다는것에 만족한 사랑 그 몹쓸병 입니다.
	다들 즐감이요 ^^
	그 공동체의
	선장이고
	선원이다...
	사도바울처럼.
	모두를 살릴수 있는...
	기도로 깨어있고
	예수님의 이름으로
	외치면....
	모두를 살릴수 있는
	선장이고 선원이다...
	침몰하는
	세월호 안에
	구원이 임하게
	할수 있다...
	.
	.
	유라굴로 광품/ 말씀
	우리는
	반드시 침몰할...
	나라는
	가정이라는
	공동체라는
	직장이라는
	교회라는
	나라라는
	지구라는
	우주라는
	이 세상이라는
	세월호의
	선장입니다.
	가슴에
	예수그리스도를 모신
	모두를 살릴수 있는
	선장입니다...
	외쳐야합니다.
	오직"예수그리스도"
	그이름의 능력을.
	나는 밖으로 나왔어도
	나는 살았어도.
	반드시 침몰하는.
	누군가의 가슴으로
	어떠한 공동체로
	어떠한 지역으로
	어떠한 나라로....
	내가 그들을
	살리고 나는
	그 배와 함께 침몰하더라도
	들어가야합니다....
	그들을 살리고 죽어도
	나는 살수 있는
	부활의 예수님이
	함께하시기 때문입니다...
	반드시
	저물어갈 이 하루
	인생의 세월
	예수그리스도만을
	의지하여.
	구원이 임하길
	소망합니다~
	나만 살뿐아니라.
	내가 살게된 방법을
	선포하길 소망합니다~
	그렇게 전도하고
	그렇게 선교하길
	다집합니다~
	사공이 많으면
	배가 산으로 간다 했나요..
	침몰할수 밖에
	없겠지요.
	광풍이 이는
	바다를 건너는
	이 세상도
	마찬가지겠지요...
	내안에 예수그리스도를
	모시고
	내가 속한 모든
	공동체가
	내 안에 예수님으로 인해
	유일한 선장되신
	예수님으로 인해...
	모두가 살기를
	소망합니다..
	.
	.
	이 나라.
	온땅에 예수님을
	주로 모신 모든 영혼이...
	각자가 속한 공동체의
	생명을 살릴수 있는
	선장이니...
	예수님을 외치는
	그래서 그들의 귀에
	예수님을 들려줘...
	예수님을 부를 수 있도록
	그래서 구원을
	얻을 수 있도록....
	하게하소서...
	.
	.
	적어도
	내게 허락된
	모든 유형이든
	무형의 공동체든...
	예수그리스도를 외쳐
	구원이 임하게
	하소서...
	여러 날 동안 _x000D_ 해도 별도 보이지 아니하고 _x000D_ 큰 풍랑이 그대로 있으매 _x000D_ 구원의 여망마저 없어졌더라_x000D_ 여러 사람이 _x000D_ 오래 먹지 못하였으매 _x000D_ 바울이 가운데 서서 말하되 _x000D_ 여러분이여 _x000D_ 내 말을 듣고 _x000D_ 그레데에서 떠나지 아니하여 _x000D_ 이 타격과 손상을 _x000D_ 면하였더라면 _x000D_ 좋을 뻔하였느니라_x000D_ 내가 너희를 권하노니 _x000D_ 이제는 안심하라 _x000D_ 너희 중 아무도 생명에는 _x000D_ 아무런 손상이 없겠고 _x000D_ 오직 배뿐이리라_x000D_ 내가 속한 바 _x000D_ 곧 내가 섬기는 하나님의 사자가 _x000D_ 어제 밤에 내 곁에 서서 말하되_…
	사도행전27:20~26??
	선장과
	선언이 있었지만.
	실질적인 그 배의 선장은
	바울이었습니다.
	바울은 죄수의
	신분이었지만.
	담대히 외쳤습니다.
	그리스도인입니다
	죄인이라는 이야기입니다.
	스스로 죄인임을
	고백한 사람들입니다.
	죄인이지만.
	외쳐야합니다.
	담대히 외쳐야합니다.
	하나님께서
	구원의 방법을
	허락하셨음을
	그 방법을 따르는 자는
	외치는 우리의 선포를
	따르는 자는 구원을
	얻음을 외쳐야합니다.
	광풍이 몰아치는 바다같은
	우리의 삶에...
	어찌할바 모르는
	그들에게.
	선장이나 선장이 아니고
	선원이나 선원이 아닌
	그들에게....
	죄수의 신분이지만
	하나님을 힘입어
	외쳐야합니다.
	반드시!!
	한섬에 걸리리라.
	모두 구원을 얻으리라...
	그 한섬은 바로
	오직 한섬
	예수그리스도입니다....
	오직 한길
	예수그리스도입니다.....
	.
	.
	세상의 권세자들과
	정치가들이
	이 세상의 선장이 아니라.
	세상의 주관자인
	하나님의 뜻을 아는 우리가
	배가 어디로 갈지.
	그 끝을 아는 우리가...
	살수 있는 방법을 아는 우리가...
	선장이고.
	선원입니다.
	.
	.
	잘못된 복음을 전하는
	방송하라고 명한.
	그 선장은 사형을
	선고 받았습니다.
	배가 어떻게 될지 알고도
	침묵하고 도망친 자들은....
	무기징역을 선고 받았습니다..
	미혹하는 자들!
	그리고 복음앞에
	침묵하는 자들을 위한.
	하나님의 아픈 눈물이 바로....
	세월호 입니다.
	자신의 사랑하는 아들을
	죽이시면서 까지
	살리고자 했던
	하나님의 마음입니다.
	가슴에 새겨질
	잊혀지지 않을 그 희생을 통해...
	하나님의 뜻을 알길
	원하시는 것입니다...
	예수그리스도를 외치라는
	하나님의 뜻입니다.
	개헌론 과연 필요한가? :
	개헌을 가장 강력하게 주장한 정치인은 노무현 전 대통령과 이재오 의원이다. 노무현 대통령은 대통령 못해먹겠다고 수 십번이나 말해 언론의 호된 비판을 받았고 이재오의원은 무늬만 여당이지 박근혜정부에 사사간건 반정부선동을 해왔고 노선이 야당과 같다는 비판을 받아왔다.
	그들은 국정의 난맥상을 헌법에 책임을 전가했다. 노무현 대통령은 자기의 좌편향 이념 헌법을 바랬고 이재오의원은 자기의 좌편향 이념과 권력분산 헌법을 바랬다. 어느 것이나 위험한 개헌이기 때문에 국민이 반대한 것이다.
	야당이 반대하면 아무것도 할 수 없는 식물국회법을 만든 국회, 김일성 주체사상을 따르면서 북한이 전쟁을 일으키면 기간시설 폭파해 대한민국을 전복하려는 이석기 제명도 못 시키는 국회, 정부조직법통과를 늦추어 박근혜정부 출범도 늦추게 한 국회, 유족에게 끌려 다녀 세월호 특별법을 인질로 다섯 달 동안 단 한 건의 법률안도 통과시키지 못한 국회, 차라리 해산하라는 비판을 받는 국회, 그런 불신을 받는 국회가 추진하는 개헌이 국민에게 무슨 도움이 되겠는가? 국정실패 모든 책임이 국회에 있음에도 대통령제와 헌법에 전가하려는 정치공작이 아닐까?
	4.3 민주화운동, 5.18 민주화운동, 촛불정신 계승, 중대선거구제 등 개헌의 최대의 수혜자는 통합진보당과 종북세력과 야권연대가 될 것이 뻔하고 이념과 철학이 빈곤한 여당은 야당과 종북세력의 함정에 빠질 위험이 크다. 개헌은 심각한 국론분열을 일으켜 남남갈등의 혼란에 빠져 최악의 위기를 자초할 것이 뻔하다. 개헌봇물은 좌편향 종북세력과 야당과 여당내의 좌파세력에게 날개를 달아주어 최악의 위기를 자초하게 된다는 것을 명심해 대처하여야 할 때이다. 심각한
	현실 함께 대처해야지요
	새마음포럼 상임고문
	사단법인 새마음실천중앙회장
	김욱주 올림 애국!!
	진도 세월호 수색 마치고 광주비행장에서 이륙하여 계기비행으로 복귀비행
	2등 득표녀 가짜대통령 박근혜를 법으로 확실하게 끝낼 수 있는 방법 ##
	(대법원장 양승태의 멱살을 잡고 18대대선 선거무효 소송을 속행하라고 강제해야한다)
	사법부 최후의 보루 대법원 대법관 13명이 대한민국의 법치를 망가뜨린 대표적인 짓거리가
	바로 2013.1.4일 대법원에 제소한 18대 대선 선거무효의 소(2013수18)의 재판을 무기한 지연하고 있는 것 입니다.
	현재도 법적으로 유효합니다.
	대법원장 양승태이하 13명의 대법관들이 선거법225조항을 지키고 있지 않았기 때문에 '세월호 참사'를 가짜정부에서 일으킨 겁니다.
	헌법제1조2항, 모든 권력은 국민으로부터 나온다.
	(선관위 전산센터에서 사기데이터로 대통령을 만들었다.)
	헌법67조 : 대통령은 국민이 보통,평등,비밀,직접 뽑는다,
	("이명박",박근혜,김무성,원세훈,문상부,이종우,박혁진,유훈옥이 뽑았다.)
	헌법114조 : 선관위원들은 정치에 관여하지 못한다.등
	(헌법 위법한 선관위 이종우 중앙위원,문상부 사무총장,박혁진 전산센터장,유훈옥들이 새누리당 대통령 부정 선거라는 정치행위에 개입하였다.)
	상기 거명한 이명박,박근혜,김무성,원세훈,이종우,문상부,박혁진,유훈옥들은
	형법87조 내란범, 형법91조 국헌문란범들입니다.
	대법관 13명은 선거법225조 위법한 범법자들로 탄핵후 형사범으로 구속되어야 합니다.
	전 중앙선관위원장 김능환은 18대대선 책임자로 대법원에 제소한 18대대선 선거무효의 소 (2013수18)의 책임자이며,
	현 중앙선관위원장 이인복은 18대 대통령 부정선거 사후조작 책임자입니다.
	# 우선 18대 대선 선거무효의 소 (2013수18)를 대법원에서 재판 속행하게 하는 것이 가장 시급한 이명박근혜를 법정에 세울 수 있는 가장 효과적인 법적 조치입니다. #
	아직끝나지않은기다림
	안전한대한민국
	세월호 사고의 진상조사를 독립적으로 보장하기 위해...
	대통령이 임명하는 위원장 vs 세월호 유가족이 추천하는 위원장
	이 둘 중 누가 되어야 할까요?
	창현이를 잃은 아버지를
	무릎꿇게하는. 매몰차게.
	그런 동시대에. 우리가 있습니다.
	세월호 295번째 희생자 확인,
	생일날 돌아온 황지현 양…돌아와 줘서 고마워’
	세월호 사고 당일인 지난 4월 16일, 해경과 경찰, 진도 상황실 등에 격려비 명목으로 수백만원이 지급됐고,
	경찰청 정보보안과장과 정보국장에게도 돈이 지급됐군요. 그런데도 초기 대응이 그 모양 이였습니까?
	10/13 <우리의 하루> 광화문, 국회 앞, 청운동 농성장 하루 소식 → 옆으로 밀어보기 #세월호
	* 오늘 일정 중 오후 3시 충남대학교 간담회는 10/22(수)로 변경되었습니다
	세월호 참사때 희생된 단원고 2학년 3반 고 김시연 친구가 만든 노래...<야, 이 돼지야>
	울 아들, 7살 원영이가 불러요. ㅠ
	잊혀지지 않음으로 친구들의 한을 풀고자합니다.
	유튜브로 보시려면 아래로...
	오전9시
	DNA검사가 황지현양임이 확정되고 지현이 부모님은 체육관을 떠나실 준비를 하셨습니다...
	짜잔! 함께 완성한 걸개를 가을볕에 말리는 중 아이들이 특히 열심히 색칠해주었어요 그림에 우리의 미래를 담았습니다 smile 이모티콘:) #세월호
	저녁 7시부터 9시까지 강남역 11번 출구 앞에서 세월호 특별법 제정을 위한 서명지기 활동을 했습니다.
	고성능 엠프가 마련되어 모처럼 길거리에서 마이크를 잡아 봤습니다. 세월호 특별법은 절대로 유야무야 넘어갈 일이 아닙니다.
	세월호 특별법이 만들어지는 그날까지 끝까지 갑니다.. ^^
	내일이면 세월호 참사가 일어난지 6개월, 반년이 지난 날이 됩니다.
	아무것도 하지 않아 부끄러워 글을 올리지 못했습니다.
	과분하게도 저는 너무 잘 지냅니다. 오늘, 오래전부터 계획했던 바를 이루기 위해 일본 영사관에 비자를 신청하러 부산을 다녀왔습니다.
	부산역 앞에서 세월호 단식 농성을 보게 될 줄은 생각도 못했기에 마음이 무거웠습니다.
	아직까지 발견되지 못한 10명의 실종자.
	은사님의 사모님께 차마 이제 그만 내려놓고 원래의 삶으로 돌아가시라고 말도 못하고, 찾아뵙지도 못하는데 연락만 드리는 것이 죄스러워 하지도 못합니다.
	<다이빙벨>이라는 다큐멘터리 영화가 10월 23일에 개봉합니다.
	또 혹자는 종북좌파의 선동이라고 매도하겠지요.
	<천안함 프로젝트>라는 영화도 개봉을 못하게 했던 적이 있습니다. 석연치 않은 점을 파헤치고, 질문을 하는 것이 체제 전복의 시도입니까.
	아이들 수백명이 왜 죽게 되었는가를 궁금해하는 것이 어떻게 정치 논리가 될 수 있겠습니까.
	걸그룹 레이디스 코드가 안타까운 사고로 목숨을 잃었을 때도 많은 언론들과 SNS에서 애도를 표했습니다. 이른 나이에 미처 날개를 다 못 펼치고 떠난 안타까움이 컸기에 슬픔이 컸습니다.
	그보다 더 어린 교복도 못 벗은 영혼들이 한꺼번에 사라진 것을, 정확히 원인을 알고 다시는 반복되지 않도록 하자고 하는 것이 왜 잘못일까요.
	6개월 동안 웃지 말고 슬퍼하라는 것이 아니었습니다.
	신안 앞바다 홍도에서 배가 또 사고를 당하는 일이 있었습니다. 천만다행이도 한 사람의 인명피해 없이 구조되었어서 자연스럽게 넘어갔지만, 그 과정에서 세월호 때와 변함없는 문제가 발생했습니다.
	사고를 신고했으나, '사고 지점이 어디인지를 묻고', 끊어버렸다고 합니다. 민간인들이 구조를 했었습니다.
	이 소식에 분개했습니다. 하나도 바뀐 것이 없구나.
	그러나 언론도, 사람들도 반응이 없다는 것에 더 충격을 받았습니다. 언제든지 사고가 또 터질 가능성이 있다는 것.
	세월호 때문에 모든 국정이 멈춰서는 안되겠지만, 끊이지 않는 정쟁. 카카오톡의 검열.
	세상이 거꾸로 돌아가는 느낌입니다.
	어떻게 하는 것이 가장 현명한 처신인지 더 연구하고 있습니다. 행동할 수 없더라도 기억만 해주십시오.
	2014년 4월 16일. 대한민국의 시계는 아직 4월 16일에 멈춰 있습니다. 각 지역에서 상영하는 #세월호 참사에 관한 첫 다큐멘터리 <다이빙벨> 상영안내입니다. 아직 못보신분들께서는 시간내셔서 많이 관람해주세요.
	전원주 할머니!
	그토록 아끼는 아들이 #세월호 에 수장됐어도 특별법 반대할겁니까?
	이 할머니 엄청 좋아 했었는대 개념 상실 할머니였군요!
	안산 합동분향소 파란 가을하늘 위로, 봄에 떠난 아이들의 이름과 가족들의 바램을 새기고 국민의 마음을 띄웠습니다 #세월호
	와 학교에서 배운독덕선생님이하신말이생각 나네 이런분들덕분에 대한민국이 있는거라고보니딘?
	할머니 개누리조작당 이 장악하고 민주당 10cm들이 정권에 들러리로 있는한 장담하건대 절때로 사건의 전말을 않밝힐겁니다 연루된 놈들이 양쪽에 뒤섞여 자빠져있으니... 눈에 거슬리면 맘만먹으면 지구 끝까지 쫗아가서 분쇄기에 쳐박아 갈아버리는 놈들입니다. 할수있는걸 않하는것 뿐입니다. 팔콘에 개 가되어 자신에 배때기에 지방질만 축척하면 그만인거죠 . 김구 안중근 유관순같은 독립운동가 처럼 제2에 구국을위해 세찬비파람에 정화되지 않으면 희망이 없어보입니다 할머니 부디건강하세요?
	존경합니다. 앞으로 이런 참사가 없었으면 좋겠고, 이런 분이 있다는 것에 대해 많은 교훈을 얻었어요?
	옛날부터 어르신 말씀 들으면
	아이는 떡이생기고,어른은 인심이생기고,
	국회는 법이 보이고 나라님은 민심을 얻을수 있다
	어르신 말씀 구구절절이 비수와 반성의 시간을 주시네요
	OTL..?
	존경하는 할머님, 비겁한 저도 할머님의 말씀듣고 용기를 갇게 되었습니다. 저희들에게 힘과 용기를 주시는 에너지가 넘치시는 분이십니다. 진상규명이 되고 대한민국이 훌륭하게 만들도록 저도 일어나겠습니다.?
	저런 어르신분들이 이나라를 지키시고 살리시고 독립위해운동하시고 자식들 키우셧는데
	청년들은 그저 죄송하네요 ......?
	저분이 우리대통령이였으면 우리대한민국은 지금쯤 어떻게돌아갈지궁금합니다..그때 대통령은머하고있었길래 수많은사람의 목숨을구하지않았을까요..이런분이있어서 오늘도 대한민국은돌아가고 조금이라도 발전하는거같습니다.훌륭하시고,존경합니다?
	옳으신 충고입니다 정부가 새겨듣고 고쳐야될텐데요 할머니 꼭 건강하셔야합니다?
	할머니 감사합니다...그리고 죄송합니다...?
	할머니 정말감사합니다 어르신이계셔서정말든든합니다?
	감사합니다 이런어르신이 계셔서 참든든합니다 ?
	할머니 건강하시고 오래오래 사십시요!
	할머니의 지극히 당연하고 별 특별하것 없는 상식같은 말씀에
	가슴이 후련하고, 대단하고, 부끄럽고, 죄송하고.. 왜 그런 마음이 들까요..
	대한민국은 아마도 혁명이 상식이 되어버린 나라가 아닐까 십네요?
	보수,한자로 保守. 보호하고 지킨다는 의미. 영어로 conservatism. conserve에서 파생. 지키고 아끼다는 의미. 누가 보수냐??
	뻥뚫려..?
	와..할머니 존경합니다?
	대단 하십니다. 진정한 어른이십니다.고맙고 감사합니다...?
	감사합니다?
	나도 이렇게 나이들고 싶다...
	노인분들이 모두 수구?부정세력은 아니라는 거 거듭 깨치고가요.?
	돈과 명예욕으로밖에 움직이지 못하는 어버이 연합은 저 할머니의 진심을 알기나 할까. 저런 분을 어버이로 못여기는 대한민국이 안타깝다.?
	'못났어도 사람 목숨 귀하게 여기는 사람이 자리에 있어야한다'는 말씀 .. 지금 이 상황에 들으니 너무 눈물나네요... 우리가 희생해야 후손들에게 좋은 나라 물려준다고 ... 정말 감사합니다.... ?
	존경합니다 할머니..!! 건강하세요?
	할머님 진심으로 옳은말씀만 하시네요
	할머님이 대통령이십니다 존경합니다
	날씨 추운데 건강조심하세요 사랑합니다
	제자신이 너무 부끄럽습니다 ?
	대단하십니다.. 20대인 저는 부끄럽습니다. 사람목숨이 제일 중요하다는말씀..맞습니다..왜 정부는 그 사실을 모릅니까 알면서도 모르는척 하는겁니까..?
	제가 하고싶은 말을 다 해주셨네요. 만수무강하십시요..... ?
	오랜만에 눈물 흘리면서 봣어요..
	정말 이런 사람들도 있네요.. 존경합니다. 이런 사람들 때문에 나이 드신 분들의 예기도 흘려 들을수 없지요.. 아무튼 존경스럽습니다. ?
	할머니. 감사합니다... ?
	당파싸움의 미개한 민족성...?
	속이 다 후련하네요.?
	맞아요! 제 구실 못하는 것들 때문에 분한 마음에 저도 며칠 잠을 못잤어요. 좋은 것 처먹어도 나눠줄줄 모르는 더런 세상이 되었다고 비분강개하시는 우리 할머님 최고시다!!?
	저도 그럴 날이 있으지, 소망합니다..?
	비추 누른 사람 반성좀 해요. ?
	ㄹㅇ사이다?
	고맙습니다 할머니?
	생각은하는데 실천이 안되고 생각은하는데
	뭉치질 못하는게 국민이지
	이나라의 주인이 국민이라는건 어느누구도 다아는데 그걸 무뎌 생각을 못하는게야
	그러니 국민이 뽑아놓은 저 윗 쓰레기들이
	국민을 우숩게보지
	그러니 잘뽑아야한다는거죠
	저분쳐럼 나이드신분들이 깨어있으신분들이 많아야 할텐데 ㅉㅉ
	보는거라고 쓰레기 뉴스만보시니 원 ?
	누가 잡아 가둔다고 그런거야....누가 그랬는지 그것도 밝혀 내야 합니다.?
	할머니 정말 정알 존경합니다ㅜㅜ본받겠습니다
	?
	할머님 부디 건강하세요. 바쁘다는 핑계로 어떻게든 되겠다라는 식으로 집에서 바라보기만 한 젊은 저로서 많은 반성 하게 됩니다. ?
	할머니 죄송 합니다
	저는 노인분들은 다 답답하다 생각했는데,
	할머니 같은 분이 많아 졌으면 좋겠습니다.
	오래 오래 건강 하세요.?
	분당할머님 훌륭하십니다 할머님같은 분이 계심으로서 대한민국의 정의가 할머님의 말씀처럼 반드시 강물처럼 흐르게 될 것을 믿습니다 구구절절이 옳으신 할머님 말씀 듣고있으니 후련합니다 할머님이 대한민국의 진정한 어르신이십니다 늘 건강하십시오...?
	감사합니다.?
	할멈~~~!!!?
	할머니가 대단하신건 맞는데 왜 죄송하다고 하는지는 이해가 안가네요?
	할머니 건강하시고 오래 오래 사십시요.. ?
	감사합니다 뭐라고 표현해도 다 못할만큼 죄송하고 감사합니다?
	감사합니다...ㅠㅠ?
	제 자신이 왜이리 창피한지 ??
	할머니 이 추위에 얼마나 ...잊지 않으시고
	존경합니다.
	?
	이런 글에 악플달려있을까봐 조바심이 났습니다. 이런 훌륭한 어르신에게 악플이 달려 있을까봐 정말 조바심 나며 눌렀습니다.
	어르신 감사드립니다. 죄송합니다.?
	진정한 보수다?
	진짜 멋지다 ?
	부끄럽습니다.. 할머니 건강하셔요.
	사는일이 바쁘다는 핑계로 동참못했는데 죄송합니다. 그러나 항상 눈에 불을 켜고 지켜보고 있겠습니다. 모든것이 밝혀질때까지 우리 모두 힘내요!?
	할머님.. 부디 오래오래 건강하시길..?
	할머니 대단하세요~
	위장자들이 반드시 듣고 배워야 할 말입니다.
	할머니의 기개를 젊은 이들이 반 만이라도 배웠으면 합니다.
	청와대, 세월호 유족 취재하는 기자들 향해 "카메라 빼라":http://ln.is/youtu.be/ZRLWW
	이젠 청와대가앞장서서 취재의 자유를 뺏을려는것아닌지 모르겠네요, 혜효 ㅠㅠ
	세월호 당일 정윤회씨가 만난 사람은.. ＇알선수재＇ 실형 산 역술인 http://media.daum.net/v/20141031030512092 …풋~ 7시간동안 어디 있었냐니까? 이것을 믿으라고? 사기꾼말을?
	해경이 다 왔다는데... 나 살고 싶어요 세월호 가족위 미공개 영상 추가 공개 - 오마이뉴스
	'다이빙벨'은 시작일 뿐..."세월호 연장전 돌입한다" http://omn.kr/aoye 하성태 기자
	고통스러운 세월호 사고를 기억하는 게 타인과 소통하는 예술의 본질적인 의미인 것 같다.
	오늘날의 민주국가라는 나라에서 이런 미친짖거릴 하는 국가가 우리말고 또 있을까요? 박그네 시정연설 골빈인간들의 박수6회...세월호참사에 한마디 언급없이 공무원연금개혁과 서민세금200%이상 증세만
	대통령의 세월호 유족 외면 화면, 청와대 요청으로 기자단이 뺐나?
	http://www.mediaus.co.kr/news/articleView.html?idxno=45148 …
	청와대 기자단에 '삭제' 요청 있었다… YTN노조, 보도국장에 문제제기
	세월호 사건이 지겹다는 사람들이 있습니다. 저는 정말 그런 당신들이 지겹습니다. 그러고도 자기 아이들은 사랑하십니까? 그러고도 당신은 당신의 신을 믿습니까? 그게 사람이 할 수 있는 소리냔 말입니다!!!
	자기 가족이 교통사고로 죽었다며 그래도 국가 비난하지 않는다며... 그런 인간들이 제일 싫습니다. 세월호 사고의 본질도 모르고 지 할 말 하는 인간들 경멸합니다.
	저사람들 그런거 몰라요!! 최고 존엄 박그네에 대한 맹목적인 충성의식 가득한 좀비들이에요..
	참담합니다..국가 권력의 개가 되어 스스로 노예가 되려는 좀비들이요...
	공감 200% 합니다
	비오는 거리에 유가족은 뻥뚤린 하늘을 마주하고.추위를 견디며 자식의 죽음에 진실을 알려 달라고 하고 있습니다. 이 정권에 사람같은 놈이 한명이라도 있다면 이렇게 할수 없습니다. 악마들입니다
	삶을 파멸로 종지부를 찍으려는 사람들이 겠죠
	그들은 사는 것도 지겨울 것 같네요.
	누구나
	피해를당할수있는데한치앞도못보는인간들...
	울집에도 있어요ㅡㅡ
	세월호특별법 등 세월호 3법의 협상 기한 마지막 날을 맞아 여야는 오늘 막판 타결을 시도합니다
	세월호 참사 불똥이 소방으로...
	다이빙벨이 없으면 구조가 굉장히 힘든 상황이였다.
	그래서 전문가들이 다이빙벨을 추천한거고..
	그 다이빙벨 투입을 막고 방해한자가 누구인가? 그 놈을 족쳐야 된다.
	선장과 승무원의 처벌로 세월호 사건이 끝나는게 아니다.
	10월의 마지막날입니다.
	10월 뉴스타파 유튜브에서 가장 인기있었던 동영상은 10월 7일 방송된 천안함 관련 소식이었습니다.
	언젠가는 세월호의 진실도 밝혀지겠죠?
	못보신 분들을 위해 링크 공유합니다.
	청소가 되었으면.. 썩고 구린내가 넘 많이 나는 이나라 떠나버리고싶다.. 의료계도 썩었다 ..tv나오는 의사들 전부 돈벌기 수단으로 나온사람들이다 막고 없어지는것도아니고 팔면다돼는것도 아닌 생명을 치료하는의사들이
	ㅎㅎ 세월파들의 배후도 밝혀지겠지?
	세월호 참살이 어떤사건 인데 국민의 뇌리에서 멀어저 간단 말인가, 이상한 나라 이상한 국민성 이다. 해결된게 뭐 있다고~
	'세월호 참사'가 발생한 지 벌써 반 년이 지났는데요. 생존자 귀환을 바라는 간절한 마음을 담아 거리를 메웠던 '노란 리본'을 영구 보존하는 추모식이 열렸습니다
	세월호 대형 참사 이후 안전이 최고 이슈다
	원전도, 평화도, 먹거리도 안전이다.
	세월호 3법` 31일 처리 시한 D-day, 극적 타결하나
	세월호 3法 오늘 타결될 듯.. 정부조직법이 막판 쟁점
	세월호 법이 타결 된다면 바로 위헌 재청 청구...
	#세월호 참사에 허둥대는 박근혜 정부의 모습을 보며, 2012년 박근혜 대통령 후보의 TV 광고 '한국호 선장 박근혜'도 누리꾼들의 집중 조명을 받았다.
	'세월호'가 정치적? 영남대 현수막 게재 불허 논란 - 오마이뉴스
	대통령은 뭘하고 있는지...의전행사만 http://www.viewsnnews.com/article/view.jsp?seq=115356 …세월호사건 당일 7시간 만 문제가 아니다. "조선.동아"와 같은 맥락으로 도대체 박근혜
	대통령은 뭘 하고 계신가. 어떤 회의들을 주재하고 어떤 결정을 하는 걸까.
	#세월호 참사 책임을 회피하는 박근혜의 10년 전 발언도 논란이 되었다. 2004년 故 김선일씨 피살사건에서 야당대표였던 박근혜가 정부의 책임을 물으며 분노를 표했던 것.
	기억을 못하시는 분이라
	시정연설 한번에도 앞다르고 뒤 다른데
	남이 써준 글을 몇년씩 기억하실리가요
	오늘 朝이라이드 역대급 나왔다. - 세월호 '진상' 편 http://www.ilbe.com/4586784777
	원하는 답이 나올때까지 밝혀지지 않는 진상 ㅋㅋㅋ
	김무성 국회 연설, 세월호 유족들 외면하고 안전만 강조
	http://www.mediatoday.co.kr/news/articleView.html?idxno=119708 …
	노사 투쟁으로 일관한다면 그 끝은 공멸… 야당 개헌 압박엔 침묵
	세월호 유족에 진상조사위원장 추천권
	오마이tv 10.29 - 청와대, 세월호 유족 취재하는 기자들 향해 ＂카메라 빼라＂
	박근혜의 세월호 유족 외면 화면, 청와대 기자단에 ‘삭제’ 요청 있었다
	여야 ＂세월호 3법 처리에 의견 접근＂..이견도 적지 않아
	세월호참사 200일 가족 추모식
	세월호 당일 정윤회씨가 만난 사람은.. ＇알선수재＇ 실형 산 역술인 http://durl.me/7noubz 이제 댓통령의 행적만 밝히면 만사 OK
	근데 확실히, 요즘들어 체감적으로 올라가는게 많아서 그런지, 버스에서도 그렇고 세월호 욕하거나 부러워하는(?) 중년들이 간간히 보인다. 지난 여름보다 늘어난것 같고. 세금인상이 세월호 탓이라고 누군가 쑤시고 다니는 듯도
	저도 최근 제법 봐서 좀 무섭더라구요. 뭐가 문젠지….ㅠ 어디서 이상한 소리들이 중년들 사이의 루트로 전달되고 있는 느낌이 들어요. 카톡이라든가
	국회 세월호 유족 농성장, 전기 공급 차단 위기
	침실서 근무한다는 말이냐!!!@ilpyungdad: 김기춘, ‘7시간 동선’ 또 두루뭉술 답변 “대통령은 일어나면 출근, 주무시면 퇴근”
	세월호 참사 당일 동선 묻자 “경호상 못 밝혀”
	청와대, 세월호 유족 취재하는 기자들 향해 "카메라 빼라":
	세월호3법, 오늘 타결될 듯…협상 마지막 시한 http://ln.is/me2.do/hIIFc 하나님.부처님.예수님 제발 통과시켜주게 도와주세요.please 제발.ㅜㅜㅜㅜㅜㅜ
	왜 세월호는 침몰했는가?: 왜 세월호는 침몰했는가? 요새 세월호 참사의 진상을 규명하기 위해 재판이 진행 중입니다. 그러나 재판을 통해 밝혀질 수 있는 일들이 있고, 밝혀질 수 없..
	세월호 유가족은 거지” 소리에 여동생은 하루종일 눈물만
	국회 오늘 대정부질문 실시…세월호3법 일괄처리 되나 - 아시아경제: 동아일보국회 오늘 대정부질문 실시…세월호3법 일괄처리 되나아시아경제... [아시아경제 장준우 기자] 국회는 3...
	세월호 약속지킴이
	주말인 11월 1일 오후 다섯시 청계광장에서 참사 200일을 맞아 추모문화제가 있습니다. 이 날은 꼭 함께해 주실것을 간곡히 호소드립니다.
	세월호 당일 정윤회씨가 만난 사람은.. ＇알선수재＇ 실형 산 역술인 http://durl.me/7noubz 참 알리바이 하나 만드는게 이렇게 세월이 필요하다니 어설퍼도 너무어설퍼
	국케의원 12명 늘어난다고 대한민국이 달라지야 이 말이다세월호 참사하나 합의 못하는 국회가 누구를 위해 국회으원을 늘린단 말인가????
	“세월호 유가족은 거지” 소리에 여동생은 하루종일 눈물만…
	http://www.hani.co.kr/arti/society/society_general/662141.html?_fr=mt5r …
	단원고 희생 김동혁군 어머니, 페이스북에 글 올려
	“같은 반 친구들과 사소한 오해로 말하다 상처받아”
	누리꾼들 “어린 가슴에 멍들지 말아야 할 텐데…”
	CNN 세월호 참사: 고통의 6개월:
	http://youtu.be/Wmloth6GHq8
	변한것은 없고 진실 또한 침몰되었다.
	진실을 밟히지 않는다면
	거짓된 세상을 살아가야 한다.
	결국 죙일 논다는것..스탈린과 똑같은 근무스타일...김기춘, ‘7시간 동선’ 또 두루뭉술 답변 “대통령은 일어나면 출근, 주무시면 퇴근”
	세월호 참사 당일 동선 묻자 “경호상 못 밝혀”
	세월호 295번째 희생자 황지현양…부모 확인
	대통령의 세월호 유족 외면 화면, 청와대 요청으로 기자단이 뺐나?
	박근혜 대통령이 미운 이유는 세월호 사고 초기에는 뭐든 다 해줄 것처럼 약속해놓고 지금은 남쳐다보듯 홀대하기 때문. 연설때문에 국회에 갔던 자리에서 그리 매몰차게 쳐다보지도 않고 지나갈 수 있을까? 자식을 잃은 사람들인데,,,
	세월호 유가족가운데 어떤 어머니가 맹골수도쪽을 바라보면서 이렇게 말했답니다
	이제 그만 가거라 어둡고 차가운 곳에서 더이상 고통 받지 말고 그만 가거라 나라에서 너희들을 구해줄것 같지않다. 다음생애 보자
	어머니의 목은 메었습니다
	세월호 200일.. 비가 온단다. 누군 좋아하겠구나. 빗속을 뚫고 많은 이웃들이 함께 했으면 좋겠다.
	세월호 실종자 수색비용 하루에 3억 5천만원.
	이돈은 누가내나?
	실종자가 아직까지 살아있으리라 생각하는건 아니겠지?
	안타깝지만 이제는 인양하는것이 .....
	실종자 가족에게 수색비용 일부라도 부담하라면 좋아할까?
	세월호에서 돌아가신 모든 승객과 승무원 여러분들의 명복을 빌며 아직 배안에 계신 분들이 모두 무사히 구조되시길 기원합니다

## Sheet: t10_SurveyStandardVolume
															50			1
Entity Volume by Sentiment	positive	neutral	negative	mixed
	3	55	10	0
청와대	0	7	0	0
국회	0	2	3	0
박근혜	0	4	1	0
김무성	0	2	1	0
노무현	0	2	0	0
진도	0	2	0	0
이명박	0	2	0	0
원세훈	0	2	0	0
이종우	0	2	0	0
"카메라 빼라"	0	2	0	0
김기춘	0	2	0	0
“대통령은 일어나면 출근 , 주무시면 퇴근”	0	2	0	0
‘	0	2	0	0
“경호상 못 밝혀”	0	2	0	0

## Sheet: t10_Phrases
개수 : Phrase Mentions Sentiment +/-	Phrase Mentions Sentiment +/-							50			1
Phrase	negative	neutral	positive	총합계
병	1			1
거짓된	1			1
건강하시고		1	1	2
고맙습니다			1	1
고통의	1			1
괜찮다		1		1
극적			1	1
눈물	1			1
눈물만	1			1
눈물이	1			1
답답하다	1			1
마련한		1		1
멋지다			1	1
못하게	1			1
못했습니다		1		1
무기징역을	1			1
미운	1			1
미처	2			2
믿습니다			1	1
반대하면	1			1
변함없는			1	1
보장하기			1	1
보호하고			1	1
부정선거	1			1
분노를	1			1
불똥이	1			1
비겁한	1			1
빈곤한	1			1
뻔하다		1		1
사고가	1			1
사형을	1			1
살리고			2	2
석연치	1			1
세월호 참사	5			5
손상을	1			1
심각한	1			1
쓰레기	1			1
아끼는		1		1
아쉬움이		1		1
연루된		1		1
완성한			1	1
외면하고	1			1
용기를		1		1
위로	1			1
위법한		2		2
유일한			1	1
이상	1			1
이상한		2		2
잃은	2			2
자연스럽게		1		1
젊은		2		2
존경하는		1		1
존엄			1	1
좋겠다			1	1
좋아			1	1
좋은 것			1	1
죄송하고	2			2
죄송합니다	3			3
죽음에	1			1
진실			1	1
진심을			1	1
차단	1			1
참사가	2			2
최고			2	2
최대의			1	1
최악의	1			1
타결		1		1
타결될		2		2
타결을		1		1
현명한			1	1
혼란에	1			1
훌륭하게			1	1
희망이		1		1
희생된	1			1
힘든	1			1
힘입어			1	1
총합계	47	22	24	93

## Sheet: t10_Entities
개수 : Entity Mentions Sentiment +/-	Entity Mentions Sentiment +/-							50			1
Entity	negative	neutral	positive	총합계
	10	55	3	68
45148		1		1
" 세월호 연장전 돌입한다"		1		1
"예수그리스도"		1		1
"이명박"		1		1
"조선.동아"		1		1
"카메라 빼라"		2		2
‘		2		2
“같은 반 친구들과 사소한 오해로 말하다 상처받아”		1		1
“경호상 못 밝혀”		2		2
“대통령은 일어나면 출근 , 주무시면 퇴근”		2		2
“세월호 유가족은 거지”		1		1
“어린 가슴에 멍들지 말아야 할 텐데…”		1		1
CNN	1			1
DNA검사가		1		1
ZRLWW		1		1
각자가		1		1
강남역		1		1
경찰청		1		1
국회	3	2		5
국회가		1		1
국회는		1		1
김구			1	1
김기춘		2		2
김무성	1	2		3
김일성		1		1
날씨		1		1
노무현		2		2
다음아고라		1		1
대한민국은		1		1
대한민국의		1		1
레이디스 코드가		1		1
민주당		1		1
박근혜	1	4		5
박혁진		1		1
버스에서도		1		1
부산역		1		1
비가		1		1
사법부		1		1
새누리당		1		1
선관위		1		1
신안			1	1
안산	1			1
안중근			1	1
영남대		1		1
예수님의		1		1
오마이tv		1		1
울		1		1
원세훈		2		2
유튜브에서		1		1
유훈옥들이		1		1
이명박		2		2
이재오		1		1
이종우		2		2
일본		1		1
진도		2		2
청와대		7		7
카카오톡의		1		1
페이스북에		1		1
한국호		1		1
총합계	17	130	6	153

## Sheet: t10_Queries
개수 : Query Category Mentions Sentiment +/-	Query Category Mentions Sentiment +/-						50			1
Query Category	negative	neutral	총합계
대중 문화		1	1
정치	3	17	20
총합계	3	18	21
