# Supplementary material for: Machine Learning-Based Data Mining Method for Sentiment Analysis of the Sewol Ferry Disaster's Effect on Social Stress
Source: Front Psychiatry. 2020 Dec 23;11:505673. doi: 10.3389/fpsyt.2020.505673 (PMC7785789; doi:10.3389/fpsyt.2020.505673)
Supplement: Supplementary file 1 [file Data_Sheet_1.ZIP › Total/month/8.Total November.xlsx]

## Sheet: Sheet1
	세월호 사건 단원고 희생자가 찍은 마지막 동영상 복원본 공개.
	마지막에 한 대화가 맘아프네요ㅠㅠ
	살건데 뭔 개소리야? 살아서 보자
	하얀나비
	2014.04.16. 4반 단체톡. 사라지지 않는 숫자.
	끝까지 모두를 사랑한다고 했던
	웅기야. 무섭고 추웠을텐데..
	끝까지 밝힐게요.
	세월호 사건을 다룬 영화
	'다이빙벨' 이 개봉했다고 합니다
	세월호 사건을 잊지 말아주세요
	세월호 사건은
	끝나지 않은 사건입니다
	[#세월호 200일] 특별법 제정, 이제 겨우 한 걸음을 떼었습니다. 다시 긴 싸움을 준비하며 희생자분들께 잊지 않겠다고 끝까지 함께 하겠다고 다짐하러 갑니다. 거리에서 만나는 시민 여러분께도 이제 시작이라는 말 전하려 합니다. 서울광장 합동분향소까지 행진합니다
	4반 강혁군은 핸드폰을 두고가서 집에서 울린 단체카톡방. 최성호군의 마지막 메시지. 엄마아빠가 멈출수 없는 이유.끝까지 사라지지않은 숫자.21 .
	광화문 광장에서 세월호 진상규명을 외치는 삼순이 아빠 맹복학님. 세월호 참사 이후로 참 많이 애써오셨죠. 몸사리며 일신의 영달만을 꾀하는 연애인들에게 경종을 울리시는 분입니다.
	11/23 <우리의 하루> → 옆으로 밀어보기 #세월호
	2학년 1반 우소영.생일축하해요.
	아버지께서 보내주신 사진입니다.
	ㅋ 이젠 욕도 안나온다
	76일 간의 청와대 앞 기다림을 마치며 오늘 오후 2시, 기자회견과 함께 청운동 농성장을 정리합니다. 기꺼이 이웃이 되어주신 청운효자동 주민분들, 이곳까지 찾아와 따뜻한 연대의 마음 나눠주신 모든 분들께 감사드립니다 #세월호
	단원고 2학년 8.9.10 반 출석부.
	노란색만 생존.
	11/29 <우리의 하루> → 옆으로 밀어보기 #세월호
	매주 금요일 저녁 7시, 광화문 광장에서 #세월호 와 인권을 이야기합니다
	당신의 권리가 나의 권리, 그래서 ‘우리’의 권리입니다
	돈없어서 세월호 인양포기한다는데..
	근데,
	1천억이나 모인 세월호 기금은 어디간거야 그럼?
	제주는 매주 토요일 7시 30분에 시청앞에서 세월호 진상규명을 요구하는 집회가 있습니다. 전국집회 양상이 그러하듯 인원수가 줄고 있습니다. 세월호 이전과 이후를 바꾸는 힘은 국민에게 있습니다. 함께 해 주세요. #세월호
	나참...
	어제 수색중단 발표했고 가족은 아직 채육관에 계신데 의료진이 가장 먼저 철수한다고 난리.
	한국은 세월호 이전처럼 살 수 없으며, 이·박 정권 역주행에 불량국가로 회귀했다고 백낙청 서울대 명예교수가 장문의 글을 적었습니다. 우리가 나아갈 방향도 제언합니다. http://goo.gl/4OwTMQ
	11/24 <우리의 하루> → 옆으로 밀어보기 #세월호
	지난, 4월 16일은
	하늘이 무너지는 슬픔의 날입니다
	'미안하고, 미안합니다'
	다른 말을 찾을 수없었습니다.
	'잊지 않겠습니다'는 다짐으로
	슬픔을 견뎠습니다.
	'잊지 않겠다'는 한 사람, 한 사람의 마음이 모여 '4.16 세월호 참사 기억공간'(서울도서관 3층)으로 상설화됩니다.
	이곳에서 416 세월호 참사 희생자들은 우리 마음속 별이 되어, 살아남은 '우리들의 나침반'이 될것입니다.
	역사를 잊은 민족에게는 미래가 없습니다.
	오늘, 오후 1시 30분부터 유족들과 함께하는
	새로운 기억공간에서의 첫 추모에 함께해주세요.
	11/4 <우리의 하루> 광화문, 국회 앞, 청운동 농성장 하루 소식 → 옆으로 밀어보기 #세월호
	제주도 강정마을 미해군기지 반대 농성장
	정의구현사제단 문규현 신부님께서 함께 계십니다.
	이곳 주민들도 자신들의 고통만으로도 버거울텐데 세월호 유가족들의 고통까지 함께 위로하고자 하십니다.
	세월호 수색종료...
	많이 안타깝고
	잠수사 분들 고생많으셨습니다
	4월 16일 에서 멈춘시계...
	우리가 잊지 않는 한 진실은 침몰하지 않습니다...
	추운날씨에도 광화문광장에서 진실을 알리려 애써주시는 촛불 시민들... 감사합니다... #세월호 #바꾸세
	11/6 <우리의 하루> 광화문, 국회 앞, 청운동 농성장 하루 소식 → 옆으로 밀어보기 #세월호
	사람은 누구에게나 지금 생에서의 해야할 몫이 있다고 합니다.
	짧게 부모님 곁에 머물다 하늘나라로 간 성호의 몫은 우리에게 절대 잊지말아달라는 사명감을 우리에게 준게 아닐까합니다.
	수목장으로 성호를 보냈던 부모임은 얼마전 친구들이 있는 납골당으로 집을 옮겼습니다. 성호의 집에 고양이를 넣어준 엄마 아빠는 성호가 남긴 나무팻말애 쓴 글을 보고 알게되셨다고 합니다.
	EBS 2부... "당신의 가족은 안녕하십니까?" 지금 방영중이군요.... ㅠㅠ #세월호
	[광화문 촛불] "우리가 저마다 힘에 겨운 인생의 무게로 넘어질 때 그 순간이 바로 우리들의 사랑이 필요한 거죠" 이소선 합창단에서 멋진 노래로 따뜻한 마음 나눠주고 계십니다 smile 이모티콘:) #세월호
	세월호 집회에 참여햇다는 증거를 찾기 어렵다고 판단한 경찰이 집회참가자가 입었던 옷을 압수수색하겠다며 집으로 들이닥쳤습니다. 이런 사건으로 이렇게나 쉽게 영장을 발부해주는 법원과 판사도 문제가 있습니다. 영장발부가 자판기를 통해 이루어지는것도 아니고... 세월호참사 희생자들을 추모했던 검경의 탄압이 점점 더 노골적으로 이루어지는 것 같습니다..
	11월 4일 청운동에서의 마지막밤
	찬바람에 부쩍 쓸쓸해진 엄마아빠의 그리움은 깊어가고.
	무심코 밖에 나와보니 예은아빠 머리위로 감나무에 3개의 감이 열려있었습니다. 그동안 예쁘게 익을 때까지 아무도 모르고 있었는데 마치 그동안 바라보고 있었던 것 처럼. 마지막 날 밤에 엄마아빠의 눈에 보였습니다.
	이제 다시 시작하는 마음으로.
	진상규명의 절차와 과정. 그리고 처벌까지.
	시민이 지켜봐야할 때가 아닌가 합니다.
	기억하시나요? 세월호 참사가 '돈 때문에' 벌어졌다는 사실을.
	<11/13(목) 세월호 주요일정>
	#세월호 참사 212일,
	★광화문 광장 농성 123일
	◆16시
	<광화문 TV> 생중계 시작!!
	: 매일 16시~21시까지
	세월호의 진실을 전합니다.
	: 국민간담회, 특별법해설,
	보이는 라디오, 촛불문화제 등
	다양한 프로그램 진행
	: 아프리카tv에서 <광화문TV>를
	검색해주세요.
	: 광화문 세월호광장
	♥많은 시청바랍니다~!!
	11/9 <우리의 하루> 광화문, 국회 앞 농성장 하루 소식 → 옆으로 밀어보기 #세월호
	사랑은 마음을 공유하는 것입니다.
	사랑은 행동하는 것입니다..
	광화문의 밤은 이렇게 사랑이 넘쳐 흐릅니다..
	#세월호 #바꾸세
	세월호 1등 항해사를 바꿔치기 했군. 국정원작원으로 의심되든 1등항해사가 다른 인물로 나타났다. 그리고 기관의 특수화학약품 처리반도 그리될까?
	“#세월호 침몰 사고 이후 사회가 이 아이들을 어떻게 대해야 할까, 어느 정도 힌트를 제시해야 한다는 사명감에서 만든 영화다. 아이들도 스스로를 구원할 수 있다. 그걸 알아줬으면 좋겠다.” <#거인> #김태용 감독
	김태용 감독의 가슴아린 자전담 <거인> 풀 스토리, 들어보시죠. 인터뷰 | <거인>③ “세월호 침몰 이후, 한국사회에 고한다
	이렇게 시작한 청운동 농성장이 내일 기자회견 후 철거 합니다..세월호 참사 진상규명은 이제부터 시작인데 많은사람들이 끝난거 아니냐구 합니다..
	아직 진도에는 9명의 실종자가 남아 있습니다..
	뭐가 끝난거죠?
	세월호 참사 100일째, 팽목항에는 '하늘나라 우체통'이 세워졌습니다. 우체통을 세운 송길원 목사는 “슬픔에는 유통기한이 정해져 있지 않다. 빨리 일어나라고 하는 건 한번 더 상처를 안기는 꼴”이라며 “충분한 시간을 보내면서 진심으로 함께 아파해야 이겨낼 수 있다”고 말했습니다.
	11/13 <우리의 하루> → 옆으로 밀어보기 #세월호
	지난 1일 세월호 참사 200일을 맞아 공개된 특집 다큐 '정부와 검찰은 밝히지 못하는 세월호의 진실' 영상이 온라인상에서 화제가 되고 있습니다. '진실은 침몰하지 않는다'는 부제의 이 영상은 3일 유튜브와 페이스북 등 SNS에서 널리 공유되고 있다는군요. http://omn.kr/aq15
	참사 200일, 세월호 생존 학생의 편지
	진짜 눈물나네요.. 꼭 보시길 바랍니다.
	돈보다 생명!
	[#세월호 200일] 가족들이 맨 앞에 자리하셨어요. 아직 돌아오지 못한 9분이 계시기에 오늘의 추모식은 온전한 추모일 수 없습니다. 특별법 제정으로 이제 막 진실을 향한 첫걸음을 뗐을 뿐입니다.
	지난 200일 동안 가족분들이 앞에 섰다면, 이제 우리가 가족이 되어 그 앞에 서야 하지 않을까요? 다시는 없어야 할 참사를, 안전한 사회를 만들기 위한 우리의 마음을 다시금 모아주세요.
	가수 이상은님의 목소리가 울려퍼지는 청계광장에는 많은 분들이 함께하고 계십니다. "잊지않을게 끝까지 밝혀줄게"
	[속보]정부, ‘세월호 수색작업 종료’ 발표
	2014.11.26 안산분향소.
	한번 뭉칠까요?
	#세월호 희생자를 위한 기억공간에는 희생자들을 추모하는 종이배 와 노란리본이 전시되어 있고 한쪽 벽에는 부모님들이 쓴 편지와 희생자들이 살아 숨쉬며 날아가는 것을 표현한 노란별과 노란나비가 꾸며져 있습니다.
	유가족들은 말합니다.
	"영원히 기억해 주세요"
	#세월호
	16일 도봉416약속지킴이 첫 행동 세월호 참사를 잊지 않겠다 진실이 밝혀질때까지 노란리본을 달고 다니겠다는 의미로 자신이 달고 다니는 노란리본과 함께 sns에 글을 올렸습니다
	함께 해준 유진누나, 세동,유경,동완 현웅 감사
	11일 오후 서울 광화문광장 세월호 농성장 앞. 농성장을 철거하겠다고 달려드는 어버이연합, 한겨레청년단 등 보수단체 회원들...12일 오늘도 농성장 철거를 위해 광화문광장에 모이기로 하면서 또 다시 충돌이 우려됩니다.
	<11/19(수) 세월호 주요일정>
	#세월호 참사 218일,
	★광화문 광장 농성 129일
	◆16시
	<광화문 TV> 생중계 시작!!
	: 매일 16시~21시까지
	세월호의 진실을 전합니다.
	: 국민간담회, 강연 및 토론,
	보이는 라디오, 촛불문화제 등
	다양한 프로그램 진행
	: 아프리카tv에서 <광화문TV>를
	검색해주세요.
	http://play.afreeca.com/sewolho416
	: 광화문 세월호광장
	♥많은 시청바랍니다~!!
	◆19시
	<진실을 밝히는 촛불문화제>
	: 광화문 세월호광장
	★진실규명의 시작은
	당신이 <4.16약속지킴이>가 되는 것입니다. 가족이 되는 것입니다.
	국회 본회의에서 ‘세월호 3법’ 통과 직후...
	웃는 여야 원내대표단, 그리고 우는 세월호 참사 유가족들 (권호욱 선임기자)
	조미선 집사(50)가 광화문광장에서 특별법 서명운동을 하며 유가족과 함께 시간을 보낸 지 3개월이 지났습니다. 그는 세월호 현장, 유가족이 있는 곳이 '선교지'라고 했습니다. 세월호 유가족은 "모든 기독인이 조미선 씨만 같으면 좋겠다"고 합니다.
	세월호 집회, 살려달라고 창문을 때리는 그 광경 '어떻게 잊겠느냐!'
	http://www.amn.kr/sub_read.html?uid=17342&section=sc4&section2= …
	정권이 방송이 얼마나 잘못 했는지 끝내 다 밝혀질 것
	이유없는 무덤없고 의미없는 죽음은 없다 아니 없어야 한다 304명이 희생된 세월호 이전과 이후 우리사회가 얼마나 달라졌는가
	신해철씨의 죽음이 헛되지 않기 위해서는 우리모두가 의료사고에 대해 관심을 기울여야 한다
	김어준 파파이스 김지영 감독이 암시하는 세월호 무서운 진실
	이백스무아흐레째[229]. 세월호 참사 때 꼼짝도 못했던 통영함을 방산비리 터지자 음파탐지기도 없이 현장에 투입하는 해군. 참 군대가, 정부가 움직이게 하는 게 무엇입니까? 자기들 살고보자는 동기 뿐입니까?
	세월호는 고의침몰 파파이스32회:
	파파이스 들을때마다 울게 되네요, 유가족 분들 얼마나 원통할까요, 세월호 초기 아이들이 올린 페북, 유언비어라고 유포자 처벌하겠다던 이 정부 용서할수 있을까요?
	꺼지지 않는 세월호 촛불.. “진상규명 국민의 손으로
	대선 부정선거, 내란음모 조작, 세월호 대참사, 통합진보당 해산 강행 등!!! 이 문제를 제대로 해결하려면 많은 관심과 적극 동참으로 진보대통합을 이루어야 합니다.~
	헐대박)세월호 팽목항 집회 참가비 4만원(식대별도 잼): 댓글 반응!ㅋㅋㅋㅋㅋㅋㅋㅋㅋㅋㅋ
	세월호참살은 국정원이준비한 박근혜18대ㆍ부정선거상쇄아이템세월호충돌한ㆍ길이100미터잠수함!
	해경123정ㆍ세월호ㅡ밧줄로끌고다니면서 더빨리ㆍ침몰!시킨것
	파파이스 32회. 세월호에서 일주일만에 올라온 아이. 냉동고에서 꺼내보니 발이 붓지 않고 평소와 똑같아. DNA가 다르다 해서 자기 아이 아닌줄 알았는데. 난리치니 그제서야 'DNA가 일치한다' 고 말바꿈
	(아이잃은 엄마) "아이가 해병대 캠프에서 무사히 돌아온후 다른 아이들이 캠프에서 사고나 죽자 '우리 아이 아니라서 다행이다' 했었는데, 세월호 참사로 아이가 죽게되자 그때 다른 아이들의 사고에 대해서 진상규명 같이 촉구했어야 한다는 것을 절감한다"
	[‘세월호 대학살’ ‘잠수함 충돌설’ 구속수사 시작]
	표현의 자유에 의하면 국민들은 어떤 의혹이라도 제기할 수 있어야 한다. 정부는 국민적 의혹을 해명하고 해소해 주어야 하는 것. 진의가 가려지지 않은 상태에서 국민을 잡아가두는 것은 반헌법적 처사다.
	세월호 합동분향소를 방문한 박근혜는 유가족으로 보이는 할머니와 감동적인 장면을 연출해 뉴스를 가득 채웠다. 그러나 할머니는 유가족이 아니라 청와대 측이 섭외한 인물. 조문객을 조문했다는 비난이 일었다.
	법집행을 잘못하면 엄격한 책임이 뒤따른다는 것을 이번 사건을 지휘하는 검사들이 간과한듯. TV조선의 커다란 파공(충격에 의한구멍)에 의해 세월호가 침몰하고 있다는 보도내용을 정부는 아직까지 해명을 못하고 있다.
	영국의 보험사가 세월호가 폭탄에 의해 침몰한 사건이라고 보험금 지급을 거절하고 그 근거로 세월호 내부에서 일어난 폭발영상과 기관실후부의 찢겨진 사진을 근거로 들었지요. 세월호는 과적에 의한 사고가 아닙니다.
	선박보험의 경우 로이드외 영국계 재보험사에 가입하는 경우가 많습니다. 또한 영국정보기관의 전세계 감청은 미국보다 한수위로 알려졌지요. 폭발에 의한 지급거절이라면 한국내 보험사도 할말이 없겠군요. 이제 폭발이유를 정부가 해명해야겠네요.
	만약에 세월호 사고가 대북용의점이 발견되었다면 난리법석을 떨었을텐데.. 직접적 사고원인과 사고관련 증거들을 은폐한 정황과 증거가 있는것으로 미루어 시민들이 추정하는대로 정보기관이 개입된 고의적 테러라는 결론에 도달하게 됩니다.
	당시 제7함대 소속 4만톤급의 본홈리처드함이 4월 7일까지 한미 호주 연합상륙훈련을 마치고 4월 15~18일까지 진행되는 훈련을 위해 대기중이었으며 당시 인명구조 전문용 수직이착륙기 오스프리가 있었음에도 한국이 도움을 사절했다고 굿모닝 런던은 전한다
	세월호 사고당시 현장으로 급파된 본홈리처드에 있던 MH60 헬기 두대가 출동하자 한국측은 어찌된 영문인지 사고지점에서 5~17마일 떨어진 곳을 수색해달라고 요청했음을 미군 대변인이 밝혔다. 다른 무엇이 있었다는 얘기다.
	당일 시간대별로 정리된 영국BBC 방송 자료사진은 오전 12시 까지는 구조가 가능했음을 자료로 남겠다. 따라서 7시 10분 사고발생 시각부터 구조가 가능했으나 세월호가 너무 많은 희생자가 나온것은 구조실패가 아니라 고의적 집단살인이었음을 보여준다.
	해경 경비정이 세월호를 더 빨리 침몰시키지 않았다면 5시간이 넘는 충분한 구조의 시간이 있었음에도 해경경비정이 구조를 외면하고 세월호를 묶어서 더 빨리 침몰시킨 상황과 충돌 혹은 고의적 폭파에 대한 명령 계통의 수사가 반드시 이루어져야 한다
	전세계 사람들이 다 보는 앞에서 테러범이나 적군이 아닌 공무원이 국민을 더빨리 죽이기 위해 기울어진 세월호를 당겨서 넘어뜨리는 행태를 보일 수 있는 나라는 대한민국 말고는 없을겁니다. 그런데 국민은 진상보다 보상금에 관심을 갖네요
	첨부터 죽이려고 작전 실행한겁니다. 소방서 헬기에게 이탈지시하고 구조하러 온 화물선과 어선들의 구조활동을 막으려고 이탈명령했지만 어선들이 지시를 듣지 않았지요. 언딘이 올때까지 대기하라 지시했지만 언딘은 아예 구조장비가 없었어요.
	5월9일 JTBC가 공개한 故김시연 양의 휴대폰 영상에는 배가 기울자 당황하는 학생들의 모습, 가만히 있으라는 안내방송을 불신하는 아이들의 대화가 담겨있었다
	광화문 세월호 광장입니다!
	오늘은 4월16일 입니다!
	세월호는 고의침몰이다
	4월16일 이후 세월호 희생자 가족들을 다룬 EBS 다큐프라임 <나는 부모입니다> 잊을 수 없는게 있다. 그리고 잊혀져서는 안되는것도 있다. http://www.dailymotion.com/video/x2al2si_ebs- …다큐프라임-가족쇼크-1부-나는-부모입니다-
	경향신문 조형국 기자는 "세월호 진상조사원장에 이석태 전 민변 회장 추천"이라고 했다. 세월호 유족은 더 이상 어린 생명을 정치적 흥정으로 여기지 말았으면 좋겠다.
	완전침몰 45분전, 해경123호는 현장도착후,세월호내부로 진입하지않았고,탈출방송도하지않았고, 주변 대형선박을 이용하여 승객탈출이나 침몰지연작전도 쓰지않았으면서, 선장일행만 재빨리 탈출시켰다.
	세월호 모금액이 정부부처 해당학교 방송사등 여러곳에서 상당 할텐데 그돈이 다 어디로 갔나? 그 돈은 세월호 유가족이 원하는 진실을 밝히는데 쓰여 져야 한다 모금액의 정산 내용 집행 등을 모두 투명하게 밝혀라
	다이빙벨로 진실을 촬영 기록 증거보존하라!
	[팩트TV] 세월호 생존자 “고통의 광경을 잊지 않으려고, 하루에도 몇 번씩 되새긴다”
	http://goo.gl/qKK4Pz
	“유족들 앞에 죄인으로 살 수밖에 없는 마음을 정부가 어찌 이해하겠나”
	일년간 법정서 싸운돈 일부 를 도움펀드로 보냈습니다.형편이 좋다면 다 후원했겠지만요 ㅠ.ㅠ 늘 세월호진실에 앞장서 주세요 .고맙습니다:-)
	감사합니다. 힘들게 생긴 돈을 저희 팩트TV 도움펀드로 보내주셔서...팩트9뉴스를 통해 열심히 진실한 보도로 보답하겠습니다.
	ㅎㅎ 아니예요 ;;;세월호때 감동받아서요 ㅠㅠ 정기후원금이 넘 적어서 항상 맘에 걸렸어요 . 또 현금서비스 인생으로 살아야하겠지만 마음이 풍성해져서 도리어 감사드려요 .응원합니다 *^^* 아자아자!!!!!
	김지영 감독이 암시하는 세월호의 무서운 진실
	팽목항서 세월호 희생자 위로 수륙재 봉행 http://me2.do/5UIZDgql 출처 : 네이버 뉴스
	세월호 대학살’ ‘잠수함 충돌설’ 구속수사 시작
	“명예훼손이 반의사불벌죄에 해당함에 따라 논란의 여지가 없도록 김 전 청장과 해경123정 대원 4명, 세월호 1등 항해사 등에게 처벌의사를 확인했다”http://m.mediatoday.co.kr/articleView.html?idxno=120313 …친절한 검자씨
	국내외에서 시국선언이 이어졌다. 외국에서 활동하는 학자 1074명은 정부에 #세월호 참사 책임을 물으며, 공익을 위한 규제 강화를 요구하는 성명을 냈다. http://bit.ly/1qBLe2i
	범세계 세월호특별법 청원운동
	http://sign.sewolho416.org 세월호 천만인 서명운동
	ttps://secure.avaaz.org/kr/sewol_ferry_never_again_loc/?cziVDgb … 아바즈 청원 서명
	결과를 가늠하지말고 할 수 있는 모든 것을 다해봅시다
	헐대박)세월호 팽목항 집회 참가비 4만원(식대별도 잼): 댓글 반응!ㅋㅋㅋㅋㅋㅋㅋㅋㅋㅋㅋ
	세월호
	희생자 추모 및
	진상규명을 촉구하는
	밴쿠버 집회
	'세월호 선체를 인양하라!'
	2014년 12월 13일(토)
	2시부터 4시까지
	Vancouver Art Gallery
	세월호를 기억하는 밴쿠버사람들
	무상급식 반대하는 집단중에 일부 유아원 유치원 운영자들이 있더군요~
	자신들에게 지원되는 지원금이 줄어든다고 그러는것 같죠?
	이나라의 수준이 딱 그정도 입니다!
	공무원연금줄인다니까 10만이 모였다죠?
	세월호집회는 어땠나요?
	세월호 집회, 살려달라고 창문을 때리는 그 광경 어떻게 잊겠느냐! 서울의소리
	천인공노할 짓거리는 아무도 안 믿는다는 사실을 이용한 범죄 시리즈~~!
	전두환, 이명박, 박근혜로 이어지는
	KAL기 폭파 사건.
	천안함.
	세월호.
	11.30/세월호참사 229일째
	학살피해자 295명
	탈출하신 분 172명
	알려진 실종자 9명
	구조자 0명
	민간잠수사 희생 2명
	소방관 희생 5명
	수색지원민간선원 희생 1명
	자원봉사자 희생 1명
	PTSD 희생 교감,경찰,자원봉사자님
	그외까지
	기억합시다.
	세월호에는 국정원이 깊숙히 관련되어있고, 세월호 승조원은 가장먼저 국정원에 보고 했다한다. 국정원은 청와대 직속이다. 그러므로 청와대는 즉시 상황을 파악할수 밖에 없다. 그런데 이게 말이 되는가?
	세월호 희생자들을 기억하는 304일 미사 안내
	아프리카TV에서 "[생]광화문TV 세월호사건 진상규명촉구 촛불문화제_11.29" 방송을 보고 있어요. 함께 보실래요?
	美<포린 폴리시> 朴정부 무능 지적.. “침몰하는 정부”
	http://www.gobalnews.com/news/articleView.html?idxno=11597 …
	“韓정부, 세월호 책임회피로 불안감 조성.. 한국인 참사 극복 못해”
	꺼지지 않는 세월호 촛불.. “진상규명 국민의 손으로”
	http://www.gobalnews.com/news/articleView.html?idxno=11620 …
	광화문 촛불 문화제.. “국민 감시 없다면 세월호 진실 또 다시 침몰
	영국판 '세월호'사고, 영국 정부가 한 일은? http://laborhealth.or.kr/38756 한국도 기업의 경영실패 혹은 고의적 태만에 인한 사망을 '기업에 의한 살인'으로 규정, 엄하게 처벌하는 법제도 도입을 검토할 시기가 왔다.
	국민안전처 초대 대변인 고명석씨 내정 http://www.hani.co.kr/arti/politics/administration/664843.html …
	세월호 참사때 매일 아침11시에 거짓말지껄이던 넘이 승진하네요
	중요대목의 동영상과 CCTV가 감쪽같이 사라졌다는 것은 세월호 사건이나 신해철 사건이나 똑같다. 그렇다면, 이 둘의 범인은 하나 ? 에이 설마...
	참사 206일 세월호특별법이 겨우 통과됐습니다.우리 정치의 민낯을 드러낸 기간이었습니다.지금부터가 더 중요합니다.철저한 진상규명은 법만으로 안됩니다. 진실을 가로막을 많은 비협조와 방해들과 싸워야합니다.그 너머에 사람이 먼저인 새로운 나라가 있습니다.
	코메디임다
	세월호사고는단순조작미숙사고판결남
	영화화제안으로세월호항적분석결과갈지자운항에의한급선회사실을밝혀내신미친김지영감독이파파이스통해밝힘
	그럼국가모독죄로콩밥을먹여야함에도
	김감독이지적하는
	실수로조작된항적들을
	줄줄이
	국가가수정함
	세월호에서 돌아가신 모든 승객과 승무원 여러분들의 명복을 빌며 아직 배안에 계신 분들이 모두 무사히 구조되시길 기원합니다
	더이상 이땅에 세월호와 같은 상쳐가 되풀이 되어서는 않될것입니다.
	더많이 연대하고 한달에 한사람씩 올바름을 일깨워준다면 가능하리라 생각합니다.
	한걸음 한걸음 걸음마 하는 자세로 임하다보면 안전한세상 안녕한세상 우리의 힘으로 이뤄지리라 생각합니다
	정부여당 의도대로 참 잘돌아간다.
	4자방과 세월호 그리고 방산비리는 그렇게 잊혀지는거니?
	野 내부 반발 암초 만난 세월호法11일 野 의총이 분수령
	123함정 정장 세월호 법정에서 ‘횡설수설’
	★해경123정ㆍ세월호를ㅡ밧줄로묶어
	ㅡ끌어당기며침몰시키는ㆍ증거자료
	★김기춘의 말만듣고 관매도에 헬기를타고 도착한닭은ㅡ9시30분이넘도록세월호가 코빼기도ㆍ보이지않는것에ㆍ화가나서
	세월호를 뒤집어엎어라ㅡ전원ㆍ몰살해라
	김기춘은 이때까지도 일본에서 세월호와동급배가 13시간동안이나 떠있었다는것을 알고있었고 '골든타임'이 10시간 이상 될 것이라고 믿고 있었다
	세월호가족들을 현장에보내지도않는 정권..." =>풍랑이 치는 사고현장에가족들이가겠다하여 허락한후또사고나면 누가책임?나라에서 장관까지 수개월씩 현장에상주시키며 국력을다하여 구조활동을폈는데 뒤통수치는 배반의선동..한심
	터무니없이 조력권행사를 민변징계요청한 꼼수는 앞으로 있을 세월호조사단에 민변전문가 참여배제를 위한 암수라는데. PaPa Is a good
	니들이야 말로 빨갱이 간첩들이지
	아님 관종이거나
	간첩들이라면 저렇게 방해하는게 목적중의 하나인데?
	노인들이 썩어빠진 몸뚱이를 끌고 개짓하러 나왔구나.
	개새끼들. 비탄에 잠기고 진상규명에 대해 생각하진 못할망정 제 그릇된 방향과 경험에만 눈이 멀어 거품물고 달려드는 추한 꼴이다.
	윗물이 썩어 흐르지도 못할 정도니.?
	오호 심장이 떨려옵니다. 저소리에 동조하는 사람들이 이 땅 대한민국에 함께 공존한다는게 몸서리처지는군요. 사람의 탈을 쓰고 어찌 감히 저럴수 있단 말인가...부모를 여의고도 3년을 숙고하건만 천하의 애지중지 여긴 자식을 가슴에 묻은 저들의 마음을 해아리지 못하는 게 어찌 사람이라 하겠는가... ?
	나라꼴이 꼴이 아니구나. 상식이 없는 사람들.... 정치가들의 책임이다. 이것은 있을 수 없는 일입니다. 어버이연합 누구를 위한 어버리란 말입니까. 새끼를 잃은 아비의 입장에서 당신들이 저지른 것이 무었인지 아시나요. 당신들은 천륜을 배반하는 짓거리를 하고 있는 것입니다.?
	저 미친늙은 인생들이 왜 저런짓을 ?? 아픔을 공유하지 못하는 이 공동체는 미래가 없다.?
	늙으셨으면 그만 돌아가세요....?
	저 늙은놈들은 죽어야돼 이나라의 독버섯들 늙으면 개도 안물어 간다고 하더니만 ?
	늙기 싫다 ...?
	보수 더럽히는...에휴?
	얼어죽을 툭하면 농성장 만들고 뭐던지 떼쓰면 나올거라 생각하는 빌어먹을 행동들이나 하는 인간들
	옛날 속담에 우는애기 젖 더 얻어먹는다 뭐 이런건가? 하나 주면 두개 달라 하고 두개 주면 열개 내놓으라는 떼거지 심뽀들
	언제나 좀 깨우칠려나 지금 저노인들 이라도 있으니 이나라가 유지가 되고 있지 않나 싶다 먼훗날 저노인들이 간후에는 이나라가 어찌될지 훤히 보인다 고급 직장은 실력이 안되고 궂은일은 하기 싫어하는 멍청한자들이 많으니 어슬픈 민주주의만
	내세우며 툭하면 농성이나 해댈테니 나라꼴이 뻔한것 아닌가 추운날 추위가 무서워 못나가는 멍청한자들 악풀이나
	올리면서 가장 애국자인냥 떠들고 있으니 웃기는 코메디가 아닐수 없다 ?
	KIA~ 개마이 찌라시 뉴스 아니랄까봐 빨갱이 백수새끼들 와서 지들끼리 물고 빨고 난리났네 ^ㅡ^
	그래봤자 너희들은 빨.갱.이.알.바 ^ㅅ^)/ ㅋ?
	어르신 분들한테 이런 말을 잘 하질 않는데,이번만은 해야겠네요.나이를 드셨으면 곱게 드셔야지,귓구멍으로 드시면 안되죠. 불법 천막? 국민의 권리 중에서 이렇게 시위 하는 것에 대한 자유도 있단 걸 모르시나?남의 권리 침해 하시지 마시고,그냥 방에서 손녀랑 같이 놀아주시길.그게 더 가치 있는 일이겠죠.세월호 특별법은 진정으로 유가족이 원하는 것이 없는데도,그게 불만이라고 하시는 분도 제대로 아시고서 지껄이시길.정부 쪽에서 지껄이는 세월호 특별법은 남겨진 유가족한테 이런 혜택 줄테니 옛다,먹고 떨어져라.와 같은 겁니다.?
	사는게뭔지
	저런지랄안하곤 살수없는건지 ㅉㅉ
	?
	그러게요..아무리 좌파들과 세월호 특별법 요구하는 사람들이 쓰레기 같아도 그렇지;;;저런 보수 단체의 행동도 좋아보이진 않네요..?
	도대체 간식값은 어디서 나왔을까요? 저노인네들 일당 얼마나 받았을까요? 그 돈은 어디서 나왔을까요???(세금이 아깝다...)?
	간식 얻어먹기 힘드네..ㅋㅋ?
	나이는 똥구로 처먹었나? 인생 여러가지로 사는데 참 가관이다. 또 간식은 처먹네.. 철들어라 추피낭들아.?
	미친 영감탱이들.. 용돈 몇푼에 자기 세월을 팔아 먹는구나.?
	저건 보수가아니다 꼴통들일뿐 ㅉㅉ?
	놀부심보는 아무것도 아닌듯 ?
	헐~~ 어르신들이 아니라 노인네....위로는 못할망정 뭐하는 것인지..넘 하시네요.
	자녀잃은 원통함을 빨리 풀어드려야되지 않겠어요?
	빨리좀해결해주세요!~~나랏돈받아 일하는분들아!?
	저 인간들은 지 손주가 세월호같은 사고를 당해도 저럴까? 노인이라면 초상집에서 어떤 행동을 취해야 할지 더 잘알텐데
	모른척 자식잃은 부모에게 달려드는 꼬락서니를 보니 누군가의 조직적 사주를 받고 동원된 사람들은 분명해 보이네.
	정부가 용돈주면 지 손주 목숨도 용돈 몇푼에 팔아넘길 인간들
	국민을 기만하고 유가족에게 피해를 주는 허위사실 유포의 중심에 저 노인들과 새누리가 지원하는 자칭보수단체들이 있는걸 봐도 저들의 배후는 한자리씩 해처먹으려 정권을 잡은 새누리임은 분명하고
	새누리는 자신들의 부귀영화를 위해서라면 자식잃은 부모들조차도 조롱과 폭력의 대상으로 삼는 반인륜적인 존재들로 국기및 국민을 해치고 나라를 망치는 악의 축으로 보임??
	연말 연애대상은 연애인들이 울겠군! 이정도 연기는 해야지 그래야 간식도 먹을거 아녀?
	누가 싸준건지 모르지만 도시락 맛있게 드시고 앞으론 그런짖 하시지 마세요?
	(정상이라면 저럴 수 없지) 저거 도대체 누가 사주하는거지? 누가 비밀요원 좀 파견해 보면 좋겠네~?
	아이고 할아버님들 추운날 괜히 밖에나오셔서 그러지 마시고 뜨신방에서 손녀 손자들과 같이 놀아주고 그러세요. 보기 안좋습니다..?
	니들 손주가 죽었어봐라.....
	이런 니기미......
	?
	저렇게 달려들어서 경찰이랑 몸싸움하는건 합법인가보네 ㅉ?
	가스통할베들은 꼭 이럴 때 이런다니까요... 나라망신입니다.?
	누가보면 광화문광장에 매일 산책하러나오는분들인줄알겠엌?
	이야 하루 일땅 버렸네 ?
	고려장제도 부활이 시급합니다..?
	와 진짜 왜저러지.. 싸이코같다?
	정말 속상합니다.
	생각이 다른분들과 이정도로 소통이 안된다는것이...
	어버이연합, 서북청년단, 한겨레청년단...등등... 어느단체가 후원하는지 궁금합니다.
	예전, 서북청년단이나 보도연맹 사건처럼 이승만 같은 사람이 있는건 아니겠지요?!!!?
	늙은놈들이 뒈질날이 다가오니 발광을 하는구먼, 지옥에 가거든 염라대왕한테가서 데모 해라.천당에 보내 달라고...개자식들,?
	저들을 왜 보수단체라고 말하지 가자양반??
	이럴땐 경찰이 마냥 밉지만은 않네요~
	저 노인네들 어떡하죠~~~???
	한숨만 나옵니다. 에휴~
	정치와 근현대사 교육이 꼭 필요하다는 생각이 듭니다.?
	어르신들 용돈도 충분하고, 여가거리도 충분하다면 저렇게 추운 거리에 나와서 헛짓거리 안하신다.
	저런 행동하게 뒤에서 사주하는 놈들이 더 나쁜 놈이지...?
	간식개꿀 ㅋ?
	나이먹는 법만 배웠지 사람되는 법을 배우지 못하였구나 노망난 노인네들 ?
	불법 점거라고 하는데;;불법 점거면 -0- 경찰이 이미 치웟겟지 이 노망난 할배들아...ㅉㅉㅉ 아들 손자보기에 부끄럽지도 않으심??? ㅉㅉㅉ?
	간식값 하셨네요.^^?
	간식이 목적인가??
	미친개에 몽둥이가 약이지?
	제발 단체로 목매고 자살좀 해라 산소아깝다 썩은내 나는 노인네들아
	보수 단체 라는 말 쓰기 쪽팔리지도 않나?? 선진국 가서 물어봐봐 저짓 하는게 자칭 보수 인지 아닌지를
	아마 잡혀가거나 총맞아 뒤질거같은데 ?
	와 보기 흉하네
	노인이면 노인답게 좀..
	?
	할아버지들이라 그런가 좀 귀엽게 느껴지기도 하네요...아직도 기운들이 넘치셔 ㅋㅋㅋㅋㅋ?
	저희 부모님이나 주변 어르신들 대부분이 세월호유가족에 안타까워하시는 분들이 굉장
	히 많습니다.. 일부 극보수 어버이연합단체의 비상식적인 행동에 대다수 국민은 잘못된 행동임을 아십니다.. 어르신들이 다 저러신것이 아니란걸 압니다.. 자식 잃어 슬픔을 가진 유가족에게 욕설과 폭력적 언사를 하는 것이 남녀노소를 떠나서 잘못된 행동임을 잊지 않겠습니다..동방예의지국이란 옛말을 스스로 무너뜨리는 행동들이십니다...?
	보수라
	너무 폭력적이다. 도대체 당신네들한테 얼마나 피해를 줬다고..?
	아버지연합 개뿔?
	늙은 노예들 불쌍하네 돈 얼마짜리들인가 이게 나라인가?

## Sheet: t11_SurveyStandardVolume
															50			1
Entity Volume by Sentiment	positive	neutral	negative	mixed
	3	63	25	0
광화문	0	6	0	0
국회	0	4	0	0
청와대	0	3	0	0
EBS	0	2	0	0
김태용	0	2	0	0
김지영	2	0	0	0
서울광장	0	1	0	0
서울대	0	1	0	0
제주도	0	1	0	0
문규현	0	1	0	0
성호의	0	1	0	0
"당신의 가족은 안녕하십니까 ?"	0	1	0	0
"우리가 저마다 힘에 겨운 인생의 무게로 넘어질 때 그 순간이 바로 우리들의 사랑이 필요한 거죠"	0	1	0	0
“#세월호 침몰 사고 이후 사회가 이 아이들을 어떻게 대해야 할까 , 어느 정도 힌트를 제시해야 한다는 사명감에서 만든 영화다 . 아이들도 스스로를 구원할 수 있다 . 그걸 알아줬으면 좋겠다 .”	0	1	0	0

## Sheet: t11_Phrases
개수 : Phrase Mentions Sentiment +/-	Phrase Mentions Sentiment +/-							50			1
Phrase	negative	neutral	positive	총합계
거절하고	1			1
고급		1		1
고맙습니다			1	1
고통의	1			1
곱게			1	1
공익을 위한		1		1
구조활동을		1		1
귀엽게		1		1
극복			1	1
꾸며져			1	1
내란음모	1			1
노골적으로	1			1
다양한 프로그램			2	2
대학살	2			2
돌아가신	1			1
만나는		1		1
많은 관심과			1	1
맛있게		1		1
명복을 빌며		1		1
못할망정	2			2
무사히			2	2
반대하는	1			1
부귀영화를		1		1
부정선거	1			1
부활이			1	1
비난이	1			1
사고가	2			2
사주를 받고		1		1
새로운 나라가			1	1
선진국		1		1
세월호 참사	11			11
세월호 침몰	1			1
시위		1		1
시작하는		1		1
실력이			1	1
싫다	1			1
싫어하는	1			1
싸움을	1			1
쓰레기	1			1
안전한 사회를			1	1
안타깝고	1			1
앞장서			1	1
어렵다고		1		1
엄하게	1			1
예쁘게			1	1
외면하고	1			1
웃기는			1	1
위로	1			1
응원합니다			1	1
이겨낼			1	1
이상	2			2
잃어	1			1
잃은	1			1
잘못하면		1		1
재빨리			1	1
조작	1			1
좋겠다			3	3
죽음이		1		1
죽이려고	1			1
지원하는		1		1
진실			4	4
참사가	1			1
철거를	1			1
초대			1	1
추천		1		1
충돌	1			1
충돌이		1		1
충분하다면			1	1
충분한		1		1
충분한 시간을		1		1
친구들이		1		1
친절한			1	1
침몰	2			2
침몰하고	1			1
투명하게			1	1
특집		1		1
피해를 주는	1			1
함께하고		1		1
함께하는			1	1
해명을 못하고	1			1
해치고	1			1
헛되지		1		1
희생된	1			1
힌트를			1	1
힘들게	1			1
ㅠㅠ	2			2
총합계	53	24	32	109

## Sheet: t11_Entities
개수 : Entity Mentions Sentiment +/-	Entity Mentions Sentiment +/-							50			1
Entity	negative	neutral	positive	총합계
	25	63	3	91
11597		1		1
11620		1		1
17342		1		1
38756	1			1
" [생 ]광화문TV 세월호사건 진상규명촉구 촛불문화제_11.29"		1		1
"당신의 가족은 안녕하십니까 ?"		1		1
"모든 기독인이 조미선 씨만 같으면 좋겠다"			1	1
"세월호 진상조사원장에 이석태 전 민변 회장 추천"		1		1
"아이가 해병대 캠프에서 무사히 돌아온후 다른 아이들이 캠프에서 사고나 죽자 '우리 아이 아니라서 다행이다' 했었는데 , 세월호 참사로 아이가 죽게되자 그때 다른 아이들의 사고에 대해서 진상규명 같이 촉구했어야 한다는 것을 절감한다"			1	1
"영원히 기억해 주세요"		1		1
"우리가 저마다 힘에 겨운 인생의 무게로 넘어질 때 그 순간이 바로 우리들의 사랑이 필요한 거죠"		1		1
"잊지않을게 끝까지 밝혀줄게"		1		1
“#세월호 침몰 사고 이후 사회가 이 아이들을 어떻게 대해야 할까 , 어느 정도 힌트를 제시해야 한다는 사명감에서 만든 영화다 . 아이들도 스스로를 구원할 수 있다 . 그걸 알아줬으면 좋겠다 .”		1		1
“고통의 광경을 잊지 않으려고 , 하루에도 몇 번씩 되새긴다”	1			1
“명예훼손이 반의사불벌죄에 해당함에 따라 논란의 여지가 없도록 김 전 청장과 해경123정 대원 4명 , 세월호 1등 항해사 등에게 처벌의사를 확인했다”		1		1
“슬픔에는 유통기한이 정해져 있지 않다 . 빨리 일어나라고 하는 건 한번 더 상처를 안기는 꼴”		1		1
“유족들 앞에 죄인으로 살 수밖에 없는 마음을 정부가 어찌 이해하겠나”		1		1
“진상규명 국민의 손으로”		1		1
“충분한 시간을 보내면서 진심으로 함께 아파해야 이겨낼 수 있다”			1	1
“침몰하는 정부”		1		1
“韓정부 , 세월호 책임회피로 불안감 조성 . . 한국인 참사 극복 못해”			1	1
EBS		2		2
KIA		1		1
PTSD		1		1
TV조선의	1			1
Vancouver Art		1		1
고명석씨			1	1
광화문		6		6
국정원은		1		1
국회		4		4
김		1		1
김지영			2	2
김태용		2		2
대한민국		1		1
동완 현웅		1		1
문규현		1		1
밴쿠버 집회		1		1
서울		1		1
서울광장		1		1
서울대		1		1
성호의		1		1
세동		1		1
영국 정부가	1			1
영국의	1			1
오호		1		1
유경		1		1
이명박		1		1
이상은님의		1		1
이석태		1		1
이승만		1		1
일본에서		1		1
전두환		1		1
제주도		1		1
ㅉㅉㅉ		1		1
청와대		3		3
청원		1		1
통합진보당	1			1
페이스북			1	1
ㅎㅎ	1			1
한국이		1		1
호주		1		1
총합계	32	122	11	165

## Sheet: t11_Queries
개수 : Query Category Mentions Sentiment +/-	Query Category Mentions Sentiment +/-						50			1
Query Category	negative	neutral	총합계
교육	1	1	2
기술		1	1
대중 문화		3	3
재해	3		3
정치	1	11	12
총합계	5	16	21
