# Supplementary material for: Machine Learning-Based Data Mining Method for Sentiment Analysis of the Sewol Ferry Disaster's Effect on Social Stress
Source: Front Psychiatry. 2020 Dec 23;11:505673. doi: 10.3389/fpsyt.2020.505673 (PMC7785789; doi:10.3389/fpsyt.2020.505673)
Supplement: Supplementary file 1 [file Data_Sheet_1.ZIP › Total/month/9.Total December.xlsx]

## Sheet: Sheet1
	의혹 음모론으로 소설을 써라 허위가 사실처럼 들리게?
	교통사고를 정치적으로 이용하다니 ㅉㅉ
	살인마 유병언과 이준석에게 따져 엉뚱한데 초점맞추지말고?
	이런ㄱㅐㅈ ㅗ ㅅ빨갱 이 ㅅㅐ기들?
	김어준 ㅋㅋㅋㅋㅋㅋㅋㅋㅋㅋㅋㅋㅋㅋㅋㅋㅋㅋㅋㅋ?
	모지? 지들만의 딴지세상놀이??
	아직도 입만 놀리고 있네... 노가리 그만 까고 그렇게 잘났으면 행동으로 뭔가 해봐?
	나라를 아주 개차반으로 만드는 개버러지들은 아작을 내야한다.
	세금처먹고 저것을 국정이라고 하고 있는 것인가??
	진실은 밝혀지리라 믿습니다. 유가족분들과 생존학생분들 힘내십시오.?
	예전처럼 금요일 밤에 올려줘여 ~!!!! 이젠 토요일에 영상 뜬다고 생각을 바꿔야 하나??
	피해자 가족이 팽목항에서 찝적댔던 놈이 짭새라고 했던 것 때문에 편집한 거냐? 아니면 애들 부모가 반대했나??
	응원합니다. 쫄지마~?
	결국 불방이 되는군요.. 용기있게 나와주셨는데 지켜드릴 힘 이 없어서 죄송하네요. 생존 학생들 부모님께서도 걱정이 많으시겠죠. 이제 시작하는 학생들이고, 그런 학생들이 공주님의 수첩에 블랙리스트로 적히길 바랄 부모님이 어디있을까 하는 생각도 드네요. 잘잘못을 가리고, 틀린것을 틀렸다고 말 하지도 못하는. 권력의 노예이고. 죽지 못해 사는 이 삶의 노예입니다. 국가의 주권은 과연 누구에게 있는 걸까요.?
	처음 나온 사진의 주인공은
	일본의 바이올리니스트 하카세 타로(葉加?太?)입니다
	아사하라 쇼코에 이어서 또 다른 일본인 클론의 등장이군요ㅋㅋㅋㅋㅋ?
	정말 이명박근혜 악몽이다. 이런 도적들을 모르고 뽑았다니. 박근혜는 대통령이냐 가정 주부냐? 도대체 이게 무슨 짓이야??
	박근혜가 사기꾼들에게 휘둘리고 있단 얘기 아냐? 무슨 불륜 드라마나 보는 아줌마도 아니고 국정을 이렇게 운영하냐??
	갈 수록 순수성을 잃고 너무 상업적입니다.
	정윤회건은 지들끼리 쇼하는 건데, 관심 없습니다.?
	ㅋㅋㅋㅋ 노래참 잘하네 ㅅㅂ ㅋㅋ 아 한참웃었닼ㅋㅋㅋㅋㅋㅋ?
	33회 왜이맇게 찾기 힘들죠? 안보여요 그리고 마이크는 왜4개가 있어요? 김감독님 안나오셨는데 마이크 많네요? 1부면2부도 있나요??
	잘봤습니다... 수고하세요~~?
	음치들의 합창 정말 재미 있었습니다. 유전자 결함. 누구나 하니씩은 있으니 비웃을 일이 아니지요.?
	출연자측에서 불방을 요청했군요....
	여러 가지 이유가 있겠죠...특히 이 사회 분위기를 보면, 이걸 정치쟁점화 시켜서 피해자들을 공격하는 악질적인 시도가 많으니까요... 용기를 내기가 어려울 겁니다.... 단지 사고의 피해자들이고 그 가족들임에도 불구하고 정치적으로 편향된 세력인 것처럼 몰아붙이는 분위기가 있으니까 어렵겠지요...?
	선글라스 오페라 유치원 수준이긴 하지만 상큼한 코미디였습니다
	김어준 최고 파이팅!?
	출연자들께서 여러 이유로 불방을 원하십니다. 계속 설득 중이나... 34회 때 설명하겠습니다. ?
	선글라스 오페라 교실. 두번 보니 캐웃기네. 음치들아!!!!!!!!!!!!?
	2부는 다음주 인가???
	칠푼이 쥐닭년이 2년도 안됐는데 벌써 도둑권력에 마취되어 헤어나지 못하누나.
	칠푼아.. 그 마취에서 깨어나지 말고 계속 하거라...
	그래야 멍청한 궁물들이 역으로 멍청함에서 깨어날 수 있겠기에.....?
	생존학생 내용이랑 희생자 어머니 편지 내용은 없네요..ㅠㅠ 언제 볼 수 있으려나..ㅠ?
	기자가 고발 당하나 지켜봐야 겠군.?
	베일에 가려져왔던 정윤회,
	최태민의 사위이자 밤의 대통령이라는 소문이 무성했던 정윤회.
	박지만과 사이가 무척 안좋다는 얘기는 정치부 기자들이 전부터 다 알고 있었다고.
	ㅎㅎㅎ?
	정윤회 따윈 듣고 싶지 않아~ 얼릉 2부!!?
	풀영상(한시간 사십분?오십분?)이 삭제 되어서 링크를 못해 드리겠네요.
	이래서 공개방송를 꼭 가야 하나 봅니다. 2부가 언제 올라 올지는 모르겠지만.. 검열이라고 밖에 생각이 안되네요.
	아니면 영상을 더 추가 할려고 하는건지.. 기존에 올라 왔던 영상들과 크게 시간 차이가 나는것도 아닌데 분할 해서 재 업로드를 하고,
	생존 학생들의 출연 인터뷰 장면. 2부로 넘어 갔지만. 꼭 보시길 바랍니다.
	저도 링크 걸어 주신분이 계셔서 봤었는데. 그 댓글이 삭제 되었네요. 한겨레 어떻게 된거니??
	원래 1시간 40여분정도 영상이었는데, 길다고 생각했는지 편집으로 잘라낸 듯?
	엇 박근혜라는 분 영화 카트에서 나오셨는데 파파이스에도 나오시네요?
	정윤회 건은 너무 편집해서 몬소린지를 몰겠다ㅠㅠ?
	2부에 생존학생들과 유가족이 나오려나 보죠??
	어떻게 된거지? 세월호 생존학생들 내용 없음.?
	잘리지 않은 파일 어떻게 볼수 있을까요?
	모지 내가 다운받아본거에는 세월호학생 유가족분나온거있는대 여긴 왜짤려있냐??
	제목과는 다르게 생존학생들은 내용에 없네요~?
	세월호참사직전ㆍ청와대는ㅡ부정대선과ㆍ내부권력암투로ㆍ심각한분란이ㆍ있었던시기였다
	▶조웅천ㅡ4월15일ㆍ홍경식민정수석이ㆍ불러가보니ㅡ그동안ㆍ열심히일했다며ㆍ그만두라고했다
	?어쩌면?조웅천은??세월호학살의ㆍ내막을ㆍ알고있을것이다
	오늘은 2014년 마지막 날이자 세월호 대참사 260일째이자 통합진보당 해산 13일째!! 불안하고 비민주적인 사회!!! 안전한 민주 사회 위해 함께 합시다.~~~
	[오산시청 광장 세월호 추모리본 문서고 이관식 및 영구보존] ● 일시 : 2014년 12월 31일(수) 14:00 오산시청 광장
	12/31 (수) "전국에서 따뜻한 시민분들을 많이 만났지만, 세상은 아직도 바뀌지 않았다고 생각한다" 교황 방한 당시 십자가를 지고 도보순례를 하셨던, 세월호 희생자 故 이승현군의 아버지 이호진씨입니다
	#세월호 참사260일째
	슬픈 2014년, 304명의 고귀한 생명이 바닷속으로 사라졌다.
	그리고 252개의 책상들이 주인을 잃었다.
	4월 16일에 멈춰진 시간
	잊지 말자.
	[단독]최민수, 수상거부 소감 단독입수 '세월호 우회 언급' | 다음 연예
	가수 조관우씨, 세월호 노래 발표 “날아오르는 풍등, 그대 있는 곳에 닿을 수 있게…”
	“그대 찾아 밤하늘 날아오르는 풍등, 그대 있는 곳에 닿을 수 있게 데려다 주오.”
	오늘아침전주풍남문천막입니다. 차가운겨울에일찍일어나 광장을 거닐어봅니다. 세월호는 학살이다. 어제 이탈리아에서 사고여객선 470여명을 30여시간만에 전원구조라는 기사를 봤습니다. 우리는 한명도 구조하지않았습니다.
	오늘! 2014년의 마지막과 2015년의 처음을 세월호 유가족들과 함께. 광화문 광장. 낮3:04-
	<박 대통령 면담 그후…‘수빈 엄마’ 박순미씨>“어깨 감싸며 세월호 진상규명 약속…박 대통령의 그 말을 믿었는데…”
	#1111 세월호 합동 분향소에 무료 문자 메시지를 보낼 수 있는 번호입니다. 우리가 기억하고 있다고, 함께 있다고 문자메시지로 알려주시면 어떨까요. 더구나 오늘은 2014년 마지막날.
	MBC연기대상 황금연기상 거부한 최민수 수상거부 소감에서 우회적으로 세월호 언급
	법과 상식이 무너지고 진실과 양심이 박제된 이 시대에, 아직도 차가운 바다 깊숙이 갇혀 있는 양심과 희망에 대한 최소한의 도리_x000D_ 최민수 연기대상 거부는 당연하다..희대 눈물 쑈 보여 준 그년 최고니까.._x000D_ [포토]'하늘에 별이 된 아이들' 잊지 말아야 할 세월호 아픔 _x000D_ 최근 이탈리아로 향하던 중 화재가 난 그리스 여객선 선장이 승객 구조완료 후 마지막으로 배를 떠났다고 이것이 바로 선진국"이라고 세월호 선장과 비교하며 호들갑 떠는 사람들이 있는데, 이는 국가 수준의 문제가 아니라 선장 개인의 소양 문제 아닌가
	최민수, 수상거부 소감 단독입수 '세월호 우회 언급'
	고집쟁이 안강최라서 그럴까, 그래도 그 뜻을 저만큼은 이번엔 감사하고 있네요. 공유해봅니다.
	또 종북 빨갱이 나왔다고 난리치진 않을지...
	민수형이 요즘 멋있어졌네여
	옛날부터 멋진사람이죠
	가수 조관우씨, 세월호 노래 발표 “날아오르는 풍등, 그대 있는 곳에 닿을 수 있게
	#세월호 260일. 2014... 다시 시작하는 2015... 잊지 않겠습니다
	#세월호 참사에 허둥대는 박근혜 정부의 모습을 보며, 2012년 박근혜 대통령 후보의 TV 광고 '한국호 선장 박근혜'도 누리꾼들의 집중 조명을 받았다.
	세월호 실소유자 SNS 논쟁 이재명 성남시장 가담 '후끈' http://me2.do/FNxkHMsb 출처 : 네이버 통합검색
	세월호 유가족 민주시민언론상 수상…“KBS 보도태도 적극 공론화”
	18일째 기도: 세월호 일반인 희생자 심숙자의 영혼을 기억하고 기도합니다...
	우리이웃의 아픔... 우리사회의 아픔을 기억하고 함께하기위해 매일 한 분씩 기도해주기로해요...
	“어깨 감싸며 세월호 진상규명 약속…박 대통령의 그 말을 믿었는데…”
	<회한의 2014년>세월호 참사부터 땅콩회항까지…사건사고 얼룩진 365일. 희생자 295명이란 엄청난 숫자에 온 국민은 슬픔에 잠겼고, 9명은 여태 돌아오지 못했다
	2014년 대한민국..
	세월호 참사 진상규명만 놓고보면 정부와 국민의 역할이 바뀐것 같다는 생각이 든 한해였다
	[포토]'하늘에 별이 된 아이들' 잊지 말아야 할 세월호 아픔 | 미디어다음
	[김어준의 파파 이스#33] 세월호 생존학생들과 정윤회 1부
	최민수가 MBC연기대상에서 황금연기상을 받았으나 이를 고사했다. 백진희가 대리 수상하며 밝힌 소감마저 중간이 잘려나가 궁금증을 자아냈다. 방송에서 확인하지 못한 그의 소감에는 어떤 내용이 있었을까. 스타뉴스가 단독 입수한 그의 수상소감에는 아직도 많은 이들의 가슴에 상처와 아픔을 드리운 세월호 침몰에 대한 안타까움이 우회적으로 담겨 있었다.
	최민수는 30일 오후 서울 마포구 상암동 MBC신사옥에서 진행된 2014 MBC연기대상 시상식에서 '오만과 편견'으로 남자 황금연기상을 수상했으나 시상식에 불참했다.
	'오만과 편견'에 함께 출연한 백진희가 대리 수상했다. 백진희는 최민수가 직접 전달한 수상소감을 대신 읽으며 "이 상을 정중하게 거부합니다"라고 밝혀 눈길을 모았다. 그러나 전문이 사라져 모든 내용을 전달하지는 못했고, 백진희는 "선배님은 거부하셨지만, 제가 잘 상을 전달하도록 하겠다"라고 밝혔다.
	백진희가 대리 전달한 수상소감에서 최민수는 "안녕하십니까. 민생안정팀 부장 문희만입니다"라고 극중 이름으로 자신을 소개했다. 그는 "적지 않은 나이에 이런 의미있는 작품을 하게 해주신 MBC, 김진민 감독, 이현주 작가에게 감사드리며 무엇보다도 '오만과 편견'을 사랑해주시는 시청자들께 감사 말씀 전합니다. 더불어 우리 인천지검 민생안정팀에게도요"라고 밝혔다.
	이어 "허나 다른 때도 아니고 요즘은 제가 법을 집행하는 검사로 살고 있기 때문에 말이죠. 뭐 잘한 게 있어야 상을 받죠 그죠?"라며 "해서 죄송스럽지만 이 수상을 정중히 거부하려고 합니다"라고 밝혀 모든 이들을 놀라게 했다.
	실제로 최민수가 전한 수상 거부 소감에는 다음과 같은 내용이 더 있었다.
	최민수는 수상 거부 소감에서 "아직도 차가운 바다 깊숙이 갇혀 있는 양~심과 희망에 대한 최소한의 도리라고나 할까요?"라며 "법과 상식이 무너지고 진실과 양심이 박제된 이 시대에 말입니다"라고 밝혔다. 이어 "그래도 우리 '오만과 편견'을 끝까지 사랑해 주실거죠? 그죠~"라고 덧붙였다.
	직접적으로 밝히지는 않았지만 지난 4월 16일 발생한, 아직도 계속되고 있는 비극 세월호 침몰 사고를 언급한 셈이다. 최민수는 최근 스타뉴스와의 인터뷰에서도 세월호 침몰 사고를 언급하며 "기막힌 사건에 어른으로서 침통하다. 책임감을 느낀다"고 털어놓은 바 있다.
	세월호 국내 수입 때 세금 전혀 안내
	요즘 TV에서 시상식 많이 하는데 누구도 세월호 유가족들 위로를 한다거나 쌍차 굴뚝농성 중이신 분들 응원의 메세지가 없는 것같다..맘이 쫌 그렇다.. 왜 모두 이런 일들을 정치적으로 해석하는지 이해할 수가 없다..그냥 우리 이웃이라고 생각하면 안되나?
	배우 최민수씨가 세월호에 대한 언급이 있다고 해서 너무 고맙게 느껴졌다..다행이다..
	박영규씨도 세월호유가족분들을 응원해 주셨다..멋진 배우다
	세월호학살 260일! (고공농성) 스타케미칼 219일! 씨앤엠 48일! 쌍용차 19일! (노숙농성) 전국대학강사노조 2672일! 세월호 173일! 공무원연금 44일! 콜트콜텍, 재능교육, 강정, 밀양, 청도..
	팻친님들...
	2014 갑오년 한해도 15시간을 남긴채 2015 을미년을 향하고 있다. 지나온 2014 한해를 돌이켜보면 갑오년이라 그랬는지 무지 갑질을 해댔던 한해가 아니었나 싶습니다. 세월호 참사,...
	[세월호]멈춘 시간, 멈출 수 없는 이야기:255명, 4월16일, 그리고 258일째
	최민수는 mbc의 황금연기상 수상거부 소감에서 '진실과 양심이 박제된 사회'를 거론 하며 세월호사고의 안타가움을 우회적으로 표현했다. 과연 명배우 최무룡씨의 아들 최민수의 진가가 이제 나타나기 시작한다.
	'황금 연기상' 최민수, 수상 거부한 이유..세월호 때문에? | 다음 연예 http://durl.me/7y5r79 아직도 차가운바다깊숙이 갇혀있는 양심과희망에 대한최소한도리법과상식이무너지고양심이박재된이시대말입니다
	35~~~충청좌파 (친일척살
	판결해볼 기회..세월호 실소유자는 국정원과 청해진 중 누구일까요?>
	아래 100개에 가까운 세월호에 대한 국정원 지시사항은 국가정보기관 입장에서 한 것일까요? 아니면 실소유자로서 한 것일까요?...
	세월호 참사는 국정원이 기획한 사건이라고 많은이들은 생각한다
	＇하늘에 별이 된 아이들＇ 잊지 말아야 할 세월호 아픔 http://durl.me/7y54z9 미안합니다. 결코 잊지 않겠습니다
	오늘 아침 뉴스보면서 느낀다..새해가 되는데 희망이 생기지 않는다..비정규직이 연장되면 계급사회로 돌아갈 것만 같고, 때가 어느 땐데 아직도 정부비판하면 종북몰이하고, 무엇보다 세월호 유가족들 아픈 마음으로 새해를 맞이해야 하는데..그냥 죄송합니다.
	세월호에서 돌아가신 모든 승객과 승무원 여러분들의 명복을 빌며 아직 배안에 계신 분들이 모두 무사히 구조되시길 기원합니다
	세월호 청문회 세우려는 새누리당, 경악을 금치 못 해”
	세월호 피해 가족, "특별법 제정에 힘 실어주시길"
	국정원 세월호 투자‥ 전현직 국정원 양우회 양지회 수천억 자금운영 2012 년 총선 개입 대선개입 세월호까지‥ 해경 언딘처럼‥
	[[TF다이어리] 세월에 지지 않을 이름, 세월호... `아직 남아 있는 우리들의 숙제
	[단독]최민수, 수상거부 소감 단독입수 ＇세월호 우회 언급＇
	잊지 말아야 될 슬픈 대한민국의 현실~
	불쌍한 아이들~ 별이되어 영원히 행복하길 바라본다.
	[포토]＇하늘에 별이 된 아이들＇ 잊지 말아야 할 세월호 아픔
	이데일리가 이딴 그림, 이딴 언급하니 웃기네. 말문이 막히네.. 허허RT @seojuho: [포토]‘하늘에 별이 된 아이들’ 잊지 말아야 할 세월호 아픔
	조현아 구속수감은 좀 심한거 맞다‥ 마녀사냥 국민심리를 유도발동시킨 것이다. 그러나 재벌 3세에 대한 강력한 경종을 울리지 않으면 이런 일은 사회 곳곳에 무수히 발생된다. 갑의 횡폭에 대해서는 관용은 없어야 한다. 국정원 세월호 사자방 정윤회 십상시에
	이재명시장님..왜 한국에 시장님 같은 분이 한 분이신지 정말 유감스럽습니다. 시장님의 공명정대한 등불이 세월호와 같은 나라를 비추어주는 등대가 되시어 새해를 환히 밝혀주실것에 희망을 겁니다. 사랑합니다.♡♡♡
	가수 조관우씨, 세월호 노래 발표 “날아오르는 풍등, 그대 있는 곳에 닿을 수 있게…”
	솔찌기 이 계정에 정치얘기는 안 하려고 했는데 나도 붕신이었던 것 같다 세월호는 정치얘기가 아니지 사건 얘기지 ㅠㅠ 똥멍청이
	진상 규명 해달라는거에서 정치 얘기가 되는게 이상한거였어
	다른 사람은 몰라도 내 주변 사람이 세월호를 지나간일 취급할지는 몰랐다
	사건 당시 나보다 더 화내고 울었으면서
	눈오는 12월 2일 안산분향소.
	얼마전 생일이었던
	1반 우소영양 아버지가 밤을 지새고 계십니다.
	세월호 사고난이후 세월호 팔찌를 항상 차고 다니네여.. 진짜머싯는듯!!
	세월호 유가족들은 외면하고 다른사람과 인사하는
	박00
	광화문 사진...
	아직 빈 자리가 너무 많네요...ㅠㅠ
	#세월호 #바꾸세
	' 세월호 인양 포기 '
	6~~~세월호 304 잊지않을게
	2014.04 16 우리가 잃어버린꿈
	1반 박성빈양 생일입니다. 장학금을 타서 집에 목욕탕을 리모델링해준 성빈이. 태어나줘서 고맙고 지켜주지못해 미안합니다. 잊지않을게요.
	#세월호 의 실질적 소유자가 국정원임을 거의 확신 하셨던 이재명 성남시장님..
	월간중앙의 < #양우공제회 >관련 기사를 보니 세월호 주인이 국정원 일수도 있겠다 싶군요
	12/3 <우리의 하루> → 옆으로 밀어보기
	보고싶은..잊지 않을게.
	용기있는 분
	세월호 사고난이후 세월호 팔찌를 항상 차고 다니네여.. 진짜머싯는듯!!
	올 크리스마스는 엘로우 그리스마스 어떠세요? 세월호 참사를 기억하고, 철저한 진상규명과 책임자처벌, 안전대책을 마련하고, 유가족과 아픔을 공유하는 따뜻한 크리스마스. 바쁜 연말이지만 잊지 않겠습니다. #세월호
	이른 아침. 따뜻한 소식 전합니다.
	힘껏 퍼트려주세요!
	잊지않아요. 결코 헛되이하지 않겠습니다.
	ㅡ1차 라인업입니다
	잊지 말아야할 얼굴들
	지켜주지못해 미안합니다.
	2014.04.16 잊지않을게요
	[공유해주세요]
	*세월호 인양촉구 청원운동*
	실종자들을 끝까지 찾아내고 침몰의 진실을 규명하기 위해서는 선체 훼손 없는 온전한 인양을 해야 합니다.
	아래 페이지에 가셔서 이름과 이메일만 쓰시면 인양을 촉구하는 청원서가 대한민국 정부(총리실)로 바로 팩스 발송됩니다.
	많은 참여와 공유 부탁드립니다.
	세월호 인양촉구 범국민 청원 운동
	세월호 참사 260일째
	슬픈 2014년, 304명의 고귀한 생명이 바닷속으로 사라졌다.
	그리고 252개의 책상들이 주인을 잃었다.
	4월 16일에 멈춰진 시간
	잊지 말자..
	2014.04 16.우리가 잃어버린 꿈.
	2학년 7반 이민우군 생일입니다. 수학여행안가면 안되냐고 몇번이나 물어보던 민우군. 그래도 가야하지 않겠냐고 설득한 민우아버지는 광화문을 지키십니다. 오늘 하늘공원 민우군 보러가셨습니다. 민우군 태어나줘서 고맙고 지켜주지못해 미안합니다.
	기도합니다...
	함께합니다...
	세월호 참사 책임져야할 사람
	부끄러운줄 모르는 새누리,
	세월호 유가족들이 돈 요구를 했다며 또 유언비어 살포중?
	새누리 김재원씨! 담뱃값 인상이 부자 증세라며 말도 안되는 주장으로 국민들 열받게 하더니 이번엔 유가족들이 특별위로금을 요구 했다고?
	누가 요구했는지 정확히 밝혀라?
	정말 지긋 지긋한 새누리! 질린다 질려!!
	21~~~자로 - 네티즌 수사대
	오늘도 이들의 이름을 불러봅니다.
	어서 돌아오세요.
	어서 돌아오세요.
	어서 돌아오세요. #세월호
	2014.12.16. 눈보라치는 진도 팽목항.
	소영아빠. 고운아빠가 보내주셨습니다.
	배우 최민수씨도 세월호의 아픔을 함께했네요. 그 심경을 오마이스타에 전했습니다.
	쇼크상태의 아이가 왜 바그네의 현장방문 자리에 왔느냐는 한겨레 기사에 명예훼손 소송을 하려면 고소주체가 박그네가 돼야 한다는 얘기임
	잊지 않겠습니다>
	침몰하던 그 시각 “사랑해요“ 마지막 문자…딱 한 번 볼 수 없겠니?
	방송작가 꿈꾸던 유혜원 양에게 아빠가 보내는 편지입니다...
	http://t.co/HNBMbE398R #세월호 #바꾸세
	세월호 참사를 기억하기 위한 달력이 나왔습니다. 달력의 이름은 '살아라, 그리고 기억하라'...나희덕 시인이 지었다고 합니다. 휴일이 의미 없는 유가족들의 마음을 헤아려 공휴일 표시를 하지 않았다고 하네요. 기사>>
	이곳은 참 따뜻합니다... 사랑이 모여있는 곳이니까요... 광화문 7시 세월호 추모미사... 어서어서 오세요^^
	잊지 말아야 할 얼굴들
	지켜주지 못해 미안합니다
	2014. 04. 16 잊지않을게요
	2학년 7반
	단 한명의 생존자 뿐이고....
	선생님 포함 모두 희생된.....
	...........................
	광화문의 마지막 공연...^^
	새해 복 많이들 받으세요~~~??????????
	#세월호 #바꾸세 #하울림
	교육부가 세월호 참사 관련 박근혜 대통령 비판 교사들에 대한 자택주소와 휴대폰번호 등의 개인정보를 제출할 것을 시·도교육청에 비공개로 지시한 사실이 드러났습니다
	“하필 왜 저를 붙들고 그렇게 천연덕스레 연기를 하셨나요?” 세월호 유가족 박순미씨가 청와대에서 다시 박 대통령을 만나면 이렇게 묻고 싶다며 인터뷰했습니다.
	“어깨 감싸며 세월호 진상규명 약속… 박 대통령의 그 말을 믿었는데…”
	http://www.hani.co.kr/a…/society/society_general/671286.html
	***
	[이 사람] 박 대통령 면담 그후… ‘수빈 엄마’ 박순미씨
	박근혜 대통령은 지난 5월16일 세월호 유족들을 청와대에서 만나 “언제든 유가족들을 다시 볼 것”이라고 약속했다.(사진) 하지만 박 대통령은 그날 이후 지금까지 유족들을 다시 만나지 않았다.
	“하필 왜 저를 붙들고 그렇게 천연덕스레 연기를 하셨나요? 당신 말을 곧이곧대로 믿었던 내가 부끄럽기만 합니다. 그때 도대체 왜 그러셨어요?”
	그렁그렁 맺힌 눈물을 훔치던 박순미(40·얼굴 사진)씨는 “그럴 일 없겠지만, 만일 내가 박근혜 대통령을 다시 만날 수 있다면 꼭 이렇게 묻고 싶다”고 했다. 그는 세월호 참사로 희생된 경기도 안산 단원고 학생 250명 가운데 한 명인 2학년 7반 고 이수빈(17)군의 엄마다. 박씨는 지난 5월16일 세월호 유족의 청와대 방문 이후 국민들의 뇌리에 가장 깊숙이 남아 있는 유족 가운데 한 명이기도 하다.
	*
	세월호 침몰 사고 한 달 만인 5월16일 유가족들을 청와대로 불러 만난 박 대통령은 당시 처연하게 청와대를 나서는 유가족들을 문밖까지 배웅하며 ‘참 따뜻한 대통령’이란 이미지를 심었다. 박 대통령은 이날 배웅 도중 슬픔에 잠긴 한 여성의 어깨를 감싸며 위로했고 청와대는 이 장면이 담긴 사진을 언론에 뿌렸다. 이 여성이 바로 수빈군의 엄마 박씨다.
	그는 당시 ‘언제든 유가족들을 다시 볼 것이다. 무엇보다 진상규명에 유족 여러분의 여한이 없도록 할 것이다’라는 박 대통령의 말을 철석같이 믿었다. 그러나 200여일이 훌쩍 지난 지금, 박씨는 그날 대통령에 대한 믿음이 얼마나 부질없던 것인지를 되뇌며 뼈저린 후회를 하고 있다.
	*
	지난 23일 오전 세월호 참사 희생자 정부합동분향소가 차려진 경기 안산 화랑유원지에서 만난 박씨에게는 대통령에 대한 실망과 분노, 좌절만 남아 있는 듯했다.
	박씨는 박 대통령을 만난 당시 상황을 또박또박 설명했다. “면담을 마치고 앞에 먼저 나가시던 대통령이 갑자기 돌아서면서 제 손을 꼭 잡았어요. 그리고 어깨에 손을 얹고 도닥이며 위로했어요. 너무 고마워서 제가 ‘우리 아이들 죽음이 헛되지 않게 부탁드린다’고 하니 (대통령께서) ‘걱정하지 마세요’라고 했어요.”
	박씨는 “대통령께서는 그때 유족들의 하소연을 하나하나 메모하면서 ‘진상규명이 이뤄져야 한다고 생각한다. (유가족들을) 다시 한 번 만나겠다’고 말씀하셨다”고 기억을 떠올렸다.
	하지만 그때뿐이었다. 박씨는 “그처럼 따뜻하고 자상한 모습을 보였던 대통령이 그날 이후 우리 아이들 얘기를 입 밖으로 꺼내는 것을 본 적 없고, 우리를 만나준 적도 없다. 모든 게 연기였다는 것을 뒤늦게 깨닫고 또다시 가슴을 치며 울고 말았다”며 가늘게 떨었다.
	*
	반장이었던 아들을 대신해 2학년 7반 유가족 반 대표를 맡았던 박씨는 “대통령에게 ‘저를 기억하십니까? 아이들의 한을 풀어주겠다는 약속이 고작 유가족들을 외면하고 사고의 진상규명을 가로막는 이상한 특별법을 만들도록 하는 겁니까? 대답 좀 해보세요’라고 말하고 싶다”며 서러운 듯 눈물을 떨궜다.
	박씨는 지난 22일 아들 수빈이가 잠들어 있는 경기도 평택 서호공원에 다녀왔다. 그는 “아들의 납골함을 어루만지며 ‘절대로 저승으로 떠나지 말고 너희를 잊으려는 대통령과 정치권을 끝까지 지켜봐야 한다’고 기도했다”며 분을 삭이지 못했다.
	“시간만 흘러가길 바라는 정치권의 움직임에 대한 분노와 좌절로 이젠 대인기피 증세까지 나타나기 시작했다”는 박씨는 최근 반 대표 자리를 내놨다. 그는 “아이들의 한을 조금도 풀어 주지 못한 탓에 수빈이 아빠는 요즘도 새벽마다 집 창문을 열고 비명이나 다름없이 아들의 이름을 부르고 있다”며 흐느꼈다.
	충격, 분노 ] 지금도 국가는 사익만을 챙기고 있다. 국민은 존재 하지 않는다.
	박근혜 씨 이런식으로 국가 운영하려거든 퇴진해야...[세월호 생존 여학생 자살 시도, 생명엔 지장 없어
	홍가혜씨는 세월호 사고 이틀 뒤 MBN 인터뷰 발언이 문제가 돼 해경의 명예를 훼손한 혐의로 구속됐습니다. 보석으로 풀려나 선고를 2주 앞두고 있는 그를 만나 당시 사건의 실체에 다가갔습니다.
	오늘은 천국에 있는 예지, 찬우, 민우의 생일 입니다...
	#1111 번으로 축하 문자도 부탁 드릴께요..
	그리고 건우 어머님 생신 축하 드립니다~ #세월호 #바꾸세
	12월 30일 화요일 오후7시.
	지리산살래골합창단.2014년 마지막 연습 겸 송년회...
	나중에 도법스님도 합석. 세월호에 대한 결의를 나누는 자리가 되었다..
	살래골합창단. 세상과 어우러지는 하모니. 고맙습니다.
	'잊지 않겠습니다.' 여기 세월호 사건을 잊지 않기 위해 분투하는 사람들의 이야기가 있습니다
	내일(12/9) 조계사에서 열리는 #세월호 참사 진상규명 국제워크숍 참석을 위해 한국을 방문한 후쿠시마 원전 피해자인 고와타 마스미님이 서울시청 분향소와 광화문 농성장을 방문해 세월호 유가족 분들과 이야기를 나누고 계십니다. 철저한 진상규명, 책임자 처벌. 일본과 한국 두 국가 모두 반드시 해야 합니다. 해외 사례에서 본 세월호 진상규명이 나아가야 할 길 국제워크숍에도 많은 참석 부탁드립니다.
	홍순겸 회장은 실종자 수색 문제로 회사에 출근하지 못하는 직원의 사표를 받아들이지 않고 매달 급여를 지급했다.
	"딸을 잃은 아비의 심정을 내가 어찌 이해할 수 있겠느냐"
	'잊지않을게' 세월호 추모문화제>
	'2014년 4월 16일' 잊지 않겠습니다.
	엊그제 저녁 강남역에서 세월호 진상규명 촉구 서명을 받고 있는 분들을 응원하러 가서 30분 정도 칼바람을 맞고 서있었더니 바로 감기에 걸렸습니다. 서명지기들은 매일 그런 추위에 2시간씩이나 길거리에서 시민들에게 호소하고 있습니다.
	오늘 저녁에는 시청광장에서 촛불문화제가 열리고 있답니다. 엊그제보다 더 추운 날씨임에도 많은 시민들이 모여서 세월호 유가족들을 위로하며 아픔을 나누고 있습니다.
	2014년은 국가가 참으로 많은 국민들에게 크나큰 상처와 고통을 줬던 해가 아닌가 싶습니다. 그 상처와 고통이 이 추위와 칼바람을 무릅쓰고 시민들을 길거리와 광장으로 나오게 만드는 것 같습니다. 이렇게라도 하지 않으면 그 아픔을 견뎌낼 수 없기에..
	도대체 당신들이 무슨 짓을 한 것인지 알기나 하는가?
	#세월호 실종자 양승진 교사 아내 유백형 씨, 8개월째 기약 없는 기다림...
	“뼈 한 조각이라도 하나님 계신 곳으로 보내고 싶어” http://t.co/Wt3Whc8Bsb 선생님 꼭 돌아오세요!! #바꾸세 #하울림
	세월호 사고로 딸을 잃은 아버지의 사표를 반려하고 딸을 찾느라 출근하지 못함에도 계속해서 급여를 지급해 주신 홍회장님의 직원에 대한 배려와 사랑의 마음에 큰 감동을 받습니다. 토사구팽이 난무하는 이 시대에 노블레스 오블리주를 몸소 실천하시고 귀감이 되어주셔서 감사드립니다.^^
	공유 부탁드립니다.
	세월호 인양은 진실규명을 위한 첫걸음 이다. 사람이 살고 사람이 통치하는 나라라면... 민주주의가 살아 있고 정의가 살아있는 국가라면 인양하여 진실을 밝혀라!
	2014년 크리스마스 이브는 안산에서 함께하면 어떨까요?
	시민과 함께하는 416 문화제
	<함께 가자 우리 이 길을>
	12/24 저녁 7시, 안산 합동분향소 #세월호
	광화문 락 패스티벌에 초대 합니다.
	슬픈 14년을 희망15년을 함께 보내자는 의미에서 #세월호 304명의 유가족 분들이 시민들을 초대 했습니다.
	12월 31일 오후 3시 04분 광화문에서 100만시민 함께합시다. #바꾸세 #하울림
	'세월호의아픔을함께하는이땅의신학자들'이 <곁에 머물다>라는 수필을 출판했습니다. 참사 이후 그들이 겪은 '신학적 멘붕'을 담았습니다.
	광화문광장에서 신학자들과 북 콘서트를 함께한 고 유예은 양의 어머니 박은희 전도사는 이 현장이 마치 세례 요한이 '회개하라'고 외쳤던 광야와 같다고 했습니다. 그는 참사 이후 새로운 신학에 대한 담론이 많은 기독인에게 다뤄지길 바란다고 했습니다.
	#세월호 #박은희 #유예은 #신학자 #곁에머물다
	■ <#뉴스앤조이> 주요 기사 자동 공유 신청 : http://boosteng.com/newsnjoy
	☞ 주요 기사를 신청자 페이스북 타임라인에 자동 공유해 주는 기능
	■ <뉴스앤조이> 응원하러 가기 : http://www.newsnjoy.or.kr/com/hw.html
	<오마이뉴스>는 올 한해 우리를 웃기고 울린 '말'을 모아봤습니다. 세월호 참사와 프란치스코 교황 방한 등 정신없이 쏟아진 이슈 속에서 최종 10개를 선정했는데 고승덕 전 서울시 교육감후보의 "미안하다" 절규가 최다추천을 받았습니다. '2014 올해의 말말말' 더 보시려면 http://omn.kr/b5e7
	광화문 #세월호 촛불 <진실을 향한 걸음> 봄눈별 님의 연주로 시작했어요. 오늘은 따끈따끈한 가래떡과 함께 합니다. 광장으로 어서들 오세요.
	날씨가 너무 춥습니다. 이렇게 추운 날씨에 오늘 고공농성에 돌입한 쌍용차 해고노동자들, 농성장 근처 전광판 위에 계신 씨앤엠 노동자들에게도, 광화문에서 연대의 마음을 보냅니다.
	오늘은 안산에서도 가족들과 함께 하는 문화제가 열립니다. 올 한 해 #세월호 가족이 되어주셨던 많은 분들, 크리스마스 이브에도 함께 해주세요 smile 이모티콘:)
	<함께 가자 우리 이 길을>
	12/24(수) 저녁 7시, 안산 합동분향소
	<잊지 않겠습니다>
	엄마 일 많이 도와줬지…꿈에 장가 보내 달래서 슬펐지만 부디 행복하길...
	공무원 꿈꾸던 김동영 군에게 엄마가 보내는 편지입니다...
	http://t.co/wefH9p5P0p #세월호 #바꾸세

## Sheet: t12_SurveyStandardVolume
															50			1
Entity Volume by Sentiment	positive	neutral	negative	mixed
	6	66	16	0
박	1	6	1	0
박씨는	1	6	0	0
최민수	4	1	1	0
광화문	1	4	1	0
박근혜	0	4	1	0
국정원	0	4	0	0
안산	0	2	2	0
조관우씨	0	3	0	0
최민수가	1	1	1	0
공유	0	3	0	0
김어준	1	1	0	0
선글라스	1	1	0	0
다음	0	2	0	0
“날아오르는 풍등 , 그대 있는 곳에 닿을 수 있게…”	0	2	0	0

## Sheet: t12_Phrases
개수 : Phrase Mentions Sentiment +/-	Phrase Mentions Sentiment +/-							50			1
Phrase	negative	neutral	positive	총합계
갇혀	2			2
감사드리며		1		1
결함	1			1
경악을	1			1
고귀한			2	2
고맙게		1		1
고맙고			2	2
고맙습니다			1	1
고통이	1			1
공격하는	1			1
관심			1	1
구속됐습니다	1			1
귀감이		1		1
기도합니다			2	2
깨닫고		1		1
나아가야			1	1
난무하는	1			1
눈물	1			1
더불어			1	1
돌아가신	1			1
따뜻하고			1	1
마련하고		1		1
명복을 빌며		1		1
명예를 훼손한	1			1
못했고	1			1
무사히			1	1
믿습니다			1	1
믿음이			1	1
복			1	1
분을 삭이지 못했다		1		1
불쌍한	1			1
불안하고	1			1
사랑해			1	1
상큼한			1	1
생일			1	1
선진국		1		1
세월호 참사	7			7
세월호 침몰	2			2
소감			3	3
수상			4	4
수상을			1	1
수상하며		1		1
슬픈	4			4
시상식		1		1
시작하는		2		2
실망과	1			1
아픈	1			1
약속했다		1		1
외면하고	2			2
용기를		1		1
위로를			1	1
응원의		1		1
응원하러		2		2
응원합니다			1	1
응원해			1	1
이뤄져야			1	1
이상한		1		1
잃은	2			2
자상한			1	1
잘한			1	1
장학금을			1	1
죄송합니다	1			1
죽음이		1		1
지지		1		1
진실규명을			1	1
초대			2	2
최고			1	1
큰 감동을			1	1
하소연을		1		1
함께하는			1	1
함께한			1	1
해주세요		1		1
행복하길			2	2
헛되지		1		1
화재가	1			1
후끈		1		1
희망이		1		1
희생된	2			2
ㅠㅠ	2			2
총합계	39	25	42	106

## Sheet: t12_Entities
개수 : Entity Mentions Sentiment +/-	Entity Mentions Sentiment +/-							50			1
Entity	negative	neutral	positive	총합계
	16	66	6	88
"그래도 우리 '오만과 편견'을 끝까지 사랑해 주실거죠 ? 그죠~"			1	1
"기막힌 사건에 어른으로서 침통하다 . 책임감을 느낀다"		1		1
"딸을 잃은 아비의 심정을 내가 어찌 이해할 수 있겠느냐"	1			1
"미안하다"		1		1
"법과 상식이 무너지고 진실과 양심이 박제된 이 시대에 말입니다"		1		1
"선배님은 거부하셨지만 , 제가 잘 상을 전달하도록 하겠다"		1		1
"아직도 차가운 바다 깊숙이 갇혀 있는 양~심과 희망에 대한 최소한의 도리라고나 할까요 ?"	1			1
"안녕하십니까 . 민생안정팀 부장 문희만입니다"		1		1
"이 상을 정중하게 거부합니다"		1		1
"적지 않은 나이에 이런 의미있는 작품을 하게 해주신 MBC , 김진민 감독 , 이현주 작가에게 감사드리며 무엇보다도 '오만과 편견'을 사랑해주시는 시청자들께 감사 말씀 전합니다 . 더불어 우리 인천지검 민생안정팀에게도요"			1	1
"전국에서 따뜻한 시민분들을 많이 만났지만 , 세상은 아직도 바뀌지 않았다고 생각한다"		1		1
"특별법 제정에 힘 실어주시길"		1		1
"해서 죄송스럽지만 이 수상을 정중히 거부하려고 합니다"			1	1
"허나 다른 때도 아니고 요즘은 제가 법을 집행하는 검사로 살고 있기 때문에 말이죠 . 뭐 잘한 게 있어야 상을 받죠 그죠 ?"			1	1
|		1		1
‘		1		1
“		1		1
“KBS 보도태도 적극 공론화”		1		1
“그대 찾아 밤하늘 날아오르는 풍등 , 그대 있는 곳에 닿을 수 있게 데려다 주오 .”		1		1
“그럴 일 없겠지만 , 만일 내가 박근혜 대통령을 다시 만날 수 있다면 꼭 이렇게 묻고 싶다”		1		1
“그처럼 따뜻하고 자상한 모습을 보였던 대통령이 그날 이후 우리 아이들 얘기를 입 밖으로 꺼내는 것을 본 적 없고 , 우리를 만나준 적도 없다 . 모든 게 연기였다는 것을 뒤늦게 깨닫고 또다시 가슴을 치며 울고 말았다”			1	1
“날아오르는 풍등 , 그대 있는 곳에 닿을 수 있게…”		2		2
“대통령께서는 그때 유족들의 하소연을 하나하나 메모하면서 ‘진상규명이 이뤄져야 한다고 생각한다 . (유가족들을 ) 다시 한 번 만나겠다’고 말씀하셨다”		1		1
“대통령에게 ‘저를 기억하십니까 ? 아이들의 한을 풀어주겠다는 약속이 고작 유가족들을 외면하고 사고의 진상규명을 가로막는 이상한 특별법을 만들도록 하는 겁니까 ? 대답 좀 해보세요’라고 말하고 싶다”	1			1
“면담을 마치고 앞에 먼저 나가시던 대통령이 갑자기 돌아서면서 제 손을 꼭 잡았어요 . 그리고 어깨에 손을 얹고 도닥이며 위로했어요 . 너무 고마워서 제가 ‘우리 아이들 죽음이 헛되지 않게 부탁드린다’고 하니 (대통령께서 ) ‘걱정하지 마세요’라고 했어요 .”		1		1
“뼈 한 조각이라도 하나님 계신 곳으로 보내고 싶어”		1		1
“사랑해요“		1		1
“시간만 흘러가길 바라는 정치권의 움직임에 대한 분노와 좌절로 이젠 대인기피 증세까지 나타나기 시작했다”		1		1
“아들의 납골함을 어루만지며 ‘절대로 저승으로 떠나지 말고 너희를 잊으려는 대통령과 정치권을 끝까지 지켜봐야 한다’고 기도했다”		1		1
“아이들의 한을 조금도 풀어 주지 못한 탓에 수빈이 아빠는 요즘도 새벽마다 집 창문을 열고 비명이나 다름없이 아들의 이름을 부르고 있다”		1		1
“어깨 감싸며 세월호 진상규명 약속… 박 대통령의 그 말을 믿었는데…”		1		1
“어깨 감싸며 세월호 진상규명 약속…박 대통령의 그 말을 믿었는데…”		2		2
“언제든 유가족들을 다시 볼 것”		1		1
“하필 왜 저를 붙들고 그렇게 천연덕스레 연기를 하셨나요 ? 당신 말을 곧이곧대로 믿었던 내가 부끄럽기만 합니다 . 그때 도대체 왜 그러셨어요 ?”		1		1
“하필 왜 저를 붙들고 그렇게 천연덕스레 연기를 하셨나요 ?”		1		1
”		1		1
com		1		1
KBS			1	1
MBC			1	1
TV에서			1	1
강남역에서		1		1
건우		1		1
경기	1			1
경기도	1	1		2
고승덕		1		1
공유		3		3
광화문	1	4	1	6
국정원		4		4
그리스	1			1
김어준		1	1	2
김진민			1	1
나희덕		1		1
눈보라치는		1		1
다음		2		2
대한민국		2		2
마포구		1		1
민생안정팀		1		1
밀양		1		1
박	1	6	1	8
박근혜	1	4		5
박근혜가		1		1
박씨는		6	1	7
박은희			1	1
백진희가		2		2
분향소와	1			1
빈		1		1
사랑이		1		1
상암동		1		1
새누리		2		2
서울		1		1
서울시		1		1
서울시청	1			1
선글라스		1	1	2
쌍용차		1		1
안산	2	2		4
용기있는		1		1
유백형		1		1
이런ㄱㅐㅈ ㅗ ㅅ빨갱		1		1
이수빈	1			1
이탈리아에서		1		1
인천지검			1	1
일본과			1	1
일본의		1		1
재능교육		1		1
조관우씨		3		3
진도		1		1
청도		1		1
청와대		1		1
청원		1		1
최민수	1	1	4	6
최민수가	1	1	1	3
최민수는	1	1		2
최민수씨도		1		1
최민수의		1		1
ㅋㅋㅋㅋ		1		1
콜트콜텍		1		1
통합진보당		1		1
페이스북		1		1
평택		1		1
프란치스코		1		1
한국			1	1
한국에		1		1
한국을	1			1
한국호		1		1
화랑유원지에서	1			1
후쿠시마	1			1
총합계	36	178	29	243

## Sheet: t12_Queries
개수 : Query Category Mentions Sentiment +/-	Query Category Mentions Sentiment +/-							50			1
Query Category	negative	neutral	positive	총합계
건강		1		1
과학	1			1
교육		1	1	2
기술		1		1
대중 문화		5		5
사업		2		2
재해	2			2
정치	1	6		7
종교		2		2
총합계	4	18	1	23
