# Supplementary material for: Machine Learning-Based Data Mining Method for Sentiment Analysis of the Sewol Ferry Disaster's Effect on Social Stress
Source: Front Psychiatry. 2020 Dec 23;11:505673. doi: 10.3389/fpsyt.2020.505673 (PMC7785789; doi:10.3389/fpsyt.2020.505673)
Supplement: Supplementary file 1 [file Data_Sheet_1.ZIP › Total/quarter/1.Total AprilToJune.xlsx]

## Sheet: Sheet1
	엥? 언제 정부가 유가족을 몰아붙였냐? 그저 저사람들은 박근혜 퇴진과 여당의 수치를 만들려 할뿐인거지 정작 진상규명이라 외치면서 퇴진을 바라면서 몰아붙인건 자기들이고 왜 돈을 받고는 돈받고 나니까 괜히 돈받고 째는거같으니까 괜히 진상규명은 해야겠고 ㅋㅋ 심리가 그런거 어닝가?
	아 머리밀던말던 조용히 처 언플하지말고 뉴스에도 좀 나오지마?
	와진짜 멋있다 이 아주머니...ㅠㅠ?
	80년대 빨갱이 노릇하고 선동하고 시위나가서 견찰들 각성시키면서 분란조장일으키던 것들이 또 그들은 민주화가 폭동이라고 믿으면서 민주주의를 역이용하고 있다 밖으로 기어다니면서 꽃을 밣아버리는구나 나라팔아먹은 예전 이완용처럼 그렇게 계속 살기바란다 미래의 아바이연합 니미부대 새북청년단될 사람들이 많구나?
	도대체 왜 유가족들을 자꾸 몰아부치나요? 왜 저 사람들이 종북이고, 빨갱이고, 돈을 이유로 흥정하는 단체라고 매도하나요? 이상한 생각 하시는 분들, 나에게 일어나지 않은 일이라고 쉽게 말하지 마세요. 저 어머님 심정, 충분히 이해하고 억울한 마음도 알겠어요. 저도 이렇게 분통 터지는데 저 분은 어떠시겠어요? 정신들 차리세요.?
	일년이나 지났으니 유가족들끼리 슬퍼하새요. 나는 내 일상으로 살꺼니깐. 이미 내 일상대로 사는 중?
	정도가 있거늘 안놔주면 죽은 자식이 좋아할까? 그리고 대통령이 한가하다고 생각하십니까??
	저러다가 쓰러지시겠다 힘내세요!?
	< 세월호 -- 문이 밖에서 잠겨있었다? > 교신록 이게 교통사고냐?
	김현 의원은 요즘 세월호행사에는 영 보이질않네요...ㅋㅋㅋ?
	자식 부모가 그것고 250명 이상이 죽엇는데 정부에서 가만히 잇는건 말도안되 하루에도 수많은 사람이 죽엇다지만 이게 이유없이 죽엇어? 뭔가 이유가 잇엇을거아니야 나라 꼬라지 한번 제대로 돌아간다 1년동안 애태워가면서 자식들 부르는 부모는 생각도안하고ㅋㅋ뭐? 너네가 죽으라고? 그러고도 정부라고 말할 수 잇어?ㅋㅋㅌㅌㅌ 존나 어이엊ㅅ네 진짜 나라 일 제대로 돌아가고 국민 먹여살리려면 정부 니들부터 잘해?
	그만해라.. 많이 묵었다 아이가..?
	진실? 진실이 뭐지? 박그네가 7시간동안 뭐했는지 그거? 이미 세월호 사고원인은 다 밝혀진건데 무슨진실말하는거지??
	지들 자식만 특별하나? 하루에도 수많은 사람들이 죽어가는데 그사람들은 안억울하고 안슬퍼? 그나마 지들이 저렇게 억울하다고 생각하는 부분이 기자들이 띄워주니까 저렇게 까지 가능했던거지 지들 입장 생각도 못하고 무조건 남탓하는것만 봐라. 니들이 마이크 붙잡고 그런 말을 할수 있는 기회를 주어진것부터에 감사할줄 알아야지 그런발언조차 못하고 그냥 가슴속에 묻고 가는사람들이 얼마나 많은줄아냐? 맨날 오냐오냐 받아주니까 저게 당연한거고 자기 자식의 죽음만 특별한거 같지? 세상 죽음에 억울하지 않은 죽음이 몇이나 있겠냐 감성팔이좀 그만하고 빨리 일상생활로 좀 돌아가라 감정에 팔려서 다른 국민들 감정 선동하지 말고?
	와.. 씨발ㅋㅋㅋㅋ 여기 벌레들 봄맞이 단체 소풍나왔냐. 단물이 달달하나? 진딧물보다 더 징그럽구로 우굴거리네?
	박근혜 하야, 정권퇴진이 목표인데 보상금만 딸랑 받으면 뒤에서 뭐라고 할 인간들이 넘 많죠. 돈도 더 뜯어낼 수 있으면 뜯어내야 하겠고.?
	전사자 5,099명앞에 고개 숙입니다. 부모형제가 살아계신 조국산천으로 우리 함께 살아 돌아오자고 굳게 맹세하고 월남전쟁 중 조국과 세계평화를 위해 전사한 5,099명의 전우 여러분 정말 고개숙여 묵념합니다.어쩌면 그 자리에 내가 섰다면 내가 죽을 것을 대신 죽었다고 생각되어 더욱 숙연해 집니다.그대들은 꽃다운 나이에 수많은 원한을 가지고 한 몸 송두리 채 나라를 위해 몸받쳤습니다.그런 데 5,099명의 전우들이여 영혼되어 하늘나라에서 부끄럽게 살아가는 우리국민과 남은 전우들을 얼마나 원망하시 겠습니까? 영웅은 바로 당신들인 데 엉뚱한 자들을 영웅시 하니까 이 나라와 나는 용서받지 못할 죄인입니다?
	세월호가족들이 국가를 위해 봉사한적이 있나? Selfish한 몇명의 가족들이 5천만 국민들을 너무나 괴롭힌다. 정부는 그들가족과 야당 정치꾼에 휘둘리지 말고, 5천만 국민들을 위해 세금을 어떻게 써야 하는지를 잘 판단하고 실천하라. 거리를 불법점거하면 법데로 처리하여 5천만 국민들의 안녕을 지켜라.?
	쑈! 끝은없는거야~?
	정부는 님들 억울함들어주는데아님 광화문쓰레기랑 머리카락 쓰레기통 잘버리시고요 단식할때 드신 음식물도 잘가져가시고 청해운앞에서 하세요 ?
	유가족분들 욕하는 것들아... 사람이라면 니네가 그렇게 얘기할 수가 없다. 니네가 세월호 안에 있었어야 해. 다음에 너네 가족이 똑같은 일 겪길 바란다. 그럼 내가 감성팔이하지 말라고 좌파들한테 선동당하지 말라고 꼭 말해줄게. 니네들이야말로 선동당해서 진실을 외면하지 마라.
	시발 국민 엄마랑 아빠들이 파업해야 정치말아먹는놈들이 정신을차리지 ㅉ?
	찐씰뀨~명! 찐씰뀨~명! 찐씰뀨~명! 찐씰뀨~명! 찐씰뀨~명! 찐씰뀨~명! 찐씰뀨~명! 찐씰뀨~명! 찐씰뀨~명! 찐씰뀨~명! 찐씰뀨~명! 찐씰뀨~명! 찐씰뀨~명! 찐씰뀨~명! 찐씰뀨~명! 찐씰뀨~명! 찐씰뀨~명! 찐씰뀨~명! 찐씰뀨~명! 찐씰뀨~명! 찐씰뀨~명! 찐씰뀨~명! 찐씰뀨~명! 찐씰뀨~명! 찐씰뀨~명! 찐씰뀨~명! 찐씰뀨~명! 찐씰뀨~명! 찐씰뀨~명! 찐씰뀨~명! 찐씰뀨~명! 찐씰뀨~명! 찐씰뀨~명! 찐씰뀨~명! 찐씰뀨~명! 찐씰뀨~명! 찐씰뀨~명! 찐씰뀨~명! 찐씰뀨~명! 찐씰뀨~명! 찐씰뀨~명! 찐씰뀨~명! 찐씰뀨~명! 찐씰뀨~명! 찐씰뀨~명! 찐씰뀨~명! 찐씰뀨~명! 찐씰뀨~명! 찐씰뀨~명! 찐씰뀨~명! 찐씰뀨~명! 찐씰뀨~명! 찐씰뀨~명! ?
	ㅋㅋㅋㅋㅋㅋㅋㅋㅋㅋㅋㅋㅋㅋ 보상금안받겠단 소리와 보상금으로 인양하겠단 소린 절대안함 그리고 가장 큰 원인인 유병언 및 이준석 선장한테 쓴소리한적 한번도 못봄 그리고 ㅋㅋㅋㅋㅋㅋㅋㅋ 지들 자식 구하다 희생된 구조대원들 명복을 빈단말도 한번도 못봄 저런놈들이 뭐? 대통령을 욕해? 웃기고 앉아있네 ㅋㅋㅋㅋㅋㅋㅋㅋㅋㅋㅋㅋㅋㅋㅋㅋㅋㅋㅋㅋㅋㅋㅋㅋㅋㅋ 야 니들 오원춘한테 처참히 살해당한 여대생 유가족은 가슴속에 한이 안맺혀서 가만히 있니? 천안함 유족들은 자식잃은 슬픔이 너희들에 비해 안슬퍼서 가만히 있는거니? 죽은 자식을 위해서 가만히 있는거다 . 너희들 부끄러운줄알아라 정말 언제까지 정치와 돈놀음에 놀아날거냐?
	아이 잃은 슬픔은 공감합니다만.. 대한민국에 악마만 산다고 고함지르시는건 너무 슬프네요.. 오랜기간 동안 많은 국민들이 같이 울어주고 아파해주었습니다만... 다른나라였다면 이 정도로 같이 아파해주고 공감해주었을까요?? 저도 가족을 잃은적이 있고 다른 사람들도 마찬가지일 것입니다.. 하지만 그 누구도 이정도로 주위의 관심과 공감을 얻으며 위로를 받은 사람은 없었습니다.. 이제 그만 마음 속의 적을 만들지 마십시오.. 미워하고 억울해하고 용서하지 않고 나만 아프다는 생각을 놓지 않으면 자신만 더 힘들어집니다. 자신만 더 그 생각에서 벗어나지 못합니다. 그게 정말 하늘로 간 가족들이 바라는 것이었을까요???
	쩝... 그러니깐 돈 몇억씩 주지말고 진실 규명만 하자. 부모 잃은 마음은 얼마나 아프고 참담하겠습니까만 대통령을 들먹이는건 자신들이 정치 노름에 놀아나고 있는거 증명하는겁니다. 여야 모두 지금 돈으로 국민들 여론 눈치 살피기 바쁜 모습인데... 책임질 사람 처벌하고 안전 대책 마련하고 8~12억씩 보상금 줄 돈으로 말입니다.?
	삼청교육대 부활이 시급하다.?
	연기력이 상당하네요 ㅇㅂ 드립니다?
	국정원 알바 일베들의 암약이 대단하구나. 쓰레기 댓글들을 보니. 썩어진 놈들.?
	ㅋㅋㅋㅋㅋㅋㅋㅋㅋㅋㅋㅋㅋㅋㅋㅋㅋㅋㅋㅋㅋㅋㅋㅋㅋ?
	야당은 뭐하나??? 저러다 산사람도 망가집니다. 정말 사랑한다면 아이들 이제 놓아주세요. 천국에 있는 아이들도 부모님 이러는거 원치 않을겁니다. ?
	듣다보니 짜증이 팍 나네!! 광화문 광장이 노란색 장례식장이 되버린 것도 짜증나 죽겠는데. 이거 너무 하는 거 아닙니까? 왜 세월호 인양합니까? 처음에는 또 인양하지 말라면서요? 인양하다가 몇 명이나 더 죽어야 수긍하시겠습니까? 자기 새끼들은 중요하고, 다른 자들의 소중한 가족은 하찮은 벌레같은 존재들입니까? 인양하다가 죽은 잠수부, 구조하다 죽은 헬기 조종사들을 위해 눈물 한 번 흘려 보셨습니까? 그분들을 위해 보상금 한 번 내보셨습니까? 사고 당시에 정권이 박근혜 정권이 아니라 문재인 정권이었으면 어떻게 하셨을겁니까? 문재인 정권이었으면 사고 안났을 것 같습니까? 부도난 세모 그룹의 부채를 탕감해줘서 다시 세월호를 바다에 띄운 것이 문재인이 대통령 비서실장 하며 모시던 노무현 전 대통령 아니었습니까? …
	니들도 자식들 죽어봐야 이 심정 알거다. 아니 그래도 모르는 병신들인가??
	뭐를 알고 싶은지 구체적으로 말하지 않는 이상. 국민들은 윾가족을 좋은 눈으로만 볼수 없을거 같음...?
	버럭 버럭 시끄럽내요?
	이러먄 이럴수록 국민여론만 더욱더 차갑게 식어갈뿐 이미 다 식어서 더 식을것도 없지만?
	세월호 사건은 대한민국 사회전체의 병폐가 한번에 터진거라고 생각함... 최소한의 안전훈련조차도 하지않았다니 정말심각함.... 대통령의 책임??? 물론 없다고는 할수없음 하지만 대통령이 무슨 도라에몽도아니고 모든걸 해결할수는 없음 세월호 사건은 반면 교사로 삼아야 하지않을까??
	자식 잃은 슬픔 모르는건 아니지만 아무 상관없는 다른 아이들과 부모님들을 들먹이는건 좀 너무하단 생각이 드는군요. 진상규명은 이미 유병언과 구원파로 끝났다고 생각합니다.?
	마지막으로 너희들이 바라는 진상규명은 이미 정해져 있는거 아니야? 무조건적인 대통령의 잘못과 책임. 그리고 사퇴를 요구하는거겠지. 그자리에 문씨를 앉히던 박씨를 앉히던 하고 싶으니까 그러는거 아니냐고 눈에 뻔히 보이는 결과를 요구하고 있는데 그런 말도 안되는 쌩떼에 누가 답을 하겠냐고 너희들의 논리대로라면 어떤 사고가 일어나던 억지로라도 잘못을 계속 위로 짚어가면 결국엔 정부의 잘못이다 라는 결론이 도출되는데 이건 말이 안되는거야, 어떤 사람의 죽음이든 그게 근본적으로 정부의 책임이 아니라고 할 수 있는 사건이 있다면 어디한번 말해봐 모조리 너희들의 논리대로 내가 싸그리 똑같이 반박해줄수 있으니까?
	그리고 유가족이 저런 비뚤어진 생각을 할수 밖에 없도록 만든 야당 정치권, 그리고 유가족 중심에 서있는 그쪽 사람들과 밀접한 관계에 있는 유가족 몇몇, 양심이 남아있다면 지금이라도 반성해라. 너희 몇몇때문에 대부분의 유가족들이 저렇게 비뚤어져가고 있는거야.?
	제일 첫마디 맞네 할말이 없다고 돈받았으니깐 할말은 없고 정권퇴진은 계속 외쳐야겠고 ㅋㅋㅋㅋ?
	지들 자식만 특별하냐? 하루에도 수많은 사람들이 죽어가는데 그사람들은 안억울하고 안슬퍼? 그나마 지들이 저렇게 억울하다고 생각하는 부분이 기자들이 띄워주니까 저렇게 까지 가능했던거지 지들 입장 생각도 못하고 무조건 남탓하는것만 봐라. 니들이 마이크 붙잡고 그런 말을 할수 있는 기회를 주어진것부터에 감사할줄 알아야지 그런발언조차 못하고 그냥 가슴속에 묻고 가는사람들이 얼마나 많은줄아냐? 맨날 오냐오냐 받아주니까 저게 당연한거고 자기 자식의 죽음만 특별한거 같지? 세상 죽음에 억울하지 않은 죽음이 몇이나 있겠냐 감성팔이좀 그만하고 빨리 일상생활로 좀 돌아가라 감정에 팔려서 다른 국민들 감정 선동하지 말고.?
	저 분들이 말하는 진실 뜻이 우리가 아는 진실이 아닌것 같아 무섭다. 안타까운 해상 교통사고 입니다. 대통령도 정부도 아이를 죽이지 않았어요.. 아무나 붙들고 원망하고픈 마음 이해 합니다. 하지만 이제 제발.. 현실로 돌아와 주세요.. 제발 그만해주세요?
	하...진짜 윾가족들 정신좀 차려야한다. 썩어빠진 대한민국에서 살긴 왜사노? 자식잃은 슬픔에 감정에 과하게 이입되서 나라 자체를 뒤엎으려하는데-이게 종북좌파랑 다를게 뭐가있냐 언제는 8억필요없다 자식새끼살려내라, 언제는 자식못구할거면 8억이라도 달라, 세월호 인양하지말라, 인양해라 진상 규명해라.... 이거 한마디로 "해줘도 지랄 안해줘도 지랄 그냥 지랄" 으로 밖에 생각 되지않는다. 지금 윾족한테 사고보상금 퍼줄 정도로 국가 재정이 남아도는것도 아니고 국민 성금 1280억 받아냈으면 좀 잠자코 있어야지- 구조작업 한번 잘못했다고 국가를 차마 입에 담을수도 없는 욕으로 까내리나? 이렇게 어리광만 부리는 유족들을 가만히 내 버려두면 앞으로 국가 공권력을 개 좆으로보고 자기 나장대로 사는 국민들이 속출할 수 …
	애들 박근혜가 죽인거였어요?? 교통사고였는줄..?
	대체 저 "단원고"유가족들은 뭘 원하는 겁니까 대체? 핸들 과도하게 꺽은거 초보평형수 선장의 부재 이게 침몰의 원인 아닙니까? 대체 진실을 원하는건지 본인들이 원하는 대답을 듣고 싶은건지 .. 애당초 수학여행가다가 죽은것도 대통령 잘못도아니고 처음부터 인양하겠다고 하는데 막은 사람들이 누구인지 제가 자식이면 얼굴 못들고 다니겠네요 ?
	저게 광기가 아니고 무엇이냐 말이지.. 단순한 사고를 가지고 광적으로 집착하고 현실을 부정하려들고 말이죠.. 네 한두달 그럴수 있어요 자식잃은 슬픔이 오죽하겠습니까?? 한두달 제정신으로 사는게 더 이상하죠 그게더 비정상적이라 생각할정도로 말이죠.. 그런데 지금 1년이 다되갑니다. 그런데 똑같다는거.. 이건 좀 문제가 있는것 아닐까요?? 어떻게 단순 사고를가지고 진실을 밝히라는 말이 나오는지 아무리 원통해도 그런 생각은 상식적으로 들지 않습니다. 국가가왜? 정부가왜? 그런 말도안되는 일을 꾸민다고 생각하는거죠?? 정말 이해불가?
	살아있으면서 죽었다고 하지마세요 두껍아두껍아 놀이합니까 죽었니 살았니 ?
	국가권력자들비리가들통날까봐서 그걸가리기쉬해그많은사람을 수장시켜버리고 그걸가려야하니 밝히려는사람들을차단해야겠죠최고윗자리를억지로갈취하고뒷주머니채우던비리사업이사고가나서벌어진일 다른이유가뭐가있겠소?
	언론들이 제발 정신차리기를
	어른이 아니라 아직 고등학생 애들이라 그런거죠...아직 어리잖아요... ㅜㅜ 가슴 먹먹해져서 너무슬퍼서요...ㅜㅜ 고인의 명복발께요.................?
	계속 제자리에 있으라고만 방송을 몇번씩하네..사고나면 즉시 승객들 구명조끼 입히고 승무원들은 구명정 내리고 승객들을 안전하게 대피부터 시켜야 하는거 아닌가...배는 기울어 점점 침몰하는데 왜 저 아까운 시간을 계속 제자리에 있으라고만 하는지...승무원들은 구난구조 교육을 제대로 받기나 했는지 참 이해가 안된다...?
	마음이 짠하고 아프다ㅠㅠ?
	저도 슬퍼요?
	미친 현재 자리에서 움직이지 말고???? 에라이 ㅁㅊ 것들아?
	아나 진짜 정말 너무 눈물이 안멈추고 너무 그냥 다 속상하고..
	하.....지금도 진짜 항의해야할문제에요 진짜 ㅠㅠㅠㅠ?
	언니오빠들이..너무착한나머지 선원들의말을듣고가만히있어서..나쁜선원ㅅㄲ들
	..언니오빠들..부디행복하길바래요..?
	아.나이 먹을만큼 먹어서 눈물 나네.
	CP.CP
	ㅠ.ㅠ?
	씨발 다른나라에선 1두명죽어도사형인데 씨발 우리나라 몇백명 죽여놓고 씨반 사형 안하냐 우리나라 게쓰레긴네씨발 선장새끼?
	천진난만한 저 애들이
	저승문턱을 넘어가면서 대한민국의 존재이유를 뭐라고 생각했을까..?
	이건 국가도 아니다.
	투표 잘못한 인간들은 망치로 손가락을 내려 찍어라 !?
	우리나라 뭐하는거야!!! 내친구도.....
	진짜 우리나라 어떻게 돌아가는거지 아......
	정치인들은 지금 뭐하고 있는거야 진짜 아오 빡치네
	내친구가 억울해서 천국도 못가겠다..... ?
	선장나쁜자식여행간언니오빠들은무은죄야사형당해야돼?
	이렇게 많은아이들이 희생됬는데 ..진실을알려주긴커녕 핑계덩이많내며 숨기고있고 같은학생으로서 즐겁게여행갔을텐데 선장의무지로 이렇게 무너질줄 누가알았을까 마음이너무아프다.유병언사건,세월호운행,유가족특별법요구의 모순된 일들을 국가적차원에서라도 정확히밝히고 반성해야할것이다.이번사건은 지나간일이라고 넘겨서도않되고 희생자들과 유가족의 고통은ㅇ잊어서도 않되며 우리나라의잘못된역사로 기록되어야할것이다.?
	고등학생 형누나들 정말 안타깝습니다. 지금까지 살아오면서 꿈꿨던 꿈을 실천하지도 못하고 이렇게 세상을 떠나다니... 아쉽습니다. 명복을 빕니다.?
	이따위영상을 왜 틀어주는지? 슬픔을 강요하는가? 어느죽음이던 마지막이야 다 슬프고 안타깝지..?
	아직까지봐도가슴이아픔니다...어떻게선장이학생들을구조하지않고먼저탈출할수가잇냐?존나선장이되갖고책임감이없어시발그럼왜선장햇는데존나꿈을펼쳐보지못한학생들을몇명이나죽엿는지알아?약300명정도죽엿어!이런짓을사람이할수잇냐선장이면학생을구조하고탈출하던가선장이되갓고먼저탈출하는게어딧냐존나이준석선장맞아죽어야될새끼야존나내가선장이엇다면죽음을무릎쓰고학생들을구조하고탈출하겟다.책임감이없는데사회를어떻게사회를살아가려고하냐?안녕나는경기도포천에살고잇는고3인남자야~~학교에서수학여행간다고기분좋앗을거야근데세월호참사가나서배안에서무섭고그랫을거야실종자들희생자들동생들아이젠하늘나라에서편히쉬고다음생애에서더착하게살아지켜주지못해서미안해학교에서세월호학생들에게촛불집회햇을때나진짜서럽게울엇어아직꿈을펼쳐보지못해죽엇으니까하늘나라에가서편히쉬고아프지말고다음생애에서더잘살아?
	선장이 나오라고 하면 몇백명은 살수 있는데..선장죽이고싶다?
	엊그제 일처럼 아직도 가슴이 미어지는데 벌써 100일이 지났다니...?
	아무리 객관적으로 살펴보려 해도 이것은 계획된 고의 살인이다.?
	세월호 희생자에게 애도를 표합니다.
	하늘에서도 잘 살길...?
	매우매우 가슴이 아픕니다. 아니 그냥 대신해서 죽고싶습니다. 그러면서 세월호 선장 사형이 아니라는 겁니까? 지금도 손이 매우 떨리고 다리고 떨립니다. 이 동영상 보면서 왜 내가 다 불안했을까요... 세월호 사건에 희생된 학생들... 삼가 고인의 명복을 빕니다 죽어서도 부디 좋은곳에서 거기에서는 건강하게 잘 자라길 빕니다?
	그리고 구명조끼는 1994년꺼랍니다
	학생들이 이걸보고 뛰어내렸을까요..?
	씨발 안내방송한세끼
	우울증걸려서 평생죄책감에살아
	죽어라 넌 인간이할짓을한거냐?
	니가 사람한명 죽어서 돈은있어?
	저 많은 사람이죽었는데 고소해서
	돈달라하면 넌 평생 뼈가진짜
	부러지게해도 그돈못벌어
	돈? 생명 니가 낳아줄래?
	아픔은 죽으면서 괴로운고통
	사람을 잃은고통 다 니가 치료해줄래?
	꿈은 저많은사람의 꿈 니가 해서
	줄꺼야? 이 씨발좆같은 세상
	정부는 유병언찾을라고
	지랄을해 근데 4개월지났다고
	사람들은 모른척하면서 지난지언제냐고
	지겹다고 무시를해 이런좆같은
	세상에 무책임한인간들
	하... 무책임하다.. 무책임해
	죄를지엇으면 그죄를 그죄를 ..
	그죄에 맞는벌은받으면되..
	무책임하다..?
	절대 이동하지 말라는 말같지도 않은 소리를 계속 해대는데도 학생들은 네라고 대답하고있고 존나 역겹다 세월호 관련된 새끼들은 어떻게해서든 다 사지를 찢어 죽여야지;?
	에휴...진짜 선장은 왜 그러고 사는지..자기도 비슷한 또래의 아이들 자식들 없으면 조카들 있으면서..진짜 고통 받고 죽어라 선장 새끼야..닌 왜 사는지모르겟다 정말..ㅎ우리 언니 오빠들 어떻게..ㅠ장난인 줄 알잖아..선장아..?
	진짜 잊지 않을게요.. 고인의 명복을 빕니다...?
	아 선장 놈 진짜 사형보다 더 그냥 지도 고통스럽게죽어야지 ?
	아 진짜 끝까지 못보겠다 너무 마음이 아프다?
	아이들이 웃고 장난치는거 보면 마음 무너지고 눈물만 나는데...
	저 아이들 너무 답답해. 진짜 미쳐버릴 것 같다. 새누리당 놈들은 이해를 못하는 게 당연해. 저 상황에서 장난치고 낙천적인거? 살겠다고 뭐든 해야돼. 저 아이들 중에 한 명도 난파당한 배가 침몰할 때 뭘 해야하는지, 아는 아이 하나도 없다. 단원고 아이들 성적... 그게 저 아이들을 평가하는 잣대가 될 수는 없어. 하지만, 적어도 저 상황에서 스스로 생각해서 판단해서 살려고 하는 행동을 하는 아이가 있냐고. 교실에서 아이들을 만나보면 저 상황이 마냥 슬프지만은 않아진다. 정부의 진상규명, 세월호 침몰의 진실, 정말 낱낱이 밝혀야되는건 맞는데, 저 아이들의 천진난만함으로 눈물 바다 만들지 맙시다. 저건 솔직히 부끄럽고 안타까운겁니다. 아이들이 저렇게 착하고 순수한데? 맞아요.... 하지만 앞으로 어떤 상황이…
	하지만, 우선은 시간이 더 지체되지 않고 진상규명되어야 하니다.
	세월호 특별법은 반드시 제정되어야 합니다.?
	어 떡해선장이탈출와진짜완전똘 ㅇ
	아문튼단원고학생들삼가고인에명복을빕니다....?
	오빠언니들미안해여....ㅜㅜ?
	선장을 똑같이 배침몰하면서 죽게만들어야해 아ㅅㅂ 이망할나라. 계속 유병언은 죽었다고하는데 그걸누가믿냐고.! 그렇게 죽었다고 판결내리고 끝이면.. 그게진실이아니었다면 유병언은 다른곳에서 잘도숨어있겠다. 불쌍해 언니오빠들 ㅠㅠㅠㅠㅠㅠㅠㅠㅠ ?
	이건 시스템 만든 놈들 다 뒤져야 형 누나들이 행복하지 않을까??
	저 독일에 사는데요 독일같으면 조끼 입고 차례차례 나와라! 그렇게 했을거에요.조직적으로.형 누나들 천국에서 잘사세요?????????????????
	선장은 처벌됫나? 학생들 하늘나라에서 잘 살면 좋겠는데...?
	이탈리아는사람거의다살았는데7800년넌더살다나와야돼이선장
	뭐!18년19년 아우넌 7800년보다1000년은더살다나와야돼
	방송에서는고등학생들이꿈나무라며!
	그랬는데선장니가왜죽여?
	아까그학생이내리고싶다그랬는데방송때문에못내렸잖아!!!!!!!!
	진짜이많은학생들과승객들의목숨어떡할꺼냐고?
	씨발 왜 가만히있으라그래... 씨발 다 사형시켜라 ..........내리고싶다잖아...왜 ..?
	하....왜 꿈이많고 웃음도 많은 학생둘아 이런 고통을 받아야되는지.....
	하.....진짜 너무 슬프다...?
	단원고누나형을생각하면가슴이찢어질겄다.?
	동영상을 보니 많은 생각과 미안함 마음이 동시에 가슴을 울리네요..대한민국이라는 나라의 국민으로써, 학생들에게 부끄럽습니다. 썩어빠진 국회와 탁상행정뿐인 한국 그잘난 윗대가리들, 분명 더러운짓을 저지른 만큼 곧 그만큼 돌아갈것이다?
	큰언니 ㅠㅠ 다행히 돌아왔다ㅠㅠㅠ?
	타이타닉호선장은 승객글을위해 최선을다해 노력했다는데 반면 세월호선장새키는뭐냐?진짜 쥐새키보다 쓰레기인새키야 유병언 유가족들한테 받쳐버리고싶네?
	너무너무 안타깝고 절대로 잊지않겠습니다?
	아 씨발 선장새끼 믹서기 에 갈고싶네?
	#NAME?
	고인의 명복을빕니다...
	빨리 유병언 잡혀라
	세월호 선장 자존심도 없다
	그리고 1빨리 다 구조돼라?
	얘들에게 왜 가만이 있으래 이 개새끼야. 얼마나 무서웠니.?
	원스나연아힘내3년 전
	차라리나오지그랬어...애들아...진짜 미안하다..천국에선 부디 이런아픔겪지말고지내..?
	이렇게 해맑게 웃던 형들이...?
	자료 감사드립니다?
	진심 너무 슬픈일이야 ㅠㅠ
	못본애니가 많다고 하는데 하늘나라에서 볼수 있다면 많이 보도록 해 ㅠㅠ
	삼가 고인의 명복을 빕니다.?
	희생자들의 명복을 빕니다ㅠㅠ?
	너무 미안하고 또 미안합니다..그리고 동생한테 수학여행가지말라고말할거라는게 정말 슬펐슥니다...ㅠㅜ?
	엉엉엉 나쁜놈들!?
	이번사건으로 우리나라에게 많이 실망했습니다....지혼자살겠다고 도망친 선장 진짜 돌은놈 아님요? 그저 화나고 슬픕니다....ㅠ?
	답답하네?
	단원고 학생들..한창 신났을 텐데..삼가고인의명복을 빌며 힘내세요! 영원히 잊지 않을 거에요. ?
	선장놈은 이미 꼭둑각시 입증된거고 그다음은. 무엇을 어떻게 해야할것인가?..........ㅡㅡ;;; 머리에 쥐 난다. ?
	선장 개씨발놈....
	진심 어떻게 저상황에서 움직이지 말라고 하는거냐....?
	하.. ?
	선장이 '배가 가라앉고 있으니 신속하게 빠져나가주십시오' 라는 안내방송과 함께 구명조끼도 주고 탈출하라고 인솔만 했어도ㅠ?
	선장이 먼저 나갔다는게 말이돼?-_-어이없네...선장이 승객들을 잘 인솔만 했어도 이런일 안일어났다.?
	애들한테 대체 무슨짓을 한거야....대체..?
	흑흑 내가만약 단원고 학생들중 한명이라면 저들을 구해냈을까? 흑흑T-T ㅠ_ㅠ T-T ㅠ_ㅠ ?
	젊은 나이에 저런 시련을 당하고 안타갑네 그리고 선장은 나가 뒤져야 함 ?
	저 상황에서도 아이들의 밝은 웃음소리가 의미하는건..살아 돌아 갈 수 있을거라는 희망이 있었단 말이지. 누구든 자신들을 구해줄거라고 믿었을테니..그것이 이걸 보는 국민들의 가슴을 후벼파도록 슬픈 이유이고.?
	아이들은 절대 몰랐을 거예요... 이렇게 될줄을... 가슴이 너무 아픕니다...책임회피하려는 어른들이 너무 부끄럽기만 합니다...?
	분명히 우리 아이들은 괜찮을거라고 별일 없을 거라고 생각 하고 있네요...절대 극단적인 일이 쉽게 우리에게 오진 않으니..어쩌면 좋을지... 이렇게 아무렇지 않은척 얼마나 겁이 났을지....제발 처벌하세요... 더한 벌을 받게 해주세요... 아이들의 목소리가 가슴을 찢습니다...?
	언니오빠들은 아무 잘못도없는데..ㅠㅠ
	그.. 믜친새끼선장이 ㅠㅠ 이걸보고있다면 제발 건강하고 행복하게 살아 흑흑..ㅠㅠ
	죽은언니오빠들은 하늘나라에서는 행복과 웃음가득하길 바래ㅠㅠ?
	하..진짜..찡하네?
	선장이개싀키 약빨았나?미친선장새키?
	선장은 사형으론 너무 부족하고 저거 절대 이동하지 말라한새끼들도 죽여야해 ㅡㅡ 머리가 있는거야 없는거야 ? 생각못해? 아 ;; 몇백명의 애들을 죽인거잖아.. 장난하나.;; 아.. 보는 내내 찡하다?
	벌써 한달이다 이젠 가망이 없다 이젠 시신도 다 부패될 정도로 오래되었다. 시신이라도 남아있으면 다행이다...살아 돌아모녀 더 다행이지만?
	어른들은 왜그렇게 차가울까. 차가울까요??
	ㅠㅠㅠㅠ 불상해 ㅠㅠㅠ?
	아... 귀힌생명들을 잃게만든 선장....
	북한에 가봐야한다.?
	나같으면 그냥 구명조끼입고 선박에서 뛰라고하겠다 ?
	얘들아 미안하다. 울고 또 울어도 안풀린다 내가슴이... 너희 부모님들은 ...
	내 나라를 버리고싶다!
	이젠 나쁜 꿈에서 벗어나 좋은 꿈꾸며 살아라 어린 영혼들이여!!!?
	진짜 이런선장같은새끼가 있어서 망하는거다 이 미친선장새끼야 니가그러고 인간이냐 성장좋아하시네 미친 니만 살고싶냐고 이런쓰레기같은새끼는 얼굴 가리지말고다 공개해서 사형시켜야 되는데 이런쓰레기가 존재해서 우리나라 망하는거임 나이를 처먹었음 생각을해야지 존나 노인새끼가 염병할새끼 관종새끼 걍 나가죽어라 병신?
	가만히 대기하고 있어라는 말만 안했어도...바닷물 속에서 얼마나 무서웠을까~~ㅠㅠ?
	아..진짜...?
	아 진짜 아무리봐도 너무 슬프고 안타깝다 어른들만 믿고 기다렸울텐데 너무 눈물나고 나도 모르게 죄스러워 진다.?
	정말 엄청난일이 우리 대한민국모든 국민, 아니 모든 세계가 지켜보는앞에서 수백명의 힘없고, 순진한 가여운 사람들이 비참히 죽었읍니다. 그런데 우리는 아무것도 할수가 없었읍니다. 너무나 가슴이 아프고 또 한편으로는 화가나서 견딜수가 없어서 한없이 눈물만 흘립니다. 어떻게 300명이 넘는 사람들이 그렇게 허무하게 침몰된 배안에 갇혀 바다물속에 잠겨 죽을수가 있읍니까? 정부에서 조금만 더 일찌기 생존자 구조에 신경을쓰고 신속하게 행동했었더라면 그렇게 많은생명을 잃지는 않았으리라 생각합니다. 이 세월호 침몰사건 당일부터 인명을 살리는데 너무나 허술했읍니다. 그리고 자기들 끼리만 살겠다고 도망나온 저 인간말종 이준석 선장외 15명의 승무원들 에게 산사람들을 바다물속에 수장시켜 죽였으니 절대로 살려두지 말고 그 파렴…
	구명조끼랑 구조대만믿고계시던 선배들이신데 선장은 그시간에탈출이나하고앉아있고 선배님들은 아무것도모르는데..... 선장뒤져라 조까버러지새끼 그게사람새끼냐? 병신새끼지? 존나병맛이네 그새끼가탈출하라는방송만했어도 몇백명은살았어등신아
	근데뭐? 제자리에있어? 이사기꾼새끼들아 니들은뒤져도마땅해 씨ㅣ발?
	망할모든것 저기아이들 사람 삼백명이다 어떡할거야미안해미안하다?
	망할모든것 저기아이들 사람 삼백명이다 어떡할거야미안해미안하다?
	저렇게 웃고떠든지 얼마안되서 시신이되서 나왔다는게.. 너무 슬프다ㅠㅠ 거기다 같은 안산시민에 주변에서 길가다가 몇번씩 마주쳤을 얼굴들이 저 바다속에 있을거를 생각하니까 어우ㅠㅠㅠㅠ 미칠것같아ㅠ 괜히 내가 미안해서 웃을수도 없어ㅠㅠ?
	안타깝다 탈출하셔야된다는 방송만했어도 ㅜㅜ?
	너무 슬퍼요...
	이 땅에 이런 일이 다시는 없어야 되겠지요...
	저 아이들의 흑적을 어떻게 지울수 있겠습니까?
	나를 나를 찾지마세요_x000D_ 나는 나는 저 깊은 바다 속에 _x000D_ ...
	얘들아뭐하냐.....빨리나와야지.....아눈물나...?
	이가인3년 전
	얘들아뭐하냐.....빨리나와야지.....아눈물나...?
	찍은사람인가? 강한척하긴하지만 가면갈수록 불안해하고하는것같은모습에 눈물나온다....같은학생인데..?
	갑판위에 있던 애들은 살았어.?
	엄마아빠 사랑해요..ㅠㅠ?
	아아아... 미안해 정말?
	얘들아 아아아아제발?
	아.. 지켜주지 못해서 정말 미안합니다..?
	선장 그 망할쓰렉은 몇년동안고문당하다가 죽어야 돼?
	왜 우리니라는 사형제도가 없는걸까?
	보다가 눈물나서 계속 못보겠다... ㅠㅠ?
	진짜 무섭다?
	애들이 불안해하는 모습에 할 말을 잃었다 그 와중의 선내방송은 정말 절망적이다 ?
	애들이 불안해하는 모습에 할 말을 잃었다 그 와중의 선내방송은 정말 절망적이다 ?
	차라리 아무런 방송을 안했더라면 자체적으로 판단해서 무슨일인지 궁금해서라도 다들 올라와서 살수있었을것같다..
	저 빌어먹을 방송이 다 죽인거다...ㅠㅠ?
	나그러고 보니까나쁜짓을 안했는데
	너무 슬프다...?
	'내 동생만은 절대로 수련회 가지 말라고 해야겠다'....나는 형 말 들을게요,?
	진짜 미치겠다 어떡해.......?
	개씨발진짜ㅠㅜㅠㅠㅠㅠㅠㅠ?
	가만히 있으라... 미안합니다 그들을 절대 용서하지 않겠습니다?
	진짜 피같은 시간을 그냥보냇네.. 초반에 다 밖으로 조끼입고 탈출만하라고했어도
	거의 살앗겟다 빙,신 선장아
	대기하라는 말만 몇번하는거
	선장세,끼 죽여라걍 피도눈물도없는세키?
	여러분 facttv 즉 팩트 tv 가시면 도올 김용억 선생님이 쓰신 박근혜 하야 글이 있습니다 널리 퍼뜨려주세요 언론 통제로 도데체 사실이 뭔지 잘 몰라요 이게 나랍니까? 이건 국민 살인입니다 분노합시다 저항합시다 저 애들이 무슨 죄가 있나요??
	왜 움직이말고 가만히 있으라고 했는지 도저히 이해가 안돠고 답답하네요..그래놓고 지네들끼리만 탈출....애들이 나가면 지들이 탈출 못할까봐 그란 같은데요...얘들아 어른들이 지켜주지못해 미안하다..하늘나라에서 못다핀 꿈을 펼치거라..?
	그냥 이러다 말줄알았지 누가 침몰할지아셨겠어요... 어른들말만듣고 선장안에 계시다가 죽을줄 누가 알았겠냐고요... 거의 몇백명을 죽인 선장은 거짓말, 발뺌하고 있단생각을 하니까 속에서 열불이나네요 삼가 고인의 명복을 빕니다.....?
	8분 58초에 선장은 뭐하길래.. 하 이말이.. 뭐했냐하면 니들두고 도망갔단다. 죽어서도 용서하지마라.. 불쌍한 아가들아..?
	너무 마음이 아프고 너무 너무 슬프다 ㅠㅠㅠㅠㅠ
	어떻게 이런 일이...
	생각만 해도 눈물나네 ㅠㅠㅠ
	구할수있어는데 왜그렀을까 참 답답하고 힘드네요
	?진짜선장개새끼
	지만살겠다고늙은새끼가병신이지가희생하고애들을살려야지나이쳐먹고뭐하는짓이야아오ㅡㅡ희생자들은200명이훨씬넘는데지만살겠다고개같은새끼?
	씨이발 욕나오내?
	얘들아 ..............................미안해 .....................................내가 대신 사죄하고 용서를 빈다.......................................... 용서해라....................
	그리고, 하늘에서는 고통없이 편하게 지내렴........................................................?
	절대 움직이지 말라고 하고는 니들은 유유히 일반인척하며 빠져나와 산다고 한들
	그 삶이 온전한 삶일것 같니??
	이 급박한 상황에서 배 안에만 대기하고 있으라고????? ..........................................................니가 인간이냐?????............................................................분노가 가시질 않는다..........................................................
	이 모든 게 엄연한 살인행위입니다.
	저 천진한 아이들에게 ..............................................................?
	나 중국사람이지만 너무 슬프다. ㅠㅠ 눈물이 난다. 젊은 동생들 잘 가세요. 선장이 더 살아야 되는가? 사형! 사형! 사형!?
	내리고 싶으면 내려야지, 바보ㅠㅠ 정말 가슴이 아프다.?
	#NAME?
	학생들은 당연히 방송대로 따른것뿐 ㅠㅠ?
	#NAME?
	#NAME?
	#NAME?
	+?彦 사람이란게...참...?
	+?彦 게다가 '효'를 중시하는 국가이기에...?
	+?彦 실종자를 찾은후에 이준석개새끼를 반드시 사형집행해야한다.?
	문제가 사형이 20년 넘게 안했다는 사실...?
	우리나라는 이게 문제야 그런 개ㅅㄲ를 사형하냐?? 죽기 전까지로만 반죽음 만들어놓고 평생 고통만 느끼다가 죽게 하는 그런 형 없나??
	This is the worst case of Republic of Korea .Reminiscent of Titanic 'm like
	I am very sad.
	Too many children are dying like flowers missing, it should shame .Please understand , even if part of the translator to the wrong place .?
	저 동영상에대고 "거기있으면 안되니깐 빨리 나오세요ㅠㅠ"라고 말하고싶다 진짜. 방송만 아니였어도 본능에 따라서 나올 수 있었을텐데... 작년에 저 배타고 수학여행 갔던 사람 중 한명으로서 정말 선장 찢여죽이고싶다. 진짜...?
	언니오빠들....
	좋은데가셔서이런사고없게...편한데가서
	고이쉬세요..ㅜㅜ?
	I feel very sad for the victim's family. But this high school seems to be really corrupt. There are too many swear words.(They cut them out.) There are even husband and wife with a baby. I wouldn't send my children to this school. I'm very disappointed in Korean high schools.?
	#NAME?
	Many of the students on deck were already there. You don't know which ones are obedient and which ones are not . If you think it is safer, you will listen to your instructor. By the way, do you feel sad for only these or everybody in this world who are dying or dead??
	#NAME?
	This high school is ridiculously liberal, It's not what you think. I've heard that many Korean high school teachers fear their students. They even cannot wake them up, when they sleep in their classes..
	If you fear God, and hate sin, you will have understanding.?
	Would you swear if you are in that situation? I would...?
	여기서 심리학적으로 한 가지 현상이 나타나네. 분명히 개인적으로 위험함을 감지했는데 방송에서 가만히 있으라 하고 다른 학생들도 가만히 있으니까 혹시나 내가 틀렸을 까봐 섣불러 나가지 못하는 심리적 현상.?
	뭔가 잘못되도 한참 잘못돼서 뜯어 고칠수가 없는 이 문화를 어찌하면 좋을까...
	내가 저 안에 학생으로 있엇다할지라도 저 아이들안에서 함께 웃고 떠들다가 그렇게 갓겟지... 너무 뜯어 고칠것이 많아 손도 못데는 이런 그지같은 상황...?
	중국도 비슷한 일이 있었다. 1994년 karamay 화재. 초등학생들인데 화재가 발생한 후에 ‘학생들이 꼼작하지 마, 영도들이 먼저 나가（?生不要?，???先走）‘ 그런 얘기를 한 영도가 있었다. 결국은 말을 잘 듣는 학생과 생선님들이 많이 죽었다. 난 이번 한국 세월호 사고를 보고 그 사건이 생각난다. ?
	+?彦그래 .. 중국인이니 한국말 잘하네요 ?
	+정일선 배운지 8년이 됐어요. 한국어를 배운 후에 영어 완전 망했어요 ㅠㅠ?
	?彦 같은 상황 ..?
	아 미칠거 같은데 눈물이 막 나는데
	화가 치밀어 오르는데 내가 해줄수 있는거
	내가 할수 있는게 아무것도 없어 더 화가 나는데
	절대 ㅡ자리에서 꼼짝말고 죽으라고 니들은 탈출하고 아 씨바ㄱ새끼들
	방송 선장 아닌데 좀더 젊은 놈이야 목소리도 달라 ㅠㅠ
	선장새끼 술처먹고 팬티입고 자고?
	저 학생들 대신 우리가 희생됬으면...하필이면... 나라면 학생들 다 구해주고 내가 대신 침몰당할거야?
	정말 아이들한테 미안합니다. 이애들이 무슨 죄가 있다고.....부디 좋은 곳으로 갔다가 좋은곳에서 다시태어나길 바랍니다.?
	하.. 시발 보면 볼수록 선장 개씨발새끼 죽이고 싶다.... 좆같은 새끼가 움직이지 말라고 해놓고 자기는 탈출하네 좆같은 새끼..?
	아..보는데토할것같다...움직이시마시고 가만히있어주세요 라고말하는선장말에 네 라고대답하는거랑 불과이시간까지만해도 살아있었는데...진짜 윗놈들생각하니까토올라옴 선장위에위에위에 병신집단이모여서 이런대참사가일어난거잖슴...?
	이 영상은 고 박수현 군이 침몰해가던 세월호에서 찍은 마지막 메시지입니다.
	박군의 아버지는 "고통스럽지만 진실을 알리기 위해 언론에 공개하는 것"이라며 "편집없이 전체 내용을 보도해달라"고 당부했습니다?
	한국 쓰레기들..?
	욕잘하는집안이있읍니다 아버지가 아들한태.야 십헐놈아 가서물좀떠와 .아들이 .저 개세끼는 맨날나만시켜.엄마가 저 개새끼들은 많나면싸움이야 할머니가 이런 개좇같은집구석이허니까 .옆에있는애완견이 .아씨발 내좇이엇대서? 이게 대한민국입니다?
	무고한 생명까지 다팔아 어디다 쓸거니? 그렇게 돈이 좋아??????
	너희같은 청해진 쓰레기들은 어떻게 해야 하니???//?
	세? 감사합니다? 이상봉님 감사히 잘봅니다.?
	임형주랑 비교가 않되네요 정말 좋습니다
	애절함 간절함 슬픔이 제대로 표현이 되었네요
	노래란 이렇게 불러야된다생각합니다 최고^^?
	솔직히 임형주씨보다 잘부르네요 ㅎㅎ?
	joon kim 저도 개인적으로 이분이 임형주 테너님보다 좋다고 느껴지네요 하지만 이분이 이 노래를 슬픔.간절함을 잘 표현했다면 임형주 테너님은 슬픔.간절함보단 슬픔 가득한 영혼을 어루만져주는 그런 느낌이 들었네요.. 두분다 최고의 음악성으로 노래를 표현했다고 생각이듭니다! 조금 늦은 뒷북인가요 ㅎㅎ..?
	맛춤범이나 재대로 베우시고 뎃글 다새오?
	윤진아 임형주씨를 누가 인정하나요? 전문자 집단에서 아무도 인정 안합니다.?
	진진 저는 음악을 좋아하는 그저 일반인 입니다. 임형주씨 님 말씀대로 한때 잘했습니다. 소리 좋았습니다. 소년 시절에요. 이소라의 프로포즈 나왔을때 꽤나 깨끗하고 좋은 소리였습니다. 허나 지금은 매우 심각한 수준입니다.?
	진 진 저도 성악 전공인데 다들 굳이 말을 안 해서 그렇지 임형주 씨 좀 무시당하는 편 맞습니다ㅜㅜ 인골라가 매우 심해서 저희 선생님들께서도 임형주 씨 별로 안 좋아하십니다?
	정말 잘부르시내요 조금 편안해졌어요^^
	저런 더러븐 거짓말을 하면서 기자라고 명찰달고, 월급받을려고, KBS소속입네 뭐네 하면서 밥얻어 먹을려고,.국민의 세금으로 운영하는 방송이면서..국민을 기만하는 행동이 과연 정당하다고 생각할 수 있었던 건지...!! 양심이 있었다면 기자 카메라 내 던져야 옳았을 것 같은데... ?
	하이고 !!! 어떻게 저런 거짓말을 할 수 있을까 ?? 세상에,..세상에나....저런 거짓말을 하는데 화내지 않을 유가족 부모가 어디에 있을까 ?? 4월 16일 당시, 참으로, 참으로 언론과 정부의 모습이었네 그려 !! ?
	기자맛아?챙피한줄알아라..
	힘들개가르치고..키운부모님이불쌍하다 진짜..한국냇트앤 왠 쌍말들을 올리나햇더니 이런거엿네여..ㅉㅉ
	사명감 자부심이런거모르냐??
	기자맛아?챙피한줄알아라..
	힘들개가르치고..키운부모님이불쌍하다 진짜..한국냇트앤 왠 쌍말들을 올리나햇더니 이런거엿네여..ㅉㅉ
	사명감 자부심이런거모르냐??
	많은 시간이라고 할수없는 시간이 지났지만 많은 사람들에 머릿속에서 이 사건의 기억이 작아지고 많은 사람이 떠났지만 모두 아무렇지않게 생활하고있네요?
	......기억속에서 잊혀지지않는...슬픔..?
	여호와가미친걸까...부처가미친걸까...?
	울지말아요 세월호선장은 정말하도하고너무해 세월호선장이탈출하는걸 학생이1명이라도봐습면 되는데 움직이지말아요 라고했는언니오빠들이 꼼짝없시 카만히 있고 얼마나 춤고 얼마나 가족품애 않기고실피가 ?
	명복을빕니다..우리언니오빠들...세월호에탓는데요...탈출하려는데...발에뭐가끼어서..돌아갓답니다..우리오빠언니.. 다시태어나서행복하게사시길...빕니다?
	세월호참사때 살아남은 언니오빠들은 결코 기쁠수없을겁니다...소중한 반친구들을 잃고..얼마나 자기가 친구들을 버리고 산게 얼마나 미안하겠어요..오늘 제반친구들과 놀이공원에 처음으로 같이갔는데 이런 친구들을 잃는다고 생각하니 가슴이 답답하네요..?
	세월호 유가족에게 명복을빕니다...
	지금 5개월이지났지만 이렇게라도 보냅니다...저는 아직 11살인데 세월호참사 처럼 스카우트갈때 언제 이런 사건이 일어날 지 무섭습니다 1달이지나면 소풍 인데 너무겁이납니다... 하늘에계신 단원고 언니 오빠 선생님 그리고 여러명살릴려고 목숨을 바친 승무원 세월호 선장 그놈 빼고 삼가 고이 명복을 빕니다 ... 지켜드리지못해서미안해...언니 오빠?
	몇번이나 보지만 저는 정말 울음만 터트립니다....
	같은 이 나이에 누구는 살아있고 누구는 이미 세상에 없고...
	지금 몇 개월이 지난 일이지만 아주 큰 슬픔을 주었지만..
	지금도 그냥 웃는 분들이 있네요.. 자기 일이 아니라고 무시하지마세요..
	대한민국 국민들은 대한민국의 얼굴입니다..
	저도 그냥 가만히 있을뿐이네여.. 정말 우리나라가 왜 이럴까요..
	세월호 사고에 슬픈 국민들의 혼란에 빠지고 있는데,, 스팸,해킹을 왜 만드나요..
	정말 우리나라에 태어난 사람들 입니까?...?
	우리오빠친구언니가단원고다니는데.....근대구조하고있었는데발이끼어서죽었데요..?
	모든게 우리의 거짓이기 바랍니다.
	하나밖에 없는 나 너.
	모두 나쁜것은 아니었는데 선장 그사람은
	생각이 없나 늙은것이 다 죽어가는 선장
	그사람이 대피하라고 빨리 말하기만 했어도 이런일은 없었을텐데............ 좋은곳갔길 빕니다?
	이것이 꿈이길 빕니다......?
	아ㅠㅠ ?
	언니오빠들미안해요...
	다음생에는꼭행복하시길....?
	다른나라에서도 대한민국 정부가 얼마나 국민들 목숨을 재미삼아 죽이고 장난감처럼 지들 노리게쯤으로 생각하고 자신들의 이득만을 위해서만 이용해먹고 버리는지를 알아야한다 개같은 대한민국 정부에 이용당하지말고 그냥 같이 쓰레기 취급해주길?
	아오 눈물나?
	그리고 어른 대신 사과 할게 미한해...?
	ㅠ0ㅠ 형 하고 누나 들 도 천국에 편히 잠드기를 ....?
	다시 환생했다면 건강했으면 좋겠다. 그리고 행복해서 100살 아니... 살고싶은만큼 그냥 계속 살았으면 좋겠다... 어려서 다시 환생하러 가지 않고...?
	죽어도살판에?
	아 선장세끼왜살아있는거지?!?
	나의 친언니는 아니구.... 친한언니가
	있었는데 쓸쓸한 모습으로 떠났어요ㅜㅜ?
	보고잇나 쓰레기나라 못믿을나라 나라를망치는 윗놈들?
	보고잇나 쓰레기나라 못믿을나라 나라를망치는 윗놈들?
	절대 죽어도 안잊어요...! 걱정마시고 그곳에선 고통없잉 슬픔없이 행복하게 지내세요..?
	인사하지 못하고 가버립니다... 오히려 우리가 올린 희망의 댓글이 세월호를 바다위를 뜨게 된다면
	평생 잊지 않겠습니다?
	하 선장?
	부디 좋은 곳을 가길 기원합니다...
	지켜주지못해 죄송해요...?
	슬퍼요할말이없네요
	▶◀▷◁이리본의기적으로시간이침몰전으로돌아갔으면좋겠네요...?
	걱정마세요. 아이들 지금쯤 다시테어나서 새로운시작을할겁니다.?
	大勢の高校生たち、どうぞ安らかに。
	そしてご家族の皆さんにも、いつか心の平安がおとずれますように。
	R. I. P. victims of the Sewol accidnt. We'll never forget.?
	제가 그 배안에 있었다면 아이들 대신 죽었을 것입니다. 너무 마음이 아파서 잠도 제대로 못자고....... 어른인 저를 용서하지 마세요.?
	우리 모든 세월호 침물사고를 영원히 잊지 지말세요 ㅠㅠㅠㅠ
	아이들 영혼을?
	세월호의 너희들.......절대절대절대 잊지못하지.......!!!!!?
	형누나들 기억하고 잊지않고 저어른들한테 죗값들 받아낼께......진짜미안해?
	형누나들 기억하고 잊지않고 저어른들한테 죗값들 받아낼께......진짜미안해?
	ㅠ?
	미안해서 슬퍼요..더욱?
	너무너무 슬퍼요...
	부디 좋은곳으로 가시길 기원합니다.?
	너무너무 슬퍼요~~
	아픈 우리의 현실...
	어저면 좋죠??
	Fantastic drawing sand?
	함께 울겠습니다.. 잊지않겠습니다..
	삼가 고인의 명복을 빕니다..▶◀
	?삼가 애도의 뜻을 바칩니다. 슬픕니다. (눈물) 한국 국민의 분들! 이 비극을지지 않습니다. 언젠가 함께 웃고 만날 수있는 날이 올 것으로 예상하고 있습니다.?
	미안하다 아들 딸들아 우리가 관심을 줫더라면 이런일이 안생겻지도 모르겟구나 부디 살아서 돌아오면 우리 두손 꼭잡고 못다한 수학 같이 가자꾸나 다시한번 미안하구나...?
	세월호.. 눈물이 납니다..부디 ..?
	단원고언니오빠들...좋은곳으로가시길바래요ㅠ?
	아름답습니다... 잊지 않습니다..ㅠㅠ?
	이젠 울지 않으려고 했는데 보는 내내 또 눈물을 쏟았네요
	아이들이 부디 편안한곳으로 갔기를 잊지않도록 노력할껍니다 정말로?
	This was so beautiful. May they R.I.P.?
	ㅠㅠ
	힘네세요.?
	ㅠㅠ
	힘네세요.?
	Heartbreaking :(
	Rest In Peace
	What a beautiful way to honor those pure souls R.I.P?
	AMAZING, UNFORGETTABLE ハジマン カスミ ノム アッパヨ?
	삼가 고인들의 명복을 빕니다.?
	참 어이없는 참사ㅠㅠ
	희생자들의 명복을 빕니다.
	분노할껍니다 헛되지 않게..?
	부디 그 곳에서는 따뜻하고 행복하시길 바랍니다...
	다음 생에 다시 태어나신다면 하고싶은것 다 하시고
	행복한 삶을 살다가 가시길 바랍니다..죄송합니다.
	아... 부디 천국에서 행복하게 천사로 있기를... 눈물만 흐릅니다...?
	여러분들이 살아 돌아오지
	못해 정말 아쉽습니다..
	고인의 명복을 빕니다..
	새로운 세상에 다시 태어나실때
	고통없고...따뜻한 세상에서
	사시기를...?
	눈물만 흐릅니다
	미안합니다... 미안합니다?
	R.I.P.?
	잊지않을께요....ㅠㅠ?
	So beautiful and at the same time so, so sad. R.I.P children.?
	So beautiful and at the same time so sad. R.I.P children.?
	아이들아 지켜주지 못해 미안해. I apologize not to be with you. ?
	얘들아 여기보다 더 좋은곳에서 잘 살도록해~?
	▶◀?
	무방비 상태로 있다가!
	대형 인명 피해사고가 난것이다.!
	수학여행가면, 돈만 내고 말았지,
	점검,확인한 적이있었나..
	2014.10.05?
	저런데도 출항을 왜했어 청해진은 돈에 눈이 멀었구나 유병언 숨지말고 나와라?
	박중성 기계설계사는 많아야 1도?ㅋㅋㅋ 설계사 때려치세요 민폐입니다 님아?
	철밥통 박씨 집안은 조용히 신에게 귀의하라 국민들 피와 살을 먹고사는 괴물들은 필요없다 겁쟁이 한국인들이여 언제까지 그렇고 살래 정부가 너희들을 잡아먹고 있다 ?
	정황으로만 보면 경치를 찍거나 어떤 특이하거나 의미를 가진 장면이 아니기 때문에, 무언가 이상한 생각이 들어 찍혔을 가능성이 있어 보이네요...
	희생자들 대부분 휴대폰을 가지고 있을테니 이것들을 조사해보면 좀 더 의미있는 자료가 될 수 있을 듯 합니다....?
	딱봐도 기울어 보이는데 내눈이 이상한건가??
	헛심이다?
	하.. 수학여행 못간다고 짜증냇던 저가 한심하네요.. 맘이 울컥하고 가족분들의 마음을.. 전부는 알지못해도 ... 죄송합니다?
	너무슬프네요ㅜㅜ?
	신기해 .. 잘 그린다 .
	너무슬퍼요?
	해군참모총장이 각서서명까지쓰고 통영함 대기까지시켯는데 이걸 누가막겟냐?
	아....제발....얘들아...
	좀 잘 들 보고 얘기해..
	구조? 애초에 구조따윈 안중에없엇어..
	그냥 해경이 언딘이랑 계약햇고.
	언딘우선 작업.. 국가비상사태에 국가 해군이 바라만볼수밖에 없는...
	한국은 그냥 국가가 아니라...장사치 애들 몇명이 국민들 피 눈물 다 돈으로 바꿔쳐먹은 ...시장만도 못한 곳이지... 그런다고 상도도 없어여 병신들...
	?
	ㅋㅋㅋㅋㅋㅋㅋㅋㅋㅋㅋㅋㅋㅋㅋㅋ그냥웃음이나온다 ㅋㅋㅋㅋㅋㅋㅋㅋㅋㅋㅋㅋㅋㅋㅋㅋㅋㅋㅋㅋㅋ?
	명바기저놈은 총.드는법도몰라요 ㅉㅉ 노대통령님은 군대까지 복무다했는데 머했노 총도못들고 명바기는 ㅉ 봑정희도 그당시 총저따구로들었겟지 ㅉ?
	해경 무뇌
	No 생각
	그저 명령 의지?
	학생들은죄가없는데...참안타까운현실이군요!?
	수사권 기소권 보장된 세월호 특별법이 꼭 제정되어야 하는 이유가 여기에 있지.?
	저 인간은 아직도 저러고 노는군..?
	저 인간은 아직도 저러고 노는군..?
	참!! 황당하네
	욕나온다?
	동영상 잘만들었네요.
	왜 구조를 안했나?
	구조할 시간이 수십분있었고 사고초기 국정원에서 최초로 연락을 받았는데.. 왜 구조를 안했을까?
	해경은 왜 구조하러온 수많은 사람과 장비를 그냥 돌려보냈을까?
	머리가 달린 사람이라면 당연히 생각해봐야할 기초적인 문제입니다.?
	이래서 특별법이 필요한거다,,, 일베 이 상 병신들아...
	해군의 이나 민간 잠수사의 투입을 막은게 해경이란게 확실히 밝혀 졌는데도 누구하나 유죄 받은거도 없고 미친 것들이 시간만 끌면서 안 좋은 여론만 만들고 있다,,, 그거 아냐?
	언론 장악에 떨거지들.... 니네같은 상 병신들이 있으니까 종편을 만들고 방송사 대가리들에 자기 사람들 박아 놓은거 아니냐..... 그게 맞다고 좋아하고 앉아 있고....
	니네 들은 그냥 상 병신이다,,,, 알겠냐??
	시민이 탐욕,나태,소심해서 자유보다는 평온함을 선호하고 가만히 있을때, 점점 커지는 정부의 힘에 버티지 못한다..
	그리하여 정부측 저항력이 끊임없이 강해짐에 따라 주권은 마침내 소멸된다...........장 자크 루소............?
	절대 공개되어서는 안되는 거대한 음모가 있다?
	총체적인 무사인일주의 책임부재의 이나라 현실이 응집되어 나타난 사건이 세월호 사건입니다. 한명도 구하지 못한 무능한 정권. 과연 선장과 선원들만 잘못했을까? 진정 그랬을까??
	이것 뭐야 하고 클릭 했는데, 아~~~ 오바이트 할 뻔 했다!!!
	그렇게 잘난 너희들은 그동안 뭘했냐!!!
	정말 이것들 사라지게 할 수 없는가!!!
	저것들이 사랑하는 정권 10년이 있었는데... 정말 가증 스럽고, 혐오스럽다!!!?
	좆까고있네 ;?
	배에대해 잘모르는사람들은 화날만도하다. 아버지가조선소에서40년간계셨다.아버지께물었다.에어포켓있나요? 죽은걸까요?살아있을까요?왜못들어가요? 아버지의답은 간단했다.세월호가 잠수함이아니잖아ㅡㅡ ?
	빠꾸네의 더러운 심장을 지옥에 가 있는 지애비애미에게 던져 주어라...?
	이성택 너 ㅂㅅ이냐?
	꼬리에 꼬리를 물고가면 결국에는 절대존재에 대한 믿음만이 인간의 희망이 된다. 절대자로부터 참 평안을 얻는 사람들을 과연 어리석다고 치부할 수 있는가??
	우리의 몫은 이리 가건만 내 부모 내 형제 나를 우하여 울어주는 가가호호 벗님네들 나는 일ㄹ도 슬퍼서 울다울다 길못찾고 있는데 웃는자들은 무엇잇가 내부모형제 내 자손나비 눈에물마르지 못할터인즉 웃어감추워 있는자 모두걷우리 눈물나고 가슴메여 소릴도 안나고 목이메여 눈물만남는구려 대체 왜 우리네업이란말인가 ?
	울었네요 가슴이 먹먹 시간은 거기에 멈추웠고 너희들도 머물렀건만 어떤정성이냐 이정성받고 잠시쉬고싶건만 우리야 모른체 이승과작명이지만 산자의 만행은 고염하고 괘심쿠나 가는길도 막막하건만 가는길도 젖어있어 길이 길인지아나 어둡워서 촛불받아가려도 보이질않쿠나
	김어준이...그래서 니가 얻는 것이 뭐냐? 한심하....ㄴ....?
	완벽한 시나리오 그러나 그 일을 이루시는 분은 하나님.
	당신네 뜻대로는 안될거야!
	천국에서도 잘살기를....?
	저도 너무슬프네요?
	안타깝다고요? 왠지 미더움이 덜한말이네요. 살아있는 어른으로써는......
	구조막은 해경 그뒤 세력들..지옥에 떨어져라..악마여..
	세월호사건은 사고가 이니고 국가의 침몰작전 의혹이 제기 되고 있다고 합니다. 물타기라는 것이죠. 국정원대선개입+NLL공개사건+간첩조작사건+고위급공무원부실인사 등의 박근혜대통령 하야 시국선언등을 한방에 잠재우기위한 수단이며 정부는 세월호에서 구출한 폭발물전문가에 대해서 언론에 노출시키지 않고 있어보입니다. 탑승인원에 포함되어있지도 않은 사람을 조사도 하지 않고 있으며, 세월호 침몰후 수중작업을 못하게 국가에서 막았습니다. 그 이유는 폭발물로인한 배의 침몰이후 수중에 유출된 방사능과 오염물질로 민간잠수부 뿐만아니고 어느 누구도 물속에 투입을 시키지 않은것입니다. 왜냐면 투입시 죽거나 오염에 노출되어 신체에 이상이 생길 소지가 높기 때문에 방사능이 어느정도 소실된 이후 수중작업에 착수한것입니다. 박근혜정부는 총…
	진실은 언젠가 밝혀진다?
	보충 설명 암초나 선박든 레이더에 나오지 않지만 무엇인가를 피하려 했다면 섬이 없는 세월호 왼쪽으로 피해야 하는데 섬이 있는 곳으로 피했다는 거다. (섬은 육지고 육지가 나오기 전에 암초가 있기에 가까가면 배는 위험) 근데 새월호가 섬쪽으로 변침 했다. 이건 무었있가 세월호를 오른쪽으로 급변침 하게 만든 무엇인가가 있어기 때문이라는 거다.그말을 수위를 낮추서 "왜 변침했을까?" 라는 질문을 계속 하게 만드는 데요 라고 손사장이 이야기 하는데, 정확히 말하면 무엇이 있었길래 오른쪽으로 급변침 했을까요가 정답이다,. 그것부터 알아야 한다....
	선장 부터 구하고 (입막고) ..그런 잔인한 선택을 했다는게 내 착각이엇으면 좋겠다.. 생각 하고 싶지도 않다. 너무 무지하고 굴욕적이고,. 나는 이사건 이후로 뉴스를 30년 간 하루도 거르지 않은 뉴스를 보지 않는다. 길면 10년 아니 잘못하면 평생 안볼것 같다...
	감사합니다?
	감사합니다. 당신의 열정과 노고에 다시한번 감사드립니다. 진실은 언젠가는 밝혀집니다.. 힘내세요..?
	이종인대표님 눈물나게 감사표합니다.진실을 숨기려는 세력들에 우리 국민들은 또 그렇게 속고.또 속으면서 진실을 전혀알지못하는 경우가 많지않았나,다시한번 생각하게 해주셨습니다.이종인대표님의 손해를 감수하고라도 진실을 알게 도와주신거에 깊은 감사를 드립니다.이종인대표님 앞날에 행운과 복이 항상 함께하길 기도하겠습니다..(^o^)b 마지막으로 나랏일하는 해경이나 검경.공무원모두 자기직위유지코자했던 모든행태들 드러내서 이참에 새출발하는계기가 되었었으면 바랄게 없겠습니다~ㅠ_ㅠ ㅠ_ㅠ
	세월호나 이야기에서 설득력이 있었는데 갑자기 개표는 무슨 말이여??
	침몰에 대비한 안전과 침몰 당시 선원들의 구조 활동이 없은 것이 가장 주요하지 그게 아니라니 이 미친놈?
	님과 같은 분이 계셔서 그나마 희망의 끊을 놓지 않습니다. 감사합니다.
	신상철 대표님은 거짓의 짙은 물속에서 숨을 쉴 수 있게 해주는 다이빙벨 같은 존재 입니다. 아무리 어둠이 짙더라도 작은 빛을 이기지 못한다는 것을 우리는 역사를 통해서 잘 알고 있습니다. 어떤 시련과 압력이 있더라도 진실을 밝히는데 등대가 되어 주십시오. 300여명의 억울한 혼령이 귀신이 되어서라도 지켜 주리라 믿습니다.?
	미군 본햄 리처드호는 왜 17일~22일까지 6일 동안 군산 또는 변산 앞 바다를 수색하고 돌아 갔을까?
	-->도대체 그 큰배로 왜 세월호하고 먼거리를 수색하다 갔을까?
	언론보도에 군함 28척 UDT, 특전단 등 군 구조인력 투입했다고 했으나
	사진은 활동 사진이 한장도 없었다.
	당일 현장사진에도 나오지 않는다.
	우리군도 투입이 안됬는데 미군함이 구조를 위해서 왔다.
	1. 왜 선수를 잡지 않았나?
	--> 구조를 하지 않겠다는 것과 같다.
	해군, 해경, 배를 아는 사람은 다 안다.
	2. 목포에 3함대가 있고 구축함은 왜 오지 않았나?
	--> 1시간 거리였고 구축함으로 밀고 가서
	수심이 얕은곳으로 말고 가거나 2대가 양옆
	에서 잡소 있어도 됬다.
	고속함은 왜 출동 하지 않았나?
	3. 해군이 해경이 얼마나 구조를 잘 하는지
	두고 보자는 식이었다 라는 말도 있다.
	4. 군산인근을 지날때 바닥이 뭔가에 끌리는 것
	같았고 캔맥주가 굴러가고 쓰레기통이 넘어
	졌다는 생존자 증언이 있었다.
	5. 2시간 늦게 출발해서 속도를 높여서 가다가
	사고가 났을 가능성은?
	넘어트리기 위해서 발라스트를 뺐다.
	변침이 침몰의 원인이 아니다.
	배는 뒤가 움직이기 때문에 변침을 해도
	뒤집어 지지 않는다.
	6. 해양구조협회는 해경이 만든 단체
	언딘사장이 협회 부총재
	해경본부 내부에 언딘 본사가 잇음
	해경간부 은퇴후 언딘으로 입사
	-->해경해체는 사실 은폐와 마찬가지
	누가 국정조사에 나가서 증언 하겠는가?
	7. 출항직전 선원들 출항거부 (선장에 애걸복구)
	--> 이유는..?
	그리고 출항 하루전 운항할 배가 바뀜
	8. 1등항해사 의혹
	하루전 입사 탈출후 국정원과 통화
	4월7일 선장 부재시 1등 항해사가 대신한다라는 법 개정
	다른 선원은 살인죄 적용 --> 1등항해사 미적용
	오렌지맨 단독 구출 --> 그는 누구..?
	9. 다이빙벨
	--> 해군 SSU는 이미 가지고 있었다.
	이종인대표보다 성능 더 좋은데도
	왜 투입하지 않았는가..?
	구조승객의 감압을 위해서라도 가장 먼저 설치했어야하는 장비
	10. 선장이 해경서장 집에서 하루밤을 보낸이유는?
	11. 김기춘 비서실장 세월호와 무관하지 안다고한
	유병언 측근의 말.... 그 이유는..?
	12. 이 사건이 오래가길 원한 세력이 모든 이슈를
	덥기위해 조작한 것이다.
	이상이 내용의 요약입니다.
	이야~~ 쩐다.. 팩트tv... 음모론tv?
	세월호사건은 사고가 이니고 국가의 침몰작전 의혹이 제기 되고 있다고 합니다. 물타기라는 것이죠. 국정원대선개입+NLL공개사건+간첩조작사건+고위급공무원부실인사 등의 박근혜대통령 하야 시국선언등을 한방에 잠재우기위한 수단이며 정부는 세월호에서 구출한 폭발물전문가에 대해서 언론에 노출시키지 않고 있어보입니다. 탑승인원에 포함되어있지도 않은 사람을 조사도 하지 않고 있으며, 세월호 침몰후 수중작업을 못하게 국가에서 막았습니다. 그 이유는 폭발물로인한 배의 침몰이후 수중에 유출된 방사능과 오염물질로 민간잠수부 뿐만아니고 어느 누구도 물속에 투입을 시키지 않은것입니다. 왜냐면 투입시 죽거나 오염에 노출되어 신체에 이상이 생길 소지가 높기 때문에 방사능이 어느정도 소실된 이후 수중작업에 착수한것입니다. 박근혜정부는 총…
	잘보았읍니다 왜 구조를 안하고 방해를 했는지 무언가 ...신대표님 감사 합니다?
	잘봤습니다.~~신상철 대표님~~고맙습니다.
	잠수함 같이 생기지 않았냐?
	#세월호 인양 확정!
	세월호 유가족들이 '세월호 특별법 시행령 폐기'와 '온전한 인양'을 촉구하면서 2일차 도보행진에 나섰습니다. 단원고 희생자 형제자매들은 기자회견을 했습니다. 5일 오후 광화문 광장에서는 문화제가 열립니다.
	http://www.vop.co.kr/A00000869043.html
	다양한 정치적 견해, 교육경험, 연령, 지역, 성별을 가진 시민들이 세월호 희생자 304 분의 이름을 불러보았습니다. 생각은 조금씩 달라도 세월호 참사를 바라보는 안타까움과 마음의 어려움은 비슷한 것 같습니다.
	잊지 않겠습니다. 작은 행동들이 모여 기적을 만들어 낼 것 입니다.
	세월호 참사 1년 범국민 집중행동/ 총력행동
	#129 세월호 모두의 이야기 - 단원고 2학년 5반 박성호님 누나, 박예나님
	성호야. 너 없이 지낸 지 1년이 다 되었지만..
	니가 없다는 것을 누나는 아직 인정할 수 가 없고.. 하고 싶지도 않고..
	그냥 니가 잠시 니가 어디 가있는 거구. 아직 수학여행 가서 아직 안돌아오는 거라 생각하고 버티고 있어..
	지켜주지 못해 미안해..
	구글 플레이스토어에서 세월호를 기억하고자 하는 어플이 있다고 합니다!
	'노란리본의 기적' 이라고 검색하면 다운받을 수 있다고 하네요
	노란 리본의 기적을 다운받으면
	알림 상태바에 노란리본이 달리고 세월호 참사가 일어난지 며칠이 지났는지 알려주며 노란리본 이미지를 다운받을 수 있다고 합니다
	세월호를 기억하기 위해 저마다의 방법을 이용할 수 있다면 좋을 것 같습니다:)
	벌써 1년입니다.
	미안합니다. 잊지 않겠습니다.
	#세월호 '리멤버 0416'
	#세월호_인간띠잇기_속보 [35신]
	4월 18일 #광화문 앞
	청와대로 향하는 시민들
	광화문 현판 앞까지 들어온 시민들이 경복궁 담길을 따라 청와대로 행진 시작했습니다. 이에 경찰은 광화문 현판 앞 세월호 유가족의 농성장 쪽으로도 물대포를 발사했습니다. 또 경찰의 소화기 오발 사고도 있었다고 합니다.
	한편, 현장에 계신 시민인 홍은주 / 양형호 / Kiyoung Kim님 등께서 댓글을 통해 현장 상항을 전해주셨습니다. 감사합니다!
	#세월호_인간띠잇기 참가자분들은_현장_상황을_댓글로_올려주세요. 그리고 #세월호_인간띠잇기_속보 #공유 해주세요. 세월호 유가족에게 큰힘이 됩니다. 여러분이 오마이뉴스 #현장 #시민기자 가 돼 주세요! 여러분이 미디어입니다.
	오마이TV를 통해서도 현장 중계를 보실 수 있습니다.
	http://www.ohmynews.com/NWS_Web/OhmyTV/onair.aspx…
	세월호 잊지마세요를 함께해주신 박세영님 감사합니다..
	대통령 없는 나라- 세월호 1주기 , 팽목항에서 광화문까지 뉴스타파가 기록했습니다.
	#세월호_잊지않겠습니다 #RememberSEWOL
	세월호 1주기 시민들의 아픔.
	<Doctors-트라우마>로 기억합니다.
	#세월호_인간띠잇기_속보 [14신]
	4월 18일 #정부서울청사 앞
	정부서울청사 앞에서 차벽을 세운 경찰에 항의하는 세월호 유가족 영상입니다. 영상은 오마이뉴스 페이스북 메시지로 Jaeho Oh님께서 보내주셨습니다. 여러분께서 보내주시는 생생한 현장 영상이나 사진이 진실을 알리는데 큰 도움이 됩니다!
	#세월호_인간띠잇기 참가자분들은_현장_상황을_댓글로_올려주세요. 그리고 #세월호_인간띠잇기_속보 #공유 해주세요. 세월호 유가족에게 큰힘이 됩니다. 여러분이 오마이뉴스 #현장 #시민기자 가 돼 주세요! 여러분이 미디어입니다.
	오마이TV를 통해서도 현장 중계를 보실 수 있습니다.
	http://www.ohmynews.com/NWS_Web/OhmyTV/onair.aspx…
	#세월호 #1주기 #속보15
	4월15일 오전 9시50분
	“오빠가 내 앞에
	1분만 나타난다면…”
	#시사사IN #세월호 전체 기사 보기
	세월호 잊지마세요를 함께 해주신 허윤지님 감사합니다:)
	세월호 참사 이후 지난 1년 동안 정부는 수많은 대책을 쏟아냈지만 시장 구조는 1년이 지나도 바뀐 게 없습니다.
	세월호 침몰 그리고 1년
	우리가 잊지 말아야할 순간들을 기록했습니다.
	<법정에 선 세월호 잠수사>
	세월호 수색에 참여했던 민간잠수사 공우영 씨. 어느 날, 공씨에게 서류가 날아왔습니다. 과실치사죄로 기소됐으니 법정에 나오란 겁니다. 상을 받기는 커녕, 법정에?
	#세월호
	우리나라 국민 10명 중 8명이 세월호 선체를 인양해야 한다는 의견을 가지고 있는 것으로 나타났다. 지난해 4월16일 참사 이후 1년이 지나도록 선체 인양 여부를 명쾌하게 결론 내리지 못한 정부의 모습과는 확연히 대비되는 결과다. 세월호와 관련한 전체적인 정부의 대응에도 국민 66%가 부정적 평가를 내렸다.
	[포토] 세월호 가족협의회가 2일 오후 서울 광화문광장 농성장에서 배보상 절차 전면 중단과 조속한 세월호 선체 인양, 시행령안 즉각 폐기를 촉구하며 삭발식을 가졌다.
	세월호 잊지마세요를 함께 해주신 채자은님 감사합니다..
	#세월호_인간띠잇기_속보 [3신]
	4월 18일 #광화문 앞
	13:40 광화문 유가족 연행시작입니다
	장석윤님께서 오마이뉴스 페이스북 메시지로 알려온 현장 소식입니다.
	#세월호_인간띠잇기 참가자분들은_현장_상황을_댓글로_올려주세요. 그리고 #세월호_인간띠잇기_속보 #공유 해주세요. 세월호 유가족에게 큰힘이 됩니다. 여러분이 오마이뉴스 #현장 #시민기자 가 돼 주세요! 여러분이 미디어입니다.
	세월호 #1주기 #속보19
	4월15일 오후 1시30분
	본격 시사IN 만화 by 굽시니스트
	#시사IN #세월호 전체 기사 보기
	http://www.sisainlive.com/sewol/
	#속보를_공유해주세요. 함께 슬퍼하는 사회가 좋은 사회입니다
	#세월호_잊지않겠습니다 #RememberSEWOL
	기타도 피아노도 그대로인데
	그 앞에 시연이만 없습니다.
	단원고 故 김시연 양의 자작곡
	'야! 이 돼지야'
	오늘(16일) 밤 11시 15분
	특선 다큐 '망각의 시간, 기억의 시간'
	세월호 유가족을 대하는 경찰의 태도인가요?
	'유민아빠' 김영오 씨가 세월호 유가족을 막아 선 경찰버스 위에서 항의시위를 하다가 경찰의 무리한 연행 과정에서 아래로 떨어졌습니다. 범국민대회를 마친 분노한 시민들은 현재 광화문광장을 향해 행진 중입니다.
	#세월호_광화문_현장
	#425세월호_범국민추모문화제_속보 [7신]
	#성신여대입구 출발한 140여명의 행진인원이 3시 30분경 250명 정도로 증가했다고 합니다. 더운 날씨에도 불구하고 1개차선을 여유롭고 질서있게 세월호 진실을 알리기 위한 국민행진은 광화문광장으로 계속되고 있습니다.
	#세월호진실국민행진 #세월호를잊지마세요 #세월호 #sewol
	오마이뉴스를 응원해주세요 http://omn.kr/10manin
	오늘 새벽 뉴스타파가 공개한 바다속 세월호 영상입니다.
	많은 분들이 보실 수 있도록 공유 부탁합니다.
	동영상을 더 보시려면 아래 링크를 클릭해주세요
	http://newstapa.org/24816
	#뉴스타파 #세월호
	#세월호 #1주기 #속보11
	4월14일 저녁 6시50분
	위기의 순간에
	드러나는 지도자의 리더십
	#시사IN #세월호 전체 기사 보기
	http://www.sisainlive.com/sewol/
	#속보를_공유해주세요. 클릭 한 번이 가족들에게 위로가 됩니다. 함께 슬퍼하는 사회가 좋은 사회입니다.
	세월호 추모금론이요? 기가 찹니다.
	#00론 #명백한사기입니다
	#세월호_인간띠잇기_속보 [40신]
	4월 18일 #광화문 앞
	경찰, 차벽 흔드는 시민들 향해 물대포 쏴
	오후 9시 30분경 광화문 현판 아래에 시민들이 집회를 열었습니다. 이외에 광화문 일대 곳곳에서 산발적으로 경찰과 충돌이 있는 것으로 알려지고 있습니다.
	한편, 범국민대회를 주최한 416연대(국민대책회의 등 포함)는 현재 8000여 명의 시민이 광화문에 있고, 연행자가 최소 55명 이상이라고 밝혔습니다. 경찰은 차벽을 흔드는 시민들에게 물대포를 계속 쏘고 있습니다.
	#세월호_인간띠잇기 참가자분들은_현장_상황을_댓글로_올려주세요. 그리고 #세월호_인간띠잇기_속보 #공유 해주세요. 세월호 유가족에게 큰힘이 됩니다. 여러분이 오마이뉴스 #현장 #시민기자 가 돼 주세요! 여러분이 미디어입니다.
	세월호 1주기 #궁금한이야기Y
	여전히 '4월 16일'을 기억하며 살아가는 사람들
	실종자 가족이 바라는 단 한 가지는
	시신이라도 찾아 '유가족'이 되는 것이라고 합니다.
	이들의 작은 소망은 언제쯤 인양될 수 있을까요?
	4월 17일 금요일 밤 8시 55분
	#세월호_잊지않겠습니다 #RememberSEWOL
	세월호 참사 이후 남겨진 과제들을 점검하고 우리 사회에 만연한 안전불감증을 해소할 수 있는 근본적 대책을 모색하는 시간! 【 #세월호 1주기 특집 】밤 10시 1TV. https://youtu.be/r2uqhG5n1Yo
	올해 첫 물대포인가요? 현재 광화문광장 앞 현장입니다.
	#세월호_광화문_현장
	#세월호_인간띠잇기_속보 [39신]
	4월 18일 #광화문 앞
	국제엠네스티 "경찰의 최루액 살포 국제기준 위반" 비판
	국제엠네스티가 한국 경찰의 세월호 참사 1주기 시위 집압에 대해 "세월호 유가족에 최루액 살포는 국제 기준 위반"이라며 "희생자와 유가족 모두에 대한 모욕적 처사"라고 비판했습니다.
	한편, 오마이뉴스 페이지에 댓글 등으로 전해주신 현장 사진을 함께 전합니다. Kiyoung Kim / 양형호 / Hyeman Jo / 김예지 / 오준승 / Jinhee Kim / 이성호 / 임복희 등이 보내주셨습니다. 감사합니다.
	#세월호_인간띠잇기 참가자분들은_현장_상황을_댓글로_올려주세요. 그리고 #세월호_인간띠잇기_속보 #공유 해주세요. 세월호 유가족에게 큰힘이 됩니다. 여러분이 오마이뉴스 #현장 #시민기자 가 돼 주세요! 여러분이 미디어입니다.
	현장영상] '세월호 인양' 예상 시뮬레이션
	세월호 1주기, 유가족에게까지 폭력을 가하는 경찰…
	이건 너무하잖아요???
	#세월호_인간띠잇기_속보 [30신]
	4월 18일 #세종문화회관 앞
	세월호특조위 시행령 철회와 세월호 인양을 촉구하는 시민들이 18일 오후 세월호참사 유가족이 농성중인 광화문광장으로 향하는 가운데, 세종문화회관앞에서 저지하는 경찰과 격렬하게 몸싸움을 벌이고 있다. 경찰은 캡사이신을 뿌리고 살수차로 물대포를 쏴 해산을 시도했지만 시민들의 기세를 막지 못했다.
	* 오마이뉴스 권우성 사진기자의 생생한 현장 사진입니다. 참으로 안타깝습니다. 슬픈 하루로 기록될 것입니다.
	#세월호_인간띠잇기 참가자분들은_현장_상황을_댓글로_올려주세요. 그리고 #세월호_인간띠잇기_속보 #공유 해주세요. 세월호 유가족에게 큰힘이 됩니다. 여러분이 오마이뉴스 #현장 #시민기자 가 돼 주세요! 여러분이 미디어입니다.
	이제는 주검을 안는 것이 꿈이 되어버린 실종자 가족들. 이들의 꿈은 언제쯤 이루어질 수 있을까?【 #추적60분 】< #세월호 실종자 가족…멈춰버린 1년> 밤 10시 25분 2TV
	#세월호_잊지않겠습니다 #RememberSEWOL
	"기억합니다, 아무 것도 못했던 그 날을"
	세월호 1주기. 잊지 말아야할 숫자들..
	<넘버스>로 기억합니다.
	경찰력을 낭비시키고 혼란을 야기시키는게 시위의 목적인가요?
	#꿀팁 #임태훈 #세월호1주년시위 #경찰
	#세월호_인간띠잇기_속보 [12신]
	4월 18일 #광화문 앞
	오후 3시 14분경 경찰이 세월호 유가족 김영오씨와 유경근씨를 연행했습니다. 사진은 버스에서 떨어지는 김영오씨와 사지가 들려 연행되는 모습입니다.
	#세월호_인간띠잇기 참가자분들은_현장_상황을_댓글로_올려주세요. 그리고 #세월호_인간띠잇기_속보 #공유 해주세요. 세월호 유가족에게 큰힘이 됩니다. 여러분이 오마이뉴스 #현장 #시민기자 가 돼 주세요! 여러분이 미디어입니다.
	이다운 군의 '사랑하는 그대여' - 신용재
	故 이다운군의 휴대폰에 남아있던 곡입니다.
	오늘은 세월호 1주년이 되는 날입니다..
	세월호를 잊지 마세요
	#세월호 #1주기 #속보61
	4월17일 새벽 0시50분 #종로 #YMCA
	경찰과 충돌은 추모제 이후 광화문 이동이 막히면서 시작되었습니다. 경찰은 광화문 일대를 원천 봉쇄했습니다.
	유가족들은 손에 꽃을 들고 광화문 분향소에 헌화하겠다는 뜻을 밝혔지만 경찰은 차벽을 열지 않았습니다. 길을 여는 충돌 과정에서 캡사이신을 뿌렸습니다.
	이명익 사진 기자가 종로 YMCA 쪽 충돌 과정에서 경찰이 캡사이신을 뿌린 순간을 포착했습니다. 종로 쪽 대치 상황은 종료되었습니다.
	현재는 광화문 현판 밑에서 유가족 40여명을 비롯한 시민들이 경찰과 대치하고 있습니다. 유가족들은 이곳 저곳 흩어진 상태에서 광화문 현판 쪽으로 이동하고 있습니다.
	--------
	#서울_추모제_참가자_분들은_현장_상황을_댓글로_올려주세요. 현장 업데이트 상황은 댓글로 달리고 있습니다. 댓글을 주목해주세요.
	#속보_공유하기를_클릭해주세요 함께 슬퍼하는 사회가 좋은 사회입니다.
	#시사IN #세월호 전체 기사 보기
	#세월호_인간띠잇기_속보 [41신]
	4월 18일 #정부서울청사 앞
	[생생영상4] 차벽 흔들면 물대포 응사
	오후 9시 30분경 정부서울청사 앞. 시민들이 차벽으로 설치된 경찰버스를 호스로 연결해 잡아당깁니다. 그러자 경찰이 바로 물대포 살포로 응수하네요.
	#세월호_인간띠잇기 참가자분들은_현장_상황을_댓글로_올려주세요. 그리고 #세월호_인간띠잇기_속보 #공유 해주세요. 세월호 유가족에게 큰힘이 됩니다. 여러분이 오마이뉴스 #현장 #시민기자 가 돼 주세요! 여러분이 미디어입니다.
	세월호 1주기 맞이한 안산 단원고 사진 31장
	http://huff.to/1CMJWm0 (더 많은 사진은 클릭)
	#세월호_인간띠잇기_속보 [18신]
	4월 18일 #광화문광장
	오후 4시 30분경 서울광장에서 열린 범국민대회가 중단됐고, 이곳에 참여한 2만 명의 시민들이 광화문광장으로 향하고 있습니다. 경찰이 세종대왕상 앞에서 막고 있기 때문에 충돌이 예상됩니다.
	광화문 앞 정부서울청사 앞에서는 유가족-시민들과 경찰이 몸싸움을 벌이고 있습니다. 박주민 변호사는 이 과정에서 시민 1명이 연행됐다고 합니다. 경찰은 바로 연좌농성 중인 세월호 유가족과 시민을 체포하겠다고 방송하고 있네요.
	#세월호_인간띠잇기 참가자분들은_현장_상황을_댓글로_올려주세요. 그리고 #세월호_인간띠잇기_속보 #공유 해주세요. 세월호 유가족에게 큰힘이 됩니다. 여러분이 오마이뉴스 #현장 #시민기자 가 돼 주세요! 여러분이 미디어입니다.
	#세월호 #1주기 #속보66
	4월17일 새벽 3시 #광화문 현판
	밤이 깊어갑니다. 날이 차갑습니다.
	엄마들은 담요 한 장으로 몸을 감싸고 아스팔트 위에 그대로 누웠습니다.
	김연희 기자가 보낸 이 사진을 보고, 저는 이 상황을 전달할 단어가, 문자가 떠오르지 않습니다.
	----
	#공유하기를_클릭해주세요 함께 슬퍼하는 사회가 좋은 사회입니다.
	#시사IN #세월호 전체 기사 보기
	47~~~포스트코리아
	우리가 세월호 304명을 기억하는 방법
	"지금 살아 있는 우리들 304명이 세월호 희생자 304명의 이름을 한 분 한 분 진심을 다해 부릅니다."
	http://huff.to/1CNsEFw
	by 세월호 모두의 이야기
	잊지 않겠습니다.
	세월호 유가족들과 아픔을 함께 하겠습니다.
	※4월 16일,17일 이틀간 세월호 추모기간으로 게시물 업로드가 중단됩니다.
	#세월호 #1주기 #속보36
	4월16일 오전11시45분
	그날 마지막 카톡
	----------
	#시사IN_무료_특별판_배포를_도와주세요. 오늘 저녁 서울광장에 열리는 추모제 때 특별판 배포를 도와줄 분들은 메시지나 이상곤 팀장(010-5244-7205)에게 직접 연락해 주세요.
	#시사IN_무료_특별판_전자책도 발행했습니다. 전자책 내려 받기 주소는 www.sisainlive.com/app.html 입니다.
	#세월호_나만의_추모_사진을 찍어 사연과 함께 댓글로 달아주세요. 해외에 있는 독자분들의 참여 기대합니다. 메시지가 너무 많아 이제부터는 댓글로 달아주세요. 댓글을 달면 유가족분들이 바로 볼 수 있습니다.
	#공유하기_클릭해주세요. 속보를 공유해주세요. 함께 슬퍼하는 사회가 좋은 사회입니다.
	#세월호_인간띠잇기_속보 [5신]
	4월 18일 #광화문 앞
	세월호 유가족 광화문 광장으로 이동중 경찰과 충돌. 이 과정에서 유가족 한 명이 쓰러졌고, 한 시민이 구급차를 불렀으나 경찰차벽 때문에 미대사관 앞에서 구급차가 움직이지 못하고 있다고 합니다. 이에 시민들이 경찰을 향해 크게 항의하고 있습니다.
	#세월호_인간띠잇기 참가자분들은_현장_상황을_댓글로_올려주세요. 그리고 #세월호_인간띠잇기_속보 #공유 해주세요. 세월호 유가족에게 큰힘이 됩니다. 여러분이 오마이뉴스 #현장 #시민기자 가 돼 주세요! 여러분이 미디어입니다.
	대학생들이 제작한
	세월호 참사 추모영상
	( 나 이거보고 울었다
	세월호 희생자들의 명복을 빕니다..
	죄송합니다
	세월호 캠페인 관련 EBS News 영상입니다.
	세월호 참사 희생자를 애도하며 유가족에게 진심어린 위로를 전합니다.
	세월호 침몰 희생자 단원고 故이보미 학생이 두 달전, 졸업식에서 학교 대표로 부르기 위해 연습했던 거위의 꿈 입니다.
	이보미 학생의 아버님께서는 정부의 보다 적극적인 수색작업이 이뤄지길 바라는 마음에서 노래를 공개한다고 하셨습니다.
	이보미 학생을 비롯한 세월호 희생자 아이들을 절대 잊지 않겠습니다.
	세월호 촛불시위 중 어떤 분이 입고 계셨던 티셔츠에서......
	구조를 하라니깐 구경을 하고
	지휘를 하라니깐 지랄을 하고
	보도를 하라니깐 오보를 하고
	조사를 하라니깐 조작을 하고
	조문을 하라니깐 연기를 하고
	사과를 하라니깐 대본을 읽고
	책임을 지라니깐 남탓을 하나
	하지를 않으려면 하야를 하라
	2014/5/11 '세월호 추모 공연 - 기다릴께'
	자주 부르고 있는 안녕바다의 '별빛이 내린다' 불렀습니다.
	사실 이 곡은 세린이와 저의 첫 거리 공연때 첫 곡으로 불렀었던 곡인데다 그 장소가 바로 오늘과 동일한 스타벅스 옆 광장이었습니다.
	참 앞뒤 없는 끼워 맞추기 였던거 같네요. 죄송합니다.
	이 영상을 올릴까 말까 잠깐 고민했으나 팔 부상에도 불구하고 영상을 찍어주신 최우영님께 감사하며 올립니다. 영상에 약간의 흔들림이 있지만 인생이 언제나 순탄하지는 않는 법 아니겠습니까. 그런 흔들림을 가끔 접하게 됨으로써 저희는 인생의 또 다른 모습을 느낄수 있고 그로부터 많은 가르침과 깨달음을 얻는다 생각합니다.
	사실 이 곡을 올릴까 말까 고민했던 진짜 이유는 후렴구 때문입니다. 후렴구에서 세린이와 제가 화음을 맞춰서 같이 노래를 부르는데, 세린이의 노래 욕심 때문일까요. 저보다 날숨을 2초 정도 더 길게 빼냄으로써 자신의 목소리를 사람들에게 각인시키려는 의도가 저의 귀에 들렸습니다.
	메인보컬로서 이것을 용납할것인가라는 자존심이 걸린 문제로 잠깐 갈등을 했으나, 여자친구도 없는 제가 무슨 권한으로 그를 막겠습니까.
	끝으로 영상을 찍어주신 최우영님께 다시 한번 감사의 말씀 드리며 아무쪼록 튼튼한 뼈의 결합을 기원하겠습니다.
	사실 오늘 제가 색다른 드립 스타일을 구사해보고 싶어서 진지한듯한 의식의 흐름기법을 사용해보았는데 혹시 불쾌감을 느끼셨다면 죄송합니다.
	내일은 부처님 오신 날! 저는 가톨릭 신자지만 오늘은 백양사에서 세월호 희생자들이 좋은 곳으로 갔기를 기원합니다.
	NBC가 로이터 통신 기사를 받아서 지난 24일 세월호 선원이 승객들이 배에 갇힌 채로 배를 버리라는 명령을 받았다는 발언을 보도했습니다. 누가 선원들에게 명령을 내렸는지 철저한 조사가 이루어지길 바랍니다. 기사원문이 전문 번역과 함께 소개됩니다. <뉴스프로>와 <진실의 길>에 가시면 읽으실 수 있습니다. 방문하셔서 추천, 댓글, 공유로 더 많은 분들이 읽으실 수 있도록 해주세요.
	아..ㅠㅠ
	배가 완전 침몰후 오후 6시 38분의 아이들의 동영상이랍니다.
	살아있었어요. 그 안에서 기도하고 있었어요.
	구해달라고요.
	이 쳐죽일 놈들아!
	신용재 - 사랑하는 그대여 M.V
	세월호 故이다운 군의 미완성곡을 완성시켜 불렀다네요
	박근혜 대통령 세월호 대국민담화
	박근혜 대통령의 세월호 대국민담화를 보고....
	http://blog.naver.com/crenche/220004695952
	진정성을 느꼈다.
	글쎄 진정성을 느끼지 않는 사람이 있다면 다시 한번 대국민담화를 보면 어떨까?
	이전투구나 이런 저런 의도 같은 것 내려놓고.....
	사과와 대책 발표 수준?
	솔직히 기대했던 수준을 뛰어넘었다.
	전쟁에 임하는 출사표?
	의지로 눈물로 자신을 던지는 비장함이라고나 할까......
	지금까지 그 어떤 개혁보다 파격적인 초유의 관료 개혁이라고나할까?
	과히 관료사회에 대한 전쟁 선포가 아닌가!
	게다가 바로 자신의 정권을 지탱하고 있는 우군인 호위세력, 실세들을 후려쳐 내야 하는....
	이런 싯점에서 걱정하고 우려할 것은
	진정성을 논하거나 대책의 강약이 아니다.
	이전투구, 반대를 위한 반대에 길들여진 정치꾼들의 비방, 악담도 물론 아니고....
	뿌리깊은 관피아들이 가만히 두고 보고만 있을 것인가?
	대통령 혼자서 버텨낼 수 있을까?
	대통령 주변의 인물들로 과연 대통령의 의지를 지켜낼 수 있을까?
	...........................중략.
	2014.05.20
	By Crenche- We create & change!
	우리는 혹시 지금 누군가를 왕따시키고 있지는 않나요?
	<우아한 거짓말>에서 천지는 친구들의 은따와 왕따로 설자리를 잃고 자살을 할 수밖에 없었습니다.
	천지는 친구의 생일파티에 늦게 와서 자장면을 먹는데 친구들은 모두 단체카톡으로 천지를 놀리고 비웃습니다.
	천지가 자살한 후 친구들은 모두 책임이 없다고 합니다. 하지만 과연 그럴까요? 모른 척하고 동조하고 방조했던 모습들에서 과연 책임이 없다고 할 수 있을까요?
	어제 세월호 촛불집회에서 새로운 사실을 알았습니다. 세월호 유가족들이 KBS 보도국장의 일로 청와대를 방문했고 밤을 새웠습니다. 하지만 불법해병대캠프로 숨진 공주모고등학생들의 유가족들을 150여일을 청와대 앞에서 시위를 하고 있다고 합니다. 우리는 어느새 잊고 지냈던 겁니다. 세월호 참사도 시간이 지난 후 잊고 지낸다면 또다시 그들은 천지처럼 외롭고 설자리를 잃게 될 것입니다.
	우리도 어느 순간 그 자리에 설지 알 수 없습니다. 이제는 관심을 잃지말고 사랑을 나눠야할 때입니다.
	세월호 유가족 진상규명 특검도입 서명운동 착수
	세월호 침몰 사고 20일째인 5일, 세월호 참사 희생자 실종자 유가족들이 실종자 수습과 사고 진상 규명을 요구하는 특별검사제와 청문회 도입을 위한 서명운동에 돌입했다.
	유가족들의 특검제 도입 요구는 지난 3일 조문객을 상대로 호소문을 나눠 주면서 시작됐으며, 이들은 이날부터 현재까지 3일재 침묵시위를 벌이고 있다
	세월호 촛불 집회. 서울시청 광장 앞.
	현재 상황.
	청계천 - 명동까지.
	단독콘서트에서 세월호 희생자 언급한 ZICO
	블락비 팬이었던 세월호 침몰 희생자 유 양의 소식을 듣고
	빈소에 손편지를 들고 찾아가 '소중한 팬을 잃었다'며 한시간 반 동안 울었다는 지코.
	후에, 세월호 참소로 연기되었던 콘서트에
	유 양을 특별 초대하여, 유양의 아버지가 영정을 안고 콘서트를 관람하셨다고 하네요.
	끊이지 않던 사건사고 속
	난 방패막이 없이 맨몸으로 버텼어
	화려한 수상 경력 That's nothing
	바로 당신들이 내가 3년간 받은 메달과 트로피
	어깨가 무거워도 이 짐 절대 못 놔
	사람은 저마다 자신의 십자가를 진다
	내 심박이 뛰는 한 휴식은 항상 금기사항
	PS. 혜원아 이 노래가 들리기를 빈다
	세월호 침몰사고로 인하여 제대로 꽃으로 피어나지도 못한 어린아이들!!!
	아이들이 꽃섬에서 아름다운 꽃으로 가득 피어나길....
	꽃사모 회원들과 지난해부터
	들에나가 야생화 씨앗받고서
	육묘장에 씨뿌려 키워서 옮겨
	이번에 꽃섬에다가 심었습니다. 쑥부쟁이와 구절초 종류로...
	세월호 사고보며 슬픔과 절망의
	시간보다는 이제는 희망과 또 다른 비극이 되풀이 되지않도록 세상의 변화를
	가져올 수 있도록 행동하고 싶습니다. 가을날에 아름다운 꽃섬으로 향기가 가득 넘쳐나는 야생화섬으로 변하도록 이곳에 오시는 모든분들이 희망의 메세지를 남겨주시길 바랍니다~
	이들의 죽음이 헛되이지 않도록 기억하고 아름다운 꽃으로 피어나도록 계속 가꾸겠습니다. 전망대에서
	바라보는 수평선 넘어 희망의 바다로 모두함께 보려 합니다.
	가을날에는 섬이름부터 아름다운 아랫꽃섬(하화도)
	으로 꼭 한번 놀러오세요!!!
	둘레길 주변 풍경이 너무나 좋습니다.
	(꽃섬만들기 활동등)
	어제 유스케보면서 울컥했던 2NE1 '컴백홈' 언플러그드 버전 (세월호 희생자들 생각나네요..)
	- 3분 12초 -
	노란리본 달고 위로해주는듯이 노래 부르는 2NE1....
	행정일일카페 "선비와 함께 춤을" 잠시 후 12시부터 개시합니다! 마니마니 와주세엿! 행정학과 선착순 100분에게는 엿도 드려엿! 카페 수익금 전액은 세월호 성금으로 쓰입니다.
	세월호 ㅡ할머니 감기
	세월호 참사에 마음 상하신 우리 주민 여러분
	모두 가슴이 아파 뉴스를 보기 어렵다는 분들이 많습니다.
	열열한 지지자이신 길 건너에 사시는 할머니께서 가파른 일교차와 세월호로 인해 속 상하셨는지 면역력이 떨어져 감기가 심하게 걸리셨네요.
	오늘 마스크 쓰시고 나오셔서 장난삼아 모른척 하였더니 뽀루퉁 해지셨습니다.
	나중에 손 잡아 드리고 감기 나아서 건강하셔야 세월호 애들 걱정도 할 수 있다고 충심어린 위로 해 드렸습니다.
	할머니 건강하시고 오래 행복하게 사십시요
	상인이가 드림
	인천공항 도착해서 처음 듣는 뉴스가,
	세월호 사건 시위 중 5명 연행.
	아 정말 씁쓸하다.
	멜버른 시내에서 우연히 만났던 시위 장면을 공유.
	분노에 찬 모습이 아닌 본인들이 하고싶은 말을 외치며 그 순간을 즐기는 시위대와 그들을 보호하는 경찰, 배려해주는 시민들. 그 분위기 틈속에서 대한민국 국민인 나는, 우리나라 생각나서 눈물 터뜨릴 뻔...
	@ 황금연휴!! 하지만~~@
	세월호 시신 수습도 다 못했는데!!!
	☞ 보람된 연휴되세요...()...~_~♥
	탐욕의 자본, 박근혜퇴진! 세월호 몰살에 분노하는 노동자행동 세번째 거제촛불집회
	<<15일 서강대, 가만히 있으라>> #가만히있으라
	서명운동과 침묵행진.
	세월호 대책위가 진상규명을 요구하는 서명운동을, 서강대 몇몇 학생들이 함께 하고 있습니다. <곤자가 플라자>에서 하고 있으니 꼭 가셔서 서명 해주시길 바래요 upset 이모티콘>_<
	12시 서강대 정문에서는 침묵 행진이 있었습니다.
	오늘은 행진을 하지 않고 자리를 지켰습니다. "가만히 있으라" 피켓과 국화를 들고 정문에 선 모습입니다.
	내일 16일 12시, 서강대 정문에서 침묵 행진이 이어집니다.
	세월호를 잊지 않는 더 많은 사람들과 함께 했으면 좋겠습니다-!
	( 김윤영 이가현 안녕 두 분? 제 페북인맥이 미천하여, 태그 감행을...)
	대금연주자 한충은 선생님이 함께 해 주신 1125차 수요시위, 세월호 희생자를 위한 추모곡에 이어 새야 새야 노래를 편곡하신 것을 연주해 주셨습니다. 너무나 훌륭한 연주를 음향 장비가 이렇게 좋지않은 길거리에서 이렇게 훌륭하게 연주해주시니 감동이 몇갑절 다가옵니다.
	대한문 앞- 가만히 있지 말아라!
	한국작가회의 추모문예제!!
	하늘에 바치는 작가들의 힘이
	세월호 진상규명과 국민들의 정당한 의문을 억누르는 무능한 정부에 대한 특단의 조치로 이어지기를 바랍니다!
	어린영혼까지 팔아 정치선동하는 _x000D_ 천주교 정의구현사제단과 카톨릭행동
	2014년 5월5일 덕수궁 대한문 앞에서
	세월호 희생자 추모미사를 빙자해서?
	박근혜 대통령 퇴진을 촉구하는 정치선동
	미사를 했다?
	4.19 혁명을 재현하자며 세월호 참사를
	정부타도의 기회로 ?천주교가 반역종교
	정치종교 친북종교 폭력선동 종교라는 ?
	오명을 받고 있는 현실이 개탄스럽고
	폭동 선동미사를 하는 모습을 보면서
	천주교인으로서 비애와 분통이 터진다
	이런 썩은 신부놈들의 옷을 언제 벗길까?
	팽목항에는 실종자 부모들의 간전한
	마음과 슬픔을 이용해 좌익세력들이
	계속해서 몰려들어 가족들을 두 번?
	울리고 있으며 참으로 가증스러운
	반국가적인 썩은 영혼들이다 ?
	JTBC는 손석희 사장의 검증되지 않은
	다이빙벨 이종인씨의 인터뷰 방송을
	내보내서 선동방송을 하고 종북세력은
	박근혜 대통령 퇴진을 요구하는 웃기는
	거리집회를 하고 있는 것이다?
	심지어 참사유가족 대표에 종북세력이
	포진되어 있어 시신 수습에 전념하고
	있는 정부의 방해를 하고 있는 현실이다
	정부는 초등대처에 미흡한 것을 인정하고
	사후 대책에 만전을 기해야 할 것이다
	우선 유병언 일가의 재산을 몰수해서
	유가족의 아픔을 덜어주고 이번 기회에
	악덕기업의 뿌리를 뽑아야 한다 ?
	그리고 관련공무원들을 철저히 조사해서
	일벌백계로 다스리며 잘못된 관행과
	비정상을 정상화로 하루빨리 돌리며
	정의구현사제단을 비롯한 반국가적인
	활동을 하는 썩은 종북세력들의 뿌리를
	찾아서 이번기회에 철저하게 끊어내며
	위기는 기회다 라는 말처럼 세월호
	참사를 계기로 남북대치의 준전시국에서
	무사안일에 빠져있는 관료들과 공무원들에
	혁명적인 개혁을 하고 국민들의 정신도
	새마을운동과 같은 새정신 국민의식 운동을
	전개해서 썩고 병든 부분을 찾아내 완전히
	도려내 법과 원칙이 통하는 선진의식의
	자랑스런 대한민국을 만든는데 온 힘을
	기울여 할 것이다 ?애국 !!
	사단법인 새마음실천중앙회장 김욱주 올림
	세모그룹 제품을 알려드려요.
	사이비 구원파집단의 자금원이고 우리 세월호 희생자의 피로 얼룩진 제품들입니다. 반드시 철퇴를 가해야합니다
	드보브에갈레- 초코렛집
	다이아앤골드
	몬테 크리스토 - 레스토랑
	사보루 스시 - 일식 당
	킴앤존슨 서점, 문진미디어 - 아이들 영어책 전문
	청초밭 우유, 다이아앤골드 우유, 두부 - 청초밭영농조합법인. 온나라유통
	노른자쇼핑 - 동네 마트
	다판다 - 다이소 같은 곳
	온나라 - 자동차부품 제조업체
	온지구 - 자동차 부품(SUV등에 사용되는 쿼터 글래스는 시장점유율 50%, 스포일러, 범퍼가드, 사이드미러, LED램프 등)
	신안염전 - 게랑드 소금
	대구 영진전문대 칠곡영어마을도 구원파
	널리 퍼트려주세요..
	도의적 책임을 져야하는 회사 회피하네요.
	잊혀진 혁명과 죽음, 잊혀져 갈 또는 이제 잊으라 하시는 세월호 참사와 억울한 죽음을 기억하며...
	[시론] 원평 구미란과 기억투쟁
	1894년, 논산 황화대 전투에서 패배한 전봉준과 3천명의 농민군들은 11월 19일 전주로 돌아왔다. 금강을 넘어 경복궁을 침탈하고 청일전쟁을 일으켜 아시아의 패권을 잡겠다고 나선 일본에 맞서 반부패, 반봉건, 반외세의 새 세상을 세우려 했던 농민군의 꿈은 무너져가고 있었다. 전라감영 선화당에서 며칠을 머문 전봉준 등은 23일 금구 원평으로 다시 후퇴했다.
	관군과 일본군은 농민군을 끝까지 추적하여 훗날 저항의 뿌리를 뽑겠다고 나섰다. 선봉장 이규태, 장위영군을 이끈 이두황과 교도군, 그리고 일본의 남소사랑(南小四郞) 소좌가 이끄는 일본군까지 모두 전주에 모여 원평으로 밀려난 농민군을 추격했다. 금구 원평은 사실상 전봉준의 근거지였다. 전봉준의 동지이자 실질적 후견인이었던 김덕명장군이 이곳에서 동학농민군을 후원했고, 집강소 통치기에는 전봉준이 이곳에 머무르기도 했다. 또 1차 농민전쟁 당시 전주성 입성을 앞두고 왕이 직접 보낸 사자를 목 베어 돌아올 수 없는 혁명의 길로 접어든 곳도 이곳이었다.
	11월 25일, 바로 그곳에서 전봉준이 이끄는 마지막 농민군과 조일 연합군은 운명적으로 만났다. 농민군은 산 위에 진을 치고 일본군과 관군은 원평천을 건너 벌판에 포진했다. 오전 9시부터 양측은 접전을 벌였다. 산위의 농민군이 지형상 유리한 위치를 점했음에도 일본군과 관군의 월등한 화력을 농민군은 견뎌낼 수 없었다. 마침내 오후 4시가 지나면서 장위영 대관 최영학이 돌격대를 이끌고 산위로 올라가 농민군과 접전을 벌여 37명을 사살했다. 이곳에서 패한 전봉준은 다시 태인으로 물러나 이틀 후인 11월 27일 마지막 전투를 벌이고 군대를 해산했다.
	전봉준과 농민군이 치른 원평전투와 태인전투는 동학농민혁명 사상 가장 비극적인 기억으로 남아있다. 원평 구미란의 산위에서 진을 치고 밤새 관군과 일본군을 기다리던 농민군은 누구였을까. 그들은 그때 어떤 심정으로 그 전투를 치러냈을까. 아마도 원평 구미란 전투에 임했던 농민군들은 그 누구도 이 전쟁이 승리로 끝나리라고 생각하지 않았을 것이다. 이미 공주 우금치에서 관군과 일본군의 막강한 화력을 실감했고 거듭되는 패전을 겪으면서 그들의 목숨을 보전할 가능성은 거의 없다는 사실도 너무도 잘 알고 있었을 것이다.
	그럼에도, 동학농민혁명의 농민군들은 원평과 태인에서 용맹하게 싸웠고 죽어갔다. 원평 구미란에서 죽어간 농민군은 관군측 기록만으로도 37명이었다. 원평 구미란에는 지금도 그 당시 전투에서 죽어간 농민군들의 유골이 곳곳에 묻혀 있다. 동학농민혁명 2주갑을 맞은 지금 그곳은 120년전 그 모습 그대로 방치되어 있다. 다만, 작은 표지판 하나가 겨우 서 있을 뿐이다. 우리가 동학농민혁명으로부터 배우고, 그 역사로부터 빚을 지고 있다면 마땅히 원평 구미란 현장은 좀 더 분명하게 기념되어야 한다. 살을 에는 추위를 견디며 산 위에서 마지막이 될지도 모르는 전투를 기다린 농민군들의 격렬한 심정을 한 번만이라도 돌아본다면 우리는 이곳을 그대로 두어서는 안 된다.
	참담하게 갑오년의 봄날이 가고 있다. 잔인한 4월이었고 그 고통은 지금도 계속되고 있다. 우리에게 갑오년이 새삼스러웠던 까닭은 올해가 동학농민혁명 2주갑이 되는 해이기 때문이었다. 120년전 우리의 선조들이 무능하고 부패한 정권에 맞서 일어섰고, 그 기치는 단순히 반정부를 넘어 반봉건과 반외세의 국가적, 민족적 과제로 이어졌다. 세월호 참사를 빚은 정경유착의 부패와 사고에 대응하는 권력의 무능함이란 120년의 시간을 넘어 지금도 끈질기게 반복되고, 그 희생과 고통은 그대로 민중들의 몫으로 남겨져있다.
	역사는 그래서 소중하고 귀하게 다루어져야 한다. 120년전 수많은 민중들이 부패한 정부와 싸우고 외세에 저항하면서 이름도 남기지 못하고 죽어갔을 때 그 역사로부터 우리는 훨씬 더 많은 것을 배웠어야 했다. 한 사건을 회상하고 기념하는 것은 단순히 의례가 아니다. 그 사건을 통해 오늘 우리가 얻어야 할 교훈을 되찾고 우리가 가는 길이 옳은가를 더듬어 보는 것이 그 진정한 의미다. 그래서 기념사업은 우리의 기억을 끊임없이 되새기는 기억투쟁의 현장이다. 원평의 구미란은 우리에게 동학농민혁명의 가장 절절한 순간을 기억하게 해주는 장소여야 한다. 세월호 참사를 우리가 영원히 잊지 말아야 하는 이유와 같은 것이다.
	죄송합니다. 저는 노란 리본 별로 좋아하지 않습니다. 노란 리본 다신 분들의 생각 충분히 존중하고 순수하면서도 아름답습니다. 그냥 제 개인 취향이라고 생각해주셨으면 좋겠습니다.
	주변분들 아시다시피 저는 늘 "So what?" 이니깐요~ 그렇게 생겨 먹은 냉정하면서도 아둔한 사람입니다.
	상당한 기간 동안 세월호 아이들에게 영문 모를 미안함 때문에 슬픔 속에 있었고 제 안에 답을 찾지 못해 헤맸습니다. 공황 상태였습니다.
	어느 날 남산을 걷다 복잡한 생각에 머리가 참 어질어질 하더군요. 남산에서 내려오다 회사 바로 코앞 꽃밭에 소실 적 좋아했던 시 한구절 있었습니다. 그리고 활짝 웃었지요.
	저는 참 우둔한 사람 같습니다. 제 답은 제 안에 있었습니다.
	평생 마주쳐 보지도 못한 세월호 아이들에게 제가 한마디 해주고 싶은 말은
	이 흔하디 흔한~ 그 누구라도 한번쯤은 읽었을 법한 꽃밭에서 본 이 시 한구절로 남깁니다.
	죽는 날까지 하늘을 우러러
	한 점 부끄럼이 없기를,
	잎새에 이는 바람에도
	나는 괴로워했다.
	별을 노래하는 마음으로
	모든 죽어 가는 것을 사랑해야지.
	그리고 나한테 주어진 길을
	걸어가야겠다.
	오늘 밤에도 별이 바람에 스치운다.
	여러분
	활기찬 하루 보내고 계십니까?^^
	경상북도 선거관리위원회가 준비한 ‘정책선거 실천 협약식’에 참석하였습니다.
	“세월호 침몰” 참사는 부조리와 낡은 관행의 지속이 빚은 필연적 사건이었습니다.
	이쁜 우리 아이들이 즐겁게 웃으며 떠난 수학여행이 다시는 돌아오지 못하는 마지막 길이 되었습니다.
	아직도 그 슬픔의 충격이 가슴을 미어지게 합니다.
	저는 '변화와 혁신'에 중점을 둔 젊은 정책을 펼치고자 경상북도교육감 후보로 출마하였습니다.
	이번 6.4 경상북도교육감 선거는 금전선거, 흑색선전이 아니라 정책과 공약이 중심이 된 인물과 정책의 선거가 되어야 합니다.
	경북은 왕따, 학교폭력, 청소년 문제로 인해 매년 학업을 중단하는 학생이 2천 6백여명이라는 발표가 있고 자살율도 높습니다.
	이제 낡은 관행의 구태의연한 교육이 아니라 우리 아이들의 안전이 최우선이 되고, 아이들이 안심하고 즐겁게 공부 잘 하도록 하는 학교, 아이들이 행복해지는 학교로 경북의 교육을 새롭게 세우겠습니다.
	약속드립니다!
	저 안상섭 경상북도교육감 (예비)후보는 깨끗하고 공명정대한 정책선거로 학생, 학부모님, 선생님 그리고 경상북도 도민 모두가 행복할 수 있는 '변화와 혁신의 젊은 교육'을 만들겠습니다.
	감사합니다!!!
	<버스44>는 2001년에 중국에서 실화를 바탕으로만들어진 11분 짜리 단편 영화다.
	2001년 제58회 베니스영화제 심사위원대상을 비롯해 국제영화제에서 많은 상을 받았던 작품으로 데이얀 엉(伍仕賢) 감독을 국제적 스타 반열에 올려 놓았으며 부산국제영화제 등을 통해 한국에도 소개된 바 있다.
	이 영화의 내용이 최근 세월호와 관련하여 <어느 버스기사 이야기>라는 제목으로 인터넷과 사회관 계망서비스(SNS)를 통해 급속히 확산되고 있다.
	<줄거리>
	한적한 시골에서 한 남성이 두시간의 기다림 끝에 44번 버스에 오르게 된다. 버스를 타기까지 2시간이 걸렸다며 웃으며 인사를 건내는 남성. 상당히 귀여운 미모의 여성 버스 운전수에게 "담배 펴도 되냐"는 질문과 함께 이런 저런 말을 건낸다. 그런 그에게 그녀는 "자리에 가 앉으라"고 단호하게 말을 건낸다.
	버스는 다시 멈추고 이번에는 두 명의 남성이 버스에 오른다. 그러나 이 둘은 강도로 승객들로부터 금품을 갈취한다. 무력한 승객들은 순순히 강도들에게 돈을 내놓을 수밖에 없었고, 강도들은 금품으로 만족치 못하고 버스 운전사인 여자 주인공을 밖으로 끌고 나가 강간한다.
	울부짖는 그녀를 버스 창가 너머로 바라만 보는 승객들은 너무나 무기력하다. 20명 남짓한 그들 모두 그녀의 일을 나몰라라 하고 있을 때 남자 주인공 혼자 버스 밖으로 나가 그녀를 구하려 한다. 버스 안의 그들은 모두 그가 어떻게 하는지 보기 위해 창가로 몰려만 들뿐 버스 밖으로 나와 도우려는 마음은 없다.
	운전수를 돕기 위해 버스 밖으로 뛰쳐 나갔던 남자는 결국 다리에 칼을 맞고 쓰러졌고 결국 그녀는 강도들에게 범해진 후 쓸쓸히 버스로 돌아와 승객들을 경멸의 눈으로 쳐다본다.
	버스 안에서 그 만행을 지켜만 본 승객들은 그녀를 머쓱하니 쳐다만 볼 뿐.
	그 때 부상을 당한 남자주인공이 구해주지 못해 미안하다며 버스에 오르려 하자 운전수는 버스 문을 닫아 걸고 창문 밖으로 남자의 짐을 던져 버린다.
	황당해 하는 하는 남자는 "나 혼자 당신을 구하려 했는데, 나에게 왜 이러냐"고 묻지만 버스는 그대로 떠나 버린다.
	홀로 남은 남자는 다친 몸을 이끌고 어렵게 다른 차에 편승하게 된다.
	얼마 후 그는 참혹한 교통사고 현장을 목격 한다. 바로 그가 탔던 44번 시외버스가 절벽 아래로 추락한 것이다
	경찰은 탑승자 전원이 사망했다고 전한다. 여성 운전사가 그만 내려놓고 모두 저승으로 데려간 셈이다.
	모두들 방관할 때 자신을 도우려 했던 그남자에게 버스기사는 은혜를 갚은 것이다.
	~~~~~~~~~~~~~~~
	침묵!
	방관!
	무관심!
	불의를 보고도 무책임한 모습으로 방관한
	버스 안 승객들의 모습이 세월호 참사를
	대처하는 무능력한 정부와 애써 현실을 부정하려는 이들의 모습과 오버랩되어
	새삼 다시 이 영화가 주목 받고 있다.
	모두가 방관할 때
	모두는 침묵의 살인자이며 공범이다.
	나만 아니면 된다는 생각
	아무도 나서지 않는다면 결국 모두가 비극을 맞게 된다.
	나는 버스 안 승객인가?
	이 영화를 보면서 두가지가 떠오른다
	하나는 성서에 나오는 <착한 사마리아인>의 이야기
	다른 하나는 고 김대중 대통령께서 남기신 말씀
	“민주주의는 싸우는 자, 지키는 자의 것이다. 싸우지도 않고 지키지도 않고 하늘에서 감이 떨어지길 기다려선 안된다. 민주주의를 지키기 위해 우리 각자가 해야 할 일이 하려고 하면 너무 많다. 하다못해 담벼락을 쳐다보고 욕을 할 수도 있다!”
	영화 <버스44>11분
	세월호 침몰 사고 단원고 희생자 유가족들이 안산 화랑유원지 정부 합동분향소 앞에서 분향소를 찾은 추모객들에게 '저희 아이를 보러 여기까지 와주셔서 감사합니다'라는 호소문을 배포했다.
	다음은 호소문 전문이다.
	저희는 이번 세월호 침몰 사고로 아이를 잃은 유가족입니다.
	저희는 그나마 아이의 시신이라도 안아보고 보냈지만 아직도 아이를 만나게 해달라고 비통한 울음으로 진도에서 기다리는 분들을 위해 먼저 기도 부탁드립니다.
	또한 함께 희생당한 승무원들과 교사들, 아르바이트생, 일반인 승객들에게도 조의를 표하며 저희의 애절한 마음이 전달되기를 바랍니다.
	사고로 아이를 잃고 경황이 없는 중에 전국민 장례축제처럼 전국 분향소 설치에 이런저런 햇빛 대안을 내놓고 생색을 내는 사고대책본부 및 관할정부들의 행태에 엄청난 사기극을 보는 것 같아 자식 잃은 슬픔만을 나눌 수 있는 처지가 못됩니다.
	사고 첫날부터 구조할 수 있음에도 안하고, 회의만 하고 브리핑만 하고 사진만 찍어대는 이 정부를 저희는 믿고 기다렸습니다.
	당시의 언론은 최선의 구조라고 했습니다.
	현장에 저희 부모들이 두 눈 뜨고 보고 있었지만 아무것도 안했습니다. 내 가족을 위해 일하러 나가고 꼬박꼬박 세금 내고 정부를 믿고 있던 저희는 무력한 서민입니다.
	자식을 잃은 엄청난 슬픔과 희생을 안겨주고 졸지에 유족이 된 저희들에게 심리지원이니, 생활안정대책이니 언론에 유포하고 국민들의 마음을 잡으려는 이들은 나머지 애들을 수습하는 것은 뒷전이 되어버렸네요.
	아직 못찾은 시신도 있는데 …
	오히려 유족끼리 위로하며, 진실왜곡에 분노하는 국민들과 자원봉사자들에게 미안하게 합니다.
	동영상 속의 내 천진한 아이들
	“엄마아빠 사랑해요. 내 동생 어떡하지?”
	“야~헬리콥터 보인다”
	가만있으라는 방송에 천진하게 “네”라고 대답하며 오히려 선생님을 걱정했던 내 새끼들!
	저희는 동영상을 보며 피가 거꾸로 솟는 고통을 느꼈습니다.
	아직도 믿어지지 않습니다. 여러분 저희는 궁금합니다.
	암초니 뭐니 하더니 선장을 제물로 내세우고, 과적이 문제라고 하시는데 대체 무엇 때문에 어른들을 믿고 기다리던 아이들을 구조하지 않고 카메라만 들이대고 언론플레이만 하셨는지…
	그 아이들을 버려두고 탈출해서 나타나지 않는 선생과 길 잃은 학부모들에게 대안이나 위로조차 하지 않는 단원고 교직원들…
	방송에는 학교 정상화를 얘기하는데 저희는 아침마다 건강하게 등교하는 아이들을 보며 비통하고 부러운 심정입니다.
	재학중인 아이들도 저희 아이들입니다. 저희는 아직도 학부모입니다.
	그러나 자신의 고유업무를 망각하고 책임회피만 하는 교직원들에게 남은 아이들을 맡겨두는 것도 용서할 수는 없습니다.
	단지 제 아이들이 하늘에서나마 다 같이 활짝 웃을 수 있도록 사고진상 규명해주세요.
	그럴 수 있도록 여러분들이 힘을 실어주세요. 믿을 수 있는 분들의 특검을 요구합니다.
	저희는 시위하는 것이 아닙니다.
	이 땅의 국민으로서 내 새끼를 잃은 유족으로서 당연히 요구할 수 있는 권리입니다.
	마지막으로 저희 아이들을 찾아주셔서 감사드리며, 우리 아이들의 천진한 얼굴 하나하나 꼭 기억해 주십시오.
	2014.5.3 단원고 세월호 희생자 유가족 일동
	●기사보기 : http://www.vop.co.kr/A00000751110.html
	●공유하기·좋아요를 눌러 페친들에게 전해주세요
	●민중의소리 유튜브 : http://goo.gl/9LDRwj
	●민중의소리 어플 : http://goo.gl/b3FlEp
	[오마이TV] 서울 청계광장에서 열리는 세월호 침몰사고 희생자 추모를 위한 국민촛불집회를 생중계하고 있습니다. 많은 시청 바랍니다. http://omn.kr/82q0
	별 일도 아닌데 기사와 사진이 나와서 무척 쑥스럽게 됐습니다.
	세월호 희생자 유족분들을 위해 애쓰고 있는 변호사들이 많습니다. 그 분들의 수고에 비하면 제가 하는 일은 사소한 것입니다.
	여하튼 오늘 많은 분들이 격려해주셨는데 깊이 감사드립니다.
	그리고 저는 이렇게 권위적인 인상이 아닙니다. ^^
	세월호 희생자 단원고 2학년3반 고 김시연 양의 추모 영상입니다.
	함께 기억해 주시고 잊지 말아주세요
	세월호 첫 재판
	2014년 4월 16일 그로부터 50일이 지난 6월 4일 오늘.
	172명의 구조자와 288명의 사망자 그리고 16명의 실종자들을 낳은 '세월호 사건'
	우송고등학교 페이지도 차디 찬 바다 속에서 아직까지도 나오지 못한 16명의 실종자들이 하루 빨리 가족들의, 친구들의 곁으로 돌아오길 바랍니다.
	이 동영상은 우송고등학교 방송부에서 세월호 희생자들을 추모하는 마음을 담아 제작한 동영상입니다. 우송고등학교 학생들의 마음이 세월호 희생자들에게 닿기를.
	♥서울풍류&가곡전수관 개관기념 및 세월호 추모공연
	★공연명/ 풍류&가곡
	(마음이 흐르고,마음이 있네)
	★공연일시/2014. 6. 23. 월. 7시 공연
	★공연장소/인덕대학교 은봉홀
	(서울 노원구 월계역 3번 출구 도보10분거리/지하철 1호선)
	★이번공연은 비회원 「전석 초대」 무료 공연으로 공연 당일 자율적인 후원금 모금전액은 세월호 유족들께 기부금으로 전달하고자 합니다
	#공연내용
	*사회.낭독/원애리(문화기획가)
	1부 【풍류, 마음을 다스리다】
	1.천년만세_정악합주
	2.여창가곡_평롱
	3.남창가곡_언락
	4.한량무
	5.대금산조
	2부 【문학, 노래와 소리가 되다】
	6.평시조 합창(인덕대학교 제자들)
	7.경제 지름시조_바람도 쉬여를 넘고
	8.판소리형제의 단가 '사철가'
	9.한승호 바디 '적벽가' 중 한대목
	3부 【세월호, 희생자를 추모하며 풍류로 하나 되다】
	10.해금 선율위의 멍석 김문태의 현대서예 시연
	(미안하다, 연두빛 생명이여)
	11.현대음악가 김남국의 '쟁'단
	(신달자 시인의 세월호 추모시)
	홍보 이사_김국권
	진행 총괄_표광배
	영상 촬영_김형대
	예술 감독_김남국
	주최.주관_한국시가인정가협회
	기획.의상_전통&미래
	후원_한국문화예술위원회
	인덕대학교
	문화복지나눔협동조합
	한국디아스포라방송KDBi
	*가곡천사, 가곡세상
	[노컷뉴스] 박영선 원내대표, 안산서 제종길 후보 지원
	정동영, 천정배, 노웅래 총장 등 잇따라 안산 방문
	박영선 새정치민주연합 원내대표가 2일 제종길 안산시장 후보 지원을 위해 안산을 전격 방문, 지지를 호소했다.
	새정치연합 지도부는 세월호 참사 진원지 안산에서부터 무능하고 무책임한 정부를 심판해야 한다며 제종길 안산시장 후보 지원사격에 나섰다.
	박영선 대표는 이날 제종길 후보와 함께 상록구 본오동 상가밀집지역을 방문, 시민들에게 제종길 후보의 지지를 호소했다.
	박영선 대표는 시민들에게 "세월호의 제대로 된 진상규명을 위해선 제종길 후보가 안산시장으로 꼭 당선돼야 한다"며 "시민여러분들께서 제종길 후보를 당선시켜 달라"고 호소했다.
	제종길 안산시장 후보는 "박영선 대표께서 세월호 국정감사를 위해 고군분투하고 있다"며 "새정치연합의 세월호진상규명위원장으로 이번 지방선거에서 꼭 당선돼 세월호의 책임을 묻고 시민들의 아픔을 치유하겠다"고 말했다.
	제 후보는 이어 "시민들이 투표에 참여해 시장은 물론이고 도의원과 시의원까지 기호 2번 새정치민주연합 후보들을 당선시켜 무능한 정부에 대한 엄중한 심판을 해 달라"고 당부했다.
	세월호 참사로 희생된 안산 단원고 유니나 교사와 안중근 학생의 발인이 오늘 오전 엄수됐습니다.
	제자 19명을 구하고 배에서 탈출하지 못한 유 교사는 안산 고대병원에서 발인해 첫 부임지였던 단원고 곳곳을 돌아본 뒤 경기도 화성 효원납골공원에 안장됐습니다.
	평소 프로야구를 좋아했던 안중근 학생도 안산 군자장례식장에서 발인해 평택 서호추모공원 납골당에 안장됐습니다.
	1930년대 스페인 거장 루이스 부누엘의 황금시대의 인트로에 영감을 받아 만든
	다큐멘터리 작업 입니다. 시간 나실때 감상해 주시고 피드백 남겨주세요.
	지금 문래동 두들에서는 세월호 관련한 시국에 대한 작가들의 시선과 생각을 담은 작품들이 전시 중입니다. 문래동 오시면 꼭 놀러 와주시고 세월호 관련해서 지속적인 관심가져 주시길바랍니다.
	인간답게 살자는데 왜 그리 성화인지.....
	그럼 주말 잘보내시고~~즐~~
	'라온 퀸즈 퀸텟 창단 연주회'
	마지막 앵콜 곡으로 세월호 참사 희생자를 위한
	레미제라블 ost 중 ' Bring him home'을
	연주한 영상입니다.
	'라온 퀸즈 퀸텟'은 기존 클래식이란 장르에 국한되지 않고 performance 요소를 가미하여
	조금더 대중들이 클래식을 쉽고 즐겁게 들을수 있도록 연주하는 팀입니다.
	1인 시위 좋은데요.
	계란만 밖으로 빼달라 경찰이 부탁하고요.
	거부하니 경찰 20여명 이 여기저기서 나타나
	경계에 나서네요.
	계란 노이로제에 걸린 경찰.
	걱정마세요.
	우리는
	세월호 학살 공동 주범
	새누리당 후보의 패퇴를 바랄 뿐
	계란 폭탄 안던질 것이어요.
	계란 한판 때문에
	불볕 더위에 타는 목마름으로
	13시간
	그중 11시간은 서서
	2시간은 앉아서
	시위 해보시게나.
	그 마음이 무서운거지
	세월호 안에서 마지막으로 불렀을 이름
	엄마
	그 엄마의 마음이 무서운거겠지
	그 안에 쓰려진 글 귀
	박근혜 탄핵
	새누리당 해체
	그 주장이 무서운거겠지.
	하지만 너희들도 세월호 학살 공동 주범이 누구라는 걸 잘 알겠지요.
	<세월호를 기억하는 서강대 학생.동문.청소노동자.구성원의 공동 선언>
	세월호 참사 서강대 구성원 시국선언 - 다가오는 6월 10일 민주화 운동 기념일에 부쳐
	"우리는 세월호 사고를 결코 잊지 않을 것입니다."
	6월 5일 11시 반
	서강대 정문에서 270명의 목소리가 담긴 시국 선언을 발표하였습니다.
	찍은 사람 : 김이재
	기자회견 사회 : 김윤영
	참가자 : 이가현 Shina Kim 조현철 안성준 In-seong Hwang In-Gun Lee 이경하 정유희 김평강, 모르는 분 한 분^_ㅜ
	그리고 일일이 담을 순 없지만, 연명으로 함께 하신 <290명의 선언자들, 다섯 단체들>(6월6일 00:00시 기준)
	--
	보관용으로 올림다.
	천년을 이어온'풍류'문화로 우리 민족의 자긍심과 인성의 본질을 찾아 바로 세워 나갑시다
	<서울풍류 & 가곡전수관> 개관기념 및 세월호 희생자 추모 공연으로 가곡천사 후원자 여러분들과 공연 참석자들과 함께 세월호 진실규명 천만인 시민 서명운동에 공연 당일 동참하고자 합니다
	한국문화예술위원회를 통한 아름다운 기업의 지정기부 후원과 인덕대학교의 후원으로 한국시가인 정가협회가 2014 여름 정기공연을 준비하게 되었습니다
	말 하나 행동 하나가 참으로 조심스럽고 경제적으로도 어렵고 혼란스러운 시기입니다만 귀한 여러분들의 많은 관심과 사랑의 참여로 대한민국이 다시 일어설 수 있는 용기를 함께 나눌 수 있는 공연이 되기를 간절한 마음으로 소망합니다
	★공연일시/2014. 6. 23. 월. 7시 공연
	★공연장소/인덕대학교 은봉홀
	(서울 노원구 월계역 3번 출구 도보10분거리/지하철 1호선)
	★이번공연은 비회원 「전석 초대」 무료 공연으로 공연 당일 자율적인 후원금 모금전액은 세월호 유족들께 기부금으로 전달하고자 합니다
	#공연내용
	마음을 담아내는 풍류&가곡
	1부 【풍류, 마음을 다스리다】
	1.천년만세_정악합주
	2.여창가곡_평롱
	3.남창가곡_언락
	4.한량무
	5.대금산조
	2부 【문학,노래와 소리가 되다】
	6.평시조 합창(인덕대학교 제자들)
	7.경제 지름시조_바람도 쉬여를 넘고
	8.판소리형제의 단가 '사철가'
	9.한승호 바디 '적벽가' 중 한대목
	3부 【세월호 희생자를 추모하며
	시.서.화.악.가.무 풍류로 하나 되다】
	10.거문고와 가곡 선율위의 무예 시연
	11.해금 선율위의 멍석 김문태의 현대서예 시연
	(미안하다, 연두빛 생명이여)
	12.현대음악가 김남국의 '쟁'단
	(신달자 시인의 세월호 추모시 낭독과 더불어 노래하다)
	*가곡천사, 가곡세상
	미안합니다. 미안합니다.??
	세월호 참사 잊지 않겠습니다. ??
	냄비처럼 끓고 냄비처럼 식어버리는 한국사회의 세태 속에서 잊지 않겠습니다.
	이번 만큼은 절대 잊지 않겠습니다.
	이번 참사로 한국사회가 진심으로 반성하고 성숙할 수 있는 계기가 되었으면 합니다.
	미래의 큰 일꾼이 되었어야 할 단원고 친구들을 생각하면 슬픔에잠깁니다.??
	더군다나 제가 근무하고 있는 주식회사잡스의 본사가 안산시 단원구에 소재하고 있어 더 애틋하기만 합니다.??
	정확히 14년전 2000년 여름 이 즈음. 단원고 학생들과 같은 나이의 밀양 세종고 2학년 장종민.
	단원고 친구들을 보면서 마치 데자뷰처럼 부관훼리호에 타고 있었던 옛일이 떠올라 이따금 마음이 아파옵니다.??
	부관훼리호 같은 큰 배를 타 본 적이 없는 우리는 갑판에서 술래 잡으며 뛰어 놀고, 말타기하고 신나게 즐겼었다.
	세종고 축구부 친구들, 김봉실 체육선생님, 세종고 기숙사 친구들, 김종섭 일본어선생님과 함께 부산에서 시모노세키까지 부관훼리호를 타고 갔었습니다.
	그 당시 세종고 기숙사 친구들은 장학회의 지원으로 1인당 단 10만원의 돈으로 일본 한 고등학교와 교류를 하였습니다.
	만약에 내가 탔던 부관훼리호가 문제가 생겼다 생각하면 너무나 끔찍하고, 지금의 내가 없다고 생각하니 슬프지 않을 수 없었습니다.
	시모노세키 근교 히가시찌쿠시가꾸엔고교에 교류는 너무나 좋았고 좋은 추억으로 마음 속에 남아 있습니다. 그 학교에서 받은 기념수건을 아직도 기념으로 간직하고 있어 부관훼리호에서 친구들과 찍은 사진과 함께 올려봅니다.
	미안합니다. 미안합니다. 절대 잊지 않겠습니다.
	코스모스...
	(부제;미쳤군 미쳤어)
	(꽃말;조화[調和])
	http://blog.naver.com/ionic60/220021341029
	코스모스가 언제 피나요?
	유월요!!!
	미쳤군 미쳤어...
	절기를 잃어버린 코스모스가
	시도 때도 없이 왜 유월에 피나요?
	환경파괴로 인한 온난화 현상아닌가!!!
	미쳤군 미쳤어...
	지자제 선거투표율이 60%도 안된다던데?
	뭐라 찍을놈 없어 안했다고...
	그럼 자기 권리도 행사못하면서
	무슨 정권을 비난하노, 가만히 있든지!!!
	미쳤군 미쳤어...
	서울시장 출마한 사람이
	세월호 유가족앞에서는 눈물하나 안흘리고
	기자들 앞에서는 눈물 짰다는데?
	그렇게라도 언론플레이로 시장되고 싶었나보지...
	그러니 떨어지지...쯧쯧!!!
	미쳤군 미쳤어...
	지자제 선거시 인천시장 테레비토론서
	현역시장이 세월호참사는
	지자제 책임이 아닌 중앙정부 책임이라던데?
	세월호 사업장이 인천 아닌가...
	쯧쯧...그러니 떨어지지!!!
	미쳤군 미쳤어...
	세월호참사에 현역 경기도지사가
	완도는 경기도가 아니라 난 힘이 없다는데?
	그럼 완도는 왜갔노, 놀러간 것인가!!!
	미쳤군 미쳤어...
	세월호참사가 해경만 해체되면
	대책완료인듯 포장하던데?
	해경은 해양수산부 명령받는 기관아닌가!!!
	미쳤군 미쳤어...
	지자제 선거시 전 안전행정부장관이
	자긴 지금 현역이 아니라 책임없다던데?
	세월호 불량배를 인허가와
	검사승인한 시점은 현역시절 아닌가!!!
	미쳤군 미쳤어...
	절기를 잃어버린 코스모스도,
	지자제 선거시 무분별한 막말도,
	세월호참사시 한결같은 "남의탓" 타령도,
	실은 전부 "내탓" 아니었던가...
	미쳤군 미쳤어...
	내 탓이오,
	내 탓이오,
	내 큰탓이로소이다...
	조용히 외쳐봅니다...
	---세월호 참사와 지자제선거를 지켜보면서...한마디 "내탓입니다..."
	#NAME?
	2014 Daniel's Digilog Artworks(3925)
	Image Size 10,000 x 6,000 Pixels(171.7M) Resolution 300dpi, RGB Mode, JPEG Format.
	눈앞에 펼쳐지는 色은 전혀 믿을 것이 못 된다.
	특히 색을 다루는 화가의 입장에서 보면 빛의 반사에서 오는 색이란 단 한 번도 정지된 색깔이 없는, 그야말로 시시각각 변하는 것이 색이고 내 마음에 따라 시도 때도 없이 변하는 것이 색이다. 자식이 눈에 밟혀 가슴이 까맣게 타들어가는 세월호 참사의 부모 마음이 그렇고, 생이별을 한 부부의 정이 그렇고 망연자실 인생의 뒤안길에서 생명줄을 만지작 거리는 인생의 낙오자가 그렇듯 내 마음에 따라 같은 색도 달라 보이는 것이다.
	하늘이 노랗다는 것쯤은 누구나 한두 번 경험이 있을테지만 나는 실제로 바다가 까맣다고 느낀 적이 너무나 많다. 바닷가에 앉아 있어도 그 시퍼런 바다가 푸르다 못 해 까맣다거나 모든 것을 흡수해버릴 듯 한 괴력의 존재로 느낀 적이 한 두 번이 아니었다. 내 의지나 힘으로는 꼼짝달싹도 하지 않을 거대한 힘 같은 거. 상대적으로 자신이 너무나도 초라할 때 느끼는 바다색 말이다. 바닷가에 여러 사람이 앉아 있어도 누구는 비취색처럼 보이고 누구에게는 에메랄드 색으로 보일테고 누구는 코발트나 네이비블루로 보일 것이다. 그런가 하면 누구에게는 그레이로 보이기도 하고 누구는 헤어 나올 수 없는 검정의 늪에서 신음하기도 하는 것이다.
	화가가 공식을 외우면 수명이 끝장이다.
	하늘이나 바다는 파랗고 산은 녹색이고 꽃은 붉거나 노랗고....식으로 외워버리면 그림이 안 된다. 내재된 감정이 스며들 여지를 스스로 막아서는 꼴이 되기 때문이다. 자유로운 발상, 그리고 문학적인 연상이 자유롭게 유영하게 하려면 고정관념에서 탈피하지 않으면 안 된다. 이것은 비단 색에만 국한되는 것이 아닌, 형태를 일컫는 꼴도 마찬가지다. 그게 알아도 참 잘 안 되는 숙제이긴 하지만.....
	고려대 정경대 후문에 게시되었다고 합니다.
	<< 교수님에게 부치는 편지 >>
	― 6월 10일을 앞두고
	교수님들, 27년 전 87년 6월을 기억하십니까? 연세대학생 이한열이 최루탄을 맞았던 87년 6월을, 전국에서 몇천명이 시위를 하다 경찰서로 연행되던 87년 6월을, 그럼에도 계속해서 사람들이 쏟아져 나와 몇백만이 거리에서 만났던 87년 6월을 기억하십니까? 그저 평범하게 살아가든 사람들이 불의에 항거해 거리로 뛰쳐나왔던 87년 6월을 기억하십니까?
	내일, 당신들의 제자들이 다시 거리로 나갑니다. 우리들의 6월을 맞이하러 거리로 나갑니다. 87년 6월을 잊지 않기 위해서 거리로 나갑니다. 평범한 사람들이 만들어냈던 변화를 믿기에 거리로 나갑니다. 세월호 참사는 생명보다 이윤이 먼저인 이 사회와 그 전통이 만들어 낸 것이라 소리치러 나갑니다.
	청와대로 향합니다. 무참히 밟히고 깨지고 결국 경찰서로 잡혀갈 것입니다. 그래도 우리는 나갑니다. 세월호 참사의 모든 책임이 박근혜 대통령에게 있는 것은 아닙니다. 다만 많은 것들을 해결할 수 있는 최고 책임자가 이윤보다 생명이 먼저인 사회를 만들 의지가 없어 보이기에 우리는 그것에 항의하러 갑니다. 무모하다고요. 87년 6월의 그들도 무모하다는 이야기를 들었을 겁니다.
	아쉽게도 종강 수업은 듣지 못할 것 같습니다.
	― “가만히 있으라”는 사회에서 교수님들이 그만 가만히 있길 바라는 불손한 제자들 드림
	- 스카이_다이빙_소감문 -
	23년동안 육지에서 하늘만 바라봤었지
	하늘에서 육지를 바라본적은 없었는데..
	14,000feet (4267.2미터)하늘에서 보는 세상은
	지금까지 내 눈앞에 있던 좌절과 두려움은 아무것도 아니었다.
	살아온 날보다 살아갈 날이 더 많이 남았으니깐 포기 하지말고 후회 하지말자.
	가족이 있어 행복하고 친구들이 있어 든든하고 자기가 있어 삶의 원동력이다.
	근데 다시는 하고 싶지 않닼ㅋㅋㅋㅋㅋㅋㅋㅋㅋㅋㅋㅋ재밌따 즐겁다 행복하당
	공정호 버킷리스트 스카이다이빙 완료
	그리고 화면 첫장면에 가슴 양쪽에 달린 노란리본이 보이시죠?
	세월호 참사 42일이 지난 지금 저희 머리속에서 잊어가고 있습니다.
	다시한번 되새기자는 의미로 민망하지만 양쪽에 노란리본 빵빵
	아직 16명 실종자가 돌아오지 못한 상태입니다.
	16명이 돌아오는 그날까지 끝까지
	개념 있는 어린 벗들아
	학교 다닐 때 잘 가르치지도 못하고 번번히 혼내기만 했던 기억이 떠올라 이렇게 이름과 얼굴을 떠올리려니 한층 부끄럽기만 하다.
	내 덕은 아니겠다만 그래도 보란듯이 번듯하게 자라서 이 못난 사람을 선생이라고 찾기도 하고 가끔 소식도 전하는 것이 그게 내 삶의 즐거움이라는 걸 이제서야 깨달아 가는구나.
	삶의 한 가운데서건 변두리에서건 그래도 너희들의 푸념과 객기는 늘 내게 용기를 주니 이제는 오히려 내가 배우는구나. 아니 이제 진짜 내 오랜 친구 같다.
	세월이 흘러 결혼을 한 친구도 있고,
	군대에서 열심히 뺑이 치는 친구도 있고(군대말이니 이해하거라),
	번듯한 직장 잡아 사람 구실하는 친구도 있고,
	취업문에 들려고 바둥대는 친구도 있고,
	대학이 뭔지 재수삼수까지 해가며 아둥바둥하는 친구도 있고,
	코피 쏟아가며 학교 끝나자마자 학원으로 내닫는 친구도 있고,
	그렇게 힘들게 대학 가서도 알바해가며 간신히 등록금 마련하느라 허덕대는 친구도 있고,
	산업현장에서 열심히 땀흘리는 친구도 있고,
	슬프다고 술푸고 기쁘다고 술푸는 친구도 있고...
	더 많은 친구들이 있다만 총기가 흐려지는지 간신히 이 만큼이라도 기억을 해냈다.
	오늘은 지방선거일이다. 투표는 하였느냐? 이렇게 말하면 미안한데 나는 친구들만 할 때 세상을 바꿀 치기로 하루하루를 살았었다. 그래놓고 번듯하게 살지 못해 이런 각박한 세상으로 너희들을 내보내서 부끄러운 마음이 앞선다.
	'안녕 대자보'를 보며, 세월호 참사를 멍하니 지켜보며 이제 더는 미안해 하지 않고 싶었다. 그래서 다시 깨어나 세상을 치열하게 살겠노라 다짐도 하였고, 이런 마음으로 떠나간 벗들에게 편지도 쓰는 거다.
	투표하거라. 생애 첫 투표를 하던 날, 나는 석간신문 배달을 일찍 마치고 배달용 오토바이를 타고 전주에서 무주까지 두 시간을 달려 투표를 했었다. 그리고 이후에도 단 한 번의 투표를 마다한 적이 없었다.
	그래서 나아졌냐고 물으면 속시원히 그렇다고 대답은 못하겠다만 그래도 덜 미안한 마음으로 너희들 앞에 설 수 있었다.
	선거 때만 되면 경제를 들먹이는 사람들이 볼쌍사납다만 그래도 오늘은 나도 돈 이야기 좀 해야겠다.
	오늘의 투표 한 번이 돈의 가치로 얼마인 줄 아느냐? 무려 1,452만원이란다. 우리가 내는 세금을 총 유권자수로 나누면 이런 계산이 나온다.
	그러니 더욱 더 투표하거라." 그 놈이 그 놈이다"라고 말들 하지만 그래도 잘 찾아보면 그 놈들 중에 덜 나쁜 놈이 반드시 있다. 맘에 드는 놈이 없으면 덜 나쁜 놈이라도 뽑아 진짜 나쁜 놈은 가려내면 되는 거다. 그래도 못 찾겠으면 메시지를 주거라. 공부라 생각하고 같이 찾아보자.
	투표권이 없는 어린 친구들은 식구들 투표했는지 물어보고, 안 했다고 하면 투표장으로 가족들을 모시고 나서거라. 가서 사람의 가치에 당당히 투표하게 하거라.
	이것이 지난 날 잘 가르치지 못한 못난 선생의 마지막 가르침이라 여기고 어서 투표장으로 가거라. 가서 사람이 먼저다라고 외치며 당당히 투표하고 오너라.
	투표는 세상을 바꾸는 게 아니다. 나를 바꾸려는 눈물 겨운 노력이다. 이런 노력이 모아져야 세상도 바뀌는거다.
	투표했어요 라는 반가운 댓글 기다리련다. 그 친구들만 만나줄 거고 그렇게 만나야 반갑게 소주라도 한 잔 할란다.
	* 생각나는대로 태그를 했지만 빠진 친구들도 많은 것 같다. 빠졌다고 서운해 하지 말고 빠진 친구들은 댓글로라도 태그해서 꼭 투표할 수 있도록 서로 북돋아 주자.
	세월호 다큐감독 사무실에 괴한 침입.. 정체는?
	＂세월호 특위, 허수아비 될 우려＂ http://me2.do/5QKkiLto 출처 : 노컷뉴스 | 네이버 뉴스
	새밑년 패인에 대한 모든 체널의 논평이 빠뜨리고 지나가는 가장 중요한 이슈가 있는데 바로 세월호다.
	문재인은 세월호 선동의 중심에 있었고 이런 세월호의 갑질과 정치투쟁화는 보수층 결집의 한 동력이었음은...
	법원, 세월호 집회 후 불법시위 주도한 2명 영장 발부 CBC미디어
	세월호 특위, "시행령 수정안 말장난에 불과"
	미디어다음
	세월호 사건은 대통령과 정부 탓.
	선거 참패는 투표시간과 낮은 투표율 탓.
	내가 머리털 나고 남탓만 하는 인간들 잘되는 꼴을 본적이 단 한번도 없다.
	세월호 유가족 완전히 새됐네 ㅋㅋㅋ 덩실덩실 얼쑤 http://www.ilbe.com/5732433260 노란색만봐도 구토가
	병원으로 후송됐던 유가족도 조사 대상…‘과잉조사?강경진압’ 우려
	세월호 유가족들, 스트레스?과로?시위과정 부상 등 입원사례 급증
	박근혜 대통령님! 세월호는 달라는대로 주고 건지자면 건지고 더 달라면 더주고, 공무원 연금 건드리지 말고, 부패하거나 말거나 놔두고, 노조도 원하는 대로 해주고 ...
	어차피 단임인데, 기업세금도 왕창 올려서 증세도 하고 편하게 살기를 권합니다.
	국회안에 또아리틀고있는 뺄갱이 국민의고혈을 뺄아먹는 흡혈귀를 첫번째로 때려잡아야합니다 세월호의 뺄갱이김XX처럼 청와대앞 처들어가서 "쌍X나와 봐!"박근혜대통령을 향하여 쌍욕행패부리며 위협할때 문좌인은 그의보좌관이었고새누리의원들은미소지었다!이룬개시키들!
	세월호와 용기 있는 공무원 죽이는 사회 (슬로우뉴스)
	세월호 추모집회 연행자 2명 추가 구속
	5.1노동절에 세월호를 빙자한 각종 좌파단체들이 대정부 반대시위를 준비하고 있다. 이번에야 말로 그들의 행동을 제대로 찍어서 국민들앞에 상세히 보도하라. 그리고 그런 놈들은 현장에서 체포하라!
	14~~~고상만 (연극 이등병의 엄마 제작자)?
	130석을 가진 새정련은 결코 작지 않다. 좌고우면 하면서 진짜 야당 지지자 실망시키지 말고 국민이 목숨걸고 지지할 수 있도록 악착같이 싸워달라! 그게 정답이다. 세월호 법안 하나 처리 못하고 1년이 넘게 지지부진. 도대체 언제까지 이렇게 정치할건가!
	지금 문죄인의 트윗터....문재인아, 국만들이 세월호를 얼마나 넌덜머리를 내는데 트위이 세월호냐...가슴에서 노란리본을 계속달고 다니면 느그덜만의 사이비 교다.국민을 위한다면 리본때라.
	‘세월호 집회’ CCTV 입수.. 경찰, 참가자들 감시
	새정연은 전열 추스리고 성완종게이트, 세월호법, 사자방에 전력투구해서 야권의 힘을 보여줘야 한다.그래야만 내년 총선과 정권교체의 꿈이 이루어 진다.
	86일째기도:세월호 희생자 김도언학생의 영혼을 기억하고 기도합니다...
	우리이웃의 아픔... 우리사회의 아픔을 기억하고 함께하기위해 매일 한 분씩 기도해주기로해요...
	문재인 까지마라. 선거날 바로 세월호 특위 농성장 찾은 정치인이다.
	조선일보][NEWS&VIEW] 수정안 遺族요구 거의 수용… 이젠 '세월호 조사' 시작해야 http://bit.ly/1IoCjs7
	세월호법 시행령. 유족들 농성.
	문재인의 전패로 선거는 마무리되었습니다. 저는 몇가지 패인이 있다고 보지만 가장 근본적인 것은 지금 우리가 목도하는 이런 정치로는 안된다는 것이고 야당에 책임이 더 크다고 보기 때문입니다. 세월호를...
	세월호 시행령은 선거의 승패와 무관하게 야권은 막아야 할 이슈다. 선거패배 책임론으로 서로 총질할 이슈가 아니다. 서로 힘을 모아서 싸워야 할 이슈. #GH대선불법자금게이트 도 '선거패배로 동력이 떨어졌다'는 면피발언 삼가고 적극적으로 싸워야.
	병원으로 후송됐던 유가족도 조사 대상…‘과잉조사?강경진압’ 우려
	세월호 유가족들, 스트레스?과로?시위과정 부상 등 입원사례 급증...
	[사설]‘수정’한 것 없는 세월호특별법 시행령 수정안 - 경향신문
	http://news.khan.co.kr/kh_news/khan_art_view.html?artid=201504292310245&code=990101 …
	세월호특별법이 국회를 통과한 것은
	무능 보다 위험한 것 | 뉴스타파 블로그
	http://blog.newstapa.org/strongcat919/1695 …
	세월호 사태를 통해 우리는 대통령 박근혜의 무능과 무책임을 신물 나게 목격했다. 진정 놀라운 건 대통령 박근혜에게 세월호 희생자와
	충무공 탄신 기념음악회 난입한 세월호 시위대
	1년 전 오늘의 세월호 대참사 글 ~~
	세월호참사 380일! 쌍용차! (고공농성) 스타케미칼 339일! 대우조 22일! 택시/생탁 15일! (노숙농성) 전강사조 2794일! 세월호 290일! 기륭, 콜트콜텍, 재능, 동양시멘트, 강정, 밀양, 청도..
	전공노 135명 해직 12년째!
	세월호 특위, 허수아비 될 우려
	http://www.nocutnews.co.kr/news/4406277
	대통령 약속처럼 원만한 해결 되도록 애써 주시길
	#NAME?
	- 부처이름 변경, 민간인 비율 조정 등 부수적인 ..
	미스터탁, '시한폭탄' 발매..."언제 터질지 모르는 나라" 조경이 기자 http://omn.kr/d6ok #OMS_ [인터뷰] 세월호 참사 1주기 맞아 신곡으로 메시지 전한 힙합가수 겸 선교사
	세월호 악몽서 벗어나는 수련시설..운영난은 '여전'
	충북 수련업계 이용률 예년 70% 수준 회복…"숨통 트여" 수련업계 "지원 없이 규제만 대폭 강화" 볼멘소리
	81세 할아버지 세월호 일침 :
	세월호 참사에도 선거만 치르는 야당.
	선거만 치르니 선거는 맨날 진다.
	온 대한민국을 세월호 현수막으로 뒤덮고 국민들 생각도 좀 해줘야지 언제까지 국민들이 세월호로 세월을 보내야 되나? 앞으로 몇년? 생각만 해도 끔찍하고 지겹다.
	세월호 사고를 政爭(정쟁)에 악용하는 데 진절머리가 난 民心이 난동세력과 한 편으로 간주된 새정련을 심판한 것이다. 난동세력이 새누리당 大勝의 1등 공신이 되었다.
	그 사람이 사퇴할 사람입니까? 룰까지 바꿔가면서 박지원씨 밀어낸 인간인데----- RT @newdailynews 초조한 문재인, 뒤늦게 세월호 이슈 띄워봤지만..
	작년선거직전 세월호참사 때문에 차마 웃는 사진을 내걸수 없어서 선거포스터부터 이 사진으로 바꿨는데..아직도 활짝 웃는 사진을 쓰기는 좀..ㅠ
	선거가 끝나고 야권밭에서 여권 후보가 당선되어 크게 분노가 치밀지 모르지만 이제 정치 문제는 내년 총선을 준비해야 한다. 선거결과와 세월호 시행령 결부시키는 것도 경계해야 할 일.
	[팩트TV 4월30일(목) 생중계안내①]
	▶시간:오전10시~
	▶「4ㆍ18 세월호집회에서 드러난 경찰집회 관리의 문제점과 시민통제방안」토론회
	⊙<헌법 위의 경찰, 시민의 힘으로 변화시키자>
	▶장소:프란치스코회관
	새정치 민주연합에 대한 국민 심판의 결과입니다. 1. 세월호 유가족을 정치야욕으로 기만한 죄! ... RT @maekyung 野, 成게이트 호재 두고 적전분열…`심판론`은 안통했다
	세월호 조사위와 유족은 야당에게는 암이고 여당에게는 작은 종기이다. 그들이 극악스럽게 굴수록 그들에게 볼모잡힌 야당은 점점 바닷속으로 빠져들고 여당은 그저 작은 상처만 입을 뿐이다. 국민들은 바보가 아니다.
	새정치 민주연합에 대한 국민심판의 결과입니다. 1. 세월호 유가족을 정치야욕으로 기만한 죄! 2. 세월호 유가족을 이용 국민을 무시하고 우릉하고 스트레스 준 죄! 3. 노란
	국민들은 박대통령의 진심에 찬 조국에 대한 애정을 꿰뚫어 보고 있었다....
	세월호도, 정윤회도, 성완종도 그 어느 것도 박대통령을 굴복시키지 못했다....
	[출처] 박대통령의 진심 국민은 알고 있었다...
	'세월호 1주기, 전쟁터 방불케 한 광화문 집회 현장' 보기 -
	박근혜 정권은 원칙이 없어요. 세월호 시행령만 봐도 그렇고... 뭐든 지들 맘대로인 독재정권.
	분열로 ..ㅜㅜ단결해서 힘을 모아야함에도..세월호 가족들 어쩌냐..ㅠㅠ
	세월호 유가족 완전히 새됐네 ㅋㅋㅋ 덩실덩실 얼쑤 http://www.ilbe.com/5732433260 노란것들 없애라
	소수라도 정도를 지키는 선명야당이 있음 좋겠다 대선부정도 외쳐주고 세월호 유가족곁에 머물며 싸워주는 야당 무엇보다도 친일파 척결하는데 앞장서서 종북몰이에도 굴하지 않고 목숨걸고 싸워줄 야당 하나 생겨 통일도 빨리 이뤄냈음 좋겠다
	국내 국제사회에서 발생하는 여러 인명사고 중에 하나인 세월호, 대한민국 '세월호'로 얼마나 많은
	국가적 낭비를 했는지, 정부와 정치권은 심각하게 생각해야 한다. 국민은 '세월호'는 청해진의...
	자유한국당은 30일 서울시의 서울광장 보수단체 천막 강제철거를 "보수진영 탄압"으로 규정하면서 비판했다.
	한국당 정태옥 원내대변인은 논평에서 "박원순 서울시장은 진보정권이 출범하자마자 기다렸다는 듯이 서울광장 천막을 철거하는 등 보수진영에 대한 탄압을 당장 중단해야 한다"고 밝혔다.
	정 원내대변인은 "서울시는 서울광장에 설치된 보수진영의 41개 천막을 강제철거하면서 광화문 광장의 세월호 천막은 14개 중 3개만 철거하기로 했다"면서 "똑같은 불법 천막에는 똑같은 법이 적용돼야 할 것"이라고 지적했다.
	그러면서 "서울시는 두 광장에 기준을 똑같이 적용해 모두 공평하게 서울시민에게 돌려줘야 한다.
	서울시의 공평하고 합리적인 판단을 촉구한다"고 덧붙였다.
	대한민국애국시민연합,
	“서울광장 태극기천막, 20명 거주 현장에 1천 명 동원
	강제철거는 박원순의 행정폭력”
	<성명서>
	태극기천막은 불법 세월호천막을 용인한 박원순 시장 때문이었다.
	세월호천막은 합법? 태극기천막은 불법?…이상한 시장 박원순
	박원순 시장이 30일 새벽 6시 20분쯤 시청광장 태극기천막 강제철거를 행정대집행의 이름으로 단행했다. 당초 천막을 설치하게 된 동기는 세월호를 정치적으로 이용한 좌파단체의 광화문 불법천막에 대응하는 차원에서 진행되었으며, 태극기천막 집행부는 박원순 시장이 세월호 불법천막을 철거하면 태극기 천막도 철거하겠다고 선언했다.
	그런데 불법, 정치 천막인 세월호는 3년을 넘기고, 숱한 민원이 쏟아져도 방조, 방관하던 박원순 시장이 불과 4개월 운영된 태극기 천막에 그것도 불과 20여 명이 있던 현장에 1천여 명의 용역, 공무원을 동원한 대형 군사작전으로 태극기천막을 철거한 것은 행정편의주의, 행정권 남용, 형평성 상실 등 비난받아 마땅할 일이며 합법의 이름으로 행정폭력을 행사한 것이라 아니할 수 없다.
	그동안 서울시는 태극기천막 관계자 7명을 공무집행방해 등의 혐의로 경찰에 고발, 불법장소 사용으로 6천여만 원 사용료 청구를 했다고 밝혔지만, 세월호천막에 대해서는 어떤 행정명령을 했는지 밝히지 않고 있다.
	박 시장은 태극기 천막을 강제 철거하기 전 세월호 천막에 대해서도 철거를 권유했어야 하며, 서울시민과 국민을 위해서도 2개 지역의 천막을 동시에 철거했어야 했다. 서울시민 모두의 시장으로서 역할을 저버리고 세월호의 불법, 정치 천막에 대해 관용을 넘어 방치로 일관하고, 태극기천막은 강제 철거한 행정폭력 사건에 대해 박원순 시장은 시민이 납득할 수 있는 해명이라도 해야 한다.
	20명 거주 현장에 1천 명 동원 강제철거는 박원순의 행정폭력이었다.
	철거현장에 있던 어머니들은 “... 광화문 천막도 불법인데 여기만 철거한다는 건 누가 봐도 형평성에 어긋난다”며 박원순 시장을 질타했으며, 60대 남성은 “우리는 처음부터 광화문 천막이 철거되면 우리 스스로 철거하겠다는 입장을 밝혀왔다”며 “언론이 편파보도하고 경찰도 정부 편”이라며 권력 행사자들의 무원칙, 부정의에 항변했다.
	박원순 시장을 대리해 김인철 서울시 행정국장은 “시민의 자유로운 광장이용이 보장될 수 있도록 불법적인 광장 무단사용에 대해서는 법과 원칙에 따라 엄격하게 대처할 예정”이라는 궤변을 늘어놓고 있지만, 서울광장 태극기천막의 근원은 광화문 세월호 불법 천막 때문이었다. 박원순 시장이 세월호 불법을 용인하지 않았으면 또 다른 불법인 태극기천막이 태어나지 않았을 것이다. 태극기천막은 세월호 천막의 복제품이며, 세월호천막이 사라지면 태극기천막도 사라지는 불법을 고발하고 법치를 요구하는 건강한 시민저항의 상징물이었다.
	박원순 상대 시민저항 폭력을 행사해야 사회정의를 찾을 수 있지 않겠는가?
	대한민국애국시민연합은 사회정의를 엿장수에게 팔아먹은 박원순 시장과 김인철 국장을 고발하고, 불법 세월호천막에 대한 행정대집행, 광장사용료 청구를 요구하는 시민행동을 전개하고자 합니다. 건강한 시민의 정의로운 폭력이 행사되어야만 사회정의가 구현될 수 있다면 망설일 이유가 없지 않은가?
	정의실현을 위한 변호인단
	시민행동 동참을 원하는 애국시민 개인 및 단체
	기타 가능기부를 하실 분
	이상의 분들은 애국연합 02-540-4834 또는 02-720-3332(팩스)
	이메일 unitedkorean@naver.com 으로 연락 주시면 감사하겠습니다.
	악의 집단을 정리하는 길은 선한 자들의 분별력과 지혜 그리고 정의로운 행동에 달려 있습니다.
	태극기를 든 애국시민들은 지난 5개월을 회고하며 새로운 판단, 새로운 행동을 해야 합니다. 합리적 시스템으로 대적하지 못하면 종북좌파와의 전쟁에 절대 승리할 수 없습니다.
	아직 늦지 않았습니다. 뭉칩시다! 대한민국을 부정하는 사악한 세력을 몰아내고 우리 아이들이 살아갈 내일을 위해 우리가 시대 사명자 역할에 충실 합시다.
	박원순시장님의 어려운 결정에 광화문광장의 세월호천막이 누가 될까 미안하기만 합니다.
	광장의 세월호천막은 집회장소가 아닌 추모와 기억의 광장이 되도록 노력하겠습니다.
	서울시, 서울광장 불법천막 강제 철거 돌입
	세월호 천막과는 다르죠. 세월호는 아직 유해 수습도 안되었고, 진상규명도 안되었구요. 저 사람들 탄핵반대집회 아닌가요? 탄핵 끝났는데 철거해야죠. 아직도 저러고 있는줄 몰랐네요.
	텐트,청와대특수활동비로 샀을겁니다.
	증거물보존신청합니다. @wonsoonpark
	세월호는 진짜 대한민국의 역사입니다
	힘내세요^^
	광화문에 촛불기념관과 세월호기념관이 세워지길 희망합니다.
	박원순 시장님과 상의하셔서
	법적 절차에 따라 추모의 광장이 만들어 졌으면 합니다
	세월호 아픔은 국민의 가슴속에 아픔이니
	같이 함께 할 수 있도록.....
	함께 하고 있습니다 힘 내세요!!!
	속이 다 시원하네~
	세월호 천막도 이제는 축소하거나 안산으로 이동하든가 아니면 소규모 추모관 정도로 바뀌어야 할 듯 합니다.
	결정적으로 서울시에 등록되지
	않은 불법텐트만 철거니깐
	다르죠
	잘 하셨습니다. 시위문화를 해보지 못한 나이드신 분들. 저분들이 시대에 뒤쳐지는 분들입니다. 품위있게 나이 먹어가면 좋으련만....
	역시 울 박시장님...
	원순언니의 뚝심..
	정의와 진실을 밝히려는 세월호 텐트와 거짓과 위선의 텐트가 어찌 같겠습니까? 시민들은 언제나 세월호를 지지합니다. 건강하세요~^^
	미안해 하시지도 고마워 하시지도 마시고 다 밝혀질때까지 힘내셨으면 좋겠습니다!! 박시장님도 아마 같은 마음이실거라 생각해요 우리가 뽑은 시장님이니까요^^
	미안한 마음 거두세요..
	철거된 불법천막들은 세월호 천막과는
	전혀 다릅니다.
	결이 다릅니다!!!걱정마세요~~~늘 힘내시란말밖에 드릴 말씀이 없네요
	대승적 차원에서 이제는 광화문광장 추모천막도 걷는게 어떨까요? 대통령에 힘 도 실어줄겸?빌미를 주지 맙시다
	미안해 하심에... 마음 아픕니다
	건강하세요...
	박원순 시장이 알게모르게 진짜 일을 부지런히 잘하시는것 같습니다.. 국민들 눈높이에도 잘맞고요
	광화문 세월호 천막은
	국민의 청와대고
	촛불시민의 심장입니다.
	이 나라 주권이
	국민에게 있음을
	확인하는 자리입니다
	미수습자들이
	여전히 다 돌아오지 못했고
	진실은 봉인되고
	책임자는 처벌되지 않았습니다.
	어직 갈길이 멉니다.
	끝까지 독하게 함께합니다.
	역쉬 원순씨 ~~~
	힘내시라, 한양사또!
	담마진
	우병우
	별이 된 아회들
	콧털 하나라도 관여된 색히들
	다 디졌어
	이런 걱정까지 하시게 됐군요...시장님의 결정이 맞을 겁니다. 힘내세요
	힘내세요
	시원한 잔듸를 보겠네요 ^^
	어제 사진전시 잘 보고 국화꽃도 얹고 왔습니다... 너무좋던데요. 세월호 천막은 꼭 있어야합니다.
	친박집회에서 말만 그러했지 정작 철거 들어가니 순순이 응했다고 하는 걸 보면 실은 그들도 그만둘 핑계거릴 찾고 있었던 건지도 모릅니다. 속으론 반길지도요. 그 모임 구성원 중엔 사익에 눈이 먼 이들도 상당할테니까요.
	그들의 천막의 용도와 세월호의 천막의 용도는 다르잖아요. 그러니 너무 미안해 하지마세요. 유가족 여러분들이 그러시면 국민들은 더 죄스런 마음이니...
	참.. 이런 마음씨를 가진 분들을......... 생각할수록 억장무너져 한 혼잣말입니다.
	뭐가 미안해요
	뭐가요 ?
	내가 당신한테 미안한거지 ?
	다른 추모공간이 생기기 전에 철거라니, 많이 아쉽네요.
	전혀 다릅니다. 지나갈때마다 들러 추모하겠습니다. 진상규명될때까지 가 이후에도 잊어서는 안되는 일입니다.
	치울 것들은 치워야지요, 무엇을 치우고 무엇을 남겨둘지는 명백하니까요. #이게다아당때문이다.
	태극기를 범죄단체 심벌로 만든 것들...이게 끝이 아니길...
	서울시장님! 감사합니다~ 응원합니다~
	취지부터 다른 천막입니다. 국민은 앞으로도 세월호 가족과 함께할 것을 믿습니다.
	김 영 오 님 반가워요 아 침 맛 잇 게 드 세 요 한 주 잘 보 내 세 요 더 운 데 물 을 자 주 드 시 고 오 후 에 도 행 복 하 세 요
	입에 담지못할 플랜카드들고
	셩소수자 반대 운운하는 기독교 단체들
	제발 막아주셍요 !
	시장님. !!
	미안하긴요...
	절대그런말은하지마세요
	모두의아픔이예요..
	[앵커]
	우병우 전 민정수석 뿐 아니라 2014년 당시 법무부장관이던 황교안 전 총리도 '세월호 수사 외압'에 관여했다는 의혹이 추가로 제기됐습니다. 청와대와 법무부가 어떤 식으로 세월호 수사에 압력을 가했는지 재수사해야 한다는 목소리도 커지고 있습니다.
	먼저 이서준 기자가 보도합니다.
	[기자]
	2014년 10월, 검찰의 세월호 참사 수사팀은 구조에 실패했던 해경 123정장을 업무상과실치사 혐의로 구속해 재판에 넘겼습니다.
	당시 우병우 전 청와대 민정수석이 수사를 방해한 장본인으로 지목됐지만, 최근 검찰의 우병우 수사팀은 이를 무혐의 처리하고 수사를 끝냈습니다.
	그런데 우 전 수석뿐 아니라 당시 황교안 법무부장관도 수사에 외압을 넣는데 관여했다는 의혹이 제기됐습니다.
	황교안 당시 장관이 김주현 당시 법무부 검찰국장을 통해 업무상 과실치사 적용을 못하도록 대검찰청과 세월호 수사팀을 압박했다는 겁니다.
	하지만 결국 수사팀 뜻대로 해경 123정장을 업무상과실치사 혐의로 기소하자, 황 전 장관은 한달 여 뒤에 수사팀을 지휘한 변찬우 당시 광주지검장을 불러 질책한 것으로 전해졌습니다.
	변 전 지검장은 황 전 장관의 질타를 받은 뒤 두 달 여가 지나 후배 기수가 맡고 있던 대검 강력부장으로 이동했습니다.
	당시 황교안 장관과 법무부가 세월호 수사팀에 압력을 가했는지 재수사가 필요하다는 목소리가 커지고 있습니다.
	세월호 현장 근무 후 투신 경찰관, 3년만에 순직 인정
	(진도=연합뉴스) 장아름 기자 = 세월호 참사 현장에서 근무하다가 진도대교에서 투신한 경찰관이 3년만에 순직을 인정받았다.
	29일 전남지방경찰청에 따르면 최근 진도경찰서 소속 고(故) 김모(사망 당시 49세) 경감의 '공무상 사망'이 공무원연금관리공단으로부터 인정됐다.
	김 경감은 2014년 4월 16일부터 두 달 넘도록 진도 실내체육관과 팽목항에서 상주하며 희생자 시신을 확인해 유가족에게 설명해주고 가족들의 고충을 범정부사고대책본부에 전달했다.
	그는 아내에게 전화로 '(희생자들이) 안쓰러워 못 보겠다'며 울며 호소하기도 했다.
	김 경감은 2014년 6월 26일 오후 9시 55분께 진도대교에서 바다로 투신해 숨졌다.
	경찰은 당시 경위였던 계급을 1계급 특진하고 순직 처리를 추진했다.
	공무원연금관리공단은 김 경감이 생명과 재산의 위험을 무릅쓰고 직무를 수행하다가 사망한 '위험 직무 순직'이나, 직무 수행 중 사고 및 관련 질병으로 숨진 '공무상 사망' 모두 해당하지 않는다고 판단했다.
	그러나 지난해 6월 서울행정법원이 고인의 죽음을 업무상 재해로 판결한 데 이어 지난달 항소심에서도 같은 판결이 나왔고 공단이 상고를 포기하면서 확정됐다.
	마음이 여리신분이네요 에휴.....
	기성세대의 마지막 꽃인 문재인 정부 할일은 새 사고 갖춘 젊은 세대에 새 길 열어주는 것”
	전남대 철학과 김상봉 교수는 지난 26일 경향신문과의 인터뷰에서 “광장의 촛불이 일회적 봉기로 끝나지 않고 새로운 시대를 견인하는 출발점이 돼야 한다”고 말했다. 경향신문 자료사진
	전남대 철학과 김상봉 교수는 지난 26일 경향신문과의 인터뷰에서 “광장의 촛불이 일회적 봉기로 끝나지 않고 새로운 시대를 견인하는 출발점이 돼야 한다”고 말했다. 경향신문 자료사진
	네가 나라다’ 출간한 ‘거리의 철학자’ 김상봉 교수
	새 국가모습은 ‘사랑의 나라’, 기성세대는 이미 고갈돼 젊은 세대에 길 비켜줘야
	지난 몇 달 사이 한국 사회는 혁명에 가까운 변화를 경험하고 있다. ‘이게 나라냐’고 묻는 시민들이 촛불을 들고 대통령 탄핵을 이끌어내고 그 결과 새 정부가 들어섰다. 그러나 촛불혁명의 주역이었던 대다수 시민들이 바라는 것은 정권교체 이상의 발본적 변화다. 한국 사회가 만들어가야 할 새로운 국가의 모습은 무엇이어야 할까.
	거리의 철학자’ 김상봉 전남대 철학과 교수(57)는 최근 출간한 <네가 나라다>(도서출판 길·사진)에서 그 국가는 ‘사랑의 나라’가 돼야 한다고 말한다. “전봉준이 꿈꾼 나라, 전태일이 꿈꾸었던 나라, 윤상원이 꿈꾸었던 나라를 알기 쉽게 이름하자면 사랑의 나라가 아니겠어요? 사랑이 단순히 가족이나 사사로운 인간관계의 원리가 아니라 사회와 국가의 원리가 되는 세상 말입니다.”
	<네가 나라다>는 한국인들이 지금까지 어떤 길을 거쳐 박근혜 탄핵이라는 성취에 도달했는지를 돌아보고 앞으로 우리가 갈 길은 무엇인지를 정리한 책이다. 책은 실제 대화와 질문을 토대로 가상 대화 형식으로 쓰였다.
	김 교수는 지난 26일 통화에서 “세월호 세대를 위해 쓴 책”이라고 말했다. “광장의 촛불이 일회적 봉기로 끝나지 않고 새로운 시대를 견인하는 출발점이 돼야 합니다. 그 주역은 기성세대가 아니라 ‘세월호 세대’인 20대입니다.”
	김 교수는 해방 이후 한국 사회가 ‘전쟁의 폭력이 지배하는 세상’에서 ‘전쟁과 같은 경쟁이 지배하는 세상’으로 이행했다고 말한다. 분단의 혼란과 전쟁의 참상을 겪으면서 한국인의 내면에 자리 잡은 삶의 원리가 죽음 앞의 생존에 대한 공포였다면, 1987년 민주화 이후 30년을 지배한 것은 경쟁에서의 낙오라는 또 다른 공포였다. 국가는 이 과정에서 국민을 보호하는 대신 스스로 주인으로 행세하면서 폭력을 행사하거나 경쟁을 조장했다. ‘박정희 신화’는 그러한 폭력적 국가 체제가 남긴 상흔의 다른 이름이었다.
	한국인은 4·19, 부마항쟁, 광주항쟁, 6·10항쟁을 거쳐 최근 촛불혁명에 이르기까지 시민 저항을 통해 국가 폭력에 대항해왔다. 김 교수는 “(한국 현대사는) 어쩔 수 없다고 생각하는 굴종을 박차고 일어나, 점점 더 많은 사람들이 우리는 머슴이
	“기성세대의 마지막 꽃인 문재인 정부 할일은 새 사고 갖춘 젊은 세대에 새 길 열어주는 것”
	아니라 주인이다, 노예가 아니라 자유로운 시민이라는 것을 자각하고, 그 자각에 걸맞게 싸워온 역사”라고 말했다.
	문제는 싸움이 끝나면 다시 일상으로 돌아가 폭력에 순종하고 국가 폭력이 임계점에 도달하면 또다시 싸움에 나서는 끝없는 순환이 이어졌다는 점이다. 이런 맥락에서 촛불혁명에 주목해야 하는 이유는 그것이 “이제 한국인들의 절대다수에게 최소한 권력자의 개돼지로 살지는 않겠다는 분명한 자각과 의지가 일종의 지적 성격으로 확립되었음을 증명한 사건”이었기 때문이다. 김 교수는 앞으로 한국 사회가 일시적 후퇴는 겪을 수 있어도 원점으로 퇴행하는 일은 없을 것이라고 전망했다.
	남은 것은 ‘일상의 파시즘’을 극복하는 것이다. 그가 말하는 일상의 파시즘이란 일상의 영역에서 억압하는 사람과 억압받는 사람 사이에 존재하는, 권력에 대한 내면화된 굴종을 뜻한다. 그는 “우리들 한 사람 한 사람이 일상에서 남을 권력으로 억압하려 하지 않는 평등한 시민 의식과 부당한 억압에 대해 분명한 의사 표시를 하는 용기를 가져야 한다”고 말했다.
	‘일상의 파시즘’을 극복하고 ‘사랑의 나라’의 청사진을 설계하는 과제는 기성세대의 몫이 아니다. “기성세대는 고갈됐어요. 기성세대가 정말 해야 할 일은 젊은 세대를 위해 물러나주고 길을 비켜주는 겁니다. 아무런 새로운 것도 잉태할 수 없는 사람들이 여전히 자기들이 세상의 주인이라고 착각하면서 모든 일을 스스로 다 처리하고 해결하겠다고 버티고 있는 것이야말로 심각한 비극입니다.”
	김 교수는 “문재인 정부는 기성세대의 마지막 꽃”이라고 말했다. “기성세대가 썩어빠진 세대는 아닙니다. 노무현 전 대통령은 우리 세대의 순정한 의지를 보여줬습니다. 하지만 선의만으로 역사를 만들지는 못합니다. 문재인 대통령이 하고 있는 일은 상식의 회복이죠. 하지만 역시 그것만으로 새 나라를 만들진 못해요. 새로운 사고를 갖춘 젊은 세대만 할 수 있는 일입니다. 그들에게 새 길을 열어주는 게 지금 정부가 해야 할 일입니다.”
	.차기대통령등 장관들은 2.30대에서
	반드시 나와야하니,2.30대들은 지금
	부터 정치개혁을위해서 촛불혁명을
	내일부터 일으켜야한다!야당구케의원
	들중에 구시대놈들을 모두색출하여
	제거하고퇴출시키는데 촛불혁명으로
	실천하자!
	출항 반대 정황도…복원되는 데이터 속 그날의 '진실'
	[JTBC] 입력 2017-05-26 21:08 수정 2017-05-27 00:31
	JTBC 소셜라이브 - 사회부
	매일 저녁 8시 JTBC 뉴스룸에서는 진실이 뉴스가 됩니다
	안내
	JTBC 뉴스는 여러분의 생생한 제보를 기다리고 있습니다.
	크게 작게 프린트 메일
	URL 줄이기페이스북트위터
	선체조사위, 세월호서 나온 휴대전화 2대 복원
	참사 뒤 자살한 단원고 교감, 출항 반대 정황
	[앵커]
	그럼 목포신항에서 취재 중인 이가혁 기자 연결해 좀 더 자세히 들어보겠습니다.
	이가혁 기자, 희생된 단원고 교사의 스마트폰 복구 내용을 봤는데, 어떻게 공개된 건가요?
	[기자]
	세월호 배 안에서 수많은 유류품이 나오고 있는데, 그중에는 희생자가 남긴 스마트폰, 디지털카메라, 노트북 등이 상당수 있습니다.
	오늘(26일) 이곳 목포신항에서 처음 열린 선체조사위원회의 소위원회 회의에서 복구한 전자기기의 일부 내용만 유족 협의를 거쳐 공개를 한 겁니다.
	복원이 가능할 것으로 우선 분류된 스마트폰 15대를 서울의 민간 디지털 포렌식 업체가 넘겨받아 작업한 끝에 이 가운데 2대에서 데이터 전체를 복원했습니다.
	소지자의 실명은 가족들의 뜻에 따라 공개하지 않고, 단원고 J교사, K학생이라고만 표현하기로 했습니다.
	[앵커]
	J교사의 스마트폰에, 카카오톡 메시지 안에 참사 바로 전날, 단원고 교감이 출항에 반대했던 정황도 담겼다고요?
	[기자]
	참사 전날 세월호가 인천항을 출항하기 전 J교사가 발송한 카카오톡 메시지 중 두 개가 공개됐습니다.
	오후 6시 42분 "안개로 못 갈 듯", 오후 7시 2분에는 "교감은 취소를 원한다"는 내용입니다.
	알려진 대로, 세월호는 참사 전날인 2014년 4월 15일 오후 6시 30분쯤 출항할 예정이었지만 안개로 인한 시정주의보 때문에 출항하지 못하다가 주의보가 해제된 뒤에 출항 허가를 받고 같은 날 밤 9시쯤 출발했습니다.
	당시 단원고 교감이 출항을 하지 않고 수학여행 일정을 취소하길 원한다고도 볼 수 있는 대목입니다.
	[앵커]
	당시에 단원고 교감은 생존했습니다만, 안타깝게도 참사 이틀 뒤에 스스로 목숨을 끊었는데요. 이번에 명예 회복을 하는 계기가 될 수도 있겠어요?
	[기자]
	단원고 강민규 교감은 참사 당시 생존했지만, 참사 발생 이틀 뒤에 스스로 목숨을 끊었습니다. 당시 "200명의 생사를 알 수 없는데 혼자 살기에는 힘에 벅차다. 나에게 모든 책임을 지워달라. 내가 수학여행을 추진했다"는 유서를 남겼습니다.
	오늘 공개된 메시지를 통해 강 교감이 참사 당시 출항을 반대한 정황이 좀 더 구체적으로 밝혀지면 '자살'이라는 이유로 순직 처리를 받지 못한 강 교감의 명예도 회복될 수 있을 것으로 보입니다.
	선체조사위 관계자도 "인천 앞바다 안개가 진도 앞바다에서 배가 침몰한 원인과 직접적인 관련은 없지만, 학교 관계자들이 출항 여부를 논의한 것도 가족들 입장에서는 짚고 넘어갈 부분이라고 판단해 공개했다"고 밝혔습니다.
	[앵커]
	스마트폰의 정상 작동이 멈춘 시각도 추정이 가능하다던데요, 침몰 당시 상황을 더 명확히 파악하는 데 참고가 되겠죠?
	[기자]
	마지막 메시지를 읽지 않은 시각, 데이터 전송이 중단된 시각 등을 통해 스마트폰 정상 작동이 멈춘 시각이 추정 가능합니다.
	J교사의 스마트폰은 참사 당일 오전 10시 1분, K학생의 스마트폰은 오전 9시 47분에 정상 작동이 멈춘 것으로 나타났습니다.
	이 시각에 당사자들이 휴대전화를 분실했거나 스마트폰이 있던 장소가 침수됐다고도 추정할 수 있습니다.
	선체조사위원회는 이같이 디지털 기기가 속속 복원되면 그 데이터를 넘겨받아 침몰 당시 상황을 파악하는 데 참조할 예정입니다.
	[단독] "자살한 단원고 교감에 해경이 욕설" 증언 나와
	문형구 기자 입력 2016.05.26. 09:06 댓글 1080개
	20여명 구하고 저혈당 쇼크상태서 강압수사 받은 정황… 유족들 “진실 밝혀달라”
	[미디어오늘 문형구 기자]
	세월호 침몰 이틀후인 2014년 4월18일 자살한 고 강민규 단원고 교감에게, 해경이 욕설을 하는 등의 강압적 수사를 했다는 진술이 있었던 것으로 확인됐다.
	특조위가 지난 3월 세월호의 조기수 이아무개 씨로부터 확보한 진술에 따르면 당일 이 씨는 단원고 강 교감의 옆 칸에서 조사를 받았는데, 해경이 강 교감에게 “바른 말을 하라며 ‘이 XX, 저 XX’하는 막 욕설이 들렸“다는 것이다.
	단원고 수학여행의 인솔책임자였던 강 교감은 학생과 시민 20여명의 탈출을 돕고 저혈당 쇼크 상태에서 구조된 것으로 전해진다. 그러나 강 교감은 적절한 치료를 받지 못한 채 해경으로부터 장시간 조사를 받았다.
	▲ 고 강민규 단원고등학교 교감의 생전 모습. 사진제공=유가족.
	강 교감은 다음날인 17일 밤 종적을 감춘 뒤 18일 오후 진도체육관 뒷산에서 목을 매 숨진 채로 발견됐다.
	강 교감은 “모든 책임을 지고 갑니다”라며 “내 몸뚱이는 불살라 배 침몰지역에 뿌려달라”는 유서를 편지지 한 장의 앞뒤에 작성해 남겼다.
	강 교감은 제자들을 지키지 못하고 살아남았다는 자책감에 자살한 것으로 알려져있다. 그러나 강 교감이 저혈당 쇼크 등 심신이 매우 불안정한 상태에서 장시간 조사를 받았고, 이 과정에서 강 교감에 대한 욕설이 있었다는 진술이 확보됨에 따라 강압수사 여부에 대한 규명이 필요해 보인다.
	특히 해경은 당시 선내 진입도 하지 않는 등 안이한 구조 행위와 관련해 질타를 받던 상황이었다. 해경이 단원고등학교의 인솔 책임을 진 강 교감에게 무리하게 강압수사를 하지 않았는지 의심되는 대목이다.
	강 교감의 자살 사건 당시, 김현 새정치민주연합 의원은 “해경은 사고현장에서 즉시 신원을 확인해 구조작업과 조사 및 수사를 했어야 할 선원들은 방치한 채, 단원고등학교 교감선생님에 대한 조사에 열중했다”며 “조사에 따른 어떠한 부작용은 생각지 않은 채, 배의 침몰원인과 사고당시의 상황을 제대로 알지 못하는 강 교감에 대한 참고인 조사가 그토록 빨랐어야 하는지 의문이며, 이에 대한 철저한 진상규명을 촉구한다”고 지적한 바 있다.
	강 교감의 부인 이미희 씨는 미디어오늘과의 통화에서 “9시간인가 조사를 받았다고 하더라”며 “엄격하고 자존심이 강한 사람이다. 강압수사가 있었더라도 누구한테도 얘기하지 않았을 것”이라고 말했다.
	고 강민규 교감선생님의 딸 강민영(가명) 씨는 “아버지를 뵀을 때, 아버지가 원래 눈빛이 굉장히 선명하신 분인데 흐리셨다. 초점도 저희랑 아예 안 마주치시고. 그래서 물에서 나오셔서 저러신가 그렇게만 생각하고 올라왔는데 이미 수사는 받으셨던 상태였고 다음날 그렇게 되셨다”며 “아버지께 무슨 일이 일어났는지 꼭 밝혀달라”고 말했다.
	조기수 이씨의 진술에 나오는 욕설을 한 수사관의 신원은 파악되지 않은 것으로 전해졌다. 강 교감은 선원들과 함께 목포해경에 이송된 이후 장시간 조사를 받았는데, 현재 남아있는 강 교감의 진술조서는 4월15일부터 세월호 탈출 때까지의 시간대별 상황을 적은 자필 진술서 한 부와 문답형식의 진술조서 한 부가 전부다.
	강 교감의 진술조서에 이름이 나온 당시 서해해경청 소속 임아무개 경사는 “주변에 선원들 조사도 있고 해서 사람들이 많았다”며 “참고인 신분인데 욕설이나 그런 건 있을 수 없다”는 입장을 밝혔다. 그는 ‘다른 사람이 강 교감을 조사한 적이 있느냐?’는 질문에 대해 “그 부분은 모르겠다. 저는 조사를 끝내고 바로 팽목으로 갔다”고 답변했다. 당시 목포해경(현 목포해양경비안전서)에 대해서도 미디어오늘은 여러차례 취재를 시도했으나, 답을 듣지 못했다.
	세월호 침몰 당일 강 교감의 참고인 진술은 영상 녹화가 되지 않은 것으로 알려졌다.
	굿 안 하면 또 위험..세월호 유족에게 1억 챙긴 무속인
	(수원=연합뉴스) 최종호 기자 = 세월호 참사 유족에게 굿을 하지 않으면 다른 가족도 위험하다며 억대의 굿 비용을 받아 챙긴 무속인이 재판에 넘겨졌다.
	수원지검 형사2부(부장검사 이선봉)는 사기 혐의로 김모씨를 불구속기소했다고 27일 밝혔다.
	김씨는 세월호 참사로 남편을 잃은 A씨에게 2015년 6월 "신 기운이 있어서 남편이 사망했다"며 내림굿을 받게 한 뒤 굿 비용 1억원을 받아 챙긴 혐의를 받고 있다.
	A씨는 "신 내림을 받지 않으면 남동생도 위험하다"는 김씨의 말을 듣고 불안함에 돈을 건넨 것으로 조사됐다.
	김씨는 산기도와 법당 물품 비용 등으로 2천500만원을 추가로 받아내기도 했다.
	A씨는 이후 사기를 당했다는 생각에 돈을 돌려 달라고 요구했지만 거절당하자 지난해 7월 경찰에 김씨를 고소했다.
	검찰은 김씨와 A씨가 주고받은 대화 내용이 담긴 녹취록 등을 토대로 죄질이 나쁘다고 판단, 최근 김씨에 대한 구속영장을 청구했지만 기각되자 불구속으로 재판에 넘겼다.
	검찰 관계자는 "김씨가 혐의를 부인하고 있지만, 녹취록 등 증거가 있어서 공소유지에는 문제가 없을 것"이라고 말했다.
	가족 목숨으로 협박하는것도 어이없는데 큰 상처입은 세월호 유가족에게 그들이 겪은 고통을 이용해 사기를 치는것들이 있다는게 어이없을 정도로 놀랍습니다. 인간이길 포기했다면 인간들과 떨어져 살아야합니다. 죄질이 아주 더럽습니다.
	유족의 보상금을 노리고 접근하는 똥파리들을 쫓아 버려야 하는데, 워낙 상처를 입은 마음이라 피해를 당하는 것 같네요. 에휴~
	엥? 1억을 챙겼는데 불구속? 이게더 멘붕이군요
	가장 마음이 무너졌을 때를 노리는 인면수심의 것들...
	부디 법이 현명하게 판단내리길 바랍니다.
	사기당한 유족이 백번 이해갑니다 무속인이 나쁜사람 얼마나 답답하면 굿을 했을까 그걸 이용해 쳐먹은 자가 천벌 받을짓
	늘 쓰레기는 존재하죠.
	후원금 사기부터 ㅠ.ㅠ
	우리나라는 이 무속신앙 사이비가 문제입니다. 박근혜 최태민의 인연이 그토록 오래고 질기고 광범위한 것도 다 최태민이 접신한 대무당이기 때문입니다. 구국선교단의 아류들 잔류들이 기독교에서 뿌리뽑히고 기독교가 정화되어야 합니다.
	정말 해도해도 너무하네! 어쩜들 저러지. 아무리 돈에 눈이 멀어도 그렇지 사기 칠 때가 따로 있지 어디 유가족분한테 몹쓸 짓을 하지? 지푸라기 잡는 심정으로 하루하루 버티며 사는 그런 분들한테...
	에이 퉷!!!
	기소유예말고 징역 살길!!
	정말 말종이네요 ㅡㅡ
	하...정말 욕이 끝없이 차오릅니다. 천벌받을 인간이다.
	나쁜사람들...
	화가 나네요...ㅠㅠ
	깊은 슬픔과 상실감으로 이성적 판단이 불가능한 이들에게 다가가 자신의 이득을 취하기 위해 거짓으로 꾀는 저런 자들이 가장 사악한 것들!!
	저런인간은 진짜 가중처벌해야 합니다
	암환자에게 가짜약 팔아먹는 사기꾼 새끼들도요
	우리 나라 고유 문화를 미개하게 만드는데 일조하는 무속인들, 타인의 아픔과 고통 앞에서 돈놀이 하면서 사기치다니 용서가 안 되네요.
	현실이 지옥이네요 그래도 좋은일만 생각하세요
	그렇네요. 무속인을 믿는 사람도 문제지만
	그런 큰 사고를 겪으니 마음이 약해진 부분도 있었겠죠. ㅠㅠ
	힘내세요 ~!
	가장 힘들때 어딘가에 기대고 싶은 마음과 불안심리를 이용한 범죄라니..??
	와~진짜 이런 악랄한 인간도 있구나?
	이런 ㅆㄹㄱ들은 좀 사형 시켰으면...
	어디 등쳐먹을 데가 없어서 하필;;;
	허허허;
	아... 정말 꼭 제대로 처벌받길. 유가족분은 얼마나 힘들고 답답하셨으면 그러셨을까요.. 마음이 기댈곳이 없으니 그러셨겠죠 ㅠㅠ
	당신은 사기쳐서 위험!!!
	고로 콩밥 먹으러 감옥으로 3개씩
	믿는 사람을 뭐라 그럴게 아니라 사기 친 사람을 나무라해야되지 않을까요
	애라이 죽일놈들 사기 칠걸 치라
	무속인들은 자신의 운명도 모른는것들이
	참으로 답답한일입니다 힘내세요
	사기치는 것들을 솜방망이 처벌 하니 사기가 줄지가 않는다.
	사기는 한 사람과 가정을 파괴하고 자살까지 이어지게 하는 중벙죄다.
	알고있나 검판사들아?
	가족을 잃은 슬픔과 두려움을 악용하는 인간들은 엄벌에 처해야 합니다.
	불안하고 급박한 처지를 악용하는 놈들이 나쁘지요..
	참... 제대로 된 무속인이 아니고 그냥 사기꾼이라고 해야겠네요. 유가족들 좀 그만 괴롭혔으면 좋겠습니다 ㅠㅠ
	세월호 침몰 사고 초동 대응에 실패해 희생자 수를 늘렸다는 비판 속에 결국 ‘해체’ 수순을 밟게 된 해양경찰과 안전 불감증에 사고 씨앗을 심은 정부가 사고 해역에서 민간 자원봉사자들을 위험으로 내몰고 있다는 지적이 나왔다. 정부가 자원봉사 단체에 민간 잠수사들의 식사와 부식 지원을 요청한 뒤 제대로 된 안전 조치도 없이 조류가 거센 사고 해역으로 보내고 있는 것이다. 수색·구조 작업에 나선 민간 잠수사 지원을 자원봉사자에게 넘겨 정부가 ‘무임승차’하고 있는 것 아니냐는 비판도 나온다.
	19일 <한겨레> 취재를 종합하면 해경은 연휴 기간인 지난 5일께부터 팽목항에서 자원봉사 중인 단체들한테 민간 잠수사들의 식사와 부식 제공 및 배식을 요청했다. 이후 몇몇 단체에 속한 자원봉사자들은 매일 오전과 오후 두차례씩 3명이 한 조를 이뤄 사고 해역으로 나갔다. 바지선으로 음식을 날라 잠수사들에게 나눠주고 바지선 청소를 맡았다.
	강한 조류로 유명한 사고 해역으로 자원봉사자들을 투입하면서 안전 조치는 미흡했다. 자원봉사자들은 오전 7시반께 해경 경비정 등을 타고 사고 해역으로 나가 바지선 위에서 10시간 이상 머무르고 있지만 사전에 안전 교육을 받은 적은 없다고 했다.
	바다에 나가본 일이 없다시피 한 이들에게 아찔한 일도 있었다. 바지선에 여러 차례 다녀온 30대 자원봉사자는 “파도가 높아 경비정이 바지선에 접안할 수 없을 때에는 고무보트로 옮겨탄 뒤 다시 바지선 난간을 붙잡고 오른 적도 있었는데 매우 위험했다. 구명조끼가 모자라 입지 못한 적도 있다”고 털어놨다. 초기에는 해경이 나서 “안전하다”고만 할 뿐 충분한 정보 제공이 이뤄지지 않았다. 사고 해역으로 나갔던 20대 여성 자원봉사자가 돌아갈 배도 없는 비좁은 바지선 위에서 10시간 넘게 일한 뒤 ‘빨래나 식사 지원을 하러 왔는데 너무 위험하다’며 떠나는 일도 있었다.
	실제로 해경이 자원봉사를 요청할 당시 일부 단체들은 “식사 준비를 할 수는 있지만, 사고 해역으로 나가는 것은 정부에서 충분히 할 수 있다. 교육받지 않은 이들이 바지선에서 일하는 것은 위험하다”며 거절하기도 했다.
	정부가 해야 할 일을 자원봉사자들에게 넘겨 ‘무임승차’하는 것 아니냐는 비판도 나온다. 수색·구조 작업에 나서고 있는 해경과 해군은 조리시설을 갖춘 함정에서 식사를 해결하고 있다. 이곳에서 민간 잠수사 지원이 충분히 가능한 상황인데도 손을 놓고 있다는 것이다. 한 자원봉사자는 “자원봉사자들이 지원해도 정부가 먼저 ‘위험 지역으로 가는 일은 우리가 맡겠다’고 나서도 모자랄 판에 자신들이 해야 할 일을 자원봉사자 손을 빌려 손쉽게 해결하려는 것”이라고 지적했다.
	해경은 “민간 잠수사들 식사는 식당에서 공급받아 제공하도록 했고, 자원봉사자들은 원하는 이들을 대상으로 배식과 부식을 지원받고 있다. 이동과 승선은 현재 작업 현장 등에서 안전하게 관리하고 있는데 실태를 더 정확히 파악해 조치할 것”이라고 해명했다.
	세월호참사 생방송 중 UDT 예비군의 충격발언=세월호특검이 임명되면 이 분 꼭 증인출석하시어 당시 상황 더 자세히 알려주시길. 혹시 그새 박근혜정부로부터 무슨 해꼬지라도 안당하셨을지 심히 걱정됨. 세월호 참사관련 모든 책임자들 죄값 톡톡히 받아야.
	세월호는 사보타지다.. KAL858과 같은
	골때리는게 이런 증거가 있어서 세월호 고의침몰설과 KAL858기 사보타지를 믿는데 무조건 음모론이라고 관심도 안가지는 또라이들이 너무 많음. 정부가 발표하는 것들은 의심도 안해보고 다 믿으면서... 속이기 딱 좋은 국민성이에요.
	이런 얘기하면 기장님이랑 저 같은사람은 이상한 사람 취급당합니다 . 음모론은 아예 생각지도 않고요 . :(
	많이들 의심하고 있습니다. 처음 시작 부터 쭉 너무 이상한 점이 많으니까요.알면 알수록 기획의 의심이 듭니다. 천안함 사건도 마찬가지... 국민의 생명을 담보로 줭권을 유지하려는 살인 정권이 맞습니다. 끝까지 진실을 밝혀야합니다 정권교체의 목적이지요.
	이제 노무현대통령의 죽음을 생각해 보세요. 노무현이 자살을 했다고 사람들이 믿는 이유는 정부의 발표 때문이고, 그렇게 믿는 이유는 이명박이 하루 전에 보낸 경호원의 진술 딱 하나 때문이에요. 컴퓨터에서 발견된 유서는 조작일 가능성 높고요.
	어이없네.. 사실을 말하는데 못하게 막네??
	방송중이라고?? 다른 기자회견에서 말하라고?
	세월호참사 관련 방송에 세월호 구조에 관련되었던 분이 발언하는데 왜 그걸 못하게 막는거지??
	세월호에 관련된 정부의 해명이나 자세는 이해 가능한 부분이 거의없다
	대한민국 언론이란게 존재하기는 하는가 싶네요. 왜 우리가 이제서야 이 영상을 접해야 하는지..조중동 한경오 다들 뭐하셨나!
	이 영상은 나온지 꽤 되었죠. 언론에서는 다들 쉬쉬했지만.
	이게 뭔...시츄에이션스...
	애들은 물 꼴깍꼴깍 먹어가며 죽음과 사투를 벌이는데 그걸 구하러 가려 했더니 잠수부 요원들 격려 한다며 다시불렀다??? 격려???
	애들은??
	이거 널리 퍼트리고 만인이 알 수 있도록 해야져~?
	문통~ 조국수석님~
	이때 해수부 장관이 이주영이었군! 미친 개호로 상넘의 X! 진짜 욕밖에 안나온다!
	아이들 구하러 가는 구조요원들을 격려하겠다고 막아?
	2014.3~2014.12제17대 해양수산부 장관
	그러네요. 세월호 참사때 한명도 구하지 않은 그 자가 자한당의 국개가 되었군요.최악의 공무원이 벌을 받는것이 아니라 상을 주었군요. 왜일까요? 박순실의 밝혀진 죄목은 시작에 불가합니다 .사형도 아까워요
	이주영 세월호 피해자를 한명도 구하지 않았던 자가 국회의원이라구요
	그래서 도대체 어디서 그런 XX를 국회로 보냈는지 찾아봤네요
	경남 창원 마산
	저는 저장면을 실시간으로 보며 얼마나 떨었었는지 모릅니다!!!!입도 뻥끗못하게 하는 정권아래 얼마나 화가 나셨음 저렇게 나섰을까요 잘지내시는지...
	저도 실시간으로 본 1인입니다. 정말 말도 못할 분노가 치밀어올랐고 지금도 마찬가지네요..
	이제하나하나씩 증인나오네.. 개세기들 지들도 자식새기 키우면서 맞았다고?? 그것도 해수부장관이... 이건 사형이야 모조건 사형
	막은 사람들은 교도소로
	알고 막은 거잖아 이거 !!!
	해경간부들 하는 행태가 얼마나 답답하고 무능했으면 저렇게까지 하면서 이야기할까 해수부는 깊이 반성해야한다.
	왜 이런 기사는 못봤던 걸까? 정말 가슴이 답답하다.
	옆에는 막는 쓰레기들은 뭐냐. 부역도 정도가 있지. 다시 봐도 뚜껑 열리네요. ㅜ.ㅜ
	멋지고 용기있는 사람입니다.
	브리핑할 단상 갔다놓을 시간에 한명이라도 더 구했어야했는데 저 18놈들진짜
	UDT예비역이 아닙니다
	특전사 전남 특전동지회
	예비역 입니다
	개쉐이들. 이분어디계시는지 소재지 아시는분 제보 부탁드립니다. 세월호특조위에서는 즉각 사실조사하세요.
	사실 난 세월호충격이후 티비 안봤다.
	가슴에 통증이 .... 벌받을짓을 햇으니 벌받게죠??????
	해수부나 이정부 관계자들은 모조리 척결해야합니다.
	아니 지금 저분 이야기가 사실이라면 이게 나라고 정부 맞습니까?
	어쩜 박근혜다운 박근혜스러운 결과 인지도 모르겠습니다.
	정말 뇌가 없는 정부였습니다.
	진실을 감추려고 하는꼬라지들하고는
	해수부저것들은 인간이길 포기했죠 반드시 처벌해야합니다
	어서 특조위가 다시 구성되야합니다.
	중요한 영상이네요
	살인자들 밝혀지네. 다 조사해서 감옥보내자.
	이거 동영상 좀 보내주세요
	개넘우새끼들 ㅠ.ㅠ
	파면 팔수록 놀라운일이 벌어질겁니다. 정말 비상식적인 나라였어요.
	이런건 널리널리 알려야함
	언플만 일삼던 이전 정부를 향한 일침. ????
	암튼 의혹이 놈 많아요. 생각만 해도 속이 부글부글
	졸도할지경 입니다. 재조사 필히 해야 합니다.
	누가 지따위 '격려' 달가와한다고!!!
	세월호 참사 40일째를 맞은 25일 오후 경기도 안산시 단원구 화랑유원지 내 정부 공식 합동분향소.반듯한 한글로 '찾아주세요. 사위 권○○, 손자 ○○. 아직도 차가운 바다 속에 있나봐요. 저는 베트남에서 왔어요'라고 적힌 종이 팻말을 든 베트남인 2명이 추모객들을 상대로 실종 가족을 찾아달라며 호소하고 있었다.
	베트남 국적인 A(62)씨 손에 들린 팻말에는 딸과 사위가 다정하게 찍은 결혼사진이, 베트남에서 함께 온 또다른 딸이 든 팻말에는 손자(6)의 사진이 붙어 있었다.
	2005년 한국인 권모씨와 딸을 국제결혼시킨 A씨는 이번 사고 소식을 듣자마자 이웃에게 우리돈 300만원을 빌려 지난달 19일 입국했다.
	다행히 손녀(5)는 구조돼 병원에 있지만 딸은 차디찬 주검으로 돌아왔다. 사위와 손자는 아직도 행방을 알 수 없다.
	처음엔 전남 진도에서 사위를 기다린 A씨는 말도 통하지 않는 이역만리 한국 땅에서 제대로 된 도움도 받지 못하자 경기도 수원의 친척집에 올라와 기거하고 있다.
	한달 넘게 밤에 잠을 이루지 못할 정도로 트라우마에 시달리는 그는 베트남에서 함께 건너온 딸과 치료도 제대로 받아보지 못했다.
	A씨는 그저 아무 말없이 합동분향소 출구에 서서 추모객들에게 도움을 청할 뿐이었다.
	A씨에게 생수 한병을 따서 건네던 한 추모객은 "정부가 일반 탑승객 유족들에게도 관심을 좀 더 가져줬으면 좋겠다"고 말했다.
	한편 A씨의 사위 권씨는 결혼 후 제주에서 서울로 이사해 살다가 제주로 귀농하기 위해 세월호를 탑승한 사실이 전해져 주위를 더 안타깝게 하고 있다.
	h.j Han 이상훈(신이여 민주주의를 보호하소서) bottletoo ani-nam 밍키 모모 (일명: 건담) 김남훈 해설위원 더 가락주민 한재순 다 하늘 #자기_종교로_부터의_자유
	박그네의 유가족 방문 위로쇼에 동원되었던 5살 아이의 외할아버지네요. 동생에게 구명조끼 벗어준 6살짜리 오빠와 그 아이들의 아빠..
	내일부터 세월호 참사 국정조사 특별위원회가 본격 가동되는 가운데, 오늘은 여야 원내수석부대표 간 회동이 열립니다.
	새누리당 김재원, 새정치민주연합 김영록 원내수석부대표와 국조특위 양당 간사인 새누리당 조원진, 새정치연합 김현미 의원은 오늘 저녁 모처에서 회동을 갖고 국정조사 범위와 대상, 방식 등을 논의합니다.
	앞서 여야는 4선의 새누리당 심재철 의원이 국조특위 위원장을 맡기로 정하고 이번 주부터 특위를 가동시키기로 했습니다.
	또 오는 27일 국회 본회의에서 국정조사 계획서를 처리한 뒤 본격적인 국정조사 활동에 나섭니다.
	KBS World 협력사인 미주 한인방송 KOAMtv가 시애틀 세월호 집회 공격에 나섰군요. "미안합니다 잊지않겠습니다"가 박근혜 폄하 문구랍니다
	보배와같아라 마로 미소 이경선 조영실 역사를 잊은 민족에게 미래는 없다! 잊지말자 20140416 통일대한민국 황광일
	국무총리 지명자 안대희 수십억 법률자문 수임료 무엇이 문제인가?대기업들 조세자문등/국세청 감독위원장 자리를 이용해 과다 수임료 도마위 도덕성문제 치명타/관피아 척결 절대할수없는 부적절한 인물#끼리끼리 권력나눠먹기 김기춘작품
	진짜 이런 말도 안되는 것까지 대응해야한다는게 징글징글하다.그냥 입에서 나오면 다 말인줄 아는 모양이다.
	KBS World 협력사인 미주 한인방송 KOAMtv가 시애틀 세월호 집회 공격에 나섰군요. "미안합니다 잊지않겠습니다"가 박근혜 폄하 문구랍니다 http://youtu.be/9Lde9eTujr0 ”
	KBS World 협력사인 미주 한인방송 KOAMtv가 시애틀 세월호 집회 공격에 나섰군요. "미안합니다 잊지않겠습니다"가 박근혜 폄하 문구랍니다
	뭐지, 이건? 여기도 언론통제?
	유신때처럼 '입벌리면죽어' 야???
	순수하지도 않는 사람들이 순수를 들먹일 땐 정치적인 것이죠!
	세월호 사건은 결코 자연재해가 아니라 정치경제 문제가 집약된 인재임을 망각해선 안 됩니다.
	KBS World 협력사인 미주 한인방송 KOAMtv가 시애틀 세월호 집회 공격에 나섰군요. "미안합니다 잊지않겠습니다"가 박근혜 폄하 문구랍니다 http://youtu.be/9Lde9eTujr0 ”
	진공청소기로 저런것들 다 빨아들이고 싶습니다...
	미국도 수꼴이 움직이고 있네.씨벌
	정말 안타까운 뉴스입니다..친일의 잔재에 붙어 있는게 부끄럽지 않은지..
	KBS협력사라면 대한민국'민'의 돈이 지원금으로 나가겠군요?가스통할베들을 옹호하고,이들이 돈 안받고 움직이진 않을텐데, 결국 이들을 양산하기도 하겠군요,ㅉ.시청료 거부 운동 더욱 가열차게!
	국내 관보언론보다 더 심하네.. 와 .. 미국 청와대 홍보방송국! 지원금 많이 주나? 음.. 광고 밀어준다고? .. 미국동포들은 이런 방송을 어떻게 취급하는지 몰것네.. 열봤네 헐
	박근혜를 폄하하면 미국 법에 저촉되는 것도 아닌데, 미국 헌법으로 정당하게 보호/보장받는 의사표현의 자유를 한국 언론이 무슨 권리로 폄하하는지?!
	헉. 한국말을 모르나 보네요. >.<
	대통령을 바꿨을때의 국익이 더크다면 응당 그래야 하는 것.. 대통령을 욕하는 것이 국익에 해가 된다면 오바마와 부시의 미국은 벌써 파산했을 것...//솔잎혹파리가 소나무에 가득한데 관광객 떨어진다고 말하지말라는격
	그들이 이번일을 수습할 수 있는 방법은 오로지 북풍
	뿐입니다.
	세월호 참사 추모 LA집회 훼방시위 2014: http://www.amn.kr/sub_read.html?uid=14312 … …개폼 잡고 나와서 미시들에게 욕도
	헐......거기도 언론장악인거예요?
	노무현 정부와의 차이가 바로 이겁니다 나를 욕하세요 VS 하지마라
	찔리는게 있나봄요
	에라...
	하는 꼬라지하고는 ...개비에스는 돈으로 뭐든 하니 뺏어 간 시청료 돌리도!!!!나쁜 X들아!
	뉴스가 뉴스 다워야지 뎅쟝!
	이기자는 힘들면 힘들다고 말을 해야 한다. 그래야 백지장을 같이 들 수 있다. 하갸 힘들다고 하면 도망가는 못난이들도 있지만!!!! 나는 여태 여기 계좌를 모른다.
	미국판 kbs 인가? 세계 곳곳에서 개망신 시키고있네.
	븅신들. 왕, 수라상 저런 쓰레기 음식 누가 사냐. 하하하.
	콘도르 이상호 다잉벨 놀이는 이제 다 했나?기가차네요
	엥!? ㅠㅡㅠ 아휴..
	시애틀 사는 사람으로서 부끄럽읍니다. 저희 어머니가 보시는데 낼 당장 해지 할려합니다. 죄송합니다.
	지나가던 똥개가 웃겠네요
	단단히들 미쳤군요.
	하늘이 손바닥으로 가려지나......그래도 이상호기자님같은 분이 계셔서 다행네요. 고맙습니다
	책을 읽는구나...국격? 높은자리에 계신분들과 저질언론에 의해 바닥에 떨어진지가 옛날이다
	요즘은 맨날입에서 이단어만 나옴 헐~
	뜻풀이가~ 떠난지 오래라 우리말을 잊어가는 거임?
	여기ks는 반성분위긴데 거기는 왜그련대?? 타향살이 외로워서 어떻게 됐나?
	별그지같은 참대단한 그녀님 납셨네요 에허ㆍ이기자님 식사거르지 마세요!
	어쩌다가 국어조차도 왜곡시키는 망나니가 되어
	"미안합니다", "잊지않겠습니다."
	닭풍덩의 폄하가 되었답니까?
	참 못들어주겠습니다. 껄껄껄
	어이가없어서 말이 안나온다.왜그렇게 입을 막으려고 나리야
	이젠 박 소리만 들어도 박근혜 욕한다고 잡아갈판.. 참내원..
	미친 껍데기들이군요
	아...찔리는게 있구나 박근혜씨가.미안하다 와 잊지않겠다는 말은 우리 생활속에 흔하게 사용되는 언어인데 그게 그리도 듣기싫은건 캥기는게 있는거죠.국민의 입에서 나오는 모든 말들은 자기를 폄하하는 말로 들리는 정신학적 질병에 걸린듯
	길가던 미국인들이 군복할배들 분위기가 쌀벌하니까 오히려 저들이 누구냐고 물었습니다. 공안같은 분위기를 샤핑나온 미국인들도 느껴 보호 해주려, 오히려 걱정해주며 물었어요.. 정치적으로 몬건 바로 저들있었죠.
	생각좀 하고 방송하지 짐승만도 못한 언론
	케백수 월드 ..협력사에. .압력 넣을려고..아직도 사장하는거겠지..아직 때가 아니니..아무리..주는데로 읽는다지만..정말..ㅠㅠ
	저도 미국 살지만 기가 막히네요. 그 방송 문구 자체가 교포사회의 품격을 떨어뜨리는군요.
	뭔소리 하는거야 저기는....
	물건너간 개가있네
	공정언론 뉴스코리아 뉴스코리아 웹사이트
	http://www.newskorea.com/bbs/board.php?bo_table=town_news&wr_id=10434&page=&sfl=&stx=&sst=&sod=&spt=&page= …
	한민족센터 위플
	http://weeple.net/weepleInt/news/selectNewsDetail.do?areaId=USATX01002&menu=WM01A1&artId=41211 …
	KBS World 협력사인 미주 한인방송 KOAMtv가 시애틀 세월호 집회 공격에 나섰군요. "미안합니다 잊지않겠습니다"가 박근혜 폄하 문구랍니다 http://youtu.be/9Lde9eTujr0 ”
	미주에 인터넷 사이트에도 국정원 알바 득실거립니다 머리들은 또 어찌나 멍청한지 앵무새처럼 똑같은말만 반복하고 알바인지 딱봐도 다아는데 국정원인지 청와대인지 아니면 미주영사관인지 고영주가 불쌍해보인건 생전 처음이네요 벌레퇴치법 좀
	몰상식하네요...
	어제 119 실려가신분은 어떠신가요?
	괜찮으셔야할텐데
	미주한인방송, 노인들만 보십니다. 젊은 사람들 그런거 안봅니다. 그러니 당연하죠. 신경쓰지 마세요. 돈되는 일이면 무엇이든 하는게 한인사회 신문사와 방송국입니다. 스폰서 못찾아서 안달인데요.
	완전 코메디네요 기사의 마지막맨트는 ...
	그 말이 어떻게 그 말과 같죠?
	권럭앞에 비굴한 하수인들
	지롤도 가지가지 헌다 증말 -ㅅ-
	박근혜 정부, 세월호 사고 초기, 총리를 본부장으로 하는 대책본부가 구성됐다고 밝힌 바 있다. 그러나 애초부터 총리가 본부장인 대책본부는 구성된 적이 없었다고 한다. 이 보도가 사실이라면 처음부터 기망한 셈. http://news.kukmin.tv/news/articleView.html?idxno=4954 …
	박근혜 정부, 세월호 사고 초기, 총리를 본부장으로 하는 대책본부가 구성됐다고 밝힌 바 있다. 그러나 애초부터 총리가 본부장인 대책본부는 구성된 적이 없었다고 한.. 거짓 대통령 처음부터 거짓에서 시작했으니 이젠 아예 대놓고 거짓부렁이네요
	피노키오처럼 코라도 길어지면 좋겠네요
	“일반인·승무원 희생자도 있다”… 유족들 소외감 표명
	‘학생 희생자와 다르다’ 안행부 간부 발언 규탄 회견
	명예훼손 혐의 고발키로… “추모공원 안치도 제외해”
	“생사 기로서 아이들 챙긴 이들의 희생을 개죽음 취급”
	세월호 참사 일반인 희생자 유가족 대책위원회’가 22일 인천시청 앞에서 기자회견을 열고 안산지역 외 일반인 희생자와 유족들에 대한 정부의 대책 마련을 요구하고 있다. 인천 | 김여란 기자
	‘세월호 참사 일반인 희생자 유가족 대책위원회’가 22일 인천시청 앞에서 기자회견을 열고 안산지역 외 일반인 희생자와 유족들에 대한 정부의 대책 마련을 요구하고 있다. 인천 | 김여란 기자
	세월호 참사 일반인 희생자 유가족들이 22일 정부를 규탄하는 첫 기자회견을 가졌다. 이날 ‘세월호 참사 일반인 희생자 유가족 대책위원회’는 인천시청 앞에서 기자회견을 열고 일반인 희생자와 유족들에 대한 정부 대응을 규탄하고 대책 마련 등을 요구했다.
	이들은 “정부는 현재 추모공원에 안치될 대상을 단원고 학생·교사 희생자로 한정하는 등 일반인·승무원 희생자들을 차별하고 있다”며 “정부는 단원고 교사와 학생뿐 아니라 다른 세월호 희생자들도 존중하고 유가족에 대한 지원 대책을 다원화해야 한다”고 밝혔다. 이어 “일반인·승무원 희생자들은 대부분 생계를 책임지고 있던 탓에 유가족의 피해가 막심하다”며 “정부와 여야는 소외된 일반인·승무원 희생자 유가족에게 실질적인 대책을 마련하라”고 요구했다.
	대책위 관계자는 “청와대와 세월호 피해자 유족의 대화에서도 일반인 희생자 유족은 제외됐다”며 “현재 일반인 희생자 유족들의 의사를 받아주는 정책도 통로도 없다”고 말했다. 안전행정부 고위 관계자가 일반인의 희생을 폄훼하는 발언을 한 것도 문제 삼았다.
	대책위는 “안행부의 한 고위 관계자가 ‘세월호에 탄 학생들은 교육 연장선상에서 참사를 당한 희생자지만, 일반인 및 승무원은 생계와 여가 목적의 탑승이었기에 정부 입장이 다르다’는 취지의 발언을 한 것으로 전해들었다”며 관련자 처벌을 요구했다.
	장종열 대책위 대표는 “자식 같은 학생들에게 구명조끼를 벗어주며 생사의 기로에서도 아이들을 챙긴 이들의 희생을 정부는 개죽음으로 취급한다. 희생자들의 명예를 위해 더 기다릴 수 없다”고 말했다. 대책위는 관련 해명을 요구하면서, 관계 공무원을 명예훼손 혐의로 고발하는 등 법적 대응에 나서겠다는 입장이다. 세월호 참사로 형을 잃은 전모씨(57)는 “그동안은 자식 잃은 부모들의 아픔을 헤아려서 계속 참았지만 이젠 더 참지 않겠다. 정부는 왜 어른들의 죽음은 신경을 쓰지 않느냐”고 말했다. 유족 한모씨(48)는 “일반인들이 죽은 건 마치 우리가 잘못인 것 같은 기분이 들 지경”이라고 토로했다.
	장 대표는 “세월호 참사로 가족을 잃은 유족의 슬픔과 아픔의 무게는 각기 다를 수 없다. 정부의 관심과 진심 어린 지원 대책을 기대한다”고 말했다. 서울·경기·인천·제주 등 지역 일반인 희생자 42명의 유족들이 함께하는 대책위는 지난 18일 발족했고, 현재 인천시청 앞 합동분향소에 22명의 영정을 마련했다. 대책위는 해경과 안행부 측에 일반인 희생자 유족 연락처를 요구했지만 받아들여지지 않아 희생자 장례식장과 진도 팽목항을 직간접적으로 수소문해 일반인 희생자 46명 유족 연락처를 직접 파악했다고 밝혔다.
	우리 국민들은 부모에게 버림 받은 아이들 처럼, 모국의 대통령에게 버림 받아 울고 있습니다. 어떻게 살란말인가요. 어디로 가란 말인가요. 길을 잃었습니다. 누일곳 없는 몸과 마음을 어찌 해야 하나요..
	이땅에 사는 자국민은 누굴 믿어야 하는건가요? 남의 일이 아닌것같아요
	포커스가 학생들에게만 있으니 주변은 보이지 않나보네요 일반인 희생자들도 보상이나 다른 대책마련이 시급하겠습니다
	똑같은 사고로 인한 죽음에 어떻게 차이를 둘 수 있나요. 말이 안됩니다.
	힘내십시오
	아~
	학생들만 사람인것 처럼 언론에서 거론한 싸가지 없는 기자넘들이 책임져야 겠지...
	사고로 죽은 이는 의사로 추진하는 유족은 정신차리시요 그리고 죽은 아이들을 정치이용으로 두번 죽게하는 것입니다. 연간3만명이 살기힘들다하여 자살하고 있다 이것도 대통령의책임인가？김대중 노무현 시대에도 많은사람이 죽었다
	하...너무 치우치긴했죠.. 이분들에게도 힘을..
	바라고 각부처는 자신들이 할일을 제대로 해줬음 합니다 국민 세금으로 호의호식하며 할일도 제대로 안하는 정치인들 각부처 담당자들 정신 차리세요 국민들 호락호락하지 않습니다 그리고 우리 국민들도 앞으로 정신 똑바로 차리고 삽니다
	똑같은 대우를 해주시길 바랍니다 하루하루 잃어버린 가족을 그리워하며 가정 생활이 파탄난 일반인 유족을 말입니다 이런일이 대한민국에서 다시 안일어나란법! 없습니다 이번 기회로 잘잘못을 제대로 가리고 죄인들은 마땅한 죄값을 받길
	학생들 위해서 살고 싶어도 구명조끼 양보하고 입지도 않았다고 합니다 오빠도 마찬가지로 시신으로 발견됐을때 구명조끼를 안입고 있는 상황이고요...
	제발 국가는 언론은 단원고 학생들만이 아닌, 일반인 희생자들도 있다는걸 기억해주시고
	의 슬픔을 조금이라도 알아달라는 것입니다 놀러가는것도 아니고 출장가는길에 이런일을 당했는데 차디찬 물속에서 몸부림치며 며칠동안 구조만 기다리다 가족 생각하다 죽은 제오빠를 생각하면 억울하고 분합니다 생존자 인터뷰처럼 일반인들은
	린 6살 제 조카는 앞으로 살아갈 길이 막막합니다 그런데도 학생들은 인원수가 많다고해서 분향소부터 지원비용까지... 해도해도 너무합니다 일반인 유족들이 더 많은것을 바라는게 아닙니다 그저 죽은이들을 똑같이 대우해주길 바라고 유족
	않는점이 가족 잃은 슬픔을 더 보태는거 같아 이젠 화가 납니다 살수 있는 사람들을 구조도 안해서 죽여 놓고 책임 회피에 이젠 인원수가 작다는 이유로 차별까지... 학생들은 딸린 식구는 없지 않습니까 가장은 잃은 제 언니는요, 어
	안녕하세요 이번 세월호 참사로 인해 친오빠를 잃은 사람입니다 학생들의 죽음에 비해 일반인들의 죽음은 아무런 기사거리가 안되는지 다뤄지지 않아 답답하고 더 힘든 나날을 보내고 있습니다 똑같은 취급을 대우를 해주면 좋겠는데 그러질
	이젠 시신이 수습되어도 내자식 얼굴을 볼수없다. 형체가 남아있지않아서..그토록 보고 싶어 40여일을 뜬눈으로 바다만바라보고 기다렸건만... 세월호의 고통은 날로커져가는데 '해경해체'로 더 큰 고통과 분노를 준다.
	고등학교 1학년 딸을 둔 직장인 강희숙씨(44)는 하루 종일 세월호 침몰사고가 떠올라 괴롭다. 강씨는 21일 “딸을 볼 때마다 세월호 사고가 생각난다. 매일 떠올리지 않을 수 없다”고 말했다. 강씨는 “ ‘어느 날 내가 아이를 잃게 된다면 감당할 수 있을까’ ‘내가 죽으면 이 아이를 누가 챙겨줄까’ 생각한다”며 “세월호 사고를 잊으려고 안 보던 소설책까지 다시 손에 잡았지만 잊는 것은 순간일 뿐, 곧 슬픔이 몰려왔다”고 했다. 강씨는 “지금은 그저 살아만 있어주면 고맙고 교복 입고 지나가는 학생들만 봐도 마음이 아프다. 미안하고 안아주고 싶고 등을 토닥여주고 싶다”고 말했다.
	서울 성북구에 사는 직장인 신채영씨(34)는 세월호 침몰사고와 관련된 뉴스를 보지 않는다. 신씨는 “상황은 점점 더 나빠지기만 했고, 할 수 있는 게 아무것도 없다는 사실이 너무 괴로웠다”고 말했다. 게다가 아침 출근길에 세월호 사고 소식뿐인 뉴스를 보면 하루 종일 기분이 좋지 않았다. 신씨는 “남자친구와 데이트할 때도 죄책감이 들었으며, 주위의 웃고 즐기는 사람들을 보면 괜히 화가 났다”고 했다. 그는 세월호 사고에 관심을 기울이다가는 도무지 일상을 영위할 수 없을 것 같았다고 했다.
	30대 잊기 위해 일부러 회피하고 40대 자꾸 떠올리며 괴로워해
	중·고생 자녀 40대 “내 일” 자녀 어린 경우 “미래 캄캄”
	공동체 내 폭넓은 대화 필요… 심리 지원 체계 마련돼야
	한국피해자지원협회 안산지역심리지원단은 지난달 21일부터 이달 10일까지 수도권 지역주민 700명(안산시민 212명)을 대상으로 심리검사와 상담을 진행한 결과 세월호 침몰사고의 충격이 10대와 20대보다 30대 이상의 연령대에서 더 크다는 결과가 나왔다고 21일 밝혔다. 30대는 전 연령층 중 가장 큰 심리적 충격을 받았다. 40대는 희생자들과 비슷한 또래의 자녀가 있어 큰 슬픔과 분노를 느끼고 있는 것으로 보인다. 30~40대의 분노는 최근 앵그리맘 등의 유모차 시위를 통해서도 드러났다. 또 도망간 선장보다 무능한 정부의 대처에 더 분노하는 것으로 조사됐다.
	충격과 괴로움의 이유를 묻는 질문에는 658명이 답했다. ‘어린 학생들의 비참한 죽음에 대한 괴로움’이라는 응답자(복수응답)가 401명으로 가장 많았다고 했다. ‘구조대책에서 무능하고 믿을 수 없는 정부’라는 응답자는 299명으로 ‘피해자 가족들의 상실감에 대한 안타까움’(212명)보다 많았다. ‘선장과 선원 등에 대한 분노’라고 대답한 사람은 169명이었다.
	연구를 진행한 공정식 경기대 범죄심리학과 교수는 “40대는 세월호 사건을 ‘지금 당장 나의 문제’로 인식해 자꾸 떠올리고 괴로워 하는 반면 미혼자가 많고 자녀가 어리거나 앞으로 자녀를 가질 계획을 세우는 사람이 많은 30대의 경우 잊기 위해 일부러 회피하는 등 혼란이 크다”며 “공동체 내에서의 폭넓은 대화를 통해 해결해나가야 한다”고 말했다. 안산에서 심리상담을 한 최정현 디지털서울문화예술대학 상담심리학 교수는 “할 수 있는 것이 없다는 자괴감이 회피로 연결된다. 기본적으로 직접적 피해자들에 대한 사회적 해결이 우선돼야 한다”고 밝혔다. 이어 “회피 증세를 보이는 사람들이 일상에서도 슬픔을 토로할 수 있도록 심리지원이 체계화될 필요가 있다”며 “꼭 의사 앞에서가 아니더라도 자연스럽게 슬픔을 토로하고 나눌 …
	안산 통합재난심리지원단에서 활동한 권오열 박사는 “가장 중요한 것은 가정”이라며 “슬픔은 무한하게 참는 것이 아니라 치료와 지원을 받아 극복해야 한다는 것을 인식하고 가족 간에 문제에 대해 솔직히 얘기하고 특히 10대가 있는 집에서는 어른들의 잘못을 인정하려는 노력이 필요하다”고 말했다. 권 박사는 또 “우선 국가적 차원으로 전국에 흩어져 있는 트라우마 고위험군을 국가가 나서 파악하고 지원을 체계화하는 것이 필요하다”며 “지역사회 차원에서는 신경정신과 병원, 청소년복지관, 건강가정지원센터, 종교 등 산재한 심리지원 기관이 유기적이고 통합적 체계를 이뤄야 한다”고 말했다.
	박난숙 미국 미시간대 심리학과 교수는 “모든 국민을 대상으로 국가가 심리지원을 제공하는 것은 어려운 일”이라며 “지역사회 등에서 배려하고 보살피는 분위기를 형성하고, 모르는 사람일지라도 표정이 어두운 사람에게 다가가 ‘무슨 일이냐’고 묻는 작은 것들이 굉장히 큰 효과를 낸다”고 밝혔다.
	역대 어느 정부라도
	그럴것은 자명한 사실인것을...사고나면 역대 어느정권이든 현장에서 대통령이 초동대처하는가?
	유독 현정부만 까데는 이유가 있는가?그만하면 마이 무따 아이가!
	언제는 믿었나? 경찰을 죄인 취급 하던 놈들이 사고나니 안 구한다고 난리 부루스 추고 있구먼. 네 처지를 알라!
	부도덕한 자들로부터 불운한 피해를 당할 때,국가가 나를 보호해줄 수 없다는 두려움.무너진 시스템에 대한 회의 RT @kyunghyang: 수도권 설문조사에서 '세월호 참사' 충격의 이유는 ‘..
	전 아닌데 ?
	힘내세요
	# 무능하기만한것 뿐만아니라!'그냥 죽게 냅뚠거여!!
	개ㅏㅌ은놈들....지색끼 거기 들어갔써봐라!'개지랄나고 난리 났을텐데..
	나쁜놈은 언제 어디서든 불쑥 나타날수 있으나 경찰이 지켜보고 날 안구해줄때 그 배신감이 큰 거죠
	그건 당연한 겁니다. 아무리 조심한다고 해도 사고는 언제든 날 수 있는거죠. 구조와 후속대처가 문제죠. 구조를 잘 했나요? 후속대처를 잘 했나요?
	사고로 희생된 단원고 학생들은 배가 침몰하는 중에도 가족과 지인들에게 메시지를 보냈다. 끝내 가족과 만나지 못한 이들의 메시지는 그대로 유언이 되었다.
	죄송합니다..
	SBS '그것이 알고싶다' 세월호 편, 외압 논란 속 방송 연기애초 '4부작 기획', 2회까지 나가고 연기...전방위적 방송통제 있나?
	제작본부장의 지시로 아이템 확정 하루 만에 제작이 중단된 SBS <그것이 알고싶다> ‘세월호’ 편 방송이 결국 연기됐다.
	SBS 그것이 알고싶다
	SBS <그것이 알고싶다> 제작진은 오는 31일 방송을 목표로 ‘세월호 침몰’을 다룬 방송을 준비 중이었다. 지난 8일 아이템 승인을 받아 제작에 착수했으나, 바로 다음날인 9일 장광호 제작본부장은 돌연 제작중단 지시를 내렸다. 제작진에 따르면, ‘너무 민감한 아이템이 아니냐’는 것이 제작 ‘번복’의 이유였다.
	<그것이 알고싶다>는 이미 지난달 26일 ‘희망은 왜 가라앉았나-세월호 침몰의 불편한 진실’, 지난 17일 ‘유병언 왕국의 미스터리-세월호 참사와 쇳가루의 비밀’ 등 세월호 관련 아이템을 방송해 화제를 모은 바 있다. 지난달 26일 방송에서는 진도 VTS 교신 녹음파일 조작 의혹을 제기해 해경은 <그것이 알고싶다> 제작진들에게 법적대응 방침을 밝히기도 했다. 이런 상황에서 석연찮은 이유로 인한 취재 중단에 내부에서는 ‘외압이 있는 것 아니냐’는 반응이 주를 이뤘고, <그것이 알고싶다> 제작진을 비롯해 SBS PD들의 반발은 더욱 커졌다.
	“방송 내용은 불편부당해도 선거 앞두고 여야가 이용할 수 있지 않을까 우려”
	SBS PD협회(협회장 김영우)는 19일 긴급 총회를 열어 대응에 나섰고, 같은 날 장광호 제작본부장에게 보내는 ‘공개질의서’를 사내에 대자보 형식으로 붙였다. 왜 하루 만에 아이템 승인 번복을 했는지, 외압이 있던 것은 아닌지 등이 포함된 내용이었다.
	20일, 장광호 제작본부장은 PD협회의 공개질의서에 답하는 자리를 만들었고 이 자리에는 PD협회 쪽에서 협회장, 부회장이 참석했고 사측에서 제작본부장, 제작총괄국장, CP가 참석해 이야기를 나눴다.
	김영우 협회장은 20일 <미디어스>와의 통화에서 “처음에 (PD들은) 외압이 있었다고 생각했다. 혹은 제작본부장 윗선 지시가 있었는지 물었는데, (본부장은) 절대 아니라며 자신의 ‘독단적 지시’라고 했다”며 “이 사안(세월호)이 방송을 만드는 쪽에서는 불편부당하게 만들었다고 하더라도, 선거를 앞두고 여야 세력이 이용할 수 있지 않을까 하는 우려가 들어서 번복한 것이라고 했다”고 전했다.
	한 번 제작중단을 겪었기 때문에 당장 다음주(31일) 방송이 어려워 이 방송분은 내달 14일로 연기됐다. 김영우 협회장은 “그렇게 (아이템이) 왔다갔다하는(번복) 과정에서 물리적인 시간이 부족해, 원래 내기로 한 날짜에 못 내고 더 밀리게 됐다”며 “또 방송을 하기로 한 날(31일)이 희망TV라는 SBS 연중 캠페인 주간이기도 여러 가지 사정으로 연기됐다”고 말했다. <그것이 알고싶다>는 내달 7일에도 세월호 관련 소식을 다룬다. 김영우 협회장은 “제작진에 따르면 원래 세월호 아이템을 4부작으로 기획했다고 한다”고 설명했다.
	지난달 26일 방송된 SBS 그것이 알고싶다‘희망은 왜 가라앉았나-세월호 침몰의 불편한 진실’편 (사진=SBS 그것이 알고싶다 캡처)
	김영우 협회장은 “개인적 판단으로 왔다갔다해서 제작자율성을 해치면 안 된다는 PD협회의 뜻을 분명히 전했다”며 “(본부장은) 갑자기 말을 바꾼 것에 대해서는 유감을 표했고, 앞으로 조속히 재발방지 대책을 마련하겠다고 말했다”고 밝혔다.
	한편, 전국언론노동조합 SBS본부는 20일 사측에 공문을 보내, 편성위원회 개최를 요구했다. <그것이 알고싶다> 제작중단에 대한 사측의 해명을 듣는다는 계획이다.
	제작 본부장-불편부당해도 선거를 앞두고 여야가 이용할 것을 우려해 방영을 연기했다. 씨방새야, 판단은 시청자의 몫이거든? 그걸 왜 니가 판단해?
	충격!!!!!!!!저들의 진정성 정말 징글징글하다~~~[풀영상] 경찰, 진도가는 세월호 유가족 미행하다 덜미...“사과하지만 불법 아니다”
	반성한다하고 바로 탄압한 맹바기를 본받을 작정. “@joa2369: 충격!!!!!!!!저들의 진정성 정말 징글징글하다~~~[풀영상] 경찰, 진도가는 세월호 유가족 미행하다 덜미...“사과하지만 불법 아니다”
	이때아침까지만해도그들이거의살아있었다는
	대한민국말고 다른 유닛으로 성을만들어 살아야될까? 세월호는화나고아프고슬픈이야기로영원히기억될것같다 살인자들
	RT 주말 이틀동안 '가만히 있으라' 침묵시위대와 '세월호 참사의 정치적 책임을 묻겠습니다' 주제로 열린 '청와대 만민공동회' 참가자들 208명이 무더기로 연행됐습니다.
	[세월호 아이들을 두번 죽이는 촛불시위]
	세월호를 빙자한 촛불시위대의 본심은 작년과 마찬가지로 대선불복, 정권타도이겠죠?
	그것은 세월호와 미래의 아이들을 당신들의 우스꽝스러운 민주화,
	적과 동침한...
	광주에서 몰매맞은 안철수가
	윤장현이 세월호선장이었으면
	승객들을 다 살렸을 것이라 한다
	선장 이준석이 원칙과 기본,
	그 룰을 지키지 않아 참사를 저질렀는데
	룰을 파괴한 윤장현이 살린다고?
	궤변이란 바로 이런것이다!
	안철수는 세월호도 정치적 이용의 대상!
	연세대에 이어 성균관대 교수들도 15일 시국선언에 동참했다.
	성균관대 문과대 휴머니스트회는 스승의 날인 이날 성명을 통해 "우리는 스승이 아니었다"며 "스승의 날을 맞이하여 성균관대 문과대 교수들은 스스로 스승으로서 소명을 다하지 못했다는 통렬한 반성과 함께 이번 세월호 희생자들의 명복을 빌며 그 유가족에게 심심한 위로를 보낸다"고 말했다.
	이들은 "끔직한 참사에도 불구하고 단지 뉴스청취자나 방관자로 전락해가고 있던 우리들에게 대학교수로서의 사회적 책임과 교육자로서의 소명을 각성시켜준 연세대교수들의 시국선언에 대해 감사의 뜻과 함께 지지를 선언한다"며 "우리 성균관대 문과대 교수들은 인문학자로서 누구보다도 먼저 우리가 살고 있는 이 땅의 문제를 성찰하고 올바른 가치를 창조하여 새로운 삶의 방향을 제시해야 했으나 그러한 학문적 소명과 사회적 책임을 의식적으로 외면한 채 스스로를 성찰과 실천이 없는 한낱 전문가로 퇴락시켰다"고 자성했다.
	이들은 또한 "이미 사회 곳곳에 침몰의 징후를 보이는 비리와 모순이 있었음에도 불구하고 우리 성균관대 문과대 교수들은 승진, 성과급따기, 연구비 수주 등에만 집착하며 자기만 살겠다고 도망치고 있었다"며 "침몰하는 세월호 수많은 탑승객을 남겨두고 도망쳐버린 선원들의 모습은 사실 우리 성균관대 문과대교수들의 자화상이었을지 모른다"고 고개를 숙였다.
	이들은 "인문학자로서의 소임을 망각하고 맹목적 자기 이익만을 추구하는 이기적 전문인에 불과했던 자신을 반성하며 인간애를 실천하는 인문적 운동에 적극 참여한다"며 "이를 기회로 대학교수들을 비롯한 사회지도층의 자기 반성과 공적 책임의식에 대한 각성이 사회적 운동으로 확산될 수 있도록 노력한다"고 다짐했다.
	이들은 정부에 대해선 "세월호 침몰 뿐 아니라 구조 및 수색작업에 직접적인 책임이 있음을 인정하고 심판자가 아니라 참회하는 심정으로 철저한 조사에 임할 것을 요구한다"며 "정부는 정부정책의 근간을 인본주의와 생명 중시에 두고 우리 사회의 전반적 개혁과 올바른 가치를 정립하는 데 최선을 다할 것을 요구한다"고 촉구했다.
	시국선언내용도 각기다른군요 나라를걱정하는 모든사람들이할수있는 말부터 자책하는 말까지 중요한건 시국선언이라는단어다 지금은나라가직면한 위기라는점이다 근본적인원인은 절대권자의 무능력이다 대통령은 재난대처의 최고상위권자임은 분명한 사실이다
	세월호 생존 학생들.모 중소기업연수원에서 합숙중? 멀쩡한 천안함 생존장병들 병원에 집단 입원시키고 외부와 격리시킨 뒤 철저히 관리했던 사례와 똑 같은 거 같은데.왜 의혹을 자꾸 키우지?"
	[세월호 참사 한 달] - 눈 부릅뜨고 지켜봤으면 합니다
	[세월호] 정몽준 후보, '대통령 퇴진' 질문에 "국민이 판단할 일" (2014.05.1…
	당신은 국민이 아니신가봐요,,푸핫
	:“참 가지 가지 한다. 정신병원이 유망업종이 될듯 환자가 너무 많다!끌
	#NAME?
	세월호"부모들 자결해야"
	대통령에 대한 패악질
	와... 제정신이 아닌 자들이 왜 이리 많아??!!!!!
	유가족들의 마음을 헤집는 막말이 끊이지 않으면서 세월호 유가족들이 "왜들 이리 잔인하시냐. 가슴을 후벼파는 것도 모자라서 이젠 도끼로 내리찍느냐"며 울먹이고 있습니다.
	브리핑퐁 이석재 Goin to Canada?? 아미노 최진규 홍기옥#유권소 강보경 손영상 Leo Rachel
	못된집단이 선거를 의식해서 이번참사의 본질을 왜곡하고 시선을다른곳으로 돌리려고 유가족에게 이러는게 아닌지 의심이 듭니다. 얼마나 파렴치한들입니까? 이건 나라도 아닙니다. 어찌이런나라가 존재한단 말입니까?모두가 석고대죄해도 않될판에
	해서는 안되는 말들을...길이 아님 가지마라 하셨거늘 알았어 기어주는건
	이런게 아닌데...
	천안함때도, 세월호때도.. 국회는 말싸움만했다 http://ln.is/flip.it/AfNOS
	[세월호 침몰 참사-단독] 통영함 투입 지시·각서까지 썼다.. 무슨 이유 때문인지 끝내 투입 안해 미스터리 | 미디어다음 http://durl.me/6vug5m 난 또 출항하면 침몰할 정도인 줄 알았네 장비를 다 떼어낸 것도 아니고 다 붙어 있었어?
	5월 13일 한겨레 1면입니다. 세월호 정국 와중에도 아랑곳 않고 '불통인사'를 하는 박근혜 대통령에 대한 비판, MBC 기자들의 사과 성명서 등의 기사를 실었습니다.
	앙소녀 #딧플 ? #문재인 대통령님 #세월호 검찰수사 지켜본다!!! 아름다운비행 이명숙 1=1 손영상 아름다운 대한민국 MaYoNaiSe
	답이 없는 분이네. 소귀에 경읽기도 유분수지 그만하면 소도 알아듣고 하는 시늉이라도 하겠구만 도통~ RT @hanitweet: 5월 13일 한겨레 1면입니다. 세월호 정국 와중에도 아랑곳 않..
	사과가 진심이라면 MBC를 떠나라.!!!!
	지금 그 자리에서의 사과는 구걸일 뿐이다.!!!!
	세월호 참사 유가족 엄마의 편지 "내 아들 사랑해" "가슴이 아프고 눈물이 나서..." 어찌해야 할까요? 어떻게 해야 용서를 받을 수 있을 까요?
	단독] 환경부가 수도권 상수원 오염으로 이어질 경기 남양주시 그린벨트 해제 계획에 조건부 동의했다고 합니다. 세월호 참사 와중에도 규제완화는 계속되고 있습니다.
	정신 나간 무리들이 아직도, 이집단을 정리해야
	국회가 일처리하는게 잘못임??
	ㅡ ㅡ미개
	잘들 한다...
	그네답다
	(결자해지) 애비 때 묶어 두었던 그린벨트 딸이 푸는군요. 국가보안법을 풀 생각은 없는지?
	우리가 낸 세금으로 연봉받으며 하는일이 저런일?ㅡㅡ
	명박이가 대통령할때 부산에서 용호동 뒷길 무성이가 낼름먹은게 생각나네... 저기도 정치하는넘들이 낼름? 이 나라가 싫어진다....
	박근혜는 세월호 생존자들을 "이명박이가 천안함 생존자들을 집단합숙" 시켰던 것처럼 하고 싶었을 것이다. 왜? 이명박이 한테 듣고 모방한거니까?
	그러나 멍청한 해경은 선원들 입맞추는 것에만 생각했지...이제 박근혜정권과 해경의 실체가 벗겨질 것이다.
	우리 애기 반엔 우리 애만 남았어요. 말 잘 듣던 아이였는데 왜 마지막에 이렇게 속을 썩이는지…"
	진도 실내체육관 내 가족상황실 앞을 서성이던 한 어머니는 '행여 자신이 마지막에 남지는 않을까' 눈을 질끈 감았다.
	세월호 침몰 사고 25일째인 10일, 오전까지 실종자 수는 29명. 진도항과 진도 실내체육관에는 각각 30여명의 실종자 가족들만 남아 있다.
	화장실 갈 때마다 몇 분 씩 기다리고 밥 먹을 때도 자원봉사자 부스에 자리가 없어 일부러 식사 때를 피해 줄을 설 정도로 가족들로 가득 찼던 체육관이었다.
	그러나 자녀를 찾은 가족들이 진도를 떠나면서 체육관에는 빈자리가 눈에 띄게 늘었다.
	남은 가족들은 단 30초 만에 금방 눈으로 쉽게 셀 수 있을 정도가 돼버렸다.
	내 아이는 살아있을거야라는 불안한 믿음부터 "오늘은 나오겠지"하는 간절한 바람까지, 사고 발생 뒤 약 한 달 동안 희망 고문에 시달린 탓에 지칠대로 지친 가족들은 모두가 떠난 뒤 홀로 남겨질지도 모른다는 불안감과 힘겨운 사투를 벌이고 있다.
	↑ 전남 진도군 임회면 남동리 진도항 등대에서 실종자 가족이 통곡하고 있다. (사진=윤성호 기자)
	실종자 가족 수가 두 자리수로 줄어들면서 북적이던 자원봉사자들도 하나 둘씩 진도를 떠나고 있다.
	특히 전날 밤과 이날 오전 사이 일부 자원봉사자 부스는 종적을 감췄다.
	정문, 후문, 옆문 할 것 없이 체육관 주위를 빽빽하게 둘러쌌던 자원봉사자 부스가 보이지 않자 이제는 체육관 안과 밖 구분없이 한산한 모습이다.
	구호품 봉지가 부스럭거리는 소리도, 슬리퍼를 끄는 힘없는 발소리도 멀리까지 울릴 만큼, 조금씩 조금씩 사람들이 빠져나간 공간은 서러울 정도로 허전했다.
	풍랑특보가 내려져 바람이 제법 세찬데도 계속 밖에만 나와 있는 한 아버지는 "사람도 점점 빠지고, 빈 자리는 늘어만 가는 게 눈에 자꾸 보이니까 안에 있으면 힘만 빠진다"며 한숨 섞인 목소리로 말했다.
	지칠대로 지쳐서 이제 울 힘도 없다는 또다른 아버지도 "나는 물론이고 마지막에 한 사람만 남는 일은 없었으면 좋겠다. 지금도 힘든데 그것까지 어떻게 감당하겠냐…"며 담배를 꺼내물었다.
	체육관의 빈자리가 늘어갈수록 남은 가족들의 '참을 수 없는 기다림과 불안감'만이 퀭해진 체육관의 정적을 채우고 있다
	그곳에 가서 조금이라도 슬픔을 나누고 싶지만 밥벌이에 연연해야 하는 현실이 안타깝습니다.
	그마음이어떨지ㅠㅠ
	기다리다지치고아프고너무보고싶고죽을만큼
	힘들텐데...서서히관심도
	멀어지게되면그분들은
	어찌하나~
	[세월호 참사]빈자리는 커지고 '홀로 남지는 않을까'..힘겹기만 한 가족들 | 미디어다음
	자신들의 손자손녀뻘되는 수백의 어린생명들이 희생된 세월호참사 이후에도 60대 이상 노년층의 박근혜 지지율 80%대에 육박한다 이젠 어른 공경도 가려합시다
	탐욕스런 사회와 국가가 버린 사람들.
	밀양은 세월호 이전의 세월호였습니다.
	고 이치우 어르신, 그리고 고 유한숙 어르신은 반년 째 장례를 치르지 못하고 있습니다. 지금도 밀양 할매할매들은 싸우고 있습니다. 밀양을 잊지 마세요. 돈보다 생명입니다.
	무엏보다 친일파 청산
	잊지않고 있습니다
	그래도 투표는 묻지마~ 친일사대매국집단에 할 거면서~ㅠㅠ
	08:59 노란 줄이 쳐지고 고등학생들인 듯한 아이들이 희망리본을 달고 있습니다. 기자들 갑자기 바빠졌습니다.
	#청와궁앞_효자동_세월호_유가족
	08:59 노란 줄이 쳐지고 고등학생들인 듯한 아이들이 희망리본을 달고 있습니다. 기자들 갑자기 바빠졌습니다.
	#청와궁앞_효자동_세월호_유가족 ”
	08:59 노란 줄이 쳐지고 고등학생들인 듯한 아이들이 희망리본을 달고 있습니다. 기자들 갑자기 바빠졌습니다.
	#청와궁앞_효자동_세월호_유가족 ” 아이들한테 정말 부끄럽다
	이 아이들이 우리의 희망입니다. 우리가 지켜야 할 미래입니다. ㅠ.
	세월호 침몰 사고 수색구조작업을 펼치고 있는 민간 구난업체 '언딘 마린 인더스트리'(아래 언딘) 측이 세월호 인양작업 포기 의사를 밝혔다. 해경과 유착 의혹이 쏟아지는 가운데 인양 작업까지 언딘이 맡게 되면 또 다른 의혹이 불거질 수 있다는 이유다.
	장병수 언딘 기술이사는 7일 오후 <오마이TV>와 한 인터뷰에서 "국가가 언딘을 버렸고, 또 언딘이 (인양작업을) 수주하는 순간 또 (유착) 의혹이 일어날 것"이라며 "구조작업을 끝내고 인양은 포기하자는 결심을 내부적으로 했다"라고 말했다. 언딘 측이 세월호 인양작업 포기 의사를 밝힌 것은 이번이 처음이다.
	장 이사는 김윤상 언딘 대표이사와 함께 회사를 세운 창립멤버로 현재 언딘의 기술분야를 담당하고 있다.
	장 이사는 이날 3시간에 가까운 인터뷰에서 그동안 제기됐던 각종 의혹들을 해명하는 데 집중했다. 그는 해경 유착 의혹과 특혜 의혹, 민간잠수사 구조 방해, 최초 희생자 시신 발견 양보 요구 등 대부분의 사안을 부정했다.
	특히 자신들이 구조가 아닌 인양을 위해 투입됐다는 의혹과 관련해 "최초 인양작업을 생각하고 간 것은 맞다"면서도 "상황이 그렇지 않다는 것을 인지한 이후로는 구조작업을 위한 조치에 집중했다"라고 설명했다.
	장 이사는 "사고 소식을 듣고 목포와 진도에 있는 협력업체에게 사이트(사고해역)에 먼저 가 줄 것을 요구했다"라며 "처음에는 전원구조가 됐다는 소식도 들려오고 정확하게 어떤 상황인지 몰랐기 때문에, 우리에게 큰 작업이 될 것이라고 생각하고 간 것"이라고 말했다.
	43~~~
	세월호 참사에 대한 김영하 작가의 뉴욕타임즈 기고문을 소개합니다.'이것이 국가인가'라는 실종자 학부모의 절규에 드러났듯이,방만한 규제로 이룬 고도성장에 대한 국민의 돌이킬 수 없는 회의와 분노,불신을 전했습니다 http://v.daum.net/link/54471574
	세월호 사고 빗댄 한 고등학교 중간고사의 ‘이상한 시험문제’ http://m.khan.co.kr/view.html?artid=201405070600015 … 하여간 정상이 아닌 정부하에선 정상이 아닌 일 투성이. 시험문제에 지역폄훼가 등장하고. 미쳐도 단단히 미쳤다
	항상 감사하며 어용시민으로 고봉신 Kevin Sage(위징지설) 어울려 흔들리고 너는 아름답다@송정 52Hz Whale 노무현♥문재인과 행복한동행!! ilrene 도올중
	서울? 이 학교 어딘지 아시는분 쪽지 부탁드립니다.
	기사에 답 나왔네요...선생님 일베 하는것 같아요~빙고!
	세월호 수색 민간 잠수사 1명 숨져 tv조선 삼가 고인의 명복을 빕니다 수색에 참여한 군 및 민간 잠수사 여러분의 노고에 머리숙여 감사드립니다
	<과연 누가 세월호참사를 정치에 이용하고 있을까?..엄중수사로 둘중 하나는 엄벌하자..동의 RT>
	세월호 추모집회 참가 학생 일당 받았다.. 정미홍 주장에 인터넷 '발칵'
	이 건은 수사기관에서 확실히 조사해서 돈을주고 동원한 주체가 있으면 강력하게 처벌해야 하며 만일 허위사실로 밝혀지면 정미홍씨를 유언비어 유포로 형사처벌해야 한다
	즉각적으로 수사착수 하길를
	저도 시장님 의견에 적극 찬성합니다 진짜 일당을 주고 동원한 무리가 있다면 그자들 신상공개하고 적법한 절차로 처벌합시다 그리고 이거 조작이거나 아니면 말고식의 기사라면 이 또한 가만두면 안될듯
	고발해서 엄벌에 처해야
	정미홍 자식은 있나...피해 학생 두번 죽이지마라...천벌받는다...당신이 천벌 받는것이 아니라.어느 인연시절에 자식이 받을수도.당신이 내일 모래 ....또 다른 세월 천벌받는다...그리고 그지인 왜 신고 안했지..거짖말쟁
	사과로 끝날일이 아닙니다. 다분히 의도를 갖고 지인 운운하며 실화인냥 말해 놓고 아님 말고 입니까. 말에 대한 책임. 반드시 지게 해야 합니다.
	정미홍이야 말로 허위사실유포로 조사받아야 되는 인간.
	가증스러움
	박근혜가 조문객을 조문했다면
	1. 세월호도 우리가 모르는 사전 음모가 있다
	2. 구조도 어떤 시나리오에 따라 한다
	3. 배안에 결정적 침몰증거가 있다
	4. 허둥지둥하는 것도 각본에 있다
	이런 추측이 이상한게 아니다, 맥락이 같다
	박근혜가 동정표 얻는 1순위 발언 "부모 흉탄 (凶彈)에 잃어..."
	그런데 국민들은 성탄(聖彈)으로 여긴다.
	또한 딸같은 여대생끼고 술마시다 총맞아 죽은 자를 어떻게 세월호 희생자들과 비교를 하냐"며 박근혜의 생각없는 막말에 비난이 쇄도한다..
	민주정권으로 바뀌면
	1. 김재규 재 평가
	프랑스는 수 많은 사람의 희생으로 이룬 민주주의
	국민이 똑똑한 한표를 행사 하려면 신랑 고르는법과 흡사하다.여성들이여 동정론 구사하는 남자의 말에 속지말지어다.불행의 시작이다.
	유흥을 즐기다 심복에게 총맞아 죽은 지 아비하고 침몰사고로 죽은 안타까운 수많은 목숨들을 함께 생각한다니... 도대체 이 여자 뭐지?
	그대 아비는 육림파티에 능하셨으니.
	한달에 십일은 시궁창같은 육립의 늪에서
	허우적 됐다한다. 김재규의사 아닌
	올바른 부하들 있었다면, 벌써 대가리에
	숭숭 구멍났을 터!
	아비를 더 욕되게 하지 말지다.
	#세월호 사태를보듯 박근혜를 비롯 새누리들 정치행위는 비난받고/책임을져야하는 무능한 정부/여당이 틀림없습니다/문제는 이에 부와뇌동하며/매번 끝장을 내지못하고 면죄부를 주는 무능한 야당이 있기에 저들이 늘 승리하는것#야당들재편해야
	너무해는군 박대통령 마르고 닳아설랑 남아있지도 않겠구먼~~~.
	일본앞잡이에 니들이. 그리 싫어한다던 공산당에 독재자의 딸이 뭐 뭐에 맞어 돌아가셔. 정말 한대 맞을래
	[세월호 참사] "뭐라도 하지 않으면 견딜 수없어.." 광장으로 거리로 // 오늘도 재벌들과 관료들은 챙기느라 바쁘겠지.. ㅠㅠ
	[Why뉴스] "세월호 침몰 관련 음모론, 왜 가라앉지 않나?"
	세월호 참사’ 두달이 넘었지만…‘골든타임’도 ‘구조방식’도 모르는 ‘무능’ 정부 http://www.vop.co.kr/A00000768639.html …
	사고 초기 해군 헬기도 구조인력·장비 없이 출동…“순찰 간거냐”
	세월호 전국 도보 순례단
	부산팀이 함안을 출발 하였다고 합니다.
	이글 보신분들은 무조건 닭치고 RT
	부탁 드려요 #동행
	수첩을 버려라 http://www.dangdangnews.com/news/articleView.html?idxno=23095 …
	세월호 참사에 대해 책임을 진 ‘사퇴 총리의 유임’? 어떠한 잘못에도 책임을 지지 않는 나라를 만들겠다는 것 말고는 어떻게 설명이 가능하겠는가. 국가개조가 아니라 개악의 불을 지핀 것 같다.
	수첩에 제대로 메모가 될리 없음 수첩이나 정말 있는지도 모름
	[단독] 진도VTS, 세월호 근무일지 위조·영상 삭제 확인 천안함도 동영상 삭제하고 세월호도 삭제했다.두 사건의 본질은 국민을 속이는 짓이다.국민 죽이는 짓이다.오로지 부정한 권력자들만 위해서 조작질 뿐이다!!
	한강도 아이고 바다에서 잠수함 같은 괴물체가 우연히 세월호하고 부딪힐 확률은 원숭이가 우연히 누른 타자기에서 셰익스피어 4대 희극이 찍혀나올 확률이재. 그런데 만약 진짜 부딪혔다믄 100% 고의라고 봐야지.
	한강도 아이고 바다에서 잠수함 같은 괴물체가 우연히 세월호하고 부딪힐 확률은 원숭이가 우연히 누른 타자기에서 셰익스피어 4대 희극이 찍혀나올 확률이재. 그런데 만약 진짜 부딪혔다믄 100% 고의라고 봐야지.”기획된 사고
	잠수함에 의한 사고가 생각하시는 것보다 많습니다 다만 언론에 잘 보도 되지 않구 군사비밀 때문에 묻히기 때문에 사람들이 잘 모를 뿐이죠 하지만 드러난 것만 해도 4대 희극 정도는 아니어도 제법 됩니다
	고의라?
	빙삼가카가 휴일 아침부터 뿜게 하셨습니다.푸하하핫!
	수꼴 최고존엄,박근혜의 실체 =..= ;박근혜는 얼레리 꼴레리 으응응,ㅋㅋㅋ > 부정선거녀 박근혜와 최태민, 은지원의 관계? http:// http://durl.me/73an98
	에히메 마루 검색해 보세요.
	이 판국에 유머가 하늘을 찌르눈군요.
	아멘.
[truncated: 83 more rows]

## Sheet: t24_SurveyStandardVolume
															50			1
Entity Volume by Sentiment	positive	neutral	negative	mixed
	16	251	104	0
박근혜	2	21	8	0
광화문	0	14	1	0
공유	0	12	0	0
박원순	2	7	3	0
진도	1	6	4	0
김	3	5	0	0
SBS	0	6	2	0
대한민국	0	6	1	0
새누리당	1	6	0	0
#	0	7	0	0
서울	0	6	1	0
안산	2	3	2	0
KBS	0	7	0	0
서강대	0	6	1	0
노무현	2	2	2	0
한국	1	4	1	0
경찰은	0	6	0	0
청와대	0	3	3	0
시애틀	0	6	0	0
서울광장	0	3	2	0
정	0	3	2	0
강	1	2	2	0
미국	1	3	1	0
경찰	1	2	1	0
“	2	2	0	0
인천	0	3	1	0
박	0	3	1	0
JTBC	1	3	0	0
성균관대	2	1	1	0

## Sheet: t2-4_Phrases
개수 : Phrase Mentions Sentiment +/-	Phrase Mentions Sentiment +/-							50			1
Phrase	negative	neutral	positive	총합계
가족을 잃은	2			2
가짜	1			1
간직하고			1	1
갇혀	1			1
감사드리며		1		1
감사의			2	2
감사히			1	1
강압적	1			1
강제	2			2
강제 철거한	1			1
개정안이 통과되면		1		1
거장			1	1
거짓	1			1
거짓말을	2			2
걱정도	1			1
건강하게			2	2
건강하고			1	1
건강하시고		1		1
겁이		1		1
격려			2	2
격렬한	1			1
견인하는			3	3
결혼을 한			1	1
경제혁신			1	1
경치를		1		1
고개를 숙였다		1		1
고개숙여	1			1
고맙고			1	1
고맙습니다			2	2
고발키로	1			1
고발하는	1			1
고발한	1			1
고통과	1			1
공감을		1		1
공동		3		3
공동체			2	2
공무집행방해	1			1
공신이		1		1
공평하고			1	1
공황	1			1
관용을		1		1
교감을		1		1
교류는			1	1
교류를		1		1
구속영장을 청구했지만		1		1
구출한			2	2
구현될		1		1
국가를 위해			1	1
국민을 보호하는			1	1
국민을 속이는	1			1
국민이 바라는		1		1
국회를 통과한		1		1
권합니다			1	1
궤변을		1		1
귀한			1	1
규탄	2			2
규탄하는	1			1
기대합니다		1		1
기도하는		1		1
기도합니다			1	1
기만하는	1			1
깊은 감사를			1	1
깨달음을			1	1
꽃			1	1
꽃다운		1		1
꽃을			2	2
꿈꾸며		1		1
나날을		1		1
나라를 위해			1	1
나몰라라		1		1
난입한	1			1
남용	1			1
낭비를	1			1
내몰고		1		1
노래하는			1	1
노출되어	2			2
논란을 일으켰던	2			2
논란이 일고 있습니다	2			2
눈물	8			8
눈물만	3			3
눈물이	5			5
다정하게			1	1
다짐도		1		1
단단히		1		1
담배		1		1
답답하다	1			1
당당히			2	2
당하고	2			2
당한	1			1
당할		1		1
당했다는	1			1
대비한			1	1
대상을			1	1
대책		4		4
대책 마련		1		1
대통령 퇴진	1			1
대화를 통해		1		1
더러운	1			1
더불어			1	1
데 집중했다			1	1
도망가는	1			1
도의적 책임을		1		1
돕고		1		1
돕기			1	1
동참을		1		1
동참했다		1		1
되찾고		1		1
두루			1	1
듯 합니다		2		2
등을 요구했다		1		1
따뜻하고			1	1
뛰어넘었다			1	1
마련돼야		1		1
마련하겠다고			1	1
마련하고		1		1
막강한		1		1
막말	1			1
만전을		1		1
많은 관심과			1	1
말도 통하지 않는	1			1
말라고		5		5
말을 잃었다		2		2
맛			1	1
맞이하여			1	1
맞이한			1	1
맹목적		1		1
멋있다			1	1
면죄부를 주는		1		1
명복을 빌며		1		1
명복을 빕니다	8			8
모시고		1		1
모자라서	1			1
모자랄	1			1
목소리가 커지고 있습니다		1		1
목숨을 바친		1		1
못하게	4			4
못하다가		1		1
못하면		1		1
못한다는		1		1
못했고	1			1
못했습니다		2		2
무리하게		1		1
무리한	1			1
무분별한	2			2
무섭다	2			2
무시하고	1			1
문제 삼았다		1		1
문책		1		1
미래			2	2
미래는			1	1
미모의			1	1
미안하다는		1		1
미안한		2		2
미안해	8			8
미쳤다	1			1
미흡한	1			1
민감한	1			1
믿습니다			2	2
믿을			3	3
반가운			1	1
반갑게		1		1
반대를	1			1
반성해라	1			1
발굴을		1		1
밝은			1	1
방관한	1			1
방만한	1			1
방해를	2			2
방해한	1			1
배려하고			1	1
버티고			2	2
벅차다		1		1
병든	1			1
보도가		1		1
보완하고		1		1
보장된			1	1
보전할			1	1
보호		1	1	2
보호하는			1	1
복			1	1
복원이		1		1
부끄러운	1			1
부끄럽게	1			1
부끄럽다	1			1
부당한	1			1
부도덕한	1			1
부러운			1	1
부상을 당한	1			1
부인하고	1			1
부작용은	1			1
부정하려는		1		1
부정한	1			1
부족하고	1			1
부족해	1			1
부지런히			1	1
부활이			1	1
북돋아			1	1
분노가	3			3
분노를	2			2
분열이	1			1
불가피할		1		1
불법을	1			1
불쌍한	1			1
불안심리를	1			1
불안정한	1			1
불안하고	1			1
불운한	1			1
불쾌감을	1			1
비극이	1			1
비난이	1			1
비리와	1			1
비참한	1			1
빌며			1	1
빌미를		1		1
빕니다			7	7
빙자한	2			2
사건도		1		1
사고가	6			6
사과		2		2
사기	4			4
사랑해			1	1
사망한	1			1
사상자가	1			1
사의를 표명한		2		2
사퇴를	1			1
사퇴할	1			1
사투를	2			2
사형	5			5
사회적 책임을		1		1
사후		1		1
살인	1			1
삼가 고인의 명복을	5			5
상처를 입은	1			1
새로운 시대를		3		3
색다른		1		1
생각을 담은		1		1
생생한			3	3
석연치	1			1
선동하고	1			1
설			2	2
성탄		1		1
세상을 떠나다니	1			1
세상을 바꾸는			1	1
세월이 흘러		1		1
세월호 선장		3		3
세월호 참사	31			31
세월호 침몰	21			21
소개된		1		1
소름	1			1
소중하고		1		1
속속		1		1
솔직히		4		4
수상			1	1
순진한		1		1
순환이		1		1
숨져	1			1
숨진	3			3
쉴		1		1
슬픈	3			3
승리할			1	1
시신	6			6
시신이	1			1
시원한		1		1
시위		5		5
시위를	3			3
시작됐으며		1		1
신기해		1		1
신나게			1	1
신속하게		2		2
실종	1			1
실천하는			1	1
실천하자			1	1
실패해	1			1
실패했던	1			1
심각한	2			2
심사위원대상을			1	1
심하게	1			1
심해서	1			1
싸우고		2		2
싸움이	1			1
싸워야		1		1
쓰레기	3			3
쓸쓸한		1		1
쓸쓸히	1			1
씁쓸하다		1		1
아니냐는 비판도	2			2
악랄한	1			1
악용하는	3			3
안녕을			1	1
안된다는	1			1
안아주고		1		1
안전하다			1	1
안타깝게		1		1
안타깝고	1			1
압력	1			1
압력이	1			1
어두운		1		1
어떡해		1		1
어렵고	1			1
어렵다는	1			1
어찌해야 할까요	1			1
억울하게	1			1
억울한	3			3
연휴			1	1
열어주는		3		3
열정과			1	1
영감을 받아			1	1
예술			1	1
올바른			3	3
옹호하고			1	1
완벽한			1	1
왜곡하고	1			1
외면한	1			1
외압이		3		3
욕설을	1			1
욕설을 하는	1			1
욕을	1			1
욕하는	2			2
용기			1	1
용기를		3		3
용서할		1		1
우려할		1		1
우스꽝스러운		1		1
우아한 거짓말		1		1
울며	1			1
울어도			1	1
울었다	1			1
웃고		5		5
웃기는			1	1
웃을		1		1
웃음도			1	1
원한을	2			2
월등한			1	1
위기는	1			1
위로	2			2
위로가		2		2
위로를			3	3
위반하고	1			1
위험하다	2			2
유리한 위치를			1	1
유머가		1		1
유출된	2			2
유해		1		1
음모가	2			2
응원합니다			1	1
의문을	1			1
의심이	2			2
의심하게	1			1
의심하고	1			1
의혹이 제기됐습니다		1		1
이끌어내고			1	1
이루어		1		1
이루어질		1		1
이룬			2	2
이뤄지길		1		1
이상	3			3
이상한		7		7
이어지기를			1	1
인연이			1	1
인재		1		1
인재를			1	1
인적 쇄신을			1	1
인정됐다			1	1
인정받았다			1	1
잃어	2			2
잃었습니다	1			1
잃은	12			12
입성을		1		1
자랑스런		1		1
자리를 지켰습니다			1	1
자살한	5			5
자연스럽게		1		1
잔인한	2			2
잘되는		1		1
잘못이다	1			1
잘못하면		1		1
잘하네요			1	1
잘해			1	1
잡아먹고	1			1
장례를		1		1
재능			1	1
저질렀는데	1			1
적법한			1	1
적절한 치료를			1	1
전쟁이	1			1
전투를	3			3
절절한			1	1
젊은		11		11
접전을 벌여		1		1
정상화를		1		1
정의로운		2		2
정이			1	1
정확하게			1	1
제공하는		1		1
조사를 받았고		1		1
조사를 받았다		1		1
조사를 받았다고		1		1
조속한		1		1
조의를 표하며	1			1
조작	4			4
조작한	1			1
조화			1	1
존중하고			2	2
좋겠네요			1	1
좋겠다			5	5
좋다고			1	1
좋습니다			2	2
좋아		1		1
좋아하고			1	1
좋아했던		2		2
좋았고			1	1
좋았습니다			1	1
좋을 것			1	1
죄	2			2
죄송합니다	8			8
주목 받고 있다			1	1
죽거나	2			2
죽는	1			1
죽어	1			1
죽어서	1			1
죽여	1			1
죽은	9			9
죽을	1			1
죽음에	5			5
죽음이		3		3
죽이고	2			2
준비한		1		1
중단된		2		2
중심이 돼			1	1
중요한 것은			1	1
중점을 둔			1	1
즐겁게			3	3
즐겁다			1	1
즐기는		2		2
증세를 보이는	1			1
지겹다	1			1
지원금		1		1
지원받고			1	1
지원을 받아			1	1
지원을 위해			1	1
지적이 나왔다	1			1
지적했다		2		2
지지		1		1
지지 않는			1	1
지지를		3		3
지지율		2		2
지지자			1	1
지켜			1	1
지켜낼		1		1
지휘한		1		1
진실			6	6
진심			3	3
진심 어린			1	1
진심어린			1	1
진심을			1	1
진절머리가	1			1
진정성			2	2
질타를	1			1
질타를 받은		1		1
짜증이	1			1
착한			1	1
참는		1		1
참사가	2			2
참상을	1			1
참여해			1	1
책임을 지고	1			1
책임을 지는	1			1
처벌을	1			1
철거를	1			1
청사진을		1		1
초대			2	2
촛불시위	2			2
최고			2	2
최고의			1	1
최루탄을	1			1
최선을 다하는			1	1
최선을 다할			1	1
최선의			1	1
추락한	1			1
추천		1		1
충격과	1			1
충격을 받았다	1			1
충돌	3			3
충돌이		2		2
충분한		1		1
치료와			1	1
친구			1	1
친구들도			1	1
친구들이		2		2
침몰	4			4
침입		1		1
큰 도움이			1	1
큰 사고를	1			1
큰 효과를			1	1
키우면서			1	1
탄압을	1			1
탄핵	2			2
통증이		1		1
통하는		1		1
퇴진을	2			2
퇴진을 요구하는	1			1
투신	1			1
특집		1		1
파괴하고	1			1
패배한	1			1
팬을			1	1
편하게		2		2
펼쳐지는		1		1
평안을			1	1
포기하면서	1			1
폭넓은		2		2
폭력을 행사하거나	1			1
품격을		1		1
피해야		1		1
함께하는			1	1
함께할		1		1
항의시위를	1			1
해결책이			1	1
해결하고		1		1
해결하려는			1	1
해결할			1	1
해맑게			1	1
해주세요		12		12
핵심이 될			1	1
행복과			1	1
행복하게			4	4
행복할			1	1
향기가			1	1
허무하게	1			1
헛되지		1		1
혐의를 받고 있다		1		1
혼란에	1			1
혼란이	1			1
화가 났다	1			1
화려한			1	1
화재	1			1
화재가 발생한		1		1
회복될			1	1
회복을		1		1
훌륭하게			1	1
희망과			1	1
희망은		1		1
희망이		2		2
희생된	6			6
힘든	1			1
힘들게	1			1
힘들고		1		1
힘들다고	1			1
힘없고	1			1
ㅜㅜ	2			2
ㅠㅠ	11			11
총합계	424	253	215	892

## Sheet: t2-4_Entities
개수 : Entity Mentions Sentiment +/-	Entity Mentions Sentiment +/-							50			1
Entity	negative	neutral	positive	총합계
정	2	3		5
신		1		1
유		1		1
	104	251	16	371
10434		1		1
14312		1		1
23095		1		1
24816		1		1
41211		1		1
" 그 놈이 그 놈이다"		1		1
" 언제 터질지 모르는 나라"		1		1
"200명의 생사를 알 수 없는데 혼자 살기에는 힘에 벅차다 . 나에게 모든 책임을 지워달라 . 내가 수학여행을 추진했다"		1		1
"So what ?"		1		1
"가만히 있으라"		1		1
"가슴이 아프고 눈물이 나서 . . ."	1			1
"거기있으면 안되니깐 빨리 나오세요ㅠㅠ"		1		1
"경찰의 최루액 살포 국제기준 위반"		1		1
"고사의 뜻을 밝혔으나 중요한 시기에 장기간 국정 중단을 막아야 한다는 대통령의 간곡한 당부가 있어 새로운 각오하에 임하기로 했다"		1		1
"고통스럽지만 진실을 알리기 위해 언론에 공개하는 것"		1		1
"과연 박근혜 정부가 세월호 이후 국민이 바라는 근본적인 변화를 이끌 의지가 있는지 의심하게 만든다"		1		1
"교감은 취소를 원한다"		1		1
"구조작업을 끝내고 인양은 포기하자는 결심을 내부적으로 했다"		1		1
"국가 개조에 마지막 힘을 다하고 필요 시 대통령에게 진언하겠다"		1		1
"국가가 언딘을 버렸고 , 또 언딘이 (인양작업을 ) 수주하는 순간 또 (유착 ) 의혹이 일어날 것"		1		1
"국민이 판단할 일"		1		1
"기억합니다 , 아무 것도 못했던 그 날을"		1		1
"김구 , 김일성이 세 보이니까"		1		1
"김씨가 혐의를 부인하고 있지만 , 녹취록 등 증거가 있어서 공소유지에는 문제가 없을 것"	1			1
"끔직한 참사에도 불구하고 단지 뉴스청취자나 방관자로 전락해가고 있던 우리들에게 대학교수로서의 사회적 책임과 교육자로서의 소명을 각성시켜준 연세대교수들의 시국선언에 대해 감사의 뜻과 함께 지지를 선언한다"			1	1
"나 혼자 당신을 구하려 했는데 , 나에게 왜 이러냐"		1		1
"나는 물론이고 마지막에 한 사람만 남는 일은 없었으면 좋겠다 . 지금도 힘든데 그것까지 어떻게 감당하겠냐…"			1	1
"남의탓"		1		1
"내 아들 사랑해"			1	1
"내탓"		1		1
"내탓입니다 . . ."		1		1
"단원고"		1		1
"담배 펴도 되냐"		1		1
"똑같은 불법 천막에는 똑같은 법이 적용돼야 할 것"		1		1
"뭐라도 하지 않으면 견딜 수없어 . ."		1		1
"미안합니다 잊지않겠습니다"		2		2
"미안합니다"		1		1
"박 대통령은 세월호 사고 이후 국민께 국가 개조를 이루고 국민 안전 시스템을 만든다는 약속을 드렸고 , 이를 위해 시급히 추진해야 할 국정 과제가 산적해 있다"		1		1
"박근혜 대통령에게 팽목항에 추모 공원을 조성하자는 제안을 드릴 것"		1		1
"박영선 대표께서 세월호 국정감사를 위해 고군분투하고 있다"		1		1
"박원순 서울시장은 진보정권이 출범하자마자 기다렸다는 듯이 서울광장 천막을 철거하는 등 보수진영에 대한 탄압을 당장 중단해야 한다"	1			1
"보수진영 탄압"		1		1
"부모 흉탄 (凶彈 )에 잃어 . . ."	1			1
"부모들 자결해야"		1		1
"부진정반작위죄"		1		1
"사고 소식을 듣고 목포와 진도에 있는 협력업체에게 사이트 (사고해역 )에 먼저 가 줄 것을 요구했다"		1		1
"사람도 점점 빠지고 , 빈 자리는 늘어만 가는 게 눈에 자꾸 보이니까 안에 있으면 힘만 빠진다"		1		1
"상황이 그렇지 않다는 것을 인지한 이후로는 구조작업을 위한 조치에 집중했다"		1		1
"새정치연합의 세월호진상규명위원장으로 이번 지방선거에서 꼭 당선돼 세월호의 책임을 묻고 시민들의 아픔을 치유하겠다"		1		1
"생존자를 구조한다며 세월호 선체에 주입한 공기가 인체 유독성 공기였다 . 당시 작업에 참여했던 잠수부는 '세월호 공기주입에 쓰인 콤프레셔 장비에 인체에 해로운 공업용 오일이 사용됐다'고 증언 ."		1		1
"서울시는 서울광장에 설치된 보수진영의 41개 천막을 강제철거하면서 광화문 광장의 세월호 천막은 14개 중 3개만 철거하기로 했다"		1		1
"선비와 함께 춤을"		1		1
"세월호 유가족에 최루액 살포는 국제 기준 위반"		1		1
"세월호 주입공기에 인체 유독성 일산화탄소 포함됐을 가능성"		1		1
"세월호 침몰 관련 음모론 , 왜 가라앉지 않나 ?"	1			1
"세월호 침몰 뿐 아니라 구조 및 수색작업에 직접적인 책임이 있음을 인정하고 심판자가 아니라 참회하는 심정으로 철저한 조사에 임할 것을 요구한다"	1			1
"세월호의 제대로 된 진상규명을 위해선 제종길 후보가 안산시장으로 꼭 당선돼야 한다"		1		1
"숨통 트여"		1		1
"스승의 날을 맞이하여 성균관대 문과대 교수들은 스스로 스승으로서 소명을 다하지 못했다는 통렬한 반성과 함께 이번 세월호 희생자들의 명복을 빌며 그 유가족에게 심심한 위로를 보낸다"		1		1
"시민들이 투표에 참여해 시장은 물론이고 도의원과 시의원까지 기호 2번 새정치민주연합 후보들을 당선시켜 무능한 정부에 대한 엄중한 심판을 해 달라"			1	1
"시민여러분들께서 제종길 후보를 당선시켜 달라"		1		1
"시행령 수정안 말장난에 불과"		1		1
"신 기운이 있어서 남편이 사망했다"		1		1
"신 내림을 받지 않으면 남동생도 위험하다"	1			1
"쌍X나와 봐 !"		1		1
"아무데나 쑤셔넣어"		1		1
"안개로 못 갈 듯"		1		1
"예산 많이 드는 F1 대회 등 재검토"		1		1
"오늘은 나오겠지"		1		1
"왜 변침했을까 ?"		1		1
"왜들 이리 잔인하시냐 . 가슴을 후벼파는 것도 모자라서 이젠 도끼로 내리찍느냐"	1			1
"우리 성균관대 문과대 교수들은 인문학자로서 누구보다도 먼저 우리가 살고 있는 이 땅의 문제를 성찰하고 올바른 가치를 창조하여 새로운 삶의 방향을 제시해야 했으나 그러한 학문적 소명과 사회적 책임을 의식적으로 외면한 채 스스로를 성찰과 실천이 없는 한낱 전문가로 퇴락시켰다"		1		1
"우리는 세월호 사고를 결코 잊지 않을 것입니다 ."		1		1
"우리는 스승이 아니었다"		1		1
"유임이라는 미봉책을 거둬들이고 변화를 끌어낼 수 있는 새 총리를 지명할 것을 촉구한다"		1		1
"이를 기회로 대학교수들을 비롯한 사회지도층의 자기 반성과 공적 책임의식에 대한 각성이 사회적 운동으로 확산될 수 있도록 노력한다"		1		1
"이명박이가 천안함 생존자들을 집단합숙"		1		1
"이미 사회 곳곳에 침몰의 징후를 보이는 비리와 모순이 있었음에도 불구하고 우리 성균관대 문과대 교수들은 승진 , 성과급따기 , 연구비 수주 등에만 집착하며 자기만 살겠다고 도망치고 있었다"	1			1
"인문학자로서의 소임을 망각하고 맹목적 자기 이익만을 추구하는 이기적 전문인에 불과했던 자신을 반성하며 인간애를 실천하는 인문적 운동에 적극 참여한다"		1		1
"인사수석실을 신설하고 인사비서관과 인사혁신비서관을 둬 철저한 사전 검증과 우수한 인재 발굴을 상설화할 것"		1		1
"인천 앞바다 안개가 진도 앞바다에서 배가 침몰한 원인과 직접적인 관련은 없지만 , 학교 관계자들이 출항 여부를 논의한 것도 가족들 입장에서는 짚고 넘어갈 부분이라고 판단해 공개했다"		1		1
"잊지않겠습니다 ."		1		1
"자리에 가 앉으라"		1		1
"자살한 단원고 교감에 해경이 욕설"	1			1
"정 총리의 사의를 반려하고 총리로서 사명감을 갖고 계속 헌신해 줄 것을 당부했다"		1		1
"정부가 일반 탑승객 유족들에게도 관심을 좀 더 가져줬으면 좋겠다"			1	1
"정부는 정부정책의 근간을 인본주의와 생명 중시에 두고 우리 사회의 전반적 개혁과 올바른 가치를 정립하는 데 최선을 다할 것을 요구한다"			1	1
"정부조직법 개정안이 통과되면 정 총리와 경제부총리 , 교육부총리가 중심이 돼 '경제혁신 3개년 계획' 등 국정 과제와 국가 개조를 강력히 추진할 것"		1		1
"지금 살아 있는 우리들 304명이 세월호 희생자 304명의 이름을 한 분 한 분 진심을 다해 부릅니다 ."			1	1
"지원 없이 규제만 대폭 강화"		1		1
"처음에는 전원구조가 됐다는 소식도 들려오고 정확하게 어떤 상황인지 몰랐기 때문에 , 우리에게 큰 작업이 될 것이라고 생각하고 간 것"			1	1
"최초 인양작업을 생각하고 간 것은 맞다"		1		1
"침몰하는 세월호 수많은 탑승객을 남겨두고 도망쳐버린 선원들의 모습은 사실 우리 성균관대 문과대교수들의 자화상이었을지 모른다"		1		1
"카메라 뒤에서 웃고 있던 기자를 잊을 수가 없다"		1		1
"편집없이 전체 내용을 보도해달라"		1		1
"하지만 청문회 과정에서 노출된 여러 문제들로 인해 국정 공백과 국론 분열이 매우 큰 상황을 더이상 방치할 수 없어 고심 끝에 정 총리의 사의를 반려했다"	1			1
"해줘도 지랄 안해줘도 지랄 그냥 지랄"		1		1
"희생자와 유가족 모두에 대한 모욕적 처사"		1		1
#		7		7
#정부서울청사		2		2
*			1	1
‘박정희			1	1
“		2	2	4
“ (본부장은 ) 갑자기 말을 바꾼 것에 대해서는 유감을 표했고 , 앞으로 조속히 재발방지 대책을 마련하겠다고 말했다”			1	1
“ . . . 광화문 천막도 불법인데 여기만 철거한다는 건 누가 봐도 형평성에 어긋난다”		1		1
“ ‘어느 날 내가 아이를 잃게 된다면 감당할 수 있을까’ ‘내가 죽으면 이 아이를 누가 챙겨줄까’ 생각한다”		1		1
“ 사과하지만 불법 아니다”		1		1
“40대는 세월호 사건을 ‘지금 당장 나의 문제’로 인식해 자꾸 떠올리고 괴로워 하는 반면 미혼자가 많고 자녀가 어리거나 앞으로 자녀를 가질 계획을 세우는 사람이 많은 30대의 경우 잊기 위해 일부러 회피하는 등 혼란이 크다”	1			1
“9시간인가 조사를 받았다고 하더라”		1		1
“가만히 있으라”		1		1
“가장 중요한 것은 가정”			1	1
“개인적 판단으로 왔다갔다해서 제작자율성을 해치면 안 된다는 PD협회의 뜻을 분명히 전했다”		1		1
“공동체 내에서의 폭넓은 대화를 통해 해결해나가야 한다”			1	1
“광장의 촛불이 일회적 봉기로 끝나지 않고 새로운 시대를 견인하는 출발점이 돼야 한다”			2	2
“광장의 촛불이 일회적 봉기로 끝나지 않고 새로운 시대를 견인하는 출발점이 돼야 합니다 . 그 주역은 기성세대가 아니라 ‘세월호 세대’인 20대입니다 .”			1	1
“그 부분은 모르겠다 . 저는 조사를 끝내고 바로 팽목으로 갔다”		1		1
“그동안은 자식 잃은 부모들의 아픔을 헤아려서 계속 참았지만 이젠 더 참지 않겠다 . 정부는 왜 어른들의 죽음은 신경을 쓰지 않느냐”	1			1
“그렇게 (아이템이 ) 왔다갔다하는 (번복 ) 과정에서 물리적인 시간이 부족해 , 원래 내기로 한 날짜에 못 내고 더 밀리게 됐다”	1			1
“기성세대가 썩어빠진 세대는 아닙니다 . 노무현 전 대통령은 우리 세대의 순정한 의지를 보여줬습니다 . 하지만 선의만으로 역사를 만들지는 못합니다 . 문재인 대통령이 하고 있는 일은 상식의 회복이죠 . 하지만 역시 그것만으로 새 나라를 만들진 못해요 . 새로운 사고를 갖춘 젊은 세대만 할 수 있는 일입니다 . 그들에게 새 길을 열어주는 게 지금 정부가 해야 할 일입니다 .”		1		1
“기성세대는 고갈됐어요 . 기성세대가 정말 해야 할 일은 젊은 세대를 위해 물러나주고 길을 비켜주는 겁니다 . 아무런 새로운 것도 잉태할 수 없는 사람들이 여전히 자기들이 세상의 주인이라고 착각하면서 모든 일을 스스로 다 처리하고 해결하겠다고 버티고 있는 것이야말로 심각한 비극입니다 .”		1		1
“기성세대의 마지막 꽃인 문재인 정부 할일은 새 사고 갖춘 젊은 세대에 새 길 열어주는 것”		1		1
“김일성에게 부역한 사람”		2		2
“꼭 의사 앞에서가 아니더라도 자연스럽게 슬픔을 토로하고 나눌 수 있는 공동체 참여가 중요하다”			1	1
“남자친구와 데이트할 때도 죄책감이 들었으며 , 주위의 웃고 즐기는 사람들을 보면 괜히 화가 났다”		1		1
“내 몸뚱이는 불살라 배 침몰지역에 뿌려달라”		1		1
“내 일”		1		1
“네”		1		1
“당국 , 에어포켓 가능성 희박 알고도 국민 우롱”		1		1
“딸을 볼 때마다 세월호 사고가 생각난다 . 매일 떠올리지 않을 수 없다”	1			1
“또 방송을 하기로 한 날 ( 31일 )이 희망TV라는 SBS 연중 캠페인 주간이기도 여러 가지 사정으로 연기됐다”		1		1
“모든 국민을 대상으로 국가가 심리지원을 제공하는 것은 어려운 일”		1		1
“모든 책임을 지고 갑니다”	1			1
“문재인 정부는 기성세대의 마지막 꽃”			1	1
“미래 캄캄”			1	1
“민간 잠수사 수습 시신을 ‘해경이 찾았다’ 꾸며”		1		1
“민간 잠수사들 식사는 식당에서 공급받아 제공하도록 했고 , 자원봉사자들은 원하는 이들을 대상으로 배식과 부식을 지원받고 있다 . 이동과 승선은 현재 작업 현장 등에서 안전하게 관리하고 있는데 실태를 더 정확히 파악해 조치할 것”			1	1
“민주주의는 싸우는 자 , 지키는 자의 것이다 . 싸우지도 않고 지키지도 않고 하늘에서 감이 떨어지길 기다려선 안된다 . 민주주의를 지키기 위해 우리 각자가 해야 할 일이 하려고 하면 너무 많다 . 하다못해 담벼락을 쳐다보고 욕을 할 수도 있다 !”	1			1
“바른 말을 하라며 ‘이 XX , 저 XX’하는 막 욕설이 들렸“		1		1
“방송 내용은 불편부당해도 선거 앞두고 여야가 이용할 수 있지 않을까 우려”		1		1
“상황은 점점 더 나빠지기만 했고 , 할 수 있는 게 아무것도 없다는 사실이 너무 괴로웠다”		1		1
“생사 기로서 아이들 챙긴 이들의 희생을 개죽음 취급”		1		1
“선체 내 64개 CCTV 영상 저장된 장치…모든 의혹 밝힐 자료”		1		1
“세월호 사고를 잊으려고 안 보던 소설책까지 다시 손에 잡았지만 잊는 것은 순간일 뿐 , 곧 슬픔이 몰려왔다”		1		1
“세월호 세대를 위해 쓴 책”		1		1
“세월호 참사로 가족을 잃은 유족의 슬픔과 아픔의 무게는 각기 다를 수 없다 . 정부의 관심과 진심 어린 지원 대책을 기대한다”		1		1
“세월호 침몰”	1			1
“순찰 간거냐”		1		1
“슬픔은 무한하게 참는 것이 아니라 치료와 지원을 받아 극복해야 한다는 것을 인식하고 가족 간에 문제에 대해 솔직히 얘기하고 특히 10대가 있는 집에서는 어른들의 잘못을 인정하려는 노력이 필요하다”		1		1
“시민의 자유로운 광장이용이 보장될 수 있도록 불법적인 광장 무단사용에 대해서는 법과 원칙에 따라 엄격하게 대처할 예정”		1		1
“식사 준비를 할 수는 있지만 , 사고 해역으로 나가는 것은 정부에서 충분히 할 수 있다 . 교육받지 않은 이들이 바지선에서 일하는 것은 위험하다”	1			1
“아버지께 무슨 일이 일어났는지 꼭 밝혀달라”		1		1
“아버지를 뵀을 때 , 아버지가 원래 눈빛이 굉장히 선명하신 분인데 흐리셨다 . 초점도 저희랑 아예 안 마주치시고 . 그래서 물에서 나오셔서 저러신가 그렇게만 생각하고 올라왔는데 이미 수사는 받으셨던 상태였고 다음날 그렇게 되셨다”		1		1
“아이들 마지막 모습 볼까…기도하는 심정”		1		1
“안전하다”			1	1
“안행부의 한 고위 관계자가 ‘세월호에 탄 학생들은 교육 연장선상에서 참사를 당한 희생자지만 , 일반인 및 승무원은 생계와 여가 목적의 탑승이었기에 정부 입장이 다르다’는 취지의 발언을 한 것으로 전해들었다”	1			1
“야~헬리콥터 보인다”		1		1
“언론이 편파보도하고 경찰도 정부 편”		1		1
“엄격하고 자존심이 강한 사람이다 . 강압수사가 있었더라도 누구한테도 얘기하지 않았을 것”		1		1
“엄마아빠 사랑해요 . 내 동생 어떡하지 ?”		1		1
“우리는 처음부터 광화문 천막이 철거되면 우리 스스로 철거하겠다는 입장을 밝혀왔다”		1		1
“우리들 한 사람 한 사람이 일상에서 남을 권력으로 억압하려 하지 않는 평등한 시민 의식과 부당한 억압에 대해 분명한 의사 표시를 하는 용기를 가져야 한다”		1		1
“우선 국가적 차원으로 전국에 흩어져 있는 트라우마 고위험군을 국가가 나서 파악하고 지원을 체계화하는 것이 필요하다”		1		1
“이 사안 (세월호 )이 방송을 만드는 쪽에서는 불편부당하게 만들었다고 하더라도 , 선거를 앞두고 여야 세력이 이용할 수 있지 않을까 하는 우려가 들어서 번복한 것이라고 했다”		1		1
“이제 한국인들의 절대다수에게 최소한 권력자의 개돼지로 살지는 않겠다는 분명한 자각과 의지가 일종의 지적 성격으로 확립되었음을 증명한 사건”		1		1
“일반인·승무원 희생자도 있다”		1		1
“일반인·승무원 희생자들은 대부분 생계를 책임지고 있던 탓에 유가족의 피해가 막심하다”		1		1
“일반인들이 죽은 건 마치 우리가 잘못인 것 같은 기분이 들 지경”	1			1
“자식 같은 학생들에게 구명조끼를 벗어주며 생사의 기로에서도 아이들을 챙긴 이들의 희생을 정부는 개죽음으로 취급한다 . 희생자들의 명예를 위해 더 기다릴 수 없다”		1		1
“자원봉사자들이 지원해도 정부가 먼저 ‘위험 지역으로 가는 일은 우리가 맡겠다’고 나서도 모자랄 판에 자신들이 해야 할 일을 자원봉사자 손을 빌려 손쉽게 해결하려는 것”		1		1
“전봉준이 꿈꾼 나라 , 전태일이 꿈꾸었던 나라 , 윤상원이 꿈꾸었던 나라를 알기 쉽게 이름하자면 사랑의 나라가 아니겠어요 ? 사랑이 단순히 가족이나 사사로운 인간관계의 원리가 아니라 사회와 국가의 원리가 되는 세상 말입니다 .”		1		1
“정부는			1	1
“정부는 단원고 교사와 학생뿐 아니라 다른 세월호 희생자들도 존중하고 유가족에 대한 지원 대책을 다원화해야 한다”			1	1
“정부는 현재 추모공원에 안치될 대상을 단원고 학생·교사 희생자로 한정하는 등 일반인·승무원 희생자들을 차별하고 있다”			1	1
“정부와 여야는 소외된 일반인·승무원 희생자 유가족에게 실질적인 대책을 마련하라”		1		1
“제작진에 따르면 원래 세월호 아이템을 4부작으로 기획했다고 한다”		1		1
“조사에 따른 어떠한 부작용은 생각지 않은 채 , 배의 침몰원인과 사고당시의 상황을 제대로 알지 못하는 강 교감에 대한 참고인 조사가 그토록 빨랐어야 하는지 의문이며 , 이에 대한 철저한 진상규명을 촉구한다”	1			1
“주변에 선원들 조사도 있고 해서 사람들이 많았다”		1		1
“지금은 그저 살아만 있어주면 고맙고 교복 입고 지나가는 학생들만 봐도 마음이 아프다 . 미안하고 안아주고 싶고 등을 토닥여주고 싶다”		1		1
“지역사회 등에서 배려하고 보살피는 분위기를 형성하고 , 모르는 사람일지라도 표정이 어두운 사람에게 다가가 ‘무슨 일이냐’고 묻는 작은 것들이 굉장히 큰 효과를 낸다”		1		1
“지역사회 차원에서는 신경정신과 병원 , 청소년복지관 , 건강가정지원센터 , 종교 등 산재한 심리지원 기관이 유기적이고 통합적 체계를 이뤄야 한다”		1		1
“진실 밝혀달라”			1	1
“참고인 신분인데 욕설이나 그런 건 있을 수 없다”		1		1
“처음에 (PD들은 ) 외압이 있었다고 생각했다 . 혹은 제작본부장 윗선 지시가 있었는지 물었는데 , (본부장은 ) 절대 아니라며 자신의 ‘독단적 지시’라고 했다”		1		1
“청와대와 세월호 피해자 유족의 대화에서도 일반인 희생자 유족은 제외됐다”		1		1
“추모공원 안치도 제외해”		1		1
“파도가 높아 경비정이 바지선에 접안할 수 없을 때에는 고무보트로 옮겨탄 뒤 다시 바지선 난간을 붙잡고 오른 적도 있었는데 매우 위험했다 . 구명조끼가 모자라 입지 못한 적도 있다”		1		1
“할 수 있는 것이 없다는 자괴감이 회피로 연결된다 . 기본적으로 직접적 피해자들에 대한 사회적 해결이 우선돼야 한다”		1		1
“해경은 사고현장에서 즉시 신원을 확인해 구조작업과 조사 및 수사를 했어야 할 선원들은 방치한 채 , 단원고등학교 교감선생님에 대한 조사에 열중했다”		1		1
“현재 일반인 희생자 유족들의 의사를 받아주는 정책도 통로도 없다”		1		1
“회피 증세를 보이는 사람들이 일상에서도 슬픔을 토로할 수 있도록 심리지원이 체계화될 필요가 있다”	1			1
”			1	1
◀		1		1
2NE1		2		2
86일째기도:세월호			1	1
AMAZING		1		1
areaId		1		1
A씨는		1		1
A씨의		1		1
Digilog Artworks		1		1
Fantastic		1		1
God		1		1
JPEG		1		1
JTBC		3	1	4
JTBC는		1		1
KBS		7		7
Kiyoung Kim / 양형호		1		1
MBC		1		1
NBC가 로이터 통신			1	1
new	1			1
PD협회		1		1
PD협회의			1	1
Please understand		1		1
Rest In Peace		1		1
RGB Mode		1		1
SBS	2	6		8
that		1		1
TV조선은		1		1
UDT		1		1
UNFORGETTABLE ハジマン カスミ ノム		1		1
URL		1		1
VTS	1			1
강	2	2	1	5
강민규 교감선생님의		1		1
강민규 교감은		1		1
강민영		1		1
강씨는		1		1
강희숙씨	1			1
검찰	1	2		3
검찰의		1		1
경기		1		1
경기대		1		1
경기도	1	2		3
경남		1		1
경상북도		1		1
경찰	1	2	1	4
경찰과		1		1
경찰은		6		6
경찰을	1	1		2
경찰이		2		2
경향신문과의			2	2
고려대		1		1
고속함은		1		1
공우영		1		1
공유		12		12
공정호		1		1
공주		1		1
광화문	1	14		15
교육부	1	1		2
구글		1		1
국가는			1	1
국세청		1		1
국정원		2		2
국정원과		1		1
국회		1		1
국회는		1		1
국회를		1		1
군산		1		1
권	1		1	2
권씨는		1		1
권오열			1	1
기륭			1	1
김		5	3	8
김구		1		1
김기춘		1		1
김대중	1	1		2
김상봉			2	2
김씨는	1	1		2
김연희		1		1
김영오	1			1
김영우		1		1
김영우 협회장은		1		1
김재규 재		1		1
김재원		1		1
김종섭		1		1
김현		1		1
김현미		2		2
난동세력이		1		1
남산에서		1		1
남소사랑		1		1
남양주시		1		1
남영호	1			1
노무현	2	2	2	6
노웅래		1		1
노원구		2		2
논산	1			1
뉴욕타임즈		1		1
닌		1		1
다음		1		1
단원구	1			1
대구		1		1
대한민국	1	6		7
대한민국에서		1		1
대한민국을	1	1		2
덕수궁		1		1
루이스 부누엘의			1	1
마산		1		1
멜버른		1		1
목포해경		1		1
무속인들은		1		1
미국	1	3	1	5
미국도		1		1
미국은	1			1
미군		1		1
미시간대			1	1
밀양	1	1	1	3
박	1	3		4
박근혜	8	21	2	31
박근혜가		2		2
박근혜정부는	2			2
박난숙			1	1
박수현		1		1
박영선		2	1	3
박원순	3	7	2	12
박주민		1		1
배가		1		1
법무부		1		1
베트남		1		1
변		1		1
부관훼리호에서			1	1
부산에서		1		1
북한에		1		1
블락비	1			1
빈		1		1
사고 당시에 정권이	1			1
사랑이		1		1
산은		1		1
상록구		1		1
상태에서		1		1
상황은		1		1
새누리당		6	1	7
새정치연합	1	1		2
새정치연합의		1		1
서강대	1	6		7
서울	1	6		7
서울광장	2	3		5
서울광장에		1		1
서울광장에서		1		1
서울시	2			2
서울시는		2		2
서울시의		1	1	2
서울시청		1		1
서울의		1		1
서해해경청		1		1
선체조사위		1		1
성균관대	1	1	2	4
성북구에		1		1
성신여대입구		1		1
세월호와			1	1
소좌가		1		1
손석희		1		1
수원	1			1
수원지검		1		1
스타벅스		1		1
스팸	1			1
슬로우뉴스			1	1
시애틀		6		6
신상철		1		1
신씨는		1		1
신채영씨		1		1
심재철		1		1
아미노 최진규 홍기옥#		1		1
아시아의		1		1
안개가		1		1
안산	2	3	2	7
안산시	1	1		2
안전행정부		1		1
안중근	1	1		2
안행부	1		1	2
앞바다		1		1
야당은		1		1
언딘		1		1
언딘이		1		1
엄마들은		1		1
여야는			1	1
여하튼		1		1
연기		1		1
예산		1		1
오마이TV		1		1
우		1		1
우병우	1	1		2
원통해도		1		1
월계역		2		2
월드컵		1		1
유가족들은		1		1
유가족분한테 몹쓸	1			1
유은혜		1		1
유튜브		1		1
윤			1	1
윤두현		1		1
윤성호		1		1
이가혁	1	1		2
이가현 Shina Kim 조현철 안성준		1		1
이규태		1		1
이낙연		1		1
이대목동병원		1		1
이러먄		1		1
이명박			1	1
이명박근혜		1		1
이미희		1		1
이상곤		1		1
이상호		1		1
이상훈		1		1
이용	1			1
이주영		1		1
인천	1	3		4
인천시청			1	1
일베		2		2
일본		1		1
일본에	1			1
일본의		1		1
임형주	1			1
임형주씨 님	1			1
잊혀진		1		1
작업		1		1
장		3		3
전국언론노동조합 SBS본부는		1		1
전남		3		3
전남대		1	2	3
전모씨	1			1
정동영		1		1
정몽준	1			1
정미홍		1		1
정부가		1		1
정부는			1	1
정부를	1			1
정부서울청사		3		3
정부의			2	2
정태옥		1		1
정홍원		1		1
제작진에	1			1
제종길		1		1
제주	1			1
조경이	1			1
조선일보		1		1
종로	1	1		2
즐		1		1
진도	4	6	1	11
진도VTS		3	1	4
진도군		1		1
질문과		1		1
집회		1		1
짓이다.국민	1			1
찐씰뀨		1		1
창원		1		1
천정배		1		1
청계광장에서		1		1
청계천		1		1
청도		1		1
청와대	3	3		6
청와대는			1	1
청와대와		2		2
최종호	1			1
충북		1		1
카카오톡		2		2
코앞		1		1
콘도르		1		1
콜트콜텍			1	1
클릭		1		1
킴앤존슨		1		1
특위		3		3
특전단		1		1
특전동지회		1		1
특조위가		1		1
페이스북		2		2
평택		1		1
풍랑특보가		1		1
한국	1	4	1	6
한국냇트앤 왠		2		2
한국당		1		1
한국피해자지원협회		1		1
한숨		1		1
한승호		2		2
해경	1			1
해경은		2		2
해수부		1		1
해양수산부		2		2
형사2부		1		1
혜원아		1		1
화가의		1		1
화성		1		1
황		2		2
ㅜㅜ	1			1
ㆍ정진후	1			1
총합계	215	797	97	1109

## Sheet: t2-4_Queries
개수 : Query Category Mentions Sentiment +/-	Query Category Mentions Sentiment +/-							50			1
Query Category	negative	neutral	positive	총합계
건강	2	5		7
교육	3	8	2	13
기술	1	8		9
대중 문화		6	2	8
사업		3		3
재해	26	1		27
정치	8	41	3	52
종교		3		3
총합계	40	75	7	122
