# Supplementary material for: Machine Learning-Based Data Mining Method for Sentiment Analysis of the Sewol Ferry Disaster's Effect on Social Stress
Source: Front Psychiatry. 2020 Dec 23;11:505673. doi: 10.3389/fpsyt.2020.505673 (PMC7785789; doi:10.3389/fpsyt.2020.505673)
Supplement: Supplementary file 1 [file Data_Sheet_1.ZIP › Total/quarter/3.Total OctoberToDecmber .xlsx]

## Sheet: Sheet1
	와 학교에서 배운독덕선생님이하신말이생각 나네 이런분들덕분에 대한민국이 있는거라고보니딘?
	할머니 개누리조작당 이 장악하고 민주당 10cm들이 정권에 들러리로 있는한 장담하건대 절때로 사건의 전말을 않밝힐겁니다 연루된 놈들이 양쪽에 뒤섞여 자빠져있으니... 눈에 거슬리면 맘만먹으면 지구 끝까지 쫗아가서 분쇄기에 쳐박아 갈아버리는 놈들입니다. 할수있는걸 않하는것 뿐입니다. 팔콘에 개 가되어 자신에 배때기에 지방질만 축척하면 그만인거죠 . 김구 안중근 유관순같은 독립운동가 처럼 제2에 구국을위해 세찬비파람에 정화되지 않으면 희망이 없어보입니다 할머니 부디건강하세요?
	존경합니다. 앞으로 이런 참사가 없었으면 좋겠고, 이런 분이 있다는 것에 대해 많은 교훈을 얻었어요?
	옛날부터 어르신 말씀 들으면
	아이는 떡이생기고,어른은 인심이생기고,
	국회는 법이 보이고 나라님은 민심을 얻을수 있다
	어르신 말씀 구구절절이 비수와 반성의 시간을 주시네요
	OTL..?
	존경하는 할머님, 비겁한 저도 할머님의 말씀듣고 용기를 갇게 되었습니다. 저희들에게 힘과 용기를 주시는 에너지가 넘치시는 분이십니다. 진상규명이 되고 대한민국이 훌륭하게 만들도록 저도 일어나겠습니다.?
	저런 어르신분들이 이나라를 지키시고 살리시고 독립위해운동하시고 자식들 키우셧는데
	청년들은 그저 죄송하네요 ......?
	저분이 우리대통령이였으면 우리대한민국은 지금쯤 어떻게돌아갈지궁금합니다..그때 대통령은머하고있었길래 수많은사람의 목숨을구하지않았을까요..이런분이있어서 오늘도 대한민국은돌아가고 조금이라도 발전하는거같습니다.훌륭하시고,존경합니다?
	옳으신 충고입니다 정부가 새겨듣고 고쳐야될텐데요 할머니 꼭 건강하셔야합니다?
	할머니 감사합니다...그리고 죄송합니다...?
	할머니 정말감사합니다 어르신이계셔서정말든든합니다?
	감사합니다 이런어르신이 계셔서 참든든합니다 ?
	할머니 건강하시고 오래오래 사십시요!
	할머니의 지극히 당연하고 별 특별하것 없는 상식같은 말씀에
	가슴이 후련하고, 대단하고, 부끄럽고, 죄송하고.. 왜 그런 마음이 들까요..
	대한민국은 아마도 혁명이 상식이 되어버린 나라가 아닐까 십네요?
	보수,한자로 保守. 보호하고 지킨다는 의미. 영어로 conservatism. conserve에서 파생. 지키고 아끼다는 의미. 누가 보수냐??
	뻥뚫려..?
	와..할머니 존경합니다?
	대단 하십니다. 진정한 어른이십니다.고맙고 감사합니다...?
	감사합니다?
	나도 이렇게 나이들고 싶다...
	노인분들이 모두 수구?부정세력은 아니라는 거 거듭 깨치고가요.?
	돈과 명예욕으로밖에 움직이지 못하는 어버이 연합은 저 할머니의 진심을 알기나 할까. 저런 분을 어버이로 못여기는 대한민국이 안타깝다.?
	'못났어도 사람 목숨 귀하게 여기는 사람이 자리에 있어야한다'는 말씀 .. 지금 이 상황에 들으니 너무 눈물나네요... 우리가 희생해야 후손들에게 좋은 나라 물려준다고 ... 정말 감사합니다.... ?
	존경합니다 할머니..!! 건강하세요?
	할머님 진심으로 옳은말씀만 하시네요
	할머님이 대통령이십니다 존경합니다
	날씨 추운데 건강조심하세요 사랑합니다
	제자신이 너무 부끄럽습니다 ?
	대단하십니다.. 20대인 저는 부끄럽습니다. 사람목숨이 제일 중요하다는말씀..맞습니다..왜 정부는 그 사실을 모릅니까 알면서도 모르는척 하는겁니까..?
	제가 하고싶은 말을 다 해주셨네요. 만수무강하십시요..... ?
	오랜만에 눈물 흘리면서 봣어요..
	정말 이런 사람들도 있네요.. 존경합니다. 이런 사람들 때문에 나이 드신 분들의 예기도 흘려 들을수 없지요.. 아무튼 존경스럽습니다. ?
	할머니. 감사합니다... ?
	당파싸움의 미개한 민족성...?
	속이 다 후련하네요.?
	맞아요! 제 구실 못하는 것들 때문에 분한 마음에 저도 며칠 잠을 못잤어요. 좋은 것 처먹어도 나눠줄줄 모르는 더런 세상이 되었다고 비분강개하시는 우리 할머님 최고시다!!?
	저도 그럴 날이 있으지, 소망합니다..?
	비추 누른 사람 반성좀 해요. ?
	ㄹㅇ사이다?
	고맙습니다 할머니?
	생각은하는데 실천이 안되고 생각은하는데
	뭉치질 못하는게 국민이지
	이나라의 주인이 국민이라는건 어느누구도 다아는데 그걸 무뎌 생각을 못하는게야
	그러니 국민이 뽑아놓은 저 윗 쓰레기들이
	국민을 우숩게보지
	그러니 잘뽑아야한다는거죠
	저분쳐럼 나이드신분들이 깨어있으신분들이 많아야 할텐데 ㅉㅉ
	보는거라고 쓰레기 뉴스만보시니 원 ?
	누가 잡아 가둔다고 그런거야....누가 그랬는지 그것도 밝혀 내야 합니다.?
	할머니 정말 정알 존경합니다ㅜㅜ본받겠습니다
	?
	할머님 부디 건강하세요. 바쁘다는 핑계로 어떻게든 되겠다라는 식으로 집에서 바라보기만 한 젊은 저로서 많은 반성 하게 됩니다. ?
	할머니 죄송 합니다
	저는 노인분들은 다 답답하다 생각했는데,
	할머니 같은 분이 많아 졌으면 좋겠습니다.
	오래 오래 건강 하세요.?
	분당할머님 훌륭하십니다 할머님같은 분이 계심으로서 대한민국의 정의가 할머님의 말씀처럼 반드시 강물처럼 흐르게 될 것을 믿습니다 구구절절이 옳으신 할머님 말씀 듣고있으니 후련합니다 할머님이 대한민국의 진정한 어르신이십니다 늘 건강하십시오...?
	감사합니다.?
	할멈~~~!!!?
	할머니가 대단하신건 맞는데 왜 죄송하다고 하는지는 이해가 안가네요?
	할머니 건강하시고 오래 오래 사십시요.. ?
	감사합니다 뭐라고 표현해도 다 못할만큼 죄송하고 감사합니다?
	감사합니다...ㅠㅠ?
	제 자신이 왜이리 창피한지 ??
	할머니 이 추위에 얼마나 ...잊지 않으시고
	존경합니다.
	?
	이런 글에 악플달려있을까봐 조바심이 났습니다. 이런 훌륭한 어르신에게 악플이 달려 있을까봐 정말 조바심 나며 눌렀습니다.
	어르신 감사드립니다. 죄송합니다.?
	진정한 보수다?
	진짜 멋지다 ?
	부끄럽습니다.. 할머니 건강하셔요.
	사는일이 바쁘다는 핑계로 동참못했는데 죄송합니다. 그러나 항상 눈에 불을 켜고 지켜보고 있겠습니다. 모든것이 밝혀질때까지 우리 모두 힘내요!?
	할머님.. 부디 오래오래 건강하시길..?
	할머니 대단하세요~
	위장자들이 반드시 듣고 배워야 할 말입니다.
	할머니의 기개를 젊은 이들이 반 만이라도 배웠으면 합니다.
	니들이야 말로 빨갱이 간첩들이지
	아님 관종이거나
	간첩들이라면 저렇게 방해하는게 목적중의 하나인데?
	노인들이 썩어빠진 몸뚱이를 끌고 개짓하러 나왔구나.
	개새끼들. 비탄에 잠기고 진상규명에 대해 생각하진 못할망정 제 그릇된 방향과 경험에만 눈이 멀어 거품물고 달려드는 추한 꼴이다.
	윗물이 썩어 흐르지도 못할 정도니.?
	오호 심장이 떨려옵니다. 저소리에 동조하는 사람들이 이 땅 대한민국에 함께 공존한다는게 몸서리처지는군요. 사람의 탈을 쓰고 어찌 감히 저럴수 있단 말인가...부모를 여의고도 3년을 숙고하건만 천하의 애지중지 여긴 자식을 가슴에 묻은 저들의 마음을 해아리지 못하는 게 어찌 사람이라 하겠는가... ?
	나라꼴이 꼴이 아니구나. 상식이 없는 사람들.... 정치가들의 책임이다. 이것은 있을 수 없는 일입니다. 어버이연합 누구를 위한 어버리란 말입니까. 새끼를 잃은 아비의 입장에서 당신들이 저지른 것이 무었인지 아시나요. 당신들은 천륜을 배반하는 짓거리를 하고 있는 것입니다.?
	저 미친늙은 인생들이 왜 저런짓을 ?? 아픔을 공유하지 못하는 이 공동체는 미래가 없다.?
	늙으셨으면 그만 돌아가세요....?
	저 늙은놈들은 죽어야돼 이나라의 독버섯들 늙으면 개도 안물어 간다고 하더니만 ?
	늙기 싫다 ...?
	보수 더럽히는...에휴?
	얼어죽을 툭하면 농성장 만들고 뭐던지 떼쓰면 나올거라 생각하는 빌어먹을 행동들이나 하는 인간들
	옛날 속담에 우는애기 젖 더 얻어먹는다 뭐 이런건가? 하나 주면 두개 달라 하고 두개 주면 열개 내놓으라는 떼거지 심뽀들
	언제나 좀 깨우칠려나 지금 저노인들 이라도 있으니 이나라가 유지가 되고 있지 않나 싶다 먼훗날 저노인들이 간후에는 이나라가 어찌될지 훤히 보인다 고급 직장은 실력이 안되고 궂은일은 하기 싫어하는 멍청한자들이 많으니 어슬픈 민주주의만
	내세우며 툭하면 농성이나 해댈테니 나라꼴이 뻔한것 아닌가 추운날 추위가 무서워 못나가는 멍청한자들 악풀이나
	올리면서 가장 애국자인냥 떠들고 있으니 웃기는 코메디가 아닐수 없다 ?
	KIA~ 개마이 찌라시 뉴스 아니랄까봐 빨갱이 백수새끼들 와서 지들끼리 물고 빨고 난리났네 ^ㅡ^
	그래봤자 너희들은 빨.갱.이.알.바 ^ㅅ^)/ ㅋ?
	어르신 분들한테 이런 말을 잘 하질 않는데,이번만은 해야겠네요.나이를 드셨으면 곱게 드셔야지,귓구멍으로 드시면 안되죠. 불법 천막? 국민의 권리 중에서 이렇게 시위 하는 것에 대한 자유도 있단 걸 모르시나?남의 권리 침해 하시지 마시고,그냥 방에서 손녀랑 같이 놀아주시길.그게 더 가치 있는 일이겠죠.세월호 특별법은 진정으로 유가족이 원하는 것이 없는데도,그게 불만이라고 하시는 분도 제대로 아시고서 지껄이시길.정부 쪽에서 지껄이는 세월호 특별법은 남겨진 유가족한테 이런 혜택 줄테니 옛다,먹고 떨어져라.와 같은 겁니다.?
	사는게뭔지
	저런지랄안하곤 살수없는건지 ㅉㅉ
	?
	그러게요..아무리 좌파들과 세월호 특별법 요구하는 사람들이 쓰레기 같아도 그렇지;;;저런 보수 단체의 행동도 좋아보이진 않네요..?
	도대체 간식값은 어디서 나왔을까요? 저노인네들 일당 얼마나 받았을까요? 그 돈은 어디서 나왔을까요???(세금이 아깝다...)?
	간식 얻어먹기 힘드네..ㅋㅋ?
	나이는 똥구로 처먹었나? 인생 여러가지로 사는데 참 가관이다. 또 간식은 처먹네.. 철들어라 추피낭들아.?
	미친 영감탱이들.. 용돈 몇푼에 자기 세월을 팔아 먹는구나.?
	저건 보수가아니다 꼴통들일뿐 ㅉㅉ?
	놀부심보는 아무것도 아닌듯 ?
	헐~~ 어르신들이 아니라 노인네....위로는 못할망정 뭐하는 것인지..넘 하시네요.
	자녀잃은 원통함을 빨리 풀어드려야되지 않겠어요?
	빨리좀해결해주세요!~~나랏돈받아 일하는분들아!?
	저 인간들은 지 손주가 세월호같은 사고를 당해도 저럴까? 노인이라면 초상집에서 어떤 행동을 취해야 할지 더 잘알텐데
	모른척 자식잃은 부모에게 달려드는 꼬락서니를 보니 누군가의 조직적 사주를 받고 동원된 사람들은 분명해 보이네.
	정부가 용돈주면 지 손주 목숨도 용돈 몇푼에 팔아넘길 인간들
	국민을 기만하고 유가족에게 피해를 주는 허위사실 유포의 중심에 저 노인들과 새누리가 지원하는 자칭보수단체들이 있는걸 봐도 저들의 배후는 한자리씩 해처먹으려 정권을 잡은 새누리임은 분명하고
	새누리는 자신들의 부귀영화를 위해서라면 자식잃은 부모들조차도 조롱과 폭력의 대상으로 삼는 반인륜적인 존재들로 국기및 국민을 해치고 나라를 망치는 악의 축으로 보임??
	연말 연애대상은 연애인들이 울겠군! 이정도 연기는 해야지 그래야 간식도 먹을거 아녀?
	누가 싸준건지 모르지만 도시락 맛있게 드시고 앞으론 그런짖 하시지 마세요?
	(정상이라면 저럴 수 없지) 저거 도대체 누가 사주하는거지? 누가 비밀요원 좀 파견해 보면 좋겠네~?
	아이고 할아버님들 추운날 괜히 밖에나오셔서 그러지 마시고 뜨신방에서 손녀 손자들과 같이 놀아주고 그러세요. 보기 안좋습니다..?
	니들 손주가 죽었어봐라.....
	이런 니기미......
	?
	저렇게 달려들어서 경찰이랑 몸싸움하는건 합법인가보네 ㅉ?
	가스통할베들은 꼭 이럴 때 이런다니까요... 나라망신입니다.?
	누가보면 광화문광장에 매일 산책하러나오는분들인줄알겠엌?
	이야 하루 일땅 버렸네 ?
	고려장제도 부활이 시급합니다..?
	와 진짜 왜저러지.. 싸이코같다?
	정말 속상합니다.
	생각이 다른분들과 이정도로 소통이 안된다는것이...
	어버이연합, 서북청년단, 한겨레청년단...등등... 어느단체가 후원하는지 궁금합니다.
	예전, 서북청년단이나 보도연맹 사건처럼 이승만 같은 사람이 있는건 아니겠지요?!!!?
	늙은놈들이 뒈질날이 다가오니 발광을 하는구먼, 지옥에 가거든 염라대왕한테가서 데모 해라.천당에 보내 달라고...개자식들,?
	저들을 왜 보수단체라고 말하지 가자양반??
	이럴땐 경찰이 마냥 밉지만은 않네요~
	저 노인네들 어떡하죠~~~???
	한숨만 나옵니다. 에휴~
	정치와 근현대사 교육이 꼭 필요하다는 생각이 듭니다.?
	어르신들 용돈도 충분하고, 여가거리도 충분하다면 저렇게 추운 거리에 나와서 헛짓거리 안하신다.
	저런 행동하게 뒤에서 사주하는 놈들이 더 나쁜 놈이지...?
	간식개꿀 ㅋ?
	나이먹는 법만 배웠지 사람되는 법을 배우지 못하였구나 노망난 노인네들 ?
	불법 점거라고 하는데;;불법 점거면 -0- 경찰이 이미 치웟겟지 이 노망난 할배들아...ㅉㅉㅉ 아들 손자보기에 부끄럽지도 않으심??? ㅉㅉㅉ?
	간식값 하셨네요.^^?
	간식이 목적인가??
	미친개에 몽둥이가 약이지?
	제발 단체로 목매고 자살좀 해라 산소아깝다 썩은내 나는 노인네들아
	보수 단체 라는 말 쓰기 쪽팔리지도 않나?? 선진국 가서 물어봐봐 저짓 하는게 자칭 보수 인지 아닌지를
	아마 잡혀가거나 총맞아 뒤질거같은데 ?
	와 보기 흉하네
	노인이면 노인답게 좀..
	?
	할아버지들이라 그런가 좀 귀엽게 느껴지기도 하네요...아직도 기운들이 넘치셔 ㅋㅋㅋㅋㅋ?
	저희 부모님이나 주변 어르신들 대부분이 세월호유가족에 안타까워하시는 분들이 굉장
	히 많습니다.. 일부 극보수 어버이연합단체의 비상식적인 행동에 대다수 국민은 잘못된 행동임을 아십니다.. 어르신들이 다 저러신것이 아니란걸 압니다.. 자식 잃어 슬픔을 가진 유가족에게 욕설과 폭력적 언사를 하는 것이 남녀노소를 떠나서 잘못된 행동임을 잊지 않겠습니다..동방예의지국이란 옛말을 스스로 무너뜨리는 행동들이십니다...?
	보수라
	너무 폭력적이다. 도대체 당신네들한테 얼마나 피해를 줬다고..?
	아버지연합 개뿔?
	늙은 노예들 불쌍하네 돈 얼마짜리들인가 이게 나라인가?
	의혹 음모론으로 소설을 써라 허위가 사실처럼 들리게?
	교통사고를 정치적으로 이용하다니 ㅉㅉ
	살인마 유병언과 이준석에게 따져 엉뚱한데 초점맞추지말고?
	이런ㄱㅐㅈ ㅗ ㅅ빨갱 이 ㅅㅐ기들?
	김어준 ㅋㅋㅋㅋㅋㅋㅋㅋㅋㅋㅋㅋㅋㅋㅋㅋㅋㅋㅋㅋ?
	모지? 지들만의 딴지세상놀이??
	아직도 입만 놀리고 있네... 노가리 그만 까고 그렇게 잘났으면 행동으로 뭔가 해봐?
	나라를 아주 개차반으로 만드는 개버러지들은 아작을 내야한다.
	세금처먹고 저것을 국정이라고 하고 있는 것인가??
	진실은 밝혀지리라 믿습니다. 유가족분들과 생존학생분들 힘내십시오.?
	예전처럼 금요일 밤에 올려줘여 ~!!!! 이젠 토요일에 영상 뜬다고 생각을 바꿔야 하나??
	피해자 가족이 팽목항에서 찝적댔던 놈이 짭새라고 했던 것 때문에 편집한 거냐? 아니면 애들 부모가 반대했나??
	응원합니다. 쫄지마~?
	결국 불방이 되는군요.. 용기있게 나와주셨는데 지켜드릴 힘 이 없어서 죄송하네요. 생존 학생들 부모님께서도 걱정이 많으시겠죠. 이제 시작하는 학생들이고, 그런 학생들이 공주님의 수첩에 블랙리스트로 적히길 바랄 부모님이 어디있을까 하는 생각도 드네요. 잘잘못을 가리고, 틀린것을 틀렸다고 말 하지도 못하는. 권력의 노예이고. 죽지 못해 사는 이 삶의 노예입니다. 국가의 주권은 과연 누구에게 있는 걸까요.?
	처음 나온 사진의 주인공은
	일본의 바이올리니스트 하카세 타로(葉加?太?)입니다
	아사하라 쇼코에 이어서 또 다른 일본인 클론의 등장이군요ㅋㅋㅋㅋㅋ?
	정말 이명박근혜 악몽이다. 이런 도적들을 모르고 뽑았다니. 박근혜는 대통령이냐 가정 주부냐? 도대체 이게 무슨 짓이야??
	박근혜가 사기꾼들에게 휘둘리고 있단 얘기 아냐? 무슨 불륜 드라마나 보는 아줌마도 아니고 국정을 이렇게 운영하냐??
	갈 수록 순수성을 잃고 너무 상업적입니다.
	정윤회건은 지들끼리 쇼하는 건데, 관심 없습니다.?
	ㅋㅋㅋㅋ 노래참 잘하네 ㅅㅂ ㅋㅋ 아 한참웃었닼ㅋㅋㅋㅋㅋㅋ?
	33회 왜이맇게 찾기 힘들죠? 안보여요 그리고 마이크는 왜4개가 있어요? 김감독님 안나오셨는데 마이크 많네요? 1부면2부도 있나요??
	잘봤습니다... 수고하세요~~?
	음치들의 합창 정말 재미 있었습니다. 유전자 결함. 누구나 하니씩은 있으니 비웃을 일이 아니지요.?
	출연자측에서 불방을 요청했군요....
	여러 가지 이유가 있겠죠...특히 이 사회 분위기를 보면, 이걸 정치쟁점화 시켜서 피해자들을 공격하는 악질적인 시도가 많으니까요... 용기를 내기가 어려울 겁니다.... 단지 사고의 피해자들이고 그 가족들임에도 불구하고 정치적으로 편향된 세력인 것처럼 몰아붙이는 분위기가 있으니까 어렵겠지요...?
	선글라스 오페라 유치원 수준이긴 하지만 상큼한 코미디였습니다
	김어준 최고 파이팅!?
	출연자들께서 여러 이유로 불방을 원하십니다. 계속 설득 중이나... 34회 때 설명하겠습니다. ?
	선글라스 오페라 교실. 두번 보니 캐웃기네. 음치들아!!!!!!!!!!!!?
	2부는 다음주 인가???
	칠푼이 쥐닭년이 2년도 안됐는데 벌써 도둑권력에 마취되어 헤어나지 못하누나.
	칠푼아.. 그 마취에서 깨어나지 말고 계속 하거라...
	그래야 멍청한 궁물들이 역으로 멍청함에서 깨어날 수 있겠기에.....?
	생존학생 내용이랑 희생자 어머니 편지 내용은 없네요..ㅠㅠ 언제 볼 수 있으려나..ㅠ?
	기자가 고발 당하나 지켜봐야 겠군.?
	베일에 가려져왔던 정윤회,
	최태민의 사위이자 밤의 대통령이라는 소문이 무성했던 정윤회.
	박지만과 사이가 무척 안좋다는 얘기는 정치부 기자들이 전부터 다 알고 있었다고.
	ㅎㅎㅎ?
	정윤회 따윈 듣고 싶지 않아~ 얼릉 2부!!?
	풀영상(한시간 사십분?오십분?)이 삭제 되어서 링크를 못해 드리겠네요.
	이래서 공개방송를 꼭 가야 하나 봅니다. 2부가 언제 올라 올지는 모르겠지만.. 검열이라고 밖에 생각이 안되네요.
	아니면 영상을 더 추가 할려고 하는건지.. 기존에 올라 왔던 영상들과 크게 시간 차이가 나는것도 아닌데 분할 해서 재 업로드를 하고,
	생존 학생들의 출연 인터뷰 장면. 2부로 넘어 갔지만. 꼭 보시길 바랍니다.
	저도 링크 걸어 주신분이 계셔서 봤었는데. 그 댓글이 삭제 되었네요. 한겨레 어떻게 된거니??
	원래 1시간 40여분정도 영상이었는데, 길다고 생각했는지 편집으로 잘라낸 듯?
	엇 박근혜라는 분 영화 카트에서 나오셨는데 파파이스에도 나오시네요?
	정윤회 건은 너무 편집해서 몬소린지를 몰겠다ㅠㅠ?
	2부에 생존학생들과 유가족이 나오려나 보죠??
	어떻게 된거지? 세월호 생존학생들 내용 없음.?
	잘리지 않은 파일 어떻게 볼수 있을까요?
	모지 내가 다운받아본거에는 세월호학생 유가족분나온거있는대 여긴 왜짤려있냐??
	제목과는 다르게 생존학생들은 내용에 없네요~?
	신동천
	세월호 유가족 폭행사건 의문점이 드디어 기사화됬네
	출처 다음아고라
	둘째날 효과란게 있다. 두번째는 왠지 더 아쉽다. 이번 공연도 그랬던 것 같다. 심기가 불편했던지 배우들은 밥 먹다 싸우기 까지 했다. 하지만 약간의 실패도 괜찮다. 흔들리지 않고 피어나는 꽃은 없으니까.
	다이빙벨 메인예고편
	다이빙벨 핫정보는 < 다이빙벨 The Truth Shall Not Sink with Sewol > 이곳에서!
	[Live] 사랑 그 몹쓸 병..
	5월에 불렀던 사랑 그 몹쓸병이에요.
	세월호 추모 기념으로 jtbc에서 마련한 나눔음악회에 참여했었어요.
	저때 노란 리본을 챙겨갔어야 했는데 미처 챙겨가지를 못했네요.
	아직도 그 아쉬움이 진하게 남아있는 무대네요. 노란 리본..
	마지막 가성이 조금 흔들렸지만, 방송에서 라이브로 완창을 했다는것에 만족한 사랑 그 몹쓸병 입니다.
	다들 즐감이요 ^^
	그 공동체의
	선장이고
	선원이다...
	사도바울처럼.
	모두를 살릴수 있는...
	기도로 깨어있고
	예수님의 이름으로
	외치면....
	모두를 살릴수 있는
	선장이고 선원이다...
	침몰하는
	세월호 안에
	구원이 임하게
	할수 있다...
	.
	.
	유라굴로 광품/ 말씀
	우리는
	반드시 침몰할...
	나라는
	가정이라는
	공동체라는
	직장이라는
	교회라는
	나라라는
	지구라는
	우주라는
	이 세상이라는
	세월호의
	선장입니다.
	가슴에
	예수그리스도를 모신
	모두를 살릴수 있는
	선장입니다...
	외쳐야합니다.
	오직"예수그리스도"
	그이름의 능력을.
	나는 밖으로 나왔어도
	나는 살았어도.
	반드시 침몰하는.
	누군가의 가슴으로
	어떠한 공동체로
	어떠한 지역으로
	어떠한 나라로....
	내가 그들을
	살리고 나는
	그 배와 함께 침몰하더라도
	들어가야합니다....
	그들을 살리고 죽어도
	나는 살수 있는
	부활의 예수님이
	함께하시기 때문입니다...
	반드시
	저물어갈 이 하루
	인생의 세월
	예수그리스도만을
	의지하여.
	구원이 임하길
	소망합니다~
	나만 살뿐아니라.
	내가 살게된 방법을
	선포하길 소망합니다~
	그렇게 전도하고
	그렇게 선교하길
	다집합니다~
	사공이 많으면
	배가 산으로 간다 했나요..
	침몰할수 밖에
	없겠지요.
	광풍이 이는
	바다를 건너는
	이 세상도
	마찬가지겠지요...
	내안에 예수그리스도를
	모시고
	내가 속한 모든
	공동체가
	내 안에 예수님으로 인해
	유일한 선장되신
	예수님으로 인해...
	모두가 살기를
	소망합니다..
	.
	.
	이 나라.
	온땅에 예수님을
	주로 모신 모든 영혼이...
	각자가 속한 공동체의
	생명을 살릴수 있는
	선장이니...
	예수님을 외치는
	그래서 그들의 귀에
	예수님을 들려줘...
	예수님을 부를 수 있도록
	그래서 구원을
	얻을 수 있도록....
	하게하소서...
	.
	.
	적어도
	내게 허락된
	모든 유형이든
	무형의 공동체든...
	예수그리스도를 외쳐
	구원이 임하게
	하소서...
	여러 날 동안 _x000D_ 해도 별도 보이지 아니하고 _x000D_ 큰 풍랑이 그대로 있으매 _x000D_ 구원의 여망마저 없어졌더라_x000D_ 여러 사람이 _x000D_ 오래 먹지 못하였으매 _x000D_ 바울이 가운데 서서 말하되 _x000D_ 여러분이여 _x000D_ 내 말을 듣고 _x000D_ 그레데에서 떠나지 아니하여 _x000D_ 이 타격과 손상을 _x000D_ 면하였더라면 _x000D_ 좋을 뻔하였느니라_x000D_ 내가 너희를 권하노니 _x000D_ 이제는 안심하라 _x000D_ 너희 중 아무도 생명에는 _x000D_ 아무런 손상이 없겠고 _x000D_ 오직 배뿐이리라_x000D_ 내가 속한 바 _x000D_ 곧 내가 섬기는 하나님의 사자가 _x000D_ 어제 밤에 내 곁에 서서 말하되_…
	사도행전27:20~26??
	선장과
	선언이 있었지만.
	실질적인 그 배의 선장은
	바울이었습니다.
	바울은 죄수의
	신분이었지만.
	담대히 외쳤습니다.
	그리스도인입니다
	죄인이라는 이야기입니다.
	스스로 죄인임을
	고백한 사람들입니다.
	죄인이지만.
	외쳐야합니다.
	담대히 외쳐야합니다.
	하나님께서
	구원의 방법을
	허락하셨음을
	그 방법을 따르는 자는
	외치는 우리의 선포를
	따르는 자는 구원을
	얻음을 외쳐야합니다.
	광풍이 몰아치는 바다같은
	우리의 삶에...
	어찌할바 모르는
	그들에게.
	선장이나 선장이 아니고
	선원이나 선원이 아닌
	그들에게....
	죄수의 신분이지만
	하나님을 힘입어
	외쳐야합니다.
	반드시!!
	한섬에 걸리리라.
	모두 구원을 얻으리라...
	그 한섬은 바로
	오직 한섬
	예수그리스도입니다....
	오직 한길
	예수그리스도입니다.....
	.
	.
	세상의 권세자들과
	정치가들이
	이 세상의 선장이 아니라.
	세상의 주관자인
	하나님의 뜻을 아는 우리가
	배가 어디로 갈지.
	그 끝을 아는 우리가...
	살수 있는 방법을 아는 우리가...
	선장이고.
	선원입니다.
	.
	.
	잘못된 복음을 전하는
	방송하라고 명한.
	그 선장은 사형을
	선고 받았습니다.
	배가 어떻게 될지 알고도
	침묵하고 도망친 자들은....
	무기징역을 선고 받았습니다..
	미혹하는 자들!
	그리고 복음앞에
	침묵하는 자들을 위한.
	하나님의 아픈 눈물이 바로....
	세월호 입니다.
	자신의 사랑하는 아들을
	죽이시면서 까지
	살리고자 했던
	하나님의 마음입니다.
	가슴에 새겨질
	잊혀지지 않을 그 희생을 통해...
	하나님의 뜻을 알길
	원하시는 것입니다...
	예수그리스도를 외치라는
	하나님의 뜻입니다.
	개헌론 과연 필요한가? :
	개헌을 가장 강력하게 주장한 정치인은 노무현 전 대통령과 이재오 의원이다. 노무현 대통령은 대통령 못해먹겠다고 수 십번이나 말해 언론의 호된 비판을 받았고 이재오의원은 무늬만 여당이지 박근혜정부에 사사간건 반정부선동을 해왔고 노선이 야당과 같다는 비판을 받아왔다.
	그들은 국정의 난맥상을 헌법에 책임을 전가했다. 노무현 대통령은 자기의 좌편향 이념 헌법을 바랬고 이재오의원은 자기의 좌편향 이념과 권력분산 헌법을 바랬다. 어느 것이나 위험한 개헌이기 때문에 국민이 반대한 것이다.
	야당이 반대하면 아무것도 할 수 없는 식물국회법을 만든 국회, 김일성 주체사상을 따르면서 북한이 전쟁을 일으키면 기간시설 폭파해 대한민국을 전복하려는 이석기 제명도 못 시키는 국회, 정부조직법통과를 늦추어 박근혜정부 출범도 늦추게 한 국회, 유족에게 끌려 다녀 세월호 특별법을 인질로 다섯 달 동안 단 한 건의 법률안도 통과시키지 못한 국회, 차라리 해산하라는 비판을 받는 국회, 그런 불신을 받는 국회가 추진하는 개헌이 국민에게 무슨 도움이 되겠는가? 국정실패 모든 책임이 국회에 있음에도 대통령제와 헌법에 전가하려는 정치공작이 아닐까?
	4.3 민주화운동, 5.18 민주화운동, 촛불정신 계승, 중대선거구제 등 개헌의 최대의 수혜자는 통합진보당과 종북세력과 야권연대가 될 것이 뻔하고 이념과 철학이 빈곤한 여당은 야당과 종북세력의 함정에 빠질 위험이 크다. 개헌은 심각한 국론분열을 일으켜 남남갈등의 혼란에 빠져 최악의 위기를 자초할 것이 뻔하다. 개헌봇물은 좌편향 종북세력과 야당과 여당내의 좌파세력에게 날개를 달아주어 최악의 위기를 자초하게 된다는 것을 명심해 대처하여야 할 때이다. 심각한
	현실 함께 대처해야지요
	새마음포럼 상임고문
	사단법인 새마음실천중앙회장
	김욱주 올림 애국!!
	진도 세월호 수색 마치고 광주비행장에서 이륙하여 계기비행으로 복귀비행
	2등 득표녀 가짜대통령 박근혜를 법으로 확실하게 끝낼 수 있는 방법 ##
	(대법원장 양승태의 멱살을 잡고 18대대선 선거무효 소송을 속행하라고 강제해야한다)
	사법부 최후의 보루 대법원 대법관 13명이 대한민국의 법치를 망가뜨린 대표적인 짓거리가
	바로 2013.1.4일 대법원에 제소한 18대 대선 선거무효의 소(2013수18)의 재판을 무기한 지연하고 있는 것 입니다.
	현재도 법적으로 유효합니다.
	대법원장 양승태이하 13명의 대법관들이 선거법225조항을 지키고 있지 않았기 때문에 '세월호 참사'를 가짜정부에서 일으킨 겁니다.
	헌법제1조2항, 모든 권력은 국민으로부터 나온다.
	(선관위 전산센터에서 사기데이터로 대통령을 만들었다.)
	헌법67조 : 대통령은 국민이 보통,평등,비밀,직접 뽑는다,
	("이명박",박근혜,김무성,원세훈,문상부,이종우,박혁진,유훈옥이 뽑았다.)
	헌법114조 : 선관위원들은 정치에 관여하지 못한다.등
	(헌법 위법한 선관위 이종우 중앙위원,문상부 사무총장,박혁진 전산센터장,유훈옥들이 새누리당 대통령 부정 선거라는 정치행위에 개입하였다.)
	상기 거명한 이명박,박근혜,김무성,원세훈,이종우,문상부,박혁진,유훈옥들은
	형법87조 내란범, 형법91조 국헌문란범들입니다.
	대법관 13명은 선거법225조 위법한 범법자들로 탄핵후 형사범으로 구속되어야 합니다.
	전 중앙선관위원장 김능환은 18대대선 책임자로 대법원에 제소한 18대대선 선거무효의 소 (2013수18)의 책임자이며,
	현 중앙선관위원장 이인복은 18대 대통령 부정선거 사후조작 책임자입니다.
	# 우선 18대 대선 선거무효의 소 (2013수18)를 대법원에서 재판 속행하게 하는 것이 가장 시급한 이명박근혜를 법정에 세울 수 있는 가장 효과적인 법적 조치입니다. #
	아직끝나지않은기다림
	안전한대한민국
	세월호 사고의 진상조사를 독립적으로 보장하기 위해...
	대통령이 임명하는 위원장 vs 세월호 유가족이 추천하는 위원장
	이 둘 중 누가 되어야 할까요?
	창현이를 잃은 아버지를
	무릎꿇게하는. 매몰차게.
	그런 동시대에. 우리가 있습니다.
	세월호 295번째 희생자 확인,
	생일날 돌아온 황지현 양…돌아와 줘서 고마워’
	세월호 사고 당일인 지난 4월 16일, 해경과 경찰, 진도 상황실 등에 격려비 명목으로 수백만원이 지급됐고,
	경찰청 정보보안과장과 정보국장에게도 돈이 지급됐군요. 그런데도 초기 대응이 그 모양 이였습니까?
	10/13 <우리의 하루> 광화문, 국회 앞, 청운동 농성장 하루 소식 → 옆으로 밀어보기 #세월호
	* 오늘 일정 중 오후 3시 충남대학교 간담회는 10/22(수)로 변경되었습니다
	세월호 참사때 희생된 단원고 2학년 3반 고 김시연 친구가 만든 노래...<야, 이 돼지야>
	울 아들, 7살 원영이가 불러요. ㅠ
	잊혀지지 않음으로 친구들의 한을 풀고자합니다.
	유튜브로 보시려면 아래로...
	오전9시
	DNA검사가 황지현양임이 확정되고 지현이 부모님은 체육관을 떠나실 준비를 하셨습니다...
	짜잔! 함께 완성한 걸개를 가을볕에 말리는 중 아이들이 특히 열심히 색칠해주었어요 그림에 우리의 미래를 담았습니다 smile 이모티콘:) #세월호
	저녁 7시부터 9시까지 강남역 11번 출구 앞에서 세월호 특별법 제정을 위한 서명지기 활동을 했습니다.
	고성능 엠프가 마련되어 모처럼 길거리에서 마이크를 잡아 봤습니다. 세월호 특별법은 절대로 유야무야 넘어갈 일이 아닙니다.
	세월호 특별법이 만들어지는 그날까지 끝까지 갑니다.. ^^
	내일이면 세월호 참사가 일어난지 6개월, 반년이 지난 날이 됩니다.
	아무것도 하지 않아 부끄러워 글을 올리지 못했습니다.
	과분하게도 저는 너무 잘 지냅니다. 오늘, 오래전부터 계획했던 바를 이루기 위해 일본 영사관에 비자를 신청하러 부산을 다녀왔습니다.
	부산역 앞에서 세월호 단식 농성을 보게 될 줄은 생각도 못했기에 마음이 무거웠습니다.
	아직까지 발견되지 못한 10명의 실종자.
	은사님의 사모님께 차마 이제 그만 내려놓고 원래의 삶으로 돌아가시라고 말도 못하고, 찾아뵙지도 못하는데 연락만 드리는 것이 죄스러워 하지도 못합니다.
	<다이빙벨>이라는 다큐멘터리 영화가 10월 23일에 개봉합니다.
	또 혹자는 종북좌파의 선동이라고 매도하겠지요.
	<천안함 프로젝트>라는 영화도 개봉을 못하게 했던 적이 있습니다. 석연치 않은 점을 파헤치고, 질문을 하는 것이 체제 전복의 시도입니까.
	아이들 수백명이 왜 죽게 되었는가를 궁금해하는 것이 어떻게 정치 논리가 될 수 있겠습니까.
	걸그룹 레이디스 코드가 안타까운 사고로 목숨을 잃었을 때도 많은 언론들과 SNS에서 애도를 표했습니다. 이른 나이에 미처 날개를 다 못 펼치고 떠난 안타까움이 컸기에 슬픔이 컸습니다.
	그보다 더 어린 교복도 못 벗은 영혼들이 한꺼번에 사라진 것을, 정확히 원인을 알고 다시는 반복되지 않도록 하자고 하는 것이 왜 잘못일까요.
	6개월 동안 웃지 말고 슬퍼하라는 것이 아니었습니다.
	신안 앞바다 홍도에서 배가 또 사고를 당하는 일이 있었습니다. 천만다행이도 한 사람의 인명피해 없이 구조되었어서 자연스럽게 넘어갔지만, 그 과정에서 세월호 때와 변함없는 문제가 발생했습니다.
	사고를 신고했으나, '사고 지점이 어디인지를 묻고', 끊어버렸다고 합니다. 민간인들이 구조를 했었습니다.
	이 소식에 분개했습니다. 하나도 바뀐 것이 없구나.
	그러나 언론도, 사람들도 반응이 없다는 것에 더 충격을 받았습니다. 언제든지 사고가 또 터질 가능성이 있다는 것.
	세월호 때문에 모든 국정이 멈춰서는 안되겠지만, 끊이지 않는 정쟁. 카카오톡의 검열.
	세상이 거꾸로 돌아가는 느낌입니다.
	어떻게 하는 것이 가장 현명한 처신인지 더 연구하고 있습니다. 행동할 수 없더라도 기억만 해주십시오.
	2014년 4월 16일. 대한민국의 시계는 아직 4월 16일에 멈춰 있습니다. 각 지역에서 상영하는 #세월호 참사에 관한 첫 다큐멘터리 <다이빙벨> 상영안내입니다. 아직 못보신분들께서는 시간내셔서 많이 관람해주세요.
	전원주 할머니!
	그토록 아끼는 아들이 #세월호 에 수장됐어도 특별법 반대할겁니까?
	이 할머니 엄청 좋아 했었는대 개념 상실 할머니였군요!
	안산 합동분향소 파란 가을하늘 위로, 봄에 떠난 아이들의 이름과 가족들의 바램을 새기고 국민의 마음을 띄웠습니다 #세월호
	세월호 사건 단원고 희생자가 찍은 마지막 동영상 복원본 공개.
	마지막에 한 대화가 맘아프네요ㅠㅠ
	살건데 뭔 개소리야? 살아서 보자
	하얀나비
	2014.04.16. 4반 단체톡. 사라지지 않는 숫자.
	끝까지 모두를 사랑한다고 했던
	웅기야. 무섭고 추웠을텐데..
	끝까지 밝힐게요.
	세월호 사건을 다룬 영화
	'다이빙벨' 이 개봉했다고 합니다
	세월호 사건을 잊지 말아주세요
	세월호 사건은
	끝나지 않은 사건입니다
	[#세월호 200일] 특별법 제정, 이제 겨우 한 걸음을 떼었습니다. 다시 긴 싸움을 준비하며 희생자분들께 잊지 않겠다고 끝까지 함께 하겠다고 다짐하러 갑니다. 거리에서 만나는 시민 여러분께도 이제 시작이라는 말 전하려 합니다. 서울광장 합동분향소까지 행진합니다
	4반 강혁군은 핸드폰을 두고가서 집에서 울린 단체카톡방. 최성호군의 마지막 메시지. 엄마아빠가 멈출수 없는 이유.끝까지 사라지지않은 숫자.21 .
	광화문 광장에서 세월호 진상규명을 외치는 삼순이 아빠 맹복학님. 세월호 참사 이후로 참 많이 애써오셨죠. 몸사리며 일신의 영달만을 꾀하는 연애인들에게 경종을 울리시는 분입니다.
	11/23 <우리의 하루> → 옆으로 밀어보기 #세월호
	2학년 1반 우소영.생일축하해요.
	아버지께서 보내주신 사진입니다.
	ㅋ 이젠 욕도 안나온다
	76일 간의 청와대 앞 기다림을 마치며 오늘 오후 2시, 기자회견과 함께 청운동 농성장을 정리합니다. 기꺼이 이웃이 되어주신 청운효자동 주민분들, 이곳까지 찾아와 따뜻한 연대의 마음 나눠주신 모든 분들께 감사드립니다 #세월호
	단원고 2학년 8.9.10 반 출석부.
	노란색만 생존.
	11/29 <우리의 하루> → 옆으로 밀어보기 #세월호
	매주 금요일 저녁 7시, 광화문 광장에서 #세월호 와 인권을 이야기합니다
	당신의 권리가 나의 권리, 그래서 ‘우리’의 권리입니다
	돈없어서 세월호 인양포기한다는데..
	근데,
	1천억이나 모인 세월호 기금은 어디간거야 그럼?
	제주는 매주 토요일 7시 30분에 시청앞에서 세월호 진상규명을 요구하는 집회가 있습니다. 전국집회 양상이 그러하듯 인원수가 줄고 있습니다. 세월호 이전과 이후를 바꾸는 힘은 국민에게 있습니다. 함께 해 주세요. #세월호
	나참...
	어제 수색중단 발표했고 가족은 아직 채육관에 계신데 의료진이 가장 먼저 철수한다고 난리.
	한국은 세월호 이전처럼 살 수 없으며, 이·박 정권 역주행에 불량국가로 회귀했다고 백낙청 서울대 명예교수가 장문의 글을 적었습니다. 우리가 나아갈 방향도 제언합니다. http://goo.gl/4OwTMQ
	11/24 <우리의 하루> → 옆으로 밀어보기 #세월호
	지난, 4월 16일은
	하늘이 무너지는 슬픔의 날입니다
	'미안하고, 미안합니다'
	다른 말을 찾을 수없었습니다.
	'잊지 않겠습니다'는 다짐으로
	슬픔을 견뎠습니다.
	'잊지 않겠다'는 한 사람, 한 사람의 마음이 모여 '4.16 세월호 참사 기억공간'(서울도서관 3층)으로 상설화됩니다.
	이곳에서 416 세월호 참사 희생자들은 우리 마음속 별이 되어, 살아남은 '우리들의 나침반'이 될것입니다.
	역사를 잊은 민족에게는 미래가 없습니다.
	오늘, 오후 1시 30분부터 유족들과 함께하는
	새로운 기억공간에서의 첫 추모에 함께해주세요.
	11/4 <우리의 하루> 광화문, 국회 앞, 청운동 농성장 하루 소식 → 옆으로 밀어보기 #세월호
	제주도 강정마을 미해군기지 반대 농성장
	정의구현사제단 문규현 신부님께서 함께 계십니다.
	이곳 주민들도 자신들의 고통만으로도 버거울텐데 세월호 유가족들의 고통까지 함께 위로하고자 하십니다.
	세월호 수색종료...
	많이 안타깝고
	잠수사 분들 고생많으셨습니다
	4월 16일 에서 멈춘시계...
	우리가 잊지 않는 한 진실은 침몰하지 않습니다...
	추운날씨에도 광화문광장에서 진실을 알리려 애써주시는 촛불 시민들... 감사합니다... #세월호 #바꾸세
	11/6 <우리의 하루> 광화문, 국회 앞, 청운동 농성장 하루 소식 → 옆으로 밀어보기 #세월호
	사람은 누구에게나 지금 생에서의 해야할 몫이 있다고 합니다.
	짧게 부모님 곁에 머물다 하늘나라로 간 성호의 몫은 우리에게 절대 잊지말아달라는 사명감을 우리에게 준게 아닐까합니다.
	수목장으로 성호를 보냈던 부모임은 얼마전 친구들이 있는 납골당으로 집을 옮겼습니다. 성호의 집에 고양이를 넣어준 엄마 아빠는 성호가 남긴 나무팻말애 쓴 글을 보고 알게되셨다고 합니다.
	EBS 2부... "당신의 가족은 안녕하십니까?" 지금 방영중이군요.... ㅠㅠ #세월호
	[광화문 촛불] "우리가 저마다 힘에 겨운 인생의 무게로 넘어질 때 그 순간이 바로 우리들의 사랑이 필요한 거죠" 이소선 합창단에서 멋진 노래로 따뜻한 마음 나눠주고 계십니다 smile 이모티콘:) #세월호
	세월호 집회에 참여햇다는 증거를 찾기 어렵다고 판단한 경찰이 집회참가자가 입었던 옷을 압수수색하겠다며 집으로 들이닥쳤습니다. 이런 사건으로 이렇게나 쉽게 영장을 발부해주는 법원과 판사도 문제가 있습니다. 영장발부가 자판기를 통해 이루어지는것도 아니고... 세월호참사 희생자들을 추모했던 검경의 탄압이 점점 더 노골적으로 이루어지는 것 같습니다..
	11월 4일 청운동에서의 마지막밤
	찬바람에 부쩍 쓸쓸해진 엄마아빠의 그리움은 깊어가고.
	무심코 밖에 나와보니 예은아빠 머리위로 감나무에 3개의 감이 열려있었습니다. 그동안 예쁘게 익을 때까지 아무도 모르고 있었는데 마치 그동안 바라보고 있었던 것 처럼. 마지막 날 밤에 엄마아빠의 눈에 보였습니다.
	이제 다시 시작하는 마음으로.
	진상규명의 절차와 과정. 그리고 처벌까지.
	시민이 지켜봐야할 때가 아닌가 합니다.
	기억하시나요? 세월호 참사가 '돈 때문에' 벌어졌다는 사실을.
	<11/13(목) 세월호 주요일정>
	#세월호 참사 212일,
	★광화문 광장 농성 123일
	◆16시
	<광화문 TV> 생중계 시작!!
	: 매일 16시~21시까지
	세월호의 진실을 전합니다.
	: 국민간담회, 특별법해설,
	보이는 라디오, 촛불문화제 등
	다양한 프로그램 진행
	: 아프리카tv에서 <광화문TV>를
	검색해주세요.
	: 광화문 세월호광장
	♥많은 시청바랍니다~!!
	11/9 <우리의 하루> 광화문, 국회 앞 농성장 하루 소식 → 옆으로 밀어보기 #세월호
	사랑은 마음을 공유하는 것입니다.
	사랑은 행동하는 것입니다..
	광화문의 밤은 이렇게 사랑이 넘쳐 흐릅니다..
	#세월호 #바꾸세
	세월호 1등 항해사를 바꿔치기 했군. 국정원작원으로 의심되든 1등항해사가 다른 인물로 나타났다. 그리고 기관의 특수화학약품 처리반도 그리될까?
	“#세월호 침몰 사고 이후 사회가 이 아이들을 어떻게 대해야 할까, 어느 정도 힌트를 제시해야 한다는 사명감에서 만든 영화다. 아이들도 스스로를 구원할 수 있다. 그걸 알아줬으면 좋겠다.” <#거인> #김태용 감독
	김태용 감독의 가슴아린 자전담 <거인> 풀 스토리, 들어보시죠. 인터뷰 | <거인>③ “세월호 침몰 이후, 한국사회에 고한다
	이렇게 시작한 청운동 농성장이 내일 기자회견 후 철거 합니다..세월호 참사 진상규명은 이제부터 시작인데 많은사람들이 끝난거 아니냐구 합니다..
	아직 진도에는 9명의 실종자가 남아 있습니다..
	뭐가 끝난거죠?
	세월호 참사 100일째, 팽목항에는 '하늘나라 우체통'이 세워졌습니다. 우체통을 세운 송길원 목사는 “슬픔에는 유통기한이 정해져 있지 않다. 빨리 일어나라고 하는 건 한번 더 상처를 안기는 꼴”이라며 “충분한 시간을 보내면서 진심으로 함께 아파해야 이겨낼 수 있다”고 말했습니다.
	11/13 <우리의 하루> → 옆으로 밀어보기 #세월호
	지난 1일 세월호 참사 200일을 맞아 공개된 특집 다큐 '정부와 검찰은 밝히지 못하는 세월호의 진실' 영상이 온라인상에서 화제가 되고 있습니다. '진실은 침몰하지 않는다'는 부제의 이 영상은 3일 유튜브와 페이스북 등 SNS에서 널리 공유되고 있다는군요. http://omn.kr/aq15
	참사 200일, 세월호 생존 학생의 편지
	진짜 눈물나네요.. 꼭 보시길 바랍니다.
	돈보다 생명!
	[#세월호 200일] 가족들이 맨 앞에 자리하셨어요. 아직 돌아오지 못한 9분이 계시기에 오늘의 추모식은 온전한 추모일 수 없습니다. 특별법 제정으로 이제 막 진실을 향한 첫걸음을 뗐을 뿐입니다.
	지난 200일 동안 가족분들이 앞에 섰다면, 이제 우리가 가족이 되어 그 앞에 서야 하지 않을까요? 다시는 없어야 할 참사를, 안전한 사회를 만들기 위한 우리의 마음을 다시금 모아주세요.
	가수 이상은님의 목소리가 울려퍼지는 청계광장에는 많은 분들이 함께하고 계십니다. "잊지않을게 끝까지 밝혀줄게"
	[속보]정부, ‘세월호 수색작업 종료’ 발표
	2014.11.26 안산분향소.
	한번 뭉칠까요?
	#세월호 희생자를 위한 기억공간에는 희생자들을 추모하는 종이배 와 노란리본이 전시되어 있고 한쪽 벽에는 부모님들이 쓴 편지와 희생자들이 살아 숨쉬며 날아가는 것을 표현한 노란별과 노란나비가 꾸며져 있습니다.
	유가족들은 말합니다.
	"영원히 기억해 주세요"
	#세월호
	16일 도봉416약속지킴이 첫 행동 세월호 참사를 잊지 않겠다 진실이 밝혀질때까지 노란리본을 달고 다니겠다는 의미로 자신이 달고 다니는 노란리본과 함께 sns에 글을 올렸습니다
	함께 해준 유진누나, 세동,유경,동완 현웅 감사
	11일 오후 서울 광화문광장 세월호 농성장 앞. 농성장을 철거하겠다고 달려드는 어버이연합, 한겨레청년단 등 보수단체 회원들...12일 오늘도 농성장 철거를 위해 광화문광장에 모이기로 하면서 또 다시 충돌이 우려됩니다.
	<11/19(수) 세월호 주요일정>
	#세월호 참사 218일,
	★광화문 광장 농성 129일
	◆16시
	<광화문 TV> 생중계 시작!!
	: 매일 16시~21시까지
	세월호의 진실을 전합니다.
	: 국민간담회, 강연 및 토론,
	보이는 라디오, 촛불문화제 등
	다양한 프로그램 진행
	: 아프리카tv에서 <광화문TV>를
	검색해주세요.
	http://play.afreeca.com/sewolho416
	: 광화문 세월호광장
	♥많은 시청바랍니다~!!
	◆19시
	<진실을 밝히는 촛불문화제>
	: 광화문 세월호광장
	★진실규명의 시작은
	당신이 <4.16약속지킴이>가 되는 것입니다. 가족이 되는 것입니다.
	국회 본회의에서 ‘세월호 3법’ 통과 직후...
	웃는 여야 원내대표단, 그리고 우는 세월호 참사 유가족들 (권호욱 선임기자)
	조미선 집사(50)가 광화문광장에서 특별법 서명운동을 하며 유가족과 함께 시간을 보낸 지 3개월이 지났습니다. 그는 세월호 현장, 유가족이 있는 곳이 '선교지'라고 했습니다. 세월호 유가족은 "모든 기독인이 조미선 씨만 같으면 좋겠다"고 합니다.
	눈오는 12월 2일 안산분향소.
	얼마전 생일이었던
	1반 우소영양 아버지가 밤을 지새고 계십니다.
	세월호 사고난이후 세월호 팔찌를 항상 차고 다니네여.. 진짜머싯는듯!!
	세월호 유가족들은 외면하고 다른사람과 인사하는
	박00
	광화문 사진...
	아직 빈 자리가 너무 많네요...ㅠㅠ
	#세월호 #바꾸세
	' 세월호 인양 포기 '
	6~~~세월호 304 잊지않을게
	2014.04 16 우리가 잃어버린꿈
	1반 박성빈양 생일입니다. 장학금을 타서 집에 목욕탕을 리모델링해준 성빈이. 태어나줘서 고맙고 지켜주지못해 미안합니다. 잊지않을게요.
	#세월호 의 실질적 소유자가 국정원임을 거의 확신 하셨던 이재명 성남시장님..
	월간중앙의 < #양우공제회 >관련 기사를 보니 세월호 주인이 국정원 일수도 있겠다 싶군요
	12/3 <우리의 하루> → 옆으로 밀어보기
	보고싶은..잊지 않을게.
	용기있는 분
	세월호 사고난이후 세월호 팔찌를 항상 차고 다니네여.. 진짜머싯는듯!!
	올 크리스마스는 엘로우 그리스마스 어떠세요? 세월호 참사를 기억하고, 철저한 진상규명과 책임자처벌, 안전대책을 마련하고, 유가족과 아픔을 공유하는 따뜻한 크리스마스. 바쁜 연말이지만 잊지 않겠습니다. #세월호
	이른 아침. 따뜻한 소식 전합니다.
	힘껏 퍼트려주세요!
	잊지않아요. 결코 헛되이하지 않겠습니다.
	ㅡ1차 라인업입니다
	잊지 말아야할 얼굴들
	지켜주지못해 미안합니다.
	2014.04.16 잊지않을게요
	[공유해주세요]
	*세월호 인양촉구 청원운동*
	실종자들을 끝까지 찾아내고 침몰의 진실을 규명하기 위해서는 선체 훼손 없는 온전한 인양을 해야 합니다.
	아래 페이지에 가셔서 이름과 이메일만 쓰시면 인양을 촉구하는 청원서가 대한민국 정부(총리실)로 바로 팩스 발송됩니다.
	많은 참여와 공유 부탁드립니다.
	세월호 인양촉구 범국민 청원 운동
	세월호 참사 260일째
	슬픈 2014년, 304명의 고귀한 생명이 바닷속으로 사라졌다.
	그리고 252개의 책상들이 주인을 잃었다.
	4월 16일에 멈춰진 시간
	잊지 말자..
	2014.04 16.우리가 잃어버린 꿈.
	2학년 7반 이민우군 생일입니다. 수학여행안가면 안되냐고 몇번이나 물어보던 민우군. 그래도 가야하지 않겠냐고 설득한 민우아버지는 광화문을 지키십니다. 오늘 하늘공원 민우군 보러가셨습니다. 민우군 태어나줘서 고맙고 지켜주지못해 미안합니다.
	기도합니다...
	함께합니다...
	세월호 참사 책임져야할 사람
	부끄러운줄 모르는 새누리,
	세월호 유가족들이 돈 요구를 했다며 또 유언비어 살포중?
	새누리 김재원씨! 담뱃값 인상이 부자 증세라며 말도 안되는 주장으로 국민들 열받게 하더니 이번엔 유가족들이 특별위로금을 요구 했다고?
	누가 요구했는지 정확히 밝혀라?
	정말 지긋 지긋한 새누리! 질린다 질려!!
	21~~~자로 - 네티즌 수사대
	오늘도 이들의 이름을 불러봅니다.
	어서 돌아오세요.
	어서 돌아오세요.
	어서 돌아오세요. #세월호
	2014.12.16. 눈보라치는 진도 팽목항.
	소영아빠. 고운아빠가 보내주셨습니다.
	배우 최민수씨도 세월호의 아픔을 함께했네요. 그 심경을 오마이스타에 전했습니다.
	쇼크상태의 아이가 왜 바그네의 현장방문 자리에 왔느냐는 한겨레 기사에 명예훼손 소송을 하려면 고소주체가 박그네가 돼야 한다는 얘기임
	잊지 않겠습니다>
	침몰하던 그 시각 “사랑해요“ 마지막 문자…딱 한 번 볼 수 없겠니?
	방송작가 꿈꾸던 유혜원 양에게 아빠가 보내는 편지입니다...
	http://t.co/HNBMbE398R #세월호 #바꾸세
	세월호 참사를 기억하기 위한 달력이 나왔습니다. 달력의 이름은 '살아라, 그리고 기억하라'...나희덕 시인이 지었다고 합니다. 휴일이 의미 없는 유가족들의 마음을 헤아려 공휴일 표시를 하지 않았다고 하네요. 기사>>
	이곳은 참 따뜻합니다... 사랑이 모여있는 곳이니까요... 광화문 7시 세월호 추모미사... 어서어서 오세요^^
	잊지 말아야 할 얼굴들
	지켜주지 못해 미안합니다
	2014. 04. 16 잊지않을게요
	2학년 7반
	단 한명의 생존자 뿐이고....
	선생님 포함 모두 희생된.....
	...........................
	광화문의 마지막 공연...^^
	새해 복 많이들 받으세요~~~??????????
	#세월호 #바꾸세 #하울림
	교육부가 세월호 참사 관련 박근혜 대통령 비판 교사들에 대한 자택주소와 휴대폰번호 등의 개인정보를 제출할 것을 시·도교육청에 비공개로 지시한 사실이 드러났습니다
	“하필 왜 저를 붙들고 그렇게 천연덕스레 연기를 하셨나요?” 세월호 유가족 박순미씨가 청와대에서 다시 박 대통령을 만나면 이렇게 묻고 싶다며 인터뷰했습니다.
	“어깨 감싸며 세월호 진상규명 약속… 박 대통령의 그 말을 믿었는데…”
	http://www.hani.co.kr/a…/society/society_general/671286.html
	***
	[이 사람] 박 대통령 면담 그후… ‘수빈 엄마’ 박순미씨
	박근혜 대통령은 지난 5월16일 세월호 유족들을 청와대에서 만나 “언제든 유가족들을 다시 볼 것”이라고 약속했다.(사진) 하지만 박 대통령은 그날 이후 지금까지 유족들을 다시 만나지 않았다.
	“하필 왜 저를 붙들고 그렇게 천연덕스레 연기를 하셨나요? 당신 말을 곧이곧대로 믿었던 내가 부끄럽기만 합니다. 그때 도대체 왜 그러셨어요?”
	그렁그렁 맺힌 눈물을 훔치던 박순미(40·얼굴 사진)씨는 “그럴 일 없겠지만, 만일 내가 박근혜 대통령을 다시 만날 수 있다면 꼭 이렇게 묻고 싶다”고 했다. 그는 세월호 참사로 희생된 경기도 안산 단원고 학생 250명 가운데 한 명인 2학년 7반 고 이수빈(17)군의 엄마다. 박씨는 지난 5월16일 세월호 유족의 청와대 방문 이후 국민들의 뇌리에 가장 깊숙이 남아 있는 유족 가운데 한 명이기도 하다.
	*
	세월호 침몰 사고 한 달 만인 5월16일 유가족들을 청와대로 불러 만난 박 대통령은 당시 처연하게 청와대를 나서는 유가족들을 문밖까지 배웅하며 ‘참 따뜻한 대통령’이란 이미지를 심었다. 박 대통령은 이날 배웅 도중 슬픔에 잠긴 한 여성의 어깨를 감싸며 위로했고 청와대는 이 장면이 담긴 사진을 언론에 뿌렸다. 이 여성이 바로 수빈군의 엄마 박씨다.
	그는 당시 ‘언제든 유가족들을 다시 볼 것이다. 무엇보다 진상규명에 유족 여러분의 여한이 없도록 할 것이다’라는 박 대통령의 말을 철석같이 믿었다. 그러나 200여일이 훌쩍 지난 지금, 박씨는 그날 대통령에 대한 믿음이 얼마나 부질없던 것인지를 되뇌며 뼈저린 후회를 하고 있다.
	*
	지난 23일 오전 세월호 참사 희생자 정부합동분향소가 차려진 경기 안산 화랑유원지에서 만난 박씨에게는 대통령에 대한 실망과 분노, 좌절만 남아 있는 듯했다.
	박씨는 박 대통령을 만난 당시 상황을 또박또박 설명했다. “면담을 마치고 앞에 먼저 나가시던 대통령이 갑자기 돌아서면서 제 손을 꼭 잡았어요. 그리고 어깨에 손을 얹고 도닥이며 위로했어요. 너무 고마워서 제가 ‘우리 아이들 죽음이 헛되지 않게 부탁드린다’고 하니 (대통령께서) ‘걱정하지 마세요’라고 했어요.”
	박씨는 “대통령께서는 그때 유족들의 하소연을 하나하나 메모하면서 ‘진상규명이 이뤄져야 한다고 생각한다. (유가족들을) 다시 한 번 만나겠다’고 말씀하셨다”고 기억을 떠올렸다.
	하지만 그때뿐이었다. 박씨는 “그처럼 따뜻하고 자상한 모습을 보였던 대통령이 그날 이후 우리 아이들 얘기를 입 밖으로 꺼내는 것을 본 적 없고, 우리를 만나준 적도 없다. 모든 게 연기였다는 것을 뒤늦게 깨닫고 또다시 가슴을 치며 울고 말았다”며 가늘게 떨었다.
	*
	반장이었던 아들을 대신해 2학년 7반 유가족 반 대표를 맡았던 박씨는 “대통령에게 ‘저를 기억하십니까? 아이들의 한을 풀어주겠다는 약속이 고작 유가족들을 외면하고 사고의 진상규명을 가로막는 이상한 특별법을 만들도록 하는 겁니까? 대답 좀 해보세요’라고 말하고 싶다”며 서러운 듯 눈물을 떨궜다.
	박씨는 지난 22일 아들 수빈이가 잠들어 있는 경기도 평택 서호공원에 다녀왔다. 그는 “아들의 납골함을 어루만지며 ‘절대로 저승으로 떠나지 말고 너희를 잊으려는 대통령과 정치권을 끝까지 지켜봐야 한다’고 기도했다”며 분을 삭이지 못했다.
	“시간만 흘러가길 바라는 정치권의 움직임에 대한 분노와 좌절로 이젠 대인기피 증세까지 나타나기 시작했다”는 박씨는 최근 반 대표 자리를 내놨다. 그는 “아이들의 한을 조금도 풀어 주지 못한 탓에 수빈이 아빠는 요즘도 새벽마다 집 창문을 열고 비명이나 다름없이 아들의 이름을 부르고 있다”며 흐느꼈다.
	충격, 분노 ] 지금도 국가는 사익만을 챙기고 있다. 국민은 존재 하지 않는다.
	박근혜 씨 이런식으로 국가 운영하려거든 퇴진해야...[세월호 생존 여학생 자살 시도, 생명엔 지장 없어
	홍가혜씨는 세월호 사고 이틀 뒤 MBN 인터뷰 발언이 문제가 돼 해경의 명예를 훼손한 혐의로 구속됐습니다. 보석으로 풀려나 선고를 2주 앞두고 있는 그를 만나 당시 사건의 실체에 다가갔습니다.
	오늘은 천국에 있는 예지, 찬우, 민우의 생일 입니다...
	#1111 번으로 축하 문자도 부탁 드릴께요..
	그리고 건우 어머님 생신 축하 드립니다~ #세월호 #바꾸세
	12월 30일 화요일 오후7시.
	지리산살래골합창단.2014년 마지막 연습 겸 송년회...
	나중에 도법스님도 합석. 세월호에 대한 결의를 나누는 자리가 되었다..
	살래골합창단. 세상과 어우러지는 하모니. 고맙습니다.
	'잊지 않겠습니다.' 여기 세월호 사건을 잊지 않기 위해 분투하는 사람들의 이야기가 있습니다
	내일(12/9) 조계사에서 열리는 #세월호 참사 진상규명 국제워크숍 참석을 위해 한국을 방문한 후쿠시마 원전 피해자인 고와타 마스미님이 서울시청 분향소와 광화문 농성장을 방문해 세월호 유가족 분들과 이야기를 나누고 계십니다. 철저한 진상규명, 책임자 처벌. 일본과 한국 두 국가 모두 반드시 해야 합니다. 해외 사례에서 본 세월호 진상규명이 나아가야 할 길 국제워크숍에도 많은 참석 부탁드립니다.
	홍순겸 회장은 실종자 수색 문제로 회사에 출근하지 못하는 직원의 사표를 받아들이지 않고 매달 급여를 지급했다.
	"딸을 잃은 아비의 심정을 내가 어찌 이해할 수 있겠느냐"
	'잊지않을게' 세월호 추모문화제>
	'2014년 4월 16일' 잊지 않겠습니다.
	엊그제 저녁 강남역에서 세월호 진상규명 촉구 서명을 받고 있는 분들을 응원하러 가서 30분 정도 칼바람을 맞고 서있었더니 바로 감기에 걸렸습니다. 서명지기들은 매일 그런 추위에 2시간씩이나 길거리에서 시민들에게 호소하고 있습니다.
	오늘 저녁에는 시청광장에서 촛불문화제가 열리고 있답니다. 엊그제보다 더 추운 날씨임에도 많은 시민들이 모여서 세월호 유가족들을 위로하며 아픔을 나누고 있습니다.
	2014년은 국가가 참으로 많은 국민들에게 크나큰 상처와 고통을 줬던 해가 아닌가 싶습니다. 그 상처와 고통이 이 추위와 칼바람을 무릅쓰고 시민들을 길거리와 광장으로 나오게 만드는 것 같습니다. 이렇게라도 하지 않으면 그 아픔을 견뎌낼 수 없기에..
	도대체 당신들이 무슨 짓을 한 것인지 알기나 하는가?
	#세월호 실종자 양승진 교사 아내 유백형 씨, 8개월째 기약 없는 기다림...
	“뼈 한 조각이라도 하나님 계신 곳으로 보내고 싶어” http://t.co/Wt3Whc8Bsb 선생님 꼭 돌아오세요!! #바꾸세 #하울림
	세월호 사고로 딸을 잃은 아버지의 사표를 반려하고 딸을 찾느라 출근하지 못함에도 계속해서 급여를 지급해 주신 홍회장님의 직원에 대한 배려와 사랑의 마음에 큰 감동을 받습니다. 토사구팽이 난무하는 이 시대에 노블레스 오블리주를 몸소 실천하시고 귀감이 되어주셔서 감사드립니다.^^
	공유 부탁드립니다.
	세월호 인양은 진실규명을 위한 첫걸음 이다. 사람이 살고 사람이 통치하는 나라라면... 민주주의가 살아 있고 정의가 살아있는 국가라면 인양하여 진실을 밝혀라!
	2014년 크리스마스 이브는 안산에서 함께하면 어떨까요?
	시민과 함께하는 416 문화제
	<함께 가자 우리 이 길을>
	12/24 저녁 7시, 안산 합동분향소 #세월호
	광화문 락 패스티벌에 초대 합니다.
	슬픈 14년을 희망15년을 함께 보내자는 의미에서 #세월호 304명의 유가족 분들이 시민들을 초대 했습니다.
	12월 31일 오후 3시 04분 광화문에서 100만시민 함께합시다. #바꾸세 #하울림
	'세월호의아픔을함께하는이땅의신학자들'이 <곁에 머물다>라는 수필을 출판했습니다. 참사 이후 그들이 겪은 '신학적 멘붕'을 담았습니다.
	광화문광장에서 신학자들과 북 콘서트를 함께한 고 유예은 양의 어머니 박은희 전도사는 이 현장이 마치 세례 요한이 '회개하라'고 외쳤던 광야와 같다고 했습니다. 그는 참사 이후 새로운 신학에 대한 담론이 많은 기독인에게 다뤄지길 바란다고 했습니다.
	#세월호 #박은희 #유예은 #신학자 #곁에머물다
	■ <#뉴스앤조이> 주요 기사 자동 공유 신청 : http://boosteng.com/newsnjoy
	☞ 주요 기사를 신청자 페이스북 타임라인에 자동 공유해 주는 기능
	■ <뉴스앤조이> 응원하러 가기 : http://www.newsnjoy.or.kr/com/hw.html
	<오마이뉴스>는 올 한해 우리를 웃기고 울린 '말'을 모아봤습니다. 세월호 참사와 프란치스코 교황 방한 등 정신없이 쏟아진 이슈 속에서 최종 10개를 선정했는데 고승덕 전 서울시 교육감후보의 "미안하다" 절규가 최다추천을 받았습니다. '2014 올해의 말말말' 더 보시려면 http://omn.kr/b5e7
	광화문 #세월호 촛불 <진실을 향한 걸음> 봄눈별 님의 연주로 시작했어요. 오늘은 따끈따끈한 가래떡과 함께 합니다. 광장으로 어서들 오세요.
	날씨가 너무 춥습니다. 이렇게 추운 날씨에 오늘 고공농성에 돌입한 쌍용차 해고노동자들, 농성장 근처 전광판 위에 계신 씨앤엠 노동자들에게도, 광화문에서 연대의 마음을 보냅니다.
	오늘은 안산에서도 가족들과 함께 하는 문화제가 열립니다. 올 한 해 #세월호 가족이 되어주셨던 많은 분들, 크리스마스 이브에도 함께 해주세요 smile 이모티콘:)
	<함께 가자 우리 이 길을>
	12/24(수) 저녁 7시, 안산 합동분향소
	<잊지 않겠습니다>
	엄마 일 많이 도와줬지…꿈에 장가 보내 달래서 슬펐지만 부디 행복하길...
	공무원 꿈꾸던 김동영 군에게 엄마가 보내는 편지입니다...
	http://t.co/wefH9p5P0p #세월호 #바꾸세
	청와대, 세월호 유족 취재하는 기자들 향해 "카메라 빼라":http://ln.is/youtu.be/ZRLWW
	이젠 청와대가앞장서서 취재의 자유를 뺏을려는것아닌지 모르겠네요, 혜효 ㅠㅠ
	세월호 당일 정윤회씨가 만난 사람은.. ＇알선수재＇ 실형 산 역술인 http://media.daum.net/v/20141031030512092 …풋~ 7시간동안 어디 있었냐니까? 이것을 믿으라고? 사기꾼말을?
	해경이 다 왔다는데... 나 살고 싶어요 세월호 가족위 미공개 영상 추가 공개 - 오마이뉴스
	'다이빙벨'은 시작일 뿐..."세월호 연장전 돌입한다" http://omn.kr/aoye 하성태 기자
	고통스러운 세월호 사고를 기억하는 게 타인과 소통하는 예술의 본질적인 의미인 것 같다.
	오늘날의 민주국가라는 나라에서 이런 미친짖거릴 하는 국가가 우리말고 또 있을까요? 박그네 시정연설 골빈인간들의 박수6회...세월호참사에 한마디 언급없이 공무원연금개혁과 서민세금200%이상 증세만
	대통령의 세월호 유족 외면 화면, 청와대 요청으로 기자단이 뺐나?
	http://www.mediaus.co.kr/news/articleView.html?idxno=45148 …
	청와대 기자단에 '삭제' 요청 있었다… YTN노조, 보도국장에 문제제기
	세월호 사건이 지겹다는 사람들이 있습니다. 저는 정말 그런 당신들이 지겹습니다. 그러고도 자기 아이들은 사랑하십니까? 그러고도 당신은 당신의 신을 믿습니까? 그게 사람이 할 수 있는 소리냔 말입니다!!!
	자기 가족이 교통사고로 죽었다며 그래도 국가 비난하지 않는다며... 그런 인간들이 제일 싫습니다. 세월호 사고의 본질도 모르고 지 할 말 하는 인간들 경멸합니다.
	저사람들 그런거 몰라요!! 최고 존엄 박그네에 대한 맹목적인 충성의식 가득한 좀비들이에요..
	참담합니다..국가 권력의 개가 되어 스스로 노예가 되려는 좀비들이요...
	공감 200% 합니다
	비오는 거리에 유가족은 뻥뚤린 하늘을 마주하고.추위를 견디며 자식의 죽음에 진실을 알려 달라고 하고 있습니다. 이 정권에 사람같은 놈이 한명이라도 있다면 이렇게 할수 없습니다. 악마들입니다
	삶을 파멸로 종지부를 찍으려는 사람들이 겠죠
	그들은 사는 것도 지겨울 것 같네요.
	누구나
	피해를당할수있는데한치앞도못보는인간들...
	울집에도 있어요ㅡㅡ
	세월호특별법 등 세월호 3법의 협상 기한 마지막 날을 맞아 여야는 오늘 막판 타결을 시도합니다
	세월호 참사 불똥이 소방으로...
	다이빙벨이 없으면 구조가 굉장히 힘든 상황이였다.
	그래서 전문가들이 다이빙벨을 추천한거고..
	그 다이빙벨 투입을 막고 방해한자가 누구인가? 그 놈을 족쳐야 된다.
	선장과 승무원의 처벌로 세월호 사건이 끝나는게 아니다.
	10월의 마지막날입니다.
	10월 뉴스타파 유튜브에서 가장 인기있었던 동영상은 10월 7일 방송된 천안함 관련 소식이었습니다.
	언젠가는 세월호의 진실도 밝혀지겠죠?
	못보신 분들을 위해 링크 공유합니다.
	청소가 되었으면.. 썩고 구린내가 넘 많이 나는 이나라 떠나버리고싶다.. 의료계도 썩었다 ..tv나오는 의사들 전부 돈벌기 수단으로 나온사람들이다 막고 없어지는것도아니고 팔면다돼는것도 아닌 생명을 치료하는의사들이
	ㅎㅎ 세월파들의 배후도 밝혀지겠지?
	세월호 참살이 어떤사건 인데 국민의 뇌리에서 멀어저 간단 말인가, 이상한 나라 이상한 국민성 이다. 해결된게 뭐 있다고~
	'세월호 참사'가 발생한 지 벌써 반 년이 지났는데요. 생존자 귀환을 바라는 간절한 마음을 담아 거리를 메웠던 '노란 리본'을 영구 보존하는 추모식이 열렸습니다
	세월호 대형 참사 이후 안전이 최고 이슈다
	원전도, 평화도, 먹거리도 안전이다.
	세월호 3법` 31일 처리 시한 D-day, 극적 타결하나
	세월호 3法 오늘 타결될 듯.. 정부조직법이 막판 쟁점
	세월호 법이 타결 된다면 바로 위헌 재청 청구...
	#세월호 참사에 허둥대는 박근혜 정부의 모습을 보며, 2012년 박근혜 대통령 후보의 TV 광고 '한국호 선장 박근혜'도 누리꾼들의 집중 조명을 받았다.
	'세월호'가 정치적? 영남대 현수막 게재 불허 논란 - 오마이뉴스
	대통령은 뭘하고 있는지...의전행사만 http://www.viewsnnews.com/article/view.jsp?seq=115356 …세월호사건 당일 7시간 만 문제가 아니다. "조선.동아"와 같은 맥락으로 도대체 박근혜
	대통령은 뭘 하고 계신가. 어떤 회의들을 주재하고 어떤 결정을 하는 걸까.
	#세월호 참사 책임을 회피하는 박근혜의 10년 전 발언도 논란이 되었다. 2004년 故 김선일씨 피살사건에서 야당대표였던 박근혜가 정부의 책임을 물으며 분노를 표했던 것.
	기억을 못하시는 분이라
	시정연설 한번에도 앞다르고 뒤 다른데
	남이 써준 글을 몇년씩 기억하실리가요
	오늘 朝이라이드 역대급 나왔다. - 세월호 '진상' 편 http://www.ilbe.com/4586784777
	원하는 답이 나올때까지 밝혀지지 않는 진상 ㅋㅋㅋ
	김무성 국회 연설, 세월호 유족들 외면하고 안전만 강조
	http://www.mediatoday.co.kr/news/articleView.html?idxno=119708 …
	노사 투쟁으로 일관한다면 그 끝은 공멸… 야당 개헌 압박엔 침묵
	세월호 유족에 진상조사위원장 추천권
	오마이tv 10.29 - 청와대, 세월호 유족 취재하는 기자들 향해 ＂카메라 빼라＂
	박근혜의 세월호 유족 외면 화면, 청와대 기자단에 ‘삭제’ 요청 있었다
	여야 ＂세월호 3법 처리에 의견 접근＂..이견도 적지 않아
	세월호참사 200일 가족 추모식
	세월호 당일 정윤회씨가 만난 사람은.. ＇알선수재＇ 실형 산 역술인 http://durl.me/7noubz 이제 댓통령의 행적만 밝히면 만사 OK
	근데 확실히, 요즘들어 체감적으로 올라가는게 많아서 그런지, 버스에서도 그렇고 세월호 욕하거나 부러워하는(?) 중년들이 간간히 보인다. 지난 여름보다 늘어난것 같고. 세금인상이 세월호 탓이라고 누군가 쑤시고 다니는 듯도
	저도 최근 제법 봐서 좀 무섭더라구요. 뭐가 문젠지….ㅠ 어디서 이상한 소리들이 중년들 사이의 루트로 전달되고 있는 느낌이 들어요. 카톡이라든가
	국회 세월호 유족 농성장, 전기 공급 차단 위기
	침실서 근무한다는 말이냐!!!@ilpyungdad: 김기춘, ‘7시간 동선’ 또 두루뭉술 답변 “대통령은 일어나면 출근, 주무시면 퇴근”
	세월호 참사 당일 동선 묻자 “경호상 못 밝혀”
	청와대, 세월호 유족 취재하는 기자들 향해 "카메라 빼라":
	세월호3법, 오늘 타결될 듯…협상 마지막 시한 http://ln.is/me2.do/hIIFc 하나님.부처님.예수님 제발 통과시켜주게 도와주세요.please 제발.ㅜㅜㅜㅜㅜㅜ
	왜 세월호는 침몰했는가?: 왜 세월호는 침몰했는가? 요새 세월호 참사의 진상을 규명하기 위해 재판이 진행 중입니다. 그러나 재판을 통해 밝혀질 수 있는 일들이 있고, 밝혀질 수 없..
	세월호 유가족은 거지” 소리에 여동생은 하루종일 눈물만
	국회 오늘 대정부질문 실시…세월호3법 일괄처리 되나 - 아시아경제: 동아일보국회 오늘 대정부질문 실시…세월호3법 일괄처리 되나아시아경제... [아시아경제 장준우 기자] 국회는 3...
	세월호 약속지킴이
	주말인 11월 1일 오후 다섯시 청계광장에서 참사 200일을 맞아 추모문화제가 있습니다. 이 날은 꼭 함께해 주실것을 간곡히 호소드립니다.
	세월호 당일 정윤회씨가 만난 사람은.. ＇알선수재＇ 실형 산 역술인 http://durl.me/7noubz 참 알리바이 하나 만드는게 이렇게 세월이 필요하다니 어설퍼도 너무어설퍼
	국케의원 12명 늘어난다고 대한민국이 달라지야 이 말이다세월호 참사하나 합의 못하는 국회가 누구를 위해 국회으원을 늘린단 말인가????
	“세월호 유가족은 거지” 소리에 여동생은 하루종일 눈물만…
	http://www.hani.co.kr/arti/society/society_general/662141.html?_fr=mt5r …
	단원고 희생 김동혁군 어머니, 페이스북에 글 올려
	“같은 반 친구들과 사소한 오해로 말하다 상처받아”
	누리꾼들 “어린 가슴에 멍들지 말아야 할 텐데…”
	CNN 세월호 참사: 고통의 6개월:
	http://youtu.be/Wmloth6GHq8
	변한것은 없고 진실 또한 침몰되었다.
	진실을 밟히지 않는다면
	거짓된 세상을 살아가야 한다.
	결국 죙일 논다는것..스탈린과 똑같은 근무스타일...김기춘, ‘7시간 동선’ 또 두루뭉술 답변 “대통령은 일어나면 출근, 주무시면 퇴근”
	세월호 참사 당일 동선 묻자 “경호상 못 밝혀”
	세월호 295번째 희생자 황지현양…부모 확인
	대통령의 세월호 유족 외면 화면, 청와대 요청으로 기자단이 뺐나?
	박근혜 대통령이 미운 이유는 세월호 사고 초기에는 뭐든 다 해줄 것처럼 약속해놓고 지금은 남쳐다보듯 홀대하기 때문. 연설때문에 국회에 갔던 자리에서 그리 매몰차게 쳐다보지도 않고 지나갈 수 있을까? 자식을 잃은 사람들인데,,,
	세월호 유가족가운데 어떤 어머니가 맹골수도쪽을 바라보면서 이렇게 말했답니다
	이제 그만 가거라 어둡고 차가운 곳에서 더이상 고통 받지 말고 그만 가거라 나라에서 너희들을 구해줄것 같지않다. 다음생애 보자
	어머니의 목은 메었습니다
	세월호 200일.. 비가 온단다. 누군 좋아하겠구나. 빗속을 뚫고 많은 이웃들이 함께 했으면 좋겠다.
	세월호 실종자 수색비용 하루에 3억 5천만원.
	이돈은 누가내나?
	실종자가 아직까지 살아있으리라 생각하는건 아니겠지?
	안타깝지만 이제는 인양하는것이 .....
	실종자 가족에게 수색비용 일부라도 부담하라면 좋아할까?
	세월호에서 돌아가신 모든 승객과 승무원 여러분들의 명복을 빌며 아직 배안에 계신 분들이 모두 무사히 구조되시길 기원합니다
	세월호 집회, 살려달라고 창문을 때리는 그 광경 '어떻게 잊겠느냐!'
	http://www.amn.kr/sub_read.html?uid=17342&section=sc4&section2= …
	정권이 방송이 얼마나 잘못 했는지 끝내 다 밝혀질 것
	이유없는 무덤없고 의미없는 죽음은 없다 아니 없어야 한다 304명이 희생된 세월호 이전과 이후 우리사회가 얼마나 달라졌는가
	신해철씨의 죽음이 헛되지 않기 위해서는 우리모두가 의료사고에 대해 관심을 기울여야 한다
	김어준 파파이스 김지영 감독이 암시하는 세월호 무서운 진실
	이백스무아흐레째[229]. 세월호 참사 때 꼼짝도 못했던 통영함을 방산비리 터지자 음파탐지기도 없이 현장에 투입하는 해군. 참 군대가, 정부가 움직이게 하는 게 무엇입니까? 자기들 살고보자는 동기 뿐입니까?
	세월호는 고의침몰 파파이스32회:
	파파이스 들을때마다 울게 되네요, 유가족 분들 얼마나 원통할까요, 세월호 초기 아이들이 올린 페북, 유언비어라고 유포자 처벌하겠다던 이 정부 용서할수 있을까요?
	꺼지지 않는 세월호 촛불.. “진상규명 국민의 손으로
	대선 부정선거, 내란음모 조작, 세월호 대참사, 통합진보당 해산 강행 등!!! 이 문제를 제대로 해결하려면 많은 관심과 적극 동참으로 진보대통합을 이루어야 합니다.~
	헐대박)세월호 팽목항 집회 참가비 4만원(식대별도 잼): 댓글 반응!ㅋㅋㅋㅋㅋㅋㅋㅋㅋㅋㅋ
	세월호참살은 국정원이준비한 박근혜18대ㆍ부정선거상쇄아이템세월호충돌한ㆍ길이100미터잠수함!
	해경123정ㆍ세월호ㅡ밧줄로끌고다니면서 더빨리ㆍ침몰!시킨것
	파파이스 32회. 세월호에서 일주일만에 올라온 아이. 냉동고에서 꺼내보니 발이 붓지 않고 평소와 똑같아. DNA가 다르다 해서 자기 아이 아닌줄 알았는데. 난리치니 그제서야 'DNA가 일치한다' 고 말바꿈
	(아이잃은 엄마) "아이가 해병대 캠프에서 무사히 돌아온후 다른 아이들이 캠프에서 사고나 죽자 '우리 아이 아니라서 다행이다' 했었는데, 세월호 참사로 아이가 죽게되자 그때 다른 아이들의 사고에 대해서 진상규명 같이 촉구했어야 한다는 것을 절감한다"
	[‘세월호 대학살’ ‘잠수함 충돌설’ 구속수사 시작]
	표현의 자유에 의하면 국민들은 어떤 의혹이라도 제기할 수 있어야 한다. 정부는 국민적 의혹을 해명하고 해소해 주어야 하는 것. 진의가 가려지지 않은 상태에서 국민을 잡아가두는 것은 반헌법적 처사다.
	세월호 합동분향소를 방문한 박근혜는 유가족으로 보이는 할머니와 감동적인 장면을 연출해 뉴스를 가득 채웠다. 그러나 할머니는 유가족이 아니라 청와대 측이 섭외한 인물. 조문객을 조문했다는 비난이 일었다.
	법집행을 잘못하면 엄격한 책임이 뒤따른다는 것을 이번 사건을 지휘하는 검사들이 간과한듯. TV조선의 커다란 파공(충격에 의한구멍)에 의해 세월호가 침몰하고 있다는 보도내용을 정부는 아직까지 해명을 못하고 있다.
	영국의 보험사가 세월호가 폭탄에 의해 침몰한 사건이라고 보험금 지급을 거절하고 그 근거로 세월호 내부에서 일어난 폭발영상과 기관실후부의 찢겨진 사진을 근거로 들었지요. 세월호는 과적에 의한 사고가 아닙니다.
	선박보험의 경우 로이드외 영국계 재보험사에 가입하는 경우가 많습니다. 또한 영국정보기관의 전세계 감청은 미국보다 한수위로 알려졌지요. 폭발에 의한 지급거절이라면 한국내 보험사도 할말이 없겠군요. 이제 폭발이유를 정부가 해명해야겠네요.
	만약에 세월호 사고가 대북용의점이 발견되었다면 난리법석을 떨었을텐데.. 직접적 사고원인과 사고관련 증거들을 은폐한 정황과 증거가 있는것으로 미루어 시민들이 추정하는대로 정보기관이 개입된 고의적 테러라는 결론에 도달하게 됩니다.
	당시 제7함대 소속 4만톤급의 본홈리처드함이 4월 7일까지 한미 호주 연합상륙훈련을 마치고 4월 15~18일까지 진행되는 훈련을 위해 대기중이었으며 당시 인명구조 전문용 수직이착륙기 오스프리가 있었음에도 한국이 도움을 사절했다고 굿모닝 런던은 전한다
	세월호 사고당시 현장으로 급파된 본홈리처드에 있던 MH60 헬기 두대가 출동하자 한국측은 어찌된 영문인지 사고지점에서 5~17마일 떨어진 곳을 수색해달라고 요청했음을 미군 대변인이 밝혔다. 다른 무엇이 있었다는 얘기다.
	당일 시간대별로 정리된 영국BBC 방송 자료사진은 오전 12시 까지는 구조가 가능했음을 자료로 남겠다. 따라서 7시 10분 사고발생 시각부터 구조가 가능했으나 세월호가 너무 많은 희생자가 나온것은 구조실패가 아니라 고의적 집단살인이었음을 보여준다.
	해경 경비정이 세월호를 더 빨리 침몰시키지 않았다면 5시간이 넘는 충분한 구조의 시간이 있었음에도 해경경비정이 구조를 외면하고 세월호를 묶어서 더 빨리 침몰시킨 상황과 충돌 혹은 고의적 폭파에 대한 명령 계통의 수사가 반드시 이루어져야 한다
	전세계 사람들이 다 보는 앞에서 테러범이나 적군이 아닌 공무원이 국민을 더빨리 죽이기 위해 기울어진 세월호를 당겨서 넘어뜨리는 행태를 보일 수 있는 나라는 대한민국 말고는 없을겁니다. 그런데 국민은 진상보다 보상금에 관심을 갖네요
	첨부터 죽이려고 작전 실행한겁니다. 소방서 헬기에게 이탈지시하고 구조하러 온 화물선과 어선들의 구조활동을 막으려고 이탈명령했지만 어선들이 지시를 듣지 않았지요. 언딘이 올때까지 대기하라 지시했지만 언딘은 아예 구조장비가 없었어요.
	5월9일 JTBC가 공개한 故김시연 양의 휴대폰 영상에는 배가 기울자 당황하는 학생들의 모습, 가만히 있으라는 안내방송을 불신하는 아이들의 대화가 담겨있었다
	광화문 세월호 광장입니다!
	오늘은 4월16일 입니다!
	세월호는 고의침몰이다
	4월16일 이후 세월호 희생자 가족들을 다룬 EBS 다큐프라임 <나는 부모입니다> 잊을 수 없는게 있다. 그리고 잊혀져서는 안되는것도 있다. http://www.dailymotion.com/video/x2al2si_ebs- …다큐프라임-가족쇼크-1부-나는-부모입니다-
	경향신문 조형국 기자는 "세월호 진상조사원장에 이석태 전 민변 회장 추천"이라고 했다. 세월호 유족은 더 이상 어린 생명을 정치적 흥정으로 여기지 말았으면 좋겠다.
	완전침몰 45분전, 해경123호는 현장도착후,세월호내부로 진입하지않았고,탈출방송도하지않았고, 주변 대형선박을 이용하여 승객탈출이나 침몰지연작전도 쓰지않았으면서, 선장일행만 재빨리 탈출시켰다.
	세월호 모금액이 정부부처 해당학교 방송사등 여러곳에서 상당 할텐데 그돈이 다 어디로 갔나? 그 돈은 세월호 유가족이 원하는 진실을 밝히는데 쓰여 져야 한다 모금액의 정산 내용 집행 등을 모두 투명하게 밝혀라
	다이빙벨로 진실을 촬영 기록 증거보존하라!
	[팩트TV] 세월호 생존자 “고통의 광경을 잊지 않으려고, 하루에도 몇 번씩 되새긴다”
	http://goo.gl/qKK4Pz
	“유족들 앞에 죄인으로 살 수밖에 없는 마음을 정부가 어찌 이해하겠나”
	일년간 법정서 싸운돈 일부 를 도움펀드로 보냈습니다.형편이 좋다면 다 후원했겠지만요 ㅠ.ㅠ 늘 세월호진실에 앞장서 주세요 .고맙습니다:-)
	감사합니다. 힘들게 생긴 돈을 저희 팩트TV 도움펀드로 보내주셔서...팩트9뉴스를 통해 열심히 진실한 보도로 보답하겠습니다.
	ㅎㅎ 아니예요 ;;;세월호때 감동받아서요 ㅠㅠ 정기후원금이 넘 적어서 항상 맘에 걸렸어요 . 또 현금서비스 인생으로 살아야하겠지만 마음이 풍성해져서 도리어 감사드려요 .응원합니다 *^^* 아자아자!!!!!
	김지영 감독이 암시하는 세월호의 무서운 진실
	팽목항서 세월호 희생자 위로 수륙재 봉행 http://me2.do/5UIZDgql 출처 : 네이버 뉴스
	세월호 대학살’ ‘잠수함 충돌설’ 구속수사 시작
	“명예훼손이 반의사불벌죄에 해당함에 따라 논란의 여지가 없도록 김 전 청장과 해경123정 대원 4명, 세월호 1등 항해사 등에게 처벌의사를 확인했다”http://m.mediatoday.co.kr/articleView.html?idxno=120313 …친절한 검자씨
	국내외에서 시국선언이 이어졌다. 외국에서 활동하는 학자 1074명은 정부에 #세월호 참사 책임을 물으며, 공익을 위한 규제 강화를 요구하는 성명을 냈다. http://bit.ly/1qBLe2i
	범세계 세월호특별법 청원운동
	http://sign.sewolho416.org 세월호 천만인 서명운동
	ttps://secure.avaaz.org/kr/sewol_ferry_never_again_loc/?cziVDgb … 아바즈 청원 서명
	결과를 가늠하지말고 할 수 있는 모든 것을 다해봅시다
	헐대박)세월호 팽목항 집회 참가비 4만원(식대별도 잼): 댓글 반응!ㅋㅋㅋㅋㅋㅋㅋㅋㅋㅋㅋ
	세월호
	희생자 추모 및
	진상규명을 촉구하는
	밴쿠버 집회
	'세월호 선체를 인양하라!'
	2014년 12월 13일(토)
	2시부터 4시까지
	Vancouver Art Gallery
	세월호를 기억하는 밴쿠버사람들
	무상급식 반대하는 집단중에 일부 유아원 유치원 운영자들이 있더군요~
	자신들에게 지원되는 지원금이 줄어든다고 그러는것 같죠?
	이나라의 수준이 딱 그정도 입니다!
	공무원연금줄인다니까 10만이 모였다죠?
	세월호집회는 어땠나요?
	세월호 집회, 살려달라고 창문을 때리는 그 광경 어떻게 잊겠느냐! 서울의소리
	천인공노할 짓거리는 아무도 안 믿는다는 사실을 이용한 범죄 시리즈~~!
	전두환, 이명박, 박근혜로 이어지는
	KAL기 폭파 사건.
	천안함.
	세월호.
	11.30/세월호참사 229일째
	학살피해자 295명
	탈출하신 분 172명
	알려진 실종자 9명
	구조자 0명
	민간잠수사 희생 2명
	소방관 희생 5명
	수색지원민간선원 희생 1명
	자원봉사자 희생 1명
	PTSD 희생 교감,경찰,자원봉사자님
	그외까지
	기억합시다.
	세월호에는 국정원이 깊숙히 관련되어있고, 세월호 승조원은 가장먼저 국정원에 보고 했다한다. 국정원은 청와대 직속이다. 그러므로 청와대는 즉시 상황을 파악할수 밖에 없다. 그런데 이게 말이 되는가?
	세월호 희생자들을 기억하는 304일 미사 안내
	아프리카TV에서 "[생]광화문TV 세월호사건 진상규명촉구 촛불문화제_11.29" 방송을 보고 있어요. 함께 보실래요?
	美<포린 폴리시> 朴정부 무능 지적.. “침몰하는 정부”
	http://www.gobalnews.com/news/articleView.html?idxno=11597 …
	“韓정부, 세월호 책임회피로 불안감 조성.. 한국인 참사 극복 못해”
	꺼지지 않는 세월호 촛불.. “진상규명 국민의 손으로”
	http://www.gobalnews.com/news/articleView.html?idxno=11620 …
	광화문 촛불 문화제.. “국민 감시 없다면 세월호 진실 또 다시 침몰
	영국판 '세월호'사고, 영국 정부가 한 일은? http://laborhealth.or.kr/38756 한국도 기업의 경영실패 혹은 고의적 태만에 인한 사망을 '기업에 의한 살인'으로 규정, 엄하게 처벌하는 법제도 도입을 검토할 시기가 왔다.
	국민안전처 초대 대변인 고명석씨 내정 http://www.hani.co.kr/arti/politics/administration/664843.html …
	세월호 참사때 매일 아침11시에 거짓말지껄이던 넘이 승진하네요
	중요대목의 동영상과 CCTV가 감쪽같이 사라졌다는 것은 세월호 사건이나 신해철 사건이나 똑같다. 그렇다면, 이 둘의 범인은 하나 ? 에이 설마...
	참사 206일 세월호특별법이 겨우 통과됐습니다.우리 정치의 민낯을 드러낸 기간이었습니다.지금부터가 더 중요합니다.철저한 진상규명은 법만으로 안됩니다. 진실을 가로막을 많은 비협조와 방해들과 싸워야합니다.그 너머에 사람이 먼저인 새로운 나라가 있습니다.
	코메디임다
	세월호사고는단순조작미숙사고판결남
	영화화제안으로세월호항적분석결과갈지자운항에의한급선회사실을밝혀내신미친김지영감독이파파이스통해밝힘
	그럼국가모독죄로콩밥을먹여야함에도
	김감독이지적하는
	실수로조작된항적들을
	줄줄이
	국가가수정함
	세월호에서 돌아가신 모든 승객과 승무원 여러분들의 명복을 빌며 아직 배안에 계신 분들이 모두 무사히 구조되시길 기원합니다
	더이상 이땅에 세월호와 같은 상쳐가 되풀이 되어서는 않될것입니다.
	더많이 연대하고 한달에 한사람씩 올바름을 일깨워준다면 가능하리라 생각합니다.
	한걸음 한걸음 걸음마 하는 자세로 임하다보면 안전한세상 안녕한세상 우리의 힘으로 이뤄지리라 생각합니다
	정부여당 의도대로 참 잘돌아간다.
	4자방과 세월호 그리고 방산비리는 그렇게 잊혀지는거니?
	野 내부 반발 암초 만난 세월호法11일 野 의총이 분수령
	123함정 정장 세월호 법정에서 ‘횡설수설’
	★해경123정ㆍ세월호를ㅡ밧줄로묶어
	ㅡ끌어당기며침몰시키는ㆍ증거자료
	★김기춘의 말만듣고 관매도에 헬기를타고 도착한닭은ㅡ9시30분이넘도록세월호가 코빼기도ㆍ보이지않는것에ㆍ화가나서
	세월호를 뒤집어엎어라ㅡ전원ㆍ몰살해라
	김기춘은 이때까지도 일본에서 세월호와동급배가 13시간동안이나 떠있었다는것을 알고있었고 '골든타임'이 10시간 이상 될 것이라고 믿고 있었다
	세월호가족들을 현장에보내지도않는 정권..." =>풍랑이 치는 사고현장에가족들이가겠다하여 허락한후또사고나면 누가책임?나라에서 장관까지 수개월씩 현장에상주시키며 국력을다하여 구조활동을폈는데 뒤통수치는 배반의선동..한심
	터무니없이 조력권행사를 민변징계요청한 꼼수는 앞으로 있을 세월호조사단에 민변전문가 참여배제를 위한 암수라는데. PaPa Is a good
	세월호참사직전ㆍ청와대는ㅡ부정대선과ㆍ내부권력암투로ㆍ심각한분란이ㆍ있었던시기였다
	▶조웅천ㅡ4월15일ㆍ홍경식민정수석이ㆍ불러가보니ㅡ그동안ㆍ열심히일했다며ㆍ그만두라고했다
	?어쩌면?조웅천은??세월호학살의ㆍ내막을ㆍ알고있을것이다
	오늘은 2014년 마지막 날이자 세월호 대참사 260일째이자 통합진보당 해산 13일째!! 불안하고 비민주적인 사회!!! 안전한 민주 사회 위해 함께 합시다.~~~
	[오산시청 광장 세월호 추모리본 문서고 이관식 및 영구보존] ● 일시 : 2014년 12월 31일(수) 14:00 오산시청 광장
	12/31 (수) "전국에서 따뜻한 시민분들을 많이 만났지만, 세상은 아직도 바뀌지 않았다고 생각한다" 교황 방한 당시 십자가를 지고 도보순례를 하셨던, 세월호 희생자 故 이승현군의 아버지 이호진씨입니다
	#세월호 참사260일째
	슬픈 2014년, 304명의 고귀한 생명이 바닷속으로 사라졌다.
	그리고 252개의 책상들이 주인을 잃었다.
	4월 16일에 멈춰진 시간
	잊지 말자.
	[단독]최민수, 수상거부 소감 단독입수 '세월호 우회 언급' | 다음 연예
	가수 조관우씨, 세월호 노래 발표 “날아오르는 풍등, 그대 있는 곳에 닿을 수 있게…”
	“그대 찾아 밤하늘 날아오르는 풍등, 그대 있는 곳에 닿을 수 있게 데려다 주오.”
	오늘아침전주풍남문천막입니다. 차가운겨울에일찍일어나 광장을 거닐어봅니다. 세월호는 학살이다. 어제 이탈리아에서 사고여객선 470여명을 30여시간만에 전원구조라는 기사를 봤습니다. 우리는 한명도 구조하지않았습니다.
	오늘! 2014년의 마지막과 2015년의 처음을 세월호 유가족들과 함께. 광화문 광장. 낮3:04-
	<박 대통령 면담 그후…‘수빈 엄마’ 박순미씨>“어깨 감싸며 세월호 진상규명 약속…박 대통령의 그 말을 믿었는데…”
	#1111 세월호 합동 분향소에 무료 문자 메시지를 보낼 수 있는 번호입니다. 우리가 기억하고 있다고, 함께 있다고 문자메시지로 알려주시면 어떨까요. 더구나 오늘은 2014년 마지막날.
	MBC연기대상 황금연기상 거부한 최민수 수상거부 소감에서 우회적으로 세월호 언급
	법과 상식이 무너지고 진실과 양심이 박제된 이 시대에, 아직도 차가운 바다 깊숙이 갇혀 있는 양심과 희망에 대한 최소한의 도리_x000D_ 최민수 연기대상 거부는 당연하다..희대 눈물 쑈 보여 준 그년 최고니까.._x000D_ [포토]'하늘에 별이 된 아이들' 잊지 말아야 할 세월호 아픔 _x000D_ 최근 이탈리아로 향하던 중 화재가 난 그리스 여객선 선장이 승객 구조완료 후 마지막으로 배를 떠났다고 이것이 바로 선진국"이라고 세월호 선장과 비교하며 호들갑 떠는 사람들이 있는데, 이는 국가 수준의 문제가 아니라 선장 개인의 소양 문제 아닌가
	최민수, 수상거부 소감 단독입수 '세월호 우회 언급'
	고집쟁이 안강최라서 그럴까, 그래도 그 뜻을 저만큼은 이번엔 감사하고 있네요. 공유해봅니다.
	또 종북 빨갱이 나왔다고 난리치진 않을지...
	민수형이 요즘 멋있어졌네여
	옛날부터 멋진사람이죠
	가수 조관우씨, 세월호 노래 발표 “날아오르는 풍등, 그대 있는 곳에 닿을 수 있게
	#세월호 260일. 2014... 다시 시작하는 2015... 잊지 않겠습니다
	#세월호 참사에 허둥대는 박근혜 정부의 모습을 보며, 2012년 박근혜 대통령 후보의 TV 광고 '한국호 선장 박근혜'도 누리꾼들의 집중 조명을 받았다.
	세월호 실소유자 SNS 논쟁 이재명 성남시장 가담 '후끈' http://me2.do/FNxkHMsb 출처 : 네이버 통합검색
	세월호 유가족 민주시민언론상 수상…“KBS 보도태도 적극 공론화”
	18일째 기도: 세월호 일반인 희생자 심숙자의 영혼을 기억하고 기도합니다...
	우리이웃의 아픔... 우리사회의 아픔을 기억하고 함께하기위해 매일 한 분씩 기도해주기로해요...
	“어깨 감싸며 세월호 진상규명 약속…박 대통령의 그 말을 믿었는데…”
	<회한의 2014년>세월호 참사부터 땅콩회항까지…사건사고 얼룩진 365일. 희생자 295명이란 엄청난 숫자에 온 국민은 슬픔에 잠겼고, 9명은 여태 돌아오지 못했다
	2014년 대한민국..
	세월호 참사 진상규명만 놓고보면 정부와 국민의 역할이 바뀐것 같다는 생각이 든 한해였다
	[포토]'하늘에 별이 된 아이들' 잊지 말아야 할 세월호 아픔 | 미디어다음
	[김어준의 파파 이스#33] 세월호 생존학생들과 정윤회 1부
	최민수가 MBC연기대상에서 황금연기상을 받았으나 이를 고사했다. 백진희가 대리 수상하며 밝힌 소감마저 중간이 잘려나가 궁금증을 자아냈다. 방송에서 확인하지 못한 그의 소감에는 어떤 내용이 있었을까. 스타뉴스가 단독 입수한 그의 수상소감에는 아직도 많은 이들의 가슴에 상처와 아픔을 드리운 세월호 침몰에 대한 안타까움이 우회적으로 담겨 있었다.
	최민수는 30일 오후 서울 마포구 상암동 MBC신사옥에서 진행된 2014 MBC연기대상 시상식에서 '오만과 편견'으로 남자 황금연기상을 수상했으나 시상식에 불참했다.
	'오만과 편견'에 함께 출연한 백진희가 대리 수상했다. 백진희는 최민수가 직접 전달한 수상소감을 대신 읽으며 "이 상을 정중하게 거부합니다"라고 밝혀 눈길을 모았다. 그러나 전문이 사라져 모든 내용을 전달하지는 못했고, 백진희는 "선배님은 거부하셨지만, 제가 잘 상을 전달하도록 하겠다"라고 밝혔다.
	백진희가 대리 전달한 수상소감에서 최민수는 "안녕하십니까. 민생안정팀 부장 문희만입니다"라고 극중 이름으로 자신을 소개했다. 그는 "적지 않은 나이에 이런 의미있는 작품을 하게 해주신 MBC, 김진민 감독, 이현주 작가에게 감사드리며 무엇보다도 '오만과 편견'을 사랑해주시는 시청자들께 감사 말씀 전합니다. 더불어 우리 인천지검 민생안정팀에게도요"라고 밝혔다.
	이어 "허나 다른 때도 아니고 요즘은 제가 법을 집행하는 검사로 살고 있기 때문에 말이죠. 뭐 잘한 게 있어야 상을 받죠 그죠?"라며 "해서 죄송스럽지만 이 수상을 정중히 거부하려고 합니다"라고 밝혀 모든 이들을 놀라게 했다.
	실제로 최민수가 전한 수상 거부 소감에는 다음과 같은 내용이 더 있었다.
	최민수는 수상 거부 소감에서 "아직도 차가운 바다 깊숙이 갇혀 있는 양~심과 희망에 대한 최소한의 도리라고나 할까요?"라며 "법과 상식이 무너지고 진실과 양심이 박제된 이 시대에 말입니다"라고 밝혔다. 이어 "그래도 우리 '오만과 편견'을 끝까지 사랑해 주실거죠? 그죠~"라고 덧붙였다.
	직접적으로 밝히지는 않았지만 지난 4월 16일 발생한, 아직도 계속되고 있는 비극 세월호 침몰 사고를 언급한 셈이다. 최민수는 최근 스타뉴스와의 인터뷰에서도 세월호 침몰 사고를 언급하며 "기막힌 사건에 어른으로서 침통하다. 책임감을 느낀다"고 털어놓은 바 있다.
	세월호 국내 수입 때 세금 전혀 안내
	요즘 TV에서 시상식 많이 하는데 누구도 세월호 유가족들 위로를 한다거나 쌍차 굴뚝농성 중이신 분들 응원의 메세지가 없는 것같다..맘이 쫌 그렇다.. 왜 모두 이런 일들을 정치적으로 해석하는지 이해할 수가 없다..그냥 우리 이웃이라고 생각하면 안되나?
	배우 최민수씨가 세월호에 대한 언급이 있다고 해서 너무 고맙게 느껴졌다..다행이다..
	박영규씨도 세월호유가족분들을 응원해 주셨다..멋진 배우다
	세월호학살 260일! (고공농성) 스타케미칼 219일! 씨앤엠 48일! 쌍용차 19일! (노숙농성) 전국대학강사노조 2672일! 세월호 173일! 공무원연금 44일! 콜트콜텍, 재능교육, 강정, 밀양, 청도..
	팻친님들...
	2014 갑오년 한해도 15시간을 남긴채 2015 을미년을 향하고 있다. 지나온 2014 한해를 돌이켜보면 갑오년이라 그랬는지 무지 갑질을 해댔던 한해가 아니었나 싶습니다. 세월호 참사,...
	[세월호]멈춘 시간, 멈출 수 없는 이야기:255명, 4월16일, 그리고 258일째
	최민수는 mbc의 황금연기상 수상거부 소감에서 '진실과 양심이 박제된 사회'를 거론 하며 세월호사고의 안타가움을 우회적으로 표현했다. 과연 명배우 최무룡씨의 아들 최민수의 진가가 이제 나타나기 시작한다.
	'황금 연기상' 최민수, 수상 거부한 이유..세월호 때문에? | 다음 연예 http://durl.me/7y5r79 아직도 차가운바다깊숙이 갇혀있는 양심과희망에 대한최소한도리법과상식이무너지고양심이박재된이시대말입니다
	35~~~충청좌파 (친일척살
	판결해볼 기회..세월호 실소유자는 국정원과 청해진 중 누구일까요?>
	아래 100개에 가까운 세월호에 대한 국정원 지시사항은 국가정보기관 입장에서 한 것일까요? 아니면 실소유자로서 한 것일까요?...
	세월호 참사는 국정원이 기획한 사건이라고 많은이들은 생각한다
	＇하늘에 별이 된 아이들＇ 잊지 말아야 할 세월호 아픔 http://durl.me/7y54z9 미안합니다. 결코 잊지 않겠습니다
	오늘 아침 뉴스보면서 느낀다..새해가 되는데 희망이 생기지 않는다..비정규직이 연장되면 계급사회로 돌아갈 것만 같고, 때가 어느 땐데 아직도 정부비판하면 종북몰이하고, 무엇보다 세월호 유가족들 아픈 마음으로 새해를 맞이해야 하는데..그냥 죄송합니다.
	세월호에서 돌아가신 모든 승객과 승무원 여러분들의 명복을 빌며 아직 배안에 계신 분들이 모두 무사히 구조되시길 기원합니다
	세월호 청문회 세우려는 새누리당, 경악을 금치 못 해”
	세월호 피해 가족, "특별법 제정에 힘 실어주시길"
	국정원 세월호 투자‥ 전현직 국정원 양우회 양지회 수천억 자금운영 2012 년 총선 개입 대선개입 세월호까지‥ 해경 언딘처럼‥
	[[TF다이어리] 세월에 지지 않을 이름, 세월호... `아직 남아 있는 우리들의 숙제
	[단독]최민수, 수상거부 소감 단독입수 ＇세월호 우회 언급＇
	잊지 말아야 될 슬픈 대한민국의 현실~
	불쌍한 아이들~ 별이되어 영원히 행복하길 바라본다.
	[포토]＇하늘에 별이 된 아이들＇ 잊지 말아야 할 세월호 아픔
	이데일리가 이딴 그림, 이딴 언급하니 웃기네. 말문이 막히네.. 허허RT @seojuho: [포토]‘하늘에 별이 된 아이들’ 잊지 말아야 할 세월호 아픔
	조현아 구속수감은 좀 심한거 맞다‥ 마녀사냥 국민심리를 유도발동시킨 것이다. 그러나 재벌 3세에 대한 강력한 경종을 울리지 않으면 이런 일은 사회 곳곳에 무수히 발생된다. 갑의 횡폭에 대해서는 관용은 없어야 한다. 국정원 세월호 사자방 정윤회 십상시에
	이재명시장님..왜 한국에 시장님 같은 분이 한 분이신지 정말 유감스럽습니다. 시장님의 공명정대한 등불이 세월호와 같은 나라를 비추어주는 등대가 되시어 새해를 환히 밝혀주실것에 희망을 겁니다. 사랑합니다.♡♡♡
	가수 조관우씨, 세월호 노래 발표 “날아오르는 풍등, 그대 있는 곳에 닿을 수 있게…”
	솔찌기 이 계정에 정치얘기는 안 하려고 했는데 나도 붕신이었던 것 같다 세월호는 정치얘기가 아니지 사건 얘기지 ㅠㅠ 똥멍청이
	진상 규명 해달라는거에서 정치 얘기가 되는게 이상한거였어
	다른 사람은 몰라도 내 주변 사람이 세월호를 지나간일 취급할지는 몰랐다
	사건 당시 나보다 더 화내고 울었으면서

## Sheet: t44_SurveyStandardVolume
															50			1
Entity Volume by Sentiment	positive	neutral	negative	mixed
	12	185	51	0
광화문	1	10	1	0
청와대	0	11	0	0
박근혜	0	8	2	0
국회	0	6	3	0
박	1	6	1	0
박씨는	1	6	0	0
최민수	4	1	1	0
안산	0	2	3	0
국정원	0	4	0	0
진도	0	3	0	0
김무성	0	2	1	0
이명박	0	3	0	0
대한민국	0	3	0	0
공유	0	3	0	0
‘	0	3	0	0
조관우씨	0	3	0	0
최민수가	1	1	1	0
김어준	1	1	0	0
선글라스	1	1	0	0
노무현	0	2	0	0
원세훈	0	2	0	0
이종우	0	2	0	0
EBS	0	2	0	0
김태용	0	2	0	0
페이스북	1	1	0	0
서울	0	2	0	0
청원	0	2	0	0
새누리	0	2	0	0
경기도	0	1	1	0

## Sheet: t4-4_Phrases
개수 : Phrase Mentions Sentiment +/-	Phrase Mentions Sentiment +/-							50			1
Phrase	negative	neutral	positive	총합계
병	1			1
갇혀	2			2
감사드리며		1		1
거절하고	1			1
거짓된	1			1
건강하시고		1	1	2
결함	1			1
경악을	1			1
고귀한			2	2
고급		1		1
고맙게		1		1
고맙고			2	2
고맙습니다			3	3
고통의	2			2
고통이	1			1
곱게			1	1
공격하는	1			1
공익을 위한		1		1
관심			1	1
괜찮다		1		1
구속됐습니다	1			1
구조활동을		1		1
귀감이		1		1
귀엽게		1		1
극복			1	1
극적			1	1
기도합니다			2	2
깨닫고		1		1
꾸며져			1	1
나아가야			1	1
난무하는	1			1
내란음모	1			1
노골적으로	1			1
눈물	2			2
눈물만	1			1
눈물이	1			1
다양한 프로그램			2	2
답답하다	1			1
대학살	2			2
더불어			1	1
돌아가신	3			3
따뜻하고			1	1
마련하고		1		1
마련한		1		1
만나는		1		1
많은 관심과			1	1
맛있게		1		1
멋지다			1	1
명복을 빌며		3		3
명예를 훼손한	1			1
못하게	1			1
못할망정	2			2
못했고	1			1
못했습니다		1		1
무기징역을	1			1
무사히			4	4
미운	1			1
미처	2			2
믿습니다			2	2
믿음이			1	1
반대하는	1			1
반대하면	1			1
변함없는			1	1
보장하기			1	1
보호하고			1	1
복			1	1
부귀영화를		1		1
부정선거	2			2
부활이			1	1
분노를	1			1
분을 삭이지 못했다		1		1
불똥이	1			1
불쌍한	1			1
불안하고	1			1
비겁한	1			1
비난이	1			1
빈곤한	1			1
뻔하다		1		1
사고가	3			3
사랑해			1	1
사주를 받고		1		1
사형을	1			1
살리고			2	2
상큼한			1	1
새로운 나라가			1	1
생일			1	1
석연치	1			1
선진국		2		2
세월호 참사	23			23
세월호 침몰	3			3
소감			3	3
손상을	1			1
수상			4	4
수상을			1	1
수상하며		1		1
슬픈	4			4
시상식		1		1
시위		1		1
시작하는		3		3
실력이			1	1
실망과	1			1
싫다	1			1
싫어하는	1			1
심각한	1			1
싸움을	1			1
쓰레기	2			2
아끼는		1		1
아쉬움이		1		1
아픈	1			1
안전한 사회를			1	1
안타깝고	1			1
앞장서			1	1
약속했다		1		1
어렵다고		1		1
엄하게	1			1
연루된		1		1
예쁘게			1	1
완성한			1	1
외면하고	4			4
용기를		2		2
웃기는			1	1
위로	2			2
위로를			1	1
위법한		2		2
유일한			1	1
응원의		1		1
응원하러		2		2
응원합니다			2	2
응원해			1	1
이겨낼			1	1
이뤄져야			1	1
이상	3			3
이상한		3		3
잃어	1			1
잃은	5			5
자상한			1	1
자연스럽게		1		1
잘못하면		1		1
잘한			1	1
장학금을			1	1
재빨리			1	1
젊은		2		2
조작	1			1
존경하는		1		1
존엄			1	1
좋겠다			4	4
좋아			1	1
좋은 것			1	1
죄송하고	2			2
죄송합니다	4			4
죽음에	1			1
죽음이		2		2
죽이려고	1			1
지원하는		1		1
지지		1		1
진실			5	5
진실규명을			1	1
진심을			1	1
차단	1			1
참사가	3			3
철거를	1			1
초대			3	3
최고			3	3
최대의			1	1
최악의	1			1
추천		1		1
충돌	1			1
충돌이		1		1
충분하다면			1	1
충분한		1		1
충분한 시간을		1		1
친구들이		1		1
친절한			1	1
침몰	2			2
침몰하고	1			1
큰 감동을			1	1
타결		1		1
타결될		2		2
타결을		1		1
투명하게			1	1
특집		1		1
피해를 주는	1			1
하소연을		1		1
함께하고		1		1
함께하는			2	2
함께한			1	1
해명을 못하고	1			1
해주세요		1		1
해치고	1			1
행복하길			2	2
헛되지		2		2
현명한			1	1
혼란에	1			1
화재가	1			1
후끈		1		1
훌륭하게			1	1
희망이		2		2
희생된	4			4
힌트를			1	1
힘든	1			1
힘들게	1			1
힘입어			1	1
ㅠㅠ	4			4
총합계	140	72	99	311

## Sheet: t4-4_Entities
개수 : Entity Mentions Sentiment +/-	Entity Mentions Sentiment +/-							50			1
Entity	negative	neutral	positive	총합계
	51	185	12	248
11597		1		1
11620		1		1
17342		1		1
38756	1			1
45148		1		1
" [생 ]광화문TV 세월호사건 진상규명촉구 촛불문화제_11.29"		1		1
" 세월호 연장전 돌입한다"		1		1
"그래도 우리 '오만과 편견'을 끝까지 사랑해 주실거죠 ? 그죠~"			1	1
"기막힌 사건에 어른으로서 침통하다 . 책임감을 느낀다"		1		1
"당신의 가족은 안녕하십니까 ?"		1		1
"딸을 잃은 아비의 심정을 내가 어찌 이해할 수 있겠느냐"	1			1
"모든 기독인이 조미선 씨만 같으면 좋겠다"			1	1
"미안하다"		1		1
"법과 상식이 무너지고 진실과 양심이 박제된 이 시대에 말입니다"		1		1
"선배님은 거부하셨지만 , 제가 잘 상을 전달하도록 하겠다"		1		1
"세월호 진상조사원장에 이석태 전 민변 회장 추천"		1		1
"아이가 해병대 캠프에서 무사히 돌아온후 다른 아이들이 캠프에서 사고나 죽자 '우리 아이 아니라서 다행이다' 했었는데 , 세월호 참사로 아이가 죽게되자 그때 다른 아이들의 사고에 대해서 진상규명 같이 촉구했어야 한다는 것을 절감한다"			1	1
"아직도 차가운 바다 깊숙이 갇혀 있는 양~심과 희망에 대한 최소한의 도리라고나 할까요 ?"	1			1
"안녕하십니까 . 민생안정팀 부장 문희만입니다"		1		1
"영원히 기억해 주세요"		1		1
"예수그리스도"		1		1
"우리가 저마다 힘에 겨운 인생의 무게로 넘어질 때 그 순간이 바로 우리들의 사랑이 필요한 거죠"		1		1
"이 상을 정중하게 거부합니다"		1		1
"이명박"		1		1
"잊지않을게 끝까지 밝혀줄게"		1		1
"적지 않은 나이에 이런 의미있는 작품을 하게 해주신 MBC , 김진민 감독 , 이현주 작가에게 감사드리며 무엇보다도 '오만과 편견'을 사랑해주시는 시청자들께 감사 말씀 전합니다 . 더불어 우리 인천지검 민생안정팀에게도요"			1	1
"전국에서 따뜻한 시민분들을 많이 만났지만 , 세상은 아직도 바뀌지 않았다고 생각한다"		1		1
"조선.동아"		1		1
"카메라 빼라"		2		2
"특별법 제정에 힘 실어주시길"		1		1
"해서 죄송스럽지만 이 수상을 정중히 거부하려고 합니다"			1	1
"허나 다른 때도 아니고 요즘은 제가 법을 집행하는 검사로 살고 있기 때문에 말이죠 . 뭐 잘한 게 있어야 상을 받죠 그죠 ?"			1	1
|		1		1
‘		3		3
“		1		1
“#세월호 침몰 사고 이후 사회가 이 아이들을 어떻게 대해야 할까 , 어느 정도 힌트를 제시해야 한다는 사명감에서 만든 영화다 . 아이들도 스스로를 구원할 수 있다 . 그걸 알아줬으면 좋겠다 .”		1		1
“KBS 보도태도 적극 공론화”		1		1
“같은 반 친구들과 사소한 오해로 말하다 상처받아”		1		1
“경호상 못 밝혀”		2		2
“고통의 광경을 잊지 않으려고 , 하루에도 몇 번씩 되새긴다”	1			1
“그대 찾아 밤하늘 날아오르는 풍등 , 그대 있는 곳에 닿을 수 있게 데려다 주오 .”		1		1
“그럴 일 없겠지만 , 만일 내가 박근혜 대통령을 다시 만날 수 있다면 꼭 이렇게 묻고 싶다”		1		1
“그처럼 따뜻하고 자상한 모습을 보였던 대통령이 그날 이후 우리 아이들 얘기를 입 밖으로 꺼내는 것을 본 적 없고 , 우리를 만나준 적도 없다 . 모든 게 연기였다는 것을 뒤늦게 깨닫고 또다시 가슴을 치며 울고 말았다”			1	1
“날아오르는 풍등 , 그대 있는 곳에 닿을 수 있게…”		2		2
“대통령께서는 그때 유족들의 하소연을 하나하나 메모하면서 ‘진상규명이 이뤄져야 한다고 생각한다 . (유가족들을 ) 다시 한 번 만나겠다’고 말씀하셨다”		1		1
“대통령에게 ‘저를 기억하십니까 ? 아이들의 한을 풀어주겠다는 약속이 고작 유가족들을 외면하고 사고의 진상규명을 가로막는 이상한 특별법을 만들도록 하는 겁니까 ? 대답 좀 해보세요’라고 말하고 싶다”	1			1
“대통령은 일어나면 출근 , 주무시면 퇴근”		2		2
“면담을 마치고 앞에 먼저 나가시던 대통령이 갑자기 돌아서면서 제 손을 꼭 잡았어요 . 그리고 어깨에 손을 얹고 도닥이며 위로했어요 . 너무 고마워서 제가 ‘우리 아이들 죽음이 헛되지 않게 부탁드린다’고 하니 (대통령께서 ) ‘걱정하지 마세요’라고 했어요 .”		1		1
“명예훼손이 반의사불벌죄에 해당함에 따라 논란의 여지가 없도록 김 전 청장과 해경123정 대원 4명 , 세월호 1등 항해사 등에게 처벌의사를 확인했다”		1		1
“뼈 한 조각이라도 하나님 계신 곳으로 보내고 싶어”		1		1
“사랑해요“		1		1
“세월호 유가족은 거지”		1		1
“슬픔에는 유통기한이 정해져 있지 않다 . 빨리 일어나라고 하는 건 한번 더 상처를 안기는 꼴”		1		1
“시간만 흘러가길 바라는 정치권의 움직임에 대한 분노와 좌절로 이젠 대인기피 증세까지 나타나기 시작했다”		1		1
“아들의 납골함을 어루만지며 ‘절대로 저승으로 떠나지 말고 너희를 잊으려는 대통령과 정치권을 끝까지 지켜봐야 한다’고 기도했다”		1		1
“아이들의 한을 조금도 풀어 주지 못한 탓에 수빈이 아빠는 요즘도 새벽마다 집 창문을 열고 비명이나 다름없이 아들의 이름을 부르고 있다”		1		1
“어깨 감싸며 세월호 진상규명 약속… 박 대통령의 그 말을 믿었는데…”		1		1
“어깨 감싸며 세월호 진상규명 약속…박 대통령의 그 말을 믿었는데…”		2		2
“어린 가슴에 멍들지 말아야 할 텐데…”		1		1
“언제든 유가족들을 다시 볼 것”		1		1
“유족들 앞에 죄인으로 살 수밖에 없는 마음을 정부가 어찌 이해하겠나”		1		1
“진상규명 국민의 손으로”		1		1
“충분한 시간을 보내면서 진심으로 함께 아파해야 이겨낼 수 있다”			1	1
“침몰하는 정부”		1		1
“하필 왜 저를 붙들고 그렇게 천연덕스레 연기를 하셨나요 ? 당신 말을 곧이곧대로 믿었던 내가 부끄럽기만 합니다 . 그때 도대체 왜 그러셨어요 ?”		1		1
“하필 왜 저를 붙들고 그렇게 천연덕스레 연기를 하셨나요 ?”		1		1
“韓정부 , 세월호 책임회피로 불안감 조성 . . 한국인 참사 극복 못해”			1	1
”		1		1
CNN	1			1
com		1		1
DNA검사가		1		1
EBS		2		2
KBS			1	1
KIA		1		1
MBC			1	1
PTSD		1		1
TV에서			1	1
TV조선의	1			1
Vancouver Art		1		1
ZRLWW		1		1
각자가		1		1
강남역		1		1
강남역에서		1		1
건우		1		1
경기	1			1
경기도	1	1		2
경찰청		1		1
고명석씨			1	1
고승덕		1		1
공유		3		3
광화문	1	10	1	12
국정원		4		4
국정원은		1		1
국회	3	6		9
국회가		1		1
국회는		1		1
그리스	1			1
김		1		1
김구			1	1
김기춘		2		2
김무성	1	2		3
김어준		1	1	2
김일성		1		1
김지영			2	2
김진민			1	1
김태용		2		2
나희덕		1		1
날씨		1		1
노무현		2		2
눈보라치는		1		1
다음		2		2
다음아고라		1		1
대한민국		3		3
대한민국은		1		1
대한민국의		1		1
동완 현웅		1		1
레이디스 코드가		1		1
마포구		1		1
문규현		1		1
민생안정팀		1		1
민주당		1		1
밀양		1		1
박	1	6	1	8
박근혜	2	8		10
박근혜가		1		1
박씨는		6	1	7
박은희			1	1
박혁진		1		1
백진희가		2		2
밴쿠버 집회		1		1
버스에서도		1		1
부산역		1		1
분향소와	1			1
비가		1		1
빈		1		1
사랑이		1		1
사법부		1		1
상암동		1		1
새누리		2		2
새누리당		1		1
서울		2		2
서울광장		1		1
서울대		1		1
서울시		1		1
서울시청	1			1
선관위		1		1
선글라스		1	1	2
성호의		1		1
세동		1		1
신안			1	1
쌍용차		1		1
안산	3	2		5
안중근			1	1
영국 정부가	1			1
영국의	1			1
영남대		1		1
예수님의		1		1
오마이tv		1		1
오호		1		1
용기있는		1		1
울		1		1
원세훈		2		2
유경		1		1
유백형		1		1
유튜브에서		1		1
유훈옥들이		1		1
이런ㄱㅐㅈ ㅗ ㅅ빨갱		1		1
이명박		3		3
이상은님의		1		1
이석태		1		1
이수빈	1			1
이승만		1		1
이재오		1		1
이종우		2		2
이탈리아에서		1		1
인천지검			1	1
일본		1		1
일본과			1	1
일본에서		1		1
일본의		1		1
재능교육		1		1
전두환		1		1
제주도		1		1
조관우씨		3		3
진도		3		3
ㅉㅉㅉ		1		1
청도		1		1
청와대		11		11
청원		2		2
최민수	1	1	4	6
최민수가	1	1	1	3
최민수는	1	1		2
최민수씨도		1		1
최민수의		1		1
ㅋㅋㅋㅋ		1		1
카카오톡의		1		1
콜트콜텍		1		1
통합진보당	1	1		2
페이스북		1	1	2
페이스북에		1		1
평택		1		1
프란치스코		1		1
ㅎㅎ	1			1
한국			1	1
한국에		1		1
한국을	1			1
한국이		1		1
한국호		2		2
호주		1		1
화랑유원지에서	1			1
후쿠시마	1			1
총합계	85	431	46	562

## Sheet: t4-4_Queries
개수 : Query Category Mentions Sentiment +/-	Query Category Mentions Sentiment +/-							50			1
Query Category	negative	neutral	positive	총합계
건강		1		1
과학	1			1
교육	1	2	1	4
기술		2		2
대중 문화		9		9
사업		2		2
재해	5			5
정치	5	34		39
종교		2		2
총합계	12	52	1	65
