# Supplementary material for: Machine Learning-Based Data Mining Method for Sentiment Analysis of the Sewol Ferry Disaster's Effect on Social Stress
Source: Front Psychiatry. 2020 Dec 23;11:505673. doi: 10.3389/fpsyt.2020.505673 (PMC7785789; doi:10.3389/fpsyt.2020.505673)
Supplement: Supplementary file 1 [file Data_Sheet_1.ZIP › Total/quarter/4.Total JanuaryToMarch .xlsx]

## Sheet: Sheet1
	정말 좋은 내용이네요. 아래 블로그 링크로 동영상을 퍼갑니다.
	희생자의 가족 친구 선후배가 대한민국을 이끌어 나갈 때가 멀지 않은 미래에 있을 것입니다. 그때 이 사건을 잊지 말고 대한민국이 바뀌도록 해주는 원동력이 되어주세요. 사랑스런 아들 딸 친구가 이렇게 허망하게 갔는데 아무것도 해주지 않는 비상식적인 대한민국이 바뀌도록... 진정 사람이 살만한 그런 따뜻한 나라로 바뀔 수 있도록...? 이렇게 많은 애들이 하루아침에 배에 갇혀서 죽었는데. 이야기가 본질에서 멀어져서 부모를 빨갱이 취급을 하질 않나. 내주변에 누가 유족충이니 개소리 지껄이면 진짜 조곤조곤 죽여버릴테다 얘들아 미안하다. 나라가 이모양 이꼴이라 정말 미안하다 .
	언니오빠들을 잊지안을게요 '돌아왔어요'라는말이정 말정말저도듯고싶 어요ㅠㅠ? 절대 잊지 않겠습니다...? 근데 진짜 그 세월호 선장 정말 싸가지가 없네요? 학교에서이영상보고저희반애드눈물바다됬이요..저도울고선생님도울으시고..우리세월호사고잊지말고우리에게는이런일이생기지않도록합시다..세월호사고로돌아가신분들언니오빠들선배들하늘에서는부디행복하게사세요..유가족분들화이팅..힘내세요? 잊 지않겠습니다? 고맙습니다...? 4월16일.............쩝..슬퍼지네ㅠㅠ 단원고언니오빠들힘내세요!!!!? 오늘이네요...4월16일 .. 대사고? 곧 4월 이네여...? 눈물 주루룩..? 푸른 하늘 종달새 지져귀면... 날 맞아주세요....
	이 정권은 공개할 수 없습니다.? 국정운영 투명성의 중요성과 필요성을 잘 알고 있는듯 말은 했으면서 정작 필요한 때 모르쇠로 대처하는 작태는 또 뭐야? 말이나 못하면! 갈수록 그 얼굴이 점점 두꺼워지네. 보톡스를 너무 많이 맞았나?? 떳떳하지 못해서라고 이구동성으로 말하는것 같군요.. 참으로 부끄러운 역사를 만들어 가네요.? 뭘하셧을까나~~~~
	저도 친구를 한 명 떠나보냈습니다. 그 친구는 피시방도 핸드폰도 제한되어있어 연락도 못해보았네요. 그래서 방학때나 어쩔때는 1시간거리인 우리집에와서 가끔하고 그랬었는데.. 이제 못 본다니 실감이 안 나지만 현실은 냉혹할 뿐이네요. 그래도 미공개 동영상에서 제 친구 얼굴을 볼 수 있다는 것에 좋을 뿐 입니다.? 우리 세월호 선장 을 어떻게 할까여? 카톡받아주시는분들 진짜 착하시다ㅠㅠ그리고 우리나라에 다시는 그런 아프고 슬픈 일이 일어나질 않길 바랍니다...? 안녕모르는동생인데 언니가 걱정하는거란다 .너희는 잘못이없는데 나이도어리고 벌써 하늘나라가다니 언니도 속상하구나.언니가 진작에 알았으면은 배가 기우리기전에 119를 불렀으면 좋았을텐데 그럼 너희들도 살았을테고 미안해 그리고 하늘나라에서 부디 푹쉬길바란다 …
	모든 잘못은 어른들이 한것인데....모든 피해는 아이들이 지고 갔네요...ㅠ.ㅠ 이런현실 참 힘드네요.? 정말이지..숨쉬기 힘든 뜨거운 눈물을 흘리게 만드는..이런일 다신 없어야 하는데...에휴 ㅜㅜ? 하...뭐라해야 할지... ? 세월호는 지금도 눈물나는 아픔 으로 남아 있네요? 세월호참사같은것 다시는일어나지 않았으면 좋겠습니다? 저 울었어요ㅋㅋ? 눈물 주룩주룩. . ㅠ? 으앙 ㅠㅠㅠㅠ ? 또 울리네요....? 진짜 운다...? 조작아니에여 방송에나왓어여 인터뷰까지햇는데 머만하면다 주작이래...? 아진짜눈물밖에않나내요..? 으앙? 이거 조작판명나지 않았나? 흑흑?
	타도 새누리의 빨갱이들,, !!! 정의화 ! 유승민, 이재오 , 유승민에게 충성 맹세한 대구초선들,? 부정선거 부정개표 CCTV 조작 여론조작 국가기관 총동원 전산개표기 부정사용 새누리당 폐당이 정답이다? 유승민은 무어냐 ? 병신 ? 간자 ? 허당 ? 글세 아무리 생각해도 새누리의 대표로는 부족하기만 한자다. 이런 서푼어치가 당을 대표한다고 껍적 대다니 새누리의 수치가 아닐수 없다 ! 이제 이런 잔망궂은애들은 쳐내고 새롭게 전희경같은 인물로 포진을 하여 새로운 역사를 써 나가야만 할 것이다.? 그나마 새누리에 이런분이 있다는 것이 위안이다.? 대통령이 할 일을 그대가 했네...? bird누리에도 저런 인물이 있었네~~? 개념있는 보수네요.... 유승민..... 기억할께요? 이번 총선에서 반드시 밀어내야만할…
	유승민 후보는 보수을자처하는 후보인지 참한심하다 배신도 모자라 뭘 하려고저러는지...정치생명은 끝난것 같내...감성팔이...?? 결국 유승민의원이 인양하는 결론을 이끌었습니다. 다 꺼려하는 국회와정부를 설득해서 자랑스럽습니다? 세월호를 인양해야 하는 이유는 무엇인가요? 가엾은 아이들을 구할 수 있었는데 못 구한 원인을 찾기 위한건가요? 세상을 떴지만 아이들을 부모에게 보내기 위함인가요?? 오래전부터 유의원의 모든 토론이나 말씀 기사 를 보아왔습니다 모르는 사람들은 대통령 탄액 최순실로 개누리당의 유의원을 욕을 합니다 저도 알수가 없긴 했죠 그러나 이제와서 무슨말을 하시겠습니까 ㅡㅡ 할말이 없으시니.. 개누리당에 개들만 있음 안된다고.. 그 썩어빠지 당에도 유의원같은 분이 계셔야 그나마 그 개들이 눈치라도 …
	피해자들이 무릎을 꿇어야하는 나라....? 유승민은 진짜보수다. 뜨거운 보수. 바른 보수.? 공감능력. 정작있어야 될 누구에게는 없지만.? 와 진짜 누구랑 비교된다? 수구꼴통친박보수들 ㅂㄷㅂㄷ? 수구꼴통친박보수들 ㅂㄷㅂㄷ? 닭년보다 천배낫네? 왜국민이 무릎꿇어야하는가.? 유승민이 흘린 눈물은 진짜 같다 국회의원들은 무조건 색안경 끼고 봤지만 이건 아니네 진정성이 느껴진다ㅠ? 유승민에서 노무현 기운이 느껴진다.... 멋지다? 유승민의원 진정보수다? 저런것이 진정한 보수다 보고 배워라 자기 밥그릇 챙기기에 급급한 정치인 밥버러지들아? 차기 대통령감이다? 유승민의원님 응원합니다. 청와대에 대고 할말은하는 이런의원님이 찐짜국회의원이십니다. 나머지 새누리의원들 뭡니까. 청와대 눈치나 보고 주권자인 국민은 안중에도 …
	겉으로 눈물만 흘렸을뿐...해결된것 하나도없다? 다음대선 안철수 유승민 이렇게 붙으면 지켜볼만하겠다. 문제인은 꺼져라? 새누리의 개념좀잇는사람임? 아 씨발 ㅜㅜ 유승민의원 최곱니다 자칭보수란 것들이 세월호 때 자국민 어린애들이 몰살 당했는데도 막말이나해대고? 확답을 왜 안했겠나.해주고 싶어도 확답할수 없었지.청와대 닭대가리 지랄맞은 좆같은 성질머리를 알아서? 저런 사고가 나고도 안전한 나라 한 번 만들어보겠다는 의지가 없는 정부 진짜 답이 없다.? 와..대통령이 할일을ㅡㅡ? 언제까지 세월호타령만 할거냐 유승민같은 아첨꾼땜 끝이 안보이는구나 알만큼알았는대 그만보채라? 견딥시다. 사필귀정을 믿습니다.? 날짜.숫자.16일이 참 안좋은거네요. 5.16 . 4.16 본질은 틀리지만 죄없는 많은 국민이 죽었으니...…
	박근혜가 200여명이 죽어가는 사건이 터진 그날에 7시간동안 어디서 뭘했는지 그걸 비서실장이 모르면 누가알아. 박근혜 저사람은 대통령 자격이 없어. 아니 기본권도 존중하면 안되는 쓰레기야. 박근혜 저 새끼는 매립장에 버려져야돼?
	대통령 하나 잘못뽑아서 이명박때 그개고생을 하더니 이명박보다 더한걸 뽑아서 억장이 무너지네 제발 상식에 맡게 투표좀 합시다?
	7시간동안 어디서 뭘하다 와서 저런 뻘 질문을 해대는 걸까? 본인의 표현대로 하자면 참 나쁜 대통령이다....그리고 참 나쁜 사람인것같다....?
	대통령 일정을 지들이 알아서 머할껀데 ?
	힘냅시다,,,주저앉지 말고 국민이 있다는 것을 보여줍시다...조금만 더 힘냅시다. 여러 분~
	힘내요!~?
	싫어요...관종이냐...ㅗ?
	너희들은 아이들이 무슨 죄라고 아이들에게 그런 짓을 한거니? 불법적인 방법으로 정권을 잡은 것을 감추기 위해 그 어마어마한 짓을 한거니? 저렇게 예쁘고 사랑스러운 아이들에게 왜 그랬니? 너희들이 불법으로 잡은 대한민국을 믿고 기다린 죄밖에 없는 아이들에게 왜 그랬니? 어린 아이들이 그렇게 많이 죽어서 받은 보상금을 받고 싶었니? 대한민국 주권자들과 보험회사가 그렇게 만만했니?
	나랑생일같은 언니네.. 부디 하늘에서 좋은일만있길바래?
	많이힘든거알아요 힘네세요 저도 그 아픔 알아요 뒤에서 응원할게요 비방글쓰는 놈,녀들은 죽어야해요 우리나라에 여러명 에 생명에게 아픔을주고 부모님,가족들에게 아픔을 주어서입니다 힘내세요!!?
	미안합니다 늦게나마 생일축하드려요 이제 편안하게 좋은곳 가세요 죄송합니다?
	하......진짜 슬프네 ㅠㅠ 힘내세요 ....!??
	예쁘고 멋진 하영언니! 늦었지만 생일축하해요♥?
	하영언니..?라고 불러야 되나요.. ㅎㅎ 하늘에서 행복하시죠 ? 그냥 .. 보고싶네요?
	어니....항상 친구들 한테 웃어 주니까 천사가 따로없네요..???
	힘내세요...늦었지만..생일축하해요...?????
	하영언니 저희가 응원을 할께....ㅠ?
	하영언니 생축하해요ㅠㅠ??
	선장 죽고노 남을놈.,ㅠㅠ?
	힘내세요...?
	힘내세요... 항상 응원할께요..?
	하영언니 늦어서미안해요..잊지않을께요...생일축하드려요..?
	하영언니 생일축하해요 늦어서 미안해요, 잊지않을게요:(?
	하영이언니는 좋은곳에가셨을꺼예요..하늘에서 하영이언니는 하영이언니의부모님을보고계실꺼예요..부모님들 화이팅입니다.?
	100일지난면또보게되는영상같아요기억할게요ㅠㅠ언니들오빠들힘네세요?
	하영언니~!늦었지만 생일 축하해요:)?
	제 친구도 그배타고 죽었어요... 거짓말 아니예요 믿어주세요 여러분......?
	안녕하세요 인천살고있는 30살입니다 저도 아직까지 그때 그 기억을... 그때의 슬픔 잊지않고있습니다. 항상힘내시구여~故전하영 님은 좋은곳에 가셨을거라고 믿습니다. 힘내시구 항상 행복하시길 빌겠습니다.?
	하영이언니위에서도항상행복하세요???
	슬프다...세월호 친구분이 그립더라도 힘내세여?
	언니♡?
	힘네세요 ㅠㅠㅠ저는 3월10일이 셍일인데 ㅠ화이팅....?
	정말 좋은친구분들 두셨네요.. 하영언니라고해야되나..? 얼굴도 정말 이쁘시고 참하고, 친구분들도 전부예쁘세요..친구의우정변치않으셨으면좋겠어요.. 정말 좋은곳에서 편히 쉬시길빕니다.. 고인의명복을빌어요...?
	하영이(누님이라부르고싶지만....)누나 하늘에서도 모범생 잃어버리지않는의리!!!!! 그리고....하늘에서도부디.....평안히쉬기를......?
	마지막 사진 엄청 슬프다...ㅠ ?
	하늘 나라에서 좋은 휴식 을 취하세요.. 힘내시길바랍니다!!?
	힘내세요... 이거 보니까 마음이 너무 아파요ㅜㅜ 생일 축힌해요ㅠㅠ?
	이게뭐야하면서 봤는데.... 벌써 세월호 사건일어난지가 꽤 흘렀네요.. 절대잊지않겠습ㄴ디ㅏ.. 마지막 사진 너무 짠했어요... 눈물ㄴ이ㅜ?
	삼가 고인을 빕니다 .. 힘내세요 잊지않고 기다릴게요?
	하영언니!! 엄청나게 늦었지만 생일 축하드려용♥ 많이많이 사랑하구,힘들때마다 언니 생각할께요...ㅠㅠ 미안해요...언니.... 영상을 첨 봐서 절 모르시겠지만 얼굴도 이쁘네요.....ㅠㅠ 하영언니! 사랑해용♥?
	힘들겟다....친구를사랑하는마음이....하늘나라에잇는친구에게전달이잘됫으려나??? 그친구를생각많이해주면그친구도기분이좋아질거예요ㅎㅎㅎ?
	마지막 사진들고 찍은 사진에 울먹했네요..?
	힘을 내세요!! 이 분이 힘없이 축처져 있는거 원하지 않을거예요 화이팅!?
	잊지않을께요..죄송합니다....계속 기억할께요..... 누나..?
	안녕하세요 벌써 1주년이 되었네요 저 선배랑 생일이 똑같네요 저도 3.11입니다. 저는 고1인데요 다른학교 지만 잊지 않겠습니다.?
	편히쉬세요 누나..?
	정말 하영언니는 좋은 친구분을 두었네요.. 잊지않겠습니다?
	힘내세요 좋은곳갔을꺼에요ㅠㅠ?
	저랑생일이똑같네요..ㅎㅎ?
	힘내세요 친구분,,,어른들이미안하고 정말미안합니다 ,,,절대안잊겠습니다.,,,친구분도힘내세요사랑합니다 ,,,힘내세용?
	잊지않을꺼에요.. 제가 죽을때까지 품으면서 모두가 잊을때도 저만큼은 기억할께요..?
	수고많았어^^
	오늘도 #세월호 유가족 도보행진은 계속 되는데...이 새벽 #강정엔 긴장이 감돌고있다...굴뚝엔 아직도 #쌍차 노동자들이 올라가 있고 틧 곳곳에 아픈 대한민국이다...우라질..뭔 나라가 이러냐..
	[단독] "세월號 농성 천막 오늘 철거" 서울市, 유족대책회의에 통보
	http://m.chosun.com/tab/article.html?sname=news&contid=2015013100204&ns …
	이완구 아들이 공개신검하니 원슨이 이놈이 미쳐가고 있구나??
	5월9일 JTBC가 공개한 故김시연 양의 휴대폰 영상에는 배가 기울자 당황하는 학생들의 모습, 가만히 있으라는 안내방송을 불신하는 아이들의 대화가 담겨있었다
	죄 없는 너희들이
	철저한 수사로 책임자 강력처벌한다고 떠들었던 박근혜.
	최근 세월호 특위 파견 공무원을 전원 철수시켰다고 합니다.
	박근혜가 대통령이 아니니까 박근혜 말 씹고 수사를 거부하는 거죠, 공무원분들?
	이남종열사 추모 평화음악회에서 지친
	몸과 마음 위로받았으니 부정선거
	세월호 대학살 투쟁에 박차를 가할 것
	공포와 결핍 두려움은 열사께서 가져갔다
	광장으로 나오라. 부정선거 살인 정권
	박근혜는 곧 무너진다.
	서북청년단으로부터 광화문 광장을 지켜야 할 이유
	http://www.newscham.net/news/view.php?board=news&nid=98596 …
	[인권오름] 세월호 천막 그 이상의 인간에 대한 감각
	세월호가 국정원 소유라고 확신... 영원한 비밀은 없다 - 오마이뉴스 모바일
	네이버에서 다이빙벨 다운받고 어제 저녁 아내와 세 자녀와 함께 보았다. 세월호 초기부터 이상호 기자의 고발뉴스와 팩트TV의 보도를 보면서 이 나라의 어그러진 모습을 적나라하게 보게 되었다. 대안언론이 아니었다면 왜곡된 인간으로 살았을 것이다.
	'금요일엔 돌아오렴' 세월호 참사 8개월의 기록 http://me2.do/5dT9jh8C 출처 : 네이버 뉴스 | SBS TV
	난 이자가 인간이 아니라 악귀라고 확신한다. 정말 유감이지만, 이런 자는 세월호 유가족들과 똑같이 당해봐야 인간이 될 것이다
	저는 이 조직(세월호 특별조사위)을 만들려고 구상한 분은 아마 공직자가 아니라 세금도둑이라고 확신합니다
	세월호 유가족이 있는 팽목항에... "위로하러 온 건지... 겁주려고 온 건지...".. 조낸살벌하고 무서워서 말이라도 걸겠나...
	세월호와 함께한 작가기록단이 기록한 240일의 기록. <금요일엔 돌아오렴> 북 콘서트; 2월5일 저녁 7시반 조계사 총무원 지하1층 전통문화공연장
	50명의 공무원도 끌어다 쓰고
	70명도 채용하겠다?
	세월호 조사위 간판걸고 취업박람회하나?
	혈세로 무슨수작인가!
	작금의 행태를 보면
	조사를 받아야 할 대상은 바로 세월호 조사위 주동자다!
	이들에게 끌려가지 마라
	4월 20일 검찰은 안상돈 광주고검 차장검사를 #세월호 수사 총책임자로 지명했다. 그러나 그는 과거 용삼참사에서 철거민에게 죄를 덮어씌우며 승진, 참여연대로부터 '검찰권 남용 검사'로 지목됐던 인물이었다.
	#세월호 참사291일
	#세월호_도보행진 6일차
	오늘은 대전역에서 출발합니다.
	유가족분들과 함께 하시는 시민분들은
	하늘의 별이된 아이들과 약속했습니다..
	진실을 밝히겠다고..
	#선체_훼손없이_세월호_를_인양_하라
	할리우드 리포터, 부산시의 영화제 독립성 침해 논란 보도
	#NAME?
	#NAME?
	세월호의 진실은??
	[세월호참사] 291일
	세월호 유가족들, 왜 450km 걷기에 나섰나
	http://www.newscham.net/news/view.php?board=news&nid=98595 …
	안산~진도 팽목항 도보행진 참가기...“선체인양·진실규명” 향한 발걸음
	권선택 대전 시장님 이게 최선임니까?
	대전역 촛불이 모이던 광장이 이렇게 변했네요
	세월호 온전 인양위한 도보 행진 대전 0416
	김재원 "세금도둑" 발언 이후, 모든 게 달라졌다
	[주장] 조대환 세월호 특위 부위원장의 행보, 석연치 않다
	http://www.ohmynews.com/NWS_Web/View/at_pg.aspx?CNTN_CD=A0002077650&PAGE_CD=N0001&CMPT_CD=M0016 …
	조대환 특위 부위원장의 행보, 석연치 않다
	그리고 나도 이런 나라에서 살고 싶다
	진실은 침몰하지 않는다. 뉴욕타임스 세월호 특별법 지지 호소 광고 http://me2.do/5jPFyqd7 출처 : 네이버 블로그
	세월호 참사 290여일, 스타케미칼 굴뚝농성 250일, 쌍차50일, 강정마을엔 내일의 전운이 감돌고, 사조참치는 오룡호가족들 거리로 나 앉게 만드는 현실! 춥다
	<진실을 밝혀주세요!>
	어제 세월호 유가족 도보 순례단이 세종시를 지나갔다. 26일부터 19박 20일 동안 경기도 안산 정부합동분향소에서 팽목항까지 450㎞를 걷는 도보 순례를 가는 중이다.
	갑자기...
	세월호 인양에 세금 들어 간다며 국민적 합의가 필요하다는 이주영 전 해수부 장관, 단 한명도 못 구한 현장 지휘관 입에서 나올수 있는 말인지 경악스럽습니다. 수염도 쇼였군요. 역시나 새누리에게 국민은 없습니다
	세월호희생을
	단한사람도 구조하지 못한자가 턱수염으로
	하는척하더니 원내대표자릴 차지할려고
	개웃음 개소리 짖어대며 나대고 다닌다
	뭐가그리 떳떳하고 자랑스러운지?
	신친박이란것이?
	왜군과 씨종잘 섬기며 충성고있는것이?
	꼴사납죠!!콕박혀 있어야 할인간이!!
	25~~~나경이?
	#세월호 참사291일
	#세월호_도보행진 6일차
	오늘은 대전역에서 출발합니다.
	유가족분들과 함께 하시는 시민분들은
	하늘의 별이된 아이들과 약속했습니다..
	진실을 밝히겠다고..
	[한국갤럽] 朴 지지율, 20%대로 붕괴 http://ln.is/www.viewsnnews.com/a/FiWq0 …
	전 지역에서 부정평가 높아, 새누리 지지층도 '외면'
	아직도 20%? 부정선거에 세월호 참사 인사참사 서민지옥 만들어도?
	영국판 '세월호'사고, 영국 정부가 한 일은? http://laborhealth.or.kr/38756 한국도 기업의 경영실패 혹은 고의적 태만에 인한 사망을 '기업에 의한 살인'으로 규정, 엄하게 처벌하는 법제도 도입을 검토할 시기가 왔다.
	[단독]세월호 침몰, 국정원에 가장 먼저 보고됐다
	40일째기도:세월호 희생자 전종현 님의 영혼을 기억하고 기도합니다
	저희 부산연산중앙교회 주영훈 목사님께 세월호 희생자들을 위해 기도하자고 말씀드려보지요!
	이상호의 상해임시정부 18회 다이빙벨 다운로드 100만, 세월호 새국면
	세월호 유족들과 도보행진에 동참하러 서울역서 출발합니다.
	3박4일 배낭을 꾸렸더니...ㅎㅎㅎ...이걸매고 무사히 끝낼수 있을런지^^
	세월호의 온전한 선체인양과 조속한 진상규명을 촉구합니다!
	#세월호 사고 후 정부의 무능에 대한 비판이 쏟아지자, 김장수 국가안보실장은 청와대 책임론을 부정하며 “국가안보실은 재난 컨트롤타워가 아니다.”라고 했다…그들은 컨트롤타워가 아니라 재난 그 자체였다.
	날은 춥지만, 다행히 하늘은 맑다
	세월호 온전인양 도보행진 대전 0416 #새날 #유권소
	영화 다이빙벨, 세월호 진실 밝히고자 '광화문, 인천'에서만 상영 http://durl.me/85byv3 조선일보가 왜이러는 걸까요?
	학살피해자 295명
	탈출하신 분 172명
	알려진 실종자 9명
	구조자 0명
	민간잠수사 희생 2명
	소방관 희생 5명
	수색지원민간선원 희생 1명
	자원봉사자 희생 1명
	PTSD 희생 교감,경찰,자원봉사자님
	범세계 세월호특별법 청원운동
	http://sign.sewolho416.org 세월호 천만인 서명운동
	http://petition.sewolho416.org/ 세월호 인양촉구 범국민 청원
	할 수 있는 모든 것은 다해봅시다
	세월호 유가족이 한겨울에 울면서 걷고,
	사조 오룡호 유가족이 한 겨울에 길에서 울고,
	밀양과 강정에서..... 그리고..
	나라의 사람들이 곳곳에서 울고 있는데
	어떤 쥐는 자술서 대신 자뻑서로 지랄!
	어떤 닭은 "각하" 놀음에 자뻑~으로 지랄!!!
	날이 차다. 대전역은 사람들로 바글바글. 세월호 도보행진 대전 0416
	다문화무료복지 이주아동보호법 세월호법갈수록채산 다문화높은안산보육절반지원이무료복지원인이었다
	새누리당의 국회선진화법 권한쟁의 심판 청구는 국민 앞에 부끄러운 일/세월호특별위원회 무력화 시도, 당장 그만두고 진정성 갖고 업무추진하자/원안위의 월성1호기 계속운전 관련 비공개 간담회 관련ㅣ박완주 원내대변인
	세월호 사건을 기획된 테러로 보는 이유
	박귀년살인마와 국개들은 들을지어다⊙
	세월호특별법제정을신속하라 오직 희생자가족과국민뜻받들어신속 제정하라 사상최악 개표조작 부정선거의내란범 박근혜악마와 새악마당 학살공작살인마 범죄자들에게 세월호특별법 제정에참여시킨다는철면피죄악은있을수없다전국적총봉기하라
	세월호가 국정원소유라고 확신...영원한 비밀은 없다" http://m.ohmynews.com/NWS_Web/Mobile/at_pg.aspx?CNTN_CD=A0002076797&CMPT_CD=MTOP2 …[인터뷰] 이재명 성남시장....희한한게 국정원은 왜 침묵할까
	국정원의 반박 성명이나 이와관련 논평이나 법적조치등 을 왜 안하는지 그 이유를 당최 모르겠다
	세월호 일본방송(한글자막포함): http://youtu.be/i_ShZWXlK4Y
	보고싶지 않은 사람은 보지마시고 보고싶은 사람도 왠만하면 보지마세요 그냥 뭔가 열받아서 계정으로 옮기는거..
	화인.
	1.29. 세월호 광장에서.
	이제 4월은 내게 _x000D_ 옛날의 4월이 아니다. _x000D_ 이제 바다는 내게 _x000D_ 지난날의 바다가 아니다.
	(시. 도종환)
	개표조작 부정선거와 세월호집회를 지속적사악공작꺼온악마가 시국회의다! 희대의철면피 악마 내란범 박근혜악마의특공대 시국회의와박석운악마의 철퇴천벌은미륵천명진리다♥ @Maitreya1313 님의 트윗을 확인하세요:
	<개표부정 세월호학살에 양심세력들 나서라>
	드디어 국회에서 개표조작 공론화 되다! http://durl.me/84w68a
	양심세력들은 두 사건의 범인을 잡는데 나서야만 한다.
	신경민 “대선부정, 세월호 등 많은 사건에 대해 야당 역할 못해냈다” - 코리아프레스 http://www.korea-press.com/news/articleView.html?idxno=68388 … “새 지도부에 들어가 다른 차원에서 다시 시작할 것! 기대해도 좋다”
	방위사업 비리가 해군과 stx에만 있는가? 육군과 공군은? 걸려든 사람이 하필 세월호참사 직후 통영함 투입을 명했던 전해군 참모총장인가?
	팩트9뉴스] 뉴스팔로잉(14.12.23)-미국 영상학도가 만든 세월호 다큐멘터리: http://ln.is/www.youtube.com/6xm6a … @YouTube 님이 공유
	박정권"이 2년간 해논성과가 없다는데
	그이유에 대해선 국민들이 더 잘 알지않나?
	세월호문제로,5개월여 국회는
	마비상태였고,청와대 찌라시로
	또,몇개월을 허비했나?
	국민들이 민생좀 챙기라고 아우성일때
	여.야당들 뭐했나?
	49.듯한 뉘앙스를 풍기다 전격 합류하게 되는데, 세월호 참사와 막내아들 미개발언 등이 겹치면서 악재를 만나게 된다. 그러나 오히려 일베에선 MJ쥬니어로 인해 인지도가 급상승하고 아들 잘 뒀다는 극찬이 쏟아지며 달심의 미친듯한 노력은 한 방에 수포로
	부정선거 은폐공작 세월호 학살 !
	살인자 이명닭그네 세훈이 무성이 기춘이 재준이 무조건 척살 !
	개기면 집 수배 자식 포함 일가족 반드시 멸살 !!
	완전침몰 45분전, 해경123호는 현장도착후,세월호내부로 진입하지않았고,탈출방송도하지않았고, 주변 대형선박을 이용하여 승객탈출이나 침몰지연작전도 쓰지않았으면서, 선장일행만 재빨리 탈출시켰다.
	개표부정과 세월호 학살에 대한 합리적 의문제기에 대하여
	이른바 파워트위터리언 중에서도
	논리적인 반론이 아니라 비정상으로 몰고 있는 사람들이 있다.
	특히 개표부정에 대한 많은 증거가 있는데도 여전히 부정하는
	물뚝심송님,정호희님,자로님
	왜그럴까?
	촛불교회의 촛불기도회는 눈보라가 치는 날에도,세찬 비바람이 부는 날에도 해왔지만동절기 휴지기를갖고 2015년 촛불기도회 재개 처음 (오늘 224차 및 6주년 기도회 /세월호 참사 진실규명을 촉구하는 기도회)
	범세계 세월호특별법 청원운동
	http://sign.sewolho416.org 세월호 천만인 서명운동
	http://petition.sewolho416.org/ 세월호 인양촉구 범국민 청원
	할 수 있는 것은 뭐든지 다 해봅시다!
	제안 ]
	다가오는 3.1절에 뭘 달고 싶다면
	태극기대신 노란(세월호)깃발을 달자. #삼월일절 #세월호
	운동권의 행동을 이해하기 위해선 문화를 알아야 합니다 모든 가치관 위에 '진영에 대한 충성'이 군림하죠 #뉴제네 세월호 단원고 대책위를 통해서 보는 운동권 진영의 가치관
	박근혜 정부 ‘인권 후퇴’ 국제앰네스티 보고서 발표
	http://www.pressbyple.com/news/articleView.html?idxno=35526 …
	세월호와 국정원 정치개입 조작’ 지적
	간통죄 폐지(위헌)통진당 해산 헌법재판소의 이중잣대 판결 논란-문란한 성적자유는 인정하면서 사상의 자유는(자기 표현?)국가가 통제해야 한다?는 의미 판결~ 세월호 침몰후 박근혜 7시간 실종 재부상?
	62일째기도:세월호 희생자 강수정학생의 영혼을 기억하고 기도합니다...
	우리이웃의 아픔... 우리사회의 아픔을 기억하고 함께하기위해 매일 한 분씩 기도해주기로해요...
	#세월호 수색·구조 작업이 한 달을 훌쩍 넘기면서 희생자 가족들은 생계의 어려움까지 겪었다. 정부는 사고 수습 뿐만 아니라 희생자 가족들에 대한 지원도 늦었다.
	새로운 9인조 "소녀시대"같은... 이렇게 예쁜 여학생들 중에서, 단 한명을 제외하고... 모두 세월호참사 때, 죽었습니다. ㅡ그러나, 왜 죽었는지도 모릅니다. . 알고 싶어도 그것마져도 가로막고 있습니다
	새로운 9인조 "소녀시대"같은... 이렇게 예쁜 여학생들 중에서, 단 한명을 제외하고... 모두 세월호참사 때, 죽었습니다. ㅡ그러나, 왜 죽었는지도 모릅니다. . 알고 싶어도 그것마져도 가로막고 있습니다
	세월호 유가족이 있는 팽목항에... "위로하러 온 건지... 겁주려고 온 건지...".. 조낸살벌하고 무서워서 말이라도 걸겠나...
	금요일이 지나고 토요일이 되도록 왜 안 돌아오는 거니,세월호의 아이들아.
	[세월호참사] 319일
	세월호 잠수함충돌 트윗으로 벌금 오백 나왔습니다 | 아고라
	미국 세월호 유가족 간담회 일정입니다.
	벌써부터 보수꼴통집단의 방해책동이 시작되었답니다. 세월호 이야기도 못하게하는 참담한 세상에 살고있습니다. 어찌해야 할까요...(
	답보상태의 세월호참사. 광화문세월호 농성장등 세월호의 상징을 없애려는 저들의 행동이 가시화되고 있습니다. 우리모두 다시 고민해봐야 하지않을까요??
	월성1호기 재가동..설득·불안감 해소 ＇발등의 불＇ http://ln.is/durl.me/fVAUq 배 밑창 금간 세월호 1000 척쯤 운항 연장 허가 한 거로 보면 되겠군.방사능 피해를 금오산 신화 믿는 종자들이 모두 흡수하는 방법이 시급하군.LG팬
	세월호 416약속지킴이 도봉활동사진 모음입니다.
	어둠은 빛을 이길 수
	자 다들 보십시오.머리와 가슴과 손ㆍ발 세 가지가 함께하는 정치인 정동영을요!ㅡ문재인과 문빠님들,억지논리로 정동영을 비난 마시고,정정당당하게 근거와 논리를 갖고 예를 갖추어 비판들 하세요.
	세월호참사 직후를 생각하면 분노가 다시 일어납니다.
	갈수록,대선을 치룬후에도 경제ㆍ복지를 꾸준히 공부해온 정동영을 양심적 지식인들은 달리 볼 것이고,기륭전자ㆍ한진중공업ㆍ쌍용차 등 노사현장에 꾸준히 달려갔던 정동영을 노동자들은 기억해낼 것이고,세월호참사에 가장 마음아파했던 그를 국민들은 지지할 것입니다.
	세월호 실종자가9명 남았다면서 꼭돌아와 달라고 툇선동질하는 좌좀비는 정신병자다!
	실종자라는 단어빼먹지 말라는 얼빠진무뇌!
	1주년이 50일 남았다면서 발광 재기 할 날을 손꼽아 기다리는 선무당들!
	니들!니들 부모 제삿날에 정성껏 제를 올린 적 있는가!
	아로요 필리핀 전대통령, 대선부정선거 혐의 체포, 유죄판결시 징역 40년, 궁금증, 거긴 우리 세월호 학살사건같은 거 없었는지 궁금하다.
	2014년 골든 트윗은?] &#65279;&#65279;&#65279;2014년 한 해 동안 가장 많은 트위터 사용자들이 리트윗한 대한민국 골든 트윗은 가수 지드래곤의 세월호 사고 무사귀...
	부정선거사범들을 응징하지 못했기에 세월호 참사를 당했다![횃불리포트] 10월 18일 41차 횃불투쟁 2/2 - 집회와 행진 http://durl.me/8dcu5p 여론조작, 개표조작, 부정선거총책 이명박을 구속하라!박근혜, 김무성, 김능환도 특검하라
	세월호에는 국정원이 깊숙히 관련되어있고, 세월호 승조원은 가장먼저 국정원에 보고 했다한다. 국정원은 청와대 직속이다. 그러므로 청와대는 즉시 상황을 파악할수 밖에 없다. 그런데 이게 말이 되는가?
	세월호 사건은 앞으로가 더 문재다.
	이해찬이란 자는 국회에서 민주당(?)과 문재인의 속셈을 시원하게 털어노았다.
	간통죄 폐지 헌법재판소 판결 박근혜 7시간 때문? 논란 박근혜 입깁?으로 재멋대로 판결? 세월호 참사 후 7시간 박근혜 실종 네티즌들 "호텔서 뭐했나?반응속~ 민중의 몽둥이 헌법재판소?
	#세월호 슬픔을 달래야할 때 청와대는 '박근혜 조문연출 논란'을 보도한 CBS를 상대로 8000만원 손해배상 소송을 했고, CBS는 "적극 환영한다"는 성명을 발표했다. 이에 CBS에 대한 응원이 급증했다.
	유후~ 산뜻하다!
	국내외에서 시국선언이 이어졌다. 외국에서 활동하는 학자 1074명은 정부에 #세월호 참사 책임을 물으며, 공익을 위한 규제 강화를 요구하는 성명을 냈다
	단독]검찰 “노무현 구속” 국정원 “망신만”… MB 향해 ‘충성경쟁’http://m.khan.co.kr/view.html?category=1&med_id=khan&artid=201502270600025&code=940301 …
	모든음모(18대대선,세월호,간첩조작)의 중심에는 국정원이 존재한다 국정원은 반드시 해체시키고 관련자 전원 사법처리하라
	비극의 세월호참사 1주기
	2015-04-16
	D-47
	세월호 유족들을 어떤 얼굴로 봐야 할지 고민이 된다. 사순절의 고민이 하나 더 늘었다
	세월호의 진실 http://www.youtube.com/watch?v=mexZOFKuAAw&sns=tw … @youtube 님이 공유
	RT @ohmynews_korea [오마이포토] 청와대 간 두 엄마 "세월호 인양해 주세요" 이희훈 기자
	다른 이슈에 대해 아무리 정의로운 주장을 하고 있더라도, 개표부정과 세월호 학살에 대해 못 믿겠다는 것이 아니라, 주장하는 사람을 과대망상으로 몰고가는 사람은 정체성이 의심된다.
	야당정치인,진보언론, 사회명사들 중에도 이런부류가 많다는 불편한 사실.
	아~~~~~시발 세월호.
	어디서 세월호 드립이니! 이분 Hoxy.... 진실을 요구합니다!
	누난 여잔데 왜 평평해? 혹시 형이야?
	아로요 필리핀 전대통령, 대선부정선거 혐의 체포, 유죄판결시 징역 40년, 궁금증, 거긴 우리 세월호 학살사건같은 거 없었는지 궁금하다.
	2015.02.28/세월호참사 319일째
	학살피해자 295명
	탈출하신 분 172명
	알려진 실종자 9명
	구조자 0명
	민간잠수사 희생 2명
	소방관 희생 5명
	수색지원민간선원 희생 1명
	자원봉사자 희생 1명
	PTSD 희생 교감,경찰,자원봉사자님
	기억합시다
	ㅎㅎ 페북 친구시네요 세월호반지~~
	사회에 대한 정의와 평화 책임을 져야하는 게 기독교의 본질이다”고 밝혔다. 그는 <정의와 평화가 입맞출 때까지>의 저자답게 명쾌한 설명을 덧붙였다.“세월호 가족한테 ‘슬픔 벗어나라’ 쉽게 말하지 마라
	국민TV] 세월호 실종자 가족, 청와대 1인 시위로 '인양' 호소
	경찰, ‘세월호 천막 지원’ 서울시 수사…박원순 시장 등 입건
	전영관 시인의 <슬퍼할 권리> 북토크
	세월호을 잊지 않은 사람들,
	4월 16일이 아직 지나지 않은 사람들이 모입니다.
	오늘 저녁 여섯시.
	카페헤세이티
	뉴스타파 세월호 참사, 진실과 기록
	아직도 인양 결정 안했나? #세월호 참사
	지금 이딴게 중요합니까? 세월호 사건에 비하면 아무것도 아닙니다. 우리 아이들이 무려 300명이 죽었습니다 고작 말 한마리가지고 난리칠때가 아닙니다. 국가는 빨리 특별법을 성사시켜 유족들과 아...
	세월호참사 1주기
	'선체부터 인양하라'
	2015-04-16
	D-16
	두 새@@당들은 뭘하는가?
	문재인대표와 새정연의 친문노 패족의 올가미와 주홍(Adultery)정치의 색깔 때문에 뭐하나 발목잡혀 되는일이 없네.그리해놓고 뭘할수 있겠나?
	1.세월호 진상 특위도
	2.자원외교 청문회도
	3.종북딱지로
	이젠정말 지우고 싶다..친노(노무현대통만제외)
	[[ 레카가 해냈다 ] 세월호 위자료 8천만원 지급.."교통사고 수준
	세월호 진상조사 ‘방해’ 시행령 정부 제정 강행에 유족들 416시간 농성키로
	기자회견후 청와대로 행진…경찰 ‘채증장비’ 들이밀며 물리적 방해
	세월호 진상조사 ‘방해’ 시행령 정부 제정 강행에 유족들 416시간 농성키로
	기자회견후 청와대로 행진…경찰 ‘채증장비’ 들이밀며 물리적 방해
	[아이엠피터]세월호 유가족에 엉터리 법안도 모자라 주먹까지
	파행하는 세월호 특조위, 망각과 싸우지 않는 언론
	http://www.pdjournal.com/news/articleView.html?idxno=54999 …
	[비평] 세월호특조위 시행령안 논란, 공영방송은 축소·외면
	세월호관련 모임 및 단체 여러분!!
	그리고 세월호참사의 진실을 원하는 민중여러분!
	유가족분들께 실질적인 힘이 되도록 의견서를 제출해주세요.
	해양수산부가 민중의 반대의견서로 업무가 마비되도록! 힘을 보태주세요.
	현장] 짓밟힌 세월호 유가족…“내가 무슨 짐짝이냐”: https://youtu.be/80xBbA2_Izs
	자식잃은 부모들을 두번 세번 죽이는 악랄한 살인정권 박근혜정권 물러나라!!
	애시당초 자격도 없다!!
	대한민국 역사에서 18대 대통령은 없다!!
	이충재 칼럼] 세월호를 불편해하는 사람들
	[한겨레] 참사 1주기 앞두고
	왜 세월호 희생자 가족과 시민사회단체들은
	'416시간 연속 농성' 시작했나?
	세월호 유가족과 함께 대리기사 폭행 사건에 연루된 새정치민주연합 김현 의원이 어제(30일) 피의자 신분으로 검찰 조사를 받았습니다.
	JTBC-손석희 앵커가 #세월호 범인을 찍은 듯 합니다. http://goo.gl/LUlPqb 당초 특조위는 오하마나호를 세월호 항로 그대로 운항시키며 세부조사 진행예정이었지만 차질이 불가피한 상황입니다.
	'여기 사람이 있어요'라고 외치는 사람들이 있다.
	경찰이 무슨 이유인지 둘러서서 막는다.
	아무도 거기에 사람이 있는 지 모른다.
	세월호에는 아직 살아 있는 사람들이 타고 있다.
	내리지도 구조되지도 못한...
	[신현주의 1분] 세월호 가족들, ‘416시간 농성’ 돌입
	한국일보:[이충재 칼럼]세월호를 불편해하는 사람들http://www.hankookilbo.com/v/c2901094f37f4f31b6aee5b9733f1479 …
	올랑드.메르켈에‘7시간공백’없어
	특위는무력화, 선체인양은 시간끌기
	권력훼방,정치권,개인무관심 달라진게 없다
	세월호의 쌍둥이배로 알려진 ‘오하마나호’의 행보를 두고 논란이 일고 있다
	단독] 정부, 세월호 위자료 8천만원 지급..＂교통사고 수준＂ http://media.daum.net/v/20150330181012425 …
	그 위자료, 국민 성금으로 되돌려 주고 대신 슬픔을 달래는 소주 로 줘라!
	세월호 특별조사위,
	조사 대상이 조사 주체 되는 꼴
	http://www.redian.org/archive/85921
	이석태 "정부, 특별조사위를 면죄부 주는 조직으로 변질"
	[현장화보] 광화문광장 안, 사지 들려 끌려 나오는 세월호 유가족들
	세월호 희생자 위자료가 1인당 8천만원? | 미디어다음
	세월호 진상조사 ‘방해’ 시행령 정부 제정 강행에 유족들 416시간 농성키로
	기자회견후 청와대로 행진…경찰 ‘채증장비’ 들이밀며 물리적 방해
	IHS 마리타임 360, 세월호 가족들, 세월호 조속인양 촉구
	세월호 특별법 시행령안 폐기와 선체 인양을 촉구하며 청와대를 항의 방문하려던 세월호 유가족 등 3명이 경찰에 연행돼 조사를 받고 있습니다
	다시 광장으로 간 세월호 가족들 | 미디어다음
	[민동기의 신문비평] ‘세월호 유가족 외침’보다 박근혜를 주목한 조간들
	'쌍둥이배' 해외로 매각?…세월호 진상규명 차질 불가피 http://mnews.jtbc.joins.com/News/Article.aspx?news_id=NB10828599 …
	박근혜는 쇼의 달인! 복지정책, 세월호진상조사, 방산비리, MB발 해외자원 특감..... 쇼!!!!!!!!! 끝은 없는 거야~~~
	무릎 담요까지 통제하는 경찰.. 광화문 세월호 가족 노숙 농성 현장.. ㅡ.ㅡ
	세월호 유가족에 엉터리 법안도 모자라 주먹까지 | Tistory http://durl.me/8k26ij 진실을 밝힐 의사가 전혀 없음을 보여주네. 덮기 바쁜 바꾸네씨.
	‘시행령 폐기’ 대통령 면담 요구하던 세월호 유가족 2명 연행
	세월호 유가족 “정부, 약속했던 인양계획 지체되고 있다”…416시간 농성 선... http://me2.do/F7ZBiIRI 출처 : MBN | 네이버 통합검색
	이석태 세월호 위원장 "그동안 참았는데…이젠 한계 상황"
	청와대가 유출 시켜
	[단독] 정부, 세월호 위자료 8천만원 지급…“교통사고 수준”
	총리실 산하 심의위 31일 첫회의
	소득없는 학생들, 일실수입을 최저기준으로 산정
	지급신청 기한 고작 6개월…조사 없이 배·보상 끝날판
	[인터뷰] 이석태 세월호 특조위원장 "조사 대상 공무원이 조사 주체로…문제"
	문재인 “정부, 세월호 진상규명 막으려고 작심한 듯
	단독] 정부, 세월호 위자료 8천만원 지급…“교통사고 수준” : 사회일반 : 사회 : 한겨레모바일
	세월호에서 돌아가신 모든 승객과 승무원 여러분들의 명복을 빌며 아직 배안에 계신 분들이 모두 무사히 구조되시길 기원합니다
	요청서한] '416 세월호참사 진상규명 및 안전사회 건설 등을 위한 특별법 시행령(안)'에 대한 http://fb
	그게 뭔지는 알수 없으나, 세월호 진상규명에 이해할수 없는 예산 타령 등 사실상 저토록 일관되게 노골적인 방해를 해대는 박근혜 새누리당 정권에게 세월호란 호환마마보다 더 무서운 것임을 확신하게 된다. 그래서 세월호 인양 더욱더 절실
	도대체 뭘까? 세월호
	[아이엠피터] 세월호 유가족에 엉터리 법안도 모자라 주먹까지 http://durl.me/8k22s4
	허브비누만들기 방문체험학습,학교로찾아가는체험학습,방문체험교실,출장체험학습,교내체험학습,창의체험학습,직업체험학습,창의적체험활동,진학진로: 세월호 사건이후 야외활동이 어려운 현실인 요즘..
	청운동사무소 앞,여학생 두명이 경찰에 갇혀 있습니다. 집에 좀 가게 해달라며 비켜 달라는데 움직이질 않습니다. 지금 이 곳은 민주주의가 아닙니다. 여학생들 갇혀 있는데 집에 가고 싶다는데..경찰이 미쳤습니다
	감금 맞네. 문재인씨. 이럴때 '감금' '인권'이란 단어가 필요한 것입니다. 최소한 세월호 집회에는 민주당 국회의원 한명이라도 돌아가며 지원하실 생각은 해주셔야지요. 그래야 '야당' 이름을 써먹죠
	여야 관악을 총력전...야당 제위여, 총력이란 부정선거 세월호와 같은 중차대한 사건에 기울여야 하는 것...하여, 진실과 정의가 바로 서는 세상이 오면 보궐선거는 여반장...대마를 놔두고 눈앞의 몇점에 총력? 빨판상어는 상어를 잡으면 딸려오는 법이네.
	세월호 1주년이 되기전
	인양소식이 들려오길 바랍니다.
	봄. 세월호 실종자 9명, 유가족을 길바닥에 밤새 떨게한 아침. 세월호 1주기. 멀쩡하리만큼 흐린 아침. 울다 잠들어 멍한 나. 오늘. 2014년 4월 16일. 제자리.
	故이승현 아버지 누나 부녀가 <100kg넘는 모형배를 끌고 팽목항에서 광화문까지 세월호 인양촉구 삼보일배> 길가다 마주치면 응원해 주세요!! 걱정원소유 세월호를 당장 인양하라..
	이분들이 무슨죄가있어 이런고행을 하셔야합니까? 정부는 세월호를 인양하라!! 이 짐승보다 못한것들아
	세월호 진상규명 특별법 시행령안 전면철회 촉구 재외동포 성명서 서명합시다..
	[이충재 칼럼] 세월호를 불편해하는 사람들 http://me2.do/xnl7qhlc 출처 : 한국일보 | 네이버 뉴스
	IHS 마리타임 360, 세월호 가족들, 세월호 조속인양 촉구 - http://goo.gl/PrMCsm via @thenewspro새정치연합은 세월호 인양에 대해 공식입장을 밝혀 주길 바랍니다. 유족들에게 모든 짐을 지운 채 보고만 있을겁니까
	도보순례하고 있는 소영아빠가 보내주신 사진. 오늘은 도보순례 6일째입니다. 대전입니다.
	세월호 재판 광주에서 합니당 내일 28일도 하니까 시간 되시는 분들 10시부터 참여 부탁해용 ㅠㅠㅍ
	#세월호 참사 2틀뒤 MBN과의 인터뷰에서 무능한 해경을 비판해, 해경의 명예를 훼손했다며 고발됐던 홍가혜 씨 오늘 무죄 받았답니다. 진실은 꼭 밝혀지는법! 세월호 참사의 진실도 꼭 밝혀질것입니다. 축하드립니다. 그리고 같이 내려 가셨던 김구님 유영희님 고맙습니다..#바꾸세 #하울림
	★세월호 참사 263일, ★광화문 세월호광장 농성 174일 ◆오늘(1/3) 광화문 토요 촛불문화제는 없습니다. 12/31 문화제가 집중일정이었습니다. ◆팽목항 기다림과 진실의 버스는 1월부터 지역별로 돌아가면서 진행합니다. 서울은 매월 마지막주 토요일에 출발합니다. ★국가가 국민을 구조하지 않은 사건입니다. 진실을 밝히는 4.16약속지킴이가 됩시다! [4.16 약속지킴이 가입]
	세월호 학생 20명 구한 아저씨 근황.jpg 세월호 특별법은 단원고만을 위한 법인듯 합니다.
	세월호광장 현수막 입니다 다시 시작입니다
	집중이요!! 서북청년단 재건위 정함철이 #세월호 유가족들의 광화문 천막을 자진 철거 하지 않으면 1월 31일께 침탈 하겠다고 엄포를 놓았네요! C파!! 올테면 와봐!! 누가 쫄까봐!
	세월호 실종자 양승진 선생님 사모님 모습. 울음이 나옵니다.
	세월호 인양촉구 청원운동 * 실종자들을 끝까지 찾아내고 침몰의 진실을 규명하기 위해서는 선체 훼손 없는 온전한 인양을 해야 합니다. 아래 페이지에 가셔서 이름과 이메일만 쓰시면 인양을 촉구하는 청원서가 대한민국 정부(총리실)로 바로 팩스 발송됩니다. 많은 참여와 공유 부탁드립니다. 세월호 인양촉구 범국민 청원 운동
	세월호 참사 희생자들을 위한 신곡 조관우의 '풍등' http://t.co/pQypIhQsyI #바꾸세 #세월호
	아ㅡ 이 분들이 시인이다. 나는 시인이 아니다, 그저 좀 외로운 놈일 뿐.
	배우 최민수씨가 세월호 참사를 추모하는 노래를 발표했습니다.
	세월호 참사 가족대책위는 선체 인양을 촉구하며 오는 26일부터 경기 안산합동분향소부터 진도 팽목항까지 도보순례에 나선다고 밝혔는데요. 도대체 정부가 이야기하는 ‘검토’는 언제쯤 끝나는 걸까요 세월호 참사 가족대책위는 선체 인양을 촉구하며 오는 26일부터 경기 안산합동분향소부터 진도 팽목항까지 도보순례에 나선다고 밝혔는데요. 도대체 정부가 이야기하는 ‘검토’는 언제쯤 끝나는 걸까요
	세월호 참사 263일, ★광화문 세월호광장 농성 174일 ◆오늘(1/3) 광화문 토요 촛불문화제는 없습니다. 12/31 문화제가 집중일정이었습니다. ◆팽목항 기다림과 진실의 버스는 1월부터 지역별로 돌아가면서 진행합니다. 서울은 매월 마지막주 토요일에 출발합니다. ★국가가 국민을 구조하지 않은 사건입니다. 진실을 밝히는 4.16약속지킴이가 됩시다! [4.16 약속지킴이 가입]
	#세월호_지원_특별법 이란 것이 세월호 특별법을 무력화 시키는 법안으로 월요일인 12일에 통과될 예정이라고 합니다. 세월호 특별법의 음모, 두번째 세월호 지원특별법. 막아야 합니다.
	새누리당 김재원 원내 수석부대표는 세월호 사건에서 사사건건 갈등을 증폭시키는 주인공이네요. 세월호 조사특위에 차기환, 고영주 같은 극우 인사들을 임명할 때 알아봤습니다만 새누리당은 세월호 조사를 하자는 건지 방해하겠다는 건지 알 수 없는 행태를 보이고 있습니다. 뉴스타파 김성수 기자가 계속 감시할 겁니다.
	<1/16(금) #세월호 주요일정> ★세월호 참사 276일, ★광화문 세월호광장 농성 187일 ◆17시 <광화문 TV> 생중계 시작!! : 평일 17시~20시까지 세월호의 진실을 전합니다. : 아프리카tv에서 <광화문TV>를 검색해주세요.
	"세월호 희생자를 모욕한 일베 회원에 대한 고발 대리 위임장을 작성해 주세요. 우리의 분노를 전달하고, 그들의 죄를 물을 수 있어야 합니다."
	정함철 "세월호 참사 원인은 세월호 광화문 농성장" 눈앞에서 자식이 죽어가도 무능한 정부와 거짓말하는 언론에 상처받는게 왜 정함철류가 아닌 순진한 유가족이였을까요? 이런 잉간들의 자녀가 사고를 당했어야 유가족의 심정을 만분의 일이라도 알았을 텐데요.
	1/9(금) #세월호 주요일정> ★세월호 참사 269일, ★광화문 세월호광장 농성 180일 ◆17시 <광화문 TV> 생중계 시작!! : 평일 17시~20시까지 세월호의 진실을 전합니다. : 아프리카tv에서 <광화문TV>를 검색해주세요. http://play.afreeca.com/sewolho416 : 페이스북 페이지 https://www.facebook.com/sewolhoTV ★국가가 국민을 구조하지 않은 사건입니다. 진실을 밝히는 4.16약속지킴이가 됩시다. [4.16 약속지킴이]
	<그토록 싸웠으나.... 세월호 진실을 침몰시킬 인물들> 곧 본격적으로 활동할 17명의 세월호특위위원들 중 새누리당이 추천한 5명 1. 고영주 변호사- 영화 ‘변호인’의 배경인 ‘부림사건’ 담당 공안검사 출신. 세월호 참사에 대한 정부책임을 부정하고 호도한 인물 2. 조대환 변호사- 박대통령의 과거 싱크탱크인 ‘국가미래연구원’ 발기인, 박대통령인수위 전문위원 출신 3. 차기환 변호사- 자신의 트위터에 세월호 유가족을 매도하고 극우사이트 ‘일베’의 게시물을 지속적으로 퍼뜨린 인물 4. 석동현 변호사- 새누리당 공천신청자 5. 황전원 전 한나라당 부대변인- 새누리당 공천신청자 * 녹색사진: 단원고 2학년 10반 고 김주희양의 어머니 이선미씨가 최근에 공개한 사진. 세월호가 바다 속에 잠긴 상태에서 아이들이 창…
	<1/17(토) #세월호 주요일정> ★세월호 참사 277일, ★광화문 세월호광장 농성 188일 ◆17시 <광화문 세월호광장 토요촛불> 《진실을 인양하라》 : 아프리카tv에서 <광화문TV>를 검색해주세요.
	도보행군중인 유가족과 시민분들.. 응원합니다... #세월호 #바꾸세
	정말 기가막히군요... 보면 볼 수록 어째 이럴 수 있나 할 정도로 분노가 일어납니다. 국민들의 관심은 점점 더 식어져만 가고.. (한국어 번역을 보시려면 화면 밑에 커서를 옮기시면 설정에서 한국어자막을 선택하시면... 한국어 자막 보실 수 있어요)
	<1/5(월) #세월호 주요일정> ★세월호 참사 265일, ★광화문 세월호광장 농성 176일 ◆17시 <광화문 TV> 생중계 시작!! : 평일 17시~20시까지 세월호의 진실을 전합니다. : 아프리카tv에서 <광화문TV>를 검색해주세요.
	일베에 올라온 세월호 희생자 모욕 사진을 보고 심히 빡치신 분들의 분노가 사그러들기전에 행동으로 옮기겠습니다. 박지웅 변호사님이 선봉에 섰고 미력하나마 함께 하려 합니다. 많이 퍼가주세요. 고발인 / 고발에 대한 대리인 동의 페이지 입니다. 개인정보는 철저히 보호됩니다. 인생은 실전이다. ㅈ…
	벌써 세월호 사건이 지난지가 9개월이나 됬네요 차가운 바닷속에서 구조를 기다리던 희생자들을 기리는 마음을 잊지않도록 가슴아픈 시하나 소개하나 해드립니다 . 절대 잊지않겠습니다 #세월호 #희생자 #착한바보들 #추모 #잊지않겠습니다 #희망 #사랑 #나눔 #희사나
	#세월호_도보행진 병점역에서 잠깐의 휴식후 다시 출발~ 고맙습니다... - 최운규 최영운 -
	박그네 부정선거 범죄집단의 국민은 자기들 실리와 이해관계에 춤을 추는 꼴통들인데... 국민 생명 책임못지는 박그네 정부는 사라져야 한다. 더이상 국민들의 혈세를 쳐먹으며 무책임 직무유기 말아야
	<1/5(월) #세월호 주요일정> ★세월호 참사 265일, ★광화문 세월호광장 농성 176일 ◆17시 <광화문 TV> 생중계 시작!! : 평일 17시~20시까지 세월호의 진실을 전합니다. : 아프리카tv에서 <광화문TV>를 검색해주세요.
	세월호 구조작업의 부실을 지적한 방송 인터뷰로 해경이 명예를 훼손당했다며 낸 재판에서 홍가혜씨가 무죄를 선고받았습니다.
	세월호 유족들은 A군에 대한 고소 취하를 검토 중이다…
	잊지 않겠습니다> 맞벌이 엄마·아빠 대신 동생 돌보던 나의 공주…꿈에서처럼 잘 있지? 수학 선생님 되고 싶었던 이다혜 양에게 엄마가 보내는 편지 입니다. http://t.co/272cELJ6xo #세월호
	????세월호 참사~289일째... ?????【유가족 도보순례】 II~4일째... ? 1?2?4일째~날이"??" 출발~대기 中 성환역?직산역?두정역?쌍용대로?천안역?터미널???? 3?4?노란풍선이~눈에 확?? 아이들도~손잡고?? 90여명~직산을 향해!?? 진실을 향해!!
	이 아이들을 보십시오... 어찌 지난 일이라고 잊을 수 있겠습니까... 어찌 그만하라 할 수 있겠습니까... 어찌 단순사고라 말할 수 있겠습니까... 우리 어른들은 이 아이들의 눈물을 기억해야합니다. 남의 아이들이 아닌 우리 아이들이고 우리 이웃입니다...ㅠㅠ
	불안과 믿음 사이 이번 주 목요일 기도회는 장신대 하나님의 선교회가 인도를 했는데 작은 변화가 있었습니다. 깔끔한 기도회 순서지가 등장하였고, 본문 말씀인 누가복음 18장 1절에서 8절까지를 본문에 등장하는 인물의 배역을 정해서 읽었고, 바이올린 찬양 연주가 있었습니다. 그리고 생활나눔에서는 세월호 가족뿐 아니라 참가자들 개인과 교회의 나눔도 시작하게 되었습니다. 말씀나누기에서 창현 어머님은 "1절에 예수님께서, 늘 기도하고 낙심하지 말아야 한다는 뜻으로 비유를 말씀하셨지만, 8절에 보면 그러나 인자가 올 때에, 세상에서 믿음을 찾아 볼 수 있겠느냐?"라고 말씀하셨는데, 세월호 참사 이후 진행되어온 과정을 보면 여전히 많은 국민들이 동참해주시고, 세월호 가족들도 열심히 싸우고 있기때문에 희망을 갖고 있지만…
	광화문 광장 토요일 촛불 문화제] “진실을 인양하라” - 2015년 1월 10일(토) 오후5시 광화문 세월호 광장 공연1 짤막강연 / 꼭 밝혀내아 하는 의혹 발언1 / 세월호는 반드시 인양되어야 합니다 발언2 / 진실을 밝히기 위한 우리의 약속 공연2 발언3 / 4.16특별조사위원회 중간경과 발언4 / #세월호 참사 유가족 발언
	"세월호 유족 면담 거부한 건 여야가 법안 논의 중인 상황이어서" 정말 오래 기다려 듣게 된 대답…
	#세월호 참사291일 #세월호_도보행진 6일차 오늘은 대전역에서 출발합니다. 유가족분들과 함께 하시는 시민분들은 하늘의 별이된 아이들과 약속했습니다.. 진실을 밝히겠다고..
	세월호 참사로 숨진 단원고 학생들을 ‘어묵’으로 지칭해 모욕한 인터넷사이트 ‘일간베스트저장소(일베)’ 게시물에 대해 경찰이 수사에 나섰습니다.
	세월호 참사 희생 학생들을 모욕하는 듯한 내용이 담긴 일베 '어묵' 게시글에 대해 경찰이 수사에 나섰습니다. 자세한 기사 내용은 ==>
	아프리카TV에서,, #세월호 유가족, 안산→팽목항 도보행진 20일 생방송 중입니다. [ http://t.co/R0fdygphGu ] 어머니, 아버지, 힘내세요! 함께 하시는 시민분들도 감사합니다!
	세월호 우리의 영웅이 이렇게 남의 나라에서 대접 받도록 만드는 우리의 몰골이라니 ㅠㅡ
	야속했던 하늘... 팽목항에서 세월호 실종자 가족들이 어떻게 기다리고 있는지 진짜 모습을 봐 주셨으면 합니다. 2015년 미디어몽구 첫 영상 입니다.
	끝나지 않은 세월호... 이시키들 다 잡아 내야대..!!
	기독인들이 세월호 가족들과 신앙의 답을 찾는 동행을 시작했습니다. 세월호를 기억하며 유가족과 함께하길 원하는 기독인은 누구나 참여할 수 있습니다. 안산 세월호 희생자 정부합동분향소에서 매주 목요일 오후 5시부터 7시까지입니다.
	<'금요일엔 돌아오렴' 세월호 기록을 읽어야 할 이유>
	세월호 희생자 가족 13명의 육성을 기록한 책 '금요일엔 돌아오렴'이 출판됐습니다. 병원에서 세상을 떠난 두 아이가 만든 의료사고 관련 법 ,'종현이법 ·예강이법'을 취재했던 심영구 기자가 세월호에 대한 기억을 잊지 말아야 할 이유를 설명합니다.
	[취재파일] 세월호 유가족 육성 기록…'금요일엔 돌아오렴'
	<1/17(토) #세월호 주요일정>
	★세월호 참사 277일,
	★광화문 세월호광장 농성 188일
	◆17시
	<광화문 세월호광장 토요촛불>
	《진실을 인양하라》
	: 아프리카tv에서 <광화문TV>를
	검색해주세요.
	이재명 성남시장이 세월호 참사가 일어난 뒤부터 줄곧 성남시청에 걸려 있던 세월호 희생자 추모 깃발을 세월호 유족에게 보냈습니다. 다음은 이재명 시장이 세월호 유족들에게 보낸 편지 전문입니다.
	세월호 참사 피해자 가족 여러분!
	힘내십시오!
	먼저 초청해주셨음에도 다른 공식일정 때문에 현장에 함께 하지 못함을 매우 안타깝게 생각합니다. 몸은 함께 못하지만 마음은 언제나 여러분과 함께 하고 있다는 점을 알아주시기 바랍니다.
	도보행진 시작에 즈음하여 성남시청 국기게양대에 게양되어 있던 세월호기를 보내드립니다. 성남시는 세월호참사를 기억하며 또한 가족들의 아픔에 함께 하는 의미로 세월호참사 직후부터 지금까지 각구청과 시청의 국기게양대에 세월호기를 게양하고 있습니다.
	참사의 진상이 규명되고 그에 따른 엄정한 문책과 또다른 참사의 방지를 위한 국가적 대책이 수립될 때까지 성남시청의 세월호기는 계속 바람에 나부낄 것입니다.
	피해 가족 여러분!
	여러분이 개인적 억울함으로 이 긴 고통의 시간을 보내고 있다고 생각하지 않습니다.
	안전한 대한민국, 책임지는 대한민국, 의문이 없는 대한민국을 위한 희생임을 너무나 잘 알고 있습니다.
	그래서 여러분의 그 길고 힘든 싸움을 현장에서 함께하지는 못하지만, 여러분의 투쟁에 함께 하는 의미로 새로 만들어 달게 될 성남시청의 세월호기는 계속 휘날리게 될 것입니다.
	가족들게 깊은 위로의 말씀과 함께 격려의 뜻을 전합니다.
	세월호 희생자 영정을 발로 차다가 시민들에게 잡혀 영정앞에 무릎꿇고 "죄송합니다. 일베도 안 하겠습니다"며 싹싹 비는 일베.
	일베하지마세요. 바보 소시오패스가 됩니다.
	#세월호_도보행진
	팽목항이 가까와 오네요.. #세월호
	세월호 잊지말아야할 또 한분
	단원고 2학년1반 유니나 선생님 당시 상대적으로 탈출하기 쉬운 4층에 있었지만 3층에 다친학생이 있다는 전화를 받고 갔다가 58일만에 발견되었죠..
	세월호 광화문 시위현장의 진실
	지금 새누리당앞에서 #세월호 가족들이 울부짖고 있습니다.
	특별조사위 구성 방해 그만하고 제발 빨리 진상조사에 임하라는 서한 들고 왔습니다. 기자회견 후 서한 전달하려는데 새누리당 관계자 단 한사람도 나와보지를 않습니다.
	경찰동원해서 채증하면서 유가족들 흥분시키더니 강제해산한다고 방송하고, 대화하던 경찰도 당사 안으로 들어가버렸습니다. 다 연행할 태세입니다.
	아예 귀를 닫고 모르쇠하고 있습니다. 국민세금으로 운영되는 정당이, 그것도 여당이 국민에게 이래도 됩니까?
	유가족들이 울부짖는데, 다른 것도 아니고 이미 제정된 특별법에 따라 정상적으로 진상조사 시작하자는데 이런식으로 나오면 안되지요. 패륜집단이 따로 없습니다.
	여러분! 새누리당을 규탄해 주십시오. 유가족들에게 힘을 주십시오. 예산문제를 빌미로 특별조사위를 흔드는 새누리당의 행태는 용납되어서는 안됩니다. 반드시 진실은 밝혀져야 합니다.
	세월호 참사 300일 잊지않겠습니다.
	도보순례중. 정읍ㅡ담양. 2학년 7반 김수빈이모부.가방에 7반 생존은 한명입니다.
	담임은 배안에서 제자 두명 끌어안고 발견된 서른 초반의 기간제 교사 이지혜선생님입니다.
	세월호 팽목항 범국민대회 2만여 시민들 참석으로 시작했어요. 문재인 당대표도 오셨습니다.
	'세월호 진실을 규명하고 즉각 인양하라'
	세월호 참사 300일인거 다들아시나요??
	모르시는분들 많으실꺼같은데
	대표적인 추모곡 '천개의 바람되어'
	한번씩 듣고가주세요
	잊을수없는 잊어선안될 그날입니다
	꼭퍼졋으면좋겠어요 공유한번씩만 부탁드립니다
	https://play.google.com/store/apps/details…
	링크는 노란리본카톡테마에요
	전주의 거리에서 세월호 가족들에 대한 응원의 목소리가 울리고 있습니다.
	전주의 거리에서 세월호 가족들에 대한 응원의 목소리가 울리고 있습니다.
	세월호 희생자 비난한 20대 일베충녀
	출처 - 웃긴대학
	끝까지 함께!
	세월호 팽목항 범국민대회 2만여 시민들 참석으로 시작했어요. 문재인 당대표도 오셨습니다.
	'세월호 진실을 규명하고 즉각 인양하라'
	<2/18(수) #세월호 주요일정>
	★세월호 참사 309일
	★광화문 세월호광장 농성 220일
	《세월호광장에서 함께맞는 설》
	◆15시 ~ 18시
	- 세월호 가족과 함께하는 윷놀이
	- 세월호의 진실 "OX퀴즈대회"
	: 광화문 세월호광장
	★국가가 국민을 구조하지 않은 사건입니다. 진실을 밝히는 4.16약속지킴이가 됩시다.
	플래쉬몹 본 행사 영상입니다. 가운데에 있는 노란색 체크무늬 옷 입은 아이가 <진실은 침몰하지 않는다> 원곡을 부른 친구라네요. 파란색 풍선에 우리의 마음을 담은 감동의 시간이였습니다. 촬영하다가 페북지기는 눈물을 참느라 힘들었네요 ㅠ
	세월호 학생들 .,, 죄송합니다,,,
	<2/2(월) #세월호 주요일정>
	▣ 세월호 참사 293일,
	▣ 광화문 세월호광장 농성 204일
	▣ 진실을 밝히는 4.16약속지킴이가 됩시다.
	도보순례중. 정읍ㅡ담양. 2학년 7반 김수빈이모부.가방에 7반 생존은 한명입니다.
	담임은 배안에서 제자 두명 끌어안고 발견된 서른 초반의 기간제 교사 이지혜선생님입니다.
	오늘은 무안에서 행진 중입니다.
	잠시 청계북초등학교에서 쉬는 중에 단체사진 찍었어요~~ 뿌잉뿌잉 하면서~~^^
	#세월호
	내일이면 #세월호 참사 300일입니다.
	오늘 도보행진단이 입성한 광주에서는 참사 300일 진실마중한마당이 펼쳐졌습니다.
	도보행진에 참여하신 700여 시민분들과, 마음으로 함께하신 모든 분들의 힘이 모아져 반드시 세월호를 건져낼 것입니다.
	#세월호_참사 320일째
	오늘은 저도 또 한명의 길 위의 친구 입니다.
	#삼보일배 하시며 슬픔과 아픔 그리움을 토해 내시는 유가족 옆에서
	오늘은 저도 길 위에서 같이 또 한명의 유가족이 되어 같이 토해 내겠습니다.
	#바꾸세 #하울림 정이
	팽목항 모습입니다.
	성빈아버지가 보내주셨습니다.
	세월호 단원고 유가족들분께서 체육관을 사용할수있게되었다는 소식을 들었습니다! 많은분들이 항의 전화를 해주셨답니다! 이제 글을 내려도 된다고 하기에 글 내렸습니다!
	뉴스타파 최승호 앵커]
	세월호 특별조사위 여당측 위원들이 세월호 기초조사 예산을 ‘0’원으로 책정했습니다. 검찰 수사결과가 있는데 뭐하러 조사하냐는 겁니다. '조사위원'이 아니라 '은폐위원'입니다...
	철수1 : 세월호 참사 정치적으로 이용하지 마시죠!?
	철수2 : 세월호! 우리가 해결하겠습니다. 표 좀..
	2월 9일 세월호 300일을 앞두고, 사귄지 600일 맞은 커플이 청년회식구들에게 돌린 선물. 세월호를 잊지 말고 함께 하자. 9일에 함께 광화문에 가자는 이야기. 멋지다~ 이쁘다~!!
	<2/20(금) #세월호 주요일정>
	★세월호 참사 311일
	★광화문 세월호광장 농성 222일
	《세월호광장에서 함께맞는 설》
	◆15시 ~ 18시
	- 세월호 가족과 함께하는 윷놀이
	- 세월호의 진실 "OX퀴즈대회"
	: 광화문 세월호광장
	★국가가 국민을 구조하지 않은 사건입니다. 진실을 밝히는 4.16약속지킴이가 됩시다.
	재판? 두렵지만 괜찮아! 세월호 재판. 묻고 듣고 따져보기!
	2월 11일 늦은 7시, 바로 내일인데요.
	세월호 집회시위탄압으로 줄줄이 기소되는 분들이 늘고 있습니다.
	지난 1월에 첫 모임을 가졌는데요. 내일은 두번째 모임입니다.
	본격적으로 맞서보아요~!
	개인적으로 '국가보훈처' 하면 제일 먼저 떠오르는 사진 #청해진해운 #유병언 #세월호
	16일 월요일 부터 청와대 분수대 앞에서 손 피켓을 들고 실종자 9명을 끝까지 찾아달라는 1인시위를 하시겠다는 허다윤양 어머니 이십니다.
	이 1인 시위를 시작으로 사람들이 모이는곳은 어디든 가서 1인시위를 하시겠다고 대단한 결심을 하신 허다윤양 어머니에게 힘과 응원에 메세지를 남겨주세요..허다윤양 어머니께서 자주들어와 소식을 들여다 보고 계십니다...오늘은 진도에 내려가 계시고요..
	문정은 부대표와 청년·학생위원회가 함께하는
	<세월호 가족 팽목항 도보행진>
	온전한 실종자 수습을 위한 세월호 인양 및 진상규명을 촉구합니다.
	#1111 생일을 축하해주세요.
	9일 세월호 참사 300일을 앞두고 광주를 방문한 #세월호 가족협의회 도보행진단을 만난 윤장현 광주시장 “온전한 세월호 인양을 위해 적극 돕겠다”고 밝혔다.
	교사로써 세월호와 같은 엄청난 사건에 함묵하고 있는 것들이 더 문제지, 어찌 세월호 집회 참석을 이유로 파면을 요구한단 말인가!
	사제가꿈이었던 박성호군.
	이 예쁜 웃음을 볼 수가 없네요.
	잊지않을게요. 꼭 엄마아빠 곁을 지키겠습니다.
	세월호 사건이 국민 관심에서 멀어지자 정부가 본색을 드러냈습니다. 진상규명을 외치는 유족과, 집요한 언론플레이로 국민 호도하는 정부 여당. 세월호 침몰 사건은 이제부터 시작입니다.
	세월호 참사 유가족들이 세월호 특별조사위원회(아래 세월호 특위) 정상화 촉구를 요구하는 서한을 새누리당에 전달하려고 했지만 새누리당의 외면으로 한겨울 길에서 1시간 30분 가량 항의해야 했다. 경찰은 항의하는 유가족들이 미신고 불법집회를 벌이고 있다며 해산을 요구했다. 경찰과 새누리당의 행태에 분개한 유가족들은 "이게 나라냐"라며 분통을 터뜨렸다.
	예전 세월호 사고 때 외국작가 조형 작품을 보고 그린 그림인데..
	벌써 잊은 건가?
	잊고 싶었던 건가...
	애들 찾아 평목항까지 걸어 간 부모들을 보며 다시 한 번 미어집니다.
	다들 너무 잊고 산것은아닌지 한번씩은 되돌아 봤으면
	#세월호도보행진 8일째입니다.
	논산에서 출발한다는 소식을 듣고 논산시장님이 이른 아침부터 나와 격려해주셨습니다. 감사합니다.
	아침식사 후 힘차게 행진 시작했습니다.
	오늘 행진코스는 논산시청앞 출발->논산대교->강경읍사무소->강경역->연무읍사무소입니다.
	오늘도 많은 격려와 관심, 참여 뷰탁드립니다.
	식사비 후원 : 014101-04-155232 국민은행 성상영(세월호도보행진)
	지난해에 비해 언론 보도량은 상당히 줄었지만 세월호 관련 소식에 대한 우리 국민의 관심은 여전히 잦아들지 않고 있다.”_x000D_ 드디어 세월호 도보행진이 막바지에 다달았습니다. _x000D_ 지난달 26일 안산에서 출발한 세월호 도보행진단이 19일 만에 해남과 진도를 잇는 진도대교 건넜습니다. 세월호 참사 유가족과 일반 시민 100여 명은 이날 오후 진도실내체육관에 도착해 하룻밤을 묵은 뒤 14일 종착지인 팽목항에 도착할 예정인데요, 그 현장 소식을 소중한 기자가 전합니다... _x000D_ 세월호 참사 희생자인 단원고 교복을 입고 어묵을 들고 있는 사진을 <일베>에 찍어 올려 희생자를 비하해 구속된 20대 남성의 어머니가 세월호 유가족과 국민에게 사죄의 글을 썼습니다. 전문 있습니다._x000D_ 오…
	친구들한테 들어보니 커서도 친구들한테 고민상담도 잘해주구 그랬대요"
	마지막사진은 현철군이 세월호안에서 찍은 사진입니다.
	세월호 유가족과 함께하는 북콘서트
	ㅡ금요일엔 돌아오렴
	광주 콘서트 지금 막 시작합니다
	잊지않겠어요ㆍ기억할께요
	가수 김장훈이 배우 최민수와 조인트 콘서트를 엽니다. 세월호 소신발언으로 누리꾼의 관심을 받은 두 연예인의 조인트 콘서트네요.
	가슴 아픈 삼보일배 현장.
	6일차(2/28) 10:00 일정을 시작합니다.
	어제 하루 쉬고, 그제 끝난 지점인 장구포2교에서 출발합니다.
	오늘은 18번 국도를 따라 올라가서 염장마을을 지나 포산삼거리 조금 지나서 마무리 될 것으로 생각됩니다.
	오늘 하루도 순례단이 무사히 끝낼 수 있도록 기도하여주셨으면 합니다
	서명사명소명!!!!!
	세월호 참사 선장/선원 재판에 대한 엄정한 판결 촉구 탄원서
	존경하는 재판장님
	어느덧 세월호 참사 300일이 훌쩍 넘어 1 주기를 바라보는 시점이 되었습니다. 재판장님께서는 그간 세월호 가족의 진상 규명을 위한 피눈물 나는 노력을 잘 알고 계실 겁니다. 재판 중에 유가족들이 점점 유능해지고 절제력이 생겼다고까지 말씀하셨다지요? 이는, 재판장님께서 유가족의 아픔을 마음 깊이 체휼하심의 반증이라고 생각됩니다. 또한, 재판을 보다 공정하고 객관적으로 진행해주신 점에 대해 깊은 감사를 전합니다. 그렇기에 국민들은 이번 항소심(광주고법 2014 노 490호)에서 세월호 참사의 특수성 감안 및 국민의 법 감정을 고려한 판결을 기대하고 있습니다.
	미루어 짐작하시겠지만, 대다수의 국민들은 선장/선원 1심 선고 내용을 신문으로 접하고 탄식했습니다. 세월호 참사가 기본적인 사회의 통념이 철저히 무너진 사건이기에 관련자에 대해 보다 엄격한 법 적용과 처벌이 필요하고, 이를 통해 세월호 참사와 같은 또 다른 참사의 재발을 방지하고 안전한 나라를 건설하는데 초석이 될 것을 희망하고 있기 때문입니다.
	세월호 참사의 참혹함과 중대성에 비춰볼 때 이들의 형량은 과연 합당한 것인가요? 승객들을 탈출시켜야 했던 절박한 시간에 캔맥주를 마시며 담배를 피우고 본인들만 빠져나가기에 급급했던 선장과 선원들, 그 결과 해경 추산 304명을 수장시킨 것에 대한 1차적인 책임을 법의 이름으로 제대로 묻고 있는가 하는 근본적 의문이 듭니다.
	1차 판결문 일부 (선장/1등 항해사)를 보니 “이준석 선장은 대리선장이었고 2013. 10월 담석 수술로 인해 건강 상태가 좋지 않아 화물 과적 및 부실 고박의 업무 관행을 바로 잡기 어려웠으며 선원들에게 승객들에 대한 구호 조치를 제대로 할 수 없다”. 그리고, 1등 항해사 강원식은 “선장 이준석의 지시가 없는 상태에서 다른 선원들에게 구조활동을 적극적으로 지시할 위치에 있지 않았다”고 했습니다.
	그렇다면 국민들은 묻고 싶습니다.
	이 모든 구조적인 문제로 인해 선장/선원이 손 놓고 있는 상황이었다면 침몰하는 배에서 승객은 누구를 믿고 지시에 따랐어야 하냐는 것입니다. 선장 이준석의 경우, 건강상의 이유로 구조에 대한 판단이 흐려질 정도라면 그 동안의 항해는 어떻게 했을까요? 그리고, 1등 항해사가 선장의 지시가 없는 상황에서 아무것도 할 수 없다면 수난 구조 시 1등 항해사의 역할은 무엇인가요? 재판장님께서도 잘 아시겠지만 교사, 학생, 일반인들이 나서서 승객을 구조했습니다. 그런데 그 동안 배를 수도 없이 탔던 배의 관리자들은 왜 승객을 구하지 않은 채 해경의 고무보트를 제일 먼저 탔을까요?
	그리고, 피고인들이 구조활동에 대한 적절한 교육은 받지 못했더라도 선장 이준석의 경우 배를 40년 이상 탄 베테랑이며 이미 이준석은 침몰되는 배에서 구조된 적도 있습니다. 그럼에도 불구하고 승객들을 버리고 선원과 같이 탈출하는 기본적인 인간의 도덕적 소양 및 직업 윤리 의식을 버린 사람입니다. 마찬가지로 선원들 역시 그 모든 것을 순식간에 버렸습니다.
	게다가 더욱 중요한 것은, 선장 이준석은 침몰하는 배의 상황에 대해 인지를 하고 있었습니다. 해경과의 교신을 보면 본선이 넘어가고 있다고 했습니다. 그러면 조타실에서 긴급 명령을 내려서 어떻게든 승객들을 탈출 시켰어야 합니다. 재판부에서 인정한대로 고 양대홍 사무장에게 퇴선 명령을 내렸다고 한들 실제 이행했는지 아닌지도 모르는 상황에서 왜 조타실에서 긴급 퇴선 명령을 하지 못했을까요? 침몰하는 배에서 선장과 선원이 어떤 조치도 하지 않은 채 유유히 빠져나가는 것만으로도 살인의 고의성이 인정되어야 합니다.
	이런 비상식적인 행동을 하는 사람들에 대해 참사의 책임을 제한하고 건강상의 이유로 유리한 양형을 하는 것이 과연 맞는 지 재판장님께 다시 한 번 여쭈고 싶습니다.
	존경하는 재판장님
	다 탈출할 수 있었던 소중한 304명의 생명이 온 국민이 보는 앞에서 수장 당했습니다. 왜 구조받지 못하고 죽어야 했는지 밝혀질 때까지 유가족들에게 일상은 없습니다. 모든 참사의 원인이 밝혀지고 관련 책임자를 처벌할 때 현재 유가족들이 겪고 있는 고통과 자책에서 조금씩 벗어날 수 있을 것입니다.
	재판이 마무리됨에 따라 일부 국민들은 세월호 참사가 다 해결되었다고 생각하고 있는 것 같습니다. 유가족이 원하는 진실이 무엇인지 모르겠다. 법정에서 낱낱이 밝혀지고 있는데 어떤 진실을 위해서 싸우냐는 이야기들이 나돌고 있습니다. 특별법의 제정과정도 힘겨웠지만, 진실을 재구성하는 길도 시작부터 험난합니다. 진상조사특위 설립에서부터 예산문제로 갈등이 있었고, 실종자수습과 진실규명을 위한 인양조차 돈의 논리로 접근하는 정부와 여당을 봅니다.
	재판장님! 하지만 대다수의 국민들은 세월호 참사의 진실에 여전한 갈증을 느끼고 있습니다. 검찰의 무딘 칼날은 세월호 참사 당일 CCTV 코드가 왜 뽑혔는지, 생존자 서희근씨가 증언한대로 변산반도 앞에서 왜 배가 쿵 하는 소리와 함께 기울었는지, 참사 당일 왜 이준석이 해경 아파트에서 머물렀는지 등 일일이 나열하기 어려울 정도로 밝히지 못한 진실이 너무나도 많습니다. 그런 상황에서 선장/선원 재판을 마무리한다는 것이 매우 아쉽습니다 하지만, 이런 한계 속에서도 합리적이고 엄중한 판결을 해주실 것을 믿고 또 요청 드립니다.
	존경하는 재판장님
	벚꽃이 만개하던 4월 16일 수학여행의 목적지가 제주도가 아닌 하늘나라로 바뀐 이유가 궁금합니다. 참사의 원인을 밝히라고, 안전하고 행복한 나라에 함께 살자고 300일 동안 고통스럽게 외쳐왔던 유가족들과 수 많은 국민들을 잊지 말아주시기 바랍니다. 그 많은 사람들은 세월호 참사 전과 후의 대한민국이 달라지길 원하고 있습니다. 세월호 참사의 진실이 명명백백하게 밝혀져서 잘못은 바로잡고, 책임이 있는 사람은 그에 합당한 책임을 지는 것이 안전한 대한민국에서 건설할 수 있는 길이라고 믿습니다. 세월호 참사에 얼룩진 잔상이 대한 민국에 남지 않도록 피고인 모두에게 엄중한 처벌을 부탁 드립니다. 제발 이 나라의 정의가 피해자의 눈물을 닦을 수 있도록, 반복되는 인재에 더 이상 희생되는 국민이 없도록 현명한 판결 부…
	감사합니다.
	세월호 1년 됐으니 잊자고 합니다. 5년째 천안함 이용하는 것들이.
	그 마음 그대로.
	목포 시내 기준점인 목포시청까지 25km 남았습니다..
	세월호 배상금 결정남
	세월호 잊지마세요를 함께해주실 분들을 찾습니다!
	안녕하세요 세월호, 안녕하세요 페이지입니다
	지난 2014년 4월 16일
	대한민국에서는 세월호 참사가 발생했습니다
	오보와 나라의 답답한 대처는 국민들을 분노에 빠뜨렸고, 모두를 슬픔에 잠기게 하였습니다.
	이 참사를 지켜볼 수 밖에 없는 유가족들도 국민들도 애끓는 마음을 달래며 하루하루를 보냈고 그 시간동안 우리의 딸들이 아들들이 어머니 아버지가 형이 누나들이 언니, 오빠들이 동생들이 살아돌아오리라는 희망은 점차 줄어만 갔습니다
	그렇게 세월호는 서슬퍼런 바닷속으로 삼켜 들어가고 말았습니다
	저희는 현재 대안학교에 재학중인 학생들 입니다.
	세월호 사건의 희생자들과 친척 관계도, 친분이 있는 것도 아니고 어떤 단체에 소속이 되어있는 것도 아닙니다
	그저 이 가슴아픈 세월호 사건을 잊지않았으면 하는 생각 하나로 세월호, 잊지마세요 페이지를 만들었고 이렇게 많은 분들의 관심에 놀랍고 감사했습니다.
	그래서 세월호 사건이 발생한지 일년이 되어가는 시점에 세월호를 다시 한 번 기억하고 되돌아 볼 수 있는 기회를 만들어보고 싶었습니다
	세월호 사건이 발생한지 일년이 되어가는 이 시점,
	세월호를 기억하고 계신가요?
	*세월호 잊지마세요를 시작하고 시일이 흐른 이 시점 시행착오를 겪으며 저희는 이 캠페인 모든 울타리를 녹여내버리고자 합니다
	어떤 양식에도 갇히지 않았으면 합니다
	자신의 방식대로 진심을 다해 세월호을 추모해주십시오
	또한 저희 페이지에서 너무나 많은 글들이 올라오면서 불편을 겪기도 한다는 이야기들이 있어 더 이상 침여해주신 사진을 올리지는 않도록 할 생각입니다
	그렇지만 저희와 함께, 모두와 함께 나누시고 싶은 이야기가 있다면 언제나 페이지 타임라인이나 메세지로 남겨주시면 됩니다
	세월호, 잊지마세요
	세월호 참사에 "우리가 배타고 가라고 했어요, 죽으라고 했어요"며 망자와 유가족에 막말하고, 유가족을 빨갱이 취급하더니 미 대사에겐 "죄송합니다. 사랑합니다"를 외치는 엄마부대.
	엄마라는 이름이 부끄러운 잉간들.
	세월호 비하가 또..
	진상규명 된 게 없어 사망신고 못한
	#세월호 유족들에게
	만18세가 되어 주민증 발급하지 않았다고
	과태료 부과하는 나라.
	세월호 잊지마세요를 함께 해주신 정유담님 감사합니다:)
	세월호 의인, 파란바지의 영웅! 김동수님께서 목숨을 끊으려고 했습니다. 그냥 부끄럽고 미안합니다....어서어서..건강을 회복하시길 바랍니다.
	2014년 4월 16일 그리고 그 후 1년
	#세월호
	나로선 세월호 빠진 어떤 수난주간도,
	세월호 없는 어떤 부활절도 맞이할 수 없다.
	#세월호
	#사회적영성
	별이 된 너희들을 잊지 않을게... #세월호
	한달후 세월호 참사 1년이 됩니다.
	기가 막힌 세월이였습니다
	세월호 참사 단원고 희생자들을 추억하기 위한 ‘열일곱 살의 버킷리스트’ 콘서트표가 대량으로 예매되었다가 취소되는 일이 반복된다는 군요. 누군가 의도적으로 이러는 건가요? 그렇다면 사람이 아닌 악마라고 봐야겠죠.
	지금 이시간..
	길위의 작은 음악회 중 입니다.
	청운동] 영장도 시설보호요청도 없이 푸르메재단 건물 안에 마음대로 들어와 진을 치고 있습니다 이건 명백한 불법입니다! 가족들과 함께 고립되어 있는 학생들을 연행하려는 것 같습니다 종로경찰서 해도해도 너무합니다 #세월호
	심재철 새누리당 의원은 세월호 참사 국정조사 특별위원회 위원장이라는 사람이 이런 짓을 했다..
	#세월호 사고 희생자에 대한 배상금이 결정됐습니다.
	봄이 성큼다가온 일요일입니다.
	여러분. 안녕들 하십니까.
	정부가 27일 결국 '4·16 세월호 참사 특별조사위원회(아래 세월호 특위)'의 직제·예산안을 대폭 축소한 시행령을 입법예고했다. 입법예고는 세월호 특위와의 합의없이 일방적으로 진행된 것으로 세월호 특위와의 정면 충돌이 불가피하게 됐다.. http://omn.kr/cekj
	서울 방송고 연예과 4기 학생분들이 새월호 유가족 분들에게 위로를 전하기 위해 노래를 직접 만들어 함께 부른 영상을 보내오셨어요
	새월호 사건을 이야기하고 알리기 위해 많은 노력을 하고 계신 분들께 감사하고 함께 힘내자는 말을 하고 싶습니다
	서울 방송고 연예학과 4기 학생분들의 인사말과 가사, 영상입니다
	두 번째 영상도 이어서 올리겠습니다
	안녕하세요. 저는 싱어송라이터 뮤지션 김경민(K-MIN)입니다. 세월호 사건이 일어난 후 벌써 설날이 다 지나고 이제 곧 3월이 다가오네요. 유가족 분들께 감히 어떤 위로의 말을 전할 수 있을까 고민해봤지만 저와 아이들이 할 수 있는 일이라고는 진심으로 노래를 만들고 부르는 것뿐이네요. 제가 곡을 쓰고 아이들이 진심어린 가사를 쓴 '벽' 이란 곡과 '왜' 라는 곡 올립니다. 이 작은 등불에 사람들의 많은 관심이 다시 모였으면 좋겠습니다. 세월호 희생자분들의 명복을 빕니다. 잊지말아주세요. 2014. 4.16 -작곡/작사/피아노/지도 : 김경민(K-MIN) -합창/작사/ 서울방송고등학교 방송연예과 2학년 학생들.
	벽
	차라리 말하지 말 걸 안가도 된다고 할 걸
	서로에게 조금 더 솔직할 걸
	차라리 보내지 말 걸 좋은 거 많이 해 줄 걸
	조금 더 다정하게 대해 줄 걸
	처음엔 말하지 못했지 마음속에 담아둔 그 말
	입 밖으로 꺼내지 못한 말
	어떻게 얘기해야 하지 고맙고 사랑한단 그 말
	한번도 얘기 못했어
	한번도 얘기 못했던 이제야 용기가 나는
	사랑한단 그 한마디
	이제는 할 수가 없어 마음속 고요한 외침
	미안해요 그 한마디
	언제나 상상만 했던 마음에 간직한 내 꿈
	그 누구도 몰랐던 커다란 꿈
	언제나 망설이면서 당당히 말하지 못한
	내게도 사실 꿈이 있어요
	처음엔 말하지 못했지 마음속에 담아둔 그 말 입밖으로 꺼내지 못한 말
	어떻게 얘기해야 하지 노래가 하고 싶단 그 말 한번도 얘기 못했어
	한번도 얘기 못했던 이제야 용기가 나는
	꿈이있단 그 한마디
	이제는 할 수가 없어 마음속 고요한 외침
	미안해요 그 한마디 사랑해요 그 한마디
	유가족들이 다시 광화문과 청운동에서 길바닥잠을 잤습니다. 정부는 시행령으로 416 특별법을 종이쪼가리로 만들려고 합니다. 진상규명과 안전사회에 대한 의지가 전혀없는 총체적 무능과 야만을 질타해주세요. 모든 곳에 퍼날라주세요. 오늘과 내일은 특히 온라인 긴급행동과 신문광고 제작에 많이 동참해주세요! #세월호
	[함께해요] 특별법 무력화 시행령 폐기 & 인양 촉구 416시간 시민 긴급행동 http://sewolho416.org/4061
	너무 비상식적인 세월호 참사.
	원인을 끝까지 밝혀야 한다.
	그렇지 않으면 또 그런일이 되풀이 될 것이기 때문이다.
	우연을 가장한 속임수들
	프란치스코 교황의 따뜻한 마음도 '잊지 않겠습니다'
	진도 팽목항 분향소에는 어서 돌아와 영정사진으로 남고 싶은 실종자 9명의 이름이 적힌 명패와 빈 액자가 안치되어 있습니다...그리고 지금도 광화문광장에는 실종자 가족분들이 어서 빨리 실종자들이 돌아오길 바라는 1인시위를 하고 계십니다.
	심재철 새누리당 의원은 세월호 참사 국정조사 특별위원회 위원장이라는 사람이 이런 짓을 했다..
	#홍가혜 씨.. 그녀는 세월호 참사 2틀뒤 MBN과의 인터뷰에서 무능한 해경을 비판 했다는 이유로 고발 당해 재판을 받았었고 올 1월 무죄 받았습니다.
	그런 그녀가 #세월호 유가족과 함께 15일간 #삼보일배 를 참여 했었고 현재는 건강 상태로 인해 중단한 상태랍니다.
	정말 고맙고 감사해요.
	그리고 치료 잘 받아서 꼭 건강해 지길 빌어요.
	가혜씨의 아름답고 정의로운 행동...
	절때 잊지 않고 꼭 기억하겠습니다...
	http://t.co/liHLCXlFY0 #바꾸세 #하울림
	세월호 특별법 무력화하는 정부 시행령 폐기와 세월호 인양 촉구하는 요구서를 청와대에 전달하겠다는데…
	왜 막아서는 거냐!
	왜 끌어내는 거냐!
	왜 채증하는 거냐!
	가족 잃은 유가족이 죄인이란 말이냐! #광화문
	#세월호 1주기를 앞두고 서울지역 초·중·고등학교가 자율적으로 #추모행사 를 실시합니다. 31일 서울시교육청은 세월호 1주기를 앞두고 교육 #안전 에 대한 관심을 제고하고 안전관리체계를 재정비하기 위해 학교 구성원 모두가 함께 참여하는 '안전한 우리학교 만들기'를 추진한다고 밝혔습니다.
	#비주얼다이브 #뉴스 #서울시교육청 #[VD:64783]
	얼마 남지않은 세월호 1주기...
	진실규명의 마지막 증거물이 될 오하마나호의 해외반출을 반대합니다.
	오하마나호는 단순히 개인간 사고 팔아도 되는 선박이기 이전에 세월호와 쌍둥이 배로써 세월호 참사 진실규명과 침몰원인 및 침몰과정을 사실과 가장 근접하게 보여줄 유일한 증거물로서의 그 존재가치가 수천억원대에 이르는 가치가 있는 배니 정부는 반드시 공권력을 동원하여 압수하여 해외로의 반출을 막아라.
	[단독] 경찰, 세월호 집회 참가자 400여명 줄줄이 소환.
	박근혜 정권 비호 차원의 표적 수사 비판.
	제대로 공안정국이 군요.
	이런 집회와 경찰의 행태가 주요 언론에 제대로 보도되는 나라가 민주국가입니다.
	세월호 유가족들이 그토록 눈물을 흘리며 제발 한번만 만나 달라고
	애원 했지만 끝끝내 모른척 하며 냉정하게 외면 했던 이여자.
	주한미대사가 다쳤다는 소식에는
	외국에서 들어오자 마자 부리나케 달려 오는구나
	단원고 출석부 2학년 9반. 10반
	9반 22명중 2명 생존.
	10반 21명중 1명 생존.
	동의하에 실명공개도 합니다.
	잊지않을게요. 지켜주지못해 미안합니다.
	끝까지 밝힐게요.
	오늘 점심식사는 한울아이쿱생협 강진마을 분들께서 제공하여주셨습니다.
	맛있는 음식을 제공하여주셔서 감사의 인사를 드립니다.
	오늘 세월호 유가족들을 대하는 정부의 모습입니다..다치고.끌려나오고.연행되고.....화가나네요...
	경찰, '청와대 행진' 세월호 유가족 현행범 체포 http://omn.kr/cgy8
	삼보일배의 에너자이저 김일수 선생님!
	1타임 40분에 600~700미터를 평균적으로 하는데, 거의 1km를 해주시고, 지치지 않으신 모습에 존경을 안할수가 없습니다.
	육상도 하신적이 있고, 특히 마라톤 42.195km 풀코스를 수시로 참가하여 완주하시는 대단한 분입니다.
	정부가 세월호 참사 조사특위의 요구를 무시하고 업무와 역할, 규모를 축소했습니다. "진상규명에 의지가 없을 뿐 아니라 노골적으로 방해하겠다는 것"이라는 얘기가 나옵니다. http://goo.gl/jjtISF
	세월호 가족뿐만 아니라
	세월호 사건의 철저한 진상 규명을 촉구하는 국민과
	오랜 진통 끝에 세월호 특별법을 제정한 국회를 능멸하는
	정부의 불법적 비열한 작태에 분노를 금할 수 없습니다.
	철저한 자아 성찰과 참회 없이
	세월호를 적당히 묻어버리려는
	정부의 파렴치한 행태는 스스로의 무덤이 될 것입니다.
	지금도 늦지 않았습니다.
	국민과 힘겨루기를 하려는 정부는 즉각 과오를 인정하고
	세월호 특별법이 제 기능을 하도록 겸손하게 협조해야 합니다.
	“세월호 문제가 어떻게 됐느냐”
	프란치스코 교황이 교황청을 찾은 한국 주교단을 만나 던진 첫 질문입니다.
	http://www.hani.co.kr/arti/society/religious/681598.html
	정부가 최종적 책임자이다. 박근혜가 대통령이라면 세월호 참사에 대해 책임져라! 대통령 아니라면 그 자리에서 물러나라! 책임의식조차 없는 대통령은 필요 없다. 304명을 몰살시킨 궁극적 책임은 박근혜에게 있다.
	#세월호 #참사 곧1주기
	그림-전승연
	정부에게 원하는 것은 내 자식을, 단 한 가지, 내 자식을 찾아달라는 것뿐입니다. 20일째 청와대 앞에서 1인 시위 중인 세월호 실종자 허다윤양 어머니 박은미씨는 '유가족이 되는 것이 소원'이라고 절규했습니다. http://omn.kr/c0vd
	24일차(3/18) 10:00 일정을 시작합니다.
	전국적으로 비 내리는 아침입니다. 목포에도 하염없이 비가 내리는데, 일정 시작하는 현재는 부슬부슬하게만 내리는 중이라 삼보일배를 진행하기로 하였습니다. 다만, 진행하기 어려울정도로 비가 심하게 오면 중간에 취소를 할 예정입니다.
	오늘은 영산강하구둑 중 잔여구간을 지나 목포 시내를 통과하는 날 입니다. 비오는날 무사히 잘 끝나기만을 기도해봅니다.
	대학생들이 제작한
	세월호 참사 추모영상
	( 나도모르게 눈물이.. )
	#고인의명복을빕니다 #세월호참사_사건 #2014년4월16일
	#세월호_추모 #잊지말아주세요
	어제 (31일) 청와대 인근 청운동 주민센터 건너편... 세월호 유가족들의 노숙농성이 이어지는 현장을 다녀왔습니다. 현장에서 녹음한 내용을 전해드립니다. 416시간 농성을 이어가고 있는 유가족들의 목소리를 들어보시죠... http://www.podbbang.com/ch/8155?e=21670073
	[영상] 세월호 유가족 막아선 경찰의 만행
	30일, 광화문은 지옥이었다. 세월호 특별법 시행령의 전면 철회와 세월호 인양을 촉구하기 위해 모인 유가족들은 경찰에 의해 무기력하게 연행되고 사지들려 끌려 나갔다. 심지어 감금을 당하기도 했다.
	이 영상은 TV 뉴스에서마저 버려진 장면들이다. 묻혀선 안 되는 기록이다.
	http://www.ziksir.com/ziksir/view/1682
	#세월호 #sewol
	눈앞에서 자식과 친구를 잃은 단원고 학부모, 학생들에게 우리가 해줄 수 있는 것은 고작 이런 것 뿐이지만. 그래도 힘을 보태주세요. 널리 공유하고 참여해주세요!

## Sheet: t14_SurveyStandardVolume
															50			1
Entity Volume by Sentiment	positive	neutral	negative	mixed
	10	187	78	0
청와대	0	8	2	0
박근혜	1	6	3	0
새누리당	0	2	5	0
★	0	0	7	0
광화문	0	6	0	0
대한민국	0	3	2	0
일베	0	1	4	0
안산	0	4	0	0
대전	0	4	0	0
경찰이	0	2	2	0
유승민	0	1	2	0
서울	1	2	0	0
국정원	0	2	1	0
진도	0	2	1	0
특위	0	0	3	0
청원	0	3	0	0
새누리당의	0	1	2	0
공유	0	3	0	0
검찰	0	3	0	0
ㅠㅠ	0	0	2	0
새누리	0	1	1	0
김무성	0	1	1	0
노무현	0	1	1	0
박근혜가	0	2	0	0
"위로하러 온 건지 . . . 겁주려고 온 건지 . . ."	0	2	0	0
김재원	0	2	0	0
네이버	0	2	0	0
PTSD	0	2	0	0
미국	0	2	0	0

## Sheet: t1-4_Phrases
개수 : Phrase Mentions Sentiment +/-	Phrase Mentions Sentiment +/-							50			1
Phrase	negative	neutral	positive	총합계
가로막고		2		2
가시화되고		1		1
갇혀	1			1
감금	1			1
감동의			1	1
감사의			1	1
감사했습니다			1	1
고맙고			4	4
고맙습니다			3	3
고의성이	1			1
고통과	1			1
고통의	1			1
공익을 위한		1		1
과오를	1			1
관심			1	1
구조활동을		1		1
구출을	1			1
국민적 합의가			1	1
그만두고		1		1
급급한	1			1
기가 막힌		1		1
기도합니다			2	2
깊은 감사를			1	1
깨끗하게			1	1
꺼려하는	1			1
남용	1			1
노골적으로	1			1
논란이 일고	1			1
눈물	2			2
눈물만	1			1
눈물을 흘리며	1			1
눈물이	1			1
다정하게			1	1
답답한	1			1
당당히			1	1
당해	1			1
당했다	1			1
대단한			2	2
대학살	1			1
더러운	1			1
돌아가신	1			1
듯 합니다		1		1
떨게한	1			1
뜨거운 눈물을	1			1
마음을 담은		1		1
많은 격려와			1	1
많은 노력을		1		1
맛있는			1	1
명복을 빌며		1		1
명복을 빕니다	1			1
모욕하는	1			1
모욕한	2			2
못하면	1			1
못하지만		2		2
못했더라도	1			1
무기력하게	1			1
무너진	1			1
무너진다	1			1
무력화	3			3
무력화하는	1			1
무사히			4	4
무시하고	1			1
무죄를 선고받았습니다		1		1
미안해	1			1
믿습니다			3	3
박차를		1		1
반박		1		1
방해를	1			1
범인을	2			2
변질	1			1
복			1	1
본색을		1		1
부끄러운	3			3
부실	1			1
부정선거	6			6
부정하고	1			1
분노가	3			3
분노를	1			1
분노를 금할	1			1
분통을 터뜨렸다	1			1
불가피하게	1			1
불법으로	1			1
불안감이	1			1
비극의	1			1
비난한		1		1
비리가	1			1
비판이	1			1
비판해		1		1
빕니다			1	1
사건이 일어난		1		1
사고가	1			1
사랑스러운			1	1
살인	1			1
생일			2	2
생일 축하해요			1	1
생일을			1	1
석연치	2			2
선물			1	1
설			2	2
설명을 덧붙였다		1		1
성사시켜			1	1
세상을 떠난	1			1
세월호 선장		2		2
세월호 참사	48			48
세월호 침몰	2			2
세찬 비바람이	1			1
소홀히		1		1
손꼽아			1	1
손잡고		1		1
수가 없어		2		2
순진한		1		1
숨진	1			1
슬픈	1			1
시위		1		1
시위를	1			1
시작하게		1		1
시작하는		1		1
신념을			1	1
실종	2			2
심하게	1			1
싸우고		1		1
싸우지	1			1
싸움을	1			1
아픈	1			1
악랄한	1			1
악마	1			1
악재를	1			1
안전하고		1		1
안전한 사회를			1	1
안타깝게		1		1
약속했습니다			3	3
어두운		1		1
어찌해야 할까요	1			1
엄중한 처벌을	1			1
엄포를	1			1
엄하게	1			1
여행을		1		1
연루된		1		1
영웅이			1	1
예쁜		3		3
왜곡된	1			1
외로운	1			1
욕을	1			1
울어도			1	1
울음이		1		1
원동력이			1	1
위로를			1	1
위로의			2	2
유리한			1	1
유일한			1	1
유출	1			1
육성을			1	1
응원을			1	1
응원의		2		2
응원합니다			2	2
응원해			1	1
의문이	2			2
의심된다		1		1
이길			1	1
이끌어			1	1
이끌었습니다			1	1
이상	3			3
인재를			1	1
일방적으로	2			2
잃은	1			1
잘못뽑아서	1			1
재기			1	1
재빨리			1	1
적나라하게	1			1
절박한	1			1
정상적으로		1		1
정상화			1	1
정성껏			1	1
정의로운		2		2
정이			1	1
정이 간다			1	1
제고하고		1		1
제한하고	1			1
조사를 받고 있습니다		1		1
조사를 받았습니다		1		1
조속한			1	1
조작	2			2
존경을			1	1
존경하는		3		3
좋은 거		1		1
죄	1			1
죄송합니다	6			6
죽어서	1			1
중요한 것은			1	1
지지		1		1
지지율		1		1
진실			5	5
진실규명을			2	2
진심어린			1	1
진심을			1	1
진정성			1	1
집요한	1			1
참사가	4			4
참여하는		1		1
책임을 지는	1			1
처벌이	1			1
초석이		1		1
추진한다고		1		1
충돌이		1		1
친구			3	3
친분이			1	1
편하게		1		1
피해는	1			1
함께하는			5	5
함께한			1	1
항의	1	1		2
행복하게			1	1
현명한			1	1
화이팅			1	1
화재를		1		1
확신하게		1		1
환영한다			1	1
희망은		1		1
희망하고			1	1
희생되는	1			1
힘든	2			2
힘차게			1	1
ㅜㅜ	4			4
ㅠㅠ	3			3
총합계	184	65	98	347

## Sheet: t1-4_Entities
개수 : Entity Mentions Sentiment +/-	Entity Mentions Sentiment +/-							50			1
Entity	negative	neutral	positive	총합계
	78	187	10	275
35526		1		1
38756	1			1
54999		1		1
64783		1		1
65279		1		1
68388		1		1
85921		1		1
98595		1		1
98596		1		1
" ? ?"		1		1
"1절에 예수님께서 , 늘 기도하고 낙심하지 말아야 한다는 뜻으로 비유를 말씀하셨지만 , 8절에 보면 그러나 인자가 올 때에 , 세상에서 믿음을 찾아 볼 수 있겠느냐 ?"		1		1
"OX퀴즈대회"		2		2
"각하"		1		1
"그동안 참았는데…이젠 한계 상황"		1		1
"빨리 나와 ! 갑판으로 올라가 ! ! 라고"		1		1
"세금도둑"		1		1
"세월號 농성 천막 오늘 철거"		1		1
"세월호 유족 면담 거부한 건 여야가 법안 논의 중인 상황이어서"		1		1
"세월호 인양해 주세요"		1		1
"세월호 참사 원인은 세월호 광화문 농성장"	1			1
"세월호 희생자를 모욕한 일베 회원에 대한 고발 대리 위임장을 작성해 주세요 . 우리의 분노를 전달하고 , 그들의 죄를 물을 수 있어야 합니다 ."	1			1
"소녀시대"		2		2
"우리가 배타고 가라고 했어요 , 죽으라고 했어요"		1		1
"위로하러 온 건지 . . . 겁주려고 온 건지 . . ."		2		2
"이게 나라냐"		1		1
"적극 환영한다"			1	1
"정부 , 특별조사위를 면죄부 주는 조직으로 변질"	1			1
"조사 대상 공무원이 조사 주체로…문제"		1		1
"죄송합니다 . 사랑합니다"	1			1
"죄송합니다 . 일베도 안 하겠습니다"	1			1
"진상규명에 의지가 없을 뿐 아니라 노골적으로 방해하겠다는 것"	1			1
‘	1			1
“ 선체인양·진실규명”		1		1
“교통사고 수준”		2		2
“국가안보실은 재난 컨트롤타워가 아니다 .”		1		1
“내가 무슨 짐짝이냐”		1		1
“노무현 구속”		1		1
“대선부정 , 세월호 등 많은 사건에 대해 야당 역할 못해냈다”		1		1
“망신만”		1		1
“새 지도부에 들어가 다른 차원에서 다시 시작할 것 ! 기대해도 좋다”		1		1
“선장 이준석의 지시가 없는 상태에서 다른 선원들에게 구조활동을 적극적으로 지시할 위치에 있지 않았다”		1		1
“세월호 문제가 어떻게 됐느냐”		1		1
“온전한 세월호 인양을 위해 적극 돕겠다”		1		1
“이준석 선장은 대리선장이었고 2013 . 10월 담석 수술로 인해 건강 상태가 좋지 않아 화물 과적 및 부실 고박의 업무 관행을 바로 잡기 어려웠으며 선원들에게 승객들에 대한 구호 조치를 제대로 할 수 없다”	1			1
“정부		1		1
“정부 , 약속했던 인양계획 지체되고 있다”		1		1
“진실을 인양하라”		1		1
”고 밝혔다 . 그는 <정의와 평화가 입맞출 때까지 >의 저자답게 명쾌한 설명을 덧붙였다 .“		1		1
▣		1		1
★	7			7
40일째기도:세월호			1	1
62일째기도:세월호			1	1
category		1		1
CBS는			1	1
CBS를			1	1
CNTN_CD=A0002076797&CMPT_CD		1		1
CNTN_CD=A0002077650&PAGE_CD		1		1
IHS		2		2
JTBC-손석희		1		1
MBN과의	2			2
OX퀴즈대회			2	2
PTSD		2		2
SBS		1		1
검찰		3		3
검찰의	1			1
경기도		1		1
경찰		2		2
경찰과		1		1
경찰은	1			1
경찰이	2	2		4
공유		3		3
공주		1		1
광주		1		1
광주를	1			1
광주에서		1		1
광주에서는		1		1
광화문		6		6
광화문세월호		1		1
국가보훈처		1		1
국민은행		1		1
국정운영	1			1
국정원	1	2		3
국정원은		1		1
국정원의		1		1
국제앰네스티		1		1
김경민			1	1
김능환도		1		1
김무성	1	1		2
김성수		1		1
김장수	1			1
김장훈이		1		1
김재원		2		2
김현		1		1
네이버		2		2
노무현	1	1		2
뉴욕타임스		1		1
대전		4		4
대한민국	2	3		5
대한민국이			1	1
도종환		1		1
독일		1		1
모든음모		1		1
목포		2		2
미국		2		2
민주당		2		2
박근혜	3	6	1	10
박근혜가		2		2
박동현			1	1
박원순		1		1
박지웅	1			1
부대변인-	1			1
비		1		1
빈		1		1
새누리	1	1		2
새누리당	5	2		7
새누리당에		1		1
새누리당을		1		1
새누리당의	2	1		3
새월호		1		1
서북청년단		1		1
서울		2	1	3
서울시		1		1
서울시교육청은			1	1
서울은	2			2
석동현 변호사-	1			1
선체인양·진실규명”		1		1
세월호특별위원회	1			1
소녀시대		2		2
신화		1		1
심의위		1		1
심재철	2			2
아ㅡ		1		1
안산		4		4
안산에서	1			1
안산합동분향소부터	1			1
안철수	1			1
영국 정부가	1			1
예산	1			1
웃긴대학		1		1
유가족들의		1		1
유승민	2	1		3
유승민은		1		1
윤장현	1			1
이다혜		1		1
이상호	1			1
이석태		1		1
이승현		1		1
이완구		1		1
이재명	1			1
이재오	1			1
이주영			1	1
이희훈		1		1
일베	4	1		5
자식잃은	1			1
정부가	2			2
정부의		1		1
정함철	1			1
조계사		1		1
조대환 변호사- 박대통령의	1			1
주영훈		1		1
주홍		1		1
지급신청		1		1
지드래곤의		1		1
진도	1	2		3
차기환 변호사-		1		1
천막을		1		1
청와대	2	8		10
청와대가	1			1
청운동사무소	1			1
청원		3		3
최민수씨가		1		1
최민수와		1		1
최운규		1		1
친노		1		1
통진당	1			1
트위터		1		1
특별조사위		1		1
특위	3			3
페이스북	1			1
프란치스코		2		2
플래쉬몹		1		1
필리핀		2		2
ㅎㅎㅎ		1		1
하영이		1		1
한국		1		1
한국일보		2		2
한나라당	1			1
할리우드		1		1
홍가혜	1	1		2
황전원	1			1
ㅠㅠ	2			2
ㅡㅡ	1			1
총합계	163	377	24	564

## Sheet: t1-4_Queries
개수 : Query Category Mentions Sentiment +/-	Query Category Mentions Sentiment +/-							50			1
Query Category	negative	neutral	positive	총합계
건강		2		2
교육		5	1	6
기술		4		4
대중 문화		7	1	8
사업			1	1
재해	2			2
정치	6	27		33
총합계	8	45	3	56
