# Supplementary material for: Machine Learning-Based Data Mining Method for Sentiment Analysis of the Sewol Ferry Disaster's Effect on Social Stress
Source: Front Psychiatry. 2020 Dec 23;11:505673. doi: 10.3389/fpsyt.2020.505673 (PMC7785789; doi:10.3389/fpsyt.2020.505673)
Supplement: Supplementary file 1 [file Data_Sheet_1.ZIP › Total/year/1.Total.xlsx]

## Sheet: Sheet1
	정말 좋은 내용이네요. 아래 블로그 링크로 동영상을 퍼갑니다.
	희생자의 가족 친구 선후배가 대한민국을 이끌어 나갈 때가 멀지 않은 미래에 있을 것입니다. 그때 이 사건을 잊지 말고 대한민국이 바뀌도록 해주는 원동력이 되어주세요. 사랑스런 아들 딸 친구가 이렇게 허망하게 갔는데 아무것도 해주지 않는 비상식적인 대한민국이 바뀌도록... 진정 사람이 살만한 그런 따뜻한 나라로 바뀔 수 있도록...? 이렇게 많은 애들이 하루아침에 배에 갇혀서 죽었는데. 이야기가 본질에서 멀어져서 부모를 빨갱이 취급을 하질 않나. 내주변에 누가 유족충이니 개소리 지껄이면 진짜 조곤조곤 죽여버릴테다 얘들아 미안하다. 나라가 이모양 이꼴이라 정말 미안하다 .
	언니오빠들을 잊지안을게요 '돌아왔어요'라는말이정 말정말저도듯고싶 어요ㅠㅠ? 절대 잊지 않겠습니다...? 근데 진짜 그 세월호 선장 정말 싸가지가 없네요? 학교에서이영상보고저희반애드눈물바다됬이요..저도울고선생님도울으시고..우리세월호사고잊지말고우리에게는이런일이생기지않도록합시다..세월호사고로돌아가신분들언니오빠들선배들하늘에서는부디행복하게사세요..유가족분들화이팅..힘내세요? 잊 지않겠습니다? 고맙습니다...? 4월16일.............쩝..슬퍼지네ㅠㅠ 단원고언니오빠들힘내세요!!!!? 오늘이네요...4월16일 .. 대사고? 곧 4월 이네여...? 눈물 주루룩..? 푸른 하늘 종달새 지져귀면... 날 맞아주세요....
	이 정권은 공개할 수 없습니다.? 국정운영 투명성의 중요성과 필요성을 잘 알고 있는듯 말은 했으면서 정작 필요한 때 모르쇠로 대처하는 작태는 또 뭐야? 말이나 못하면! 갈수록 그 얼굴이 점점 두꺼워지네. 보톡스를 너무 많이 맞았나?? 떳떳하지 못해서라고 이구동성으로 말하는것 같군요.. 참으로 부끄러운 역사를 만들어 가네요.? 뭘하셧을까나~~~~
	저도 친구를 한 명 떠나보냈습니다. 그 친구는 피시방도 핸드폰도 제한되어있어 연락도 못해보았네요. 그래서 방학때나 어쩔때는 1시간거리인 우리집에와서 가끔하고 그랬었는데.. 이제 못 본다니 실감이 안 나지만 현실은 냉혹할 뿐이네요. 그래도 미공개 동영상에서 제 친구 얼굴을 볼 수 있다는 것에 좋을 뿐 입니다.? 우리 세월호 선장 을 어떻게 할까여? 카톡받아주시는분들 진짜 착하시다ㅠㅠ그리고 우리나라에 다시는 그런 아프고 슬픈 일이 일어나질 않길 바랍니다...? 안녕모르는동생인데 언니가 걱정하는거란다 .너희는 잘못이없는데 나이도어리고 벌써 하늘나라가다니 언니도 속상하구나.언니가 진작에 알았으면은 배가 기우리기전에 119를 불렀으면 좋았을텐데 그럼 너희들도 살았을테고 미안해 그리고 하늘나라에서 부디 푹쉬길바란다 …
	모든 잘못은 어른들이 한것인데....모든 피해는 아이들이 지고 갔네요...ㅠ.ㅠ 이런현실 참 힘드네요.? 정말이지..숨쉬기 힘든 뜨거운 눈물을 흘리게 만드는..이런일 다신 없어야 하는데...에휴 ㅜㅜ? 하...뭐라해야 할지... ? 세월호는 지금도 눈물나는 아픔 으로 남아 있네요? 세월호참사같은것 다시는일어나지 않았으면 좋겠습니다? 저 울었어요ㅋㅋ? 눈물 주룩주룩. . ㅠ? 으앙 ㅠㅠㅠㅠ ? 또 울리네요....? 진짜 운다...? 조작아니에여 방송에나왓어여 인터뷰까지햇는데 머만하면다 주작이래...? 아진짜눈물밖에않나내요..? 으앙? 이거 조작판명나지 않았나? 흑흑?
	타도 새누리의 빨갱이들,, !!! 정의화 ! 유승민, 이재오 , 유승민에게 충성 맹세한 대구초선들,? 부정선거 부정개표 CCTV 조작 여론조작 국가기관 총동원 전산개표기 부정사용 새누리당 폐당이 정답이다? 유승민은 무어냐 ? 병신 ? 간자 ? 허당 ? 글세 아무리 생각해도 새누리의 대표로는 부족하기만 한자다. 이런 서푼어치가 당을 대표한다고 껍적 대다니 새누리의 수치가 아닐수 없다 ! 이제 이런 잔망궂은애들은 쳐내고 새롭게 전희경같은 인물로 포진을 하여 새로운 역사를 써 나가야만 할 것이다.? 그나마 새누리에 이런분이 있다는 것이 위안이다.? 대통령이 할 일을 그대가 했네...? bird누리에도 저런 인물이 있었네~~? 개념있는 보수네요.... 유승민..... 기억할께요? 이번 총선에서 반드시 밀어내야만할…
	유승민 후보는 보수을자처하는 후보인지 참한심하다 배신도 모자라 뭘 하려고저러는지...정치생명은 끝난것 같내...감성팔이...?? 결국 유승민의원이 인양하는 결론을 이끌었습니다. 다 꺼려하는 국회와정부를 설득해서 자랑스럽습니다? 세월호를 인양해야 하는 이유는 무엇인가요? 가엾은 아이들을 구할 수 있었는데 못 구한 원인을 찾기 위한건가요? 세상을 떴지만 아이들을 부모에게 보내기 위함인가요?? 오래전부터 유의원의 모든 토론이나 말씀 기사 를 보아왔습니다 모르는 사람들은 대통령 탄액 최순실로 개누리당의 유의원을 욕을 합니다 저도 알수가 없긴 했죠 그러나 이제와서 무슨말을 하시겠습니까 ㅡㅡ 할말이 없으시니.. 개누리당에 개들만 있음 안된다고.. 그 썩어빠지 당에도 유의원같은 분이 계셔야 그나마 그 개들이 눈치라도 …
	피해자들이 무릎을 꿇어야하는 나라....? 유승민은 진짜보수다. 뜨거운 보수. 바른 보수.? 공감능력. 정작있어야 될 누구에게는 없지만.? 와 진짜 누구랑 비교된다? 수구꼴통친박보수들 ㅂㄷㅂㄷ? 수구꼴통친박보수들 ㅂㄷㅂㄷ? 닭년보다 천배낫네? 왜국민이 무릎꿇어야하는가.? 유승민이 흘린 눈물은 진짜 같다 국회의원들은 무조건 색안경 끼고 봤지만 이건 아니네 진정성이 느껴진다ㅠ? 유승민에서 노무현 기운이 느껴진다.... 멋지다? 유승민의원 진정보수다? 저런것이 진정한 보수다 보고 배워라 자기 밥그릇 챙기기에 급급한 정치인 밥버러지들아? 차기 대통령감이다? 유승민의원님 응원합니다. 청와대에 대고 할말은하는 이런의원님이 찐짜국회의원이십니다. 나머지 새누리의원들 뭡니까. 청와대 눈치나 보고 주권자인 국민은 안중에도 …
	겉으로 눈물만 흘렸을뿐...해결된것 하나도없다? 다음대선 안철수 유승민 이렇게 붙으면 지켜볼만하겠다. 문제인은 꺼져라? 새누리의 개념좀잇는사람임? 아 씨발 ㅜㅜ 유승민의원 최곱니다 자칭보수란 것들이 세월호 때 자국민 어린애들이 몰살 당했는데도 막말이나해대고? 확답을 왜 안했겠나.해주고 싶어도 확답할수 없었지.청와대 닭대가리 지랄맞은 좆같은 성질머리를 알아서? 저런 사고가 나고도 안전한 나라 한 번 만들어보겠다는 의지가 없는 정부 진짜 답이 없다.? 와..대통령이 할일을ㅡㅡ? 언제까지 세월호타령만 할거냐 유승민같은 아첨꾼땜 끝이 안보이는구나 알만큼알았는대 그만보채라? 견딥시다. 사필귀정을 믿습니다.? 날짜.숫자.16일이 참 안좋은거네요. 5.16 . 4.16 본질은 틀리지만 죄없는 많은 국민이 죽었으니...…
	박근혜가 200여명이 죽어가는 사건이 터진 그날에 7시간동안 어디서 뭘했는지 그걸 비서실장이 모르면 누가알아. 박근혜 저사람은 대통령 자격이 없어. 아니 기본권도 존중하면 안되는 쓰레기야. 박근혜 저 새끼는 매립장에 버려져야돼?
	대통령 하나 잘못뽑아서 이명박때 그개고생을 하더니 이명박보다 더한걸 뽑아서 억장이 무너지네 제발 상식에 맡게 투표좀 합시다?
	7시간동안 어디서 뭘하다 와서 저런 뻘 질문을 해대는 걸까? 본인의 표현대로 하자면 참 나쁜 대통령이다....그리고 참 나쁜 사람인것같다....?
	대통령 일정을 지들이 알아서 머할껀데 ?
	힘냅시다,,,주저앉지 말고 국민이 있다는 것을 보여줍시다...조금만 더 힘냅시다. 여러 분~
	힘내요!~?
	싫어요...관종이냐...ㅗ?
	너희들은 아이들이 무슨 죄라고 아이들에게 그런 짓을 한거니? 불법적인 방법으로 정권을 잡은 것을 감추기 위해 그 어마어마한 짓을 한거니? 저렇게 예쁘고 사랑스러운 아이들에게 왜 그랬니? 너희들이 불법으로 잡은 대한민국을 믿고 기다린 죄밖에 없는 아이들에게 왜 그랬니? 어린 아이들이 그렇게 많이 죽어서 받은 보상금을 받고 싶었니? 대한민국 주권자들과 보험회사가 그렇게 만만했니?
	나랑생일같은 언니네.. 부디 하늘에서 좋은일만있길바래?
	많이힘든거알아요 힘네세요 저도 그 아픔 알아요 뒤에서 응원할게요 비방글쓰는 놈,녀들은 죽어야해요 우리나라에 여러명 에 생명에게 아픔을주고 부모님,가족들에게 아픔을 주어서입니다 힘내세요!!?
	미안합니다 늦게나마 생일축하드려요 이제 편안하게 좋은곳 가세요 죄송합니다?
	하......진짜 슬프네 ㅠㅠ 힘내세요 ....!??
	예쁘고 멋진 하영언니! 늦었지만 생일축하해요♥?
	하영언니..?라고 불러야 되나요.. ㅎㅎ 하늘에서 행복하시죠 ? 그냥 .. 보고싶네요?
	어니....항상 친구들 한테 웃어 주니까 천사가 따로없네요..???
	힘내세요...늦었지만..생일축하해요...?????
	하영언니 저희가 응원을 할께....ㅠ?
	하영언니 생축하해요ㅠㅠ??
	선장 죽고노 남을놈.,ㅠㅠ?
	힘내세요...?
	힘내세요... 항상 응원할께요..?
	하영언니 늦어서미안해요..잊지않을께요...생일축하드려요..?
	하영언니 생일축하해요 늦어서 미안해요, 잊지않을게요:(?
	하영이언니는 좋은곳에가셨을꺼예요..하늘에서 하영이언니는 하영이언니의부모님을보고계실꺼예요..부모님들 화이팅입니다.?
	100일지난면또보게되는영상같아요기억할게요ㅠㅠ언니들오빠들힘네세요?
	하영언니~!늦었지만 생일 축하해요:)?
	제 친구도 그배타고 죽었어요... 거짓말 아니예요 믿어주세요 여러분......?
	안녕하세요 인천살고있는 30살입니다 저도 아직까지 그때 그 기억을... 그때의 슬픔 잊지않고있습니다. 항상힘내시구여~故전하영 님은 좋은곳에 가셨을거라고 믿습니다. 힘내시구 항상 행복하시길 빌겠습니다.?
	하영이언니위에서도항상행복하세요???
	슬프다...세월호 친구분이 그립더라도 힘내세여?
	언니♡?
	힘네세요 ㅠㅠㅠ저는 3월10일이 셍일인데 ㅠ화이팅....?
	정말 좋은친구분들 두셨네요.. 하영언니라고해야되나..? 얼굴도 정말 이쁘시고 참하고, 친구분들도 전부예쁘세요..친구의우정변치않으셨으면좋겠어요.. 정말 좋은곳에서 편히 쉬시길빕니다.. 고인의명복을빌어요...?
	하영이(누님이라부르고싶지만....)누나 하늘에서도 모범생 잃어버리지않는의리!!!!! 그리고....하늘에서도부디.....평안히쉬기를......?
	마지막 사진 엄청 슬프다...ㅠ ?
	하늘 나라에서 좋은 휴식 을 취하세요.. 힘내시길바랍니다!!?
	힘내세요... 이거 보니까 마음이 너무 아파요ㅜㅜ 생일 축힌해요ㅠㅠ?
	이게뭐야하면서 봤는데.... 벌써 세월호 사건일어난지가 꽤 흘렀네요.. 절대잊지않겠습ㄴ디ㅏ.. 마지막 사진 너무 짠했어요... 눈물ㄴ이ㅜ?
	삼가 고인을 빕니다 .. 힘내세요 잊지않고 기다릴게요?
	하영언니!! 엄청나게 늦었지만 생일 축하드려용♥ 많이많이 사랑하구,힘들때마다 언니 생각할께요...ㅠㅠ 미안해요...언니.... 영상을 첨 봐서 절 모르시겠지만 얼굴도 이쁘네요.....ㅠㅠ 하영언니! 사랑해용♥?
	힘들겟다....친구를사랑하는마음이....하늘나라에잇는친구에게전달이잘됫으려나??? 그친구를생각많이해주면그친구도기분이좋아질거예요ㅎㅎㅎ?
	마지막 사진들고 찍은 사진에 울먹했네요..?
	힘을 내세요!! 이 분이 힘없이 축처져 있는거 원하지 않을거예요 화이팅!?
	잊지않을께요..죄송합니다....계속 기억할께요..... 누나..?
	안녕하세요 벌써 1주년이 되었네요 저 선배랑 생일이 똑같네요 저도 3.11입니다. 저는 고1인데요 다른학교 지만 잊지 않겠습니다.?
	편히쉬세요 누나..?
	정말 하영언니는 좋은 친구분을 두었네요.. 잊지않겠습니다?
	힘내세요 좋은곳갔을꺼에요ㅠㅠ?
	저랑생일이똑같네요..ㅎㅎ?
	힘내세요 친구분,,,어른들이미안하고 정말미안합니다 ,,,절대안잊겠습니다.,,,친구분도힘내세요사랑합니다 ,,,힘내세용?
	잊지않을꺼에요.. 제가 죽을때까지 품으면서 모두가 잊을때도 저만큼은 기억할께요..?
	수고많았어^^
	엥? 언제 정부가 유가족을 몰아붙였냐? 그저 저사람들은 박근혜 퇴진과 여당의 수치를 만들려 할뿐인거지 정작 진상규명이라 외치면서 퇴진을 바라면서 몰아붙인건 자기들이고 왜 돈을 받고는 돈받고 나니까 괜히 돈받고 째는거같으니까 괜히 진상규명은 해야겠고 ㅋㅋ 심리가 그런거 어닝가?
	아 머리밀던말던 조용히 처 언플하지말고 뉴스에도 좀 나오지마?
	와진짜 멋있다 이 아주머니...ㅠㅠ?
	80년대 빨갱이 노릇하고 선동하고 시위나가서 견찰들 각성시키면서 분란조장일으키던 것들이 또 그들은 민주화가 폭동이라고 믿으면서 민주주의를 역이용하고 있다 밖으로 기어다니면서 꽃을 밣아버리는구나 나라팔아먹은 예전 이완용처럼 그렇게 계속 살기바란다 미래의 아바이연합 니미부대 새북청년단될 사람들이 많구나?
	도대체 왜 유가족들을 자꾸 몰아부치나요? 왜 저 사람들이 종북이고, 빨갱이고, 돈을 이유로 흥정하는 단체라고 매도하나요? 이상한 생각 하시는 분들, 나에게 일어나지 않은 일이라고 쉽게 말하지 마세요. 저 어머님 심정, 충분히 이해하고 억울한 마음도 알겠어요. 저도 이렇게 분통 터지는데 저 분은 어떠시겠어요? 정신들 차리세요.?
	일년이나 지났으니 유가족들끼리 슬퍼하새요. 나는 내 일상으로 살꺼니깐. 이미 내 일상대로 사는 중?
	정도가 있거늘 안놔주면 죽은 자식이 좋아할까? 그리고 대통령이 한가하다고 생각하십니까??
	저러다가 쓰러지시겠다 힘내세요!?
	< 세월호 -- 문이 밖에서 잠겨있었다? > 교신록 이게 교통사고냐?
	김현 의원은 요즘 세월호행사에는 영 보이질않네요...ㅋㅋㅋ?
	자식 부모가 그것고 250명 이상이 죽엇는데 정부에서 가만히 잇는건 말도안되 하루에도 수많은 사람이 죽엇다지만 이게 이유없이 죽엇어? 뭔가 이유가 잇엇을거아니야 나라 꼬라지 한번 제대로 돌아간다 1년동안 애태워가면서 자식들 부르는 부모는 생각도안하고ㅋㅋ뭐? 너네가 죽으라고? 그러고도 정부라고 말할 수 잇어?ㅋㅋㅌㅌㅌ 존나 어이엊ㅅ네 진짜 나라 일 제대로 돌아가고 국민 먹여살리려면 정부 니들부터 잘해?
	그만해라.. 많이 묵었다 아이가..?
	진실? 진실이 뭐지? 박그네가 7시간동안 뭐했는지 그거? 이미 세월호 사고원인은 다 밝혀진건데 무슨진실말하는거지??
	지들 자식만 특별하나? 하루에도 수많은 사람들이 죽어가는데 그사람들은 안억울하고 안슬퍼? 그나마 지들이 저렇게 억울하다고 생각하는 부분이 기자들이 띄워주니까 저렇게 까지 가능했던거지 지들 입장 생각도 못하고 무조건 남탓하는것만 봐라. 니들이 마이크 붙잡고 그런 말을 할수 있는 기회를 주어진것부터에 감사할줄 알아야지 그런발언조차 못하고 그냥 가슴속에 묻고 가는사람들이 얼마나 많은줄아냐? 맨날 오냐오냐 받아주니까 저게 당연한거고 자기 자식의 죽음만 특별한거 같지? 세상 죽음에 억울하지 않은 죽음이 몇이나 있겠냐 감성팔이좀 그만하고 빨리 일상생활로 좀 돌아가라 감정에 팔려서 다른 국민들 감정 선동하지 말고?
	와.. 씨발ㅋㅋㅋㅋ 여기 벌레들 봄맞이 단체 소풍나왔냐. 단물이 달달하나? 진딧물보다 더 징그럽구로 우굴거리네?
	박근혜 하야, 정권퇴진이 목표인데 보상금만 딸랑 받으면 뒤에서 뭐라고 할 인간들이 넘 많죠. 돈도 더 뜯어낼 수 있으면 뜯어내야 하겠고.?
	전사자 5,099명앞에 고개 숙입니다. 부모형제가 살아계신 조국산천으로 우리 함께 살아 돌아오자고 굳게 맹세하고 월남전쟁 중 조국과 세계평화를 위해 전사한 5,099명의 전우 여러분 정말 고개숙여 묵념합니다.어쩌면 그 자리에 내가 섰다면 내가 죽을 것을 대신 죽었다고 생각되어 더욱 숙연해 집니다.그대들은 꽃다운 나이에 수많은 원한을 가지고 한 몸 송두리 채 나라를 위해 몸받쳤습니다.그런 데 5,099명의 전우들이여 영혼되어 하늘나라에서 부끄럽게 살아가는 우리국민과 남은 전우들을 얼마나 원망하시 겠습니까? 영웅은 바로 당신들인 데 엉뚱한 자들을 영웅시 하니까 이 나라와 나는 용서받지 못할 죄인입니다?
	세월호가족들이 국가를 위해 봉사한적이 있나? Selfish한 몇명의 가족들이 5천만 국민들을 너무나 괴롭힌다. 정부는 그들가족과 야당 정치꾼에 휘둘리지 말고, 5천만 국민들을 위해 세금을 어떻게 써야 하는지를 잘 판단하고 실천하라. 거리를 불법점거하면 법데로 처리하여 5천만 국민들의 안녕을 지켜라.?
	쑈! 끝은없는거야~?
	정부는 님들 억울함들어주는데아님 광화문쓰레기랑 머리카락 쓰레기통 잘버리시고요 단식할때 드신 음식물도 잘가져가시고 청해운앞에서 하세요 ?
	유가족분들 욕하는 것들아... 사람이라면 니네가 그렇게 얘기할 수가 없다. 니네가 세월호 안에 있었어야 해. 다음에 너네 가족이 똑같은 일 겪길 바란다. 그럼 내가 감성팔이하지 말라고 좌파들한테 선동당하지 말라고 꼭 말해줄게. 니네들이야말로 선동당해서 진실을 외면하지 마라.
	시발 국민 엄마랑 아빠들이 파업해야 정치말아먹는놈들이 정신을차리지 ㅉ?
	찐씰뀨~명! 찐씰뀨~명! 찐씰뀨~명! 찐씰뀨~명! 찐씰뀨~명! 찐씰뀨~명! 찐씰뀨~명! 찐씰뀨~명! 찐씰뀨~명! 찐씰뀨~명! 찐씰뀨~명! 찐씰뀨~명! 찐씰뀨~명! 찐씰뀨~명! 찐씰뀨~명! 찐씰뀨~명! 찐씰뀨~명! 찐씰뀨~명! 찐씰뀨~명! 찐씰뀨~명! 찐씰뀨~명! 찐씰뀨~명! 찐씰뀨~명! 찐씰뀨~명! 찐씰뀨~명! 찐씰뀨~명! 찐씰뀨~명! 찐씰뀨~명! 찐씰뀨~명! 찐씰뀨~명! 찐씰뀨~명! 찐씰뀨~명! 찐씰뀨~명! 찐씰뀨~명! 찐씰뀨~명! 찐씰뀨~명! 찐씰뀨~명! 찐씰뀨~명! 찐씰뀨~명! 찐씰뀨~명! 찐씰뀨~명! 찐씰뀨~명! 찐씰뀨~명! 찐씰뀨~명! 찐씰뀨~명! 찐씰뀨~명! 찐씰뀨~명! 찐씰뀨~명! 찐씰뀨~명! 찐씰뀨~명! 찐씰뀨~명! 찐씰뀨~명! 찐씰뀨~명! ?
	ㅋㅋㅋㅋㅋㅋㅋㅋㅋㅋㅋㅋㅋㅋ 보상금안받겠단 소리와 보상금으로 인양하겠단 소린 절대안함 그리고 가장 큰 원인인 유병언 및 이준석 선장한테 쓴소리한적 한번도 못봄 그리고 ㅋㅋㅋㅋㅋㅋㅋㅋ 지들 자식 구하다 희생된 구조대원들 명복을 빈단말도 한번도 못봄 저런놈들이 뭐? 대통령을 욕해? 웃기고 앉아있네 ㅋㅋㅋㅋㅋㅋㅋㅋㅋㅋㅋㅋㅋㅋㅋㅋㅋㅋㅋㅋㅋㅋㅋㅋㅋㅋ 야 니들 오원춘한테 처참히 살해당한 여대생 유가족은 가슴속에 한이 안맺혀서 가만히 있니? 천안함 유족들은 자식잃은 슬픔이 너희들에 비해 안슬퍼서 가만히 있는거니? 죽은 자식을 위해서 가만히 있는거다 . 너희들 부끄러운줄알아라 정말 언제까지 정치와 돈놀음에 놀아날거냐?
	아이 잃은 슬픔은 공감합니다만.. 대한민국에 악마만 산다고 고함지르시는건 너무 슬프네요.. 오랜기간 동안 많은 국민들이 같이 울어주고 아파해주었습니다만... 다른나라였다면 이 정도로 같이 아파해주고 공감해주었을까요?? 저도 가족을 잃은적이 있고 다른 사람들도 마찬가지일 것입니다.. 하지만 그 누구도 이정도로 주위의 관심과 공감을 얻으며 위로를 받은 사람은 없었습니다.. 이제 그만 마음 속의 적을 만들지 마십시오.. 미워하고 억울해하고 용서하지 않고 나만 아프다는 생각을 놓지 않으면 자신만 더 힘들어집니다. 자신만 더 그 생각에서 벗어나지 못합니다. 그게 정말 하늘로 간 가족들이 바라는 것이었을까요???
	쩝... 그러니깐 돈 몇억씩 주지말고 진실 규명만 하자. 부모 잃은 마음은 얼마나 아프고 참담하겠습니까만 대통령을 들먹이는건 자신들이 정치 노름에 놀아나고 있는거 증명하는겁니다. 여야 모두 지금 돈으로 국민들 여론 눈치 살피기 바쁜 모습인데... 책임질 사람 처벌하고 안전 대책 마련하고 8~12억씩 보상금 줄 돈으로 말입니다.?
	삼청교육대 부활이 시급하다.?
	연기력이 상당하네요 ㅇㅂ 드립니다?
	국정원 알바 일베들의 암약이 대단하구나. 쓰레기 댓글들을 보니. 썩어진 놈들.?
	ㅋㅋㅋㅋㅋㅋㅋㅋㅋㅋㅋㅋㅋㅋㅋㅋㅋㅋㅋㅋㅋㅋㅋㅋㅋ?
	야당은 뭐하나??? 저러다 산사람도 망가집니다. 정말 사랑한다면 아이들 이제 놓아주세요. 천국에 있는 아이들도 부모님 이러는거 원치 않을겁니다. ?
	듣다보니 짜증이 팍 나네!! 광화문 광장이 노란색 장례식장이 되버린 것도 짜증나 죽겠는데. 이거 너무 하는 거 아닙니까? 왜 세월호 인양합니까? 처음에는 또 인양하지 말라면서요? 인양하다가 몇 명이나 더 죽어야 수긍하시겠습니까? 자기 새끼들은 중요하고, 다른 자들의 소중한 가족은 하찮은 벌레같은 존재들입니까? 인양하다가 죽은 잠수부, 구조하다 죽은 헬기 조종사들을 위해 눈물 한 번 흘려 보셨습니까? 그분들을 위해 보상금 한 번 내보셨습니까? 사고 당시에 정권이 박근혜 정권이 아니라 문재인 정권이었으면 어떻게 하셨을겁니까? 문재인 정권이었으면 사고 안났을 것 같습니까? 부도난 세모 그룹의 부채를 탕감해줘서 다시 세월호를 바다에 띄운 것이 문재인이 대통령 비서실장 하며 모시던 노무현 전 대통령 아니었습니까? …
	니들도 자식들 죽어봐야 이 심정 알거다. 아니 그래도 모르는 병신들인가??
	뭐를 알고 싶은지 구체적으로 말하지 않는 이상. 국민들은 윾가족을 좋은 눈으로만 볼수 없을거 같음...?
	버럭 버럭 시끄럽내요?
	이러먄 이럴수록 국민여론만 더욱더 차갑게 식어갈뿐 이미 다 식어서 더 식을것도 없지만?
	세월호 사건은 대한민국 사회전체의 병폐가 한번에 터진거라고 생각함... 최소한의 안전훈련조차도 하지않았다니 정말심각함.... 대통령의 책임??? 물론 없다고는 할수없음 하지만 대통령이 무슨 도라에몽도아니고 모든걸 해결할수는 없음 세월호 사건은 반면 교사로 삼아야 하지않을까??
	자식 잃은 슬픔 모르는건 아니지만 아무 상관없는 다른 아이들과 부모님들을 들먹이는건 좀 너무하단 생각이 드는군요. 진상규명은 이미 유병언과 구원파로 끝났다고 생각합니다.?
	마지막으로 너희들이 바라는 진상규명은 이미 정해져 있는거 아니야? 무조건적인 대통령의 잘못과 책임. 그리고 사퇴를 요구하는거겠지. 그자리에 문씨를 앉히던 박씨를 앉히던 하고 싶으니까 그러는거 아니냐고 눈에 뻔히 보이는 결과를 요구하고 있는데 그런 말도 안되는 쌩떼에 누가 답을 하겠냐고 너희들의 논리대로라면 어떤 사고가 일어나던 억지로라도 잘못을 계속 위로 짚어가면 결국엔 정부의 잘못이다 라는 결론이 도출되는데 이건 말이 안되는거야, 어떤 사람의 죽음이든 그게 근본적으로 정부의 책임이 아니라고 할 수 있는 사건이 있다면 어디한번 말해봐 모조리 너희들의 논리대로 내가 싸그리 똑같이 반박해줄수 있으니까?
	그리고 유가족이 저런 비뚤어진 생각을 할수 밖에 없도록 만든 야당 정치권, 그리고 유가족 중심에 서있는 그쪽 사람들과 밀접한 관계에 있는 유가족 몇몇, 양심이 남아있다면 지금이라도 반성해라. 너희 몇몇때문에 대부분의 유가족들이 저렇게 비뚤어져가고 있는거야.?
	제일 첫마디 맞네 할말이 없다고 돈받았으니깐 할말은 없고 정권퇴진은 계속 외쳐야겠고 ㅋㅋㅋㅋ?
	지들 자식만 특별하냐? 하루에도 수많은 사람들이 죽어가는데 그사람들은 안억울하고 안슬퍼? 그나마 지들이 저렇게 억울하다고 생각하는 부분이 기자들이 띄워주니까 저렇게 까지 가능했던거지 지들 입장 생각도 못하고 무조건 남탓하는것만 봐라. 니들이 마이크 붙잡고 그런 말을 할수 있는 기회를 주어진것부터에 감사할줄 알아야지 그런발언조차 못하고 그냥 가슴속에 묻고 가는사람들이 얼마나 많은줄아냐? 맨날 오냐오냐 받아주니까 저게 당연한거고 자기 자식의 죽음만 특별한거 같지? 세상 죽음에 억울하지 않은 죽음이 몇이나 있겠냐 감성팔이좀 그만하고 빨리 일상생활로 좀 돌아가라 감정에 팔려서 다른 국민들 감정 선동하지 말고.?
	저 분들이 말하는 진실 뜻이 우리가 아는 진실이 아닌것 같아 무섭다. 안타까운 해상 교통사고 입니다. 대통령도 정부도 아이를 죽이지 않았어요.. 아무나 붙들고 원망하고픈 마음 이해 합니다. 하지만 이제 제발.. 현실로 돌아와 주세요.. 제발 그만해주세요?
	하...진짜 윾가족들 정신좀 차려야한다. 썩어빠진 대한민국에서 살긴 왜사노? 자식잃은 슬픔에 감정에 과하게 이입되서 나라 자체를 뒤엎으려하는데-이게 종북좌파랑 다를게 뭐가있냐 언제는 8억필요없다 자식새끼살려내라, 언제는 자식못구할거면 8억이라도 달라, 세월호 인양하지말라, 인양해라 진상 규명해라.... 이거 한마디로 "해줘도 지랄 안해줘도 지랄 그냥 지랄" 으로 밖에 생각 되지않는다. 지금 윾족한테 사고보상금 퍼줄 정도로 국가 재정이 남아도는것도 아니고 국민 성금 1280억 받아냈으면 좀 잠자코 있어야지- 구조작업 한번 잘못했다고 국가를 차마 입에 담을수도 없는 욕으로 까내리나? 이렇게 어리광만 부리는 유족들을 가만히 내 버려두면 앞으로 국가 공권력을 개 좆으로보고 자기 나장대로 사는 국민들이 속출할 수 …
	애들 박근혜가 죽인거였어요?? 교통사고였는줄..?
	대체 저 "단원고"유가족들은 뭘 원하는 겁니까 대체? 핸들 과도하게 꺽은거 초보평형수 선장의 부재 이게 침몰의 원인 아닙니까? 대체 진실을 원하는건지 본인들이 원하는 대답을 듣고 싶은건지 .. 애당초 수학여행가다가 죽은것도 대통령 잘못도아니고 처음부터 인양하겠다고 하는데 막은 사람들이 누구인지 제가 자식이면 얼굴 못들고 다니겠네요 ?
	저게 광기가 아니고 무엇이냐 말이지.. 단순한 사고를 가지고 광적으로 집착하고 현실을 부정하려들고 말이죠.. 네 한두달 그럴수 있어요 자식잃은 슬픔이 오죽하겠습니까?? 한두달 제정신으로 사는게 더 이상하죠 그게더 비정상적이라 생각할정도로 말이죠.. 그런데 지금 1년이 다되갑니다. 그런데 똑같다는거.. 이건 좀 문제가 있는것 아닐까요?? 어떻게 단순 사고를가지고 진실을 밝히라는 말이 나오는지 아무리 원통해도 그런 생각은 상식적으로 들지 않습니다. 국가가왜? 정부가왜? 그런 말도안되는 일을 꾸민다고 생각하는거죠?? 정말 이해불가?
	살아있으면서 죽었다고 하지마세요 두껍아두껍아 놀이합니까 죽었니 살았니 ?
	국가권력자들비리가들통날까봐서 그걸가리기쉬해그많은사람을 수장시켜버리고 그걸가려야하니 밝히려는사람들을차단해야겠죠최고윗자리를억지로갈취하고뒷주머니채우던비리사업이사고가나서벌어진일 다른이유가뭐가있겠소?
	언론들이 제발 정신차리기를
	어른이 아니라 아직 고등학생 애들이라 그런거죠...아직 어리잖아요... ㅜㅜ 가슴 먹먹해져서 너무슬퍼서요...ㅜㅜ 고인의 명복발께요.................?
	계속 제자리에 있으라고만 방송을 몇번씩하네..사고나면 즉시 승객들 구명조끼 입히고 승무원들은 구명정 내리고 승객들을 안전하게 대피부터 시켜야 하는거 아닌가...배는 기울어 점점 침몰하는데 왜 저 아까운 시간을 계속 제자리에 있으라고만 하는지...승무원들은 구난구조 교육을 제대로 받기나 했는지 참 이해가 안된다...?
	마음이 짠하고 아프다ㅠㅠ?
	저도 슬퍼요?
	미친 현재 자리에서 움직이지 말고???? 에라이 ㅁㅊ 것들아?
	아나 진짜 정말 너무 눈물이 안멈추고 너무 그냥 다 속상하고..
	하.....지금도 진짜 항의해야할문제에요 진짜 ㅠㅠㅠㅠ?
	언니오빠들이..너무착한나머지 선원들의말을듣고가만히있어서..나쁜선원ㅅㄲ들
	..언니오빠들..부디행복하길바래요..?
	아.나이 먹을만큼 먹어서 눈물 나네.
	CP.CP
	ㅠ.ㅠ?
	씨발 다른나라에선 1두명죽어도사형인데 씨발 우리나라 몇백명 죽여놓고 씨반 사형 안하냐 우리나라 게쓰레긴네씨발 선장새끼?
	천진난만한 저 애들이
	저승문턱을 넘어가면서 대한민국의 존재이유를 뭐라고 생각했을까..?
	이건 국가도 아니다.
	투표 잘못한 인간들은 망치로 손가락을 내려 찍어라 !?
	우리나라 뭐하는거야!!! 내친구도.....
	진짜 우리나라 어떻게 돌아가는거지 아......
	정치인들은 지금 뭐하고 있는거야 진짜 아오 빡치네
	내친구가 억울해서 천국도 못가겠다..... ?
	선장나쁜자식여행간언니오빠들은무은죄야사형당해야돼?
	이렇게 많은아이들이 희생됬는데 ..진실을알려주긴커녕 핑계덩이많내며 숨기고있고 같은학생으로서 즐겁게여행갔을텐데 선장의무지로 이렇게 무너질줄 누가알았을까 마음이너무아프다.유병언사건,세월호운행,유가족특별법요구의 모순된 일들을 국가적차원에서라도 정확히밝히고 반성해야할것이다.이번사건은 지나간일이라고 넘겨서도않되고 희생자들과 유가족의 고통은ㅇ잊어서도 않되며 우리나라의잘못된역사로 기록되어야할것이다.?
	고등학생 형누나들 정말 안타깝습니다. 지금까지 살아오면서 꿈꿨던 꿈을 실천하지도 못하고 이렇게 세상을 떠나다니... 아쉽습니다. 명복을 빕니다.?
	이따위영상을 왜 틀어주는지? 슬픔을 강요하는가? 어느죽음이던 마지막이야 다 슬프고 안타깝지..?
	아직까지봐도가슴이아픔니다...어떻게선장이학생들을구조하지않고먼저탈출할수가잇냐?존나선장이되갖고책임감이없어시발그럼왜선장햇는데존나꿈을펼쳐보지못한학생들을몇명이나죽엿는지알아?약300명정도죽엿어!이런짓을사람이할수잇냐선장이면학생을구조하고탈출하던가선장이되갓고먼저탈출하는게어딧냐존나이준석선장맞아죽어야될새끼야존나내가선장이엇다면죽음을무릎쓰고학생들을구조하고탈출하겟다.책임감이없는데사회를어떻게사회를살아가려고하냐?안녕나는경기도포천에살고잇는고3인남자야~~학교에서수학여행간다고기분좋앗을거야근데세월호참사가나서배안에서무섭고그랫을거야실종자들희생자들동생들아이젠하늘나라에서편히쉬고다음생애에서더착하게살아지켜주지못해서미안해학교에서세월호학생들에게촛불집회햇을때나진짜서럽게울엇어아직꿈을펼쳐보지못해죽엇으니까하늘나라에가서편히쉬고아프지말고다음생애에서더잘살아?
	선장이 나오라고 하면 몇백명은 살수 있는데..선장죽이고싶다?
	엊그제 일처럼 아직도 가슴이 미어지는데 벌써 100일이 지났다니...?
	아무리 객관적으로 살펴보려 해도 이것은 계획된 고의 살인이다.?
	세월호 희생자에게 애도를 표합니다.
	하늘에서도 잘 살길...?
	매우매우 가슴이 아픕니다. 아니 그냥 대신해서 죽고싶습니다. 그러면서 세월호 선장 사형이 아니라는 겁니까? 지금도 손이 매우 떨리고 다리고 떨립니다. 이 동영상 보면서 왜 내가 다 불안했을까요... 세월호 사건에 희생된 학생들... 삼가 고인의 명복을 빕니다 죽어서도 부디 좋은곳에서 거기에서는 건강하게 잘 자라길 빕니다?
	그리고 구명조끼는 1994년꺼랍니다
	학생들이 이걸보고 뛰어내렸을까요..?
	씨발 안내방송한세끼
	우울증걸려서 평생죄책감에살아
	죽어라 넌 인간이할짓을한거냐?
	니가 사람한명 죽어서 돈은있어?
	저 많은 사람이죽었는데 고소해서
	돈달라하면 넌 평생 뼈가진짜
	부러지게해도 그돈못벌어
	돈? 생명 니가 낳아줄래?
	아픔은 죽으면서 괴로운고통
	사람을 잃은고통 다 니가 치료해줄래?
	꿈은 저많은사람의 꿈 니가 해서
	줄꺼야? 이 씨발좆같은 세상
	정부는 유병언찾을라고
	지랄을해 근데 4개월지났다고
	사람들은 모른척하면서 지난지언제냐고
	지겹다고 무시를해 이런좆같은
	세상에 무책임한인간들
	하... 무책임하다.. 무책임해
	죄를지엇으면 그죄를 그죄를 ..
	그죄에 맞는벌은받으면되..
	무책임하다..?
	절대 이동하지 말라는 말같지도 않은 소리를 계속 해대는데도 학생들은 네라고 대답하고있고 존나 역겹다 세월호 관련된 새끼들은 어떻게해서든 다 사지를 찢어 죽여야지;?
	에휴...진짜 선장은 왜 그러고 사는지..자기도 비슷한 또래의 아이들 자식들 없으면 조카들 있으면서..진짜 고통 받고 죽어라 선장 새끼야..닌 왜 사는지모르겟다 정말..ㅎ우리 언니 오빠들 어떻게..ㅠ장난인 줄 알잖아..선장아..?
	진짜 잊지 않을게요.. 고인의 명복을 빕니다...?
	아 선장 놈 진짜 사형보다 더 그냥 지도 고통스럽게죽어야지 ?
	아 진짜 끝까지 못보겠다 너무 마음이 아프다?
	아이들이 웃고 장난치는거 보면 마음 무너지고 눈물만 나는데...
	저 아이들 너무 답답해. 진짜 미쳐버릴 것 같다. 새누리당 놈들은 이해를 못하는 게 당연해. 저 상황에서 장난치고 낙천적인거? 살겠다고 뭐든 해야돼. 저 아이들 중에 한 명도 난파당한 배가 침몰할 때 뭘 해야하는지, 아는 아이 하나도 없다. 단원고 아이들 성적... 그게 저 아이들을 평가하는 잣대가 될 수는 없어. 하지만, 적어도 저 상황에서 스스로 생각해서 판단해서 살려고 하는 행동을 하는 아이가 있냐고. 교실에서 아이들을 만나보면 저 상황이 마냥 슬프지만은 않아진다. 정부의 진상규명, 세월호 침몰의 진실, 정말 낱낱이 밝혀야되는건 맞는데, 저 아이들의 천진난만함으로 눈물 바다 만들지 맙시다. 저건 솔직히 부끄럽고 안타까운겁니다. 아이들이 저렇게 착하고 순수한데? 맞아요.... 하지만 앞으로 어떤 상황이…
	하지만, 우선은 시간이 더 지체되지 않고 진상규명되어야 하니다.
	세월호 특별법은 반드시 제정되어야 합니다.?
	어 떡해선장이탈출와진짜완전똘 ㅇ
	아문튼단원고학생들삼가고인에명복을빕니다....?
	오빠언니들미안해여....ㅜㅜ?
	선장을 똑같이 배침몰하면서 죽게만들어야해 아ㅅㅂ 이망할나라. 계속 유병언은 죽었다고하는데 그걸누가믿냐고.! 그렇게 죽었다고 판결내리고 끝이면.. 그게진실이아니었다면 유병언은 다른곳에서 잘도숨어있겠다. 불쌍해 언니오빠들 ㅠㅠㅠㅠㅠㅠㅠㅠㅠ ?
	이건 시스템 만든 놈들 다 뒤져야 형 누나들이 행복하지 않을까??
	저 독일에 사는데요 독일같으면 조끼 입고 차례차례 나와라! 그렇게 했을거에요.조직적으로.형 누나들 천국에서 잘사세요?????????????????
	선장은 처벌됫나? 학생들 하늘나라에서 잘 살면 좋겠는데...?
	이탈리아는사람거의다살았는데7800년넌더살다나와야돼이선장
	뭐!18년19년 아우넌 7800년보다1000년은더살다나와야돼
	방송에서는고등학생들이꿈나무라며!
	그랬는데선장니가왜죽여?
	아까그학생이내리고싶다그랬는데방송때문에못내렸잖아!!!!!!!!
	진짜이많은학생들과승객들의목숨어떡할꺼냐고?
	씨발 왜 가만히있으라그래... 씨발 다 사형시켜라 ..........내리고싶다잖아...왜 ..?
	하....왜 꿈이많고 웃음도 많은 학생둘아 이런 고통을 받아야되는지.....
	하.....진짜 너무 슬프다...?
	단원고누나형을생각하면가슴이찢어질겄다.?
	동영상을 보니 많은 생각과 미안함 마음이 동시에 가슴을 울리네요..대한민국이라는 나라의 국민으로써, 학생들에게 부끄럽습니다. 썩어빠진 국회와 탁상행정뿐인 한국 그잘난 윗대가리들, 분명 더러운짓을 저지른 만큼 곧 그만큼 돌아갈것이다?
	큰언니 ㅠㅠ 다행히 돌아왔다ㅠㅠㅠ?
	타이타닉호선장은 승객글을위해 최선을다해 노력했다는데 반면 세월호선장새키는뭐냐?진짜 쥐새키보다 쓰레기인새키야 유병언 유가족들한테 받쳐버리고싶네?
	너무너무 안타깝고 절대로 잊지않겠습니다?
	아 씨발 선장새끼 믹서기 에 갈고싶네?
	#NAME?
	고인의 명복을빕니다...
	빨리 유병언 잡혀라
	세월호 선장 자존심도 없다
	그리고 1빨리 다 구조돼라?
	얘들에게 왜 가만이 있으래 이 개새끼야. 얼마나 무서웠니.?
	원스나연아힘내3년 전
	차라리나오지그랬어...애들아...진짜 미안하다..천국에선 부디 이런아픔겪지말고지내..?
	이렇게 해맑게 웃던 형들이...?
	자료 감사드립니다?
	진심 너무 슬픈일이야 ㅠㅠ
	못본애니가 많다고 하는데 하늘나라에서 볼수 있다면 많이 보도록 해 ㅠㅠ
	삼가 고인의 명복을 빕니다.?
	희생자들의 명복을 빕니다ㅠㅠ?
	너무 미안하고 또 미안합니다..그리고 동생한테 수학여행가지말라고말할거라는게 정말 슬펐슥니다...ㅠㅜ?
	엉엉엉 나쁜놈들!?
	이번사건으로 우리나라에게 많이 실망했습니다....지혼자살겠다고 도망친 선장 진짜 돌은놈 아님요? 그저 화나고 슬픕니다....ㅠ?
	답답하네?
	단원고 학생들..한창 신났을 텐데..삼가고인의명복을 빌며 힘내세요! 영원히 잊지 않을 거에요. ?
	선장놈은 이미 꼭둑각시 입증된거고 그다음은. 무엇을 어떻게 해야할것인가?..........ㅡㅡ;;; 머리에 쥐 난다. ?
	선장 개씨발놈....
	진심 어떻게 저상황에서 움직이지 말라고 하는거냐....?
	하.. ?
	선장이 '배가 가라앉고 있으니 신속하게 빠져나가주십시오' 라는 안내방송과 함께 구명조끼도 주고 탈출하라고 인솔만 했어도ㅠ?
	선장이 먼저 나갔다는게 말이돼?-_-어이없네...선장이 승객들을 잘 인솔만 했어도 이런일 안일어났다.?
	애들한테 대체 무슨짓을 한거야....대체..?
	흑흑 내가만약 단원고 학생들중 한명이라면 저들을 구해냈을까? 흑흑T-T ㅠ_ㅠ T-T ㅠ_ㅠ ?
	젊은 나이에 저런 시련을 당하고 안타갑네 그리고 선장은 나가 뒤져야 함 ?
	저 상황에서도 아이들의 밝은 웃음소리가 의미하는건..살아 돌아 갈 수 있을거라는 희망이 있었단 말이지. 누구든 자신들을 구해줄거라고 믿었을테니..그것이 이걸 보는 국민들의 가슴을 후벼파도록 슬픈 이유이고.?
	아이들은 절대 몰랐을 거예요... 이렇게 될줄을... 가슴이 너무 아픕니다...책임회피하려는 어른들이 너무 부끄럽기만 합니다...?
	분명히 우리 아이들은 괜찮을거라고 별일 없을 거라고 생각 하고 있네요...절대 극단적인 일이 쉽게 우리에게 오진 않으니..어쩌면 좋을지... 이렇게 아무렇지 않은척 얼마나 겁이 났을지....제발 처벌하세요... 더한 벌을 받게 해주세요... 아이들의 목소리가 가슴을 찢습니다...?
	언니오빠들은 아무 잘못도없는데..ㅠㅠ
	그.. 믜친새끼선장이 ㅠㅠ 이걸보고있다면 제발 건강하고 행복하게 살아 흑흑..ㅠㅠ
	죽은언니오빠들은 하늘나라에서는 행복과 웃음가득하길 바래ㅠㅠ?
	하..진짜..찡하네?
	선장이개싀키 약빨았나?미친선장새키?
	선장은 사형으론 너무 부족하고 저거 절대 이동하지 말라한새끼들도 죽여야해 ㅡㅡ 머리가 있는거야 없는거야 ? 생각못해? 아 ;; 몇백명의 애들을 죽인거잖아.. 장난하나.;; 아.. 보는 내내 찡하다?
	벌써 한달이다 이젠 가망이 없다 이젠 시신도 다 부패될 정도로 오래되었다. 시신이라도 남아있으면 다행이다...살아 돌아모녀 더 다행이지만?
	어른들은 왜그렇게 차가울까. 차가울까요??
	ㅠㅠㅠㅠ 불상해 ㅠㅠㅠ?
	아... 귀힌생명들을 잃게만든 선장....
	북한에 가봐야한다.?
	나같으면 그냥 구명조끼입고 선박에서 뛰라고하겠다 ?
	얘들아 미안하다. 울고 또 울어도 안풀린다 내가슴이... 너희 부모님들은 ...
	내 나라를 버리고싶다!
	이젠 나쁜 꿈에서 벗어나 좋은 꿈꾸며 살아라 어린 영혼들이여!!!?
	진짜 이런선장같은새끼가 있어서 망하는거다 이 미친선장새끼야 니가그러고 인간이냐 성장좋아하시네 미친 니만 살고싶냐고 이런쓰레기같은새끼는 얼굴 가리지말고다 공개해서 사형시켜야 되는데 이런쓰레기가 존재해서 우리나라 망하는거임 나이를 처먹었음 생각을해야지 존나 노인새끼가 염병할새끼 관종새끼 걍 나가죽어라 병신?
	가만히 대기하고 있어라는 말만 안했어도...바닷물 속에서 얼마나 무서웠을까~~ㅠㅠ?
	아..진짜...?
	아 진짜 아무리봐도 너무 슬프고 안타깝다 어른들만 믿고 기다렸울텐데 너무 눈물나고 나도 모르게 죄스러워 진다.?
	정말 엄청난일이 우리 대한민국모든 국민, 아니 모든 세계가 지켜보는앞에서 수백명의 힘없고, 순진한 가여운 사람들이 비참히 죽었읍니다. 그런데 우리는 아무것도 할수가 없었읍니다. 너무나 가슴이 아프고 또 한편으로는 화가나서 견딜수가 없어서 한없이 눈물만 흘립니다. 어떻게 300명이 넘는 사람들이 그렇게 허무하게 침몰된 배안에 갇혀 바다물속에 잠겨 죽을수가 있읍니까? 정부에서 조금만 더 일찌기 생존자 구조에 신경을쓰고 신속하게 행동했었더라면 그렇게 많은생명을 잃지는 않았으리라 생각합니다. 이 세월호 침몰사건 당일부터 인명을 살리는데 너무나 허술했읍니다. 그리고 자기들 끼리만 살겠다고 도망나온 저 인간말종 이준석 선장외 15명의 승무원들 에게 산사람들을 바다물속에 수장시켜 죽였으니 절대로 살려두지 말고 그 파렴…
	구명조끼랑 구조대만믿고계시던 선배들이신데 선장은 그시간에탈출이나하고앉아있고 선배님들은 아무것도모르는데..... 선장뒤져라 조까버러지새끼 그게사람새끼냐? 병신새끼지? 존나병맛이네 그새끼가탈출하라는방송만했어도 몇백명은살았어등신아
	근데뭐? 제자리에있어? 이사기꾼새끼들아 니들은뒤져도마땅해 씨ㅣ발?
	망할모든것 저기아이들 사람 삼백명이다 어떡할거야미안해미안하다?
	망할모든것 저기아이들 사람 삼백명이다 어떡할거야미안해미안하다?
	저렇게 웃고떠든지 얼마안되서 시신이되서 나왔다는게.. 너무 슬프다ㅠㅠ 거기다 같은 안산시민에 주변에서 길가다가 몇번씩 마주쳤을 얼굴들이 저 바다속에 있을거를 생각하니까 어우ㅠㅠㅠㅠ 미칠것같아ㅠ 괜히 내가 미안해서 웃을수도 없어ㅠㅠ?
	안타깝다 탈출하셔야된다는 방송만했어도 ㅜㅜ?
	너무 슬퍼요...
	이 땅에 이런 일이 다시는 없어야 되겠지요...
	저 아이들의 흑적을 어떻게 지울수 있겠습니까?
	나를 나를 찾지마세요_x000D_ 나는 나는 저 깊은 바다 속에 _x000D_ ...
	얘들아뭐하냐.....빨리나와야지.....아눈물나...?
	이가인3년 전
	얘들아뭐하냐.....빨리나와야지.....아눈물나...?
	찍은사람인가? 강한척하긴하지만 가면갈수록 불안해하고하는것같은모습에 눈물나온다....같은학생인데..?
	갑판위에 있던 애들은 살았어.?
	엄마아빠 사랑해요..ㅠㅠ?
	아아아... 미안해 정말?
	얘들아 아아아아제발?
	아.. 지켜주지 못해서 정말 미안합니다..?
	선장 그 망할쓰렉은 몇년동안고문당하다가 죽어야 돼?
	왜 우리니라는 사형제도가 없는걸까?
	보다가 눈물나서 계속 못보겠다... ㅠㅠ?
	진짜 무섭다?
	애들이 불안해하는 모습에 할 말을 잃었다 그 와중의 선내방송은 정말 절망적이다 ?
	애들이 불안해하는 모습에 할 말을 잃었다 그 와중의 선내방송은 정말 절망적이다 ?
	차라리 아무런 방송을 안했더라면 자체적으로 판단해서 무슨일인지 궁금해서라도 다들 올라와서 살수있었을것같다..
	저 빌어먹을 방송이 다 죽인거다...ㅠㅠ?
	나그러고 보니까나쁜짓을 안했는데
	너무 슬프다...?
	'내 동생만은 절대로 수련회 가지 말라고 해야겠다'....나는 형 말 들을게요,?
	진짜 미치겠다 어떡해.......?
	개씨발진짜ㅠㅜㅠㅠㅠㅠㅠㅠ?
	가만히 있으라... 미안합니다 그들을 절대 용서하지 않겠습니다?
	진짜 피같은 시간을 그냥보냇네.. 초반에 다 밖으로 조끼입고 탈출만하라고했어도
	거의 살앗겟다 빙,신 선장아
	대기하라는 말만 몇번하는거
	선장세,끼 죽여라걍 피도눈물도없는세키?
	여러분 facttv 즉 팩트 tv 가시면 도올 김용억 선생님이 쓰신 박근혜 하야 글이 있습니다 널리 퍼뜨려주세요 언론 통제로 도데체 사실이 뭔지 잘 몰라요 이게 나랍니까? 이건 국민 살인입니다 분노합시다 저항합시다 저 애들이 무슨 죄가 있나요??
	왜 움직이말고 가만히 있으라고 했는지 도저히 이해가 안돠고 답답하네요..그래놓고 지네들끼리만 탈출....애들이 나가면 지들이 탈출 못할까봐 그란 같은데요...얘들아 어른들이 지켜주지못해 미안하다..하늘나라에서 못다핀 꿈을 펼치거라..?
	그냥 이러다 말줄알았지 누가 침몰할지아셨겠어요... 어른들말만듣고 선장안에 계시다가 죽을줄 누가 알았겠냐고요... 거의 몇백명을 죽인 선장은 거짓말, 발뺌하고 있단생각을 하니까 속에서 열불이나네요 삼가 고인의 명복을 빕니다.....?
	8분 58초에 선장은 뭐하길래.. 하 이말이.. 뭐했냐하면 니들두고 도망갔단다. 죽어서도 용서하지마라.. 불쌍한 아가들아..?
	너무 마음이 아프고 너무 너무 슬프다 ㅠㅠㅠㅠㅠ
	어떻게 이런 일이...
	생각만 해도 눈물나네 ㅠㅠㅠ
	구할수있어는데 왜그렀을까 참 답답하고 힘드네요
	?진짜선장개새끼
	지만살겠다고늙은새끼가병신이지가희생하고애들을살려야지나이쳐먹고뭐하는짓이야아오ㅡㅡ희생자들은200명이훨씬넘는데지만살겠다고개같은새끼?
	씨이발 욕나오내?
	얘들아 ..............................미안해 .....................................내가 대신 사죄하고 용서를 빈다.......................................... 용서해라....................
	그리고, 하늘에서는 고통없이 편하게 지내렴........................................................?
	절대 움직이지 말라고 하고는 니들은 유유히 일반인척하며 빠져나와 산다고 한들
	그 삶이 온전한 삶일것 같니??
	이 급박한 상황에서 배 안에만 대기하고 있으라고????? ..........................................................니가 인간이냐?????............................................................분노가 가시질 않는다..........................................................
	이 모든 게 엄연한 살인행위입니다.
	저 천진한 아이들에게 ..............................................................?
	나 중국사람이지만 너무 슬프다. ㅠㅠ 눈물이 난다. 젊은 동생들 잘 가세요. 선장이 더 살아야 되는가? 사형! 사형! 사형!?
	내리고 싶으면 내려야지, 바보ㅠㅠ 정말 가슴이 아프다.?
	#NAME?
	학생들은 당연히 방송대로 따른것뿐 ㅠㅠ?
	#NAME?
	#NAME?
	#NAME?
	+?彦 사람이란게...참...?
	+?彦 게다가 '효'를 중시하는 국가이기에...?
	+?彦 실종자를 찾은후에 이준석개새끼를 반드시 사형집행해야한다.?
	문제가 사형이 20년 넘게 안했다는 사실...?
	우리나라는 이게 문제야 그런 개ㅅㄲ를 사형하냐?? 죽기 전까지로만 반죽음 만들어놓고 평생 고통만 느끼다가 죽게 하는 그런 형 없나??
	This is the worst case of Republic of Korea .Reminiscent of Titanic 'm like
	I am very sad.
	Too many children are dying like flowers missing, it should shame .Please understand , even if part of the translator to the wrong place .?
	저 동영상에대고 "거기있으면 안되니깐 빨리 나오세요ㅠㅠ"라고 말하고싶다 진짜. 방송만 아니였어도 본능에 따라서 나올 수 있었을텐데... 작년에 저 배타고 수학여행 갔던 사람 중 한명으로서 정말 선장 찢여죽이고싶다. 진짜...?
	언니오빠들....
	좋은데가셔서이런사고없게...편한데가서
	고이쉬세요..ㅜㅜ?
	I feel very sad for the victim's family. But this high school seems to be really corrupt. There are too many swear words.(They cut them out.) There are even husband and wife with a baby. I wouldn't send my children to this school. I'm very disappointed in Korean high schools.?
	#NAME?
	Many of the students on deck were already there. You don't know which ones are obedient and which ones are not . If you think it is safer, you will listen to your instructor. By the way, do you feel sad for only these or everybody in this world who are dying or dead??
	#NAME?
	This high school is ridiculously liberal, It's not what you think. I've heard that many Korean high school teachers fear their students. They even cannot wake them up, when they sleep in their classes..
	If you fear God, and hate sin, you will have understanding.?
	Would you swear if you are in that situation? I would...?
	여기서 심리학적으로 한 가지 현상이 나타나네. 분명히 개인적으로 위험함을 감지했는데 방송에서 가만히 있으라 하고 다른 학생들도 가만히 있으니까 혹시나 내가 틀렸을 까봐 섣불러 나가지 못하는 심리적 현상.?
	뭔가 잘못되도 한참 잘못돼서 뜯어 고칠수가 없는 이 문화를 어찌하면 좋을까...
	내가 저 안에 학생으로 있엇다할지라도 저 아이들안에서 함께 웃고 떠들다가 그렇게 갓겟지... 너무 뜯어 고칠것이 많아 손도 못데는 이런 그지같은 상황...?
	중국도 비슷한 일이 있었다. 1994년 karamay 화재. 초등학생들인데 화재가 발생한 후에 ‘학생들이 꼼작하지 마, 영도들이 먼저 나가（?生不要?，???先走）‘ 그런 얘기를 한 영도가 있었다. 결국은 말을 잘 듣는 학생과 생선님들이 많이 죽었다. 난 이번 한국 세월호 사고를 보고 그 사건이 생각난다. ?
	+?彦그래 .. 중국인이니 한국말 잘하네요 ?
	+정일선 배운지 8년이 됐어요. 한국어를 배운 후에 영어 완전 망했어요 ㅠㅠ?
	?彦 같은 상황 ..?
	아 미칠거 같은데 눈물이 막 나는데
	화가 치밀어 오르는데 내가 해줄수 있는거
	내가 할수 있는게 아무것도 없어 더 화가 나는데
	절대 ㅡ자리에서 꼼짝말고 죽으라고 니들은 탈출하고 아 씨바ㄱ새끼들
	방송 선장 아닌데 좀더 젊은 놈이야 목소리도 달라 ㅠㅠ
	선장새끼 술처먹고 팬티입고 자고?
	저 학생들 대신 우리가 희생됬으면...하필이면... 나라면 학생들 다 구해주고 내가 대신 침몰당할거야?
	정말 아이들한테 미안합니다. 이애들이 무슨 죄가 있다고.....부디 좋은 곳으로 갔다가 좋은곳에서 다시태어나길 바랍니다.?
	하.. 시발 보면 볼수록 선장 개씨발새끼 죽이고 싶다.... 좆같은 새끼가 움직이지 말라고 해놓고 자기는 탈출하네 좆같은 새끼..?
	아..보는데토할것같다...움직이시마시고 가만히있어주세요 라고말하는선장말에 네 라고대답하는거랑 불과이시간까지만해도 살아있었는데...진짜 윗놈들생각하니까토올라옴 선장위에위에위에 병신집단이모여서 이런대참사가일어난거잖슴...?
	이 영상은 고 박수현 군이 침몰해가던 세월호에서 찍은 마지막 메시지입니다.
	박군의 아버지는 "고통스럽지만 진실을 알리기 위해 언론에 공개하는 것"이라며 "편집없이 전체 내용을 보도해달라"고 당부했습니다?
	한국 쓰레기들..?
	욕잘하는집안이있읍니다 아버지가 아들한태.야 십헐놈아 가서물좀떠와 .아들이 .저 개세끼는 맨날나만시켜.엄마가 저 개새끼들은 많나면싸움이야 할머니가 이런 개좇같은집구석이허니까 .옆에있는애완견이 .아씨발 내좇이엇대서? 이게 대한민국입니다?
	무고한 생명까지 다팔아 어디다 쓸거니? 그렇게 돈이 좋아??????
	너희같은 청해진 쓰레기들은 어떻게 해야 하니???//?
	세? 감사합니다? 이상봉님 감사히 잘봅니다.?
	임형주랑 비교가 않되네요 정말 좋습니다
	애절함 간절함 슬픔이 제대로 표현이 되었네요
	노래란 이렇게 불러야된다생각합니다 최고^^?
	솔직히 임형주씨보다 잘부르네요 ㅎㅎ?
	joon kim 저도 개인적으로 이분이 임형주 테너님보다 좋다고 느껴지네요 하지만 이분이 이 노래를 슬픔.간절함을 잘 표현했다면 임형주 테너님은 슬픔.간절함보단 슬픔 가득한 영혼을 어루만져주는 그런 느낌이 들었네요.. 두분다 최고의 음악성으로 노래를 표현했다고 생각이듭니다! 조금 늦은 뒷북인가요 ㅎㅎ..?
	맛춤범이나 재대로 베우시고 뎃글 다새오?
	윤진아 임형주씨를 누가 인정하나요? 전문자 집단에서 아무도 인정 안합니다.?
	진진 저는 음악을 좋아하는 그저 일반인 입니다. 임형주씨 님 말씀대로 한때 잘했습니다. 소리 좋았습니다. 소년 시절에요. 이소라의 프로포즈 나왔을때 꽤나 깨끗하고 좋은 소리였습니다. 허나 지금은 매우 심각한 수준입니다.?
	진 진 저도 성악 전공인데 다들 굳이 말을 안 해서 그렇지 임형주 씨 좀 무시당하는 편 맞습니다ㅜㅜ 인골라가 매우 심해서 저희 선생님들께서도 임형주 씨 별로 안 좋아하십니다?
	정말 잘부르시내요 조금 편안해졌어요^^
	저런 더러븐 거짓말을 하면서 기자라고 명찰달고, 월급받을려고, KBS소속입네 뭐네 하면서 밥얻어 먹을려고,.국민의 세금으로 운영하는 방송이면서..국민을 기만하는 행동이 과연 정당하다고 생각할 수 있었던 건지...!! 양심이 있었다면 기자 카메라 내 던져야 옳았을 것 같은데... ?
	하이고 !!! 어떻게 저런 거짓말을 할 수 있을까 ?? 세상에,..세상에나....저런 거짓말을 하는데 화내지 않을 유가족 부모가 어디에 있을까 ?? 4월 16일 당시, 참으로, 참으로 언론과 정부의 모습이었네 그려 !! ?
	기자맛아?챙피한줄알아라..
	힘들개가르치고..키운부모님이불쌍하다 진짜..한국냇트앤 왠 쌍말들을 올리나햇더니 이런거엿네여..ㅉㅉ
	사명감 자부심이런거모르냐??
	기자맛아?챙피한줄알아라..
	힘들개가르치고..키운부모님이불쌍하다 진짜..한국냇트앤 왠 쌍말들을 올리나햇더니 이런거엿네여..ㅉㅉ
	사명감 자부심이런거모르냐??
	많은 시간이라고 할수없는 시간이 지났지만 많은 사람들에 머릿속에서 이 사건의 기억이 작아지고 많은 사람이 떠났지만 모두 아무렇지않게 생활하고있네요?
	......기억속에서 잊혀지지않는...슬픔..?
	여호와가미친걸까...부처가미친걸까...?
	울지말아요 세월호선장은 정말하도하고너무해 세월호선장이탈출하는걸 학생이1명이라도봐습면 되는데 움직이지말아요 라고했는언니오빠들이 꼼짝없시 카만히 있고 얼마나 춤고 얼마나 가족품애 않기고실피가 ?
	명복을빕니다..우리언니오빠들...세월호에탓는데요...탈출하려는데...발에뭐가끼어서..돌아갓답니다..우리오빠언니.. 다시태어나서행복하게사시길...빕니다?
	세월호참사때 살아남은 언니오빠들은 결코 기쁠수없을겁니다...소중한 반친구들을 잃고..얼마나 자기가 친구들을 버리고 산게 얼마나 미안하겠어요..오늘 제반친구들과 놀이공원에 처음으로 같이갔는데 이런 친구들을 잃는다고 생각하니 가슴이 답답하네요..?
	세월호 유가족에게 명복을빕니다...
	지금 5개월이지났지만 이렇게라도 보냅니다...저는 아직 11살인데 세월호참사 처럼 스카우트갈때 언제 이런 사건이 일어날 지 무섭습니다 1달이지나면 소풍 인데 너무겁이납니다... 하늘에계신 단원고 언니 오빠 선생님 그리고 여러명살릴려고 목숨을 바친 승무원 세월호 선장 그놈 빼고 삼가 고이 명복을 빕니다 ... 지켜드리지못해서미안해...언니 오빠?
	몇번이나 보지만 저는 정말 울음만 터트립니다....
	같은 이 나이에 누구는 살아있고 누구는 이미 세상에 없고...
	지금 몇 개월이 지난 일이지만 아주 큰 슬픔을 주었지만..
	지금도 그냥 웃는 분들이 있네요.. 자기 일이 아니라고 무시하지마세요..
	대한민국 국민들은 대한민국의 얼굴입니다..
	저도 그냥 가만히 있을뿐이네여.. 정말 우리나라가 왜 이럴까요..
	세월호 사고에 슬픈 국민들의 혼란에 빠지고 있는데,, 스팸,해킹을 왜 만드나요..
	정말 우리나라에 태어난 사람들 입니까?...?
	우리오빠친구언니가단원고다니는데.....근대구조하고있었는데발이끼어서죽었데요..?
	모든게 우리의 거짓이기 바랍니다.
	하나밖에 없는 나 너.
	모두 나쁜것은 아니었는데 선장 그사람은
	생각이 없나 늙은것이 다 죽어가는 선장
	그사람이 대피하라고 빨리 말하기만 했어도 이런일은 없었을텐데............ 좋은곳갔길 빕니다?
	이것이 꿈이길 빕니다......?
	아ㅠㅠ ?
	언니오빠들미안해요...
	다음생에는꼭행복하시길....?
	다른나라에서도 대한민국 정부가 얼마나 국민들 목숨을 재미삼아 죽이고 장난감처럼 지들 노리게쯤으로 생각하고 자신들의 이득만을 위해서만 이용해먹고 버리는지를 알아야한다 개같은 대한민국 정부에 이용당하지말고 그냥 같이 쓰레기 취급해주길?
	아오 눈물나?
	그리고 어른 대신 사과 할게 미한해...?
	ㅠ0ㅠ 형 하고 누나 들 도 천국에 편히 잠드기를 ....?
	다시 환생했다면 건강했으면 좋겠다. 그리고 행복해서 100살 아니... 살고싶은만큼 그냥 계속 살았으면 좋겠다... 어려서 다시 환생하러 가지 않고...?
	죽어도살판에?
	아 선장세끼왜살아있는거지?!?
	나의 친언니는 아니구.... 친한언니가
	있었는데 쓸쓸한 모습으로 떠났어요ㅜㅜ?
	보고잇나 쓰레기나라 못믿을나라 나라를망치는 윗놈들?
	보고잇나 쓰레기나라 못믿을나라 나라를망치는 윗놈들?
	절대 죽어도 안잊어요...! 걱정마시고 그곳에선 고통없잉 슬픔없이 행복하게 지내세요..?
	인사하지 못하고 가버립니다... 오히려 우리가 올린 희망의 댓글이 세월호를 바다위를 뜨게 된다면
	평생 잊지 않겠습니다?
	하 선장?
	부디 좋은 곳을 가길 기원합니다...
	지켜주지못해 죄송해요...?
	슬퍼요할말이없네요
	▶◀▷◁이리본의기적으로시간이침몰전으로돌아갔으면좋겠네요...?
	걱정마세요. 아이들 지금쯤 다시테어나서 새로운시작을할겁니다.?
	大勢の高校生たち、どうぞ安らかに。
	そしてご家族の皆さんにも、いつか心の平安がおとずれますように。
	R. I. P. victims of the Sewol accidnt. We'll never forget.?
	제가 그 배안에 있었다면 아이들 대신 죽었을 것입니다. 너무 마음이 아파서 잠도 제대로 못자고....... 어른인 저를 용서하지 마세요.?
	우리 모든 세월호 침물사고를 영원히 잊지 지말세요 ㅠㅠㅠㅠ
	아이들 영혼을?
	세월호의 너희들.......절대절대절대 잊지못하지.......!!!!!?
	형누나들 기억하고 잊지않고 저어른들한테 죗값들 받아낼께......진짜미안해?
	형누나들 기억하고 잊지않고 저어른들한테 죗값들 받아낼께......진짜미안해?
	ㅠ?
	미안해서 슬퍼요..더욱?
	너무너무 슬퍼요...
	부디 좋은곳으로 가시길 기원합니다.?
	너무너무 슬퍼요~~
	아픈 우리의 현실...
	어저면 좋죠??
	Fantastic drawing sand?
	함께 울겠습니다.. 잊지않겠습니다..
	삼가 고인의 명복을 빕니다..▶◀
	?삼가 애도의 뜻을 바칩니다. 슬픕니다. (눈물) 한국 국민의 분들! 이 비극을지지 않습니다. 언젠가 함께 웃고 만날 수있는 날이 올 것으로 예상하고 있습니다.?
	미안하다 아들 딸들아 우리가 관심을 줫더라면 이런일이 안생겻지도 모르겟구나 부디 살아서 돌아오면 우리 두손 꼭잡고 못다한 수학 같이 가자꾸나 다시한번 미안하구나...?
	세월호.. 눈물이 납니다..부디 ..?
	단원고언니오빠들...좋은곳으로가시길바래요ㅠ?
	아름답습니다... 잊지 않습니다..ㅠㅠ?
	이젠 울지 않으려고 했는데 보는 내내 또 눈물을 쏟았네요
	아이들이 부디 편안한곳으로 갔기를 잊지않도록 노력할껍니다 정말로?
	This was so beautiful. May they R.I.P.?
	ㅠㅠ
	힘네세요.?
	ㅠㅠ
	힘네세요.?
	Heartbreaking :(
	Rest In Peace
	What a beautiful way to honor those pure souls R.I.P?
	AMAZING, UNFORGETTABLE ハジマン カスミ ノム アッパヨ?
	삼가 고인들의 명복을 빕니다.?
	참 어이없는 참사ㅠㅠ
	희생자들의 명복을 빕니다.
	분노할껍니다 헛되지 않게..?
	부디 그 곳에서는 따뜻하고 행복하시길 바랍니다...
	다음 생에 다시 태어나신다면 하고싶은것 다 하시고
	행복한 삶을 살다가 가시길 바랍니다..죄송합니다.
	아... 부디 천국에서 행복하게 천사로 있기를... 눈물만 흐릅니다...?
	여러분들이 살아 돌아오지
	못해 정말 아쉽습니다..
	고인의 명복을 빕니다..
	새로운 세상에 다시 태어나실때
	고통없고...따뜻한 세상에서
	사시기를...?
	눈물만 흐릅니다
	미안합니다... 미안합니다?
	R.I.P.?
	잊지않을께요....ㅠㅠ?
	So beautiful and at the same time so, so sad. R.I.P children.?
	So beautiful and at the same time so sad. R.I.P children.?
	아이들아 지켜주지 못해 미안해. I apologize not to be with you. ?
	얘들아 여기보다 더 좋은곳에서 잘 살도록해~?
	▶◀?
	무방비 상태로 있다가!
	대형 인명 피해사고가 난것이다.!
	수학여행가면, 돈만 내고 말았지,
	점검,확인한 적이있었나..
	2014.10.05?
	저런데도 출항을 왜했어 청해진은 돈에 눈이 멀었구나 유병언 숨지말고 나와라?
	박중성 기계설계사는 많아야 1도?ㅋㅋㅋ 설계사 때려치세요 민폐입니다 님아?
	철밥통 박씨 집안은 조용히 신에게 귀의하라 국민들 피와 살을 먹고사는 괴물들은 필요없다 겁쟁이 한국인들이여 언제까지 그렇고 살래 정부가 너희들을 잡아먹고 있다 ?
	정황으로만 보면 경치를 찍거나 어떤 특이하거나 의미를 가진 장면이 아니기 때문에, 무언가 이상한 생각이 들어 찍혔을 가능성이 있어 보이네요...
	희생자들 대부분 휴대폰을 가지고 있을테니 이것들을 조사해보면 좀 더 의미있는 자료가 될 수 있을 듯 합니다....?
	딱봐도 기울어 보이는데 내눈이 이상한건가??
	헛심이다?
	하.. 수학여행 못간다고 짜증냇던 저가 한심하네요.. 맘이 울컥하고 가족분들의 마음을.. 전부는 알지못해도 ... 죄송합니다?
	너무슬프네요ㅜㅜ?
	신기해 .. 잘 그린다 .
	너무슬퍼요?
	해군참모총장이 각서서명까지쓰고 통영함 대기까지시켯는데 이걸 누가막겟냐?
	아....제발....얘들아...
	좀 잘 들 보고 얘기해..
	구조? 애초에 구조따윈 안중에없엇어..
	그냥 해경이 언딘이랑 계약햇고.
	언딘우선 작업.. 국가비상사태에 국가 해군이 바라만볼수밖에 없는...
	한국은 그냥 국가가 아니라...장사치 애들 몇명이 국민들 피 눈물 다 돈으로 바꿔쳐먹은 ...시장만도 못한 곳이지... 그런다고 상도도 없어여 병신들...
	?
	ㅋㅋㅋㅋㅋㅋㅋㅋㅋㅋㅋㅋㅋㅋㅋㅋ그냥웃음이나온다 ㅋㅋㅋㅋㅋㅋㅋㅋㅋㅋㅋㅋㅋㅋㅋㅋㅋㅋㅋㅋㅋ?
	명바기저놈은 총.드는법도몰라요 ㅉㅉ 노대통령님은 군대까지 복무다했는데 머했노 총도못들고 명바기는 ㅉ 봑정희도 그당시 총저따구로들었겟지 ㅉ?
	해경 무뇌
	No 생각
	그저 명령 의지?
	학생들은죄가없는데...참안타까운현실이군요!?
	수사권 기소권 보장된 세월호 특별법이 꼭 제정되어야 하는 이유가 여기에 있지.?
	저 인간은 아직도 저러고 노는군..?
	저 인간은 아직도 저러고 노는군..?
	참!! 황당하네
	욕나온다?
	동영상 잘만들었네요.
	왜 구조를 안했나?
	구조할 시간이 수십분있었고 사고초기 국정원에서 최초로 연락을 받았는데.. 왜 구조를 안했을까?
	해경은 왜 구조하러온 수많은 사람과 장비를 그냥 돌려보냈을까?
	머리가 달린 사람이라면 당연히 생각해봐야할 기초적인 문제입니다.?
	이래서 특별법이 필요한거다,,, 일베 이 상 병신들아...
	해군의 이나 민간 잠수사의 투입을 막은게 해경이란게 확실히 밝혀 졌는데도 누구하나 유죄 받은거도 없고 미친 것들이 시간만 끌면서 안 좋은 여론만 만들고 있다,,, 그거 아냐?
	언론 장악에 떨거지들.... 니네같은 상 병신들이 있으니까 종편을 만들고 방송사 대가리들에 자기 사람들 박아 놓은거 아니냐..... 그게 맞다고 좋아하고 앉아 있고....
	니네 들은 그냥 상 병신이다,,,, 알겠냐??
	시민이 탐욕,나태,소심해서 자유보다는 평온함을 선호하고 가만히 있을때, 점점 커지는 정부의 힘에 버티지 못한다..
	그리하여 정부측 저항력이 끊임없이 강해짐에 따라 주권은 마침내 소멸된다...........장 자크 루소............?
	절대 공개되어서는 안되는 거대한 음모가 있다?
	총체적인 무사인일주의 책임부재의 이나라 현실이 응집되어 나타난 사건이 세월호 사건입니다. 한명도 구하지 못한 무능한 정권. 과연 선장과 선원들만 잘못했을까? 진정 그랬을까??
	이것 뭐야 하고 클릭 했는데, 아~~~ 오바이트 할 뻔 했다!!!
	그렇게 잘난 너희들은 그동안 뭘했냐!!!
	정말 이것들 사라지게 할 수 없는가!!!
	저것들이 사랑하는 정권 10년이 있었는데... 정말 가증 스럽고, 혐오스럽다!!!?
	좆까고있네 ;?
	배에대해 잘모르는사람들은 화날만도하다. 아버지가조선소에서40년간계셨다.아버지께물었다.에어포켓있나요? 죽은걸까요?살아있을까요?왜못들어가요? 아버지의답은 간단했다.세월호가 잠수함이아니잖아ㅡㅡ ?
	빠꾸네의 더러운 심장을 지옥에 가 있는 지애비애미에게 던져 주어라...?
	이성택 너 ㅂㅅ이냐?
	꼬리에 꼬리를 물고가면 결국에는 절대존재에 대한 믿음만이 인간의 희망이 된다. 절대자로부터 참 평안을 얻는 사람들을 과연 어리석다고 치부할 수 있는가??
	우리의 몫은 이리 가건만 내 부모 내 형제 나를 우하여 울어주는 가가호호 벗님네들 나는 일ㄹ도 슬퍼서 울다울다 길못찾고 있는데 웃는자들은 무엇잇가 내부모형제 내 자손나비 눈에물마르지 못할터인즉 웃어감추워 있는자 모두걷우리 눈물나고 가슴메여 소릴도 안나고 목이메여 눈물만남는구려 대체 왜 우리네업이란말인가 ?
	울었네요 가슴이 먹먹 시간은 거기에 멈추웠고 너희들도 머물렀건만 어떤정성이냐 이정성받고 잠시쉬고싶건만 우리야 모른체 이승과작명이지만 산자의 만행은 고염하고 괘심쿠나 가는길도 막막하건만 가는길도 젖어있어 길이 길인지아나 어둡워서 촛불받아가려도 보이질않쿠나
	김어준이...그래서 니가 얻는 것이 뭐냐? 한심하....ㄴ....?
	완벽한 시나리오 그러나 그 일을 이루시는 분은 하나님.
	당신네 뜻대로는 안될거야!
	천국에서도 잘살기를....?
	저도 너무슬프네요?
	안타깝다고요? 왠지 미더움이 덜한말이네요. 살아있는 어른으로써는......
	구조막은 해경 그뒤 세력들..지옥에 떨어져라..악마여..
	세월호사건은 사고가 이니고 국가의 침몰작전 의혹이 제기 되고 있다고 합니다. 물타기라는 것이죠. 국정원대선개입+NLL공개사건+간첩조작사건+고위급공무원부실인사 등의 박근혜대통령 하야 시국선언등을 한방에 잠재우기위한 수단이며 정부는 세월호에서 구출한 폭발물전문가에 대해서 언론에 노출시키지 않고 있어보입니다. 탑승인원에 포함되어있지도 않은 사람을 조사도 하지 않고 있으며, 세월호 침몰후 수중작업을 못하게 국가에서 막았습니다. 그 이유는 폭발물로인한 배의 침몰이후 수중에 유출된 방사능과 오염물질로 민간잠수부 뿐만아니고 어느 누구도 물속에 투입을 시키지 않은것입니다. 왜냐면 투입시 죽거나 오염에 노출되어 신체에 이상이 생길 소지가 높기 때문에 방사능이 어느정도 소실된 이후 수중작업에 착수한것입니다. 박근혜정부는 총…
	진실은 언젠가 밝혀진다?
	보충 설명 암초나 선박든 레이더에 나오지 않지만 무엇인가를 피하려 했다면 섬이 없는 세월호 왼쪽으로 피해야 하는데 섬이 있는 곳으로 피했다는 거다. (섬은 육지고 육지가 나오기 전에 암초가 있기에 가까가면 배는 위험) 근데 새월호가 섬쪽으로 변침 했다. 이건 무었있가 세월호를 오른쪽으로 급변침 하게 만든 무엇인가가 있어기 때문이라는 거다.그말을 수위를 낮추서 "왜 변침했을까?" 라는 질문을 계속 하게 만드는 데요 라고 손사장이 이야기 하는데, 정확히 말하면 무엇이 있었길래 오른쪽으로 급변침 했을까요가 정답이다,. 그것부터 알아야 한다....
	선장 부터 구하고 (입막고) ..그런 잔인한 선택을 했다는게 내 착각이엇으면 좋겠다.. 생각 하고 싶지도 않다. 너무 무지하고 굴욕적이고,. 나는 이사건 이후로 뉴스를 30년 간 하루도 거르지 않은 뉴스를 보지 않는다. 길면 10년 아니 잘못하면 평생 안볼것 같다...
	감사합니다?
	감사합니다. 당신의 열정과 노고에 다시한번 감사드립니다. 진실은 언젠가는 밝혀집니다.. 힘내세요..?
	이종인대표님 눈물나게 감사표합니다.진실을 숨기려는 세력들에 우리 국민들은 또 그렇게 속고.또 속으면서 진실을 전혀알지못하는 경우가 많지않았나,다시한번 생각하게 해주셨습니다.이종인대표님의 손해를 감수하고라도 진실을 알게 도와주신거에 깊은 감사를 드립니다.이종인대표님 앞날에 행운과 복이 항상 함께하길 기도하겠습니다..(^o^)b 마지막으로 나랏일하는 해경이나 검경.공무원모두 자기직위유지코자했던 모든행태들 드러내서 이참에 새출발하는계기가 되었었으면 바랄게 없겠습니다~ㅠ_ㅠ ㅠ_ㅠ
	세월호나 이야기에서 설득력이 있었는데 갑자기 개표는 무슨 말이여??
	침몰에 대비한 안전과 침몰 당시 선원들의 구조 활동이 없은 것이 가장 주요하지 그게 아니라니 이 미친놈?
	님과 같은 분이 계셔서 그나마 희망의 끊을 놓지 않습니다. 감사합니다.
	신상철 대표님은 거짓의 짙은 물속에서 숨을 쉴 수 있게 해주는 다이빙벨 같은 존재 입니다. 아무리 어둠이 짙더라도 작은 빛을 이기지 못한다는 것을 우리는 역사를 통해서 잘 알고 있습니다. 어떤 시련과 압력이 있더라도 진실을 밝히는데 등대가 되어 주십시오. 300여명의 억울한 혼령이 귀신이 되어서라도 지켜 주리라 믿습니다.?
	미군 본햄 리처드호는 왜 17일~22일까지 6일 동안 군산 또는 변산 앞 바다를 수색하고 돌아 갔을까?
	-->도대체 그 큰배로 왜 세월호하고 먼거리를 수색하다 갔을까?
	언론보도에 군함 28척 UDT, 특전단 등 군 구조인력 투입했다고 했으나
	사진은 활동 사진이 한장도 없었다.
	당일 현장사진에도 나오지 않는다.
	우리군도 투입이 안됬는데 미군함이 구조를 위해서 왔다.
	1. 왜 선수를 잡지 않았나?
	--> 구조를 하지 않겠다는 것과 같다.
	해군, 해경, 배를 아는 사람은 다 안다.
	2. 목포에 3함대가 있고 구축함은 왜 오지 않았나?
	--> 1시간 거리였고 구축함으로 밀고 가서
	수심이 얕은곳으로 말고 가거나 2대가 양옆
	에서 잡소 있어도 됬다.
	고속함은 왜 출동 하지 않았나?
	3. 해군이 해경이 얼마나 구조를 잘 하는지
	두고 보자는 식이었다 라는 말도 있다.
	4. 군산인근을 지날때 바닥이 뭔가에 끌리는 것
	같았고 캔맥주가 굴러가고 쓰레기통이 넘어
	졌다는 생존자 증언이 있었다.
	5. 2시간 늦게 출발해서 속도를 높여서 가다가
	사고가 났을 가능성은?
	넘어트리기 위해서 발라스트를 뺐다.
	변침이 침몰의 원인이 아니다.
	배는 뒤가 움직이기 때문에 변침을 해도
	뒤집어 지지 않는다.
	6. 해양구조협회는 해경이 만든 단체
	언딘사장이 협회 부총재
	해경본부 내부에 언딘 본사가 잇음
	해경간부 은퇴후 언딘으로 입사
	-->해경해체는 사실 은폐와 마찬가지
	누가 국정조사에 나가서 증언 하겠는가?
	7. 출항직전 선원들 출항거부 (선장에 애걸복구)
	--> 이유는..?
	그리고 출항 하루전 운항할 배가 바뀜
	8. 1등항해사 의혹
	하루전 입사 탈출후 국정원과 통화
	4월7일 선장 부재시 1등 항해사가 대신한다라는 법 개정
	다른 선원은 살인죄 적용 --> 1등항해사 미적용
	오렌지맨 단독 구출 --> 그는 누구..?
	9. 다이빙벨
	--> 해군 SSU는 이미 가지고 있었다.
	이종인대표보다 성능 더 좋은데도
	왜 투입하지 않았는가..?
	구조승객의 감압을 위해서라도 가장 먼저 설치했어야하는 장비
	10. 선장이 해경서장 집에서 하루밤을 보낸이유는?
	11. 김기춘 비서실장 세월호와 무관하지 안다고한
	유병언 측근의 말.... 그 이유는..?
	12. 이 사건이 오래가길 원한 세력이 모든 이슈를
	덥기위해 조작한 것이다.
	이상이 내용의 요약입니다.
	이야~~ 쩐다.. 팩트tv... 음모론tv?
	세월호사건은 사고가 이니고 국가의 침몰작전 의혹이 제기 되고 있다고 합니다. 물타기라는 것이죠. 국정원대선개입+NLL공개사건+간첩조작사건+고위급공무원부실인사 등의 박근혜대통령 하야 시국선언등을 한방에 잠재우기위한 수단이며 정부는 세월호에서 구출한 폭발물전문가에 대해서 언론에 노출시키지 않고 있어보입니다. 탑승인원에 포함되어있지도 않은 사람을 조사도 하지 않고 있으며, 세월호 침몰후 수중작업을 못하게 국가에서 막았습니다. 그 이유는 폭발물로인한 배의 침몰이후 수중에 유출된 방사능과 오염물질로 민간잠수부 뿐만아니고 어느 누구도 물속에 투입을 시키지 않은것입니다. 왜냐면 투입시 죽거나 오염에 노출되어 신체에 이상이 생길 소지가 높기 때문에 방사능이 어느정도 소실된 이후 수중작업에 착수한것입니다. 박근혜정부는 총…
	잘보았읍니다 왜 구조를 안하고 방해를 했는지 무언가 ...신대표님 감사 합니다?
	잘봤습니다.~~신상철 대표님~~고맙습니다.
	잠수함 같이 생기지 않았냐?
	참 못났다.. 이런 나라에서 우리 아이들의 생명과 안전을 도데체 누가 지켜주고 보호해 줄 수 있단 말인가.. 개탄스러운 무능한 정부다.?
	누구의 책임인사 서로 책임전달을 하기전에 이제라도 교육을 철저히
	시켜서 제 2의 사고를 막아야한가
	ㅠㅠㅠㅠㅠㅠ.?
	일단뭐...어쩌겟어...
	그렇쵸 뭐...
	대화가 참...
	대한민국 공무원은 무식하거나 멍청하거나 둘중에 하나라도 이런 조건을 갖춰야 될수잇다.
	왜...멍청한애들은 똑똑한애들 싫어하자나..
	박근혜 3년 반이나 남았는데... 암울하다..?
	얼마전 임모병장의 총기사고도 허위보도된것만 이빠이..
	이정부에 팩트는 무얼까요?
	죄다 뻥만치고 국민들 속이기만 이빠이하는 이정권..
	이정권하에 우리국민들은 무슨존재인건지 심히 고민해봅니다..?
	애시당초 근처에 있는 해군은 누가 왜 배제시키고 저런 오합지졸로 국정을 보는가??
	지금 사고나도 또 세월호와 똑같을 것이다.
	썩은 정권하에서 제대로 되는 조직이 없다. 입만 벌리면 하나같이 거짓말 아닌가?
	광진이형 화이팅!
	?
	역시 똥누리당 조원진 그게 국회의원이냐?
	꼬라지도 보기싫다 똥누리의원! 당장 사퇴하라!?
	새누리ㅋㅋㅋ 진짜 정감 안간다?
	새누리당아... 손바닥으로 하늘을 가리면..사실이 가려지냐;;
	희생자 가족은 물론 전 국민이 모두 알고 있는데..
	사건의 본질은 커녕.. 말 한마디 걸고 반박하려는 작태가 참...가증스럽다;ㅋ
	그렇게라도 해서라도 개처럼 자리 지켜야지...너나 너희 식속들 먹고 살겠지??
	새누리 너희들의 오명은 온 국민이 역사가 기억할 것이다.. 더러운 족속들?
	이런데서도 윗분구하기가 나오는구나 참 충성스럽다 근데 이충성은 누구를 위한거야 국가? 국민? 민족? 윗분? 이런사람들이 국가지도층이고 국민을 대표하는 이들이구나 월급도둑놈들이고 국민 세금이 아깝고 지금까지 저들이 먹은 밥값이 아깝구나 ?
	이런데서도 윗분구하기가 나오는구나 참 충성스럽다 근데 이충성은 누구를 위한거야 국가? 국민? 민족? 윗분? 이런사람들이 국가지도층이고 국민을 대표하는 이들이구나 월급도둑놈들이고 국민 세금이 아깝고 지금까지 저들이 먹은 밥값이 아깝구나 ?
	세월호가 문제가아니라 저놈들이 문제네?
	완영이형 칠곡인데요 부끄럽네요?
	씨발 개똥누리당.... 좃물 잿물 암 벌레같은 씨발 개새끼들?
	김모의원 저 악다구니 눈깔이 봐라.어떻게 저런년이 국개가 됐을까.ㅋ 한명숙,이해찬 이두년놈 짓이겠지~?
	조원진씨. 인간이믄 다 같은 인간인가 국회의원 이믄 다같은 국회의원인가.... 왜 거기 앉아있는지도 모르는 특급 양심물량 국회의원 아닐까. 뱃지 떼버리고 먼저 인간이 되길....그런 날이 오려나 그러면 차라리 본인한텐 축복일텐데..뭐 이런생각...유가족분들께서는 이런 사람들때문에 스트레스받지 마시고 에너지 낭비하지 마셨으면 하는 생각. ?
	조원진개새끼 아주국회에서나가, 넌국회의원자격없어.?
	저 말투 4까지봐라.... 시정잡배 양아치만도 못한 놈이네.ㅉㅉㅉㅉ 달서구 사람들 진짜 반성해라!?
	에이씨.. 쪽팔려.. 낯짝 두께도 저정도면 방탄수준이다.. 가만히 있으라 하려다 아무래도 그런 말은 세월호 선장이 하는 말 같이 들릴까봐 " 잘 좀 계세요 ! " 라고 하는것 같아... 우리 개도 너같이 충성적이지 못할거다..ㅋㅋㅋㅋ 너같이 노골적으로 충성질 하면 난 민망해서 더 싫어질것 같은데.. 닭그네는 좆원진 보고 감동 받으려나 ? ㅋㅋㅋㅋㅋㅋ?
	저런 사람이 어떻게 국회의원이나 됐는지... 정말 한심하다..
	깽판칠려고 작정했나.... 생중계로 다 지켜봤는데두 끝까지 구질구질하네
	대구 사람 아닌게 천만다행이다?
	청와대가 세월호 실종자를 찾지 않고 보고에 신경만 쓰고 있었다는 게 핵심 아닌가?왜 새누리당은 국회에서 청문회할 때마다 저래?정말 실망이네.
	조원진 다음선거때봐라 국회에발을 못딛게할테니까....국민보다 박근혜 똥코나빨고앉아있는간신새끼!???
	조원진 심재륜, 한심한환관들 떼어버려라?
	몹쓸 인간들 미개한게 무엇인지 적나라하게 보여주내 ㅉㅉ ?
	조원진... 저 사람은 인간이 아냐..다시봐도 인간이하들이구나?
	심재철...거짓말쟁이로구나. 새누리는 하나같이 똑같아?
	대한민국에서는 개와 돼지 같은것들이 활개를 치기 때문에...?
	부끄러움.민망함.양심.개념.현실직시.모두 잃어버린 좀비들같다. 썩은내가 진동을하니
	국민들이 숨막혀 살수잇을까...
	?
	니네들 해명하고싶으면 다른 언론사불러서 해명해라 ㅡㅡ 늦게 회의시작한 주제에 사과한마디없이 ㅡㅡ 뭔 국정조사를하고 싶어하지않는거같다 여당은 ?
	조원진 저 뻔뻔한 인간?
	저런 개버러지놈이 무슨 위원장인가. 한심하다.?
	국조를 안 하겠다는 것은 박그네가 나와서 무릎꿇고 사죄해야할 일이다. 저런 버러지 의원을 내보낸 자는 국정에서 손떼야 하고 대통령 자격이 없다.
	1ㅇ궁금한게많으한시민으로써알권리가있다생각합니다
	2ㅇ구조하러같을때제대로되어있던것이하나도없네요핼기에는무선기능없고바다에는도끼나망치여렇가지등등없고이야기들어보닌깐요그럼요그동안고장난핼기나배나각종고장난기계를장비지원금없이고치셨나요한번도받으신적없으신건가요받았는데도수리않하신건가요저는예를들어대학생등록금에도지원금이있듯이말이지요하지만대학생들은졸업후에도그돈을갑아야하지만요
	3.왜그런장비하나없으면서무슨배짱으로민간어선은못들어가게했나요(투입기계있었는데도)
	4.사람보다작고작은핸드폰은어떻게꺼내오신건가요물쌀도쌔고시야도안보여서사람은못구했으면서말입니다
	5.왜뉴스보도는그렇게보도했나요
	6.인양작없은저도배를건질때쓰는거지사람을구할때쓰는게아니라는것을알고있었습니다그런데머리좋으신분이왜그걸쓰려고만했을까요
	저도궁금한게있는데물어볼사람도없고전화할수도없고해서유투브에올립니다?
	이젠 민란의시대...
	사이비정치꾼, 종일매국노, 국적팔아 먹은놈, 양년끼고 고기스테이크 양주 까먹은 늙은이
	독립운동 방해논놈... 이승만이 무너뜨릴 때 4.19민중혁명.
	지주딸년하고 노느라 마누라 버린 새끼, 공산주의 일제군국주의 민주주의 군바리독재자
	한국식민주주의(?) 딸년하고 양주까고 지하벙커에서 애정행각 벌인놈...박정희 죽일 때 부마민중항쟁...... 대구경북 종일매국노 군내사조직 반란무리대부 박가놈양아들 기업가뭉칫돈 훔친도덕놈......전두환이 백담사귀양 보낸힘, 6.10 민중항쟁......
	동료밀고한 군사반란무리 프락치 사기꾼 쥐새끼 부정선거주범...이맹바기 오금저리게한 대규모촛불집회...... ...........
	이젠, 부정선거공모범 반란의수괴로부터 거액뇌물수수 지애비 총맞아죽고 지애미 총맞어죽고 지동상 마약쟁이 18년동안 골방에서 정신병자됨 대구경북 양아치패거리들로부터
	허수아비의원 허수아비도통령 국민다수를 죽인 살인정권의 수괴...... 빠꾸네잡년을 잡을 또 한번의 민란이 도래한 때이다......브루스 리 알림.
	이젠, 부정선거공모범 반란의수괴로부터 거액뇌물수수 지애비 총맞아죽고 지애미 총맞어죽고 지동상 마약쟁이 18년동안 골방에서 정신병자됨 대구경북 양아치패거리들로부터
	허수아비의원 허수아비도통령 국민다수를 죽인 살인정권의 수괴...... 빠꾸네잡년을 잡을 또 한번의 민란이 도래한 때이다......브루스 리 알림. ?
	힘있는자 능력없구 유능한자 덕이 없구나
	1.세월호 침몰
	2.인명구조 안했음
	3.진상규명도 안하려구
	인위적인 대형참사를 아직 인지몼하고 계시는 높은 나라님들
	지금이라도 정신차리시지
	수백명이 물속에 갖혔는데 박준영 전남도지사는 헬기를 돌리게 했다.?
	진짜 눈물 나네요
	정말 지새끼가 세월호에 처박혀 있어봐야 정신을 차리려는지 ㅠ
	속이 타네 ..속이 ㅠ?
	진짜 눈물 나네요
	정말 지새끼가 세월호에 처박혀 있어봐야 정신을 차리려는지 ㅠ
	속이 타네 ..속이 ㅠ?
	나라 팔아 먹고도 남을 인간들이구만.. ㅋㅋㅋㅋ
	믹서로 갈아서 돼지 밥을 줘도 시원찮을 놈들..?
	김현,김현미,김광진 세분 모두 수고 많습니다.?
	생각해보니그렇네 진짜회의한번을안하냐?
	김현미의원님, 고생 많으시네요. 파렴치 철면피들 앉혀놓고... 이게 나랍니까? 나쁜 놈들!
	노인정에서 장기나 둬야 할 저런 노인네를 대통령 비서실장이는 중대한 자리에 앉힌 것 자체가 코미디다. ?
	김기춘이 이 사람 대통령을 욕보여도 유분수지.... ?
	속이 다 시원하네?
	기춘이형.... 우리가 남이가??ㅋㅋㅋㅋ
	진짜 개꼰보다 더 웃기는 세상일세.....?
	권력에 찌든 저 늙은이는 사퇴만이 능사가 아니다..
	반드시 그 책임을 물어야 할것이다..
	잘못을 뉘우치기는 커녕
	진실을 덮고 호도하려는 그 뻔뻔함에
	국민 대다수가 분노하는것임을 저들은 알아야한다..
	오늘 하루가 내일의 역사가 되는것이기에
	저들의 어제는 후안무치와 무능의 정부였노라고
	후세에 전해질것이다..
	국민의 아픔을 보듬어주지 못하고,
	자신들의 권력과 이익만을 위해 나라를 끌고가려는
	이 정부는 더이상 그 존재가치를 느끼기 힘들 뿐이다.?
	정권도둑, 뭔 대통령?
	늙은 내시 기춘 오빠 믿고 가짜대통 유지하려다
	모든게 빵구 나구.....
	국민들 우롱작전으로 대처...
	이 년놈들이 현재 있어야 할곳은 감옥.?
	개춘아 개춘아^^ 이제 그만 해묵으라.?
	사직해야지요... ?
	건방진 비서나부랭이 세끼가 어디 국민의 선출된 국회의원 앞에서 .. 거만하게 개소릴 하고 자빠졌어?
	이런늠을 대표적인 시인이라고 신봉하는 개한민국.......
	사상은 없고 기회보기만이 있을 뿐이지.......?
	솔직히 별로다. 생일이라고 면전에서 시 낭독(찬양)하는 건 끄덕끄덕 허용하면서, 세월호에 대해서는 손사래를 치는 것인가. 세월호 이야기는 못마땅하고, 포도주 마시는 건 마땅한가. 차라리 이 시국에 생일상 취재가 웬말이냐고 취재를 거부하시지.ㅉ 노벨상은 영 아니고 '평범한 노인상'은 탈 수 있을 듯.?
	고은시인님 항상 건강하세요 ?
	이 시간에도 마음을 나눕니다. 건강하세요. 위대한 당신을 사랑합니다.?
	노벨문학상을 못받으신 거 생각하면 아직도 욱하는데...암튼 고은 선생님 만수무강하세요?
	울컥 울컥 울컥 ㅡㅡ;;;?
	고운선생님이 계셔서 저희는 감사할뿐입니다 건강하십시요♥♥♥
	그 경찰 사진이나 몽타쥬라 올려버리세요..
	전 국민이 보고 알아볼 수 있게...그 자랑스런 가족들도 보라고..?
	국회의장, 경찰 걸어서 고소하는게 방법 아닐지요"?
	경찰은 팔 깨물렸다고 했던 그 얘긴가..
	프란치스코 교황님 제발 세월호 특별법 제정에 힘써주세요
	교황님 능력을 보여 주십시오.
	교황님 항상 강건하시고 사랑합니다♥
	유민아빠 힘내세요^^그리고 단식은 당장 그만두세요
	그러시다가 몸 상합니다 아니 큰일납니다.
	김영오씨 부디 아픔을 이겨내고 행복하시고 건강하시길,,,?
	종교믿는건아니지만 진짜 멋잇다 교황?
	뭐여?? 강기갑 아니였나? 생긴 건 완전 강기갑인 데?
	뭐여?? 강기갑 아니였나? 생긴 건 완전 강기갑인 데?
	...?
	특별법 까는 놈들 ㅋㅋ박근혜랑 7시간동안 같이 있다 왓냐?...니들의 대통령이 책임자야 멍청이들아.ㅋㅋㅋ질질짜면서 특별법제정과 진상규명하겠다고 했으면....입에서 나온말은 지켜야지 프롬프터 올라오는거 읽은것뿐이니 자신의 뇌가 시킨일이 아니니 책임 없다는건가??
	왜 교황한테 특별법제정을 말해????
	상처받은 분들에게 평화와 안식이 찾아오길 간절히 기도합니다. 아직 차가운 물속에 남아있는 아이들도 꼭 부모님 품으로 돌아갈수 있기를..?
	진짜 대단하신 분 이시네?
	미국 뿐만 아니라 다른나라들 의견도 실종자들을 다 구했을 거라고 합니다 비교적 아주 쉽게요 .. 배가 보험을 들어 놓으면 사람이 죽었을때 보험금이 나온 답니다 근데 그 보험료를 희생자가 가지는게 아니라 회사가 가져 간답니다 .. 그리고 컨테이너 물량 용량이 침몰 함으로서 묻혀지죠.. 그러니 회사는 개개인의 보험료는 가지고 초과된 컨테이너는 안걸리고 .. 이득만 취하는거죠.. 이것이 전문가들의 의견 입니다 .. 세월호 피해자 부모님도 돈 안받을테니 진실규명 수사귄을 달라고 하는거 고요 ?
	특별법 내용부터 고쳐라?
	이런 참사가 다시.일어나지 않도록 특별법제정을 도와달라고?ㅋㅋㅋ?
	이런 참사가 다시.일어나지 않도록 특별법제정을 도와달라고?ㅋㅋㅋ?
	외국인들도 많은데 정말 창피해서 얼굴이 후끈후끈해진다.정몽준 아들래미가 햇던 대한민국 국민 미개하다는 소리가 딱 이런거 보고 하는 말이지.
	언제까지 세월호고 특별법은 말도 안되는 소리 하고 앉아잇네.
	또 교황한테 세월호 특별법 제정 해달라고 하다니 휴
	제발 이 글을 저 단식하는 아저씨가 보면 반성 하세요. 아참 이번에 연평도 포격도발 할때
	사망한 군인의 부모님의 태도를 보셧는지 모르겠네요 돈 받은거 연펑도해군쪽인가 다 기부햇습니다 . 근데 이건 뭐.
	세월호 지난지가 100일이.넘은것 같은데??
	200일 넘어도 세월호 300일 넘어도 세월호 10년 지나도 세월호 하세요 단식도 하시고요
	외국에서는 이런 참사가 일어나면 언론에서도 어느정도 기간이 되면 자체적으로 국민들의 슬픔을 방지하기 위해 막아주는데
	후 얼마나 우려먹을지 ..아 영상 너무 창피하다
	?
	아 정말 눈물난다...?
	교황님이 유민아빠만나는것을 방해하려던 청와대 경호원이 교황측 경호원의 제지에 이를 악물고 있네요. 얼굴 근육을보니...........?
	살아생전 교황이란작자를 존경하게될줄이야....종교 불문하고 정말 존경합니다!?
	댓통령은 어디서 무얼하고있으려나? 유가족분들 힘내십시오.?
	댓통령은 어디서 무얼하고있으려나? 유가족분들 힘내십시오.?
	이런 교황이 있으니 아직까지는 세상이 살만하다고 느꺼지네요. 세월호 특별법이 수정없이 통과되었으먼 좋겠습니다.?
	처음으로 유튜브에 댓글 남깁니다. 교황님 감사합니다. 그리고 유족분들 힘내시고 수사권과 기소권이 보장된 특별법 반드시 제정되길 바랍니다 간절히 바랍니다?
	대통령이 해야 될 일을 엄한 교황이 하고 있네. 참 나라꼴 하곤...?
	희생자의 요구가 정쟁의 스끼다시가 되어 부친이 단식 농성을 해야하는 나라. 이게 나라야??????
	아 진짜 눈물나.....?
	반대한 개새끼 두마리. 누구냐.?
	눈물납니다....?
	이시대의 진정한 종교 지도자.. ㅠㅠ 고맙습니다. 교황님.. 세월호 특별법을 제정하라!!!?
	보는 순간 울컥했다... 눈물 납니다 ㅜㅜ?
	아 .................... 진짜 눈물난다 감사합니다 손잡아주셔서 감사합니다 ?
	23초에 한국경호원이 다가오니 교황청 경호원이 손짓으로 저리 가라고 한다!!!! 막지마라는 뜻이다 김영오 유민아빠를 위로하고자 하는 맘을 막지마라는 교종의 뜻?
	유민이 아빠 앞에 차가 멈추는 순간 울컥했습니다.
	망할 정부가 유신독재로 회귀했네요.
	무능한 야당놈들도 한통속이고요.
	이민 가고 싶을뿐~
	이 거지 같은 나라 백성이란게
	너무 부끄럽다.
	꼬끼오!~ 새벽은 밝아오나 어둠이 거치질 않는다.
	달구새끼 정권은 희망이 안 보여~?
	유민 아빠..힘내세요
	교황님 고맙습니다.
	손 잡아 주셔서..ㅠㅠㅠㅠ?
	울었습니다..............정말 감사합니다. 교황님....그들의 부르짖는 목소리를 외면하지 않으시고 들어주셔서 너무 감사합니다...교황님과 그들을 위해 기도하겠습니다....?
	ㅠㅠㅠㅠㅠㅠㅠㅠㅠㅠㅠㅠ?
	교황 성하 감사 합니다
	제 비록 천주교인은 아니지만
	넘 감사 합니다?
	교황님 감사합니다. 눈물이 나네요. ?
	이 계기로 제발 유민아버님...식사하시고,,,,힘내서 이젠 건강하게 싸워주세요ㅠㅠ?
	감동의 눈물이 흐르네요 ㅠ 저는 비록 기독교이지만 진심 감사드립니다 ㅠㅠ?
	고맙습니다, 고맙습니다...?
	교황님,,감사합니다?
	고맙습니다...정말 고맙습니다..?
	교황님 감사합니다?
	나라가 싫으면 이민가 살어.입들 지저분하네...?
	아니무슨투쟁할때나억압할땐악착같이지켜내드만왜애들은악착같이지켜내지못한건가..?
	끝내고 싶어도 못끝내지 저걸 끝내면 내 죽은 자식한테 너무 미안하고 끝내면 내 자식또한 보내는것처럼 느껴질거 아님ㅠㅠ이미 떠났지만 이해할수없고 붙잡고 싶은 부모마음 이해함.....시위가 길어진다고 변심해서 등돌리고 욕하고....안쓰럽다?
	정상적인 학생들의 죽음은 안타깝다;;그런데 세월호에잇던 일ㅡ진들이 죽는건 꼴좋네 ?
	지금 유가족들은 심리적으로 책임을 탓하는 대상이 필요한거같다 하지만 그대상이 엉뚱한 사람들에게 향하고있는것 같아 답답하다.?
	누가 위에있든 결과는 같아요.
	노? 김대? 이명? 다 같습니다.
	?
	국가에서 보상도 해줬고 유병언도 잡았는데 도대체 뭘 원해서 저러는지 모르겠다
	저대로 청와대로 들어가면 뭔 짓을 할 줄 알고 들여보내달라는거냐 세월호사건 충분히 안타까운 일이지만 그만 좀 했으면 좋겠다?
	어느 쪽이 맞는걸까??
	언제까지가아니라 이런일없도록바자는의미아닌가요
	생각하게되네요 반만넘어갔을때 교육하다 뉴스봤는데 전원구출 .....그뒤 사망자 304명
	이게 민심이고 감싸안아야할 우리 서민들인걸
	민생이 있어야 민생법안이있지않을까싶네요
	?
	안타깝고 누구보다 도와드리고싶지만 현실적으로 가능하고 마땅한 제안을하시면 좋겠어요..
	이대로 법안이 통과된다면 그전에 수많은 비행기사고며 지하철사고며 그런사고는 헛된 목숨도아니고..
	?
	재발 민생법안 운운하면서 언재까지 할거냐고 하지맙시다 재발 부탁입니다?
	막고있는 경찰들은어떤마음일까요..?
	지랄옆차기들하고있네?
	힘내세요~
	대통령께서 자식이 있다면
	지금 처럼 회피만 할까요?
	응원할께요~ 힘내요!?
	철저한 진상조사, 안전한 대한민국을 위해 응원합니다. 세월호 유가족분들 힘내세요!!?
	여당이 천인공로할 짓 많이 하고 있지만, 야당이라고 뭐가 틀린가? 얀쳘슈는 뭐하는고? 뮨죄닌은 왜 착한척 하고 있는고,,,결국 여야 합의 끝낫고, 생쇼들 하고 있는 이 마당에,,,국민들 입장에서는 여냐? 야냐? 를 선택할 수 밖에 없으니..당연히 여당이 많겟죠...어찌 할 수 밖에 없는 상황....야당은 형식적이고,,,여당은 모를쇠고,,,,,
	지금의 유가족들 또한 사고 전에는 난 극 보수라고 외치던분 많았을 것이고, 자기일이 아닐때는 모를쇠하고 계셨을 분들......여당 찍으셨겠죠!!! 억울하고, 비통한것,,,통감하지만,,,대안이 없으니.............그냥 마음 비우고, 나라를 떠나 이민가는 것이 해결책인듯......?
	아직도 유가족욕하는 갱상도일베쓰레기놈들 많구만
	힘내세요 유가족분들?
	마음이 참 안좋습니다. 다들 힘내세요.. 마음으로 끝까지 응원합니다.?
	이따위 나라, 저따위 대통령... 참으로 기가 막힙니다?
	아무도 신경안쓰는데 오직 좌좀들과 단원고 유가족들만의 리그~?
	진작에 철저한 조사가 이루어졌으면 유가족들이 저렇게 했을까??? 말도안되는 새민련의 특별법 만들어서 유가족 욕 먹게 만들고 가족이 죽었다 거기다 대놓고 그만 하라는 새끼들은 진짜 집구석 구경좀 해보고싶네 콩가루 집안이 아니고서야 아들 딸 가장이 차가운 바다속에 강제로 수장됐는데 이제 그만 하란다 이 나라가 이렇게 썩고 부폐했다 차라리 전쟁이나나라 그냥 다 같이 뒤지자 도저히 대한민국에는 발전가능성이 없으니 세계지도에서 사라지는게 더 좋겠다?
	지금까지 책임회피에 이래저래 지랄하다보니까 민생법안이 통과가 안됬다느니 하는거겠지.
	차라리 정신차리고 특별법이든 뭐든 통과시키는게 현 국면에 이롭다. [대한민국의 위대한 대통령]이 나서서 진심으로 한마디 해 줬으면 하는데 말이지..벌써 했는데 씨알도 안먹히는 것일수도있고 아니면 대통령스스로가 민생에 관심이 없는 것일지도 모르고 ㅋ?
	진짜슬퍼요 슬프긴 한데 이제그만하셨음 좋겠네요 이런다고 달라지는거없자나요 해보셨자나요 달라지는거없었자나요 자꾸 이러면 더큰일 일어날지몰라요 그러니 지금이라도 빨리 제발그만하셨의면해요?
	자식 잃어버리지도 않은 사람들이 과연 여기서 자신들이 잘났다고 댓글을 달 자격이 있을 까요?...
	우리는 그들의 심정을 모르고 직접 경험하지 못하는 한 알 수도 없습니다. 그냥 응원해주면 안되나요... 아이들이 죽고 부모가 할 수있는 마지막 도리라고 생각하고 그저 응원해주기를... 그것도 힘들다면 가만히 지켜봐주길...( 저는 죽은 아이들과 동갑인 학생입니다...저는...우리가 발벗고 나서야 되는 ... 국가가 발 벗고 나서야 되는 일이지만 그렇지 못하는 현실을 바꾸고자 피해자들이 나서서 주동하는 이 현실이 이 사회가 이 나라가 부끄럽고 실망스럽습니다...또한 악의적인 댓글을 다는 어른들이 무섭습니다... 제발 나서지 못한다면 지켜만... 응원만 해주세요... )__모든일이 잘 되기를... 우리가 배우는 정의가 실현되기를...?
	동영상은 머라 형용할수 없이 슬픈데.. 밑에 댓글은... 너무 개념없는분들도 계시네요 그래서 더 가슴이 아픔니다.. ?
	경찰들도불쌍하다유가족들도불쌍하고ㅠㅠ씨발왜이렇게된거야??
	저기 잇는 경찰들은 안 부끄럽나?
	저렇게 일하는니 걍 나가겟다?
	저기 잇는 경찰들은 안 부끄럽나?
	저렇게 일하는니 걍 나가겟다?
	박정희때랑 똑같은짓하고있다. 독재정권이지 이게뭐냐 도라이년?
	대한민국국민이어서 너무쪽팔린다 저분들 죄지으신것도아닌데 막는꼴하고는; 대통령이애가잇어봐야 자식잃은기분을알지 ㅉ막으라고또지랄햇겟지뭐 안봐도뻔하네?
	아니 모든기성세대가 아이들에게 잘못한 사건을 왜 대통령 싫어하는 세력들이 싸잡아서 정쟁의 도구로 활용하는지 모르겠네.유가족들도 모든시민이 누리는 공공장소에서 그러지말고 수사기관에 맡겨라. 수사기관 못 믿겠으면 이나라에 세금내지말고 이민을 가던가해라. 슬픈건 충분히 알지만 감정적으로 진상규명하자면 누가 그말 들어주나??
	아니 자식들이죽어서 맘이아프고 살길이막막 하사람이 머리빨간색으로염색하고 귀걸이 차고 모가몬지 영?
	힘내세요!?
	자식없는 명절이라니....너무 슬프다?
	조치를 안한 나라도 잘못이고.
	배가 기울어지는 와중에도 진지하지 못한 청소년들도 잘못이고.
	적극적으로 구하지 않은 구조대도 잘못이고.
	유병언 변사체가 그렇게 빨리 썩을정도로 우리나라를 열대기후로 만든 지구온난화도 잘못이고.
	지구온난화를 만든 우리도 잘못이다.
	나라에서 운영하는 지하철에서 화재로 죽은 대구 시민들은 특별법도 안만들어주고 시체만 돌려준 정부.
	지하철 특별법도 만들어라 ?
	유가족분들 힘내세요?
	세월호 유족들이 수사권 기소권을 갖게 되면 박근혜의 사라진 7시간의 실체가 밝혀질텐데.. 절대 수용하지 않을 듯...?
	말되안되는루머퍼트리는사람들이보고좀깨달으면좋겠네요?
	존나 우리나라 뭐냐.. 돌겠네 시밬?
	안타깝다...이 나라...?
	경찰이 왜 막아서는거죠? 불법시위인가요? 합법적 시위는 민주주의국가라면 시위하는 사람들을 보호하기위해 경찰이 있는거아닌가요? 왜 경찰과 대치하는지 설명해주세요 ㅜㅜ?
	어떤 법안을 원하는건지 궁금 합니다.?
	이나라를 밖우려면 어떡해 해야 하나요?
	여기 유가족 욕하는 새1끼들 청와대에서 돈받고 일하는 새끼들이나 일본애들이다?
	그만좀 해라..진짜...와?
	이 나라에 살고 싶지 않다!
	대통령이 의심 스럽다!?
	닭그네. 천벌받길 기도해요. ?
	나쁜정부, 나쁜국가, 이런걸 뽑은 국민.?
	박근헤와 새누리당은 무엇이 두려운가? 진실을 규명하고 싶다는 부모들의 앞길을 막고, 정치적으로 매도하고 선거가 끝난 후 안면을 바꾸는 당신들이 인간이 맞는가?? 국민의 피와 살을 파먹는 이 야수같은 자들아~!!?
	이 나라는 정상이 아니야 ?
	참 나쁜 대통령. 참 X같은 대한민국...?
	공민왕때 딸을 공녀로 보내고 슬픔이 골수에 차서 병들어 죽어간 부모가 많았다고 합니다. 하물며 눈앞에서 자식이 물에빠져 죽어갔는데 그 부모마음이 어떻겠습니까!!! ?
	세월호 부모들의 (국가로부터의)트라우마는 아직도 진행중이라는 정혜신박사의 말씀을 떠올립니다.
	국가가 아이들을 그렇게 서서히 죽이더니, 이제는 그 부모조차 하루하루 매일 죽여가고있는거죠.
	와 학교에서 배운독덕선생님이하신말이생각 나네 이런분들덕분에 대한민국이 있는거라고보니딘?
	할머니 개누리조작당 이 장악하고 민주당 10cm들이 정권에 들러리로 있는한 장담하건대 절때로 사건의 전말을 않밝힐겁니다 연루된 놈들이 양쪽에 뒤섞여 자빠져있으니... 눈에 거슬리면 맘만먹으면 지구 끝까지 쫗아가서 분쇄기에 쳐박아 갈아버리는 놈들입니다. 할수있는걸 않하는것 뿐입니다. 팔콘에 개 가되어 자신에 배때기에 지방질만 축척하면 그만인거죠 . 김구 안중근 유관순같은 독립운동가 처럼 제2에 구국을위해 세찬비파람에 정화되지 않으면 희망이 없어보입니다 할머니 부디건강하세요?
	존경합니다. 앞으로 이런 참사가 없었으면 좋겠고, 이런 분이 있다는 것에 대해 많은 교훈을 얻었어요?
	옛날부터 어르신 말씀 들으면
	아이는 떡이생기고,어른은 인심이생기고,
	국회는 법이 보이고 나라님은 민심을 얻을수 있다
	어르신 말씀 구구절절이 비수와 반성의 시간을 주시네요
	OTL..?
	존경하는 할머님, 비겁한 저도 할머님의 말씀듣고 용기를 갇게 되었습니다. 저희들에게 힘과 용기를 주시는 에너지가 넘치시는 분이십니다. 진상규명이 되고 대한민국이 훌륭하게 만들도록 저도 일어나겠습니다.?
	저런 어르신분들이 이나라를 지키시고 살리시고 독립위해운동하시고 자식들 키우셧는데
	청년들은 그저 죄송하네요 ......?
	저분이 우리대통령이였으면 우리대한민국은 지금쯤 어떻게돌아갈지궁금합니다..그때 대통령은머하고있었길래 수많은사람의 목숨을구하지않았을까요..이런분이있어서 오늘도 대한민국은돌아가고 조금이라도 발전하는거같습니다.훌륭하시고,존경합니다?
	옳으신 충고입니다 정부가 새겨듣고 고쳐야될텐데요 할머니 꼭 건강하셔야합니다?
	할머니 감사합니다...그리고 죄송합니다...?
	할머니 정말감사합니다 어르신이계셔서정말든든합니다?
	감사합니다 이런어르신이 계셔서 참든든합니다 ?
	할머니 건강하시고 오래오래 사십시요!
	할머니의 지극히 당연하고 별 특별하것 없는 상식같은 말씀에
	가슴이 후련하고, 대단하고, 부끄럽고, 죄송하고.. 왜 그런 마음이 들까요..
	대한민국은 아마도 혁명이 상식이 되어버린 나라가 아닐까 십네요?
	보수,한자로 保守. 보호하고 지킨다는 의미. 영어로 conservatism. conserve에서 파생. 지키고 아끼다는 의미. 누가 보수냐??
	뻥뚫려..?
	와..할머니 존경합니다?
	대단 하십니다. 진정한 어른이십니다.고맙고 감사합니다...?
	감사합니다?
	나도 이렇게 나이들고 싶다...
	노인분들이 모두 수구?부정세력은 아니라는 거 거듭 깨치고가요.?
	돈과 명예욕으로밖에 움직이지 못하는 어버이 연합은 저 할머니의 진심을 알기나 할까. 저런 분을 어버이로 못여기는 대한민국이 안타깝다.?
	'못났어도 사람 목숨 귀하게 여기는 사람이 자리에 있어야한다'는 말씀 .. 지금 이 상황에 들으니 너무 눈물나네요... 우리가 희생해야 후손들에게 좋은 나라 물려준다고 ... 정말 감사합니다.... ?
	존경합니다 할머니..!! 건강하세요?
	할머님 진심으로 옳은말씀만 하시네요
	할머님이 대통령이십니다 존경합니다
	날씨 추운데 건강조심하세요 사랑합니다
	제자신이 너무 부끄럽습니다 ?
	대단하십니다.. 20대인 저는 부끄럽습니다. 사람목숨이 제일 중요하다는말씀..맞습니다..왜 정부는 그 사실을 모릅니까 알면서도 모르는척 하는겁니까..?
	제가 하고싶은 말을 다 해주셨네요. 만수무강하십시요..... ?
	오랜만에 눈물 흘리면서 봣어요..
	정말 이런 사람들도 있네요.. 존경합니다. 이런 사람들 때문에 나이 드신 분들의 예기도 흘려 들을수 없지요.. 아무튼 존경스럽습니다. ?
	할머니. 감사합니다... ?
	당파싸움의 미개한 민족성...?
	속이 다 후련하네요.?
	맞아요! 제 구실 못하는 것들 때문에 분한 마음에 저도 며칠 잠을 못잤어요. 좋은 것 처먹어도 나눠줄줄 모르는 더런 세상이 되었다고 비분강개하시는 우리 할머님 최고시다!!?
	저도 그럴 날이 있으지, 소망합니다..?
	비추 누른 사람 반성좀 해요. ?
	ㄹㅇ사이다?
	고맙습니다 할머니?
	생각은하는데 실천이 안되고 생각은하는데
	뭉치질 못하는게 국민이지
	이나라의 주인이 국민이라는건 어느누구도 다아는데 그걸 무뎌 생각을 못하는게야
	그러니 국민이 뽑아놓은 저 윗 쓰레기들이
	국민을 우숩게보지
	그러니 잘뽑아야한다는거죠
	저분쳐럼 나이드신분들이 깨어있으신분들이 많아야 할텐데 ㅉㅉ
	보는거라고 쓰레기 뉴스만보시니 원 ?
	누가 잡아 가둔다고 그런거야....누가 그랬는지 그것도 밝혀 내야 합니다.?
	할머니 정말 정알 존경합니다ㅜㅜ본받겠습니다
	?
	할머님 부디 건강하세요. 바쁘다는 핑계로 어떻게든 되겠다라는 식으로 집에서 바라보기만 한 젊은 저로서 많은 반성 하게 됩니다. ?
	할머니 죄송 합니다
	저는 노인분들은 다 답답하다 생각했는데,
	할머니 같은 분이 많아 졌으면 좋겠습니다.
	오래 오래 건강 하세요.?
	분당할머님 훌륭하십니다 할머님같은 분이 계심으로서 대한민국의 정의가 할머님의 말씀처럼 반드시 강물처럼 흐르게 될 것을 믿습니다 구구절절이 옳으신 할머님 말씀 듣고있으니 후련합니다 할머님이 대한민국의 진정한 어르신이십니다 늘 건강하십시오...?
	감사합니다.?
	할멈~~~!!!?
	할머니가 대단하신건 맞는데 왜 죄송하다고 하는지는 이해가 안가네요?
	할머니 건강하시고 오래 오래 사십시요.. ?
	감사합니다 뭐라고 표현해도 다 못할만큼 죄송하고 감사합니다?
	감사합니다...ㅠㅠ?
	제 자신이 왜이리 창피한지 ??
	할머니 이 추위에 얼마나 ...잊지 않으시고
	존경합니다.
	?
	이런 글에 악플달려있을까봐 조바심이 났습니다. 이런 훌륭한 어르신에게 악플이 달려 있을까봐 정말 조바심 나며 눌렀습니다.
	어르신 감사드립니다. 죄송합니다.?
	진정한 보수다?
	진짜 멋지다 ?
	부끄럽습니다.. 할머니 건강하셔요.
	사는일이 바쁘다는 핑계로 동참못했는데 죄송합니다. 그러나 항상 눈에 불을 켜고 지켜보고 있겠습니다. 모든것이 밝혀질때까지 우리 모두 힘내요!?
	할머님.. 부디 오래오래 건강하시길..?
	할머니 대단하세요~
	위장자들이 반드시 듣고 배워야 할 말입니다.
	할머니의 기개를 젊은 이들이 반 만이라도 배웠으면 합니다.
	니들이야 말로 빨갱이 간첩들이지
	아님 관종이거나
	간첩들이라면 저렇게 방해하는게 목적중의 하나인데?
	노인들이 썩어빠진 몸뚱이를 끌고 개짓하러 나왔구나.
	개새끼들. 비탄에 잠기고 진상규명에 대해 생각하진 못할망정 제 그릇된 방향과 경험에만 눈이 멀어 거품물고 달려드는 추한 꼴이다.
	윗물이 썩어 흐르지도 못할 정도니.?
	오호 심장이 떨려옵니다. 저소리에 동조하는 사람들이 이 땅 대한민국에 함께 공존한다는게 몸서리처지는군요. 사람의 탈을 쓰고 어찌 감히 저럴수 있단 말인가...부모를 여의고도 3년을 숙고하건만 천하의 애지중지 여긴 자식을 가슴에 묻은 저들의 마음을 해아리지 못하는 게 어찌 사람이라 하겠는가... ?
	나라꼴이 꼴이 아니구나. 상식이 없는 사람들.... 정치가들의 책임이다. 이것은 있을 수 없는 일입니다. 어버이연합 누구를 위한 어버리란 말입니까. 새끼를 잃은 아비의 입장에서 당신들이 저지른 것이 무었인지 아시나요. 당신들은 천륜을 배반하는 짓거리를 하고 있는 것입니다.?
	저 미친늙은 인생들이 왜 저런짓을 ?? 아픔을 공유하지 못하는 이 공동체는 미래가 없다.?
	늙으셨으면 그만 돌아가세요....?
	저 늙은놈들은 죽어야돼 이나라의 독버섯들 늙으면 개도 안물어 간다고 하더니만 ?
	늙기 싫다 ...?
	보수 더럽히는...에휴?
	얼어죽을 툭하면 농성장 만들고 뭐던지 떼쓰면 나올거라 생각하는 빌어먹을 행동들이나 하는 인간들
	옛날 속담에 우는애기 젖 더 얻어먹는다 뭐 이런건가? 하나 주면 두개 달라 하고 두개 주면 열개 내놓으라는 떼거지 심뽀들
	언제나 좀 깨우칠려나 지금 저노인들 이라도 있으니 이나라가 유지가 되고 있지 않나 싶다 먼훗날 저노인들이 간후에는 이나라가 어찌될지 훤히 보인다 고급 직장은 실력이 안되고 궂은일은 하기 싫어하는 멍청한자들이 많으니 어슬픈 민주주의만
	내세우며 툭하면 농성이나 해댈테니 나라꼴이 뻔한것 아닌가 추운날 추위가 무서워 못나가는 멍청한자들 악풀이나
	올리면서 가장 애국자인냥 떠들고 있으니 웃기는 코메디가 아닐수 없다 ?
	KIA~ 개마이 찌라시 뉴스 아니랄까봐 빨갱이 백수새끼들 와서 지들끼리 물고 빨고 난리났네 ^ㅡ^
	그래봤자 너희들은 빨.갱.이.알.바 ^ㅅ^)/ ㅋ?
	어르신 분들한테 이런 말을 잘 하질 않는데,이번만은 해야겠네요.나이를 드셨으면 곱게 드셔야지,귓구멍으로 드시면 안되죠. 불법 천막? 국민의 권리 중에서 이렇게 시위 하는 것에 대한 자유도 있단 걸 모르시나?남의 권리 침해 하시지 마시고,그냥 방에서 손녀랑 같이 놀아주시길.그게 더 가치 있는 일이겠죠.세월호 특별법은 진정으로 유가족이 원하는 것이 없는데도,그게 불만이라고 하시는 분도 제대로 아시고서 지껄이시길.정부 쪽에서 지껄이는 세월호 특별법은 남겨진 유가족한테 이런 혜택 줄테니 옛다,먹고 떨어져라.와 같은 겁니다.?
	사는게뭔지
	저런지랄안하곤 살수없는건지 ㅉㅉ
	?
	그러게요..아무리 좌파들과 세월호 특별법 요구하는 사람들이 쓰레기 같아도 그렇지;;;저런 보수 단체의 행동도 좋아보이진 않네요..?
	도대체 간식값은 어디서 나왔을까요? 저노인네들 일당 얼마나 받았을까요? 그 돈은 어디서 나왔을까요???(세금이 아깝다...)?
	간식 얻어먹기 힘드네..ㅋㅋ?
	나이는 똥구로 처먹었나? 인생 여러가지로 사는데 참 가관이다. 또 간식은 처먹네.. 철들어라 추피낭들아.?
	미친 영감탱이들.. 용돈 몇푼에 자기 세월을 팔아 먹는구나.?
	저건 보수가아니다 꼴통들일뿐 ㅉㅉ?
	놀부심보는 아무것도 아닌듯 ?
	헐~~ 어르신들이 아니라 노인네....위로는 못할망정 뭐하는 것인지..넘 하시네요.
	자녀잃은 원통함을 빨리 풀어드려야되지 않겠어요?
	빨리좀해결해주세요!~~나랏돈받아 일하는분들아!?
	저 인간들은 지 손주가 세월호같은 사고를 당해도 저럴까? 노인이라면 초상집에서 어떤 행동을 취해야 할지 더 잘알텐데
	모른척 자식잃은 부모에게 달려드는 꼬락서니를 보니 누군가의 조직적 사주를 받고 동원된 사람들은 분명해 보이네.
	정부가 용돈주면 지 손주 목숨도 용돈 몇푼에 팔아넘길 인간들
	국민을 기만하고 유가족에게 피해를 주는 허위사실 유포의 중심에 저 노인들과 새누리가 지원하는 자칭보수단체들이 있는걸 봐도 저들의 배후는 한자리씩 해처먹으려 정권을 잡은 새누리임은 분명하고
	새누리는 자신들의 부귀영화를 위해서라면 자식잃은 부모들조차도 조롱과 폭력의 대상으로 삼는 반인륜적인 존재들로 국기및 국민을 해치고 나라를 망치는 악의 축으로 보임??
	연말 연애대상은 연애인들이 울겠군! 이정도 연기는 해야지 그래야 간식도 먹을거 아녀?
	누가 싸준건지 모르지만 도시락 맛있게 드시고 앞으론 그런짖 하시지 마세요?
	(정상이라면 저럴 수 없지) 저거 도대체 누가 사주하는거지? 누가 비밀요원 좀 파견해 보면 좋겠네~?
	아이고 할아버님들 추운날 괜히 밖에나오셔서 그러지 마시고 뜨신방에서 손녀 손자들과 같이 놀아주고 그러세요. 보기 안좋습니다..?
	니들 손주가 죽었어봐라.....
	이런 니기미......
	?
	저렇게 달려들어서 경찰이랑 몸싸움하는건 합법인가보네 ㅉ?
	가스통할베들은 꼭 이럴 때 이런다니까요... 나라망신입니다.?
	누가보면 광화문광장에 매일 산책하러나오는분들인줄알겠엌?
	이야 하루 일땅 버렸네 ?
	고려장제도 부활이 시급합니다..?
	와 진짜 왜저러지.. 싸이코같다?
	정말 속상합니다.
	생각이 다른분들과 이정도로 소통이 안된다는것이...
	어버이연합, 서북청년단, 한겨레청년단...등등... 어느단체가 후원하는지 궁금합니다.
	예전, 서북청년단이나 보도연맹 사건처럼 이승만 같은 사람이 있는건 아니겠지요?!!!?
	늙은놈들이 뒈질날이 다가오니 발광을 하는구먼, 지옥에 가거든 염라대왕한테가서 데모 해라.천당에 보내 달라고...개자식들,?
	저들을 왜 보수단체라고 말하지 가자양반??
	이럴땐 경찰이 마냥 밉지만은 않네요~
	저 노인네들 어떡하죠~~~???
	한숨만 나옵니다. 에휴~
	정치와 근현대사 교육이 꼭 필요하다는 생각이 듭니다.?
	어르신들 용돈도 충분하고, 여가거리도 충분하다면 저렇게 추운 거리에 나와서 헛짓거리 안하신다.
	저런 행동하게 뒤에서 사주하는 놈들이 더 나쁜 놈이지...?
	간식개꿀 ㅋ?
	나이먹는 법만 배웠지 사람되는 법을 배우지 못하였구나 노망난 노인네들 ?
	불법 점거라고 하는데;;불법 점거면 -0- 경찰이 이미 치웟겟지 이 노망난 할배들아...ㅉㅉㅉ 아들 손자보기에 부끄럽지도 않으심??? ㅉㅉㅉ?
	간식값 하셨네요.^^?
	간식이 목적인가??
	미친개에 몽둥이가 약이지?
	제발 단체로 목매고 자살좀 해라 산소아깝다 썩은내 나는 노인네들아
	보수 단체 라는 말 쓰기 쪽팔리지도 않나?? 선진국 가서 물어봐봐 저짓 하는게 자칭 보수 인지 아닌지를
	아마 잡혀가거나 총맞아 뒤질거같은데 ?
	와 보기 흉하네
	노인이면 노인답게 좀..
	?
	할아버지들이라 그런가 좀 귀엽게 느껴지기도 하네요...아직도 기운들이 넘치셔 ㅋㅋㅋㅋㅋ?
	저희 부모님이나 주변 어르신들 대부분이 세월호유가족에 안타까워하시는 분들이 굉장
	히 많습니다.. 일부 극보수 어버이연합단체의 비상식적인 행동에 대다수 국민은 잘못된 행동임을 아십니다.. 어르신들이 다 저러신것이 아니란걸 압니다.. 자식 잃어 슬픔을 가진 유가족에게 욕설과 폭력적 언사를 하는 것이 남녀노소를 떠나서 잘못된 행동임을 잊지 않겠습니다..동방예의지국이란 옛말을 스스로 무너뜨리는 행동들이십니다...?
	보수라
	너무 폭력적이다. 도대체 당신네들한테 얼마나 피해를 줬다고..?
	아버지연합 개뿔?
	늙은 노예들 불쌍하네 돈 얼마짜리들인가 이게 나라인가?
	의혹 음모론으로 소설을 써라 허위가 사실처럼 들리게?
	교통사고를 정치적으로 이용하다니 ㅉㅉ
	살인마 유병언과 이준석에게 따져 엉뚱한데 초점맞추지말고?
	이런ㄱㅐㅈ ㅗ ㅅ빨갱 이 ㅅㅐ기들?
	김어준 ㅋㅋㅋㅋㅋㅋㅋㅋㅋㅋㅋㅋㅋㅋㅋㅋㅋㅋㅋㅋ?
	모지? 지들만의 딴지세상놀이??
	아직도 입만 놀리고 있네... 노가리 그만 까고 그렇게 잘났으면 행동으로 뭔가 해봐?
	나라를 아주 개차반으로 만드는 개버러지들은 아작을 내야한다.
	세금처먹고 저것을 국정이라고 하고 있는 것인가??
	진실은 밝혀지리라 믿습니다. 유가족분들과 생존학생분들 힘내십시오.?
	예전처럼 금요일 밤에 올려줘여 ~!!!! 이젠 토요일에 영상 뜬다고 생각을 바꿔야 하나??
	피해자 가족이 팽목항에서 찝적댔던 놈이 짭새라고 했던 것 때문에 편집한 거냐? 아니면 애들 부모가 반대했나??
	응원합니다. 쫄지마~?
	결국 불방이 되는군요.. 용기있게 나와주셨는데 지켜드릴 힘 이 없어서 죄송하네요. 생존 학생들 부모님께서도 걱정이 많으시겠죠. 이제 시작하는 학생들이고, 그런 학생들이 공주님의 수첩에 블랙리스트로 적히길 바랄 부모님이 어디있을까 하는 생각도 드네요. 잘잘못을 가리고, 틀린것을 틀렸다고 말 하지도 못하는. 권력의 노예이고. 죽지 못해 사는 이 삶의 노예입니다. 국가의 주권은 과연 누구에게 있는 걸까요.?
	처음 나온 사진의 주인공은
	일본의 바이올리니스트 하카세 타로(葉加?太?)입니다
	아사하라 쇼코에 이어서 또 다른 일본인 클론의 등장이군요ㅋㅋㅋㅋㅋ?
	정말 이명박근혜 악몽이다. 이런 도적들을 모르고 뽑았다니. 박근혜는 대통령이냐 가정 주부냐? 도대체 이게 무슨 짓이야??
	박근혜가 사기꾼들에게 휘둘리고 있단 얘기 아냐? 무슨 불륜 드라마나 보는 아줌마도 아니고 국정을 이렇게 운영하냐??
	갈 수록 순수성을 잃고 너무 상업적입니다.
	정윤회건은 지들끼리 쇼하는 건데, 관심 없습니다.?
	ㅋㅋㅋㅋ 노래참 잘하네 ㅅㅂ ㅋㅋ 아 한참웃었닼ㅋㅋㅋㅋㅋㅋ?
	33회 왜이맇게 찾기 힘들죠? 안보여요 그리고 마이크는 왜4개가 있어요? 김감독님 안나오셨는데 마이크 많네요? 1부면2부도 있나요??
	잘봤습니다... 수고하세요~~?
	음치들의 합창 정말 재미 있었습니다. 유전자 결함. 누구나 하니씩은 있으니 비웃을 일이 아니지요.?
	출연자측에서 불방을 요청했군요....
	여러 가지 이유가 있겠죠...특히 이 사회 분위기를 보면, 이걸 정치쟁점화 시켜서 피해자들을 공격하는 악질적인 시도가 많으니까요... 용기를 내기가 어려울 겁니다.... 단지 사고의 피해자들이고 그 가족들임에도 불구하고 정치적으로 편향된 세력인 것처럼 몰아붙이는 분위기가 있으니까 어렵겠지요...?
	선글라스 오페라 유치원 수준이긴 하지만 상큼한 코미디였습니다
	김어준 최고 파이팅!?
	출연자들께서 여러 이유로 불방을 원하십니다. 계속 설득 중이나... 34회 때 설명하겠습니다. ?
	선글라스 오페라 교실. 두번 보니 캐웃기네. 음치들아!!!!!!!!!!!!?
	2부는 다음주 인가???
	칠푼이 쥐닭년이 2년도 안됐는데 벌써 도둑권력에 마취되어 헤어나지 못하누나.
	칠푼아.. 그 마취에서 깨어나지 말고 계속 하거라...
	그래야 멍청한 궁물들이 역으로 멍청함에서 깨어날 수 있겠기에.....?
	생존학생 내용이랑 희생자 어머니 편지 내용은 없네요..ㅠㅠ 언제 볼 수 있으려나..ㅠ?
	기자가 고발 당하나 지켜봐야 겠군.?
	베일에 가려져왔던 정윤회,
	최태민의 사위이자 밤의 대통령이라는 소문이 무성했던 정윤회.
	박지만과 사이가 무척 안좋다는 얘기는 정치부 기자들이 전부터 다 알고 있었다고.
	ㅎㅎㅎ?
	정윤회 따윈 듣고 싶지 않아~ 얼릉 2부!!?
	풀영상(한시간 사십분?오십분?)이 삭제 되어서 링크를 못해 드리겠네요.
	이래서 공개방송를 꼭 가야 하나 봅니다. 2부가 언제 올라 올지는 모르겠지만.. 검열이라고 밖에 생각이 안되네요.
	아니면 영상을 더 추가 할려고 하는건지.. 기존에 올라 왔던 영상들과 크게 시간 차이가 나는것도 아닌데 분할 해서 재 업로드를 하고,
	생존 학생들의 출연 인터뷰 장면. 2부로 넘어 갔지만. 꼭 보시길 바랍니다.
	저도 링크 걸어 주신분이 계셔서 봤었는데. 그 댓글이 삭제 되었네요. 한겨레 어떻게 된거니??
	원래 1시간 40여분정도 영상이었는데, 길다고 생각했는지 편집으로 잘라낸 듯?
	엇 박근혜라는 분 영화 카트에서 나오셨는데 파파이스에도 나오시네요?
	정윤회 건은 너무 편집해서 몬소린지를 몰겠다ㅠㅠ?
	2부에 생존학생들과 유가족이 나오려나 보죠??
	어떻게 된거지? 세월호 생존학생들 내용 없음.?
	잘리지 않은 파일 어떻게 볼수 있을까요?
	모지 내가 다운받아본거에는 세월호학생 유가족분나온거있는대 여긴 왜짤려있냐??
	제목과는 다르게 생존학생들은 내용에 없네요~?
	오늘도 #세월호 유가족 도보행진은 계속 되는데...이 새벽 #강정엔 긴장이 감돌고있다...굴뚝엔 아직도 #쌍차 노동자들이 올라가 있고 틧 곳곳에 아픈 대한민국이다...우라질..뭔 나라가 이러냐..
	[단독] "세월號 농성 천막 오늘 철거" 서울市, 유족대책회의에 통보
	http://m.chosun.com/tab/article.html?sname=news&contid=2015013100204&ns …
	이완구 아들이 공개신검하니 원슨이 이놈이 미쳐가고 있구나??
	5월9일 JTBC가 공개한 故김시연 양의 휴대폰 영상에는 배가 기울자 당황하는 학생들의 모습, 가만히 있으라는 안내방송을 불신하는 아이들의 대화가 담겨있었다
	죄 없는 너희들이
	철저한 수사로 책임자 강력처벌한다고 떠들었던 박근혜.
	최근 세월호 특위 파견 공무원을 전원 철수시켰다고 합니다.
	박근혜가 대통령이 아니니까 박근혜 말 씹고 수사를 거부하는 거죠, 공무원분들?
	이남종열사 추모 평화음악회에서 지친
	몸과 마음 위로받았으니 부정선거
	세월호 대학살 투쟁에 박차를 가할 것
	공포와 결핍 두려움은 열사께서 가져갔다
	광장으로 나오라. 부정선거 살인 정권
	박근혜는 곧 무너진다.
	서북청년단으로부터 광화문 광장을 지켜야 할 이유
	http://www.newscham.net/news/view.php?board=news&nid=98596 …
	[인권오름] 세월호 천막 그 이상의 인간에 대한 감각
	세월호가 국정원 소유라고 확신... 영원한 비밀은 없다 - 오마이뉴스 모바일
	네이버에서 다이빙벨 다운받고 어제 저녁 아내와 세 자녀와 함께 보았다. 세월호 초기부터 이상호 기자의 고발뉴스와 팩트TV의 보도를 보면서 이 나라의 어그러진 모습을 적나라하게 보게 되었다. 대안언론이 아니었다면 왜곡된 인간으로 살았을 것이다.
	'금요일엔 돌아오렴' 세월호 참사 8개월의 기록 http://me2.do/5dT9jh8C 출처 : 네이버 뉴스 | SBS TV
	난 이자가 인간이 아니라 악귀라고 확신한다. 정말 유감이지만, 이런 자는 세월호 유가족들과 똑같이 당해봐야 인간이 될 것이다
	저는 이 조직(세월호 특별조사위)을 만들려고 구상한 분은 아마 공직자가 아니라 세금도둑이라고 확신합니다
	세월호 유가족이 있는 팽목항에... "위로하러 온 건지... 겁주려고 온 건지...".. 조낸살벌하고 무서워서 말이라도 걸겠나...
	세월호와 함께한 작가기록단이 기록한 240일의 기록. <금요일엔 돌아오렴> 북 콘서트; 2월5일 저녁 7시반 조계사 총무원 지하1층 전통문화공연장
	50명의 공무원도 끌어다 쓰고
	70명도 채용하겠다?
	세월호 조사위 간판걸고 취업박람회하나?
	혈세로 무슨수작인가!
	작금의 행태를 보면
	조사를 받아야 할 대상은 바로 세월호 조사위 주동자다!
	이들에게 끌려가지 마라
	4월 20일 검찰은 안상돈 광주고검 차장검사를 #세월호 수사 총책임자로 지명했다. 그러나 그는 과거 용삼참사에서 철거민에게 죄를 덮어씌우며 승진, 참여연대로부터 '검찰권 남용 검사'로 지목됐던 인물이었다.
	#세월호 참사291일
	#세월호_도보행진 6일차
	오늘은 대전역에서 출발합니다.
	유가족분들과 함께 하시는 시민분들은
	하늘의 별이된 아이들과 약속했습니다..
	진실을 밝히겠다고..
	#선체_훼손없이_세월호_를_인양_하라
	할리우드 리포터, 부산시의 영화제 독립성 침해 논란 보도
	#NAME?
	#NAME?
	세월호의 진실은??
	[세월호참사] 291일
	세월호 유가족들, 왜 450km 걷기에 나섰나
	http://www.newscham.net/news/view.php?board=news&nid=98595 …
	안산~진도 팽목항 도보행진 참가기...“선체인양·진실규명” 향한 발걸음
	권선택 대전 시장님 이게 최선임니까?
	대전역 촛불이 모이던 광장이 이렇게 변했네요
	세월호 온전 인양위한 도보 행진 대전 0416
	김재원 "세금도둑" 발언 이후, 모든 게 달라졌다
	[주장] 조대환 세월호 특위 부위원장의 행보, 석연치 않다
	http://www.ohmynews.com/NWS_Web/View/at_pg.aspx?CNTN_CD=A0002077650&PAGE_CD=N0001&CMPT_CD=M0016 …
	조대환 특위 부위원장의 행보, 석연치 않다
	그리고 나도 이런 나라에서 살고 싶다
	진실은 침몰하지 않는다. 뉴욕타임스 세월호 특별법 지지 호소 광고 http://me2.do/5jPFyqd7 출처 : 네이버 블로그
	세월호 참사 290여일, 스타케미칼 굴뚝농성 250일, 쌍차50일, 강정마을엔 내일의 전운이 감돌고, 사조참치는 오룡호가족들 거리로 나 앉게 만드는 현실! 춥다
	<진실을 밝혀주세요!>
	어제 세월호 유가족 도보 순례단이 세종시를 지나갔다. 26일부터 19박 20일 동안 경기도 안산 정부합동분향소에서 팽목항까지 450㎞를 걷는 도보 순례를 가는 중이다.
	갑자기...
	세월호 인양에 세금 들어 간다며 국민적 합의가 필요하다는 이주영 전 해수부 장관, 단 한명도 못 구한 현장 지휘관 입에서 나올수 있는 말인지 경악스럽습니다. 수염도 쇼였군요. 역시나 새누리에게 국민은 없습니다
	세월호희생을
	단한사람도 구조하지 못한자가 턱수염으로
	하는척하더니 원내대표자릴 차지할려고
	개웃음 개소리 짖어대며 나대고 다닌다
	뭐가그리 떳떳하고 자랑스러운지?
	신친박이란것이?
	왜군과 씨종잘 섬기며 충성고있는것이?
	꼴사납죠!!콕박혀 있어야 할인간이!!
	25~~~나경이?
	#세월호 참사291일
	#세월호_도보행진 6일차
	오늘은 대전역에서 출발합니다.
	유가족분들과 함께 하시는 시민분들은
	하늘의 별이된 아이들과 약속했습니다..
	진실을 밝히겠다고..
	[한국갤럽] 朴 지지율, 20%대로 붕괴 http://ln.is/www.viewsnnews.com/a/FiWq0 …
	전 지역에서 부정평가 높아, 새누리 지지층도 '외면'
	아직도 20%? 부정선거에 세월호 참사 인사참사 서민지옥 만들어도?
	영국판 '세월호'사고, 영국 정부가 한 일은? http://laborhealth.or.kr/38756 한국도 기업의 경영실패 혹은 고의적 태만에 인한 사망을 '기업에 의한 살인'으로 규정, 엄하게 처벌하는 법제도 도입을 검토할 시기가 왔다.
	[단독]세월호 침몰, 국정원에 가장 먼저 보고됐다
	40일째기도:세월호 희생자 전종현 님의 영혼을 기억하고 기도합니다
	저희 부산연산중앙교회 주영훈 목사님께 세월호 희생자들을 위해 기도하자고 말씀드려보지요!
	이상호의 상해임시정부 18회 다이빙벨 다운로드 100만, 세월호 새국면
	세월호 유족들과 도보행진에 동참하러 서울역서 출발합니다.
	3박4일 배낭을 꾸렸더니...ㅎㅎㅎ...이걸매고 무사히 끝낼수 있을런지^^
	세월호의 온전한 선체인양과 조속한 진상규명을 촉구합니다!
	#세월호 사고 후 정부의 무능에 대한 비판이 쏟아지자, 김장수 국가안보실장은 청와대 책임론을 부정하며 “국가안보실은 재난 컨트롤타워가 아니다.”라고 했다…그들은 컨트롤타워가 아니라 재난 그 자체였다.
	날은 춥지만, 다행히 하늘은 맑다
	세월호 온전인양 도보행진 대전 0416 #새날 #유권소
	영화 다이빙벨, 세월호 진실 밝히고자 '광화문, 인천'에서만 상영 http://durl.me/85byv3 조선일보가 왜이러는 걸까요?
	학살피해자 295명
	탈출하신 분 172명
	알려진 실종자 9명
	구조자 0명
	민간잠수사 희생 2명
	소방관 희생 5명
	수색지원민간선원 희생 1명
	자원봉사자 희생 1명
	PTSD 희생 교감,경찰,자원봉사자님
	범세계 세월호특별법 청원운동
	http://sign.sewolho416.org 세월호 천만인 서명운동
	http://petition.sewolho416.org/ 세월호 인양촉구 범국민 청원
	할 수 있는 모든 것은 다해봅시다
	세월호 유가족이 한겨울에 울면서 걷고,
	사조 오룡호 유가족이 한 겨울에 길에서 울고,
	밀양과 강정에서..... 그리고..
	나라의 사람들이 곳곳에서 울고 있는데
	어떤 쥐는 자술서 대신 자뻑서로 지랄!
	어떤 닭은 "각하" 놀음에 자뻑~으로 지랄!!!
	날이 차다. 대전역은 사람들로 바글바글. 세월호 도보행진 대전 0416
	다문화무료복지 이주아동보호법 세월호법갈수록채산 다문화높은안산보육절반지원이무료복지원인이었다
	새누리당의 국회선진화법 권한쟁의 심판 청구는 국민 앞에 부끄러운 일/세월호특별위원회 무력화 시도, 당장 그만두고 진정성 갖고 업무추진하자/원안위의 월성1호기 계속운전 관련 비공개 간담회 관련ㅣ박완주 원내대변인
	세월호 사건을 기획된 테러로 보는 이유
	박귀년살인마와 국개들은 들을지어다⊙
	세월호특별법제정을신속하라 오직 희생자가족과국민뜻받들어신속 제정하라 사상최악 개표조작 부정선거의내란범 박근혜악마와 새악마당 학살공작살인마 범죄자들에게 세월호특별법 제정에참여시킨다는철면피죄악은있을수없다전국적총봉기하라
	세월호가 국정원소유라고 확신...영원한 비밀은 없다" http://m.ohmynews.com/NWS_Web/Mobile/at_pg.aspx?CNTN_CD=A0002076797&CMPT_CD=MTOP2 …[인터뷰] 이재명 성남시장....희한한게 국정원은 왜 침묵할까
	국정원의 반박 성명이나 이와관련 논평이나 법적조치등 을 왜 안하는지 그 이유를 당최 모르겠다
	세월호 일본방송(한글자막포함): http://youtu.be/i_ShZWXlK4Y
	보고싶지 않은 사람은 보지마시고 보고싶은 사람도 왠만하면 보지마세요 그냥 뭔가 열받아서 계정으로 옮기는거..
	화인.
	1.29. 세월호 광장에서.
	이제 4월은 내게 _x000D_ 옛날의 4월이 아니다. _x000D_ 이제 바다는 내게 _x000D_ 지난날의 바다가 아니다.
	(시. 도종환)
	개표조작 부정선거와 세월호집회를 지속적사악공작꺼온악마가 시국회의다! 희대의철면피 악마 내란범 박근혜악마의특공대 시국회의와박석운악마의 철퇴천벌은미륵천명진리다♥ @Maitreya1313 님의 트윗을 확인하세요:
	<개표부정 세월호학살에 양심세력들 나서라>
	드디어 국회에서 개표조작 공론화 되다! http://durl.me/84w68a
	양심세력들은 두 사건의 범인을 잡는데 나서야만 한다.
	신경민 “대선부정, 세월호 등 많은 사건에 대해 야당 역할 못해냈다” - 코리아프레스 http://www.korea-press.com/news/articleView.html?idxno=68388 … “새 지도부에 들어가 다른 차원에서 다시 시작할 것! 기대해도 좋다”
	방위사업 비리가 해군과 stx에만 있는가? 육군과 공군은? 걸려든 사람이 하필 세월호참사 직후 통영함 투입을 명했던 전해군 참모총장인가?
	팩트9뉴스] 뉴스팔로잉(14.12.23)-미국 영상학도가 만든 세월호 다큐멘터리: http://ln.is/www.youtube.com/6xm6a … @YouTube 님이 공유
	박정권"이 2년간 해논성과가 없다는데
	그이유에 대해선 국민들이 더 잘 알지않나?
	세월호문제로,5개월여 국회는
	마비상태였고,청와대 찌라시로
	또,몇개월을 허비했나?
	국민들이 민생좀 챙기라고 아우성일때
	여.야당들 뭐했나?
	49.듯한 뉘앙스를 풍기다 전격 합류하게 되는데, 세월호 참사와 막내아들 미개발언 등이 겹치면서 악재를 만나게 된다. 그러나 오히려 일베에선 MJ쥬니어로 인해 인지도가 급상승하고 아들 잘 뒀다는 극찬이 쏟아지며 달심의 미친듯한 노력은 한 방에 수포로
	부정선거 은폐공작 세월호 학살 !
	살인자 이명닭그네 세훈이 무성이 기춘이 재준이 무조건 척살 !
	개기면 집 수배 자식 포함 일가족 반드시 멸살 !!
	완전침몰 45분전, 해경123호는 현장도착후,세월호내부로 진입하지않았고,탈출방송도하지않았고, 주변 대형선박을 이용하여 승객탈출이나 침몰지연작전도 쓰지않았으면서, 선장일행만 재빨리 탈출시켰다.
	개표부정과 세월호 학살에 대한 합리적 의문제기에 대하여
	이른바 파워트위터리언 중에서도
	논리적인 반론이 아니라 비정상으로 몰고 있는 사람들이 있다.
	특히 개표부정에 대한 많은 증거가 있는데도 여전히 부정하는
	물뚝심송님,정호희님,자로님
	왜그럴까?
	촛불교회의 촛불기도회는 눈보라가 치는 날에도,세찬 비바람이 부는 날에도 해왔지만동절기 휴지기를갖고 2015년 촛불기도회 재개 처음 (오늘 224차 및 6주년 기도회 /세월호 참사 진실규명을 촉구하는 기도회)
	범세계 세월호특별법 청원운동
	http://sign.sewolho416.org 세월호 천만인 서명운동
	http://petition.sewolho416.org/ 세월호 인양촉구 범국민 청원
	할 수 있는 것은 뭐든지 다 해봅시다!
	제안 ]
	다가오는 3.1절에 뭘 달고 싶다면
	태극기대신 노란(세월호)깃발을 달자. #삼월일절 #세월호
	운동권의 행동을 이해하기 위해선 문화를 알아야 합니다 모든 가치관 위에 '진영에 대한 충성'이 군림하죠 #뉴제네 세월호 단원고 대책위를 통해서 보는 운동권 진영의 가치관
	박근혜 정부 ‘인권 후퇴’ 국제앰네스티 보고서 발표
	http://www.pressbyple.com/news/articleView.html?idxno=35526 …
	세월호와 국정원 정치개입 조작’ 지적
	간통죄 폐지(위헌)통진당 해산 헌법재판소의 이중잣대 판결 논란-문란한 성적자유는 인정하면서 사상의 자유는(자기 표현?)국가가 통제해야 한다?는 의미 판결~ 세월호 침몰후 박근혜 7시간 실종 재부상?
	62일째기도:세월호 희생자 강수정학생의 영혼을 기억하고 기도합니다...
	우리이웃의 아픔... 우리사회의 아픔을 기억하고 함께하기위해 매일 한 분씩 기도해주기로해요...
	#세월호 수색·구조 작업이 한 달을 훌쩍 넘기면서 희생자 가족들은 생계의 어려움까지 겪었다. 정부는 사고 수습 뿐만 아니라 희생자 가족들에 대한 지원도 늦었다.
	새로운 9인조 "소녀시대"같은... 이렇게 예쁜 여학생들 중에서, 단 한명을 제외하고... 모두 세월호참사 때, 죽었습니다. ㅡ그러나, 왜 죽었는지도 모릅니다. . 알고 싶어도 그것마져도 가로막고 있습니다
	새로운 9인조 "소녀시대"같은... 이렇게 예쁜 여학생들 중에서, 단 한명을 제외하고... 모두 세월호참사 때, 죽었습니다. ㅡ그러나, 왜 죽었는지도 모릅니다. . 알고 싶어도 그것마져도 가로막고 있습니다
	세월호 유가족이 있는 팽목항에... "위로하러 온 건지... 겁주려고 온 건지...".. 조낸살벌하고 무서워서 말이라도 걸겠나...
	금요일이 지나고 토요일이 되도록 왜 안 돌아오는 거니,세월호의 아이들아.
	[세월호참사] 319일
	세월호 잠수함충돌 트윗으로 벌금 오백 나왔습니다 | 아고라
	미국 세월호 유가족 간담회 일정입니다.
	벌써부터 보수꼴통집단의 방해책동이 시작되었답니다. 세월호 이야기도 못하게하는 참담한 세상에 살고있습니다. 어찌해야 할까요...(
	답보상태의 세월호참사. 광화문세월호 농성장등 세월호의 상징을 없애려는 저들의 행동이 가시화되고 있습니다. 우리모두 다시 고민해봐야 하지않을까요??
	월성1호기 재가동..설득·불안감 해소 ＇발등의 불＇ http://ln.is/durl.me/fVAUq 배 밑창 금간 세월호 1000 척쯤 운항 연장 허가 한 거로 보면 되겠군.방사능 피해를 금오산 신화 믿는 종자들이 모두 흡수하는 방법이 시급하군.LG팬
	세월호 416약속지킴이 도봉활동사진 모음입니다.
	어둠은 빛을 이길 수
	자 다들 보십시오.머리와 가슴과 손ㆍ발 세 가지가 함께하는 정치인 정동영을요!ㅡ문재인과 문빠님들,억지논리로 정동영을 비난 마시고,정정당당하게 근거와 논리를 갖고 예를 갖추어 비판들 하세요.
	세월호참사 직후를 생각하면 분노가 다시 일어납니다.
	갈수록,대선을 치룬후에도 경제ㆍ복지를 꾸준히 공부해온 정동영을 양심적 지식인들은 달리 볼 것이고,기륭전자ㆍ한진중공업ㆍ쌍용차 등 노사현장에 꾸준히 달려갔던 정동영을 노동자들은 기억해낼 것이고,세월호참사에 가장 마음아파했던 그를 국민들은 지지할 것입니다.
	세월호 실종자가9명 남았다면서 꼭돌아와 달라고 툇선동질하는 좌좀비는 정신병자다!
	실종자라는 단어빼먹지 말라는 얼빠진무뇌!
	1주년이 50일 남았다면서 발광 재기 할 날을 손꼽아 기다리는 선무당들!
	니들!니들 부모 제삿날에 정성껏 제를 올린 적 있는가!
	아로요 필리핀 전대통령, 대선부정선거 혐의 체포, 유죄판결시 징역 40년, 궁금증, 거긴 우리 세월호 학살사건같은 거 없었는지 궁금하다.
	2014년 골든 트윗은?] &#65279;&#65279;&#65279;2014년 한 해 동안 가장 많은 트위터 사용자들이 리트윗한 대한민국 골든 트윗은 가수 지드래곤의 세월호 사고 무사귀...
	부정선거사범들을 응징하지 못했기에 세월호 참사를 당했다![횃불리포트] 10월 18일 41차 횃불투쟁 2/2 - 집회와 행진 http://durl.me/8dcu5p 여론조작, 개표조작, 부정선거총책 이명박을 구속하라!박근혜, 김무성, 김능환도 특검하라
	세월호에는 국정원이 깊숙히 관련되어있고, 세월호 승조원은 가장먼저 국정원에 보고 했다한다. 국정원은 청와대 직속이다. 그러므로 청와대는 즉시 상황을 파악할수 밖에 없다. 그런데 이게 말이 되는가?
	세월호 사건은 앞으로가 더 문재다.
	이해찬이란 자는 국회에서 민주당(?)과 문재인의 속셈을 시원하게 털어노았다.
	간통죄 폐지 헌법재판소 판결 박근혜 7시간 때문? 논란 박근혜 입깁?으로 재멋대로 판결? 세월호 참사 후 7시간 박근혜 실종 네티즌들 "호텔서 뭐했나?반응속~ 민중의 몽둥이 헌법재판소?
	#세월호 슬픔을 달래야할 때 청와대는 '박근혜 조문연출 논란'을 보도한 CBS를 상대로 8000만원 손해배상 소송을 했고, CBS는 "적극 환영한다"는 성명을 발표했다. 이에 CBS에 대한 응원이 급증했다.
	유후~ 산뜻하다!
	국내외에서 시국선언이 이어졌다. 외국에서 활동하는 학자 1074명은 정부에 #세월호 참사 책임을 물으며, 공익을 위한 규제 강화를 요구하는 성명을 냈다
	단독]검찰 “노무현 구속” 국정원 “망신만”… MB 향해 ‘충성경쟁’http://m.khan.co.kr/view.html?category=1&med_id=khan&artid=201502270600025&code=940301 …
	모든음모(18대대선,세월호,간첩조작)의 중심에는 국정원이 존재한다 국정원은 반드시 해체시키고 관련자 전원 사법처리하라
	비극의 세월호참사 1주기
	2015-04-16
	D-47
	세월호 유족들을 어떤 얼굴로 봐야 할지 고민이 된다. 사순절의 고민이 하나 더 늘었다
	세월호의 진실 http://www.youtube.com/watch?v=mexZOFKuAAw&sns=tw … @youtube 님이 공유
	RT @ohmynews_korea [오마이포토] 청와대 간 두 엄마 "세월호 인양해 주세요" 이희훈 기자
	다른 이슈에 대해 아무리 정의로운 주장을 하고 있더라도, 개표부정과 세월호 학살에 대해 못 믿겠다는 것이 아니라, 주장하는 사람을 과대망상으로 몰고가는 사람은 정체성이 의심된다.
	야당정치인,진보언론, 사회명사들 중에도 이런부류가 많다는 불편한 사실.
	아~~~~~시발 세월호.
	어디서 세월호 드립이니! 이분 Hoxy.... 진실을 요구합니다!
	누난 여잔데 왜 평평해? 혹시 형이야?
	아로요 필리핀 전대통령, 대선부정선거 혐의 체포, 유죄판결시 징역 40년, 궁금증, 거긴 우리 세월호 학살사건같은 거 없었는지 궁금하다.
	2015.02.28/세월호참사 319일째
	학살피해자 295명
	탈출하신 분 172명
	알려진 실종자 9명
	구조자 0명
	민간잠수사 희생 2명
	소방관 희생 5명
	수색지원민간선원 희생 1명
	자원봉사자 희생 1명
	PTSD 희생 교감,경찰,자원봉사자님
	기억합시다
	ㅎㅎ 페북 친구시네요 세월호반지~~
	사회에 대한 정의와 평화 책임을 져야하는 게 기독교의 본질이다”고 밝혔다. 그는 <정의와 평화가 입맞출 때까지>의 저자답게 명쾌한 설명을 덧붙였다.“세월호 가족한테 ‘슬픔 벗어나라’ 쉽게 말하지 마라
	국민TV] 세월호 실종자 가족, 청와대 1인 시위로 '인양' 호소
	경찰, ‘세월호 천막 지원’ 서울시 수사…박원순 시장 등 입건
	전영관 시인의 <슬퍼할 권리> 북토크
	세월호을 잊지 않은 사람들,
	4월 16일이 아직 지나지 않은 사람들이 모입니다.
	오늘 저녁 여섯시.
	카페헤세이티
	뉴스타파 세월호 참사, 진실과 기록
	아직도 인양 결정 안했나? #세월호 참사
	지금 이딴게 중요합니까? 세월호 사건에 비하면 아무것도 아닙니다. 우리 아이들이 무려 300명이 죽었습니다 고작 말 한마리가지고 난리칠때가 아닙니다. 국가는 빨리 특별법을 성사시켜 유족들과 아...
	세월호참사 1주기
	'선체부터 인양하라'
	2015-04-16
	D-16
	두 새@@당들은 뭘하는가?
	문재인대표와 새정연의 친문노 패족의 올가미와 주홍(Adultery)정치의 색깔 때문에 뭐하나 발목잡혀 되는일이 없네.그리해놓고 뭘할수 있겠나?
	1.세월호 진상 특위도
	2.자원외교 청문회도
	3.종북딱지로
	이젠정말 지우고 싶다..친노(노무현대통만제외)
	[[ 레카가 해냈다 ] 세월호 위자료 8천만원 지급.."교통사고 수준
	세월호 진상조사 ‘방해’ 시행령 정부 제정 강행에 유족들 416시간 농성키로
	기자회견후 청와대로 행진…경찰 ‘채증장비’ 들이밀며 물리적 방해
	세월호 진상조사 ‘방해’ 시행령 정부 제정 강행에 유족들 416시간 농성키로
	기자회견후 청와대로 행진…경찰 ‘채증장비’ 들이밀며 물리적 방해
	[아이엠피터]세월호 유가족에 엉터리 법안도 모자라 주먹까지
	파행하는 세월호 특조위, 망각과 싸우지 않는 언론
	http://www.pdjournal.com/news/articleView.html?idxno=54999 …
	[비평] 세월호특조위 시행령안 논란, 공영방송은 축소·외면
	세월호관련 모임 및 단체 여러분!!
	그리고 세월호참사의 진실을 원하는 민중여러분!
	유가족분들께 실질적인 힘이 되도록 의견서를 제출해주세요.
	해양수산부가 민중의 반대의견서로 업무가 마비되도록! 힘을 보태주세요.
	현장] 짓밟힌 세월호 유가족…“내가 무슨 짐짝이냐”: https://youtu.be/80xBbA2_Izs
	자식잃은 부모들을 두번 세번 죽이는 악랄한 살인정권 박근혜정권 물러나라!!
	애시당초 자격도 없다!!
	대한민국 역사에서 18대 대통령은 없다!!
	이충재 칼럼] 세월호를 불편해하는 사람들
	[한겨레] 참사 1주기 앞두고
	왜 세월호 희생자 가족과 시민사회단체들은
	'416시간 연속 농성' 시작했나?
	세월호 유가족과 함께 대리기사 폭행 사건에 연루된 새정치민주연합 김현 의원이 어제(30일) 피의자 신분으로 검찰 조사를 받았습니다.
	JTBC-손석희 앵커가 #세월호 범인을 찍은 듯 합니다. http://goo.gl/LUlPqb 당초 특조위는 오하마나호를 세월호 항로 그대로 운항시키며 세부조사 진행예정이었지만 차질이 불가피한 상황입니다.
	'여기 사람이 있어요'라고 외치는 사람들이 있다.
	경찰이 무슨 이유인지 둘러서서 막는다.
	아무도 거기에 사람이 있는 지 모른다.
	세월호에는 아직 살아 있는 사람들이 타고 있다.
	내리지도 구조되지도 못한...
	[신현주의 1분] 세월호 가족들, ‘416시간 농성’ 돌입
	한국일보:[이충재 칼럼]세월호를 불편해하는 사람들http://www.hankookilbo.com/v/c2901094f37f4f31b6aee5b9733f1479 …
	올랑드.메르켈에‘7시간공백’없어
	특위는무력화, 선체인양은 시간끌기
	권력훼방,정치권,개인무관심 달라진게 없다
	세월호의 쌍둥이배로 알려진 ‘오하마나호’의 행보를 두고 논란이 일고 있다
	단독] 정부, 세월호 위자료 8천만원 지급..＂교통사고 수준＂ http://media.daum.net/v/20150330181012425 …
	그 위자료, 국민 성금으로 되돌려 주고 대신 슬픔을 달래는 소주 로 줘라!
	세월호 특별조사위,
	조사 대상이 조사 주체 되는 꼴
	http://www.redian.org/archive/85921
	이석태 "정부, 특별조사위를 면죄부 주는 조직으로 변질"
	[현장화보] 광화문광장 안, 사지 들려 끌려 나오는 세월호 유가족들
	세월호 희생자 위자료가 1인당 8천만원? | 미디어다음
	세월호 진상조사 ‘방해’ 시행령 정부 제정 강행에 유족들 416시간 농성키로
	기자회견후 청와대로 행진…경찰 ‘채증장비’ 들이밀며 물리적 방해
	IHS 마리타임 360, 세월호 가족들, 세월호 조속인양 촉구
	세월호 특별법 시행령안 폐기와 선체 인양을 촉구하며 청와대를 항의 방문하려던 세월호 유가족 등 3명이 경찰에 연행돼 조사를 받고 있습니다
	다시 광장으로 간 세월호 가족들 | 미디어다음
	[민동기의 신문비평] ‘세월호 유가족 외침’보다 박근혜를 주목한 조간들
	'쌍둥이배' 해외로 매각?…세월호 진상규명 차질 불가피 http://mnews.jtbc.joins.com/News/Article.aspx?news_id=NB10828599 …
	박근혜는 쇼의 달인! 복지정책, 세월호진상조사, 방산비리, MB발 해외자원 특감..... 쇼!!!!!!!!! 끝은 없는 거야~~~
	무릎 담요까지 통제하는 경찰.. 광화문 세월호 가족 노숙 농성 현장.. ㅡ.ㅡ
	세월호 유가족에 엉터리 법안도 모자라 주먹까지 | Tistory http://durl.me/8k26ij 진실을 밝힐 의사가 전혀 없음을 보여주네. 덮기 바쁜 바꾸네씨.
	‘시행령 폐기’ 대통령 면담 요구하던 세월호 유가족 2명 연행
	세월호 유가족 “정부, 약속했던 인양계획 지체되고 있다”…416시간 농성 선... http://me2.do/F7ZBiIRI 출처 : MBN | 네이버 통합검색
	이석태 세월호 위원장 "그동안 참았는데…이젠 한계 상황"
	청와대가 유출 시켜
	[단독] 정부, 세월호 위자료 8천만원 지급…“교통사고 수준”
	총리실 산하 심의위 31일 첫회의
	소득없는 학생들, 일실수입을 최저기준으로 산정
	지급신청 기한 고작 6개월…조사 없이 배·보상 끝날판
	[인터뷰] 이석태 세월호 특조위원장 "조사 대상 공무원이 조사 주체로…문제"
	문재인 “정부, 세월호 진상규명 막으려고 작심한 듯
	단독] 정부, 세월호 위자료 8천만원 지급…“교통사고 수준” : 사회일반 : 사회 : 한겨레모바일
	세월호에서 돌아가신 모든 승객과 승무원 여러분들의 명복을 빌며 아직 배안에 계신 분들이 모두 무사히 구조되시길 기원합니다
	요청서한] '416 세월호참사 진상규명 및 안전사회 건설 등을 위한 특별법 시행령(안)'에 대한 http://fb
	그게 뭔지는 알수 없으나, 세월호 진상규명에 이해할수 없는 예산 타령 등 사실상 저토록 일관되게 노골적인 방해를 해대는 박근혜 새누리당 정권에게 세월호란 호환마마보다 더 무서운 것임을 확신하게 된다. 그래서 세월호 인양 더욱더 절실
	도대체 뭘까? 세월호
	[아이엠피터] 세월호 유가족에 엉터리 법안도 모자라 주먹까지 http://durl.me/8k22s4
	허브비누만들기 방문체험학습,학교로찾아가는체험학습,방문체험교실,출장체험학습,교내체험학습,창의체험학습,직업체험학습,창의적체험활동,진학진로: 세월호 사건이후 야외활동이 어려운 현실인 요즘..
	청운동사무소 앞,여학생 두명이 경찰에 갇혀 있습니다. 집에 좀 가게 해달라며 비켜 달라는데 움직이질 않습니다. 지금 이 곳은 민주주의가 아닙니다. 여학생들 갇혀 있는데 집에 가고 싶다는데..경찰이 미쳤습니다
	감금 맞네. 문재인씨. 이럴때 '감금' '인권'이란 단어가 필요한 것입니다. 최소한 세월호 집회에는 민주당 국회의원 한명이라도 돌아가며 지원하실 생각은 해주셔야지요. 그래야 '야당' 이름을 써먹죠
	여야 관악을 총력전...야당 제위여, 총력이란 부정선거 세월호와 같은 중차대한 사건에 기울여야 하는 것...하여, 진실과 정의가 바로 서는 세상이 오면 보궐선거는 여반장...대마를 놔두고 눈앞의 몇점에 총력? 빨판상어는 상어를 잡으면 딸려오는 법이네.
	세월호 1주년이 되기전
	인양소식이 들려오길 바랍니다.
	봄. 세월호 실종자 9명, 유가족을 길바닥에 밤새 떨게한 아침. 세월호 1주기. 멀쩡하리만큼 흐린 아침. 울다 잠들어 멍한 나. 오늘. 2014년 4월 16일. 제자리.
	故이승현 아버지 누나 부녀가 <100kg넘는 모형배를 끌고 팽목항에서 광화문까지 세월호 인양촉구 삼보일배> 길가다 마주치면 응원해 주세요!! 걱정원소유 세월호를 당장 인양하라..
	이분들이 무슨죄가있어 이런고행을 하셔야합니까? 정부는 세월호를 인양하라!! 이 짐승보다 못한것들아
	세월호 진상규명 특별법 시행령안 전면철회 촉구 재외동포 성명서 서명합시다..
	[이충재 칼럼] 세월호를 불편해하는 사람들 http://me2.do/xnl7qhlc 출처 : 한국일보 | 네이버 뉴스
	IHS 마리타임 360, 세월호 가족들, 세월호 조속인양 촉구 - http://goo.gl/PrMCsm via @thenewspro새정치연합은 세월호 인양에 대해 공식입장을 밝혀 주길 바랍니다. 유족들에게 모든 짐을 지운 채 보고만 있을겁니까
	세월호 다큐감독 사무실에 괴한 침입.. 정체는?
	＂세월호 특위, 허수아비 될 우려＂ http://me2.do/5QKkiLto 출처 : 노컷뉴스 | 네이버 뉴스
	새밑년 패인에 대한 모든 체널의 논평이 빠뜨리고 지나가는 가장 중요한 이슈가 있는데 바로 세월호다.
	문재인은 세월호 선동의 중심에 있었고 이런 세월호의 갑질과 정치투쟁화는 보수층 결집의 한 동력이었음은...
	법원, 세월호 집회 후 불법시위 주도한 2명 영장 발부 CBC미디어
	세월호 특위, "시행령 수정안 말장난에 불과"
	미디어다음
	세월호 사건은 대통령과 정부 탓.
	선거 참패는 투표시간과 낮은 투표율 탓.
	내가 머리털 나고 남탓만 하는 인간들 잘되는 꼴을 본적이 단 한번도 없다.
	세월호 유가족 완전히 새됐네 ㅋㅋㅋ 덩실덩실 얼쑤 http://www.ilbe.com/5732433260 노란색만봐도 구토가
	병원으로 후송됐던 유가족도 조사 대상…‘과잉조사?강경진압’ 우려
	세월호 유가족들, 스트레스?과로?시위과정 부상 등 입원사례 급증
	박근혜 대통령님! 세월호는 달라는대로 주고 건지자면 건지고 더 달라면 더주고, 공무원 연금 건드리지 말고, 부패하거나 말거나 놔두고, 노조도 원하는 대로 해주고 ...
	어차피 단임인데, 기업세금도 왕창 올려서 증세도 하고 편하게 살기를 권합니다.
	국회안에 또아리틀고있는 뺄갱이 국민의고혈을 뺄아먹는 흡혈귀를 첫번째로 때려잡아야합니다 세월호의 뺄갱이김XX처럼 청와대앞 처들어가서 "쌍X나와 봐!"박근혜대통령을 향하여 쌍욕행패부리며 위협할때 문좌인은 그의보좌관이었고새누리의원들은미소지었다!이룬개시키들!
	세월호와 용기 있는 공무원 죽이는 사회 (슬로우뉴스)
	세월호 추모집회 연행자 2명 추가 구속
	5.1노동절에 세월호를 빙자한 각종 좌파단체들이 대정부 반대시위를 준비하고 있다. 이번에야 말로 그들의 행동을 제대로 찍어서 국민들앞에 상세히 보도하라. 그리고 그런 놈들은 현장에서 체포하라!
	14~~~고상만 (연극 이등병의 엄마 제작자)?
	130석을 가진 새정련은 결코 작지 않다. 좌고우면 하면서 진짜 야당 지지자 실망시키지 말고 국민이 목숨걸고 지지할 수 있도록 악착같이 싸워달라! 그게 정답이다. 세월호 법안 하나 처리 못하고 1년이 넘게 지지부진. 도대체 언제까지 이렇게 정치할건가!
	지금 문죄인의 트윗터....문재인아, 국만들이 세월호를 얼마나 넌덜머리를 내는데 트위이 세월호냐...가슴에서 노란리본을 계속달고 다니면 느그덜만의 사이비 교다.국민을 위한다면 리본때라.
	‘세월호 집회’ CCTV 입수.. 경찰, 참가자들 감시
	새정연은 전열 추스리고 성완종게이트, 세월호법, 사자방에 전력투구해서 야권의 힘을 보여줘야 한다.그래야만 내년 총선과 정권교체의 꿈이 이루어 진다.
	86일째기도:세월호 희생자 김도언학생의 영혼을 기억하고 기도합니다...
	우리이웃의 아픔... 우리사회의 아픔을 기억하고 함께하기위해 매일 한 분씩 기도해주기로해요...
	문재인 까지마라. 선거날 바로 세월호 특위 농성장 찾은 정치인이다.
	조선일보][NEWS&VIEW] 수정안 遺族요구 거의 수용… 이젠 '세월호 조사' 시작해야 http://bit.ly/1IoCjs7
	세월호법 시행령. 유족들 농성.
	문재인의 전패로 선거는 마무리되었습니다. 저는 몇가지 패인이 있다고 보지만 가장 근본적인 것은 지금 우리가 목도하는 이런 정치로는 안된다는 것이고 야당에 책임이 더 크다고 보기 때문입니다. 세월호를...
	세월호 시행령은 선거의 승패와 무관하게 야권은 막아야 할 이슈다. 선거패배 책임론으로 서로 총질할 이슈가 아니다. 서로 힘을 모아서 싸워야 할 이슈. #GH대선불법자금게이트 도 '선거패배로 동력이 떨어졌다'는 면피발언 삼가고 적극적으로 싸워야.
	병원으로 후송됐던 유가족도 조사 대상…‘과잉조사?강경진압’ 우려
	세월호 유가족들, 스트레스?과로?시위과정 부상 등 입원사례 급증...
	[사설]‘수정’한 것 없는 세월호특별법 시행령 수정안 - 경향신문
	http://news.khan.co.kr/kh_news/khan_art_view.html?artid=201504292310245&code=990101 …
	세월호특별법이 국회를 통과한 것은
	무능 보다 위험한 것 | 뉴스타파 블로그
	http://blog.newstapa.org/strongcat919/1695 …
	세월호 사태를 통해 우리는 대통령 박근혜의 무능과 무책임을 신물 나게 목격했다. 진정 놀라운 건 대통령 박근혜에게 세월호 희생자와
	충무공 탄신 기념음악회 난입한 세월호 시위대
	1년 전 오늘의 세월호 대참사 글 ~~
	세월호참사 380일! 쌍용차! (고공농성) 스타케미칼 339일! 대우조 22일! 택시/생탁 15일! (노숙농성) 전강사조 2794일! 세월호 290일! 기륭, 콜트콜텍, 재능, 동양시멘트, 강정, 밀양, 청도..
	전공노 135명 해직 12년째!
	세월호 특위, 허수아비 될 우려
	http://www.nocutnews.co.kr/news/4406277
	대통령 약속처럼 원만한 해결 되도록 애써 주시길
	#NAME?
	- 부처이름 변경, 민간인 비율 조정 등 부수적인 ..
	미스터탁, '시한폭탄' 발매..."언제 터질지 모르는 나라" 조경이 기자 http://omn.kr/d6ok #OMS_ [인터뷰] 세월호 참사 1주기 맞아 신곡으로 메시지 전한 힙합가수 겸 선교사
	세월호 악몽서 벗어나는 수련시설..운영난은 '여전'
	충북 수련업계 이용률 예년 70% 수준 회복…"숨통 트여" 수련업계 "지원 없이 규제만 대폭 강화" 볼멘소리
	81세 할아버지 세월호 일침 :
	세월호 참사에도 선거만 치르는 야당.
	선거만 치르니 선거는 맨날 진다.
	온 대한민국을 세월호 현수막으로 뒤덮고 국민들 생각도 좀 해줘야지 언제까지 국민들이 세월호로 세월을 보내야 되나? 앞으로 몇년? 생각만 해도 끔찍하고 지겹다.
	세월호 사고를 政爭(정쟁)에 악용하는 데 진절머리가 난 民心이 난동세력과 한 편으로 간주된 새정련을 심판한 것이다. 난동세력이 새누리당 大勝의 1등 공신이 되었다.
	그 사람이 사퇴할 사람입니까? 룰까지 바꿔가면서 박지원씨 밀어낸 인간인데----- RT @newdailynews 초조한 문재인, 뒤늦게 세월호 이슈 띄워봤지만..
	작년선거직전 세월호참사 때문에 차마 웃는 사진을 내걸수 없어서 선거포스터부터 이 사진으로 바꿨는데..아직도 활짝 웃는 사진을 쓰기는 좀..ㅠ
	선거가 끝나고 야권밭에서 여권 후보가 당선되어 크게 분노가 치밀지 모르지만 이제 정치 문제는 내년 총선을 준비해야 한다. 선거결과와 세월호 시행령 결부시키는 것도 경계해야 할 일.
	[팩트TV 4월30일(목) 생중계안내①]
	▶시간:오전10시~
	▶「4ㆍ18 세월호집회에서 드러난 경찰집회 관리의 문제점과 시민통제방안」토론회
	⊙<헌법 위의 경찰, 시민의 힘으로 변화시키자>
	▶장소:프란치스코회관
	새정치 민주연합에 대한 국민 심판의 결과입니다. 1. 세월호 유가족을 정치야욕으로 기만한 죄! ... RT @maekyung 野, 成게이트 호재 두고 적전분열…`심판론`은 안통했다
	세월호 조사위와 유족은 야당에게는 암이고 여당에게는 작은 종기이다. 그들이 극악스럽게 굴수록 그들에게 볼모잡힌 야당은 점점 바닷속으로 빠져들고 여당은 그저 작은 상처만 입을 뿐이다. 국민들은 바보가 아니다.
	새정치 민주연합에 대한 국민심판의 결과입니다. 1. 세월호 유가족을 정치야욕으로 기만한 죄! 2. 세월호 유가족을 이용 국민을 무시하고 우릉하고 스트레스 준 죄! 3. 노란
	국민들은 박대통령의 진심에 찬 조국에 대한 애정을 꿰뚫어 보고 있었다....
	세월호도, 정윤회도, 성완종도 그 어느 것도 박대통령을 굴복시키지 못했다....
	[출처] 박대통령의 진심 국민은 알고 있었다...
	'세월호 1주기, 전쟁터 방불케 한 광화문 집회 현장' 보기 -
	박근혜 정권은 원칙이 없어요. 세월호 시행령만 봐도 그렇고... 뭐든 지들 맘대로인 독재정권.
	분열로 ..ㅜㅜ단결해서 힘을 모아야함에도..세월호 가족들 어쩌냐..ㅠㅠ
	세월호 유가족 완전히 새됐네 ㅋㅋㅋ 덩실덩실 얼쑤 http://www.ilbe.com/5732433260 노란것들 없애라
	소수라도 정도를 지키는 선명야당이 있음 좋겠다 대선부정도 외쳐주고 세월호 유가족곁에 머물며 싸워주는 야당 무엇보다도 친일파 척결하는데 앞장서서 종북몰이에도 굴하지 않고 목숨걸고 싸워줄 야당 하나 생겨 통일도 빨리 이뤄냈음 좋겠다
	국내 국제사회에서 발생하는 여러 인명사고 중에 하나인 세월호, 대한민국 '세월호'로 얼마나 많은
	국가적 낭비를 했는지, 정부와 정치권은 심각하게 생각해야 한다. 국민은 '세월호'는 청해진의...
	자유한국당은 30일 서울시의 서울광장 보수단체 천막 강제철거를 "보수진영 탄압"으로 규정하면서 비판했다.
	한국당 정태옥 원내대변인은 논평에서 "박원순 서울시장은 진보정권이 출범하자마자 기다렸다는 듯이 서울광장 천막을 철거하는 등 보수진영에 대한 탄압을 당장 중단해야 한다"고 밝혔다.
	정 원내대변인은 "서울시는 서울광장에 설치된 보수진영의 41개 천막을 강제철거하면서 광화문 광장의 세월호 천막은 14개 중 3개만 철거하기로 했다"면서 "똑같은 불법 천막에는 똑같은 법이 적용돼야 할 것"이라고 지적했다.
	그러면서 "서울시는 두 광장에 기준을 똑같이 적용해 모두 공평하게 서울시민에게 돌려줘야 한다.
	서울시의 공평하고 합리적인 판단을 촉구한다"고 덧붙였다.
	대한민국애국시민연합,
	“서울광장 태극기천막, 20명 거주 현장에 1천 명 동원
	강제철거는 박원순의 행정폭력”
	<성명서>
	태극기천막은 불법 세월호천막을 용인한 박원순 시장 때문이었다.
	세월호천막은 합법? 태극기천막은 불법?…이상한 시장 박원순
	박원순 시장이 30일 새벽 6시 20분쯤 시청광장 태극기천막 강제철거를 행정대집행의 이름으로 단행했다. 당초 천막을 설치하게 된 동기는 세월호를 정치적으로 이용한 좌파단체의 광화문 불법천막에 대응하는 차원에서 진행되었으며, 태극기천막 집행부는 박원순 시장이 세월호 불법천막을 철거하면 태극기 천막도 철거하겠다고 선언했다.
	그런데 불법, 정치 천막인 세월호는 3년을 넘기고, 숱한 민원이 쏟아져도 방조, 방관하던 박원순 시장이 불과 4개월 운영된 태극기 천막에 그것도 불과 20여 명이 있던 현장에 1천여 명의 용역, 공무원을 동원한 대형 군사작전으로 태극기천막을 철거한 것은 행정편의주의, 행정권 남용, 형평성 상실 등 비난받아 마땅할 일이며 합법의 이름으로 행정폭력을 행사한 것이라 아니할 수 없다.
	그동안 서울시는 태극기천막 관계자 7명을 공무집행방해 등의 혐의로 경찰에 고발, 불법장소 사용으로 6천여만 원 사용료 청구를 했다고 밝혔지만, 세월호천막에 대해서는 어떤 행정명령을 했는지 밝히지 않고 있다.
	박 시장은 태극기 천막을 강제 철거하기 전 세월호 천막에 대해서도 철거를 권유했어야 하며, 서울시민과 국민을 위해서도 2개 지역의 천막을 동시에 철거했어야 했다. 서울시민 모두의 시장으로서 역할을 저버리고 세월호의 불법, 정치 천막에 대해 관용을 넘어 방치로 일관하고, 태극기천막은 강제 철거한 행정폭력 사건에 대해 박원순 시장은 시민이 납득할 수 있는 해명이라도 해야 한다.
	20명 거주 현장에 1천 명 동원 강제철거는 박원순의 행정폭력이었다.
	철거현장에 있던 어머니들은 “... 광화문 천막도 불법인데 여기만 철거한다는 건 누가 봐도 형평성에 어긋난다”며 박원순 시장을 질타했으며, 60대 남성은 “우리는 처음부터 광화문 천막이 철거되면 우리 스스로 철거하겠다는 입장을 밝혀왔다”며 “언론이 편파보도하고 경찰도 정부 편”이라며 권력 행사자들의 무원칙, 부정의에 항변했다.
	박원순 시장을 대리해 김인철 서울시 행정국장은 “시민의 자유로운 광장이용이 보장될 수 있도록 불법적인 광장 무단사용에 대해서는 법과 원칙에 따라 엄격하게 대처할 예정”이라는 궤변을 늘어놓고 있지만, 서울광장 태극기천막의 근원은 광화문 세월호 불법 천막 때문이었다. 박원순 시장이 세월호 불법을 용인하지 않았으면 또 다른 불법인 태극기천막이 태어나지 않았을 것이다. 태극기천막은 세월호 천막의 복제품이며, 세월호천막이 사라지면 태극기천막도 사라지는 불법을 고발하고 법치를 요구하는 건강한 시민저항의 상징물이었다.
	박원순 상대 시민저항 폭력을 행사해야 사회정의를 찾을 수 있지 않겠는가?
	대한민국애국시민연합은 사회정의를 엿장수에게 팔아먹은 박원순 시장과 김인철 국장을 고발하고, 불법 세월호천막에 대한 행정대집행, 광장사용료 청구를 요구하는 시민행동을 전개하고자 합니다. 건강한 시민의 정의로운 폭력이 행사되어야만 사회정의가 구현될 수 있다면 망설일 이유가 없지 않은가?
	정의실현을 위한 변호인단
	시민행동 동참을 원하는 애국시민 개인 및 단체
	기타 가능기부를 하실 분
	이상의 분들은 애국연합 02-540-4834 또는 02-720-3332(팩스)
	이메일 unitedkorean@naver.com 으로 연락 주시면 감사하겠습니다.
	악의 집단을 정리하는 길은 선한 자들의 분별력과 지혜 그리고 정의로운 행동에 달려 있습니다.
	태극기를 든 애국시민들은 지난 5개월을 회고하며 새로운 판단, 새로운 행동을 해야 합니다. 합리적 시스템으로 대적하지 못하면 종북좌파와의 전쟁에 절대 승리할 수 없습니다.
	아직 늦지 않았습니다. 뭉칩시다! 대한민국을 부정하는 사악한 세력을 몰아내고 우리 아이들이 살아갈 내일을 위해 우리가 시대 사명자 역할에 충실 합시다.
	박원순시장님의 어려운 결정에 광화문광장의 세월호천막이 누가 될까 미안하기만 합니다.
	광장의 세월호천막은 집회장소가 아닌 추모와 기억의 광장이 되도록 노력하겠습니다.
	서울시, 서울광장 불법천막 강제 철거 돌입
	세월호 천막과는 다르죠. 세월호는 아직 유해 수습도 안되었고, 진상규명도 안되었구요. 저 사람들 탄핵반대집회 아닌가요? 탄핵 끝났는데 철거해야죠. 아직도 저러고 있는줄 몰랐네요.
	텐트,청와대특수활동비로 샀을겁니다.
	증거물보존신청합니다. @wonsoonpark
	세월호는 진짜 대한민국의 역사입니다
	힘내세요^^
	광화문에 촛불기념관과 세월호기념관이 세워지길 희망합니다.
	박원순 시장님과 상의하셔서
	법적 절차에 따라 추모의 광장이 만들어 졌으면 합니다
	세월호 아픔은 국민의 가슴속에 아픔이니
	같이 함께 할 수 있도록.....
	함께 하고 있습니다 힘 내세요!!!
	속이 다 시원하네~
	세월호 천막도 이제는 축소하거나 안산으로 이동하든가 아니면 소규모 추모관 정도로 바뀌어야 할 듯 합니다.
	결정적으로 서울시에 등록되지
	않은 불법텐트만 철거니깐
	다르죠
	잘 하셨습니다. 시위문화를 해보지 못한 나이드신 분들. 저분들이 시대에 뒤쳐지는 분들입니다. 품위있게 나이 먹어가면 좋으련만....
	역시 울 박시장님...
	원순언니의 뚝심..
	정의와 진실을 밝히려는 세월호 텐트와 거짓과 위선의 텐트가 어찌 같겠습니까? 시민들은 언제나 세월호를 지지합니다. 건강하세요~^^
	미안해 하시지도 고마워 하시지도 마시고 다 밝혀질때까지 힘내셨으면 좋겠습니다!! 박시장님도 아마 같은 마음이실거라 생각해요 우리가 뽑은 시장님이니까요^^
	미안한 마음 거두세요..
	철거된 불법천막들은 세월호 천막과는
	전혀 다릅니다.
	결이 다릅니다!!!걱정마세요~~~늘 힘내시란말밖에 드릴 말씀이 없네요
	대승적 차원에서 이제는 광화문광장 추모천막도 걷는게 어떨까요? 대통령에 힘 도 실어줄겸?빌미를 주지 맙시다
	미안해 하심에... 마음 아픕니다
	건강하세요...
	박원순 시장이 알게모르게 진짜 일을 부지런히 잘하시는것 같습니다.. 국민들 눈높이에도 잘맞고요
	광화문 세월호 천막은
	국민의 청와대고
	촛불시민의 심장입니다.
	이 나라 주권이
	국민에게 있음을
	확인하는 자리입니다
	미수습자들이
	여전히 다 돌아오지 못했고
	진실은 봉인되고
	책임자는 처벌되지 않았습니다.
	어직 갈길이 멉니다.
	끝까지 독하게 함께합니다.
	역쉬 원순씨 ~~~
	힘내시라, 한양사또!
	담마진
	우병우
	별이 된 아회들
	콧털 하나라도 관여된 색히들
	다 디졌어
	이런 걱정까지 하시게 됐군요...시장님의 결정이 맞을 겁니다. 힘내세요
	힘내세요
	시원한 잔듸를 보겠네요 ^^
	어제 사진전시 잘 보고 국화꽃도 얹고 왔습니다... 너무좋던데요. 세월호 천막은 꼭 있어야합니다.
	친박집회에서 말만 그러했지 정작 철거 들어가니 순순이 응했다고 하는 걸 보면 실은 그들도 그만둘 핑계거릴 찾고 있었던 건지도 모릅니다. 속으론 반길지도요. 그 모임 구성원 중엔 사익에 눈이 먼 이들도 상당할테니까요.
	그들의 천막의 용도와 세월호의 천막의 용도는 다르잖아요. 그러니 너무 미안해 하지마세요. 유가족 여러분들이 그러시면 국민들은 더 죄스런 마음이니...
	참.. 이런 마음씨를 가진 분들을......... 생각할수록 억장무너져 한 혼잣말입니다.
	뭐가 미안해요
	뭐가요 ?
	내가 당신한테 미안한거지 ?
	다른 추모공간이 생기기 전에 철거라니, 많이 아쉽네요.
	전혀 다릅니다. 지나갈때마다 들러 추모하겠습니다. 진상규명될때까지 가 이후에도 잊어서는 안되는 일입니다.
	치울 것들은 치워야지요, 무엇을 치우고 무엇을 남겨둘지는 명백하니까요. #이게다아당때문이다.
	태극기를 범죄단체 심벌로 만든 것들...이게 끝이 아니길...
	서울시장님! 감사합니다~ 응원합니다~
	취지부터 다른 천막입니다. 국민은 앞으로도 세월호 가족과 함께할 것을 믿습니다.
	김 영 오 님 반가워요 아 침 맛 잇 게 드 세 요 한 주 잘 보 내 세 요 더 운 데 물 을 자 주 드 시 고 오 후 에 도 행 복 하 세 요
	입에 담지못할 플랜카드들고
	셩소수자 반대 운운하는 기독교 단체들
	제발 막아주셍요 !
	시장님. !!
	미안하긴요...
	절대그런말은하지마세요
	모두의아픔이예요..
	[앵커]
	우병우 전 민정수석 뿐 아니라 2014년 당시 법무부장관이던 황교안 전 총리도 '세월호 수사 외압'에 관여했다는 의혹이 추가로 제기됐습니다. 청와대와 법무부가 어떤 식으로 세월호 수사에 압력을 가했는지 재수사해야 한다는 목소리도 커지고 있습니다.
	먼저 이서준 기자가 보도합니다.
	[기자]
	2014년 10월, 검찰의 세월호 참사 수사팀은 구조에 실패했던 해경 123정장을 업무상과실치사 혐의로 구속해 재판에 넘겼습니다.
	당시 우병우 전 청와대 민정수석이 수사를 방해한 장본인으로 지목됐지만, 최근 검찰의 우병우 수사팀은 이를 무혐의 처리하고 수사를 끝냈습니다.
	그런데 우 전 수석뿐 아니라 당시 황교안 법무부장관도 수사에 외압을 넣는데 관여했다는 의혹이 제기됐습니다.
	황교안 당시 장관이 김주현 당시 법무부 검찰국장을 통해 업무상 과실치사 적용을 못하도록 대검찰청과 세월호 수사팀을 압박했다는 겁니다.
	하지만 결국 수사팀 뜻대로 해경 123정장을 업무상과실치사 혐의로 기소하자, 황 전 장관은 한달 여 뒤에 수사팀을 지휘한 변찬우 당시 광주지검장을 불러 질책한 것으로 전해졌습니다.
	변 전 지검장은 황 전 장관의 질타를 받은 뒤 두 달 여가 지나 후배 기수가 맡고 있던 대검 강력부장으로 이동했습니다.
	당시 황교안 장관과 법무부가 세월호 수사팀에 압력을 가했는지 재수사가 필요하다는 목소리가 커지고 있습니다.
	세월호 현장 근무 후 투신 경찰관, 3년만에 순직 인정
	(진도=연합뉴스) 장아름 기자 = 세월호 참사 현장에서 근무하다가 진도대교에서 투신한 경찰관이 3년만에 순직을 인정받았다.
	29일 전남지방경찰청에 따르면 최근 진도경찰서 소속 고(故) 김모(사망 당시 49세) 경감의 '공무상 사망'이 공무원연금관리공단으로부터 인정됐다.
	김 경감은 2014년 4월 16일부터 두 달 넘도록 진도 실내체육관과 팽목항에서 상주하며 희생자 시신을 확인해 유가족에게 설명해주고 가족들의 고충을 범정부사고대책본부에 전달했다.
	그는 아내에게 전화로 '(희생자들이) 안쓰러워 못 보겠다'며 울며 호소하기도 했다.
	김 경감은 2014년 6월 26일 오후 9시 55분께 진도대교에서 바다로 투신해 숨졌다.
	경찰은 당시 경위였던 계급을 1계급 특진하고 순직 처리를 추진했다.
	공무원연금관리공단은 김 경감이 생명과 재산의 위험을 무릅쓰고 직무를 수행하다가 사망한 '위험 직무 순직'이나, 직무 수행 중 사고 및 관련 질병으로 숨진 '공무상 사망' 모두 해당하지 않는다고 판단했다.
	그러나 지난해 6월 서울행정법원이 고인의 죽음을 업무상 재해로 판결한 데 이어 지난달 항소심에서도 같은 판결이 나왔고 공단이 상고를 포기하면서 확정됐다.
	마음이 여리신분이네요 에휴.....
	기성세대의 마지막 꽃인 문재인 정부 할일은 새 사고 갖춘 젊은 세대에 새 길 열어주는 것”
	전남대 철학과 김상봉 교수는 지난 26일 경향신문과의 인터뷰에서 “광장의 촛불이 일회적 봉기로 끝나지 않고 새로운 시대를 견인하는 출발점이 돼야 한다”고 말했다. 경향신문 자료사진
	전남대 철학과 김상봉 교수는 지난 26일 경향신문과의 인터뷰에서 “광장의 촛불이 일회적 봉기로 끝나지 않고 새로운 시대를 견인하는 출발점이 돼야 한다”고 말했다. 경향신문 자료사진
	네가 나라다’ 출간한 ‘거리의 철학자’ 김상봉 교수
	새 국가모습은 ‘사랑의 나라’, 기성세대는 이미 고갈돼 젊은 세대에 길 비켜줘야
	지난 몇 달 사이 한국 사회는 혁명에 가까운 변화를 경험하고 있다. ‘이게 나라냐’고 묻는 시민들이 촛불을 들고 대통령 탄핵을 이끌어내고 그 결과 새 정부가 들어섰다. 그러나 촛불혁명의 주역이었던 대다수 시민들이 바라는 것은 정권교체 이상의 발본적 변화다. 한국 사회가 만들어가야 할 새로운 국가의 모습은 무엇이어야 할까.
	거리의 철학자’ 김상봉 전남대 철학과 교수(57)는 최근 출간한 <네가 나라다>(도서출판 길·사진)에서 그 국가는 ‘사랑의 나라’가 돼야 한다고 말한다. “전봉준이 꿈꾼 나라, 전태일이 꿈꾸었던 나라, 윤상원이 꿈꾸었던 나라를 알기 쉽게 이름하자면 사랑의 나라가 아니겠어요? 사랑이 단순히 가족이나 사사로운 인간관계의 원리가 아니라 사회와 국가의 원리가 되는 세상 말입니다.”
	<네가 나라다>는 한국인들이 지금까지 어떤 길을 거쳐 박근혜 탄핵이라는 성취에 도달했는지를 돌아보고 앞으로 우리가 갈 길은 무엇인지를 정리한 책이다. 책은 실제 대화와 질문을 토대로 가상 대화 형식으로 쓰였다.
	김 교수는 지난 26일 통화에서 “세월호 세대를 위해 쓴 책”이라고 말했다. “광장의 촛불이 일회적 봉기로 끝나지 않고 새로운 시대를 견인하는 출발점이 돼야 합니다. 그 주역은 기성세대가 아니라 ‘세월호 세대’인 20대입니다.”
	김 교수는 해방 이후 한국 사회가 ‘전쟁의 폭력이 지배하는 세상’에서 ‘전쟁과 같은 경쟁이 지배하는 세상’으로 이행했다고 말한다. 분단의 혼란과 전쟁의 참상을 겪으면서 한국인의 내면에 자리 잡은 삶의 원리가 죽음 앞의 생존에 대한 공포였다면, 1987년 민주화 이후 30년을 지배한 것은 경쟁에서의 낙오라는 또 다른 공포였다. 국가는 이 과정에서 국민을 보호하는 대신 스스로 주인으로 행세하면서 폭력을 행사하거나 경쟁을 조장했다. ‘박정희 신화’는 그러한 폭력적 국가 체제가 남긴 상흔의 다른 이름이었다.
	한국인은 4·19, 부마항쟁, 광주항쟁, 6·10항쟁을 거쳐 최근 촛불혁명에 이르기까지 시민 저항을 통해 국가 폭력에 대항해왔다. 김 교수는 “(한국 현대사는) 어쩔 수 없다고 생각하는 굴종을 박차고 일어나, 점점 더 많은 사람들이 우리는 머슴이
	“기성세대의 마지막 꽃인 문재인 정부 할일은 새 사고 갖춘 젊은 세대에 새 길 열어주는 것”
	아니라 주인이다, 노예가 아니라 자유로운 시민이라는 것을 자각하고, 그 자각에 걸맞게 싸워온 역사”라고 말했다.
	문제는 싸움이 끝나면 다시 일상으로 돌아가 폭력에 순종하고 국가 폭력이 임계점에 도달하면 또다시 싸움에 나서는 끝없는 순환이 이어졌다는 점이다. 이런 맥락에서 촛불혁명에 주목해야 하는 이유는 그것이 “이제 한국인들의 절대다수에게 최소한 권력자의 개돼지로 살지는 않겠다는 분명한 자각과 의지가 일종의 지적 성격으로 확립되었음을 증명한 사건”이었기 때문이다. 김 교수는 앞으로 한국 사회가 일시적 후퇴는 겪을 수 있어도 원점으로 퇴행하는 일은 없을 것이라고 전망했다.
	남은 것은 ‘일상의 파시즘’을 극복하는 것이다. 그가 말하는 일상의 파시즘이란 일상의 영역에서 억압하는 사람과 억압받는 사람 사이에 존재하는, 권력에 대한 내면화된 굴종을 뜻한다. 그는 “우리들 한 사람 한 사람이 일상에서 남을 권력으로 억압하려 하지 않는 평등한 시민 의식과 부당한 억압에 대해 분명한 의사 표시를 하는 용기를 가져야 한다”고 말했다.
	‘일상의 파시즘’을 극복하고 ‘사랑의 나라’의 청사진을 설계하는 과제는 기성세대의 몫이 아니다. “기성세대는 고갈됐어요. 기성세대가 정말 해야 할 일은 젊은 세대를 위해 물러나주고 길을 비켜주는 겁니다. 아무런 새로운 것도 잉태할 수 없는 사람들이 여전히 자기들이 세상의 주인이라고 착각하면서 모든 일을 스스로 다 처리하고 해결하겠다고 버티고 있는 것이야말로 심각한 비극입니다.”
	김 교수는 “문재인 정부는 기성세대의 마지막 꽃”이라고 말했다. “기성세대가 썩어빠진 세대는 아닙니다. 노무현 전 대통령은 우리 세대의 순정한 의지를 보여줬습니다. 하지만 선의만으로 역사를 만들지는 못합니다. 문재인 대통령이 하고 있는 일은 상식의 회복이죠. 하지만 역시 그것만으로 새 나라를 만들진 못해요. 새로운 사고를 갖춘 젊은 세대만 할 수 있는 일입니다. 그들에게 새 길을 열어주는 게 지금 정부가 해야 할 일입니다.”
	.차기대통령등 장관들은 2.30대에서
	반드시 나와야하니,2.30대들은 지금
	부터 정치개혁을위해서 촛불혁명을
	내일부터 일으켜야한다!야당구케의원
	들중에 구시대놈들을 모두색출하여
	제거하고퇴출시키는데 촛불혁명으로
	실천하자!
	출항 반대 정황도…복원되는 데이터 속 그날의 '진실'
	[JTBC] 입력 2017-05-26 21:08 수정 2017-05-27 00:31
	JTBC 소셜라이브 - 사회부
	매일 저녁 8시 JTBC 뉴스룸에서는 진실이 뉴스가 됩니다
	안내
	JTBC 뉴스는 여러분의 생생한 제보를 기다리고 있습니다.
	크게 작게 프린트 메일
	URL 줄이기페이스북트위터
	선체조사위, 세월호서 나온 휴대전화 2대 복원
	참사 뒤 자살한 단원고 교감, 출항 반대 정황
	[앵커]
	그럼 목포신항에서 취재 중인 이가혁 기자 연결해 좀 더 자세히 들어보겠습니다.
	이가혁 기자, 희생된 단원고 교사의 스마트폰 복구 내용을 봤는데, 어떻게 공개된 건가요?
	[기자]
	세월호 배 안에서 수많은 유류품이 나오고 있는데, 그중에는 희생자가 남긴 스마트폰, 디지털카메라, 노트북 등이 상당수 있습니다.
	오늘(26일) 이곳 목포신항에서 처음 열린 선체조사위원회의 소위원회 회의에서 복구한 전자기기의 일부 내용만 유족 협의를 거쳐 공개를 한 겁니다.
	복원이 가능할 것으로 우선 분류된 스마트폰 15대를 서울의 민간 디지털 포렌식 업체가 넘겨받아 작업한 끝에 이 가운데 2대에서 데이터 전체를 복원했습니다.
	소지자의 실명은 가족들의 뜻에 따라 공개하지 않고, 단원고 J교사, K학생이라고만 표현하기로 했습니다.
	[앵커]
	J교사의 스마트폰에, 카카오톡 메시지 안에 참사 바로 전날, 단원고 교감이 출항에 반대했던 정황도 담겼다고요?
	[기자]
	참사 전날 세월호가 인천항을 출항하기 전 J교사가 발송한 카카오톡 메시지 중 두 개가 공개됐습니다.
	오후 6시 42분 "안개로 못 갈 듯", 오후 7시 2분에는 "교감은 취소를 원한다"는 내용입니다.
	알려진 대로, 세월호는 참사 전날인 2014년 4월 15일 오후 6시 30분쯤 출항할 예정이었지만 안개로 인한 시정주의보 때문에 출항하지 못하다가 주의보가 해제된 뒤에 출항 허가를 받고 같은 날 밤 9시쯤 출발했습니다.
	당시 단원고 교감이 출항을 하지 않고 수학여행 일정을 취소하길 원한다고도 볼 수 있는 대목입니다.
	[앵커]
	당시에 단원고 교감은 생존했습니다만, 안타깝게도 참사 이틀 뒤에 스스로 목숨을 끊었는데요. 이번에 명예 회복을 하는 계기가 될 수도 있겠어요?
	[기자]
	단원고 강민규 교감은 참사 당시 생존했지만, 참사 발생 이틀 뒤에 스스로 목숨을 끊었습니다. 당시 "200명의 생사를 알 수 없는데 혼자 살기에는 힘에 벅차다. 나에게 모든 책임을 지워달라. 내가 수학여행을 추진했다"는 유서를 남겼습니다.
	오늘 공개된 메시지를 통해 강 교감이 참사 당시 출항을 반대한 정황이 좀 더 구체적으로 밝혀지면 '자살'이라는 이유로 순직 처리를 받지 못한 강 교감의 명예도 회복될 수 있을 것으로 보입니다.
	선체조사위 관계자도 "인천 앞바다 안개가 진도 앞바다에서 배가 침몰한 원인과 직접적인 관련은 없지만, 학교 관계자들이 출항 여부를 논의한 것도 가족들 입장에서는 짚고 넘어갈 부분이라고 판단해 공개했다"고 밝혔습니다.
	[앵커]
	스마트폰의 정상 작동이 멈춘 시각도 추정이 가능하다던데요, 침몰 당시 상황을 더 명확히 파악하는 데 참고가 되겠죠?
	[기자]
	마지막 메시지를 읽지 않은 시각, 데이터 전송이 중단된 시각 등을 통해 스마트폰 정상 작동이 멈춘 시각이 추정 가능합니다.
	J교사의 스마트폰은 참사 당일 오전 10시 1분, K학생의 스마트폰은 오전 9시 47분에 정상 작동이 멈춘 것으로 나타났습니다.
	이 시각에 당사자들이 휴대전화를 분실했거나 스마트폰이 있던 장소가 침수됐다고도 추정할 수 있습니다.
	선체조사위원회는 이같이 디지털 기기가 속속 복원되면 그 데이터를 넘겨받아 침몰 당시 상황을 파악하는 데 참조할 예정입니다.
	[단독] "자살한 단원고 교감에 해경이 욕설" 증언 나와
	문형구 기자 입력 2016.05.26. 09:06 댓글 1080개
	20여명 구하고 저혈당 쇼크상태서 강압수사 받은 정황… 유족들 “진실 밝혀달라”
	[미디어오늘 문형구 기자]
	세월호 침몰 이틀후인 2014년 4월18일 자살한 고 강민규 단원고 교감에게, 해경이 욕설을 하는 등의 강압적 수사를 했다는 진술이 있었던 것으로 확인됐다.
	특조위가 지난 3월 세월호의 조기수 이아무개 씨로부터 확보한 진술에 따르면 당일 이 씨는 단원고 강 교감의 옆 칸에서 조사를 받았는데, 해경이 강 교감에게 “바른 말을 하라며 ‘이 XX, 저 XX’하는 막 욕설이 들렸“다는 것이다.
	단원고 수학여행의 인솔책임자였던 강 교감은 학생과 시민 20여명의 탈출을 돕고 저혈당 쇼크 상태에서 구조된 것으로 전해진다. 그러나 강 교감은 적절한 치료를 받지 못한 채 해경으로부터 장시간 조사를 받았다.
	▲ 고 강민규 단원고등학교 교감의 생전 모습. 사진제공=유가족.
	강 교감은 다음날인 17일 밤 종적을 감춘 뒤 18일 오후 진도체육관 뒷산에서 목을 매 숨진 채로 발견됐다.
	강 교감은 “모든 책임을 지고 갑니다”라며 “내 몸뚱이는 불살라 배 침몰지역에 뿌려달라”는 유서를 편지지 한 장의 앞뒤에 작성해 남겼다.
	강 교감은 제자들을 지키지 못하고 살아남았다는 자책감에 자살한 것으로 알려져있다. 그러나 강 교감이 저혈당 쇼크 등 심신이 매우 불안정한 상태에서 장시간 조사를 받았고, 이 과정에서 강 교감에 대한 욕설이 있었다는 진술이 확보됨에 따라 강압수사 여부에 대한 규명이 필요해 보인다.
	특히 해경은 당시 선내 진입도 하지 않는 등 안이한 구조 행위와 관련해 질타를 받던 상황이었다. 해경이 단원고등학교의 인솔 책임을 진 강 교감에게 무리하게 강압수사를 하지 않았는지 의심되는 대목이다.
	강 교감의 자살 사건 당시, 김현 새정치민주연합 의원은 “해경은 사고현장에서 즉시 신원을 확인해 구조작업과 조사 및 수사를 했어야 할 선원들은 방치한 채, 단원고등학교 교감선생님에 대한 조사에 열중했다”며 “조사에 따른 어떠한 부작용은 생각지 않은 채, 배의 침몰원인과 사고당시의 상황을 제대로 알지 못하는 강 교감에 대한 참고인 조사가 그토록 빨랐어야 하는지 의문이며, 이에 대한 철저한 진상규명을 촉구한다”고 지적한 바 있다.
	강 교감의 부인 이미희 씨는 미디어오늘과의 통화에서 “9시간인가 조사를 받았다고 하더라”며 “엄격하고 자존심이 강한 사람이다. 강압수사가 있었더라도 누구한테도 얘기하지 않았을 것”이라고 말했다.
	고 강민규 교감선생님의 딸 강민영(가명) 씨는 “아버지를 뵀을 때, 아버지가 원래 눈빛이 굉장히 선명하신 분인데 흐리셨다. 초점도 저희랑 아예 안 마주치시고. 그래서 물에서 나오셔서 저러신가 그렇게만 생각하고 올라왔는데 이미 수사는 받으셨던 상태였고 다음날 그렇게 되셨다”며 “아버지께 무슨 일이 일어났는지 꼭 밝혀달라”고 말했다.
	조기수 이씨의 진술에 나오는 욕설을 한 수사관의 신원은 파악되지 않은 것으로 전해졌다. 강 교감은 선원들과 함께 목포해경에 이송된 이후 장시간 조사를 받았는데, 현재 남아있는 강 교감의 진술조서는 4월15일부터 세월호 탈출 때까지의 시간대별 상황을 적은 자필 진술서 한 부와 문답형식의 진술조서 한 부가 전부다.
	강 교감의 진술조서에 이름이 나온 당시 서해해경청 소속 임아무개 경사는 “주변에 선원들 조사도 있고 해서 사람들이 많았다”며 “참고인 신분인데 욕설이나 그런 건 있을 수 없다”는 입장을 밝혔다. 그는 ‘다른 사람이 강 교감을 조사한 적이 있느냐?’는 질문에 대해 “그 부분은 모르겠다. 저는 조사를 끝내고 바로 팽목으로 갔다”고 답변했다. 당시 목포해경(현 목포해양경비안전서)에 대해서도 미디어오늘은 여러차례 취재를 시도했으나, 답을 듣지 못했다.
	세월호 침몰 당일 강 교감의 참고인 진술은 영상 녹화가 되지 않은 것으로 알려졌다.
	굿 안 하면 또 위험..세월호 유족에게 1억 챙긴 무속인
	(수원=연합뉴스) 최종호 기자 = 세월호 참사 유족에게 굿을 하지 않으면 다른 가족도 위험하다며 억대의 굿 비용을 받아 챙긴 무속인이 재판에 넘겨졌다.
	수원지검 형사2부(부장검사 이선봉)는 사기 혐의로 김모씨를 불구속기소했다고 27일 밝혔다.
	김씨는 세월호 참사로 남편을 잃은 A씨에게 2015년 6월 "신 기운이 있어서 남편이 사망했다"며 내림굿을 받게 한 뒤 굿 비용 1억원을 받아 챙긴 혐의를 받고 있다.
	A씨는 "신 내림을 받지 않으면 남동생도 위험하다"는 김씨의 말을 듣고 불안함에 돈을 건넨 것으로 조사됐다.
	김씨는 산기도와 법당 물품 비용 등으로 2천500만원을 추가로 받아내기도 했다.
	A씨는 이후 사기를 당했다는 생각에 돈을 돌려 달라고 요구했지만 거절당하자 지난해 7월 경찰에 김씨를 고소했다.
	검찰은 김씨와 A씨가 주고받은 대화 내용이 담긴 녹취록 등을 토대로 죄질이 나쁘다고 판단, 최근 김씨에 대한 구속영장을 청구했지만 기각되자 불구속으로 재판에 넘겼다.
	검찰 관계자는 "김씨가 혐의를 부인하고 있지만, 녹취록 등 증거가 있어서 공소유지에는 문제가 없을 것"이라고 말했다.
	가족 목숨으로 협박하는것도 어이없는데 큰 상처입은 세월호 유가족에게 그들이 겪은 고통을 이용해 사기를 치는것들이 있다는게 어이없을 정도로 놀랍습니다. 인간이길 포기했다면 인간들과 떨어져 살아야합니다. 죄질이 아주 더럽습니다.
	유족의 보상금을 노리고 접근하는 똥파리들을 쫓아 버려야 하는데, 워낙 상처를 입은 마음이라 피해를 당하는 것 같네요. 에휴~
	엥? 1억을 챙겼는데 불구속? 이게더 멘붕이군요
	가장 마음이 무너졌을 때를 노리는 인면수심의 것들...
	부디 법이 현명하게 판단내리길 바랍니다.
	사기당한 유족이 백번 이해갑니다 무속인이 나쁜사람 얼마나 답답하면 굿을 했을까 그걸 이용해 쳐먹은 자가 천벌 받을짓
	늘 쓰레기는 존재하죠.
	후원금 사기부터 ㅠ.ㅠ
	우리나라는 이 무속신앙 사이비가 문제입니다. 박근혜 최태민의 인연이 그토록 오래고 질기고 광범위한 것도 다 최태민이 접신한 대무당이기 때문입니다. 구국선교단의 아류들 잔류들이 기독교에서 뿌리뽑히고 기독교가 정화되어야 합니다.
	정말 해도해도 너무하네! 어쩜들 저러지. 아무리 돈에 눈이 멀어도 그렇지 사기 칠 때가 따로 있지 어디 유가족분한테 몹쓸 짓을 하지? 지푸라기 잡는 심정으로 하루하루 버티며 사는 그런 분들한테...
	에이 퉷!!!
	기소유예말고 징역 살길!!
	정말 말종이네요 ㅡㅡ
	하...정말 욕이 끝없이 차오릅니다. 천벌받을 인간이다.
	나쁜사람들...
	화가 나네요...ㅠㅠ
	깊은 슬픔과 상실감으로 이성적 판단이 불가능한 이들에게 다가가 자신의 이득을 취하기 위해 거짓으로 꾀는 저런 자들이 가장 사악한 것들!!
	저런인간은 진짜 가중처벌해야 합니다
	암환자에게 가짜약 팔아먹는 사기꾼 새끼들도요
	우리 나라 고유 문화를 미개하게 만드는데 일조하는 무속인들, 타인의 아픔과 고통 앞에서 돈놀이 하면서 사기치다니 용서가 안 되네요.
	현실이 지옥이네요 그래도 좋은일만 생각하세요
	그렇네요. 무속인을 믿는 사람도 문제지만
	그런 큰 사고를 겪으니 마음이 약해진 부분도 있었겠죠. ㅠㅠ
	힘내세요 ~!
	가장 힘들때 어딘가에 기대고 싶은 마음과 불안심리를 이용한 범죄라니..??
	와~진짜 이런 악랄한 인간도 있구나?
	이런 ㅆㄹㄱ들은 좀 사형 시켰으면...
	어디 등쳐먹을 데가 없어서 하필;;;
	허허허;
	아... 정말 꼭 제대로 처벌받길. 유가족분은 얼마나 힘들고 답답하셨으면 그러셨을까요.. 마음이 기댈곳이 없으니 그러셨겠죠 ㅠㅠ
	당신은 사기쳐서 위험!!!
	고로 콩밥 먹으러 감옥으로 3개씩
	믿는 사람을 뭐라 그럴게 아니라 사기 친 사람을 나무라해야되지 않을까요
	애라이 죽일놈들 사기 칠걸 치라
	무속인들은 자신의 운명도 모른는것들이
	참으로 답답한일입니다 힘내세요
	사기치는 것들을 솜방망이 처벌 하니 사기가 줄지가 않는다.
	사기는 한 사람과 가정을 파괴하고 자살까지 이어지게 하는 중벙죄다.
	알고있나 검판사들아?
	가족을 잃은 슬픔과 두려움을 악용하는 인간들은 엄벌에 처해야 합니다.
	불안하고 급박한 처지를 악용하는 놈들이 나쁘지요..
	참... 제대로 된 무속인이 아니고 그냥 사기꾼이라고 해야겠네요. 유가족들 좀 그만 괴롭혔으면 좋겠습니다 ㅠㅠ
	세월호 침몰 사고 초동 대응에 실패해 희생자 수를 늘렸다는 비판 속에 결국 ‘해체’ 수순을 밟게 된 해양경찰과 안전 불감증에 사고 씨앗을 심은 정부가 사고 해역에서 민간 자원봉사자들을 위험으로 내몰고 있다는 지적이 나왔다. 정부가 자원봉사 단체에 민간 잠수사들의 식사와 부식 지원을 요청한 뒤 제대로 된 안전 조치도 없이 조류가 거센 사고 해역으로 보내고 있는 것이다. 수색·구조 작업에 나선 민간 잠수사 지원을 자원봉사자에게 넘겨 정부가 ‘무임승차’하고 있는 것 아니냐는 비판도 나온다.
	19일 <한겨레> 취재를 종합하면 해경은 연휴 기간인 지난 5일께부터 팽목항에서 자원봉사 중인 단체들한테 민간 잠수사들의 식사와 부식 제공 및 배식을 요청했다. 이후 몇몇 단체에 속한 자원봉사자들은 매일 오전과 오후 두차례씩 3명이 한 조를 이뤄 사고 해역으로 나갔다. 바지선으로 음식을 날라 잠수사들에게 나눠주고 바지선 청소를 맡았다.
	강한 조류로 유명한 사고 해역으로 자원봉사자들을 투입하면서 안전 조치는 미흡했다. 자원봉사자들은 오전 7시반께 해경 경비정 등을 타고 사고 해역으로 나가 바지선 위에서 10시간 이상 머무르고 있지만 사전에 안전 교육을 받은 적은 없다고 했다.
	바다에 나가본 일이 없다시피 한 이들에게 아찔한 일도 있었다. 바지선에 여러 차례 다녀온 30대 자원봉사자는 “파도가 높아 경비정이 바지선에 접안할 수 없을 때에는 고무보트로 옮겨탄 뒤 다시 바지선 난간을 붙잡고 오른 적도 있었는데 매우 위험했다. 구명조끼가 모자라 입지 못한 적도 있다”고 털어놨다. 초기에는 해경이 나서 “안전하다”고만 할 뿐 충분한 정보 제공이 이뤄지지 않았다. 사고 해역으로 나갔던 20대 여성 자원봉사자가 돌아갈 배도 없는 비좁은 바지선 위에서 10시간 넘게 일한 뒤 ‘빨래나 식사 지원을 하러 왔는데 너무 위험하다’며 떠나는 일도 있었다.
	실제로 해경이 자원봉사를 요청할 당시 일부 단체들은 “식사 준비를 할 수는 있지만, 사고 해역으로 나가는 것은 정부에서 충분히 할 수 있다. 교육받지 않은 이들이 바지선에서 일하는 것은 위험하다”며 거절하기도 했다.
	정부가 해야 할 일을 자원봉사자들에게 넘겨 ‘무임승차’하는 것 아니냐는 비판도 나온다. 수색·구조 작업에 나서고 있는 해경과 해군은 조리시설을 갖춘 함정에서 식사를 해결하고 있다. 이곳에서 민간 잠수사 지원이 충분히 가능한 상황인데도 손을 놓고 있다는 것이다. 한 자원봉사자는 “자원봉사자들이 지원해도 정부가 먼저 ‘위험 지역으로 가는 일은 우리가 맡겠다’고 나서도 모자랄 판에 자신들이 해야 할 일을 자원봉사자 손을 빌려 손쉽게 해결하려는 것”이라고 지적했다.
	해경은 “민간 잠수사들 식사는 식당에서 공급받아 제공하도록 했고, 자원봉사자들은 원하는 이들을 대상으로 배식과 부식을 지원받고 있다. 이동과 승선은 현재 작업 현장 등에서 안전하게 관리하고 있는데 실태를 더 정확히 파악해 조치할 것”이라고 해명했다.
	세월호참사 생방송 중 UDT 예비군의 충격발언=세월호특검이 임명되면 이 분 꼭 증인출석하시어 당시 상황 더 자세히 알려주시길. 혹시 그새 박근혜정부로부터 무슨 해꼬지라도 안당하셨을지 심히 걱정됨. 세월호 참사관련 모든 책임자들 죄값 톡톡히 받아야.
	세월호는 사보타지다.. KAL858과 같은
	골때리는게 이런 증거가 있어서 세월호 고의침몰설과 KAL858기 사보타지를 믿는데 무조건 음모론이라고 관심도 안가지는 또라이들이 너무 많음. 정부가 발표하는 것들은 의심도 안해보고 다 믿으면서... 속이기 딱 좋은 국민성이에요.
	이런 얘기하면 기장님이랑 저 같은사람은 이상한 사람 취급당합니다 . 음모론은 아예 생각지도 않고요 . :(
	많이들 의심하고 있습니다. 처음 시작 부터 쭉 너무 이상한 점이 많으니까요.알면 알수록 기획의 의심이 듭니다. 천안함 사건도 마찬가지... 국민의 생명을 담보로 줭권을 유지하려는 살인 정권이 맞습니다. 끝까지 진실을 밝혀야합니다 정권교체의 목적이지요.
	이제 노무현대통령의 죽음을 생각해 보세요. 노무현이 자살을 했다고 사람들이 믿는 이유는 정부의 발표 때문이고, 그렇게 믿는 이유는 이명박이 하루 전에 보낸 경호원의 진술 딱 하나 때문이에요. 컴퓨터에서 발견된 유서는 조작일 가능성 높고요.
	어이없네.. 사실을 말하는데 못하게 막네??
	방송중이라고?? 다른 기자회견에서 말하라고?
	세월호참사 관련 방송에 세월호 구조에 관련되었던 분이 발언하는데 왜 그걸 못하게 막는거지??
	세월호에 관련된 정부의 해명이나 자세는 이해 가능한 부분이 거의없다
	대한민국 언론이란게 존재하기는 하는가 싶네요. 왜 우리가 이제서야 이 영상을 접해야 하는지..조중동 한경오 다들 뭐하셨나!
	이 영상은 나온지 꽤 되었죠. 언론에서는 다들 쉬쉬했지만.
	이게 뭔...시츄에이션스...
	애들은 물 꼴깍꼴깍 먹어가며 죽음과 사투를 벌이는데 그걸 구하러 가려 했더니 잠수부 요원들 격려 한다며 다시불렀다??? 격려???
	애들은??
	이거 널리 퍼트리고 만인이 알 수 있도록 해야져~?
	문통~ 조국수석님~
	이때 해수부 장관이 이주영이었군! 미친 개호로 상넘의 X! 진짜 욕밖에 안나온다!
	아이들 구하러 가는 구조요원들을 격려하겠다고 막아?
	2014.3~2014.12제17대 해양수산부 장관
	그러네요. 세월호 참사때 한명도 구하지 않은 그 자가 자한당의 국개가 되었군요.최악의 공무원이 벌을 받는것이 아니라 상을 주었군요. 왜일까요? 박순실의 밝혀진 죄목은 시작에 불가합니다 .사형도 아까워요
	이주영 세월호 피해자를 한명도 구하지 않았던 자가 국회의원이라구요
	그래서 도대체 어디서 그런 XX를 국회로 보냈는지 찾아봤네요
	경남 창원 마산
	저는 저장면을 실시간으로 보며 얼마나 떨었었는지 모릅니다!!!!입도 뻥끗못하게 하는 정권아래 얼마나 화가 나셨음 저렇게 나섰을까요 잘지내시는지...
	저도 실시간으로 본 1인입니다. 정말 말도 못할 분노가 치밀어올랐고 지금도 마찬가지네요..
	이제하나하나씩 증인나오네.. 개세기들 지들도 자식새기 키우면서 맞았다고?? 그것도 해수부장관이... 이건 사형이야 모조건 사형
	막은 사람들은 교도소로
	알고 막은 거잖아 이거 !!!
	해경간부들 하는 행태가 얼마나 답답하고 무능했으면 저렇게까지 하면서 이야기할까 해수부는 깊이 반성해야한다.
	왜 이런 기사는 못봤던 걸까? 정말 가슴이 답답하다.
	옆에는 막는 쓰레기들은 뭐냐. 부역도 정도가 있지. 다시 봐도 뚜껑 열리네요. ㅜ.ㅜ
	멋지고 용기있는 사람입니다.
	브리핑할 단상 갔다놓을 시간에 한명이라도 더 구했어야했는데 저 18놈들진짜
	UDT예비역이 아닙니다
	특전사 전남 특전동지회
	예비역 입니다
	개쉐이들. 이분어디계시는지 소재지 아시는분 제보 부탁드립니다. 세월호특조위에서는 즉각 사실조사하세요.
	사실 난 세월호충격이후 티비 안봤다.
	가슴에 통증이 .... 벌받을짓을 햇으니 벌받게죠??????
	해수부나 이정부 관계자들은 모조리 척결해야합니다.
	아니 지금 저분 이야기가 사실이라면 이게 나라고 정부 맞습니까?
	어쩜 박근혜다운 박근혜스러운 결과 인지도 모르겠습니다.
	정말 뇌가 없는 정부였습니다.
	진실을 감추려고 하는꼬라지들하고는
	해수부저것들은 인간이길 포기했죠 반드시 처벌해야합니다
	어서 특조위가 다시 구성되야합니다.
	중요한 영상이네요
	살인자들 밝혀지네. 다 조사해서 감옥보내자.
	이거 동영상 좀 보내주세요
	개넘우새끼들 ㅠ.ㅠ
	파면 팔수록 놀라운일이 벌어질겁니다. 정말 비상식적인 나라였어요.
	이런건 널리널리 알려야함
	언플만 일삼던 이전 정부를 향한 일침. ????
	암튼 의혹이 놈 많아요. 생각만 해도 속이 부글부글
	졸도할지경 입니다. 재조사 필히 해야 합니다.
	누가 지따위 '격려' 달가와한다고!!!
	세월호 참사 40일째를 맞은 25일 오후 경기도 안산시 단원구 화랑유원지 내 정부 공식 합동분향소.반듯한 한글로 '찾아주세요. 사위 권○○, 손자 ○○. 아직도 차가운 바다 속에 있나봐요. 저는 베트남에서 왔어요'라고 적힌 종이 팻말을 든 베트남인 2명이 추모객들을 상대로 실종 가족을 찾아달라며 호소하고 있었다.
	베트남 국적인 A(62)씨 손에 들린 팻말에는 딸과 사위가 다정하게 찍은 결혼사진이, 베트남에서 함께 온 또다른 딸이 든 팻말에는 손자(6)의 사진이 붙어 있었다.
	2005년 한국인 권모씨와 딸을 국제결혼시킨 A씨는 이번 사고 소식을 듣자마자 이웃에게 우리돈 300만원을 빌려 지난달 19일 입국했다.
	다행히 손녀(5)는 구조돼 병원에 있지만 딸은 차디찬 주검으로 돌아왔다. 사위와 손자는 아직도 행방을 알 수 없다.
	처음엔 전남 진도에서 사위를 기다린 A씨는 말도 통하지 않는 이역만리 한국 땅에서 제대로 된 도움도 받지 못하자 경기도 수원의 친척집에 올라와 기거하고 있다.
	한달 넘게 밤에 잠을 이루지 못할 정도로 트라우마에 시달리는 그는 베트남에서 함께 건너온 딸과 치료도 제대로 받아보지 못했다.
	A씨는 그저 아무 말없이 합동분향소 출구에 서서 추모객들에게 도움을 청할 뿐이었다.
	A씨에게 생수 한병을 따서 건네던 한 추모객은 "정부가 일반 탑승객 유족들에게도 관심을 좀 더 가져줬으면 좋겠다"고 말했다.
	한편 A씨의 사위 권씨는 결혼 후 제주에서 서울로 이사해 살다가 제주로 귀농하기 위해 세월호를 탑승한 사실이 전해져 주위를 더 안타깝게 하고 있다.
	h.j Han 이상훈(신이여 민주주의를 보호하소서) bottletoo ani-nam 밍키 모모 (일명: 건담) 김남훈 해설위원 더 가락주민 한재순 다 하늘 #자기_종교로_부터의_자유
	박그네의 유가족 방문 위로쇼에 동원되었던 5살 아이의 외할아버지네요. 동생에게 구명조끼 벗어준 6살짜리 오빠와 그 아이들의 아빠..
	내일부터 세월호 참사 국정조사 특별위원회가 본격 가동되는 가운데, 오늘은 여야 원내수석부대표 간 회동이 열립니다.
	새누리당 김재원, 새정치민주연합 김영록 원내수석부대표와 국조특위 양당 간사인 새누리당 조원진, 새정치연합 김현미 의원은 오늘 저녁 모처에서 회동을 갖고 국정조사 범위와 대상, 방식 등을 논의합니다.
	앞서 여야는 4선의 새누리당 심재철 의원이 국조특위 위원장을 맡기로 정하고 이번 주부터 특위를 가동시키기로 했습니다.
	또 오는 27일 국회 본회의에서 국정조사 계획서를 처리한 뒤 본격적인 국정조사 활동에 나섭니다.
	KBS World 협력사인 미주 한인방송 KOAMtv가 시애틀 세월호 집회 공격에 나섰군요. "미안합니다 잊지않겠습니다"가 박근혜 폄하 문구랍니다
	보배와같아라 마로 미소 이경선 조영실 역사를 잊은 민족에게 미래는 없다! 잊지말자 20140416 통일대한민국 황광일
	국무총리 지명자 안대희 수십억 법률자문 수임료 무엇이 문제인가?대기업들 조세자문등/국세청 감독위원장 자리를 이용해 과다 수임료 도마위 도덕성문제 치명타/관피아 척결 절대할수없는 부적절한 인물#끼리끼리 권력나눠먹기 김기춘작품
	진짜 이런 말도 안되는 것까지 대응해야한다는게 징글징글하다.그냥 입에서 나오면 다 말인줄 아는 모양이다.
	KBS World 협력사인 미주 한인방송 KOAMtv가 시애틀 세월호 집회 공격에 나섰군요. "미안합니다 잊지않겠습니다"가 박근혜 폄하 문구랍니다 http://youtu.be/9Lde9eTujr0 ”
	KBS World 협력사인 미주 한인방송 KOAMtv가 시애틀 세월호 집회 공격에 나섰군요. "미안합니다 잊지않겠습니다"가 박근혜 폄하 문구랍니다
	뭐지, 이건? 여기도 언론통제?
	유신때처럼 '입벌리면죽어' 야???
	순수하지도 않는 사람들이 순수를 들먹일 땐 정치적인 것이죠!
	세월호 사건은 결코 자연재해가 아니라 정치경제 문제가 집약된 인재임을 망각해선 안 됩니다.
	KBS World 협력사인 미주 한인방송 KOAMtv가 시애틀 세월호 집회 공격에 나섰군요. "미안합니다 잊지않겠습니다"가 박근혜 폄하 문구랍니다 http://youtu.be/9Lde9eTujr0 ”
	진공청소기로 저런것들 다 빨아들이고 싶습니다...
	미국도 수꼴이 움직이고 있네.씨벌
	정말 안타까운 뉴스입니다..친일의 잔재에 붙어 있는게 부끄럽지 않은지..
	KBS협력사라면 대한민국'민'의 돈이 지원금으로 나가겠군요?가스통할베들을 옹호하고,이들이 돈 안받고 움직이진 않을텐데, 결국 이들을 양산하기도 하겠군요,ㅉ.시청료 거부 운동 더욱 가열차게!
	국내 관보언론보다 더 심하네.. 와 .. 미국 청와대 홍보방송국! 지원금 많이 주나? 음.. 광고 밀어준다고? .. 미국동포들은 이런 방송을 어떻게 취급하는지 몰것네.. 열봤네 헐
	박근혜를 폄하하면 미국 법에 저촉되는 것도 아닌데, 미국 헌법으로 정당하게 보호/보장받는 의사표현의 자유를 한국 언론이 무슨 권리로 폄하하는지?!
	헉. 한국말을 모르나 보네요. >.<
	대통령을 바꿨을때의 국익이 더크다면 응당 그래야 하는 것.. 대통령을 욕하는 것이 국익에 해가 된다면 오바마와 부시의 미국은 벌써 파산했을 것...//솔잎혹파리가 소나무에 가득한데 관광객 떨어진다고 말하지말라는격
	그들이 이번일을 수습할 수 있는 방법은 오로지 북풍
	뿐입니다.
	세월호 참사 추모 LA집회 훼방시위 2014: http://www.amn.kr/sub_read.html?uid=14312 … …개폼 잡고 나와서 미시들에게 욕도
	헐......거기도 언론장악인거예요?
	노무현 정부와의 차이가 바로 이겁니다 나를 욕하세요 VS 하지마라
	찔리는게 있나봄요
	에라...
	하는 꼬라지하고는 ...개비에스는 돈으로 뭐든 하니 뺏어 간 시청료 돌리도!!!!나쁜 X들아!
	뉴스가 뉴스 다워야지 뎅쟝!
	이기자는 힘들면 힘들다고 말을 해야 한다. 그래야 백지장을 같이 들 수 있다. 하갸 힘들다고 하면 도망가는 못난이들도 있지만!!!! 나는 여태 여기 계좌를 모른다.
	미국판 kbs 인가? 세계 곳곳에서 개망신 시키고있네.
	븅신들. 왕, 수라상 저런 쓰레기 음식 누가 사냐. 하하하.
	콘도르 이상호 다잉벨 놀이는 이제 다 했나?기가차네요
	엥!? ㅠㅡㅠ 아휴..
	시애틀 사는 사람으로서 부끄럽읍니다. 저희 어머니가 보시는데 낼 당장 해지 할려합니다. 죄송합니다.
	지나가던 똥개가 웃겠네요
	단단히들 미쳤군요.
	하늘이 손바닥으로 가려지나......그래도 이상호기자님같은 분이 계셔서 다행네요. 고맙습니다
	책을 읽는구나...국격? 높은자리에 계신분들과 저질언론에 의해 바닥에 떨어진지가 옛날이다
	요즘은 맨날입에서 이단어만 나옴 헐~
	뜻풀이가~ 떠난지 오래라 우리말을 잊어가는 거임?
	여기ks는 반성분위긴데 거기는 왜그련대?? 타향살이 외로워서 어떻게 됐나?
	별그지같은 참대단한 그녀님 납셨네요 에허ㆍ이기자님 식사거르지 마세요!
	어쩌다가 국어조차도 왜곡시키는 망나니가 되어
	"미안합니다", "잊지않겠습니다."
	닭풍덩의 폄하가 되었답니까?
	참 못들어주겠습니다. 껄껄껄
	어이가없어서 말이 안나온다.왜그렇게 입을 막으려고 나리야
	이젠 박 소리만 들어도 박근혜 욕한다고 잡아갈판.. 참내원..
	미친 껍데기들이군요
	아...찔리는게 있구나 박근혜씨가.미안하다 와 잊지않겠다는 말은 우리 생활속에 흔하게 사용되는 언어인데 그게 그리도 듣기싫은건 캥기는게 있는거죠.국민의 입에서 나오는 모든 말들은 자기를 폄하하는 말로 들리는 정신학적 질병에 걸린듯
	길가던 미국인들이 군복할배들 분위기가 쌀벌하니까 오히려 저들이 누구냐고 물었습니다. 공안같은 분위기를 샤핑나온 미국인들도 느껴 보호 해주려, 오히려 걱정해주며 물었어요.. 정치적으로 몬건 바로 저들있었죠.
	생각좀 하고 방송하지 짐승만도 못한 언론
	케백수 월드 ..협력사에. .압력 넣을려고..아직도 사장하는거겠지..아직 때가 아니니..아무리..주는데로 읽는다지만..정말..ㅠㅠ
	저도 미국 살지만 기가 막히네요. 그 방송 문구 자체가 교포사회의 품격을 떨어뜨리는군요.
	뭔소리 하는거야 저기는....
	물건너간 개가있네
	공정언론 뉴스코리아 뉴스코리아 웹사이트
	http://www.newskorea.com/bbs/board.php?bo_table=town_news&wr_id=10434&page=&sfl=&stx=&sst=&sod=&spt=&page= …
	한민족센터 위플
	http://weeple.net/weepleInt/news/selectNewsDetail.do?areaId=USATX01002&menu=WM01A1&artId=41211 …
	KBS World 협력사인 미주 한인방송 KOAMtv가 시애틀 세월호 집회 공격에 나섰군요. "미안합니다 잊지않겠습니다"가 박근혜 폄하 문구랍니다 http://youtu.be/9Lde9eTujr0 ”
	미주에 인터넷 사이트에도 국정원 알바 득실거립니다 머리들은 또 어찌나 멍청한지 앵무새처럼 똑같은말만 반복하고 알바인지 딱봐도 다아는데 국정원인지 청와대인지 아니면 미주영사관인지 고영주가 불쌍해보인건 생전 처음이네요 벌레퇴치법 좀
	몰상식하네요...
	어제 119 실려가신분은 어떠신가요?
	괜찮으셔야할텐데
	미주한인방송, 노인들만 보십니다. 젊은 사람들 그런거 안봅니다. 그러니 당연하죠. 신경쓰지 마세요. 돈되는 일이면 무엇이든 하는게 한인사회 신문사와 방송국입니다. 스폰서 못찾아서 안달인데요.
	완전 코메디네요 기사의 마지막맨트는 ...
	그 말이 어떻게 그 말과 같죠?
	권럭앞에 비굴한 하수인들
	지롤도 가지가지 헌다 증말 -ㅅ-
	박근혜 정부, 세월호 사고 초기, 총리를 본부장으로 하는 대책본부가 구성됐다고 밝힌 바 있다. 그러나 애초부터 총리가 본부장인 대책본부는 구성된 적이 없었다고 한다. 이 보도가 사실이라면 처음부터 기망한 셈. http://news.kukmin.tv/news/articleView.html?idxno=4954 …
	박근혜 정부, 세월호 사고 초기, 총리를 본부장으로 하는 대책본부가 구성됐다고 밝힌 바 있다. 그러나 애초부터 총리가 본부장인 대책본부는 구성된 적이 없었다고 한.. 거짓 대통령 처음부터 거짓에서 시작했으니 이젠 아예 대놓고 거짓부렁이네요
	피노키오처럼 코라도 길어지면 좋겠네요
	“일반인·승무원 희생자도 있다”… 유족들 소외감 표명
	‘학생 희생자와 다르다’ 안행부 간부 발언 규탄 회견
	명예훼손 혐의 고발키로… “추모공원 안치도 제외해”
	“생사 기로서 아이들 챙긴 이들의 희생을 개죽음 취급”
	세월호 참사 일반인 희생자 유가족 대책위원회’가 22일 인천시청 앞에서 기자회견을 열고 안산지역 외 일반인 희생자와 유족들에 대한 정부의 대책 마련을 요구하고 있다. 인천 | 김여란 기자
	‘세월호 참사 일반인 희생자 유가족 대책위원회’가 22일 인천시청 앞에서 기자회견을 열고 안산지역 외 일반인 희생자와 유족들에 대한 정부의 대책 마련을 요구하고 있다. 인천 | 김여란 기자
	세월호 참사 일반인 희생자 유가족들이 22일 정부를 규탄하는 첫 기자회견을 가졌다. 이날 ‘세월호 참사 일반인 희생자 유가족 대책위원회’는 인천시청 앞에서 기자회견을 열고 일반인 희생자와 유족들에 대한 정부 대응을 규탄하고 대책 마련 등을 요구했다.
	이들은 “정부는 현재 추모공원에 안치될 대상을 단원고 학생·교사 희생자로 한정하는 등 일반인·승무원 희생자들을 차별하고 있다”며 “정부는 단원고 교사와 학생뿐 아니라 다른 세월호 희생자들도 존중하고 유가족에 대한 지원 대책을 다원화해야 한다”고 밝혔다. 이어 “일반인·승무원 희생자들은 대부분 생계를 책임지고 있던 탓에 유가족의 피해가 막심하다”며 “정부와 여야는 소외된 일반인·승무원 희생자 유가족에게 실질적인 대책을 마련하라”고 요구했다.
	대책위 관계자는 “청와대와 세월호 피해자 유족의 대화에서도 일반인 희생자 유족은 제외됐다”며 “현재 일반인 희생자 유족들의 의사를 받아주는 정책도 통로도 없다”고 말했다. 안전행정부 고위 관계자가 일반인의 희생을 폄훼하는 발언을 한 것도 문제 삼았다.
	대책위는 “안행부의 한 고위 관계자가 ‘세월호에 탄 학생들은 교육 연장선상에서 참사를 당한 희생자지만, 일반인 및 승무원은 생계와 여가 목적의 탑승이었기에 정부 입장이 다르다’는 취지의 발언을 한 것으로 전해들었다”며 관련자 처벌을 요구했다.
	장종열 대책위 대표는 “자식 같은 학생들에게 구명조끼를 벗어주며 생사의 기로에서도 아이들을 챙긴 이들의 희생을 정부는 개죽음으로 취급한다. 희생자들의 명예를 위해 더 기다릴 수 없다”고 말했다. 대책위는 관련 해명을 요구하면서, 관계 공무원을 명예훼손 혐의로 고발하는 등 법적 대응에 나서겠다는 입장이다. 세월호 참사로 형을 잃은 전모씨(57)는 “그동안은 자식 잃은 부모들의 아픔을 헤아려서 계속 참았지만 이젠 더 참지 않겠다. 정부는 왜 어른들의 죽음은 신경을 쓰지 않느냐”고 말했다. 유족 한모씨(48)는 “일반인들이 죽은 건 마치 우리가 잘못인 것 같은 기분이 들 지경”이라고 토로했다.
	장 대표는 “세월호 참사로 가족을 잃은 유족의 슬픔과 아픔의 무게는 각기 다를 수 없다. 정부의 관심과 진심 어린 지원 대책을 기대한다”고 말했다. 서울·경기·인천·제주 등 지역 일반인 희생자 42명의 유족들이 함께하는 대책위는 지난 18일 발족했고, 현재 인천시청 앞 합동분향소에 22명의 영정을 마련했다. 대책위는 해경과 안행부 측에 일반인 희생자 유족 연락처를 요구했지만 받아들여지지 않아 희생자 장례식장과 진도 팽목항을 직간접적으로 수소문해 일반인 희생자 46명 유족 연락처를 직접 파악했다고 밝혔다.
	우리 국민들은 부모에게 버림 받은 아이들 처럼, 모국의 대통령에게 버림 받아 울고 있습니다. 어떻게 살란말인가요. 어디로 가란 말인가요. 길을 잃었습니다. 누일곳 없는 몸과 마음을 어찌 해야 하나요..
	이땅에 사는 자국민은 누굴 믿어야 하는건가요? 남의 일이 아닌것같아요
	포커스가 학생들에게만 있으니 주변은 보이지 않나보네요 일반인 희생자들도 보상이나 다른 대책마련이 시급하겠습니다
	똑같은 사고로 인한 죽음에 어떻게 차이를 둘 수 있나요. 말이 안됩니다.
	힘내십시오
	아~
	학생들만 사람인것 처럼 언론에서 거론한 싸가지 없는 기자넘들이 책임져야 겠지...
	사고로 죽은 이는 의사로 추진하는 유족은 정신차리시요 그리고 죽은 아이들을 정치이용으로 두번 죽게하는 것입니다. 연간3만명이 살기힘들다하여 자살하고 있다 이것도 대통령의책임인가？김대중 노무현 시대에도 많은사람이 죽었다
	하...너무 치우치긴했죠.. 이분들에게도 힘을..
	바라고 각부처는 자신들이 할일을 제대로 해줬음 합니다 국민 세금으로 호의호식하며 할일도 제대로 안하는 정치인들 각부처 담당자들 정신 차리세요 국민들 호락호락하지 않습니다 그리고 우리 국민들도 앞으로 정신 똑바로 차리고 삽니다
	똑같은 대우를 해주시길 바랍니다 하루하루 잃어버린 가족을 그리워하며 가정 생활이 파탄난 일반인 유족을 말입니다 이런일이 대한민국에서 다시 안일어나란법! 없습니다 이번 기회로 잘잘못을 제대로 가리고 죄인들은 마땅한 죄값을 받길
	학생들 위해서 살고 싶어도 구명조끼 양보하고 입지도 않았다고 합니다 오빠도 마찬가지로 시신으로 발견됐을때 구명조끼를 안입고 있는 상황이고요...
	제발 국가는 언론은 단원고 학생들만이 아닌, 일반인 희생자들도 있다는걸 기억해주시고
	의 슬픔을 조금이라도 알아달라는 것입니다 놀러가는것도 아니고 출장가는길에 이런일을 당했는데 차디찬 물속에서 몸부림치며 며칠동안 구조만 기다리다 가족 생각하다 죽은 제오빠를 생각하면 억울하고 분합니다 생존자 인터뷰처럼 일반인들은
	린 6살 제 조카는 앞으로 살아갈 길이 막막합니다 그런데도 학생들은 인원수가 많다고해서 분향소부터 지원비용까지... 해도해도 너무합니다 일반인 유족들이 더 많은것을 바라는게 아닙니다 그저 죽은이들을 똑같이 대우해주길 바라고 유족
	않는점이 가족 잃은 슬픔을 더 보태는거 같아 이젠 화가 납니다 살수 있는 사람들을 구조도 안해서 죽여 놓고 책임 회피에 이젠 인원수가 작다는 이유로 차별까지... 학생들은 딸린 식구는 없지 않습니까 가장은 잃은 제 언니는요, 어
	안녕하세요 이번 세월호 참사로 인해 친오빠를 잃은 사람입니다 학생들의 죽음에 비해 일반인들의 죽음은 아무런 기사거리가 안되는지 다뤄지지 않아 답답하고 더 힘든 나날을 보내고 있습니다 똑같은 취급을 대우를 해주면 좋겠는데 그러질
	이젠 시신이 수습되어도 내자식 얼굴을 볼수없다. 형체가 남아있지않아서..그토록 보고 싶어 40여일을 뜬눈으로 바다만바라보고 기다렸건만... 세월호의 고통은 날로커져가는데 '해경해체'로 더 큰 고통과 분노를 준다.
	고등학교 1학년 딸을 둔 직장인 강희숙씨(44)는 하루 종일 세월호 침몰사고가 떠올라 괴롭다. 강씨는 21일 “딸을 볼 때마다 세월호 사고가 생각난다. 매일 떠올리지 않을 수 없다”고 말했다. 강씨는 “ ‘어느 날 내가 아이를 잃게 된다면 감당할 수 있을까’ ‘내가 죽으면 이 아이를 누가 챙겨줄까’ 생각한다”며 “세월호 사고를 잊으려고 안 보던 소설책까지 다시 손에 잡았지만 잊는 것은 순간일 뿐, 곧 슬픔이 몰려왔다”고 했다. 강씨는 “지금은 그저 살아만 있어주면 고맙고 교복 입고 지나가는 학생들만 봐도 마음이 아프다. 미안하고 안아주고 싶고 등을 토닥여주고 싶다”고 말했다.
	서울 성북구에 사는 직장인 신채영씨(34)는 세월호 침몰사고와 관련된 뉴스를 보지 않는다. 신씨는 “상황은 점점 더 나빠지기만 했고, 할 수 있는 게 아무것도 없다는 사실이 너무 괴로웠다”고 말했다. 게다가 아침 출근길에 세월호 사고 소식뿐인 뉴스를 보면 하루 종일 기분이 좋지 않았다. 신씨는 “남자친구와 데이트할 때도 죄책감이 들었으며, 주위의 웃고 즐기는 사람들을 보면 괜히 화가 났다”고 했다. 그는 세월호 사고에 관심을 기울이다가는 도무지 일상을 영위할 수 없을 것 같았다고 했다.
	30대 잊기 위해 일부러 회피하고 40대 자꾸 떠올리며 괴로워해
	중·고생 자녀 40대 “내 일” 자녀 어린 경우 “미래 캄캄”
	공동체 내 폭넓은 대화 필요… 심리 지원 체계 마련돼야
	한국피해자지원협회 안산지역심리지원단은 지난달 21일부터 이달 10일까지 수도권 지역주민 700명(안산시민 212명)을 대상으로 심리검사와 상담을 진행한 결과 세월호 침몰사고의 충격이 10대와 20대보다 30대 이상의 연령대에서 더 크다는 결과가 나왔다고 21일 밝혔다. 30대는 전 연령층 중 가장 큰 심리적 충격을 받았다. 40대는 희생자들과 비슷한 또래의 자녀가 있어 큰 슬픔과 분노를 느끼고 있는 것으로 보인다. 30~40대의 분노는 최근 앵그리맘 등의 유모차 시위를 통해서도 드러났다. 또 도망간 선장보다 무능한 정부의 대처에 더 분노하는 것으로 조사됐다.
	충격과 괴로움의 이유를 묻는 질문에는 658명이 답했다. ‘어린 학생들의 비참한 죽음에 대한 괴로움’이라는 응답자(복수응답)가 401명으로 가장 많았다고 했다. ‘구조대책에서 무능하고 믿을 수 없는 정부’라는 응답자는 299명으로 ‘피해자 가족들의 상실감에 대한 안타까움’(212명)보다 많았다. ‘선장과 선원 등에 대한 분노’라고 대답한 사람은 169명이었다.
	연구를 진행한 공정식 경기대 범죄심리학과 교수는 “40대는 세월호 사건을 ‘지금 당장 나의 문제’로 인식해 자꾸 떠올리고 괴로워 하는 반면 미혼자가 많고 자녀가 어리거나 앞으로 자녀를 가질 계획을 세우는 사람이 많은 30대의 경우 잊기 위해 일부러 회피하는 등 혼란이 크다”며 “공동체 내에서의 폭넓은 대화를 통해 해결해나가야 한다”고 말했다. 안산에서 심리상담을 한 최정현 디지털서울문화예술대학 상담심리학 교수는 “할 수 있는 것이 없다는 자괴감이 회피로 연결된다. 기본적으로 직접적 피해자들에 대한 사회적 해결이 우선돼야 한다”고 밝혔다. 이어 “회피 증세를 보이는 사람들이 일상에서도 슬픔을 토로할 수 있도록 심리지원이 체계화될 필요가 있다”며 “꼭 의사 앞에서가 아니더라도 자연스럽게 슬픔을 토로하고 나눌 …
	안산 통합재난심리지원단에서 활동한 권오열 박사는 “가장 중요한 것은 가정”이라며 “슬픔은 무한하게 참는 것이 아니라 치료와 지원을 받아 극복해야 한다는 것을 인식하고 가족 간에 문제에 대해 솔직히 얘기하고 특히 10대가 있는 집에서는 어른들의 잘못을 인정하려는 노력이 필요하다”고 말했다. 권 박사는 또 “우선 국가적 차원으로 전국에 흩어져 있는 트라우마 고위험군을 국가가 나서 파악하고 지원을 체계화하는 것이 필요하다”며 “지역사회 차원에서는 신경정신과 병원, 청소년복지관, 건강가정지원센터, 종교 등 산재한 심리지원 기관이 유기적이고 통합적 체계를 이뤄야 한다”고 말했다.
	박난숙 미국 미시간대 심리학과 교수는 “모든 국민을 대상으로 국가가 심리지원을 제공하는 것은 어려운 일”이라며 “지역사회 등에서 배려하고 보살피는 분위기를 형성하고, 모르는 사람일지라도 표정이 어두운 사람에게 다가가 ‘무슨 일이냐’고 묻는 작은 것들이 굉장히 큰 효과를 낸다”고 밝혔다.
	역대 어느 정부라도
	그럴것은 자명한 사실인것을...사고나면 역대 어느정권이든 현장에서 대통령이 초동대처하는가?
	유독 현정부만 까데는 이유가 있는가?그만하면 마이 무따 아이가!
	언제는 믿었나? 경찰을 죄인 취급 하던 놈들이 사고나니 안 구한다고 난리 부루스 추고 있구먼. 네 처지를 알라!
	부도덕한 자들로부터 불운한 피해를 당할 때,국가가 나를 보호해줄 수 없다는 두려움.무너진 시스템에 대한 회의 RT @kyunghyang: 수도권 설문조사에서 '세월호 참사' 충격의 이유는 ‘..
	전 아닌데 ?
	힘내세요
	# 무능하기만한것 뿐만아니라!'그냥 죽게 냅뚠거여!!
	개ㅏㅌ은놈들....지색끼 거기 들어갔써봐라!'개지랄나고 난리 났을텐데..
	나쁜놈은 언제 어디서든 불쑥 나타날수 있으나 경찰이 지켜보고 날 안구해줄때 그 배신감이 큰 거죠
	그건 당연한 겁니다. 아무리 조심한다고 해도 사고는 언제든 날 수 있는거죠. 구조와 후속대처가 문제죠. 구조를 잘 했나요? 후속대처를 잘 했나요?
	사고로 희생된 단원고 학생들은 배가 침몰하는 중에도 가족과 지인들에게 메시지를 보냈다. 끝내 가족과 만나지 못한 이들의 메시지는 그대로 유언이 되었다.
	죄송합니다..
	SBS '그것이 알고싶다' 세월호 편, 외압 논란 속 방송 연기애초 '4부작 기획', 2회까지 나가고 연기...전방위적 방송통제 있나?
	제작본부장의 지시로 아이템 확정 하루 만에 제작이 중단된 SBS <그것이 알고싶다> ‘세월호’ 편 방송이 결국 연기됐다.
	SBS 그것이 알고싶다
	SBS <그것이 알고싶다> 제작진은 오는 31일 방송을 목표로 ‘세월호 침몰’을 다룬 방송을 준비 중이었다. 지난 8일 아이템 승인을 받아 제작에 착수했으나, 바로 다음날인 9일 장광호 제작본부장은 돌연 제작중단 지시를 내렸다. 제작진에 따르면, ‘너무 민감한 아이템이 아니냐’는 것이 제작 ‘번복’의 이유였다.
	<그것이 알고싶다>는 이미 지난달 26일 ‘희망은 왜 가라앉았나-세월호 침몰의 불편한 진실’, 지난 17일 ‘유병언 왕국의 미스터리-세월호 참사와 쇳가루의 비밀’ 등 세월호 관련 아이템을 방송해 화제를 모은 바 있다. 지난달 26일 방송에서는 진도 VTS 교신 녹음파일 조작 의혹을 제기해 해경은 <그것이 알고싶다> 제작진들에게 법적대응 방침을 밝히기도 했다. 이런 상황에서 석연찮은 이유로 인한 취재 중단에 내부에서는 ‘외압이 있는 것 아니냐’는 반응이 주를 이뤘고, <그것이 알고싶다> 제작진을 비롯해 SBS PD들의 반발은 더욱 커졌다.
	“방송 내용은 불편부당해도 선거 앞두고 여야가 이용할 수 있지 않을까 우려”
	SBS PD협회(협회장 김영우)는 19일 긴급 총회를 열어 대응에 나섰고, 같은 날 장광호 제작본부장에게 보내는 ‘공개질의서’를 사내에 대자보 형식으로 붙였다. 왜 하루 만에 아이템 승인 번복을 했는지, 외압이 있던 것은 아닌지 등이 포함된 내용이었다.
	20일, 장광호 제작본부장은 PD협회의 공개질의서에 답하는 자리를 만들었고 이 자리에는 PD협회 쪽에서 협회장, 부회장이 참석했고 사측에서 제작본부장, 제작총괄국장, CP가 참석해 이야기를 나눴다.
	김영우 협회장은 20일 <미디어스>와의 통화에서 “처음에 (PD들은) 외압이 있었다고 생각했다. 혹은 제작본부장 윗선 지시가 있었는지 물었는데, (본부장은) 절대 아니라며 자신의 ‘독단적 지시’라고 했다”며 “이 사안(세월호)이 방송을 만드는 쪽에서는 불편부당하게 만들었다고 하더라도, 선거를 앞두고 여야 세력이 이용할 수 있지 않을까 하는 우려가 들어서 번복한 것이라고 했다”고 전했다.
	한 번 제작중단을 겪었기 때문에 당장 다음주(31일) 방송이 어려워 이 방송분은 내달 14일로 연기됐다. 김영우 협회장은 “그렇게 (아이템이) 왔다갔다하는(번복) 과정에서 물리적인 시간이 부족해, 원래 내기로 한 날짜에 못 내고 더 밀리게 됐다”며 “또 방송을 하기로 한 날(31일)이 희망TV라는 SBS 연중 캠페인 주간이기도 여러 가지 사정으로 연기됐다”고 말했다. <그것이 알고싶다>는 내달 7일에도 세월호 관련 소식을 다룬다. 김영우 협회장은 “제작진에 따르면 원래 세월호 아이템을 4부작으로 기획했다고 한다”고 설명했다.
	지난달 26일 방송된 SBS 그것이 알고싶다‘희망은 왜 가라앉았나-세월호 침몰의 불편한 진실’편 (사진=SBS 그것이 알고싶다 캡처)
	김영우 협회장은 “개인적 판단으로 왔다갔다해서 제작자율성을 해치면 안 된다는 PD협회의 뜻을 분명히 전했다”며 “(본부장은) 갑자기 말을 바꾼 것에 대해서는 유감을 표했고, 앞으로 조속히 재발방지 대책을 마련하겠다고 말했다”고 밝혔다.
	한편, 전국언론노동조합 SBS본부는 20일 사측에 공문을 보내, 편성위원회 개최를 요구했다. <그것이 알고싶다> 제작중단에 대한 사측의 해명을 듣는다는 계획이다.
	제작 본부장-불편부당해도 선거를 앞두고 여야가 이용할 것을 우려해 방영을 연기했다. 씨방새야, 판단은 시청자의 몫이거든? 그걸 왜 니가 판단해?
	충격!!!!!!!!저들의 진정성 정말 징글징글하다~~~[풀영상] 경찰, 진도가는 세월호 유가족 미행하다 덜미...“사과하지만 불법 아니다”
	반성한다하고 바로 탄압한 맹바기를 본받을 작정. “@joa2369: 충격!!!!!!!!저들의 진정성 정말 징글징글하다~~~[풀영상] 경찰, 진도가는 세월호 유가족 미행하다 덜미...“사과하지만 불법 아니다”
	이때아침까지만해도그들이거의살아있었다는
	대한민국말고 다른 유닛으로 성을만들어 살아야될까? 세월호는화나고아프고슬픈이야기로영원히기억될것같다 살인자들
	RT 주말 이틀동안 '가만히 있으라' 침묵시위대와 '세월호 참사의 정치적 책임을 묻겠습니다' 주제로 열린 '청와대 만민공동회' 참가자들 208명이 무더기로 연행됐습니다.
	[세월호 아이들을 두번 죽이는 촛불시위]
	세월호를 빙자한 촛불시위대의 본심은 작년과 마찬가지로 대선불복, 정권타도이겠죠?
	그것은 세월호와 미래의 아이들을 당신들의 우스꽝스러운 민주화,
	적과 동침한...
	광주에서 몰매맞은 안철수가
	윤장현이 세월호선장이었으면
	승객들을 다 살렸을 것이라 한다
	선장 이준석이 원칙과 기본,
	그 룰을 지키지 않아 참사를 저질렀는데
	룰을 파괴한 윤장현이 살린다고?
	궤변이란 바로 이런것이다!
	안철수는 세월호도 정치적 이용의 대상!
	연세대에 이어 성균관대 교수들도 15일 시국선언에 동참했다.
	성균관대 문과대 휴머니스트회는 스승의 날인 이날 성명을 통해 "우리는 스승이 아니었다"며 "스승의 날을 맞이하여 성균관대 문과대 교수들은 스스로 스승으로서 소명을 다하지 못했다는 통렬한 반성과 함께 이번 세월호 희생자들의 명복을 빌며 그 유가족에게 심심한 위로를 보낸다"고 말했다.
	이들은 "끔직한 참사에도 불구하고 단지 뉴스청취자나 방관자로 전락해가고 있던 우리들에게 대학교수로서의 사회적 책임과 교육자로서의 소명을 각성시켜준 연세대교수들의 시국선언에 대해 감사의 뜻과 함께 지지를 선언한다"며 "우리 성균관대 문과대 교수들은 인문학자로서 누구보다도 먼저 우리가 살고 있는 이 땅의 문제를 성찰하고 올바른 가치를 창조하여 새로운 삶의 방향을 제시해야 했으나 그러한 학문적 소명과 사회적 책임을 의식적으로 외면한 채 스스로를 성찰과 실천이 없는 한낱 전문가로 퇴락시켰다"고 자성했다.
	이들은 또한 "이미 사회 곳곳에 침몰의 징후를 보이는 비리와 모순이 있었음에도 불구하고 우리 성균관대 문과대 교수들은 승진, 성과급따기, 연구비 수주 등에만 집착하며 자기만 살겠다고 도망치고 있었다"며 "침몰하는 세월호 수많은 탑승객을 남겨두고 도망쳐버린 선원들의 모습은 사실 우리 성균관대 문과대교수들의 자화상이었을지 모른다"고 고개를 숙였다.
	이들은 "인문학자로서의 소임을 망각하고 맹목적 자기 이익만을 추구하는 이기적 전문인에 불과했던 자신을 반성하며 인간애를 실천하는 인문적 운동에 적극 참여한다"며 "이를 기회로 대학교수들을 비롯한 사회지도층의 자기 반성과 공적 책임의식에 대한 각성이 사회적 운동으로 확산될 수 있도록 노력한다"고 다짐했다.
	이들은 정부에 대해선 "세월호 침몰 뿐 아니라 구조 및 수색작업에 직접적인 책임이 있음을 인정하고 심판자가 아니라 참회하는 심정으로 철저한 조사에 임할 것을 요구한다"며 "정부는 정부정책의 근간을 인본주의와 생명 중시에 두고 우리 사회의 전반적 개혁과 올바른 가치를 정립하는 데 최선을 다할 것을 요구한다"고 촉구했다.
	시국선언내용도 각기다른군요 나라를걱정하는 모든사람들이할수있는 말부터 자책하는 말까지 중요한건 시국선언이라는단어다 지금은나라가직면한 위기라는점이다 근본적인원인은 절대권자의 무능력이다 대통령은 재난대처의 최고상위권자임은 분명한 사실이다
	세월호 생존 학생들.모 중소기업연수원에서 합숙중? 멀쩡한 천안함 생존장병들 병원에 집단 입원시키고 외부와 격리시킨 뒤 철저히 관리했던 사례와 똑 같은 거 같은데.왜 의혹을 자꾸 키우지?"
	[세월호 참사 한 달] - 눈 부릅뜨고 지켜봤으면 합니다
	[세월호] 정몽준 후보, '대통령 퇴진' 질문에 "국민이 판단할 일" (2014.05.1…
[truncated: 3,206 more rows]

## Sheet: t3all_SurveyStandardVolume
															50			1
Entity Volume by Sentiment	positive	neutral	negative	mixed
	55	789	285	0
박근혜	6	50	19	0
박	3	27	9	0
광화문	1	34	3	0
새누리당	2	25	8	0
청와대	0	24	6	0
대한민국	1	21	5	0
진도	1	13	6	0
공유	0	20	0	0
안산	2	9	5	0
서울	1	13	1	0
국정원	0	13	1	0
박원순	2	9	3	0
이명박	1	9	3	0
선관위	0	11	2	0
노무현	2	7	3	0
국회	0	8	3	0
KBS	1	9	0	0
한국	3	5	1	0
미국	1	6	2	0
SBS	0	7	2	0
김	3	6	0	0
#	0	9	0	0
김무성	0	4	4	0
안철수	1	5	2	0
일베	0	3	5	0
경찰은	0	7	1	0
경찰이	0	6	2	0
검찰	0	7	1	0
새누리	0	6	1	0

## Sheet:  _NEU_DocumentDetail
Document ID	Status	Source Text	Summary	Detected Language	Detected Language Score	Document Sentiment	Document Sentiment +/-	Model Sentiment	Model Sentiment +/-
41	PROCESSED	슬프다...세월호 친구분이 그립더라도 힘내세여?	슬프다 . . ... 세월호 친구분이 그립더라도 힘내세여 ?...	Korean	1	0	neutral
49	PROCESSED	이게뭐야하면서 봤는데.... 벌써 세월호 사건일어난지가 꽤 흘렀네요.. 절대잊지않겠습ㄴ디ㅏ.. 마지막 사진 너무 짠했어요... 눈물ㄴ이ㅜ?	이게뭐야하면서 봤는데 . . . ... 벌써 세월호 사건일어난지가 꽤 흘렀네요 . ... 마지막 사진 너무 짠했어요 . . ...	Korean	1	0	neutral
72	PROCESSED	< 세월호 -- 문이 밖에서 잠겨있었다? > 교신록 이게 교통사고냐?	< 세월호 문이 밖에서 잠겨있었다 ?... > 교신록 이게 교통사고냐 ?...	Korean	1	0	neutral
76	PROCESSED	진실? 진실이 뭐지? 박그네가 7시간동안 뭐했는지 그거? 이미 세월호 사고원인은 다 밝혀진건데 무슨진실말하는거지??	박그네가 7시간동안 뭐했는지 그거 ?... 이미 세월호 사고원인은 다 밝혀진건데 무슨진실말하는거지 ? ?...	Korean	1	0	neutral
84	PROCESSED	유가족분들 욕하는 것들아... 사람이라면 니네가 그렇게 얘기할 수가 없다. 니네가 세월호 안에 있었어야 해. 다음에 너네 가족이 똑같은 일 겪길 바란다. 그럼 내가 감성팔이하지 말라고 좌파들한테 선동당하지 말라고 꼭 말해줄게. 니네들이야말로 선동당해서 진실을 외면하지 마라.	유가족분들 욕하는 것들아 . . ... 사람이라면 니네가 그렇게 얘기할 수가 없다 ... 니네가 세월호 안에 있었어야 해 ... 다음에 너네 가족이 똑같은 일 겪길 바란다 ... 그럼 내가 감성팔이하지 말라고 좌파들한테 선동당하지 말라고 꼭 말해줄게 ... 니네들이야말로 선동당해서 진실을 외면하지 마라 ...	Korean	1	-0.675	negative
100	PROCESSED	세월호 사건은 대한민국 사회전체의 병폐가 한번에 터진거라고 생각함... 최소한의 안전훈련조차도 하지않았다니 정말심각함.... 대통령의 책임??? 물론 없다고는 할수없음 하지만 대통령이 무슨 도라에몽도아니고 모든걸 해결할수는 없음 세월호 사건은 반면 교사로 삼아야 하지않을까??	세월호 사건은 대한민국 사회전체의 병폐가 한번에 터진거라고 생각함 . . ... 최소한의 안전훈련조차도 하지않았다니 정말심각함 . . . ... 대통령의 책임 ? ? ?... 물론 없다고는 할수없음 하지만 대통령이 무슨 도라에몽도아니고 모든걸 해결할수는 없음 세월호 사건은 반면 교사로 삼아야 하지않을까 ? ?...	Korean	1	0	neutral
107	PROCESSED	하...진짜 윾가족들 정신좀 차려야한다. 썩어빠진 대한민국에서 살긴 왜사노? 자식잃은 슬픔에 감정에 과하게 이입되서 나라 자체를 뒤엎으려하는데-이게 종북좌파랑 다를게 뭐가있냐 언제는 8억필요없다 자식새끼살려내라, 언제는 자식못구할거면 8억이라도 달라, 세월호 인양하지말라, 인양해라 진상 규명해라.... 이거 한마디로 "해줘도 지랄 안해줘도 지랄 그냥 지랄" 으로 밖에 생각 되지않는다. 지금 윾족한테 사고보상금 퍼줄 정도로 국가 재정이 남아도는것도 아니고 국민 성금 1280억 받아냈으면 좀 잠자코 있어야지- 구조작업 한번 잘못했다고 국가를 차마 입에 담을수도 없는 욕으로 까내리나? 이렇게 어리광만 부리는 유족들을 가만히 내 버려두면 앞으로 국가 공권력을 개 좆으로보고 자기 나장대로 사는 국민들이 속출할 수 …	하 . . ... 진짜 윾가족들 정신좀 차려야한다 ... 썩어빠진 대한민국에서 살긴 왜사노 ?... 자식잃은 슬픔에 감정에 과하게 이입되서 나라 자체를 뒤엎으려하는데-이게 종북좌파랑 다를게 뭐가있냐 언제는 8억필요없다 자식새끼살려내라 , 언제는 자식못구할거면 8억이라도 달라 , 세월호 인양하지말라 , 인양해라 진상 규명해라 . . . ... 이거 한마디로 "해줘도 지랄 안해줘도 지랄 그냥 지랄" 으로 밖에 생각 되지않는다 ... 지금 윾족한테 사고보상금 퍼줄 정도로 국가 재정이 남아도는것도 아니고 국민 성금 1280억 받아냈으면 좀 잠자코 있어야지- 구조작업 한번 잘못했다고 국가를 차마 입에 담을수도 없는 욕으로 까내리나 ?... 이렇게 어리광만 부리는 유족들을 가만히 내 버려두면 앞으로 국가 공권력을 개…	Korean	1	0	neutral
109	PROCESSED	대체 저 "단원고"유가족들은 뭘 원하는 겁니까 대체? 핸들 과도하게 꺽은거 초보평형수 선장의 부재 이게 침몰의 원인 아닙니까? 대체 진실을 원하는건지 본인들이 원하는 대답을 듣고 싶은건지 .. 애당초 수학여행가다가 죽은것도 대통령 잘못도아니고 처음부터 인양하겠다고 하는데 막은 사람들이 누구인지 제가 자식이면 얼굴 못들고 다니겠네요 ?	대체 저 "단원고"유가족들은 뭘 원하는 겁니까 대체 ?... 핸들 과도하게 꺽은거 초보평형수 선장의 부재 이게 침몰의 원인 아닙니까 ?... 대체 진실을 원하는건지 본인들이 원하는 대답을 듣고 싶은건지 . ... 애당초 수학여행가다가 죽은것도 대통령 잘못도아니고 처음부터 인양하겠다고 하는데 막은 사람들이 누구인지 제가 자식이면 얼굴 못들고 다니겠네요 ?...	Korean	1	0	neutral
143	PROCESSED	세월호 희생자에게 애도를 표합니다.	세월호 희생자에게 애도를 표합니다 ...	Korean	1	0	neutral
169	PROCESSED	절대 이동하지 말라는 말같지도 않은 소리를 계속 해대는데도 학생들은 네라고 대답하고있고 존나 역겹다 세월호 관련된 새끼들은 어떻게해서든 다 사지를 찢어 죽여야지;?	절대 이동하지 말라는 말같지도 않은 소리를 계속 해대는데도 학생들은 네라고 대답하고있고 존나 역겹다 세월호 관련된 새끼들은 어떻게해서든 다 사지를 찢어 죽여야지 ; ?...	Korean	1	0	neutral
177	PROCESSED	세월호 특별법은 반드시 제정되어야 합니다.?	세월호 특별법은 반드시 제정되어야 합니다 . ?...	Korean	1	0	neutral
203	PROCESSED	세월호 선장 자존심도 없다	세월호 선장 자존심도 없다...	Korean	1	-0.2	negative
218	PROCESSED	단원고 학생들..한창 신났을 텐데..삼가고인의명복을 빌며 힘내세요! 영원히 잊지 않을 거에요. ?	단원고 학생들 . ... 한창 신났을 텐데 . ... 삼가고인의명복을 빌며 힘내세요 !... 영원히 잊지 않을 거에요 . ?...	Korean	1	0.6	positive
226	PROCESSED	흑흑 내가만약 단원고 학생들중 한명이라면 저들을 구해냈을까? 흑흑T-T ㅠ_ㅠ T-T ㅠ_ㅠ ?	흑흑 내가만약 단원고 학생들중 한명이라면 저들을 구해냈을까 ?... 흑흑T-T ㅠ_ㅠ T-T ㅠ_ㅠ ?...	Korean	0.991575	0	neutral
380	PROCESSED	세월호 유가족에게 명복을빕니다...	세월호 유가족에게 명복을빕니다 . . ...	Korean	1	0	neutral
381	PROCESSED	지금 5개월이지났지만 이렇게라도 보냅니다...저는 아직 11살인데 세월호참사 처럼 스카우트갈때 언제 이런 사건이 일어날 지 무섭습니다 1달이지나면 소풍 인데 너무겁이납니다... 하늘에계신 단원고 언니 오빠 선생님 그리고 여러명살릴려고 목숨을 바친 승무원 세월호 선장 그놈 빼고 삼가 고이 명복을 빕니다 ... 지켜드리지못해서미안해...언니 오빠?	지금 5개월이지났지만 이렇게라도 보냅니다 . . ... 저는 아직 11살인데 세월호참사 처럼 스카우트갈때 언제 이런 사건이 일어날 지 무섭습니다 1달이지나면 소풍 인데 너무겁이납니다 . . ... 하늘에계신 단원고 언니 오빠 선생님 그리고 여러명살릴려고 목숨을 바친 승무원 세월호 선장 그놈 빼고 삼가 고이 명복을 빕니다 . . ... 지켜드리지못해서미안해 . . ...	Korean	1	-0.133333	negative
424	PROCESSED	우리 모든 세월호 침물사고를 영원히 잊지 지말세요 ㅠㅠㅠㅠ	우리 모든 세월호 침물사고를 영원히 잊지 지말세요 ㅠㅠㅠㅠ...	Korean	1	0	neutral
441	PROCESSED	세월호.. 눈물이 납니다..부디 ..?	눈물이 납니다 . ... 부디 . . ?...	Korean	1	-0.504545	negative
525	PROCESSED	총체적인 무사인일주의 책임부재의 이나라 현실이 응집되어 나타난 사건이 세월호 사건입니다. 한명도 구하지 못한 무능한 정권. 과연 선장과 선원들만 잘못했을까? 진정 그랬을까??	총체적인 무사인일주의 책임부재의 이나라 현실이 응집되어 나타난 사건이 세월호 사건입니다 ... 한명도 구하지 못한 무능한 정권 ... 과연 선장과 선원들만 잘못했을까 ?... 진정 그랬을까 ? ?...	Korean	1	0	neutral
546	PROCESSED	보충 설명 암초나 선박든 레이더에 나오지 않지만 무엇인가를 피하려 했다면 섬이 없는 세월호 왼쪽으로 피해야 하는데 섬이 있는 곳으로 피했다는 거다. (섬은 육지고 육지가 나오기 전에 암초가 있기에 가까가면 배는 위험) 근데 새월호가 섬쪽으로 변침 했다. 이건 무었있가 세월호를 오른쪽으로 급변침 하게 만든 무엇인가가 있어기 때문이라는 거다.그말을 수위를 낮추서 "왜 변침했을까?" 라는 질문을 계속 하게 만드는 데요 라고 손사장이 이야기 하는데, 정확히 말하면 무엇이 있었길래 오른쪽으로 급변침 했을까요가 정답이다,. 그것부터 알아야 한다....	보충 설명 암초나 선박든 레이더에 나오지 않지만 무엇인가를 피하려 했다면 섬이 없는 세월호 왼쪽으로 피해야 하는데 섬이 있는 곳으로 피했다는 거다 ... (섬은 육지고 육지가 나오기 전에 암초가 있기에 가까가면 배는 위험 ) 근데 새월호가 섬쪽으로 변침 했다 ... 이건 무었있가 세월호를 오른쪽으로 급변침 하게 만든 무엇인가가 있어기 때문이라는 거다.그말을 수위를 낮추서 "왜 변침했을까 ?"... 라는 질문을 계속 하게 만드는 데요 라고 손사장이 이야기 하는데 , 정확히 말하면 무엇이 있었길래 오른쪽으로 급변침 했을까요가 정답이다 , ... 그것부터 알아야 한다 . . . ...	Korean	1	-0.375	negative
647	PROCESSED	에이씨.. 쪽팔려.. 낯짝 두께도 저정도면 방탄수준이다.. 가만히 있으라 하려다 아무래도 그런 말은 세월호 선장이 하는 말 같이 들릴까봐 " 잘 좀 계세요 ! " 라고 하는것 같아... 우리 개도 너같이 충성적이지 못할거다..ㅋㅋㅋㅋ 너같이 노골적으로 충성질 하면 난 민망해서 더 싫어질것 같은데.. 닭그네는 좆원진 보고 감동 받으려나 ? ㅋㅋㅋㅋㅋㅋ?	낯짝 두께도 저정도면 방탄수준이다 . ... 가만히 있으라 하려다 아무래도 그런 말은 세월호 선장이 하는 말 같이 들릴까봐 " 잘 좀 계세요 !... " 라고 하는것 같아 . . ... 우리 개도 너같이 충성적이지 못할거다 . ... ㅋㅋㅋㅋ 너같이 노골적으로 충성질 하면 난 민망해서 더 싫어질것 같은데 . ... 닭그네는 좆원진 보고 감동 받으려나 ?...	Korean	1	-0.9	negative
651	PROCESSED	청와대가 세월호 실종자를 찾지 않고 보고에 신경만 쓰고 있었다는 게 핵심 아닌가?왜 새누리당은 국회에서 청문회할 때마다 저래?정말 실망이네.	청와대가 세월호 실종자를 찾지 않고 보고에 신경만 쓰고 있었다는 게 핵심 아닌가 ?... 왜 새누리당은 국회에서 청문회할 때마다 저래 ?...	Korean	1	0	neutral
683	PROCESSED	1.세월호 침몰		Korean	1	0	neutral
726	PROCESSED	솔직히 별로다. 생일이라고 면전에서 시 낭독(찬양)하는 건 끄덕끄덕 허용하면서, 세월호에 대해서는 손사래를 치는 것인가. 세월호 이야기는 못마땅하고, 포도주 마시는 건 마땅한가. 차라리 이 시국에 생일상 취재가 웬말이냐고 취재를 거부하시지.ㅉ 노벨상은 영 아니고 '평범한 노인상'은 탈 수 있을 듯.?	생일이라고 면전에서 시 낭독 (찬양 )하는 건 끄덕끄덕 허용하면서 , 세월호에 대해서는 손사래를 치는 것인가 ... 세월호 이야기는 못마땅하고 , 포도주 마시는 건 마땅한가 ... 차라리 이 시국에 생일상 취재가 웬말이냐고 취재를 거부하시지.ㅉ 노벨상은 영 아니고 '평범한 노인상'은 탈 수 있을 듯 . ?...	Korean	1	0.3	positive
736	PROCESSED	프란치스코 교황님 제발 세월호 특별법 제정에 힘써주세요	프란치스코 교황님 제발 세월호 특별법 제정에 힘써주세요...	Korean	1	0	neutral
750	PROCESSED	미국 뿐만 아니라 다른나라들 의견도 실종자들을 다 구했을 거라고 합니다 비교적 아주 쉽게요 .. 배가 보험을 들어 놓으면 사람이 죽었을때 보험금이 나온 답니다 근데 그 보험료를 희생자가 가지는게 아니라 회사가 가져 간답니다 .. 그리고 컨테이너 물량 용량이 침몰 함으로서 묻혀지죠.. 그러니 회사는 개개인의 보험료는 가지고 초과된 컨테이너는 안걸리고 .. 이득만 취하는거죠.. 이것이 전문가들의 의견 입니다 .. 세월호 피해자 부모님도 돈 안받을테니 진실규명 수사귄을 달라고 하는거 고요 ?	미국 뿐만 아니라 다른나라들 의견도 실종자들을 다 구했을 거라고 합니다 비교적 아주 쉽게요 . ... 배가 보험을 들어 놓으면 사람이 죽었을때 보험금이 나온 답니다 근데 그 보험료를 희생자가 가지는게 아니라 회사가 가져 간답니다 . ... 그리고 컨테이너 물량 용량이 침몰 함으로서 묻혀지죠 . ... 그러니 회사는 개개인의 보험료는 가지고 초과된 컨테이너는 안걸리고 . ... 이득만 취하는거죠 . ... 이것이 전문가들의 의견 입니다 . ... 세월호 피해자 부모님도 돈 안받을테니 진실규명 수사귄을 달라고 하는거 고요 ?...	Korean	1	-2	negative
756	PROCESSED	또 교황한테 세월호 특별법 제정 해달라고 하다니 휴	또 교황한테 세월호 특별법 제정 해달라고 하다니 휴...	Korean	1	0	neutral
759	PROCESSED	세월호 지난지가 100일이.넘은것 같은데??	세월호 지난지가 100일이.넘은것 같은데 ? ?...	Korean	1	0	neutral
760	PROCESSED	200일 넘어도 세월호 300일 넘어도 세월호 10년 지나도 세월호 하세요 단식도 하시고요	200일 넘어도 세월호 300일 넘어도 세월호 10년 지나도 세월호 하세요 단식도 하시고요...	Korean	1	0	neutral
769	PROCESSED	이런 교황이 있으니 아직까지는 세상이 살만하다고 느꺼지네요. 세월호 특별법이 수정없이 통과되었으먼 좋겠습니다.?	이런 교황이 있으니 아직까지는 세상이 살만하다고 느꺼지네요 ... 세월호 특별법이 수정없이 통과되었으먼 좋겠습니다 . ?...	Korean	1	0	neutral
776	PROCESSED	이시대의 진정한 종교 지도자.. ㅠㅠ 고맙습니다. 교황님.. 세월호 특별법을 제정하라!!!?	이시대의 진정한 종교 지도자 . ... 세월호 특별법을 제정하라 ! ! ! ?...	Korean	1	-0.7	negative
829	PROCESSED	철저한 진상조사, 안전한 대한민국을 위해 응원합니다. 세월호 유가족분들 힘내세요!!?	철저한 진상조사 , 안전한 대한민국을 위해 응원합니다 ... 세월호 유가족분들 힘내세요 ! ! ?...	Korean	1	0.6	positive
836	PROCESSED	아무도 신경안쓰는데 오직 좌좀들과 단원고 유가족들만의 리그~?	아무도 신경안쓰는데 오직 좌좀들과 단원고 유가족들만의 리그~ ?...	Korean	1	0	neutral
863	PROCESSED	세월호 유족들이 수사권 기소권을 갖게 되면 박근혜의 사라진 7시간의 실체가 밝혀질텐데.. 절대 수용하지 않을 듯...?	세월호 유족들이 수사권 기소권을 갖게 되면 박근혜의 사라진 7시간의 실체가 밝혀질텐데 . ... 절대 수용하지 않을 듯 . . . ?...	Korean	1	0	neutral
880	PROCESSED	세월호 부모들의 (국가로부터의)트라우마는 아직도 진행중이라는 정혜신박사의 말씀을 떠올립니다.	세월호 부모들의 (국가로부터의 )트라우마는 아직도 진행중이라는 정혜신박사의 말씀을 떠올립니다 ...	Korean	1	0	neutral
985	PROCESSED	어르신 분들한테 이런 말을 잘 하질 않는데,이번만은 해야겠네요.나이를 드셨으면 곱게 드셔야지,귓구멍으로 드시면 안되죠. 불법 천막? 국민의 권리 중에서 이렇게 시위 하는 것에 대한 자유도 있단 걸 모르시나?남의 권리 침해 하시지 마시고,그냥 방에서 손녀랑 같이 놀아주시길.그게 더 가치 있는 일이겠죠.세월호 특별법은 진정으로 유가족이 원하는 것이 없는데도,그게 불만이라고 하시는 분도 제대로 아시고서 지껄이시길.정부 쪽에서 지껄이는 세월호 특별법은 남겨진 유가족한테 이런 혜택 줄테니 옛다,먹고 떨어져라.와 같은 겁니다.?	어르신 분들한테 이런 말을 잘 하질 않는데 ,이번만은 해야겠네요.나이를 드셨으면 곱게 드셔야지 ,귓구멍으로 드시면 안되죠 ... 국민의 권리 중에서 이렇게 시위 하는 것에 대한 자유도 있단 걸 모르시나 ?... 남의 권리 침해 하시지 마시고 ,그냥 방에서 손녀랑 같이 놀아주시길.그게 더 가치 있는 일이겠죠.세월호 특별법은 진정으로 유가족이 원하는 것이 없는데도 ,그게 불만이라고 하시는 분도 제대로 아시고서 지껄이시길.정부 쪽에서 지껄이는 세월호 특별법은 남겨진 유가족한테 이런 혜택 줄테니 옛다 ,먹고 떨어져라.와 같은 겁니다 . ?...	Korean	1	0.1875	mixed
1099	PROCESSED	어떻게 된거지? 세월호 생존학생들 내용 없음.?	세월호 생존학생들 내용 없음 . ?...	Korean	1	0	neutral
1103	PROCESSED	오늘도 #세월호 유가족 도보행진은 계속 되는데...이 새벽 #강정엔 긴장이 감돌고있다...굴뚝엔 아직도 #쌍차 노동자들이 올라가 있고 틧 곳곳에 아픈 대한민국이다...우라질..뭔 나라가 이러냐..	오늘도 #세월호 유가족 도보행진은 계속 되는데 . . ... 이 새벽 #강정엔 긴장이 감돌고있다 . . ... 굴뚝엔 아직도 #쌍차 노동자들이 올라가 있고 틧 곳곳에 아픈 대한민국이다 . . ... 뭔 나라가 이러냐 . ...	Korean	1	0	neutral
1110	PROCESSED	최근 세월호 특위 파견 공무원을 전원 철수시켰다고 합니다.	최근 세월호 특위 파견 공무원을 전원 철수시켰다고 합니다 ...	Korean	1	0	neutral
1114	PROCESSED	세월호 대학살 투쟁에 박차를 가할 것	세월호 대학살 투쟁에 박차를 가할 것...	Korean	1	-0.225	negative
1120	PROCESSED	[인권오름] 세월호 천막 그 이상의 인간에 대한 감각	[인권오름 ] 세월호 천막 그 이상의 인간에 대한 감각...	Korean	1	0	neutral
1124	PROCESSED	난 이자가 인간이 아니라 악귀라고 확신한다. 정말 유감이지만, 이런 자는 세월호 유가족들과 똑같이 당해봐야 인간이 될 것이다	난 이자가 인간이 아니라 악귀라고 확신한다 ... 정말 유감이지만 , 이런 자는 세월호 유가족들과 똑같이 당해봐야 인간이 될 것이다...	Korean	1	0	neutral
1125	PROCESSED	저는 이 조직(세월호 특별조사위)을 만들려고 구상한 분은 아마 공직자가 아니라 세금도둑이라고 확신합니다	저는 이 조직 (세월호 특별조사위 )을 만들려고 구상한 분은 아마 공직자가 아니라 세금도둑이라고 확신합니다...	Korean	1	0	neutral
1126	PROCESSED	세월호 유가족이 있는 팽목항에... "위로하러 온 건지... 겁주려고 온 건지...".. 조낸살벌하고 무서워서 말이라도 걸겠나...	세월호 유가족이 있는 팽목항에 . . ... "위로하러 온 건지 . . ... 겁주려고 온 건지 . . ." . ... 조낸살벌하고 무서워서 말이라도 걸겠나 . . ...	Korean	1	0	neutral
1130	PROCESSED	세월호 조사위 간판걸고 취업박람회하나?	세월호 조사위 간판걸고 취업박람회하나 ?...	Korean	1	0	neutral
1133	PROCESSED	조사를 받아야 할 대상은 바로 세월호 조사위 주동자다!	조사를 받아야 할 대상은 바로 세월호 조사위 주동자다 !...	Korean	1	0	neutral
1136	PROCESSED	#세월호 참사291일		Korean	1	0	neutral
1148	PROCESSED	세월호 유가족들, 왜 450km 걷기에 나섰나	세월호 유가족들 , 왜 450km 걷기에 나섰나...	Korean	1	0	neutral
1153	PROCESSED	세월호 온전 인양위한 도보 행진 대전 0416	세월호 온전 인양위한 도보 행진 대전 0416...	Korean	1	0	neutral
1159	PROCESSED	진실은 침몰하지 않는다. 뉴욕타임스 세월호 특별법 지지 호소 광고 http://me2.do/5jPFyqd7 출처 : 네이버 블로그	진실은 침몰하지 않는다 ... 뉴욕타임스 세월호 특별법 지지 호소 광고 http ://me2 ... do/5jPFyqd7 출처 : 네이버 블로그...	Korean	0.887977	0.45	positive
1162	PROCESSED	어제 세월호 유가족 도보 순례단이 세종시를 지나갔다. 26일부터 19박 20일 동안 경기도 안산 정부합동분향소에서 팽목항까지 450㎞를 걷는 도보 순례를 가는 중이다.	어제 세월호 유가족 도보 순례단이 세종시를 지나갔다 ... 26일부터 19박 20일 동안 경기도 안산 정부합동분향소에서 팽목항까지 450㎞를 걷는 도보 순례를 가는 중이다 ...	Korean	1	0	neutral
1174	PROCESSED	#세월호 참사291일		Korean	1	0	neutral
1186	PROCESSED	저희 부산연산중앙교회 주영훈 목사님께 세월호 희생자들을 위해 기도하자고 말씀드려보지요!	저희 부산연산중앙교회 주영훈 목사님께 세월호 희생자들을 위해 기도하자고 말씀드려보지요 !...	Korean	1	0	neutral
1187	PROCESSED	이상호의 상해임시정부 18회 다이빙벨 다운로드 100만, 세월호 새국면	이상호의 상해임시정부 18회 다이빙벨 다운로드 100만 , 세월호 새국면...	Korean	1	0	neutral
1188	PROCESSED	세월호 유족들과 도보행진에 동참하러 서울역서 출발합니다.	세월호 유족들과 도보행진에 동참하러 서울역서 출발합니다 ...	Korean	1	0	neutral
1193	PROCESSED	세월호 온전인양 도보행진 대전 0416 #새날 #유권소	세월호 온전인양 도보행진 대전 0416 #새날 #유권소...	Korean	1	0	neutral
1205	PROCESSED	http://sign.sewolho416.org 세월호 천만인 서명운동	http ://sign.sewolho416 ... org 세월호 천만인 서명운동...	Korean	0.974863	0	neutral
1206	PROCESSED	http://petition.sewolho416.org/ 세월호 인양촉구 범국민 청원	http ://petition.sewolho416 ... org/ 세월호 인양촉구 범국민 청원...	Korean	0.980024	0	neutral
1208	PROCESSED	세월호 유가족이 한겨울에 울면서 걷고,	세월호 유가족이 한겨울에 울면서 걷고 ,...	Korean	1	0	neutral
1214	PROCESSED	날이 차다. 대전역은 사람들로 바글바글. 세월호 도보행진 대전 0416	대전역은 사람들로 바글바글 ... 세월호 도보행진 대전 0416...	Korean	1	0	neutral
1217	PROCESSED	세월호 사건을 기획된 테러로 보는 이유	세월호 사건을 기획된 테러로 보는 이유...	Korean	1	0	neutral
1222	PROCESSED	세월호 일본방송(한글자막포함): http://youtu.be/i_ShZWXlK4Y	세월호 일본방송 (한글자막포함 ) : http ://youtu.be/i_ShZWXlK4Y...	Korean	0.476323	0	neutral
1225	PROCESSED	1.29. 세월호 광장에서.		Korean	1	0	neutral
1232	PROCESSED	신경민 “대선부정, 세월호 등 많은 사건에 대해 야당 역할 못해냈다” - 코리아프레스 http://www.korea-press.com/news/articleView.html?idxno=68388 … “새 지도부에 들어가 다른 차원에서 다시 시작할 것! 기대해도 좋다”	신경민 “대선부정 , 세월호 등 많은 사건에 대해 야당 역할 못해냈다” 코리아프레스 http ://www.korea-press.com/news/articleView.html ?... idxno= 68388 … “새 지도부에 들어가 다른 차원에서 다시 시작할 것 !...	Korean	0.958101	0	neutral
1234	PROCESSED	팩트9뉴스] 뉴스팔로잉(14.12.23)-미국 영상학도가 만든 세월호 다큐멘터리: http://ln.is/www.youtube.com/6xm6a … @YouTube 님이 공유	팩트9뉴스 ] 뉴스팔로잉 (14.12.23 ) 미국 영상학도가 만든 세월호 다큐멘터리 : http ://ln.is/www.youtube.com/6xm6a … @YouTube 님이 공유...	Korean	0.835682	0	neutral
1247	PROCESSED	개표부정과 세월호 학살에 대한 합리적 의문제기에 대하여	개표부정과 세월호 학살에 대한 합리적 의문제기에 대하여...	Korean	1	0	neutral
1255	PROCESSED	http://sign.sewolho416.org 세월호 천만인 서명운동	http ://sign.sewolho416 ... org 세월호 천만인 서명운동...	Korean	0.974863	0	neutral
1256	PROCESSED	http://petition.sewolho416.org/ 세월호 인양촉구 범국민 청원	http ://petition.sewolho416 ... org/ 세월호 인양촉구 범국민 청원...	Korean	0.980024	0	neutral
1260	PROCESSED	태극기대신 노란(세월호)깃발을 달자. #삼월일절 #세월호	태극기대신 노란 (세월호 )깃발을 달자 ... #삼월일절 #세월호...	Korean	1	0	neutral
1261	PROCESSED	운동권의 행동을 이해하기 위해선 문화를 알아야 합니다 모든 가치관 위에 '진영에 대한 충성'이 군림하죠 #뉴제네 세월호 단원고 대책위를 통해서 보는 운동권 진영의 가치관	운동권의 행동을 이해하기 위해선 문화를 알아야 합니다 모든 가치관 위에 '진영에 대한 충성'이 군림하죠 #뉴제네 세월호 단원고 대책위를 통해서 보는 운동권 진영의 가치관...	Korean	1	0	neutral
1268	PROCESSED	#세월호 수색·구조 작업이 한 달을 훌쩍 넘기면서 희생자 가족들은 생계의 어려움까지 겪었다. 정부는 사고 수습 뿐만 아니라 희생자 가족들에 대한 지원도 늦었다.	#세월호 수색·구조 작업이 한 달을 훌쩍 넘기면서 희생자 가족들은 생계의 어려움까지 겪었다 ... 정부는 사고 수습 뿐만 아니라 희생자 가족들에 대한 지원도 늦었다 ...	Korean	1	0	neutral
1271	PROCESSED	세월호 유가족이 있는 팽목항에... "위로하러 온 건지... 겁주려고 온 건지...".. 조낸살벌하고 무서워서 말이라도 걸겠나...	세월호 유가족이 있는 팽목항에 . . ... "위로하러 온 건지 . . ... 겁주려고 온 건지 . . ." . ... 조낸살벌하고 무서워서 말이라도 걸겠나 . . ...	Korean	1	0	neutral
1274	PROCESSED	세월호 잠수함충돌 트윗으로 벌금 오백 나왔습니다 | 아고라	세월호 잠수함충돌 트윗으로 벌금 오백 나왔습니다 | 아고라...	Korean	1	0	neutral
1275	PROCESSED	미국 세월호 유가족 간담회 일정입니다.	미국 세월호 유가족 간담회 일정입니다 ...	Korean	1	0	neutral
1276	PROCESSED	벌써부터 보수꼴통집단의 방해책동이 시작되었답니다. 세월호 이야기도 못하게하는 참담한 세상에 살고있습니다. 어찌해야 할까요...(	벌써부터 보수꼴통집단의 방해책동이 시작되었답니다 ... 세월호 이야기도 못하게하는 참담한 세상에 살고있습니다 ... 어찌해야 할까요 . . . (...	Korean	1	-0.6	negative
1278	PROCESSED	월성1호기 재가동..설득·불안감 해소 ＇발등의 불＇ http://ln.is/durl.me/fVAUq 배 밑창 금간 세월호 1000 척쯤 운항 연장 허가 한 거로 보면 되겠군.방사능 피해를 금오산 신화 믿는 종자들이 모두 흡수하는 방법이 시급하군.LG팬	월성1호기 재가동 . ... 설득·불안감 해소 ＇발등의 불＇ http ://ln.is/durl.me/fVAUq 배 밑창 금간 세월호 1000 척쯤 운항 연장 허가 한 거로 보면 되겠군.방사능 피해를 금오산 신화 믿는 종자들이 모두 흡수하는 방법이 시급하군.LG팬...	Korean	0.941815	0	neutral
1279	PROCESSED	세월호 416약속지킴이 도봉활동사진 모음입니다.	세월호 416약속지킴이 도봉활동사진 모음입니다 ...	Korean	1	0	neutral
1284	PROCESSED	세월호 실종자가9명 남았다면서 꼭돌아와 달라고 툇선동질하는 좌좀비는 정신병자다!	세월호 실종자가9명 남았다면서 꼭돌아와 달라고 툇선동질하는 좌좀비는 정신병자다 !...	Korean	1	0	neutral
1288	PROCESSED	아로요 필리핀 전대통령, 대선부정선거 혐의 체포, 유죄판결시 징역 40년, 궁금증, 거긴 우리 세월호 학살사건같은 거 없었는지 궁금하다.	아로요 필리핀 전대통령 , 대선부정선거 혐의 체포 , 유죄판결시 징역 40년 , 궁금증 , 거긴 우리 세월호 학살사건같은 거 없었는지 궁금하다 ...	Korean	1	0	neutral
1289	PROCESSED	2014년 골든 트윗은?] &#65279;&#65279;&#65279;2014년 한 해 동안 가장 많은 트위터 사용자들이 리트윗한 대한민국 골든 트윗은 가수 지드래곤의 세월호 사고 무사귀...	2014년 골든 트윗은 ? ]... &# 65279 ;&# 65279 ;&#65279;2014년 한 해 동안 가장 많은 트위터 사용자들이 리트윗한 대한민국 골든 트윗은 가수 지드래곤의 세월호 사고 무사귀 . . ...	Korean	1	0	neutral
1291	PROCESSED	세월호에는 국정원이 깊숙히 관련되어있고, 세월호 승조원은 가장먼저 국정원에 보고 했다한다. 국정원은 청와대 직속이다. 그러므로 청와대는 즉시 상황을 파악할수 밖에 없다. 그런데 이게 말이 되는가?	세월호에는 국정원이 깊숙히 관련되어있고 , 세월호 승조원은 가장먼저 국정원에 보고 했다한다 ... 국정원은 청와대 직속이다 ... 그러므로 청와대는 즉시 상황을 파악할수 밖에 없다 ... 그런데 이게 말이 되는가 ?...	Korean	1	0	neutral
1292	PROCESSED	세월호 사건은 앞으로가 더 문재다.	세월호 사건은 앞으로가 더 문재다 ...	Korean	1	0	neutral
1295	PROCESSED	#세월호 슬픔을 달래야할 때 청와대는 '박근혜 조문연출 논란'을 보도한 CBS를 상대로 8000만원 손해배상 소송을 했고, CBS는 "적극 환영한다"는 성명을 발표했다. 이에 CBS에 대한 응원이 급증했다.	#세월호 슬픔을 달래야할 때 청와대는 '박근혜 조문연출 논란'을 보도한 CBS를 상대로 8000만원 손해배상 소송을 했고 , CBS는 "적극 환영한다"는 성명을 발표했다 ... 이에 CBS에 대한 응원이 급증했다 ...	Korean	1	0.57	positive
1299	PROCESSED	모든음모(18대대선,세월호,간첩조작)의 중심에는 국정원이 존재한다 국정원은 반드시 해체시키고 관련자 전원 사법처리하라	모든음모 (18대대선 ,세월호 ,간첩조작 )의 중심에는 국정원이 존재한다 국정원은 반드시 해체시키고 관련자 전원 사법처리하라...	Korean	1	0	neutral
1303	PROCESSED	세월호 유족들을 어떤 얼굴로 봐야 할지 고민이 된다. 사순절의 고민이 하나 더 늘었다	세월호 유족들을 어떤 얼굴로 봐야 할지 고민이 된다 ... 사순절의 고민이 하나 더 늘었다...	Korean	1	0	neutral
1305	PROCESSED	RT @ohmynews_korea [오마이포토] 청와대 간 두 엄마 "세월호 인양해 주세요" 이희훈 기자	RT @ohmynews_korea [오마이포토 ] 청와대 간 두 엄마 "세월호 인양해 주세요" 이희훈 기자...	Korean	1	0	neutral
1306	PROCESSED	다른 이슈에 대해 아무리 정의로운 주장을 하고 있더라도, 개표부정과 세월호 학살에 대해 못 믿겠다는 것이 아니라, 주장하는 사람을 과대망상으로 몰고가는 사람은 정체성이 의심된다.	다른 이슈에 대해 아무리 정의로운 주장을 하고 있더라도 , 개표부정과 세월호 학살에 대해 못 믿겠다는 것이 아니라 , 주장하는 사람을 과대망상으로 몰고가는 사람은 정체성이 의심된다 ...	Korean	1	0.025	neutral
1308	PROCESSED	아~~~~~시발 세월호.	아~~~~~시발 세월호 ...	Korean	1	0	neutral
1309	PROCESSED	어디서 세월호 드립이니! 이분 Hoxy.... 진실을 요구합니다!	어디서 세월호 드립이니 !... 이분 Hoxy . . . ...	Korean	1	0	neutral
1311	PROCESSED	아로요 필리핀 전대통령, 대선부정선거 혐의 체포, 유죄판결시 징역 40년, 궁금증, 거긴 우리 세월호 학살사건같은 거 없었는지 궁금하다.	아로요 필리핀 전대통령 , 대선부정선거 혐의 체포 , 유죄판결시 징역 40년 , 궁금증 , 거긴 우리 세월호 학살사건같은 거 없었는지 궁금하다 ...	Korean	1	0	neutral
1324	PROCESSED	사회에 대한 정의와 평화 책임을 져야하는 게 기독교의 본질이다”고 밝혔다. 그는 <정의와 평화가 입맞출 때까지>의 저자답게 명쾌한 설명을 덧붙였다.“세월호 가족한테 ‘슬픔 벗어나라’ 쉽게 말하지 마라	사회에 대한 정의와 평화 책임을 져야하는 게 기독교의 본질이다”고 밝혔다 ... 그는 <정의와 평화가 입맞출 때까지 >의 저자답게 명쾌한 설명을 덧붙였다 .“... 세월호 가족한테 ‘슬픔 벗어나라’ 쉽게 말하지 마라...	Korean	1	0.3	positive
1325	PROCESSED	국민TV] 세월호 실종자 가족, 청와대 1인 시위로 '인양' 호소	국민TV ] 세월호 실종자 가족 , 청와대 1인 시위로 '인양' 호소...	Korean	1	0	neutral
1326	PROCESSED	경찰, ‘세월호 천막 지원’ 서울시 수사…박원순 시장 등 입건	경찰 , ‘세월호 천막 지원’ 서울시 수사…박원순 시장 등 입건...	Korean	1	0	neutral
1334	PROCESSED	지금 이딴게 중요합니까? 세월호 사건에 비하면 아무것도 아닙니다. 우리 아이들이 무려 300명이 죽었습니다 고작 말 한마리가지고 난리칠때가 아닙니다. 국가는 빨리 특별법을 성사시켜 유족들과 아...	지금 이딴게 중요합니까 ?... 세월호 사건에 비하면 아무것도 아닙니다 ... 우리 아이들이 무려 300명이 죽었습니다 고작 말 한마리가지고 난리칠때가 아닙니다 ... 국가는 빨리 특별법을 성사시켜 유족들과 아 . . ...	Korean	1	0.6	positive
1341	PROCESSED	1.세월호 진상 특위도		Korean	1	0	neutral
1345	PROCESSED	[[ 레카가 해냈다 ] 세월호 위자료 8천만원 지급.."교통사고 수준	[ [ 레카가 해냈다 ] 세월호 위자료 8천만원 지급 . ."...	Korean	1	0	neutral
1346	PROCESSED	세월호 진상조사 ‘방해’ 시행령 정부 제정 강행에 유족들 416시간 농성키로	세월호 진상조사 ‘방해’ 시행령 정부 제정 강행에 유족들 416시간 농성키로...	Korean	1	0	neutral
1348	PROCESSED	세월호 진상조사 ‘방해’ 시행령 정부 제정 강행에 유족들 416시간 농성키로	세월호 진상조사 ‘방해’ 시행령 정부 제정 강행에 유족들 416시간 농성키로...	Korean	1	0	neutral
1350	PROCESSED	[아이엠피터]세월호 유가족에 엉터리 법안도 모자라 주먹까지	[아이엠피터 ]세월호 유가족에 엉터리 법안도 모자라 주먹까지...	Korean	1	0	neutral
1358	PROCESSED	현장] 짓밟힌 세월호 유가족…“내가 무슨 짐짝이냐”: https://youtu.be/80xBbA2_Izs	현장 ] 짓밟힌 세월호 유가족…“내가 무슨 짐짝이냐” : https ://youtu.be/80xBbA2_Izs...	Korean	0.96002	0	neutral
1364	PROCESSED	왜 세월호 희생자 가족과 시민사회단체들은	왜 세월호 희생자 가족과 시민사회단체들은...	Korean	1	0	neutral
1366	PROCESSED	세월호 유가족과 함께 대리기사 폭행 사건에 연루된 새정치민주연합 김현 의원이 어제(30일) 피의자 신분으로 검찰 조사를 받았습니다.	세월호 유가족과 함께 대리기사 폭행 사건에 연루된 새정치민주연합 김현 의원이 어제 ( 30일 ) 피의자 신분으로 검찰 조사를 받았습니다 ...	Korean	1	-0.3	negative
1367	PROCESSED	JTBC-손석희 앵커가 #세월호 범인을 찍은 듯 합니다. http://goo.gl/LUlPqb 당초 특조위는 오하마나호를 세월호 항로 그대로 운항시키며 세부조사 진행예정이었지만 차질이 불가피한 상황입니다.	JTBC-손석희 앵커가 #세월호 범인을 찍은 듯 합니다 ... http ://goo.gl/LUlPqb 당초 특조위는 오하마나호를 세월호 항로 그대로 운항시키며 세부조사 진행예정이었지만 차질이 불가피한 상황입니다 ...	Korean	0.996363	-0.1125	negative
1373	PROCESSED	[신현주의 1분] 세월호 가족들, ‘416시간 농성’ 돌입	[신현주의 1분 ] 세월호 가족들 , ‘416시간 농성’ 돌입...	Korean	1	0	neutral
1379	PROCESSED	단독] 정부, 세월호 위자료 8천만원 지급..＂교통사고 수준＂ http://media.daum.net/v/20150330181012425 …	단독 ] 정부 , 세월호 위자료 8천만원 지급 . .＂... 교통사고 수준＂ http ://media.daum.net/ v/ 20150330181012425 …...	Korean	0.964173	0	neutral
1381	PROCESSED	세월호 특별조사위,		Korean	1	0	neutral
1385	PROCESSED	[현장화보] 광화문광장 안, 사지 들려 끌려 나오는 세월호 유가족들	[현장화보 ] 광화문광장 안 , 사지 들려 끌려 나오는 세월호 유가족들...	Korean	1	0	neutral
1386	PROCESSED	세월호 희생자 위자료가 1인당 8천만원? | 미디어다음	세월호 희생자 위자료가 1인당 8천만원 ?...	Korean	1	0	neutral
1387	PROCESSED	세월호 진상조사 ‘방해’ 시행령 정부 제정 강행에 유족들 416시간 농성키로	세월호 진상조사 ‘방해’ 시행령 정부 제정 강행에 유족들 416시간 농성키로...	Korean	1	0	neutral
1389	PROCESSED	IHS 마리타임 360, 세월호 가족들, 세월호 조속인양 촉구	IHS 마리타임 360 , 세월호 가족들 , 세월호 조속인양 촉구...	Korean	1	0	neutral
1390	PROCESSED	세월호 특별법 시행령안 폐기와 선체 인양을 촉구하며 청와대를 항의 방문하려던 세월호 유가족 등 3명이 경찰에 연행돼 조사를 받고 있습니다	세월호 특별법 시행령안 폐기와 선체 인양을 촉구하며 청와대를 항의 방문하려던 세월호 유가족 등 3명이 경찰에 연행돼 조사를 받고 있습니다...	Korean	1	-0.3	negative
1391	PROCESSED	다시 광장으로 간 세월호 가족들 | 미디어다음	다시 광장으로 간 세월호 가족들 | 미디어다음...	Korean	1	0	neutral
1392	PROCESSED	[민동기의 신문비평] ‘세월호 유가족 외침’보다 박근혜를 주목한 조간들	[민동기의 신문비평 ] ‘세월호 유가족 외침’보다 박근혜를 주목한 조간들...	Korean	1	0	neutral
1393	PROCESSED	쌍둥이배' 해외로 매각?…세월호 진상규명 차질 불가피 http://mnews.jtbc.joins.com/News/Article.aspx?news_id=NB10828599 …	쌍둥이배' 해외로 매각 ?…... 세월호 진상규명 차질 불가피 http ://mnews.jtbc.joins.com/News/Article.aspx ?... news_id=NB10828599 …...	Korean	0.902458	0	neutral
1395	PROCESSED	무릎 담요까지 통제하는 경찰.. 광화문 세월호 가족 노숙 농성 현장.. ㅡ.ㅡ	무릎 담요까지 통제하는 경찰 . ... 광화문 세월호 가족 노숙 농성 현장 . ...	Korean	1	0	neutral
1396	PROCESSED	세월호 유가족에 엉터리 법안도 모자라 주먹까지 | Tistory http://durl.me/8k26ij 진실을 밝힐 의사가 전혀 없음을 보여주네. 덮기 바쁜 바꾸네씨.	세월호 유가족에 엉터리 법안도 모자라 주먹까지 | Tistory http ://durl.me/8k26ij 진실을 밝힐 의사가 전혀 없음을 보여주네 ... 덮기 바쁜 바꾸네씨 ...	Korean	0.976203	0	neutral
1397	PROCESSED	‘시행령 폐기’ 대통령 면담 요구하던 세월호 유가족 2명 연행	‘시행령 폐기’ 대통령 면담 요구하던 세월호 유가족 2명 연행...	Korean	1	0	neutral
1398	PROCESSED	세월호 유가족 “정부, 약속했던 인양계획 지체되고 있다”…416시간 농성 선... http://me2.do/F7ZBiIRI 출처 : MBN | 네이버 통합검색	세월호 유가족 “정부 , 약속했던 인양계획 지체되고 있다”…416시간 농성 선 . . ... http ://me2 ... do/F7ZBiIRI 출처 : MBN | 네이버 통합검색...	Korean	0.890749	0	neutral
1399	PROCESSED	이석태 세월호 위원장 "그동안 참았는데…이젠 한계 상황"	이석태 세월호 위원장 "그동안 참았는데…이젠 한계 상황"...	Korean	1	0	neutral
1401	PROCESSED	[단독] 정부, 세월호 위자료 8천만원 지급…“교통사고 수준”	[단독 ] 정부 , 세월호 위자료 8천만원 지급…“교통사고 수준”...	Korean	1	0	neutral
1405	PROCESSED	[인터뷰] 이석태 세월호 특조위원장 "조사 대상 공무원이 조사 주체로…문제"	[인터뷰 ] 이석태 세월호 특조위원장 "조사 대상 공무원이 조사 주체로…문제"...	Korean	1	0	neutral
1406	PROCESSED	문재인 “정부, 세월호 진상규명 막으려고 작심한 듯	문재인 “정부 , 세월호 진상규명 막으려고 작심한 듯...	Korean	1	0	neutral
1407	PROCESSED	단독] 정부, 세월호 위자료 8천만원 지급…“교통사고 수준” : 사회일반 : 사회 : 한겨레모바일	단독 ] 정부 , 세월호 위자료 8천만원 지급…“교통사고 수준” : 사회일반 : 사회 : 한겨레모바일...	Korean	1	0	neutral
1411	PROCESSED	도대체 뭘까? 세월호		Korean	1	0	neutral
1412	PROCESSED	[아이엠피터] 세월호 유가족에 엉터리 법안도 모자라 주먹까지 http://durl.me/8k22s4	[아이엠피터 ] 세월호 유가족에 엉터리 법안도 모자라 주먹까지 http ://durl.me/8k22s4...	Korean	0.957965	0	neutral
1413	PROCESSED	허브비누만들기 방문체험학습,학교로찾아가는체험학습,방문체험교실,출장체험학습,교내체험학습,창의체험학습,직업체험학습,창의적체험활동,진학진로: 세월호 사건이후 야외활동이 어려운 현실인 요즘..	허브비누만들기 방문체험학습 ,학교로찾아가는체험학습 ,방문체험교실 ,출장체험학습 ,교내체험학습 ,창의체험학습 ,직업체험학습 ,창의적체험활동 ,진학진로 : 세월호 사건이후 야외활동이 어려운 현실인 요즘 . ...	Korean	1	0	neutral
1415	PROCESSED	감금 맞네. 문재인씨. 이럴때 '감금' '인권'이란 단어가 필요한 것입니다. 최소한 세월호 집회에는 민주당 국회의원 한명이라도 돌아가며 지원하실 생각은 해주셔야지요. 그래야 '야당' 이름을 써먹죠	이럴때 '감금' '인권'이란 단어가 필요한 것입니다 ... 최소한 세월호 집회에는 민주당 국회의원 한명이라도 돌아가며 지원하실 생각은 해주셔야지요 ... 그래야 '야당' 이름을 써먹죠...	Korean	1	-0.675	negative
1417	PROCESSED	세월호 1주년이 되기전		Korean	1	0	neutral
1422	PROCESSED	세월호 진상규명 특별법 시행령안 전면철회 촉구 재외동포 성명서 서명합시다..	세월호 진상규명 특별법 시행령안 전면철회 촉구 재외동포 성명서 서명합시다 . ...	Korean	1	0	neutral
1424	PROCESSED	IHS 마리타임 360, 세월호 가족들, 세월호 조속인양 촉구 - http://goo.gl/PrMCsm via @thenewspro새정치연합은 세월호 인양에 대해 공식입장을 밝혀 주길 바랍니다. 유족들에게 모든 짐을 지운 채 보고만 있을겁니까	IHS 마리타임 360 , 세월호 가족들 , 세월호 조속인양 촉구 http ://goo.gl/PrMCsm via @thenewspro새정치연합은 세월호 인양에 대해 공식입장을 밝혀 주길 바랍니다 ... 유족들에게 모든 짐을 지운 채 보고만 있을겁니까...	Korean	0.990507	0	neutral
1425	PROCESSED	세월호 다큐감독 사무실에 괴한 침입.. 정체는?	세월호 다큐감독 사무실에 괴한 침입 . ...	Korean	1	-0.3	negative
1426	PROCESSED	＂세월호 특위, 허수아비 될 우려＂ http://me2.do/5QKkiLto 출처 : 노컷뉴스 | 네이버 뉴스	＂세월호 특위 , 허수아비 될 우려＂ http ://me2 ... do/5QKkiLto 출처 : 노컷뉴스 | 네이버 뉴스...	Korean	0.838944	0	neutral
1428	PROCESSED	문재인은 세월호 선동의 중심에 있었고 이런 세월호의 갑질과 정치투쟁화는 보수층 결집의 한 동력이었음은...	문재인은 세월호 선동의 중심에 있었고 이런 세월호의 갑질과 정치투쟁화는 보수층 결집의 한 동력이었음은 . . ...	Korean	1	0	neutral
1429	PROCESSED	법원, 세월호 집회 후 불법시위 주도한 2명 영장 발부 CBC미디어	법원 , 세월호 집회 후 불법시위 주도한 2명 영장 발부 CBC미디어...	Korean	1	0	neutral
1430	PROCESSED	세월호 특위, "시행령 수정안 말장난에 불과"	세월호 특위 , "시행령 수정안 말장난에 불과"...	Korean	1	0	neutral
1432	PROCESSED	세월호 사건은 대통령과 정부 탓.	세월호 사건은 대통령과 정부 탓 ...	Korean	1	0	neutral
1435	PROCESSED	세월호 유가족 완전히 새됐네 ㅋㅋㅋ 덩실덩실 얼쑤 http://www.ilbe.com/5732433260 노란색만봐도 구토가	세월호 유가족 완전히 새됐네 ㅋㅋㅋ 덩실덩실 얼쑤 http ://www.ilbe.com/ 5732433260 노란색만봐도 구토가...	Korean	0.935826	0	neutral
1437	PROCESSED	세월호 유가족들, 스트레스?과로?시위과정 부상 등 입원사례 급증	세월호 유가족들 , 스트레스 ?... 시위과정 부상 등 입원사례 급증...	Korean	1	0	neutral
1442	PROCESSED	세월호 추모집회 연행자 2명 추가 구속	세월호 추모집회 연행자 2명 추가 구속...	Korean	1	0	neutral
1445	PROCESSED	130석을 가진 새정련은 결코 작지 않다. 좌고우면 하면서 진짜 야당 지지자 실망시키지 말고 국민이 목숨걸고 지지할 수 있도록 악착같이 싸워달라! 그게 정답이다. 세월호 법안 하나 처리 못하고 1년이 넘게 지지부진. 도대체 언제까지 이렇게 정치할건가!	130석을 가진 새정련은 결코 작지 않다 ... 좌고우면 하면서 진짜 야당 지지자 실망시키지 말고 국민이 목숨걸고 지지할 수 있도록 악착같이 싸워달라 !... 세월호 법안 하나 처리 못하고 1년이 넘게 지지부진 ... 도대체 언제까지 이렇게 정치할건가 !...	Korean	1	0.6	positive
1447	PROCESSED	‘세월호 집회’ CCTV 입수.. 경찰, 참가자들 감시	‘세월호 집회’ CCTV 입수 . ... 경찰 , 참가자들 감시...	Korean	1	0	neutral
1451	PROCESSED	문재인 까지마라. 선거날 바로 세월호 특위 농성장 찾은 정치인이다.	선거날 바로 세월호 특위 농성장 찾은 정치인이다 ...	Korean	1	0	neutral
1452	PROCESSED	조선일보][NEWS&VIEW] 수정안 遺族요구 거의 수용… 이젠 '세월호 조사' 시작해야 http://bit.ly/1IoCjs7	조선일보 ] [NEWS&VIEW ] 수정안 遺族요구 거의 수용… 이젠 '세월호 조사' 시작해야 http ://bit.ly/1IoCjs7...	Korean	0.908887	0	neutral
1455	PROCESSED	세월호 시행령은 선거의 승패와 무관하게 야권은 막아야 할 이슈다. 선거패배 책임론으로 서로 총질할 이슈가 아니다. 서로 힘을 모아서 싸워야 할 이슈. #GH대선불법자금게이트 도 '선거패배로 동력이 떨어졌다'는 면피발언 삼가고 적극적으로 싸워야.	세월호 시행령은 선거의 승패와 무관하게 야권은 막아야 할 이슈다 ... 선거패배 책임론으로 서로 총질할 이슈가 아니다 ... 서로 힘을 모아서 싸워야 할 이슈 ... #GH대선불법자금게이트 도 '선거패배로 동력이 떨어졌다'는 면피발언 삼가고 적극적으로 싸워야 ...	Korean	1	-0.3	negative
1457	PROCESSED	세월호 유가족들, 스트레스?과로?시위과정 부상 등 입원사례 급증...	세월호 유가족들 , 스트레스 ?... 시위과정 부상 등 입원사례 급증 . . ...	Korean	1	0	neutral
1463	PROCESSED	세월호 사태를 통해 우리는 대통령 박근혜의 무능과 무책임을 신물 나게 목격했다. 진정 놀라운 건 대통령 박근혜에게 세월호 희생자와	세월호 사태를 통해 우리는 대통령 박근혜의 무능과 무책임을 신물 나게 목격했다 ... 진정 놀라운 건 대통령 박근혜에게 세월호 희생자와...	Korean	1	0	neutral
1465	PROCESSED	1년 전 오늘의 세월호 대참사 글 ~~	1년 전 오늘의 세월호 대참사 글 ~~...	Korean	1	0	neutral
1466	PROCESSED	세월호참사 380일! 쌍용차! (고공농성) 스타케미칼 339일! 대우조 22일! 택시/생탁 15일! (노숙농성) 전강사조 2794일! 세월호 290일! 기륭, 콜트콜텍, 재능, 동양시멘트, 강정, 밀양, 청도..	(고공농성 ) 스타케미칼 339일 !... 택시/생탁 15일 !... (노숙농성 ) 전강사조 2794일 !... 기륭 , 콜트콜텍 , 재능 , 동양시멘트 , 강정 , 밀양 , 청도 . ...	Korean	1	0.6	positive
1468	PROCESSED	세월호 특위, 허수아비 될 우려	세월호 특위 , 허수아비 될 우려...	Korean	1	0	neutral
1474	PROCESSED	세월호 악몽서 벗어나는 수련시설..운영난은 '여전'	세월호 악몽서 벗어나는 수련시설 . ... 운영난은 '여전'...	Korean	1	0	neutral
1476	PROCESSED	81세 할아버지 세월호 일침 :	81세 할아버지 세월호 일침 :...	Korean	1	0	neutral
1477	PROCESSED	세월호 참사에도 선거만 치르는 야당.	세월호 참사에도 선거만 치르는 야당 ...	Korean	1	0	neutral
1480	PROCESSED	세월호 사고를 政爭(정쟁)에 악용하는 데 진절머리가 난 民心이 난동세력과 한 편으로 간주된 새정련을 심판한 것이다. 난동세력이 새누리당 大勝의 1등 공신이 되었다.	세월호 사고를 政爭 (정쟁 )에 악용하는 데 진절머리가 난 民心이 난동세력과 한 편으로 간주된 새정련을 심판한 것이다 ... 난동세력이 새누리당 大勝의 1등 공신이 되었다 ...	Korean	0.909091	-0.316667	negative
1481	PROCESSED	그 사람이 사퇴할 사람입니까? 룰까지 바꿔가면서 박지원씨 밀어낸 인간인데----- RT @newdailynews 초조한 문재인, 뒤늦게 세월호 이슈 띄워봤지만..	그 사람이 사퇴할 사람입니까 ?... 룰까지 바꿔가면서 박지원씨 밀어낸 인간인데----- RT @newdailynews 초조한 문재인 , 뒤늦게 세월호 이슈 띄워봤지만 . ...	Korean	1	-0.6	negative
1483	PROCESSED	선거가 끝나고 야권밭에서 여권 후보가 당선되어 크게 분노가 치밀지 모르지만 이제 정치 문제는 내년 총선을 준비해야 한다. 선거결과와 세월호 시행령 결부시키는 것도 경계해야 할 일.	선거가 끝나고 야권밭에서 여권 후보가 당선되어 크게 분노가 치밀지 모르지만 이제 정치 문제는 내년 총선을 준비해야 한다 ... 선거결과와 세월호 시행령 결부시키는 것도 경계해야 할 일 ...	Korean	1	-0.6	negative
1490	PROCESSED	세월호 조사위와 유족은 야당에게는 암이고 여당에게는 작은 종기이다. 그들이 극악스럽게 굴수록 그들에게 볼모잡힌 야당은 점점 바닷속으로 빠져들고 여당은 그저 작은 상처만 입을 뿐이다. 국민들은 바보가 아니다.	세월호 조사위와 유족은 야당에게는 암이고 여당에게는 작은 종기이다 ... 그들이 극악스럽게 굴수록 그들에게 볼모잡힌 야당은 점점 바닷속으로 빠져들고 여당은 그저 작은 상처만 입을 뿐이다 ... 국민들은 바보가 아니다 ...	Korean	1	0	neutral
1495	PROCESSED	세월호 1주기, 전쟁터 방불케 한 광화문 집회 현장' 보기 -	세월호 1주기 , 전쟁터 방불케 한 광화문 집회 현장' 보기...	Korean	1	0	neutral
1496	PROCESSED	박근혜 정권은 원칙이 없어요. 세월호 시행령만 봐도 그렇고... 뭐든 지들 맘대로인 독재정권.	박근혜 정권은 원칙이 없어요 ... 세월호 시행령만 봐도 그렇고 . . ... 뭐든 지들 맘대로인 독재정권 ...	Korean	1	0	neutral
1497	PROCESSED	분열로 ..ㅜㅜ단결해서 힘을 모아야함에도..세월호 가족들 어쩌냐..ㅠㅠ	ㅜㅜ단결해서 힘을 모아야함에도 . ... 세월호 가족들 어쩌냐 . ...	Korean	1	0	neutral
1498	PROCESSED	세월호 유가족 완전히 새됐네 ㅋㅋㅋ 덩실덩실 얼쑤 http://www.ilbe.com/5732433260 노란것들 없애라	세월호 유가족 완전히 새됐네 ㅋㅋㅋ 덩실덩실 얼쑤 http ://www.ilbe.com/ 5732433260 노란것들 없애라...	Korean	0.931556	0	neutral
1500	PROCESSED	국내 국제사회에서 발생하는 여러 인명사고 중에 하나인 세월호, 대한민국 '세월호'로 얼마나 많은	국내 국제사회에서 발생하는 여러 인명사고 중에 하나인 세월호 , 대한민국 '세월호'로 얼마나 많은...	Korean	1	0	neutral
1504	PROCESSED	정 원내대변인은 "서울시는 서울광장에 설치된 보수진영의 41개 천막을 강제철거하면서 광화문 광장의 세월호 천막은 14개 중 3개만 철거하기로 했다"면서 "똑같은 불법 천막에는 똑같은 법이 적용돼야 할 것"이라고 지적했다.	정 원내대변인은 "서울시는 서울광장에 설치된 보수진영의 41개 천막을 강제철거하면서 광화문 광장의 세월호 천막은 14개 중 3개만 철거하기로 했다"면서 "똑같은 불법 천막에는 똑같은 법이 적용돼야 할 것"이라고 지적했다 ...	Korean	1	-0.4	negative
1513	PROCESSED	박원순 시장이 30일 새벽 6시 20분쯤 시청광장 태극기천막 강제철거를 행정대집행의 이름으로 단행했다. 당초 천막을 설치하게 된 동기는 세월호를 정치적으로 이용한 좌파단체의 광화문 불법천막에 대응하는 차원에서 진행되었으며, 태극기천막 집행부는 박원순 시장이 세월호 불법천막을 철거하면 태극기 천막도 철거하겠다고 선언했다.	박원순 시장이 30일 새벽 6시 20분쯤 시청광장 태극기천막 강제철거를 행정대집행의 이름으로 단행했다 ... 당초 천막을 설치하게 된 동기는 세월호를 정치적으로 이용한 좌파단체의 광화문 불법천막에 대응하는 차원에서 진행되었으며 , 태극기천막 집행부는 박원순 시장이 세월호 불법천막을 철거하면 태극기 천막도 철거하겠다고 선언했다 ...	Korean	1	0	neutral
1533	PROCESSED	세월호 천막과는 다르죠. 세월호는 아직 유해 수습도 안되었고, 진상규명도 안되었구요. 저 사람들 탄핵반대집회 아닌가요? 탄핵 끝났는데 철거해야죠. 아직도 저러고 있는줄 몰랐네요.	세월호 천막과는 다르죠 ... 세월호는 아직 유해 수습도 안되었고 , 진상규명도 안되었구요 ... 저 사람들 탄핵반대집회 아닌가요 ?... 탄핵 끝났는데 철거해야죠 ... 아직도 저러고 있는줄 몰랐네요 ...	Korean	1	-0.95	negative
1541	PROCESSED	세월호 아픔은 국민의 가슴속에 아픔이니	세월호 아픔은 국민의 가슴속에 아픔이니...	Korean	1	0	neutral
1545	PROCESSED	세월호 천막도 이제는 축소하거나 안산으로 이동하든가 아니면 소규모 추모관 정도로 바뀌어야 할 듯 합니다.	세월호 천막도 이제는 축소하거나 안산으로 이동하든가 아니면 소규모 추모관 정도로 바뀌어야 할 듯 합니다 ...	Korean	1	0.3	positive
1552	PROCESSED	정의와 진실을 밝히려는 세월호 텐트와 거짓과 위선의 텐트가 어찌 같겠습니까? 시민들은 언제나 세월호를 지지합니다. 건강하세요~^^	정의와 진실을 밝히려는 세월호 텐트와 거짓과 위선의 텐트가 어찌 같겠습니까 ?... 시민들은 언제나 세월호를 지지합니다 ... 건강하세요~ ^ ^...	Korean	1	0	neutral
1555	PROCESSED	철거된 불법천막들은 세월호 천막과는	철거된 불법천막들은 세월호 천막과는...	Korean	1	0	neutral
1562	PROCESSED	광화문 세월호 천막은		Korean	1	0	neutral
1584	PROCESSED	어제 사진전시 잘 보고 국화꽃도 얹고 왔습니다... 너무좋던데요. 세월호 천막은 꼭 있어야합니다.	어제 사진전시 잘 보고 국화꽃도 얹고 왔습니다 . . ... 세월호 천막은 꼭 있어야합니다 ...	Korean	1	0	neutral
1596	PROCESSED	취지부터 다른 천막입니다. 국민은 앞으로도 세월호 가족과 함께할 것을 믿습니다.	취지부터 다른 천막입니다 ... 국민은 앞으로도 세월호 가족과 함께할 것을 믿습니다 ...	Korean	1	0.525	positive
1606	PROCESSED	우병우 전 민정수석 뿐 아니라 2014년 당시 법무부장관이던 황교안 전 총리도 '세월호 수사 외압'에 관여했다는 의혹이 추가로 제기됐습니다. 청와대와 법무부가 어떤 식으로 세월호 수사에 압력을 가했는지 재수사해야 한다는 목소리도 커지고 있습니다.	우병우 전 민정수석 뿐 아니라 2014년 당시 법무부장관이던 황교안 전 총리도 '세월호 수사 외압'에 관여했다는 의혹이 추가로 제기됐습니다 ... 청와대와 법무부가 어떤 식으로 세월호 수사에 압력을 가했는지 재수사해야 한다는 목소리도 커지고 있습니다 ...	Korean	1	0	neutral
1612	PROCESSED	황교안 당시 장관이 김주현 당시 법무부 검찰국장을 통해 업무상 과실치사 적용을 못하도록 대검찰청과 세월호 수사팀을 압박했다는 겁니다.	황교안 당시 장관이 김주현 당시 법무부 검찰국장을 통해 업무상 과실치사 적용을 못하도록 대검찰청과 세월호 수사팀을 압박했다는 겁니다 ...	Korean	1	0	neutral
1615	PROCESSED	당시 황교안 장관과 법무부가 세월호 수사팀에 압력을 가했는지 재수사가 필요하다는 목소리가 커지고 있습니다.	당시 황교안 장관과 법무부가 세월호 수사팀에 압력을 가했는지 재수사가 필요하다는 목소리가 커지고 있습니다 ...	Korean	1	-0.3	negative
1664	PROCESSED	세월호 배 안에서 수많은 유류품이 나오고 있는데, 그중에는 희생자가 남긴 스마트폰, 디지털카메라, 노트북 등이 상당수 있습니다.	세월호 배 안에서 수많은 유류품이 나오고 있는데 , 그중에는 희생자가 남긴 스마트폰 , 디지털카메라 , 노트북 등이 상당수 있습니다 ...	Korean	1	0	neutral
1667	PROCESSED	소지자의 실명은 가족들의 뜻에 따라 공개하지 않고, 단원고 J교사, K학생이라고만 표현하기로 했습니다.	소지자의 실명은 가족들의 뜻에 따라 공개하지 않고 , 단원고 J교사 , K학생이라고만 표현하기로 했습니다 ...	Korean	1	0	neutral
1669	PROCESSED	J교사의 스마트폰에, 카카오톡 메시지 안에 참사 바로 전날, 단원고 교감이 출항에 반대했던 정황도 담겼다고요?	J교사의 스마트폰에 , 카카오톡 메시지 안에 참사 바로 전날 , 단원고 교감이 출항에 반대했던 정황도 담겼다고요 ?...	Korean	1	0	neutral
1674	PROCESSED	당시 단원고 교감이 출항을 하지 않고 수학여행 일정을 취소하길 원한다고도 볼 수 있는 대목입니다.	당시 단원고 교감이 출항을 하지 않고 수학여행 일정을 취소하길 원한다고도 볼 수 있는 대목입니다 ...	Korean	1	0	neutral
1676	PROCESSED	당시에 단원고 교감은 생존했습니다만, 안타깝게도 참사 이틀 뒤에 스스로 목숨을 끊었는데요. 이번에 명예 회복을 하는 계기가 될 수도 있겠어요?	당시에 단원고 교감은 생존했습니다만 , 안타깝게도 참사 이틀 뒤에 스스로 목숨을 끊었는데요 ... 이번에 명예 회복을 하는 계기가 될 수도 있겠어요 ?...	Korean	1	0.5	positive
1678	PROCESSED	단원고 강민규 교감은 참사 당시 생존했지만, 참사 발생 이틀 뒤에 스스로 목숨을 끊었습니다. 당시 "200명의 생사를 알 수 없는데 혼자 살기에는 힘에 벅차다. 나에게 모든 책임을 지워달라. 내가 수학여행을 추진했다"는 유서를 남겼습니다.	단원고 강민규 교감은 참사 당시 생존했지만 , 참사 발생 이틀 뒤에 스스로 목숨을 끊었습니다 ... 당시 "200명의 생사를 알 수 없는데 혼자 살기에는 힘에 벅차다 ... 나에게 모든 책임을 지워달라 ... 내가 수학여행을 추진했다"는 유서를 남겼습니다 ...	Korean	1	0.45	positive
1693	PROCESSED	특조위가 지난 3월 세월호의 조기수 이아무개 씨로부터 확보한 진술에 따르면 당일 이 씨는 단원고 강 교감의 옆 칸에서 조사를 받았는데, 해경이 강 교감에게 “바른 말을 하라며 ‘이 XX, 저 XX’하는 막 욕설이 들렸“다는 것이다.	특조위가 지난 3월 세월호의 조기수 이아무개 씨로부터 확보한 진술에 따르면 당일 이 씨는 단원고 강 교감의 옆 칸에서 조사를 받았는데 , 해경이 강 교감에게 “바른 말을 하라며 ‘이 XX , 저 XX’하는 막 욕설이 들렸“다는 것이다 ...	Korean	0.99998	0	neutral
1694	PROCESSED	단원고 수학여행의 인솔책임자였던 강 교감은 학생과 시민 20여명의 탈출을 돕고 저혈당 쇼크 상태에서 구조된 것으로 전해진다. 그러나 강 교감은 적절한 치료를 받지 못한 채 해경으로부터 장시간 조사를 받았다.	단원고 수학여행의 인솔책임자였던 강 교감은 학생과 시민 20여명의 탈출을 돕고 저혈당 쇼크 상태에서 구조된 것으로 전해진다 ... 그러나 강 교감은 적절한 치료를 받지 못한 채 해경으로부터 장시간 조사를 받았다 ...	Korean	1	0.233333	positive
1706	PROCESSED	굿 안 하면 또 위험..세월호 유족에게 1억 챙긴 무속인	굿 안 하면 또 위험 . ... 세월호 유족에게 1억 챙긴 무속인...	Korean	1	0	neutral
1715	PROCESSED	가족 목숨으로 협박하는것도 어이없는데 큰 상처입은 세월호 유가족에게 그들이 겪은 고통을 이용해 사기를 치는것들이 있다는게 어이없을 정도로 놀랍습니다. 인간이길 포기했다면 인간들과 떨어져 살아야합니다. 죄질이 아주 더럽습니다.	가족 목숨으로 협박하는것도 어이없는데 큰 상처입은 세월호 유가족에게 그들이 겪은 고통을 이용해 사기를 치는것들이 있다는게 어이없을 정도로 놀랍습니다 ... 인간이길 포기했다면 인간들과 떨어져 살아야합니다 ... 죄질이 아주 더럽습니다 ...	Korean	1	0	neutral
1764	PROCESSED	세월호참사 생방송 중 UDT 예비군의 충격발언=세월호특검이 임명되면 이 분 꼭 증인출석하시어 당시 상황 더 자세히 알려주시길. 혹시 그새 박근혜정부로부터 무슨 해꼬지라도 안당하셨을지 심히 걱정됨. 세월호 참사관련 모든 책임자들 죄값 톡톡히 받아야.	세월호참사 생방송 중 UDT 예비군의 충격발언=세월호특검이 임명되면 이 분 꼭 증인출석하시어 당시 상황 더 자세히 알려주시길 ... 혹시 그새 박근혜정부로부터 무슨 해꼬지라도 안당하셨을지 심히 걱정됨 ... 세월호 참사관련 모든 책임자들 죄값 톡톡히 받아야 ...	Korean	1	0	neutral
1767	PROCESSED	골때리는게 이런 증거가 있어서 세월호 고의침몰설과 KAL858기 사보타지를 믿는데 무조건 음모론이라고 관심도 안가지는 또라이들이 너무 많음. 정부가 발표하는 것들은 의심도 안해보고 다 믿으면서... 속이기 딱 좋은 국민성이에요.	골때리는게 이런 증거가 있어서 세월호 고의침몰설과 KAL858기 사보타지를 믿는데 무조건 음모론이라고 관심도 안가지는 또라이들이 너무 많음 ... 정부가 발표하는 것들은 의심도 안해보고 다 믿으면서 . . ... 속이기 딱 좋은 국민성이에요 ...	Korean	1	0	neutral
1773	PROCESSED	세월호참사 관련 방송에 세월호 구조에 관련되었던 분이 발언하는데 왜 그걸 못하게 막는거지??	세월호참사 관련 방송에 세월호 구조에 관련되었던 분이 발언하는데 왜 그걸 못하게 막는거지 ? ?...	Korean	1	-0.5	negative
1785	PROCESSED	그러네요. 세월호 참사때 한명도 구하지 않은 그 자가 자한당의 국개가 되었군요.최악의 공무원이 벌을 받는것이 아니라 상을 주었군요. 왜일까요? 박순실의 밝혀진 죄목은 시작에 불가합니다 .사형도 아까워요	세월호 참사때 한명도 구하지 않은 그 자가 자한당의 국개가 되었군요.최악의 공무원이 벌을 받는것이 아니라 상을 주었군요 ... 박순실의 밝혀진 죄목은 시작에 불가합니다 ...	Korean	1	0	neutral
1786	PROCESSED	이주영 세월호 피해자를 한명도 구하지 않았던 자가 국회의원이라구요	이주영 세월호 피해자를 한명도 구하지 않았던 자가 국회의원이라구요...	Korean	1	0	neutral
1837	PROCESSED	KBS World 협력사인 미주 한인방송 KOAMtv가 시애틀 세월호 집회 공격에 나섰군요. "미안합니다 잊지않겠습니다"가 박근혜 폄하 문구랍니다	KBS World 협력사인 미주 한인방송 KOAMtv가 시애틀 세월호 집회 공격에 나섰군요 ... "미안합니다 잊지않겠습니다"가 박근혜 폄하 문구랍니다...	Korean	0.996838	0	neutral
1841	PROCESSED	KBS World 협력사인 미주 한인방송 KOAMtv가 시애틀 세월호 집회 공격에 나섰군요. "미안합니다 잊지않겠습니다"가 박근혜 폄하 문구랍니다 http://youtu.be/9Lde9eTujr0 ”	KBS World 협력사인 미주 한인방송 KOAMtv가 시애틀 세월호 집회 공격에 나섰군요 ... "미안합니다 잊지않겠습니다"가 박근혜 폄하 문구랍니다 http ://youtu.be/9Lde9eTujr0 ”...	Korean	0.976265	0	neutral
1842	PROCESSED	KBS World 협력사인 미주 한인방송 KOAMtv가 시애틀 세월호 집회 공격에 나섰군요. "미안합니다 잊지않겠습니다"가 박근혜 폄하 문구랍니다	KBS World 협력사인 미주 한인방송 KOAMtv가 시애틀 세월호 집회 공격에 나섰군요 ... "미안합니다 잊지않겠습니다"가 박근혜 폄하 문구랍니다...	Korean	0.996838	0	neutral
1846	PROCESSED	세월호 사건은 결코 자연재해가 아니라 정치경제 문제가 집약된 인재임을 망각해선 안 됩니다.	세월호 사건은 결코 자연재해가 아니라 정치경제 문제가 집약된 인재임을 망각해선 안 됩니다 ...	Korean	1	0	neutral
1847	PROCESSED	KBS World 협력사인 미주 한인방송 KOAMtv가 시애틀 세월호 집회 공격에 나섰군요. "미안합니다 잊지않겠습니다"가 박근혜 폄하 문구랍니다 http://youtu.be/9Lde9eTujr0 ”	KBS World 협력사인 미주 한인방송 KOAMtv가 시애틀 세월호 집회 공격에 나섰군요 ... "미안합니다 잊지않겠습니다"가 박근혜 폄하 문구랍니다 http ://youtu.be/9Lde9eTujr0 ”...	Korean	0.976265	0	neutral
1897	PROCESSED	KBS World 협력사인 미주 한인방송 KOAMtv가 시애틀 세월호 집회 공격에 나섰군요. "미안합니다 잊지않겠습니다"가 박근혜 폄하 문구랍니다 http://youtu.be/9Lde9eTujr0 ”	KBS World 협력사인 미주 한인방송 KOAMtv가 시애틀 세월호 집회 공격에 나섰군요 ... "미안합니다 잊지않겠습니다"가 박근혜 폄하 문구랍니다 http ://youtu.be/9Lde9eTujr0 ”...	Korean	0.976265	0	neutral
1907	PROCESSED	박근혜 정부, 세월호 사고 초기, 총리를 본부장으로 하는 대책본부가 구성됐다고 밝힌 바 있다. 그러나 애초부터 총리가 본부장인 대책본부는 구성된 적이 없었다고 한다. 이 보도가 사실이라면 처음부터 기망한 셈. http://news.kukmin.tv/news/articleView.html?idxno=4954 …	박근혜 정부 , 세월호 사고 초기 , 총리를 본부장으로 하는 대책본부가 구성됐다고 밝힌 바 있다 ... 그러나 애초부터 총리가 본부장인 대책본부는 구성된 적이 없었다고 한다 ... 이 보도가 사실이라면 처음부터 기망한 셈 ... http ://news.kukmin.tv/news/articleView.html ?... idxno= 4954 …...	Korean	0.990655	-0.45	negative
1918	PROCESSED	대책위 관계자는 “청와대와 세월호 피해자 유족의 대화에서도 일반인 희생자 유족은 제외됐다”며 “현재 일반인 희생자 유족들의 의사를 받아주는 정책도 통로도 없다”고 말했다. 안전행정부 고위 관계자가 일반인의 희생을 폄훼하는 발언을 한 것도 문제 삼았다.	대책위 관계자는 “청와대와 세월호 피해자 유족의 대화에서도 일반인 희생자 유족은 제외됐다”며 “현재 일반인 희생자 유족들의 의사를 받아주는 정책도 통로도 없다”고 말했다 ... 안전행정부 고위 관계자가 일반인의 희생을 폄훼하는 발언을 한 것도 문제 삼았다 ...	Korean	1	-0.3	negative
1921	PROCESSED	장 대표는 “세월호 참사로 가족을 잃은 유족의 슬픔과 아픔의 무게는 각기 다를 수 없다. 정부의 관심과 진심 어린 지원 대책을 기대한다”고 말했다. 서울·경기·인천·제주 등 지역 일반인 희생자 42명의 유족들이 함께하는 대책위는 지난 18일 발족했고, 현재 인천시청 앞 합동분향소에 22명의 영정을 마련했다. 대책위는 해경과 안행부 측에 일반인 희생자 유족 연락처를 요구했지만 받아들여지지 않아 희생자 장례식장과 진도 팽목항을 직간접적으로 수소문해 일반인 희생자 46명 유족 연락처를 직접 파악했다고 밝혔다.	장 대표는 “세월호 참사로 가족을 잃은 유족의 슬픔과 아픔의 무게는 각기 다를 수 없다 ... 정부의 관심과 진심 어린 지원 대책을 기대한다”고 말했다 ... 서울·경기·인천·제주 등 지역 일반인 희생자 42명의 유족들이 함께하는 대책위는 지난 18일 발족했고 , 현재 인천시청 앞 합동분향소에 22명의 영정을 마련했다 ... 대책위는 해경과 안행부 측에 일반인 희생자 유족 연락처를 요구했지만 받아들여지지 않아 희생자 장례식장과 진도 팽목항을 직간접적으로 수소문해 일반인 희생자 46명 유족 연락처를 직접 파악했다고 밝혔다 ...	Korean	1	0.2	mixed
1934	PROCESSED	제발 국가는 언론은 단원고 학생들만이 아닌, 일반인 희생자들도 있다는걸 기억해주시고	제발 국가는 언론은 단원고 학생들만이 아닌 , 일반인 희생자들도 있다는걸 기억해주시고...	Korean	1	0	neutral
1940	PROCESSED	고등학교 1학년 딸을 둔 직장인 강희숙씨(44)는 하루 종일 세월호 침몰사고가 떠올라 괴롭다. 강씨는 21일 “딸을 볼 때마다 세월호 사고가 생각난다. 매일 떠올리지 않을 수 없다”고 말했다. 강씨는 “ ‘어느 날 내가 아이를 잃게 된다면 감당할 수 있을까’ ‘내가 죽으면 이 아이를 누가 챙겨줄까’ 생각한다”며 “세월호 사고를 잊으려고 안 보던 소설책까지 다시 손에 잡았지만 잊는 것은 순간일 뿐, 곧 슬픔이 몰려왔다”고 했다. 강씨는 “지금은 그저 살아만 있어주면 고맙고 교복 입고 지나가는 학생들만 봐도 마음이 아프다. 미안하고 안아주고 싶고 등을 토닥여주고 싶다”고 말했다.	고등학교 1학년 딸을 둔 직장인 강희숙씨 ( 44 )는 하루 종일 세월호 침몰사고가 떠올라 괴롭다 ... 강씨는 21일 “딸을 볼 때마다 세월호 사고가 생각난다 ... 매일 떠올리지 않을 수 없다”고 말했다 ... 강씨는 “ ‘어느 날 내가 아이를 잃게 된다면 감당할 수 있을까’ ‘내가 죽으면 이 아이를 누가 챙겨줄까’ 생각한다”며 “세월호 사고를 잊으려고 안 보던 소설책까지 다시 손에 잡았지만 잊는 것은 순간일 뿐 , 곧 슬픔이 몰려왔다”고 했다 ... 강씨는 “지금은 그저 살아만 있어주면 고맙고 교복 입고 지나가는 학생들만 봐도 마음이 아프다 ... 미안하고 안아주고 싶고 등을 토닥여주고 싶다”고 말했다 ...	Korean	0.986663	0.133333	mixed
1945	PROCESSED	한국피해자지원협회 안산지역심리지원단은 지난달 21일부터 이달 10일까지 수도권 지역주민 700명(안산시민 212명)을 대상으로 심리검사와 상담을 진행한 결과 세월호 침몰사고의 충격이 10대와 20대보다 30대 이상의 연령대에서 더 크다는 결과가 나왔다고 21일 밝혔다. 30대는 전 연령층 중 가장 큰 심리적 충격을 받았다. 40대는 희생자들과 비슷한 또래의 자녀가 있어 큰 슬픔과 분노를 느끼고 있는 것으로 보인다. 30~40대의 분노는 최근 앵그리맘 등의 유모차 시위를 통해서도 드러났다. 또 도망간 선장보다 무능한 정부의 대처에 더 분노하는 것으로 조사됐다.	한국피해자지원협회 안산지역심리지원단은 지난달 21일부터 이달 10일까지 수도권 지역주민 700명 (안산시민 212명 )을 대상으로 심리검사와 상담을 진행한 결과 세월호 침몰사고의 충격이 10대와 20대보다 30대 이상의 연령대에서 더 크다는 결과가 나왔다고 21일 밝혔다 ... 30대는 전 연령층 중 가장 큰 심리적 충격을 받았다 ... 40대는 희생자들과 비슷한 또래의 자녀가 있어 큰 슬픔과 분노를 느끼고 있는 것으로 보인다 ... 30~40대의 분노는 최근 앵그리맘 등의 유모차 시위를 통해서도 드러났다 ... 또 도망간 선장보다 무능한 정부의 대처에 더 분노하는 것으로 조사됐다 ...	Korean	1	-0.541398	negative
1947	PROCESSED	연구를 진행한 공정식 경기대 범죄심리학과 교수는 “40대는 세월호 사건을 ‘지금 당장 나의 문제’로 인식해 자꾸 떠올리고 괴로워 하는 반면 미혼자가 많고 자녀가 어리거나 앞으로 자녀를 가질 계획을 세우는 사람이 많은 30대의 경우 잊기 위해 일부러 회피하는 등 혼란이 크다”며 “공동체 내에서의 폭넓은 대화를 통해 해결해나가야 한다”고 말했다. 안산에서 심리상담을 한 최정현 디지털서울문화예술대학 상담심리학 교수는 “할 수 있는 것이 없다는 자괴감이 회피로 연결된다. 기본적으로 직접적 피해자들에 대한 사회적 해결이 우선돼야 한다”고 밝혔다. 이어 “회피 증세를 보이는 사람들이 일상에서도 슬픔을 토로할 수 있도록 심리지원이 체계화될 필요가 있다”며 “꼭 의사 앞에서가 아니더라도 자연스럽게 슬픔을 토로하고 나눌 …	연구를 진행한 공정식 경기대 범죄심리학과 교수는 “40대는 세월호 사건을 ‘지금 당장 나의 문제’로 인식해 자꾸 떠올리고 괴로워 하는 반면 미혼자가 많고 자녀가 어리거나 앞으로 자녀를 가질 계획을 세우는 사람이 많은 30대의 경우 잊기 위해 일부러 회피하는 등 혼란이 크다”며 “공동체 내에서의 폭넓은 대화를 통해 해결해나가야 한다”고 말했다 ... 안산에서 심리상담을 한 최정현 디지털서울문화예술대학 상담심리학 교수는 “할 수 있는 것이 없다는 자괴감이 회피로 연결된다 ... 기본적으로 직접적 피해자들에 대한 사회적 해결이 우선돼야 한다”고 밝혔다 ... 이어 “회피 증세를 보이는 사람들이 일상에서도 슬픔을 토로할 수 있도록 심리지원이 체계화될 필요가 있다”며 “꼭 의사 앞에서가 아니더라도 자연스럽게 슬픔을…	Korean	1	0.159028	mixed
1963	PROCESSED	SBS '그것이 알고싶다' 세월호 편, 외압 논란 속 방송 연기애초 '4부작 기획', 2회까지 나가고 연기...전방위적 방송통제 있나?	SBS '그것이 알고싶다' 세월호 편 , 외압 논란 속 방송 연기애초 '4부작 기획' , 2회까지 나가고 연기 . . ... 전방위적 방송통제 있나 ?...	Korean	1	0	neutral
1964	PROCESSED	제작본부장의 지시로 아이템 확정 하루 만에 제작이 중단된 SBS <그것이 알고싶다> ‘세월호’ 편 방송이 결국 연기됐다.	제작본부장의 지시로 아이템 확정 하루 만에 제작이 중단된 SBS <그것이 알고싶다 > ‘세월호’ 편 방송이 결국 연기됐다 ...	Korean	1	-0.42	negative
1966	PROCESSED	SBS <그것이 알고싶다> 제작진은 오는 31일 방송을 목표로 ‘세월호 침몰’을 다룬 방송을 준비 중이었다. 지난 8일 아이템 승인을 받아 제작에 착수했으나, 바로 다음날인 9일 장광호 제작본부장은 돌연 제작중단 지시를 내렸다. 제작진에 따르면, ‘너무 민감한 아이템이 아니냐’는 것이 제작 ‘번복’의 이유였다.	SBS <그것이 알고싶다 > 제작진은 오는 31일 방송을 목표로 ‘세월호 침몰’을 다룬 방송을 준비 중이었다 ... 지난 8일 아이템 승인을 받아 제작에 착수했으나 , 바로 다음날인 9일 장광호 제작본부장은 돌연 제작중단 지시를 내렸다 ... 제작진에 따르면 , ‘너무 민감한 아이템이 아니냐’는 것이 제작 ‘번복’의 이유였다 ...	Korean	1	-0.50625	negative
1971	PROCESSED	김영우 협회장은 20일 <미디어스>와의 통화에서 “처음에 (PD들은) 외압이 있었다고 생각했다. 혹은 제작본부장 윗선 지시가 있었는지 물었는데, (본부장은) 절대 아니라며 자신의 ‘독단적 지시’라고 했다”며 “이 사안(세월호)이 방송을 만드는 쪽에서는 불편부당하게 만들었다고 하더라도, 선거를 앞두고 여야 세력이 이용할 수 있지 않을까 하는 우려가 들어서 번복한 것이라고 했다”고 전했다.	김영우 협회장은 20일 <미디어스 >와의 통화에서 “처음에 (PD들은 ) 외압이 있었다고 생각했다 ... 혹은 제작본부장 윗선 지시가 있었는지 물었는데 , (본부장은 ) 절대 아니라며 자신의 ‘독단적 지시’라고 했다”며 “이 사안 (세월호 )이 방송을 만드는 쪽에서는 불편부당하게 만들었다고 하더라도 , 선거를 앞두고 여야 세력이 이용할 수 있지 않을까 하는 우려가 들어서 번복한 것이라고 했다”고 전했다 ...	Korean	1	-0.45	negative
1977	PROCESSED	충격!!!!!!!!저들의 진정성 정말 징글징글하다~~~[풀영상] 경찰, 진도가는 세월호 유가족 미행하다 덜미...“사과하지만 불법 아니다”	충격 ! ! ! ! ! ! ! !... 저들의 진정성 정말 징글징글하다~~~ [풀영상 ] 경찰 , 진도가는 세월호 유가족 미행하다 덜미 . . .“... 사과하지만 불법 아니다”...	Korean	1	0.9	positive
1978	PROCESSED	반성한다하고 바로 탄압한 맹바기를 본받을 작정. “@joa2369: 충격!!!!!!!!저들의 진정성 정말 징글징글하다~~~[풀영상] 경찰, 진도가는 세월호 유가족 미행하다 덜미...“사과하지만 불법 아니다”	반성한다하고 바로 탄압한 맹바기를 본받을 작정 ... “@joa2369 : 충격 ! ! ! ! ! ! ! !... 저들의 진정성 정말 징글징글하다~~~ [풀영상 ] 경찰 , 진도가는 세월호 유가족 미행하다 덜미 . . .“... 사과하지만 불법 아니다”...	Korean	0.957688	0.9	positive
1981	PROCESSED	RT 주말 이틀동안 '가만히 있으라' 침묵시위대와 '세월호 참사의 정치적 책임을 묻겠습니다' 주제로 열린 '청와대 만민공동회' 참가자들 208명이 무더기로 연행됐습니다.	RT 주말 이틀동안 '가만히 있으라' 침묵시위대와 '세월호 참사의 정치적 책임을 묻겠습니다' 주제로 열린 '청와대 만민공동회' 참가자들 208명이 무더기로 연행됐습니다 ...	Korean	1	0	neutral
1995	PROCESSED	성균관대 문과대 휴머니스트회는 스승의 날인 이날 성명을 통해 "우리는 스승이 아니었다"며 "스승의 날을 맞이하여 성균관대 문과대 교수들은 스스로 스승으로서 소명을 다하지 못했다는 통렬한 반성과 함께 이번 세월호 희생자들의 명복을 빌며 그 유가족에게 심심한 위로를 보낸다"고 말했다.	성균관대 문과대 휴머니스트회는 스승의 날인 이날 성명을 통해 "우리는 스승이 아니었다"며 "스승의 날을 맞이하여 성균관대 문과대 교수들은 스스로 스승으로서 소명을 다하지 못했다는 통렬한 반성과 함께 이번 세월호 희생자들의 명복을 빌며 그 유가족에게 심심한 위로를 보낸다"고 말했다 ...	Korean	1	0.316667	positive
2001	PROCESSED	세월호 생존 학생들.모 중소기업연수원에서 합숙중? 멀쩡한 천안함 생존장병들 병원에 집단 입원시키고 외부와 격리시킨 뒤 철저히 관리했던 사례와 똑 같은 거 같은데.왜 의혹을 자꾸 키우지?"	세월호 생존 학생들.모 중소기업연수원에서 합숙중 ?... 멀쩡한 천안함 생존장병들 병원에 집단 입원시키고 외부와 격리시킨 뒤 철저히 관리했던 사례와 똑 같은 거 같은데.왜 의혹을 자꾸 키우지 ?"...	Korean	1	0	neutral
2007	PROCESSED	세월호"부모들 자결해야"	세월호"부모들 자결해야"...	Korean	1	0	neutral
2017	PROCESSED	5월 13일 한겨레 1면입니다. 세월호 정국 와중에도 아랑곳 않고 '불통인사'를 하는 박근혜 대통령에 대한 비판, MBC 기자들의 사과 성명서 등의 기사를 실었습니다.	5월 13일 한겨레 1면입니다 ... 세월호 정국 와중에도 아랑곳 않고 '불통인사'를 하는 박근혜 대통령에 대한 비판 , MBC 기자들의 사과 성명서 등의 기사를 실었습니다 ...	Korean	1	0.3	positive
2018	PROCESSED	앙소녀 #딧플 ? #문재인 대통령님 #세월호 검찰수사 지켜본다!!! 아름다운비행 이명숙 1=1 손영상 아름다운 대한민국 MaYoNaiSe	앙소녀 #딧플 ?... #문재인 대통령님 #세월호 검찰수사 지켜본다 ! ! !... 아름다운비행 이명숙 1= 1 손영상 아름다운 대한민국 MaYoNaiSe...	Korean	1	0	neutral
2019	PROCESSED	답이 없는 분이네. 소귀에 경읽기도 유분수지 그만하면 소도 알아듣고 하는 시늉이라도 하겠구만 도통~ RT @hanitweet: 5월 13일 한겨레 1면입니다. 세월호 정국 와중에도 아랑곳 않..	답이 없는 분이네 ... 소귀에 경읽기도 유분수지 그만하면 소도 알아듣고 하는 시늉이라도 하겠구만 도통~ RT @hanitweet : 5월 13일 한겨레 1면입니다 ... 세월호 정국 와중에도 아랑곳 않 . ...	Korean	1	0	neutral
2032	PROCESSED	박근혜는 세월호 생존자들을 "이명박이가 천안함 생존자들을 집단합숙" 시켰던 것처럼 하고 싶었을 것이다. 왜? 이명박이 한테 듣고 모방한거니까?	박근혜는 세월호 생존자들을 "이명박이가 천안함 생존자들을 집단합숙" 시켰던 것처럼 하고 싶었을 것이다 ... 이명박이 한테 듣고 모방한거니까 ?...	Korean	1	0	neutral
2058	PROCESSED	밀양은 세월호 이전의 세월호였습니다.	밀양은 세월호 이전의 세월호였습니다 ...	Korean	1	0	neutral
2071	PROCESSED	장병수 언딘 기술이사는 7일 오후 <오마이TV>와 한 인터뷰에서 "국가가 언딘을 버렸고, 또 언딘이 (인양작업을) 수주하는 순간 또 (유착) 의혹이 일어날 것"이라며 "구조작업을 끝내고 인양은 포기하자는 결심을 내부적으로 했다"라고 말했다. 언딘 측이 세월호 인양작업 포기 의사를 밝힌 것은 이번이 처음이다.	장병수 언딘 기술이사는 7일 오후 <오마이TV >와 한 인터뷰에서 "국가가 언딘을 버렸고 , 또 언딘이 (인양작업을 ) 수주하는 순간 또 (유착 ) 의혹이 일어날 것"이라며 "구조작업을 끝내고 인양은 포기하자는 결심을 내부적으로 했다"라고 말했다 ... 언딘 측이 세월호 인양작업 포기 의사를 밝힌 것은 이번이 처음이다 ...	Korean	1	0	neutral
2079	PROCESSED	세월호 참사에 대한 김영하 작가의 뉴욕타임즈 기고문을 소개합니다.'이것이 국가인가'라는 실종자 학부모의 절규에 드러났듯이,방만한 규제로 이룬 고도성장에 대한 국민의 돌이킬 수 없는 회의와 분노,불신을 전했습니다 http://v.daum.net/link/54471574	세월호 참사에 대한 김영하 작가의 뉴욕타임즈 기고문을 소개합니다 .'... 이것이 국가인가'라는 실종자 학부모의 절규에 드러났듯이 ,방만한 규제로 이룬 고도성장에 대한 국민의 돌이킬 수 없는 회의와 분노 ,불신을 전했습니다 http ://v.daum.net/link/ 54471574...	Korean	0.994732	0.0396429	mixed
2080	PROCESSED	세월호 사고 빗댄 한 고등학교 중간고사의 ‘이상한 시험문제’ http://m.khan.co.kr/view.html?artid=201405070600015 … 하여간 정상이 아닌 정부하에선 정상이 아닌 일 투성이. 시험문제에 지역폄훼가 등장하고. 미쳐도 단단히 미쳤다	세월호 사고 빗댄 한 고등학교 중간고사의 ‘이상한 시험문제’ http ://m.khan.co.kr/view.html ?... artid= 201405070600015 … 하여간 정상이 아닌 정부하에선 정상이 아닌 일 투성이 ... 시험문제에 지역폄훼가 등장하고 ...	Korean	0.988838	-0.333333	negative
2086	PROCESSED	세월호 추모집회 참가 학생 일당 받았다.. 정미홍 주장에 인터넷 '발칵'	세월호 추모집회 참가 학생 일당 받았다 . ... 정미홍 주장에 인터넷 '발칵'...	Korean	1	0	neutral
2115	PROCESSED	#세월호 사태를보듯 박근혜를 비롯 새누리들 정치행위는 비난받고/책임을져야하는 무능한 정부/여당이 틀림없습니다/문제는 이에 부와뇌동하며/매번 끝장을 내지못하고 면죄부를 주는 무능한 야당이 있기에 저들이 늘 승리하는것#야당들재편해야	#세월호 사태를보듯 박근혜를 비롯 새누리들 정치행위는 비난받고/책임을져야하는 무능한 정부/여당이 틀림없습니다/문제는 이에 부와뇌동하며/매번 끝장을 내지못하고 면죄부를 주는 무능한 야당이 있기에 저들이 늘 승리하는것#야당들재편해야...	Korean	1	-0.3	negative
2122	PROCESSED	세월호 전국 도보 순례단	세월호 전국 도보 순례단...	Korean	1	0	neutral
2129	PROCESSED	[단독] 진도VTS, 세월호 근무일지 위조·영상 삭제 확인 천안함도 동영상 삭제하고 세월호도 삭제했다.두 사건의 본질은 국민을 속이는 짓이다.국민 죽이는 짓이다.오로지 부정한 권력자들만 위해서 조작질 뿐이다!!	[단독 ] 진도VTS , 세월호 근무일지 위조·영상 삭제 확인 천안함도 동영상 삭제하고 세월호도 삭제했다.두 사건의 본질은 국민을 속이는 짓이다.국민 죽이는 짓이다.오로지 부정한 권력자들만 위해서 조작질 뿐이다 ! !...	Korean	1	-1.15	negative
2141	PROCESSED	정미홍, '세월호 알바비' 망언..이번엔 "김구, 김일성이 세 보이니까" | 미디어다음 http://durl.me/73uoba 새누리당 의원들 전부 다 저리 생각한다.. 조상들이 죄다 친일파거든..	정미홍 , '세월호 알바비' 망언 . ... 이번엔 "김구 , 김일성이 세 보이니까" | 미디어다음 http ://durl.me/73uoba 새누리당 의원들 전부 다 저리 생각한다 . ... 조상들이 죄다 친일파거든 . ...	Korean	0.981118	0	neutral
2143	PROCESSED	세월호 DVR 복원중, 유가족 “아이들 마지막 모습 볼까…기도하는 심정” http://ln.is/news.kukmin.tv/news/KhMAu … 박주민 변호사 “선체 내 64개 CCTV 영상 저장된 장치…모든 의혹 밝힐 자료”	세월호 DVR 복원중 , 유가족 “아이들 마지막 모습 볼까…기도하는 심정” http ://ln.is/news.kukmin.tv/news/KhMAu … 박주민 변호사 “선체 내 64개 CCTV 영상 저장된 장치…모든 의혹 밝힐 자료”...	Korean	0.916807	-0.2	negative
2145	PROCESSED	6월 27일 한겨레 1면은 세월호 문책 약속을 내던진 박근혜 대통령, 시국선언 교사 전원을 고발한 교육부, 최저임금위원회 사진, '잊지 않겠습니다' 김수정양 아빠가 딸에게 보내는 편지 등을 실었습니다.	6월 27일 한겨레 1면은 세월호 문책 약속을 내던진 박근혜 대통령 , 시국선언 교사 전원을 고발한 교육부 , 최저임금위원회 사진 , '잊지 않겠습니다' 김수정양 아빠가 딸에게 보내는 편지 등을 실었습니다 ...	Korean	1	-0.45	negative
2148	PROCESSED	윤두현 청와대 홍보수석은 이날 "정 총리의 사의를 반려하고 총리로서 사명감을 갖고 계속 헌신해 줄 것을 당부했다"고 발표했다. 그는 "박 대통령은 세월호 사고 이후 국민께 국가 개조를 이루고 국민 안전 시스템을 만든다는 약속을 드렸고, 이를 위해 시급히 추진해야 할 국정 과제가 산적해 있다"고 지적한 뒤 "하지만 청문회 과정에서 노출된 여러 문제들로 인해 국정 공백과 국론 분열이 매우 큰 상황을 더이상 방치할 수 없어 고심 끝에 정 총리의 사의를 반려했다"고 설명했다. 이어 "정부조직법 개정안이 통과되면 정 총리와 경제부총리, 교육부총리가 중심이 돼 '경제혁신 3개년 계획' 등 국정 과제와 국가 개조를 강력히 추진할 것"이라고 덧붙였다.	윤두현 청와대 홍보수석은 이날 "정 총리의 사의를 반려하고 총리로서 사명감을 갖고 계속 헌신해 줄 것을 당부했다"고 발표했다 ... 그는 "박 대통령은 세월호 사고 이후 국민께 국가 개조를 이루고 국민 안전 시스템을 만든다는 약속을 드렸고 , 이를 위해 시급히 추진해야 할 국정 과제가 산적해 있다"고 지적한 뒤 "하지만 청문회 과정에서 노출된 여러 문제들로 인해 국정 공백과 국론 분열이 매우 큰 상황을 더이상 방치할 수 없어 고심 끝에 정 총리의 사의를 반려했다"고 설명했다 ... 이어 "정부조직법 개정안이 통과되면 정 총리와 경제부총리 , 교육부총리가 중심이 돼 '경제혁신 3개년 계획' 등 국정 과제와 국가 개조를 강력히 추진할 것"이라고 덧붙였다 ...	Korean	1	0.1875	mixed
2150	PROCESSED	박 대통령으로서는 세월호 사건으로 드러난 적폐를 뜯어고칠 수 있는 총리 후보자를 찾아 국정을 정상화하겠다는 약속을 지키지 못한 셈이 돼 논란이 불가피할 전망이다. 인적 쇄신을 통한 새 출발과 '국가 대개조'라는 구호도 빛이 바래게 됐다.	박 대통령으로서는 세월호 사건으로 드러난 적폐를 뜯어고칠 수 있는 총리 후보자를 찾아 국정을 정상화하겠다는 약속을 지키지 못한 셈이 돼 논란이 불가피할 전망이다 ... 인적 쇄신을 통한 새 출발과 '국가 대개조'라는 구호도 빛이 바래게 됐다 ...	Korean	1	0.15	mixed
2158	PROCESSED	이낙연 전남지사 당선자 "예산 많이 드는 F1 대회 등 재검토" :진도 앞바다에서 발생한 세월호 참사와 관련, "박근혜 대통령에게 팽목항에 추모 공원을 조성하자는 제안을 드릴 것"	이낙연 전남지사 당선자 "예산 많이 드는 F1 대회 등 재검토" :진도 앞바다에서 발생한 세월호 참사와 관련 , "박근혜 대통령에게 팽목항에 추모 공원을 조성하자는 제안을 드릴 것"...	Korean	1	0	neutral
2161	PROCESSED	진도VTS, 세월호 근무일지 위조·영상 삭제 확인 http://durl.me/73yufgw 관제사와 해경의 직무태만이 전부일까 싶다	진도VTS , 세월호 근무일지 위조·영상 삭제 확인 http ://durl.me/73yufgw 관제사와 해경의 직무태만이 전부일까 싶다...	Korean	0.96961	0	neutral
2167	PROCESSED	세월호 주입 공기에 유해가스 포함됐다 | 미디어다음	세월호 주입 공기에 유해가스 포함됐다 | 미디어다음...	Korean	1	0	neutral
2169	PROCESSED	김어준의 파파이스(Papa is)#14] 세월호, 통화삭제, 되다	김어준의 파파이스 (Papa is )# 14 ] 세월호 , 통화삭제 , 되다...	Korean	0.832744	0	neutral
2171	PROCESSED	실종자 아직 11명 남았는데… 세월호 잠수사 절반 줄이기로	실종자 아직 11명 남았는데… 세월호 잠수사 절반 줄이기로...	Korean	1	0	neutral
2173	PROCESSED	[단독] 진도VTS, 세월호 근무일지 위조·영상 삭제 확인	[단독 ] 진도VTS , 세월호 근무일지 위조·영상 삭제 확인...	Korean	1	0	neutral
2175	PROCESSED	김현미 의원. "생존자를 구조한다며 세월호 선체에 주입한 공기가 인체 유독성 공기였다. 당시 작업에 참여했던 잠수부는 '세월호 공기주입에 쓰인 콤프레셔 장비에 인체에 해로운 공업용 오일이 사용됐다'고 증언."	"생존자를 구조한다며 세월호 선체에 주입한 공기가 인체 유독성 공기였다 ... 당시 작업에 참여했던 잠수부는 '세월호 공기주입에 쓰인 콤프레셔 장비에 인체에 해로운 공업용 오일이 사용됐다'고 증언 ."...	Korean	1	0	neutral
2177	PROCESSED	이명박근혜 쫄정부의 대표적인 뻘짓거리 ! 원인 규명 제대로 해서 응당의 벌을 꼭 받도록 최선을 다하는 우리들이었 음 좋겄습니다[단독] 진도VTS, 세월호 근무일지 위조·영상 삭제 확인	이명박근혜 쫄정부의 대표적인 뻘짓거리 !... 원인 규명 제대로 해서 응당의 벌을 꼭 받도록 최선을 다하는 우리들이었 음 좋겄습니다 [단독 ] 진도VTS , 세월호 근무일지 위조·영상 삭제 확인...	Korean	1	0.6	positive
2188	PROCESSED	진도VTS, 세월호 근무일지 위조·영상 삭제 확인	진도VTS , 세월호 근무일지 위조·영상 삭제 확인...	Korean	1	0	neutral
2191	PROCESSED	김현미 "세월호 주입공기에 인체 유독성 일산화탄소 포함됐을 가능성" http://bit.ly/1lGQnSP	김현미 "세월호 주입공기에 인체 유독성 일산화탄소 포함됐을 가능성" http ://bit.ly/1lGQnSP...	Korean	0.990436	0	neutral
2194	PROCESSED	6월30일 한겨레 1면은 김명수 교육부장관 후보자 제자가 보내는 편지, '잊지 않겠습니다' 강승묵군, 진도VTS 세월호 근무일지 위조.영상 삭제 확인, 이대목동병원 X레이사진 좌우 뒤바뀌었다 등을 담았습니다.	6월30일 한겨레 1면은 김명수 교육부장관 후보자 제자가 보내는 편지 , '잊지 않겠습니다' 강승묵군 , 진도VTS 세월호 근무일지 위조.영상 삭제 확인 , 이대목동병원 X레이사진 좌우 뒤바뀌었다 등을 담았습니다 ...	Korean	1	0	neutral
2197	PROCESSED	단독] 진도VTS, 세월호 근무일지 위조·영상 삭제 확인	단독 ] 진도VTS , 세월호 근무일지 위조·영상 삭제 확인...	Korean	1	0	neutral
2202	PROCESSED	세월호 76일째 입니다		Korean	1	0	neutral
2211	PROCESSED	세월호, 조난통신망 호출했지만…해경 '무응답'	세월호 , 조난통신망 호출했지만…해경 '무응답'...	Korean	1	0	neutral
2212	PROCESSED	세월호 사고 당시 실제 레이더 관제 영상 입수	세월호 사고 당시 실제 레이더 관제 영상 입수...	Korean	1	0	neutral
2213	PROCESSED	세월호 수색인력 축소 방침…실종자 가족 반발	세월호 수색인력 축소 방침…실종자 가족 반발...	Korean	1	0	neutral
2221	PROCESSED	세월호 침몰사고, 08:00와 08:50분 사이를 다시 생각해 보게 하는 기사입니다. /// 기록도 ′변침′에 ′잠수′…의혹 자초하는 정부 - 노컷뉴스	세월호 침몰사고 , 08 :00와 08 : 50분 사이를 다시 생각해 보게 하는 기사입니다 ... /// 기록도 ′변침′에 ′잠수′…의혹 자초하는 정부 노컷뉴스...	Korean	1	0	neutral
2223	PROCESSED	4대강과 세월호'	4대강과 세월호'...	Korean	1	0	neutral
2226	PROCESSED	세월호 아이야, 나만 살았다는 죄책감을 씻으렴	세월호 아이야 , 나만 살았다는 죄책감을 씻으렴...	Korean	1	0	neutral
2228	PROCESSED	세월호 취항까지 늦춘 국정원..'특별관리' 이유 있었나	세월호 취항까지 늦춘 국정원 . .'... 특별관리' 이유 있었나...	Korean	1	0	neutral
2231	PROCESSED	go발뉴스 동행, 세월호 유족 순례	go발뉴스 동행 , 세월호 유족 순례...	Korean	1	0	neutral
2234	PROCESSED	지방선거 `평형수 민심…세월호 심판론 속 두달만에 與 쏠림 이유는 http://bit.ly/1n4uCsf	지방선거 `평형수 민심…세월호 심판론 속 두달만에 與 쏠림 이유는 http ://bit.ly/1n4uCsf...	Korean	0.951642	0	neutral
2240	PROCESSED	세월호,"정권심판"재탕/삼탕과 정당정치를 무너뜨린"꼼수단일화","전략공천"이 패인!!!	세월호 ,"정권심판"재탕/삼탕과 정당정치를 무너뜨린"꼼수단일화" ,"전략공천"이 패인 ! ! !...	Korean	1	0	neutral
2244	PROCESSED	2. '세월호'		Korean	1	0	neutral
2249	PROCESSED	[현장] 세월호 십자가 순례단, 진도에서 다시 안산으로	[현장 ] 세월호 십자가 순례단 , 진도에서 다시 안산으로...	Korean	1	0	neutral
2256	PROCESSED	정도로 갑시다 세월호 많큼은!	정도로 갑시다 세월호 많큼은 !...	Korean	1	0	neutral
2258	PROCESSED	경향[그림마당] 4대강과 세월호... http://bit.ly/1zxbqMC 모든것이 조작에 쑈일 뿐이다... 아 ㅆㅂ!	경향 [그림마당 ] 4대강과 세월호 . . ... http ://bit.ly/1zxbqMC 모든것이 조작에 쑈일 뿐이다 . . ...	Korean	0.990085	0	neutral
2259	PROCESSED	세월호 겪고도 새누리를 찍은 국민 정말 미개하다라는 트윗 봤는데.. 아마 낱말뜻을 잘 모르는 무식한 사람인듯... 미개란 그런말 하는놈에게 쓰는말이고 현명한 국민이라고 해야 맞는거다.	세월호 겪고도 새누리를 찍은 국민 정말 미개하다라는 트윗 봤는데 . ... 아마 낱말뜻을 잘 모르는 무식한 사람인듯 . . ... 미개란 그런말 하는놈에게 쓰는말이고 현명한 국민이라고 해야 맞는거다 ...	Korean	1	0.6	positive
2261	PROCESSED	jtbc에 세월호 보도는 인정한다.	jtbc에 세월호 보도는 인정한다 ...	Korean	1	0	neutral
2262	PROCESSED	세월호 보도 한다고 세상이 바뀌나?	세월호 보도 한다고 세상이 바뀌나 ?...	Korean	1	0	neutral
2270	PROCESSED	박정권 초기부터 대통령 물고 뜯고 국정원 댓글. 세월호 특별법으로 개지랄 하드니. 11대4 패했으면 철수 한길 사퇴하고 떠나라.얼굴 보기 싫다.	박정권 초기부터 대통령 물고 뜯고 국정원 댓글 ... 세월호 특별법으로 개지랄 하드니 ... 11대4 패했으면 철수 한길 사퇴하고 떠나라.얼굴 보기 싫다 ...	Korean	1	-0.6	negative
2271	PROCESSED	세월호 유족들 특별법은 국민이 반대합니다	세월호 유족들 특별법은 국민이 반대합니다...	Korean	1	0	neutral
2273	PROCESSED	야당은 당장 자연산 야당으로 변신해서 세월호 단식농성에 전원 동참하고, 현 단식중인분들을 단식중지시켜라.	야당은 당장 자연산 야당으로 변신해서 세월호 단식농성에 전원 동참하고 , 현 단식중인분들을 단식중지시켜라 ...	Korean	1	0	neutral
2277	PROCESSED	124위 시복식까지 세월호 가족 농성이 계속된다면 http://www.catholicnews.co.kr/news/articleView.html?idxno=12924 …	124위 시복식까지 세월호 가족 농성이 계속된다면 http ://www.catholicnews.co.kr/news/articleView.html ?... idxno= 12924 …...	Korean	0.97549	0	neutral
2279	PROCESSED	세월호 심판론 속 민심은 '안정'을 택했다. 새정치민주연합 '승리' 예상 뒤엎도 2달만에 새누리 쏠림 현상. 국가개혁·경제활성화 탄력 받고 野 김한길 안철수 공동체제 '흔들'	세월호 심판론 속 민심은 '안정'을 택했다 ... 새정치민주연합 '승리' 예상 뒤엎도 2달만에 새누리 쏠림 현상 ... 국가개혁·경제활성화 탄력 받고 野 김한길 안철수 공동체제 '흔들'...	Korean	0.984849	0.65	positive
2281	PROCESSED	세월호 특별법 물건너 가고 의료민영화 밀어 붙을꺼고 !!! 투표안하고 SNS만 하는사람들이 변하지 않는한 답없다 !! 아 짜증난다	세월호 특별법 물건너 가고 의료민영화 밀어 붙을꺼고 ! ! !... 투표안하고 SNS만 하는사람들이 변하지 않는한 답없다 ! !...	Korean	1	0	neutral
2282	PROCESSED	세월호 단식		Korean	1	0	neutral
2300	PROCESSED	세월호 특별법도 만들어야 하고	세월호 특별법도 만들어야 하고...	Korean	1	0	neutral
2313	PROCESSED	세월호 참사를 교통사고로 생각하는나라, 의료 민영화를 위해 그 어떤 공론도 허용하지 않는 나라, "쌀시장 적극 보호" 대통령의 말장난에도 현 정권을 지지할...	세월호 참사를 교통사고로 생각하는나라 , 의료 민영화를 위해 그 어떤 공론도 허용하지 않는 나라 , "쌀시장 적극 보호" 대통령의 말장난에도 현 정권을 지지할 . . ...	Korean	1	0.5	positive
2314	PROCESSED	거짓과 꼼수의 길거리 넝마정치에 국민은 철퇴를 내리쳤다. 위선적 분향소와 노란 리본의 유효기간이 지난 것도 모르고 아전인수한 결과는 자멸.. [사설]7·30 국민의 명령, ‘세월호 정쟁’ 그치고 경제 살려라	거짓과 꼼수의 길거리 넝마정치에 국민은 철퇴를 내리쳤다 ... 위선적 분향소와 노란 리본의 유효기간이 지난 것도 모르고 아전인수한 결과는 자멸 . ... [사설 ] 7· 30 국민의 명령 , ‘세월호 정쟁’ 그치고 경제 살려라...	Korean	1	0	neutral
2318	PROCESSED	세월호 아이들이 내아이들. 어쩔고~	세월호 아이들이 내아이들 ...	Korean	1	0	neutral
2321	PROCESSED	재보선 결과에 #세월호 를 묻으려 하지 마라. 지금까지 처럼 여소야대로 가는것 외에 호들갑 떨만큼 변한 것은 아무것도 없다	재보선 결과에 #세월호 를 묻으려 하지 마라 ... 지금까지 처럼 여소야대로 가는것 외에 호들갑 떨만큼 변한 것은 아무것도 없다...	Korean	1	0	neutral
2325	PROCESSED	한길이랑 철수 자르고 우리 힘으로 세월호 특별법 통과시킬 수 밖에!	한길이랑 철수 자르고 우리 힘으로 세월호 특별법 통과시킬 수 밖에 !...	Korean	1	0	neutral
2326	PROCESSED	세월호 유가족이 정말 보상을 바란다면 진작 협상 테이블에 앉았겠지.. 선거 결과 저렇게 됐다고 댓글 퍼나르는 것들 보니까 날씨가 더 덥네.	세월호 유가족이 정말 보상을 바란다면 진작 협상 테이블에 앉았겠지 . ... 선거 결과 저렇게 됐다고 댓글 퍼나르는 것들 보니까 날씨가 더 덥네 ...	Korean	1	0	neutral
2327	PROCESSED	세월호 책임론에 피로한 시민??? 어디서 물타기 하냐 이 언론들아! 책임 안지고 진실 안밝히려니 피곤하지! 내 이반 보선에 패하면 이럴줄 알았다!	세월호 책임론에 피로한 시민 ? ? ?... 어디서 물타기 하냐 이 언론들아 !... 책임 안지고 진실 안밝히려니 피곤하지 !... 내 이반 보선에 패하면 이럴줄 알았다 !...	Korean	1	1.2	positive
2334	PROCESSED	세월호 참사의 늪에서 벗어나라는 국민의 명령이라고?? 벌써 시작인가? 특별법 통과를 막는 국회의원들 국민들은 안중에 없는지	세월호 참사의 늪에서 벗어나라는 국민의 명령이라고 ? ?... 특별법 통과를 막는 국회의원들 국민들은 안중에 없는지...	Korean	1	0	neutral
2335	PROCESSED	두 공동대표의 공천파동과 세월호 피로감이 초토화의 원인이겠지만 새정치연합 의원 전원도 반성하시길.	두 공동대표의 공천파동과 세월호 피로감이 초토화의 원인이겠지만 새정치연합 의원 전원도 반성하시길 ...	Korean	1	0	neutral
2339	PROCESSED	적어도 이건 알고 ㅇㅂ 하자!!! "세월호 수습 국민혈세 6213억 들어 천암함의 20배"	적어도 이건 알고 ㅇㅂ 하자 ! ! !... "세월호 수습 국민혈세 6213억 들어 천암함의 20배"...	Korean	1	0	neutral
2341	PROCESSED	가라앉는 유민아빠’ 박재동 “세월호, 현대적 의미의 국상	가라앉는 유민아빠’ 박재동 “세월호 , 현대적 의미의 국상...	Korean	1	0	neutral
2342	PROCESSED	세월호 침몰의 정작 책임자는 선장-청해진해운인데 이들의 이름이 뭔지 어떻게 생겨먹었는지도 모르겠다. 뭔가 한참 잘못됐다	세월호 침몰의 정작 책임자는 선장-청해진해운인데 이들의 이름이 뭔지 어떻게 생겨먹었는지도 모르겠다 ...	Korean	1	0	neutral
2343	PROCESSED	어제부로 3개월간의 세월호 국조특위가 끝나버렸습니다. 청문회 한번 못하고.. 특별법으로 진상조사위가 만들어져도 수사권 기소권 없다면 결과는 특별할리 없겠죠. ㅠ	어제부로 3개월간의 세월호 국조특위가 끝나버렸습니다 ... 청문회 한번 못하고 . ... 특별법으로 진상조사위가 만들어져도 수사권 기소권 없다면 결과는 특별할리 없겠죠 ...	Korean	1	0	neutral
2344	PROCESSED	세월호 국조위, 불참, 파행, 무산..., 세월호 특별법이나 만들게 놔두세요, 그딴식으로 할거면	세월호 국조위 , 불참 , 파행 , 무산 . . . ,... 세월호 특별법이나 만들게 놔두세요 , 그딴식으로 할거면...	Korean	1	0	neutral
2346	PROCESSED	세월호 단식 기도 시작, “고통 앞에 중립 없다”	세월호 단식 기도 시작 , “고통 앞에 중립 없다”...	Korean	1	0	neutral
2347	PROCESSED	세월호 추모 집회에 또다시 불법 차벽과 채증 동원한 경찰	세월호 추모 집회에 또다시 불법 차벽과 채증 동원한 경찰...	Korean	1	0	neutral
2348	PROCESSED	세월호 당일 오전 NSC 회의 ? 이건 뭔가요 ?? http://durl.me/7daa3v 박그네에게 21번이나 보고를 한 라인은 비서실장이나 비서실이 아닌 라인이군.즉 국정원라인지 확인해야 하는 사안인데 아무도 안해네. 뭐하는거냐? 누가 보고한겨?	세월호 당일 오전 NSC 회의 ?... 이건 뭔가요 ? ?... http ://durl.me/7daa3v 박그네에게 21번이나 보고를 한 라인은 비서실장이나 비서실이 아닌 라인이군.즉 국정원라인지 확인해야 하는 사안인데 아무도 안해네 ...	Korean	0.986304	0	neutral
2349	PROCESSED	전문]김제동과 세월호 가족의 만남	전문 ]김제동과 세월호 가족의 만남...	Korean	1	0	neutral
2357	PROCESSED	세월호 진상규명 하자는데 먼놈의 나라가 국민과 반대로 이리 싸워야 하죠?	세월호 진상규명 하자는데 먼놈의 나라가 국민과 반대로 이리 싸워야 하죠 ?...	Korean	1	-0.3	negative
2360	PROCESSED	진실한 마음에서 정직하게 하는말은 말이쉽고 전달이 잘된다. 세월호 유족들의 한마디 한마디가 그래서 와닿는다.	진실한 마음에서 정직하게 하는말은 말이쉽고 전달이 잘된다 ... 세월호 유족들의 한마디 한마디가 그래서 와닿는다 ...	Korean	1	0	neutral
2361	PROCESSED	2014년 8월 26일 새누리당 정미경 의원은 "세월호 진상조사위에 수사권·기소권 줘도 된다" 고 의견을 피력했고 새누리당 내에 자신과 같은 의원들이 상당수임을 강조했습니다.	2014년 8월 26일 새누리당 정미경 의원은 "세월호 진상조사위에 수사권·기소권 줘도 된다" 고 의견을 피력했고 새누리당 내에 자신과 같은 의원들이 상당수임을 강조했습니다 ...	Korean	1	0	neutral
2363	PROCESSED	2300년 전 맹자처럼 세월호 유족들은 ‘이’(利)가 아니라 ‘의’(義-진상 밝히는 일)를 말하고 있다. 그 정의가 아니고서는 세월호 참사와 특별법 교착이라는 이중의 우울에서 벗어날 길 없다" 도정일	2300년 전 맹자처럼 세월호 유족들은 ‘이’ (利 )가 아니라 ‘의’ (義 진상 밝히는 일 )를 말하고 있다 ... 그 정의가 아니고서는 세월호 참사와 특별법 교착이라는 이중의 우울에서 벗어날 길 없다" 도정일...	Korean	0.985915	0	neutral
2366	PROCESSED	/김대중, 노무현이란 대통령 덕분으로 대한민국호는 세월호 처럼 복원력을 잃었다. 여기다 정신이상자 이준석 선장같은 새밑년이 침몰시킬 것이다.	/김대중 , 노무현이란 대통령 덕분으로 대한민국호는 세월호 처럼 복원력을 잃었다 ... 여기다 정신이상자 이준석 선장같은 새밑년이 침몰시킬 것이다 ...	Korean	1	0.3	positive
2369	PROCESSED	박 대통령, 세월호 침묵한 채 '마이웨이'..성공할까 | 미디어다음	박 대통령 , 세월호 침묵한 채 '마이웨이' . ...	Korean	1	0	neutral
2370	PROCESSED	RT @heenews: 오늘 5시 광화문광장, 가족 뜻을 담은 세월호특별법제정, 함께 말해요._x000D_ 적어도 이건 알고 ㅇㅂ 하자!!! 세월호 수습 국민혈세 6213억 들어 천암함의 20배"	RT @heenews : 오늘 5시 광화문광장 , 가족 뜻을 담은 세월호특별법제정 , 함께 말해요 ... 적어도 이건 알고 ㅇㅂ 하자 ! ! !... 세월호 수습 국민혈세 6213억 들어 천암함의 20배"...	Korean	1	0.3	positive
2371	PROCESSED	1일 정기국회 개회…주초 세월호 파행정국 분수령	1일 정기국회 개회…주초 세월호 파행정국 분수령...	Korean	1	0	neutral
2380	PROCESSED	박 대통령, 세월호 침묵한 채 '마이웨이'..성공할까 | 미디어다음 http://durl.me/7d8qo3 ... 입에 달고 다니던 이말 쏙 들어갔지. ''나 박근혜는 원칙과 소신. 약속을 잘 지키는 사람이다'' 에라이~~~~	박 대통령 , 세월호 침묵한 채 '마이웨이' . ... 성공할까 | 미디어다음 http ://durl.me/7d8qo3 . . ... 입에 달고 다니던 이말 쏙 들어갔지 ... ''나 박근혜는 원칙과 소신 ... 약속을 잘 지키는 사람이다'' 에라이~~~~...	Korean	0.982614	0	neutral
2382	PROCESSED	41년 전 박정희 정부는 한성호 참사의 책임을 선주와 선원들에게만 물어 선주 2명과 선장과 선원들을 구속하고 처벌했습니다. 세월호 관련 수사 상황도 지금까지는 다르지 않습니다. 철저한 진상규명을 통해 숨어 있는 책임자들을 처벌해야 앞으로 동일사건 예방	41년 전 박정희 정부는 한성호 참사의 책임을 선주와 선원들에게만 물어 선주 2명과 선장과 선원들을 구속하고 처벌했습니다 ... 세월호 관련 수사 상황도 지금까지는 다르지 않습니다 ... 철저한 진상규명을 통해 숨어 있는 책임자들을 처벌해야 앞으로 동일사건 예방...	Korean	1	0.025	mixed
2384	PROCESSED	Stella Kim(RTV살리기) on Twitter: 컬럼비아 대학원생 류승우씨 세월호 참사를 알리기위해 달렸다. 66일간 4160마일,, 뉴욕 맨하탄...	Stella Kim (RTV살리기 ) on Twitter : 컬럼비아 대학원생 류승우씨 세월호 참사를 알리기위해 달렸다 ... 66일간 4160마일 , , 뉴욕 맨하탄 . . ...	Korean	0.948483	0	neutral
2385	PROCESSED	세월호 유가족 뜻 반영한 특별법 제정" 도심 집회(종합) | 미디어다음	세월호 유가족 뜻 반영한 특별법 제정" 도심 집회 (종합 ) | 미디어다음...	Korean	1	0	neutral
2389	PROCESSED	온 국민들이 슬퍼하고 안타까워하며 성금까지 모금했던 세월호 사고...	온 국민들이 슬퍼하고 안타까워하며 성금까지 모금했던 세월호 사고 . . ...	Korean	1	0	neutral
2392	PROCESSED	세월호 유가족을 바난하는 자들에게'	세월호 유가족을 바난하는 자들에게'...	Korean	1	0	neutral
2396	PROCESSED	단식 농성 열째 날 이야기] 단식을 끝내고 세월호 특별법을 만드는 데 총력을 기울여달라 주문한 김영오 씨와 유가족의 뜻을 무겁게 받아들입니다. 이제 국회에서 제대로 된 세월호 특별법 제정을 위한 입법	단식 농성 열째 날 이야기 ] 단식을 끝내고 세월호 특별법을 만드는 데 총력을 기울여달라 주문한 김영오 씨와 유가족의 뜻을 무겁게 받아들입니다 ... 이제 국회에서 제대로 된 세월호 특별법 제정을 위한 입법...	Korean	1	0	neutral
2397	PROCESSED	선생님. 감사합니다. 애 많이 쓰셨습니다. 건강 조심하시고 꼭 특별법 제정이 되도록 힘써주십시오. RT @sangjungsim: [단식 농성 열째 날 이야기] 단식을 끝내고 세월호 특별법을..	애 많이 쓰셨습니다 ... 건강 조심하시고 꼭 특별법 제정이 되도록 힘써주십시오 ... RT @sangjungsim : [단식 농성 열째 날 이야기 ] 단식을 끝내고 세월호 특별법을 . ...	Korean	1	0	neutral
2398	PROCESSED	요즈음느끼는것...오히려당신들이없어야사회가안정이될것같다는생각...＂세월호 유가족 뜻 반영한 특별법 제정＂ 도심 집회(종합) http://me2.do/FYvLZ8Nj 출처 : 네이버 뉴스	요즈음느끼는것 . . ... 오히려당신들이없어야사회가안정이될것같다는생각 . . .＂... 세월호 유가족 뜻 반영한 특별법 제정＂ 도심 집회 (종합 ) http ://me2 ... do/FYvLZ8Nj 출처 : 네이버 뉴스...	Korean	0.929257	0	neutral
2399	PROCESSED	ㅆㅂ 세월호 국면 돌파? 제목 뽑는 꼬라지 하고는...세월호 정국을 귀태가 만들었지, 유가족이 만들었냐, 새끼야!	ㅆㅂ 세월호 국면 돌파 ?... 제목 뽑는 꼬라지 하고는 . . ... 세월호 정국을 귀태가 만들었지 , 유가족이 만들었냐 , 새끼야 !...	Korean	1	0.3	positive
2400	PROCESSED	일반인 유가족 “일반인-단원고 이간질하는 보도 그만” - 세월호 일반인 유가족, 일부 언론보도 정면 반박 “진실 원하는 건 똑같다”	일반인 유가족 “일반인-단원고 이간질하는 보도 그만” 세월호 일반인 유가족 , 일부 언론보도 정면 반박 “진실 원하는 건 똑같다”...	Korean	1	0.15	mixed
2401	PROCESSED	세월호 추모 집회에 또다시 불법 차벽과 채증 동원한 경찰 [http://news.khan.co.kr/kh_news/khan_art_view.html?artid=201408301942381&code=940100 …]	세월호 추모 집회에 또다시 불법 차벽과 채증 동원한 경찰 [http ://news.khan.co.kr/kh_news/khan_art_view.html ?... artid= 201408301942381&code= 940100 … ]...	Korean	0.957896	0	neutral
2404	PROCESSED	방자경은 세월호 참사를 단원고에 잠입한 종북들이 일으킨 자작극으로 표현하고 있습니다. 저 여자는 과거 박근혜 새누리 관제집회를 주도하며 전교조에 온갖 패악질을 부리기도 했었죠	방자경은 세월호 참사를 단원고에 잠입한 종북들이 일으킨 자작극으로 표현하고 있습니다 ... 저 여자는 과거 박근혜 새누리 관제집회를 주도하며 전교조에 온갖 패악질을 부리기도 했었죠...	Korean	1	0.6	positive
2406	PROCESSED	방자경은 세월호 참사를 단원고에 잠입한 종북들이 일으킨 자작극으로 표현	방자경은 세월호 참사를 단원고에 잠입한 종북들이 일으킨 자작극으로 표현...	Korean	1	0	neutral
2408	PROCESSED	적어도 이건 알고 ㅇㅂ 하자!!! "세월호 수습 국민혈세 6213억 들어 천암함의 20배"	적어도 이건 알고 ㅇㅂ 하자 ! ! !... "세월호 수습 국민혈세 6213억 들어 천암함의 20배"...	Korean	1	0	neutral
2409	PROCESSED	현장 | 세월호 특별법 제정 촉구를 위한 영화인 일일 동조 단식 현장	현장 | 세월호 특별법 제정 촉구를 위한 영화인 일일 동조 단식 현장...	Korean	1	0	neutral
2410	PROCESSED	1일 정기국회 개회…주초 세월호 파행정국 분수령: 세월호특별법 제정을 둘러싼 여·야·유가족 간의 이견으로 정국이 안갯속을 헤매는 가운데 올해 정기국회가 내달 1일 개회식을 시작으로 100일 간의 ...	1일 정기국회 개회…주초 세월호 파행정국 분수령 : 세월호특별법 제정을 둘러싼 여·야·유가족 간의 이견으로 정국이 안갯속을 헤매는 가운데 올해 정기국회가 내달 1일 개회식을 시작으로 100일 간의 . . ...	Korean	1	0	neutral
2411	PROCESSED	박 대통령, 세월호 침묵한 채 '마이웨이'..성공할까	박 대통령 , 세월호 침묵한 채 '마이웨이' . ...	Korean	1	0	neutral
2412	PROCESSED	내일 정기국회 개회…주초 세월호 파행정국 분수령 - 머니투데이	내일 정기국회 개회…주초 세월호 파행정국 분수령 머니투데이...	Korean	1	0	neutral
2415	PROCESSED	세월호 진상규명 하자는데 먼놈의 나라가 국민과 반대로 이리 싸워야 하죠...	세월호 진상규명 하자는데 먼놈의 나라가 국민과 반대로 이리 싸워야 하죠 . . ...	Korean	1	-0.3	negative
2425	PROCESSED	세월호 특별법이 제정되면!~	세월호 특별법이 제정되면 !...	Korean	1	0	neutral
2434	PROCESSED	세월호 유가족-대학생 간담회, 김영식 임원 “기본적으로 눈물바다”	세월호 유가족-대학생 간담회 , 김영식 임원 “기본적으로 눈물바다”...	Korean	1	0	neutral
2437	PROCESSED	“대리기사에 일방 폭행 세월호 유가족 3명 영장 신청	“대리기사에 일방 폭행 세월호 유가족 3명 영장 신청...	Korean	1	0	neutral
2439	PROCESSED	경찰의 과잉충성...? 세월호 유족 구속영장 신청	경찰의 과잉충성 . . . ?... 세월호 유족 구속영장 신청...	Korean	1	0	neutral
2441	PROCESSED	[사설] 세월호 특별법, 마침표 찍어야 할 때다	[사설 ] 세월호 특별법 , 마침표 찍어야 할 때다...	Korean	1	0	neutral
2451	PROCESSED	박대통령이 세월호 참사에 대한 책임을 묻기위해 해체를 발표했는데 오히려 내년예산이 9.9%늘어난 1조2천2백억원을 증액을 신청했다는 점입니다. 반성은 안하고 자기네 배만 체우는 해경 여전히 한심 스럽습니다.	박대통령이 세월호 참사에 대한 책임을 묻기위해 해체를 발표했는데 오히려 내년예산이 9.9 %늘어난 1조2천2백억원을 증액을 신청했다는 점입니다 ... 반성은 안하고 자기네 배만 체우는 해경 여전히 한심 스럽습니다 ...	Korean	1	0	neutral
2452	PROCESSED	세월호 대참사,		Korean	1	0	neutral
2454	PROCESSED	그런데도 세월호 특별법을 유야무야 넘길 속셈인가?	그런데도 세월호 특별법을 유야무야 넘길 속셈인가 ?...	Korean	1	0	neutral
2457	PROCESSED	경찰이 대리기사와 행인들을 폭행한 혐의로 세월호 유가족 4명 중 3명에 대해 구속영장을 신청했습니다	경찰이 대리기사와 행인들을 폭행한 혐의로 세월호 유가족 4명 중 3명에 대해 구속영장을 신청했습니다...	Korean	1	-0.3	negative
2461	PROCESSED	세월호 유가족 이라고 ?욕질하는 비열한 인격과 수준을 가진 인간들에게 몽둥이가 약이다	세월호 유가족 이라고 ?... 욕질하는 비열한 인격과 수준을 가진 인간들에게 몽둥이가 약이다...	Korean	1	0	neutral
2462	PROCESSED	[ 새누리에 경고한다. 세월호 특별법 폐지하라 !! ]	[ 새누리에 경고한다 ... 세월호 특별법 폐지하라 ! !...	Korean	1	0	neutral
2465	PROCESSED	속보]세월호 유가족위원장 등 3명 구속영장	속보 ]세월호 유가족위원장 등 3명 구속영장...	Korean	1	0	neutral
2466	PROCESSED	단원고 RT @jeongsr1959: 더러운 세월호유가족 새끼들...	단원고 RT @jeongsr1959 : 더러운 세월호유가족 새끼들 . . ...	Korean	1	-1	negative
2468	PROCESSED	어쩐지 &#39;세월호&#39;가 수상하더라니 역시 막장정권이구만	어쩐지 &# 39 ;세월호&# 39 ;가 수상하더라니 역시 막장정권이구만...	Korean	1	0	neutral
2471	PROCESSED	서울광장에 나타난 서북청년단…“세월호 유족 폭력 유발자”(?)	서울광장에 나타난 서북청년단…“세월호 유족 폭력 유발자” ( ? )...	Korean	1	0	neutral
2478	PROCESSED	당신들이 제대로 하면 극우가 왜 필요하냐 나라가 그넘의 세월호타령으로 수렁에 빠져 허우적 거리니 그넘의 세월호 청소한다는데 무슨 극우냐 개자석아	당신들이 제대로 하면 극우가 왜 필요하냐 나라가 그넘의 세월호타령으로 수렁에 빠져 허우적 거리니 그넘의 세월호 청소한다는데 무슨 극우냐 개자석아...	Korean	1	0	neutral
2480	PROCESSED	프리미엄] 세월호 유족 간부, 박근령 남편 신동욱 폭행혐의로 체포돼	프리미엄 ] 세월호 유족 간부 , 박근령 남편 신동욱 폭행혐의로 체포돼...	Korean	1	0	neutral
2482	PROCESSED	유병철은...대구사람이지... RT @kyunghyang 세월호 노란 리본 잘라버리겠다는… 보수 탈을 쓴 ‘극우의 광기’	유병철은 . . ... 대구사람이지 . . ... RT @kyunghyang 세월호 노란 리본 잘라버리겠다는… 보수 탈을 쓴 ‘극우의 광기’...	Korean	1	0	neutral
2493	PROCESSED	특이나 세월호, 오하미호는 일본서 20년넘으면 검사비용, 유지관리비용,수리비용이 너무나기서 우리나라에 팔아버린겁니다...일본은 20년넘어도 운항가능하죠...대신 20년넘으면 정부가 강제검사합니다...	특이나 세월호 , 오하미호는 일본서 20년넘으면 검사비용 , 유지관리비용 ,수리비용이 너무나기서 우리나라에 팔아버린겁니다 . . ... 일본은 20년넘어도 운항가능하죠 . . ... 대신 20년넘으면 정부가 강제검사합니다 . . ...	Korean	1	0	neutral
2502	PROCESSED	세월호 참사도 따져보면 엠비 때 선박수명연장 규제완화 법안이 통과된 데서 비롯된다. 좋은 법도 현장에서 지키지 않는데 나쁜 법이 자꾸 생기면 현장은 더 나빠진다. 국회는 깨어있어야 한다: 시사통 김종배입니다	세월호 참사도 따져보면 엠비 때 선박수명연장 규제완화 법안이 통과된 데서 비롯된다 ... 좋은 법도 현장에서 지키지 않는데 나쁜 법이 자꾸 생기면 현장은 더 나빠진다 ... 국회는 깨어있어야 한다 : 시사통 김종배입니다...	Korean	1	0.45	positive
2508	PROCESSED	시체 다 태평양 고기밥되었는 데 어디가서 시체찾나. 이 정부 끝날 때까지 세월호 처박아 놓게 생겼다. 그 돈 한겨울 홑이불 덮고자는 참전유공자 보상해야. 이런 정부 처음 본다. 너무 무능해.	시체 다 태평양 고기밥되었는 데 어디가서 시체찾나 ... 이 정부 끝날 때까지 세월호 처박아 놓게 생겼다 ... 그 돈 한겨울 홑이불 덮고자는 참전유공자 보상해야 ... 이런 정부 처음 본다 ...	Korean	1	0	neutral
2509	PROCESSED	사설]세월호 단원고 유족의 제자리 찾기, 지금도 늦지 않았다 : 동아닷컴 http://news.donga.com/Main/3/040109/20140930/66824550/1 … @dongamedia 님이 공유 불꺼저지말라고 계속군불땔려고 뭐헌다든디	사설 ]세월호 단원고 유족의 제자리 찾기 , 지금도 늦지 않았다 : 동아닷컴 http ://news.donga.com/Main/ 3/ 040109/ 20140930/ 66824550/ 1 … @dongamedia 님이 공유 불꺼저지말라고 계속군불땔려고 뭐헌다든디...	Korean	0.952669	0	neutral
2514	PROCESSED	세월호 유족 구속영장 신청…“경찰의 도 넘은 과잉충성	세월호 유족 구속영장 신청…“경찰의 도 넘은 과잉충성...	Korean	1	0	neutral
2515	PROCESSED	청와대, 세월호 유족 취재하는 기자들 향해 "카메라 빼라":http://ln.is/youtu.be/ZRLWW	청와대 , 세월호 유족 취재하는 기자들 향해 "카메라 빼라" :http ://ln.is/youtu.be/ZRLWW...	Korean	0.831795	0	neutral
2517	PROCESSED	세월호 당일 정윤회씨가 만난 사람은.. ＇알선수재＇ 실형 산 역술인 http://media.daum.net/v/20141031030512092 …풋~ 7시간동안 어디 있었냐니까? 이것을 믿으라고? 사기꾼말을?	세월호 당일 정윤회씨가 만난 사람은 . ... ＇알선수재＇ 실형 산 역술인 http ://media.daum.net/ v/ 20141031030512092 …풋~ 7시간동안 어디 있었냐니까 ?...	Korean	0.984325	0	neutral
2518	PROCESSED	해경이 다 왔다는데... 나 살고 싶어요 세월호 가족위 미공개 영상 추가 공개 - 오마이뉴스	해경이 다 왔다는데 . . ... 나 살고 싶어요 세월호 가족위 미공개 영상 추가 공개 오마이뉴스...	Korean	1	0	neutral
2519	PROCESSED	다이빙벨'은 시작일 뿐..."세월호 연장전 돌입한다" http://omn.kr/aoye 하성태 기자	다이빙벨'은 시작일 뿐 . . ."... 세월호 연장전 돌입한다" http ://omn.kr/aoye 하성태 기자...	Korean	0.987439	0	neutral
2520	PROCESSED	고통스러운 세월호 사고를 기억하는 게 타인과 소통하는 예술의 본질적인 의미인 것 같다.	고통스러운 세월호 사고를 기억하는 게 타인과 소통하는 예술의 본질적인 의미인 것 같다 ...	Korean	1	0	neutral
2522	PROCESSED	대통령의 세월호 유족 외면 화면, 청와대 요청으로 기자단이 뺐나?	대통령의 세월호 유족 외면 화면 , 청와대 요청으로 기자단이 뺐나 ?...	Korean	1	0	neutral
2525	PROCESSED	세월호 사건이 지겹다는 사람들이 있습니다. 저는 정말 그런 당신들이 지겹습니다. 그러고도 자기 아이들은 사랑하십니까? 그러고도 당신은 당신의 신을 믿습니까? 그게 사람이 할 수 있는 소리냔 말입니다!!!	세월호 사건이 지겹다는 사람들이 있습니다 ... 저는 정말 그런 당신들이 지겹습니다 ... 그러고도 자기 아이들은 사랑하십니까 ?... 그러고도 당신은 당신의 신을 믿습니까 ?... 그게 사람이 할 수 있는 소리냔 말입니다 ! ! !...	Korean	1	0	neutral
2526	PROCESSED	자기 가족이 교통사고로 죽었다며 그래도 국가 비난하지 않는다며... 그런 인간들이 제일 싫습니다. 세월호 사고의 본질도 모르고 지 할 말 하는 인간들 경멸합니다.	자기 가족이 교통사고로 죽었다며 그래도 국가 비난하지 않는다며 . . ... 그런 인간들이 제일 싫습니다 ... 세월호 사고의 본질도 모르고 지 할 말 하는 인간들 경멸합니다 ...	Korean	1	0	neutral
2536	PROCESSED	세월호특별법 등 세월호 3법의 협상 기한 마지막 날을 맞아 여야는 오늘 막판 타결을 시도합니다	세월호특별법 등 세월호 3법의 협상 기한 마지막 날을 맞아 여야는 오늘 막판 타결을 시도합니다...	Korean	1	0.4875	positive
2541	PROCESSED	선장과 승무원의 처벌로 세월호 사건이 끝나는게 아니다.	선장과 승무원의 처벌로 세월호 사건이 끝나는게 아니다 ...	Korean	1	0	neutral
2548	PROCESSED	세월호 참살이 어떤사건 인데 국민의 뇌리에서 멀어저 간단 말인가, 이상한 나라 이상한 국민성 이다. 해결된게 뭐 있다고~	세월호 참살이 어떤사건 인데 국민의 뇌리에서 멀어저 간단 말인가 , 이상한 나라 이상한 국민성 이다 ... 해결된게 뭐 있다고~...	Korean	1	-0.4	negative
2549	PROCESSED	세월호 참사'가 발생한 지 벌써 반 년이 지났는데요. 생존자 귀환을 바라는 간절한 마음을 담아 거리를 메웠던 '노란 리본'을 영구 보존하는 추모식이 열렸습니다	세월호 참사'가 발생한 지 벌써 반 년이 지났는데요 ... 생존자 귀환을 바라는 간절한 마음을 담아 거리를 메웠던 '노란 리본'을 영구 보존하는 추모식이 열렸습니다...	Korean	1	0	neutral
2552	PROCESSED	세월호 3법` 31일 처리 시한 D-day, 극적 타결하나	세월호 3법` 31일 처리 시한 D-day , 극적 타결하나...	Korean	0.987697	0.9	positive
2553	PROCESSED	세월호 3法 오늘 타결될 듯.. 정부조직법이 막판 쟁점	세월호 3法 오늘 타결될 듯 . ...	Korean	0.95	0.45	positive
2554	PROCESSED	세월호 법이 타결 된다면 바로 위헌 재청 청구...	세월호 법이 타결 된다면 바로 위헌 재청 청구 . . ...	Korean	1	0.4	positive
2555	PROCESSED	#세월호 참사에 허둥대는 박근혜 정부의 모습을 보며, 2012년 박근혜 대통령 후보의 TV 광고 '한국호 선장 박근혜'도 누리꾼들의 집중 조명을 받았다.	#세월호 참사에 허둥대는 박근혜 정부의 모습을 보며 , 2012년 박근혜 대통령 후보의 TV 광고 '한국호 선장 박근혜'도 누리꾼들의 집중 조명을 받았다 ...	Korean	0.994146	0	neutral
2563	PROCESSED	오늘 朝이라이드 역대급 나왔다. - 세월호 '진상' 편 http://www.ilbe.com/4586784777	오늘 朝이라이드 역대급 나왔다 ... 세월호 '진상' 편 http ://www.ilbe.com/ 4586784777...	Korean	0.854813	0	neutral
2568	PROCESSED	세월호 유족에 진상조사위원장 추천권	세월호 유족에 진상조사위원장 추천권...	Korean	1	0	neutral
2569	PROCESSED	오마이tv 10.29 - 청와대, 세월호 유족 취재하는 기자들 향해 ＂카메라 빼라＂	오마이tv 10.29 청와대 , 세월호 유족 취재하는 기자들 향해 ＂카메라 빼라＂...	Korean	1	0	neutral
2570	PROCESSED	박근혜의 세월호 유족 외면 화면, 청와대 기자단에 ‘삭제’ 요청 있었다	박근혜의 세월호 유족 외면 화면 , 청와대 기자단에 ‘삭제’ 요청 있었다...	Korean	1	0	neutral
2571	PROCESSED	여야 ＂세월호 3법 처리에 의견 접근＂..이견도 적지 않아	여야 ＂세월호 3법 처리에 의견 접근＂ . ...	Korean	1	0	neutral
2573	PROCESSED	세월호 당일 정윤회씨가 만난 사람은.. ＇알선수재＇ 실형 산 역술인 http://durl.me/7noubz 이제 댓통령의 행적만 밝히면 만사 OK	세월호 당일 정윤회씨가 만난 사람은 . ... ＇알선수재＇ 실형 산 역술인 http ://durl.me/7noubz 이제 댓통령의 행적만 밝히면 만사 OK...	Korean	0.972137	0	neutral
2574	PROCESSED	근데 확실히, 요즘들어 체감적으로 올라가는게 많아서 그런지, 버스에서도 그렇고 세월호 욕하거나 부러워하는(?) 중년들이 간간히 보인다. 지난 여름보다 늘어난것 같고. 세금인상이 세월호 탓이라고 누군가 쑤시고 다니는 듯도	근데 확실히 , 요즘들어 체감적으로 올라가는게 많아서 그런지 , 버스에서도 그렇고 세월호 욕하거나 부러워하는 ( ? )... 중년들이 간간히 보인다 ... 지난 여름보다 늘어난것 같고 ... 세금인상이 세월호 탓이라고 누군가 쑤시고 다니는 듯도...	Korean	1	0	neutral
2579	PROCESSED	청와대, 세월호 유족 취재하는 기자들 향해 "카메라 빼라":	청와대 , 세월호 유족 취재하는 기자들 향해 "카메라 빼라" :...	Korean	1	0	neutral
2581	PROCESSED	왜 세월호는 침몰했는가?: 왜 세월호는 침몰했는가? 요새 세월호 참사의 진상을 규명하기 위해 재판이 진행 중입니다. 그러나 재판을 통해 밝혀질 수 있는 일들이 있고, 밝혀질 수 없..	왜 세월호는 침몰했는가 ? :... 왜 세월호는 침몰했는가 ?... 요새 세월호 참사의 진상을 규명하기 위해 재판이 진행 중입니다 ... 그러나 재판을 통해 밝혀질 수 있는 일들이 있고 , 밝혀질 수 없 . ...	Korean	1	0	neutral
2582	PROCESSED	세월호 유가족은 거지” 소리에 여동생은 하루종일 눈물만	세월호 유가족은 거지” 소리에 여동생은 하루종일 눈물만...	Korean	1	0	neutral
2584	PROCESSED	세월호 약속지킴이		Korean	1	0	neutral
2586	PROCESSED	세월호 당일 정윤회씨가 만난 사람은.. ＇알선수재＇ 실형 산 역술인 http://durl.me/7noubz 참 알리바이 하나 만드는게 이렇게 세월이 필요하다니 어설퍼도 너무어설퍼	세월호 당일 정윤회씨가 만난 사람은 . ... ＇알선수재＇ 실형 산 역술인 http ://durl.me/7noubz 참 알리바이 하나 만드는게 이렇게 세월이 필요하다니 어설퍼도 너무어설퍼...	Korean	0.980787	0	neutral
2588	PROCESSED	“세월호 유가족은 거지” 소리에 여동생은 하루종일 눈물만…	“세월호 유가족은 거지” 소리에 여동생은 하루종일 눈물만…...	Korean	1	-0.6	negative
2590	PROCESSED	단원고 희생 김동혁군 어머니, 페이스북에 글 올려	단원고 희생 김동혁군 어머니 , 페이스북에 글 올려...	Korean	1	0	neutral
2600	PROCESSED	세월호 295번째 희생자 황지현양…부모 확인	세월호 295번째 희생자 황지현양…부모 확인...	Korean	1	0	neutral
2601	PROCESSED	대통령의 세월호 유족 외면 화면, 청와대 요청으로 기자단이 뺐나?	대통령의 세월호 유족 외면 화면 , 청와대 요청으로 기자단이 뺐나 ?...	Korean	1	0	neutral
2603	PROCESSED	세월호 유가족가운데 어떤 어머니가 맹골수도쪽을 바라보면서 이렇게 말했답니다	세월호 유가족가운데 어떤 어머니가 맹골수도쪽을 바라보면서 이렇게 말했답니다...	Korean	1	0	neutral
2606	PROCESSED	세월호 200일.. 비가 온단다. 누군 좋아하겠구나. 빗속을 뚫고 많은 이웃들이 함께 했으면 좋겠다.	세월호 200일 . ... 빗속을 뚫고 많은 이웃들이 함께 했으면 좋겠다 ...	Korean	1	0.6	positive
2607	PROCESSED	세월호 실종자 수색비용 하루에 3억 5천만원.	세월호 실종자 수색비용 하루에 3억 5천만원 ...	Korean	1	0	neutral
2613	PROCESSED	세월호 집회, 살려달라고 창문을 때리는 그 광경 '어떻게 잊겠느냐!'	세월호 집회 , 살려달라고 창문을 때리는 그 광경 '어떻게 잊겠느냐 !'...	Korean	1	0	neutral
2621	PROCESSED	파파이스 들을때마다 울게 되네요, 유가족 분들 얼마나 원통할까요, 세월호 초기 아이들이 올린 페북, 유언비어라고 유포자 처벌하겠다던 이 정부 용서할수 있을까요?	파파이스 들을때마다 울게 되네요 , 유가족 분들 얼마나 원통할까요 , 세월호 초기 아이들이 올린 페북 , 유언비어라고 유포자 처벌하겠다던 이 정부 용서할수 있을까요 ?...	Korean	1	0	neutral
2622	PROCESSED	꺼지지 않는 세월호 촛불.. “진상규명 국민의 손으로	꺼지지 않는 세월호 촛불 . ... “진상규명 국민의 손으로...	Korean	1	0	neutral
2624	PROCESSED	헐대박)세월호 팽목항 집회 참가비 4만원(식대별도 잼): 댓글 반응!ㅋㅋㅋㅋㅋㅋㅋㅋㅋㅋㅋ	헐대박 )세월호 팽목항 집회 참가비 4만원 (식대별도 잼 ) : 댓글 반응 !...	Korean	1	0	neutral
2637	PROCESSED	세월호 사고당시 현장으로 급파된 본홈리처드에 있던 MH60 헬기 두대가 출동하자 한국측은 어찌된 영문인지 사고지점에서 5~17마일 떨어진 곳을 수색해달라고 요청했음을 미군 대변인이 밝혔다. 다른 무엇이 있었다는 얘기다.	세월호 사고당시 현장으로 급파된 본홈리처드에 있던 MH60 헬기 두대가 출동하자 한국측은 어찌된 영문인지 사고지점에서 5~17마일 떨어진 곳을 수색해달라고 요청했음을 미군 대변인이 밝혔다 ... 다른 무엇이 있었다는 얘기다 ...	Korean	1	0	neutral
2643	PROCESSED	광화문 세월호 광장입니다!	광화문 세월호 광장입니다 !...	Korean	1	0	neutral
2646	PROCESSED	4월16일 이후 세월호 희생자 가족들을 다룬 EBS 다큐프라임 <나는 부모입니다> 잊을 수 없는게 있다. 그리고 잊혀져서는 안되는것도 있다. http://www.dailymotion.com/video/x2al2si_ebs- …다큐프라임-가족쇼크-1부-나는-부모입니다-	4월16일 이후 세월호 희생자 가족들을 다룬 EBS 다큐프라임 <나는 부모입니다 > 잊을 수 없는게 있다 ... 그리고 잊혀져서는 안되는것도 있다 ... http ://www.dailymotion.com/video/x2al2si_ebs- …다큐프라임-가족쇼크-1부-나는-부모입니다-...	Korean	0.965504	0	neutral
2647	PROCESSED	경향신문 조형국 기자는 "세월호 진상조사원장에 이석태 전 민변 회장 추천"이라고 했다. 세월호 유족은 더 이상 어린 생명을 정치적 흥정으로 여기지 말았으면 좋겠다.	경향신문 조형국 기자는 "세월호 진상조사원장에 이석태 전 민변 회장 추천"이라고 했다 ... 세월호 유족은 더 이상 어린 생명을 정치적 흥정으로 여기지 말았으면 좋겠다 ...	Korean	1	0.15	mixed
2649	PROCESSED	세월호 모금액이 정부부처 해당학교 방송사등 여러곳에서 상당 할텐데 그돈이 다 어디로 갔나? 그 돈은 세월호 유가족이 원하는 진실을 밝히는데 쓰여 져야 한다 모금액의 정산 내용 집행 등을 모두 투명하게 밝혀라	세월호 모금액이 정부부처 해당학교 방송사등 여러곳에서 상당 할텐데 그돈이 다 어디로 갔나 ?... 그 돈은 세월호 유가족이 원하는 진실을 밝히는데 쓰여 져야 한다 모금액의 정산 내용 집행 등을 모두 투명하게 밝혀라...	Korean	1	0.6	positive
2660	PROCESSED	“명예훼손이 반의사불벌죄에 해당함에 따라 논란의 여지가 없도록 김 전 청장과 해경123정 대원 4명, 세월호 1등 항해사 등에게 처벌의사를 확인했다”http://m.mediatoday.co.kr/articleView.html?idxno=120313 …친절한 검자씨	“명예훼손이 반의사불벌죄에 해당함에 따라 논란의 여지가 없도록 김 전 청장과 해경123정 대원 4명 , 세월호 1등 항해사 등에게 처벌의사를 확인했다”http ://m.mediatoday.co.kr/articleView.html ?... idxno= 120313 …친절한 검자씨...	Korean	0.997167	0.525	positive
2663	PROCESSED	http://sign.sewolho416.org 세월호 천만인 서명운동	http ://sign.sewolho416 ... org 세월호 천만인 서명운동...	Korean	0.974863	0	neutral
2666	PROCESSED	헐대박)세월호 팽목항 집회 참가비 4만원(식대별도 잼): 댓글 반응!ㅋㅋㅋㅋㅋㅋㅋㅋㅋㅋㅋ	헐대박 )세월호 팽목항 집회 참가비 4만원 (식대별도 잼 ) : 댓글 반응 !...	Korean	1	0	neutral
2667	PROCESSED	세월호		Korean	1	0	neutral
2671	PROCESSED	세월호 선체를 인양하라!'	세월호 선체를 인양하라 !'...	Korean	1	0	neutral
2681	PROCESSED	세월호 집회, 살려달라고 창문을 때리는 그 광경 어떻게 잊겠느냐! 서울의소리	세월호 집회 , 살려달라고 창문을 때리는 그 광경 어떻게 잊겠느냐 !...	Korean	1	0	neutral
2686	PROCESSED	세월호.		Korean	1	0	neutral
2699	PROCESSED	세월호에는 국정원이 깊숙히 관련되어있고, 세월호 승조원은 가장먼저 국정원에 보고 했다한다. 국정원은 청와대 직속이다. 그러므로 청와대는 즉시 상황을 파악할수 밖에 없다. 그런데 이게 말이 되는가?	세월호에는 국정원이 깊숙히 관련되어있고 , 세월호 승조원은 가장먼저 국정원에 보고 했다한다 ... 국정원은 청와대 직속이다 ... 그러므로 청와대는 즉시 상황을 파악할수 밖에 없다 ... 그런데 이게 말이 되는가 ?...	Korean	1	0	neutral
2700	PROCESSED	세월호 희생자들을 기억하는 304일 미사 안내	세월호 희생자들을 기억하는 304일 미사 안내...	Korean	1	0	neutral
2704	PROCESSED	“韓정부, 세월호 책임회피로 불안감 조성.. 한국인 참사 극복 못해”	“韓정부 , 세월호 책임회피로 불안감 조성 . ... 한국인 참사 극복 못해”...	Korean	0.96	0.6	positive
2705	PROCESSED	꺼지지 않는 세월호 촛불.. “진상규명 국민의 손으로”	꺼지지 않는 세월호 촛불 . ... “진상규명 국민의 손으로”...	Korean	1	0	neutral
2710	PROCESSED	세월호 참사때 매일 아침11시에 거짓말지껄이던 넘이 승진하네요	세월호 참사때 매일 아침11시에 거짓말지껄이던 넘이 승진하네요...	Korean	1	0	neutral
2711	PROCESSED	중요대목의 동영상과 CCTV가 감쪽같이 사라졌다는 것은 세월호 사건이나 신해철 사건이나 똑같다. 그렇다면, 이 둘의 범인은 하나 ? 에이 설마...	중요대목의 동영상과 CCTV가 감쪽같이 사라졌다는 것은 세월호 사건이나 신해철 사건이나 똑같다 ... 그렇다면 , 이 둘의 범인은 하나 ?... 에이 설마 . . ...	Korean	1	0	neutral
2726	PROCESSED	4자방과 세월호 그리고 방산비리는 그렇게 잊혀지는거니?	4자방과 세월호 그리고 방산비리는 그렇게 잊혀지는거니 ?...	Korean	1	0	neutral
2727	PROCESSED	野 내부 반발 암초 만난 세월호法11일 野 의총이 분수령	野 내부 반발 암초 만난 세월호法 11일 野 의총이 분수령...	Korean	0.857143	0	neutral
2728	PROCESSED	123함정 정장 세월호 법정에서 ‘횡설수설’	123함정 정장 세월호 법정에서 ‘횡설수설’...	Korean	1	0	neutral
2739	PROCESSED	오늘은 2014년 마지막 날이자 세월호 대참사 260일째이자 통합진보당 해산 13일째!! 불안하고 비민주적인 사회!!! 안전한 민주 사회 위해 함께 합시다.~~~	오늘은 2014년 마지막 날이자 세월호 대참사 260일째이자 통합진보당 해산 13일째 ! !... 불안하고 비민주적인 사회 ! ! !... 안전한 민주 사회 위해 함께 합시다 ...	Korean	1	-1.05	negative
2740	PROCESSED	[오산시청 광장 세월호 추모리본 문서고 이관식 및 영구보존] ● 일시 : 2014년 12월 31일(수) 14:00 오산시청 광장	[오산시청 광장 세월호 추모리본 문서고 이관식 및 영구보존 ] ● 일시 : 2014년 12월 31일 (수 ) 14 : 00 오산시청 광장...	Korean	1	0	neutral
2741	PROCESSED	12/31 (수) "전국에서 따뜻한 시민분들을 많이 만났지만, 세상은 아직도 바뀌지 않았다고 생각한다" 교황 방한 당시 십자가를 지고 도보순례를 하셨던, 세월호 희생자 故 이승현군의 아버지 이호진씨입니다	12/ 31 (수 ) "전국에서 따뜻한 시민분들을 많이 만났지만 , 세상은 아직도 바뀌지 않았다고 생각한다" 교황 방한 당시 십자가를 지고 도보순례를 하셨던 , 세월호 희생자 故 이승현군의 아버지 이호진씨입니다...	Korean	0.987179	0	neutral
2742	PROCESSED	#세월호 참사260일째		Korean	1	0	neutral
2748	PROCESSED	가수 조관우씨, 세월호 노래 발표 “날아오르는 풍등, 그대 있는 곳에 닿을 수 있게…”	가수 조관우씨 , 세월호 노래 발표 “날아오르는 풍등 , 그대 있는 곳에 닿을 수 있게…”...	Korean	1	0	neutral
2751	PROCESSED	오늘! 2014년의 마지막과 2015년의 처음을 세월호 유가족들과 함께. 광화문 광장. 낮3:04-	2014년의 마지막과 2015년의 처음을 세월호 유가족들과 함께 ...	Korean	1	0	neutral
2752	PROCESSED	<박 대통령 면담 그후…‘수빈 엄마’ 박순미씨>“어깨 감싸며 세월호 진상규명 약속…박 대통령의 그 말을 믿었는데…”	<박 대통령 면담 그후…‘수빈 엄마’ 박순미씨 >“어깨 감싸며 세월호 진상규명 약속…박 대통령의 그 말을 믿었는데…”...	Korean	1	0	neutral
2753	PROCESSED	#1111 세월호 합동 분향소에 무료 문자 메시지를 보낼 수 있는 번호입니다. 우리가 기억하고 있다고, 함께 있다고 문자메시지로 알려주시면 어떨까요. 더구나 오늘은 2014년 마지막날.	# 1111 세월호 합동 분향소에 무료 문자 메시지를 보낼 수 있는 번호입니다 ... 우리가 기억하고 있다고 , 함께 있다고 문자메시지로 알려주시면 어떨까요 ... 더구나 오늘은 2014년 마지막날 ...	Korean	1	0	neutral
2754	PROCESSED	MBC연기대상 황금연기상 거부한 최민수 수상거부 소감에서 우회적으로 세월호 언급	MBC연기대상 황금연기상 거부한 최민수 수상거부 소감에서 우회적으로 세월호 언급...	Korean	1	0	neutral
2761	PROCESSED	가수 조관우씨, 세월호 노래 발표 “날아오르는 풍등, 그대 있는 곳에 닿을 수 있게	가수 조관우씨 , 세월호 노래 발표 “날아오르는 풍등 , 그대 있는 곳에 닿을 수 있게...	Korean	1	0	neutral
2762	PROCESSED	#세월호 260일. 2014... 다시 시작하는 2015... 잊지 않겠습니다	#세월호 260일 ... 2014 . . ... 다시 시작하는 2015 . . ...	Korean	1	0.3	positive
2763	PROCESSED	#세월호 참사에 허둥대는 박근혜 정부의 모습을 보며, 2012년 박근혜 대통령 후보의 TV 광고 '한국호 선장 박근혜'도 누리꾼들의 집중 조명을 받았다.	#세월호 참사에 허둥대는 박근혜 정부의 모습을 보며 , 2012년 박근혜 대통령 후보의 TV 광고 '한국호 선장 박근혜'도 누리꾼들의 집중 조명을 받았다 ...	Korean	0.994146	0	neutral
2764	PROCESSED	세월호 실소유자 SNS 논쟁 이재명 성남시장 가담 '후끈' http://me2.do/FNxkHMsb 출처 : 네이버 통합검색	세월호 실소유자 SNS 논쟁 이재명 성남시장 가담 '후끈' http ://me2 ... do/FNxkHMsb 출처 : 네이버 통합검색...	Korean	0.867862	0.45	positive
2766	PROCESSED	18일째 기도: 세월호 일반인 희생자 심숙자의 영혼을 기억하고 기도합니다...	18일째 기도 : 세월호 일반인 희생자 심숙자의 영혼을 기억하고 기도합니다 . . ...	Korean	1	0.9	positive
2768	PROCESSED	“어깨 감싸며 세월호 진상규명 약속…박 대통령의 그 말을 믿었는데…”	“어깨 감싸며 세월호 진상규명 약속…박 대통령의 그 말을 믿었는데…”...	Korean	1	0	neutral
2769	PROCESSED	<회한의 2014년>세월호 참사부터 땅콩회항까지…사건사고 얼룩진 365일. 희생자 295명이란 엄청난 숫자에 온 국민은 슬픔에 잠겼고, 9명은 여태 돌아오지 못했다	<회한의 2014년 >세월호 참사부터 땅콩회항까지…사건사고 얼룩진 365일 ... 희생자 295명이란 엄청난 숫자에 온 국민은 슬픔에 잠겼고 , 9명은 여태 돌아오지 못했다...	Korean	1	0	neutral
2772	PROCESSED	[포토]'하늘에 별이 된 아이들' 잊지 말아야 할 세월호 아픔 | 미디어다음	[포토 ]'하늘에 별이 된 아이들' 잊지 말아야 할 세월호 아픔 | 미디어다음...	Korean	1	0	neutral
2773	PROCESSED	[김어준의 파파 이스#33] 세월호 생존학생들과 정윤회 1부	[김어준의 파파 이스# 33 ] 세월호 생존학생들과 정윤회 1부...	Korean	1	0	neutral
2774	PROCESSED	최민수가 MBC연기대상에서 황금연기상을 받았으나 이를 고사했다. 백진희가 대리 수상하며 밝힌 소감마저 중간이 잘려나가 궁금증을 자아냈다. 방송에서 확인하지 못한 그의 소감에는 어떤 내용이 있었을까. 스타뉴스가 단독 입수한 그의 수상소감에는 아직도 많은 이들의 가슴에 상처와 아픔을 드리운 세월호 침몰에 대한 안타까움이 우회적으로 담겨 있었다.	최민수가 MBC연기대상에서 황금연기상을 받았으나 이를 고사했다 ... 백진희가 대리 수상하며 밝힌 소감마저 중간이 잘려나가 궁금증을 자아냈다 ... 방송에서 확인하지 못한 그의 소감에는 어떤 내용이 있었을까 ... 스타뉴스가 단독 입수한 그의 수상소감에는 아직도 많은 이들의 가슴에 상처와 아픔을 드리운 세월호 침몰에 대한 안타까움이 우회적으로 담겨 있었다 ...	Korean	1	0.45	positive
2782	PROCESSED	세월호 국내 수입 때 세금 전혀 안내	세월호 국내 수입 때 세금 전혀 안내...	Korean	1	0	neutral
2786	PROCESSED	세월호학살 260일! (고공농성) 스타케미칼 219일! 씨앤엠 48일! 쌍용차 19일! (노숙농성) 전국대학강사노조 2672일! 세월호 173일! 공무원연금 44일! 콜트콜텍, 재능교육, 강정, 밀양, 청도..	(고공농성 ) 스타케미칼 219일 !... (노숙농성 ) 전국대학강사노조 2672일 !... 콜트콜텍 , 재능교육 , 강정 , 밀양 , 청도 . ...	Korean	1	0	neutral
2789	PROCESSED	[세월호]멈춘 시간, 멈출 수 없는 이야기:255명, 4월16일, 그리고 258일째	[세월호 ]멈춘 시간 , 멈출 수 없는 이야기 :255명 , 4월16일 , 그리고 258일째...	Korean	1	0	neutral
2791	PROCESSED	황금 연기상' 최민수, 수상 거부한 이유..세월호 때문에? | 다음 연예 http://durl.me/7y5r79 아직도 차가운바다깊숙이 갇혀있는 양심과희망에 대한최소한도리법과상식이무너지고양심이박재된이시대말입니다	황금 연기상' 최민수 , 수상 거부한 이유 . ... | 다음 연예 http ://durl.me/7y5r79 아직도 차가운바다깊숙이 갇혀있는 양심과희망에 대한최소한도리법과상식이무너지고양심이박재된이시대말입니다...	Korean	0.985585	0.7	positive
2793	PROCESSED	판결해볼 기회..세월호 실소유자는 국정원과 청해진 중 누구일까요?>	판결해볼 기회 . ... 세월호 실소유자는 국정원과 청해진 중 누구일까요 ?...	Korean	1	0	neutral
2795	PROCESSED	세월호 참사는 국정원이 기획한 사건이라고 많은이들은 생각한다	세월호 참사는 국정원이 기획한 사건이라고 많은이들은 생각한다...	Korean	1	0	neutral
2796	PROCESSED	하늘에 별이 된 아이들＇ 잊지 말아야 할 세월호 아픔 http://durl.me/7y54z9 미안합니다. 결코 잊지 않겠습니다	하늘에 별이 된 아이들＇ 잊지 말아야 할 세월호 아픔 http ://durl.me/7y54z9 미안합니다 ...	Korean	0.968744	0	neutral
2800	PROCESSED	세월호 피해 가족, "특별법 제정에 힘 실어주시길"	세월호 피해 가족 , "특별법 제정에 힘 실어주시길"...	Korean	1	0	neutral
2801	PROCESSED	국정원 세월호 투자‥ 전현직 국정원 양우회 양지회 수천억 자금운영 2012 년 총선 개입 대선개입 세월호까지‥ 해경 언딘처럼‥	국정원 세월호 투자‥ 전현직 국정원 양우회 양지회 수천억 자금운영 2012 년 총선 개입 대선개입 세월호까지‥ 해경 언딘처럼‥...	Korean	1	0	neutral
2802	PROCESSED	[[TF다이어리] 세월에 지지 않을 이름, 세월호... `아직 남아 있는 우리들의 숙제	[ [TF다이어리 ] 세월에 지지 않을 이름 , 세월호 . . ... `아직 남아 있는 우리들의 숙제...	Korean	1	0.45	positive
2806	PROCESSED	[포토]＇하늘에 별이 된 아이들＇ 잊지 말아야 할 세월호 아픔	[포토 ]＇하늘에 별이 된 아이들＇ 잊지 말아야 할 세월호 아픔...	Korean	1	0	neutral
2807	PROCESSED	이데일리가 이딴 그림, 이딴 언급하니 웃기네. 말문이 막히네.. 허허RT @seojuho: [포토]‘하늘에 별이 된 아이들’ 잊지 말아야 할 세월호 아픔	이데일리가 이딴 그림 , 이딴 언급하니 웃기네 ... 말문이 막히네 . ... 허허RT @seojuho : [포토 ]‘하늘에 별이 된 아이들’ 잊지 말아야 할 세월호 아픔...	Korean	1	0	neutral
2808	PROCESSED	조현아 구속수감은 좀 심한거 맞다‥ 마녀사냥 국민심리를 유도발동시킨 것이다. 그러나 재벌 3세에 대한 강력한 경종을 울리지 않으면 이런 일은 사회 곳곳에 무수히 발생된다. 갑의 횡폭에 대해서는 관용은 없어야 한다. 국정원 세월호 사자방 정윤회 십상시에	조현아 구속수감은 좀 심한거 맞다‥ 마녀사냥 국민심리를 유도발동시킨 것이다 ... 그러나 재벌 3세에 대한 강력한 경종을 울리지 않으면 이런 일은 사회 곳곳에 무수히 발생된다 ... 갑의 횡폭에 대해서는 관용은 없어야 한다 ... 국정원 세월호 사자방 정윤회 십상시에...	Korean	1	0	neutral
2810	PROCESSED	가수 조관우씨, 세월호 노래 발표 “날아오르는 풍등, 그대 있는 곳에 닿을 수 있게…”	가수 조관우씨 , 세월호 노래 발표 “날아오르는 풍등 , 그대 있는 곳에 닿을 수 있게…”...	Korean	1	0	neutral
2816	PROCESSED	세월호 재판 광주에서 합니당 내일 28일도 하니까 시간 되시는 분들 10시부터 참여 부탁해용 ㅠㅠㅍ	세월호 재판 광주에서 합니당 내일 28일도 하니까 시간 되시는 분들 10시부터 참여 부탁해용 ㅠㅠㅍ...	Korean	1	0	neutral
2819	PROCESSED	세월호 학생 20명 구한 아저씨 근황.jpg 세월호 특별법은 단원고만을 위한 법인듯 합니다.	세월호 학생 20명 구한 아저씨 근황.jpg 세월호 특별법은 단원고만을 위한 법인듯 합니다 ...	Korean	1	0	neutral
2821	PROCESSED	집중이요!! 서북청년단 재건위 정함철이 #세월호 유가족들의 광화문 천막을 자진 철거 하지 않으면 1월 31일께 침탈 하겠다고 엄포를 놓았네요! C파!! 올테면 와봐!! 누가 쫄까봐!	서북청년단 재건위 정함철이 #세월호 유가족들의 광화문 천막을 자진 철거 하지 않으면 1월 31일께 침탈 하겠다고 엄포를 놓았네요 !... 올테면 와봐 ! !...	Korean	1	-1.2	negative
2822	PROCESSED	세월호 실종자 양승진 선생님 사모님 모습. 울음이 나옵니다.	세월호 실종자 양승진 선생님 사모님 모습 ...	Korean	1	-0.3	negative
2823	PROCESSED	세월호 인양촉구 청원운동 * 실종자들을 끝까지 찾아내고 침몰의 진실을 규명하기 위해서는 선체 훼손 없는 온전한 인양을 해야 합니다. 아래 페이지에 가셔서 이름과 이메일만 쓰시면 인양을 촉구하는 청원서가 대한민국 정부(총리실)로 바로 팩스 발송됩니다. 많은 참여와 공유 부탁드립니다. 세월호 인양촉구 범국민 청원 운동	세월호 인양촉구 청원운동 *... 실종자들을 끝까지 찾아내고 침몰의 진실을 규명하기 위해서는 선체 훼손 없는 온전한 인양을 해야 합니다 ... 아래 페이지에 가셔서 이름과 이메일만 쓰시면 인양을 촉구하는 청원서가 대한민국 정부 (총리실 )로 바로 팩스 발송됩니다 ... 많은 참여와 공유 부탁드립니다 ... 세월호 인양촉구 범국민 청원 운동...	Korean	1	0	neutral
2826	PROCESSED	배우 최민수씨가 세월호 참사를 추모하는 노래를 발표했습니다.	배우 최민수씨가 세월호 참사를 추모하는 노래를 발표했습니다 ...	Korean	1	0	neutral
2830	PROCESSED	새누리당 김재원 원내 수석부대표는 세월호 사건에서 사사건건 갈등을 증폭시키는 주인공이네요. 세월호 조사특위에 차기환, 고영주 같은 극우 인사들을 임명할 때 알아봤습니다만 새누리당은 세월호 조사를 하자는 건지 방해하겠다는 건지 알 수 없는 행태를 보이고 있습니다. 뉴스타파 김성수 기자가 계속 감시할 겁니다.	새누리당 김재원 원내 수석부대표는 세월호 사건에서 사사건건 갈등을 증폭시키는 주인공이네요 ... 세월호 조사특위에 차기환 , 고영주 같은 극우 인사들을 임명할 때 알아봤습니다만 새누리당은 세월호 조사를 하자는 건지 방해하겠다는 건지 알 수 없는 행태를 보이고 있습니다 ... 뉴스타파 김성수 기자가 계속 감시할 겁니다 ...	Korean	1	0	neutral
2837	PROCESSED	도보행군중인 유가족과 시민분들.. 응원합니다... #세월호 #바꾸세	도보행군중인 유가족과 시민분들 . ... 응원합니다 . . ... #세월호 #바꾸세...	Korean	1	0.6	positive
2841	PROCESSED	벌써 세월호 사건이 지난지가 9개월이나 됬네요 차가운 바닷속에서 구조를 기다리던 희생자들을 기리는 마음을 잊지않도록 가슴아픈 시하나 소개하나 해드립니다 . 절대 잊지않겠습니다 #세월호 #희생자 #착한바보들 #추모 #잊지않겠습니다 #희망 #사랑 #나눔 #희사나	벌써 세월호 사건이 지난지가 9개월이나 됬네요 차가운 바닷속에서 구조를 기다리던 희생자들을 기리는 마음을 잊지않도록 가슴아픈 시하나 소개하나 해드립니다 ... 절대 잊지않겠습니다 #세월호 #희생자 #착한바보들 #추모 #잊지않겠습니다 #희망 #사랑 #나눔 #희사나...	Korean	1	0	neutral
2845	PROCESSED	세월호 구조작업의 부실을 지적한 방송 인터뷰로 해경이 명예를 훼손당했다며 낸 재판에서 홍가혜씨가 무죄를 선고받았습니다.	세월호 구조작업의 부실을 지적한 방송 인터뷰로 해경이 명예를 훼손당했다며 낸 재판에서 홍가혜씨가 무죄를 선고받았습니다 ...	Korean	1	0.3	positive
2846	PROCESSED	세월호 유족들은 A군에 대한 고소 취하를 검토 중이다…	세월호 유족들은 A군에 대한 고소 취하를 검토 중이다…...	Korean	1	0	neutral
2847	PROCESSED	잊지 않겠습니다> 맞벌이 엄마·아빠 대신 동생 돌보던 나의 공주…꿈에서처럼 잘 있지? 수학 선생님 되고 싶었던 이다혜 양에게 엄마가 보내는 편지 입니다. http://t.co/272cELJ6xo #세월호	잊지 않겠습니다 > 맞벌이 엄마·아빠 대신 동생 돌보던 나의 공주…꿈에서처럼 잘 있지 ?... 수학 선생님 되고 싶었던 이다혜 양에게 엄마가 보내는 편지 입니다 ... http ://t.co/272cELJ6xo #세월호...	Korean	0.994047	0	neutral
2850	PROCESSED	불안과 믿음 사이 이번 주 목요일 기도회는 장신대 하나님의 선교회가 인도를 했는데 작은 변화가 있었습니다. 깔끔한 기도회 순서지가 등장하였고, 본문 말씀인 누가복음 18장 1절에서 8절까지를 본문에 등장하는 인물의 배역을 정해서 읽었고, 바이올린 찬양 연주가 있었습니다. 그리고 생활나눔에서는 세월호 가족뿐 아니라 참가자들 개인과 교회의 나눔도 시작하게 되었습니다. 말씀나누기에서 창현 어머님은 "1절에 예수님께서, 늘 기도하고 낙심하지 말아야 한다는 뜻으로 비유를 말씀하셨지만, 8절에 보면 그러나 인자가 올 때에, 세상에서 믿음을 찾아 볼 수 있겠느냐?"라고 말씀하셨는데, 세월호 참사 이후 진행되어온 과정을 보면 여전히 많은 국민들이 동참해주시고, 세월호 가족들도 열심히 싸우고 있기때문에 희망을 갖고 있지만…	불안과 믿음 사이 이번 주 목요일 기도회는 장신대 하나님의 선교회가 인도를 했는데 작은 변화가 있었습니다 ... 깔끔한 기도회 순서지가 등장하였고 , 본문 말씀인 누가복음 18장 1절에서 8절까지를 본문에 등장하는 인물의 배역을 정해서 읽었고 , 바이올린 찬양 연주가 있었습니다 ... 그리고 생활나눔에서는 세월호 가족뿐 아니라 참가자들 개인과 교회의 나눔도 시작하게 되었습니다 ... 말씀나누기에서 창현 어머님은 "1절에 예수님께서 , 늘 기도하고 낙심하지 말아야 한다는 뜻으로 비유를 말씀하셨지만 , 8절에 보면 그러나 인자가 올 때에 , 세상에서 믿음을 찾아 볼 수 있겠느냐 ?"... 라고 말씀하셨는데 , 세월호 참사 이후 진행되어온 과정을 보면 여전히 많은 국민들이 동참해주시고 , 세월호 가족들도 열심히…	Korean	0.998873	0.0803002	mixed
2852	PROCESSED	"세월호 유족 면담 거부한 건 여야가 법안 논의 중인 상황이어서" 정말 오래 기다려 듣게 된 대답…	"세월호 유족 면담 거부한 건 여야가 법안 논의 중인 상황이어서" 정말 오래 기다려 듣게 된 대답…...	Korean	1	0	neutral
2853	PROCESSED	#세월호 참사291일 #세월호_도보행진 6일차 오늘은 대전역에서 출발합니다. 유가족분들과 함께 하시는 시민분들은 하늘의 별이된 아이들과 약속했습니다.. 진실을 밝히겠다고..	#세월호 참사291일 #세월호_도보행진 6일차 오늘은 대전역에서 출발합니다 ... 유가족분들과 함께 하시는 시민분들은 하늘의 별이된 아이들과 약속했습니다 . ... 진실을 밝히겠다고 . ...	Korean	1	0.6	positive
2856	PROCESSED	아프리카TV에서,, #세월호 유가족, 안산→팽목항 도보행진 20일 생방송 중입니다. [ http://t.co/R0fdygphGu ] 어머니, 아버지, 힘내세요! 함께 하시는 시민분들도 감사합니다!	아프리카TV에서 , , #세월호 유가족 , 안산→팽목항 도보행진 20일 생방송 중입니다 ... [ http ://t.co/R0fdygphGu ] 어머니 , 아버지 , 힘내세요 !... 함께 하시는 시민분들도 감사합니다 !...	Korean	0.993062	0	neutral
2858	PROCESSED	야속했던 하늘... 팽목항에서 세월호 실종자 가족들이 어떻게 기다리고 있는지 진짜 모습을 봐 주셨으면 합니다. 2015년 미디어몽구 첫 영상 입니다.	야속했던 하늘 . . ... 팽목항에서 세월호 실종자 가족들이 어떻게 기다리고 있는지 진짜 모습을 봐 주셨으면 합니다 ... 2015년 미디어몽구 첫 영상 입니다 ...	Korean	1	0	neutral
2859	PROCESSED	끝나지 않은 세월호... 이시키들 다 잡아 내야대..!!	끝나지 않은 세월호 . . ... 이시키들 다 잡아 내야대 . . ! !...	Korean	1	0	neutral
2860	PROCESSED	기독인들이 세월호 가족들과 신앙의 답을 찾는 동행을 시작했습니다. 세월호를 기억하며 유가족과 함께하길 원하는 기독인은 누구나 참여할 수 있습니다. 안산 세월호 희생자 정부합동분향소에서 매주 목요일 오후 5시부터 7시까지입니다.	기독인들이 세월호 가족들과 신앙의 답을 찾는 동행을 시작했습니다 ... 세월호를 기억하며 유가족과 함께하길 원하는 기독인은 누구나 참여할 수 있습니다 ... 안산 세월호 희생자 정부합동분향소에서 매주 목요일 오후 5시부터 7시까지입니다 ...	Korean	1	0	neutral
2861	PROCESSED	<'금요일엔 돌아오렴' 세월호 기록을 읽어야 할 이유>	<'금요일엔 돌아오렴' 세월호 기록을 읽어야 할 이유 >...	Korean	1	0	neutral
2862	PROCESSED	세월호 희생자 가족 13명의 육성을 기록한 책 '금요일엔 돌아오렴'이 출판됐습니다. 병원에서 세상을 떠난 두 아이가 만든 의료사고 관련 법 ,'종현이법 ·예강이법'을 취재했던 심영구 기자가 세월호에 대한 기억을 잊지 말아야 할 이유를 설명합니다.	세월호 희생자 가족 13명의 육성을 기록한 책 '금요일엔 돌아오렴'이 출판됐습니다 ... 병원에서 세상을 떠난 두 아이가 만든 의료사고 관련 법 ,' 종현이법 ·예강이법'을 취재했던 심영구 기자가 세월호에 대한 기억을 잊지 말아야 할 이유를 설명합니다 ...	Korean	1	-0.15	negative
2863	PROCESSED	[취재파일] 세월호 유가족 육성 기록…'금요일엔 돌아오렴'	[취재파일 ] 세월호 유가족 육성 기록…'금요일엔 돌아오렴'...	Korean	1	0	neutral
2864	PROCESSED	<1/17(토) #세월호 주요일정>	< 1/ 17 (토 ) #세월호 주요일정 >...	Korean	1	0	neutral
2883	PROCESSED	세월호 희생자 영정을 발로 차다가 시민들에게 잡혀 영정앞에 무릎꿇고 "죄송합니다. 일베도 안 하겠습니다"며 싹싹 비는 일베.	세월호 희생자 영정을 발로 차다가 시민들에게 잡혀 영정앞에 무릎꿇고 "죄송합니다 ... 일베도 안 하겠습니다"며 싹싹 비는 일베 ...	Korean	1	-0.6	negative
2886	PROCESSED	팽목항이 가까와 오네요.. #세월호	팽목항이 가까와 오네요 . ...	Korean	1	0	neutral
2887	PROCESSED	세월호 잊지말아야할 또 한분	세월호 잊지말아야할 또 한분...	Korean	1	0	neutral
2888	PROCESSED	단원고 2학년1반 유니나 선생님 당시 상대적으로 탈출하기 쉬운 4층에 있었지만 3층에 다친학생이 있다는 전화를 받고 갔다가 58일만에 발견되었죠..	단원고 2학년1반 유니나 선생님 당시 상대적으로 탈출하기 쉬운 4층에 있었지만 3층에 다친학생이 있다는 전화를 받고 갔다가 58일만에 발견되었죠 . ...	Korean	1	0	neutral
2890	PROCESSED	지금 새누리당앞에서 #세월호 가족들이 울부짖고 있습니다.	지금 새누리당앞에서 #세월호 가족들이 울부짖고 있습니다 ...	Korean	1	0	neutral
2899	PROCESSED	세월호 팽목항 범국민대회 2만여 시민들 참석으로 시작했어요. 문재인 당대표도 오셨습니다.	세월호 팽목항 범국민대회 2만여 시민들 참석으로 시작했어요 ... 문재인 당대표도 오셨습니다 ...	Korean	1	0	neutral
2900	PROCESSED	세월호 진실을 규명하고 즉각 인양하라'	세월호 진실을 규명하고 즉각 인양하라'...	Korean	1	0	neutral
2909	PROCESSED	전주의 거리에서 세월호 가족들에 대한 응원의 목소리가 울리고 있습니다.	전주의 거리에서 세월호 가족들에 대한 응원의 목소리가 울리고 있습니다 ...	Korean	1	0.3	positive
2910	PROCESSED	전주의 거리에서 세월호 가족들에 대한 응원의 목소리가 울리고 있습니다.	전주의 거리에서 세월호 가족들에 대한 응원의 목소리가 울리고 있습니다 ...	Korean	1	0.3	positive
2911	PROCESSED	세월호 희생자 비난한 20대 일베충녀	세월호 희생자 비난한 20대 일베충녀...	Korean	1	-0.45	negative
2914	PROCESSED	세월호 팽목항 범국민대회 2만여 시민들 참석으로 시작했어요. 문재인 당대표도 오셨습니다.	세월호 팽목항 범국민대회 2만여 시민들 참석으로 시작했어요 ... 문재인 당대표도 오셨습니다 ...	Korean	1	0	neutral
2915	PROCESSED	세월호 진실을 규명하고 즉각 인양하라'	세월호 진실을 규명하고 즉각 인양하라'...	Korean	1	0	neutral
2916	PROCESSED	<2/18(수) #세월호 주요일정>	< 2/ 18 (수 ) #세월호 주요일정 >...	Korean	1	0	neutral
2926	PROCESSED	세월호 학생들 .,, 죄송합니다,,,	세월호 학생들 . , ,... 죄송합니다 , , ,...	Korean	1	-0.6	negative
2927	PROCESSED	<2/2(월) #세월호 주요일정>	< 2/ 2 (월 ) #세월호 주요일정 >...	Korean	1	0	neutral
2935	PROCESSED	#세월호		Korean	1	0	neutral
2946	PROCESSED	세월호 단원고 유가족들분께서 체육관을 사용할수있게되었다는 소식을 들었습니다! 많은분들이 항의 전화를 해주셨답니다! 이제 글을 내려도 된다고 하기에 글 내렸습니다!	세월호 단원고 유가족들분께서 체육관을 사용할수있게되었다는 소식을 들었습니다 !... 많은분들이 항의 전화를 해주셨답니다 !... 이제 글을 내려도 된다고 하기에 글 내렸습니다 !...	Korean	1	-0.6	negative
2948	PROCESSED	세월호 특별조사위 여당측 위원들이 세월호 기초조사 예산을 ‘0’원으로 책정했습니다. 검찰 수사결과가 있는데 뭐하러 조사하냐는 겁니다. '조사위원'이 아니라 '은폐위원'입니다...	세월호 특별조사위 여당측 위원들이 세월호 기초조사 예산을 ‘ 0’원으로 책정했습니다 ... 검찰 수사결과가 있는데 뭐하러 조사하냐는 겁니다 ... '조사위원'이 아니라 '은폐위원'입니다 . . ...	Korean	1	0	neutral
2950	PROCESSED	철수2 : 세월호! 우리가 해결하겠습니다. 표 좀..	철수2 : 세월호 !... 표 좀 . ...	Korean	1	0	neutral
2951	PROCESSED	2월 9일 세월호 300일을 앞두고, 사귄지 600일 맞은 커플이 청년회식구들에게 돌린 선물. 세월호를 잊지 말고 함께 하자. 9일에 함께 광화문에 가자는 이야기. 멋지다~ 이쁘다~!!	2월 9일 세월호 300일을 앞두고 , 사귄지 600일 맞은 커플이 청년회식구들에게 돌린 선물 ... 세월호를 잊지 말고 함께 하자 ... 9일에 함께 광화문에 가자는 이야기 ... 멋지다~ 이쁘다~ ! !...	Korean	1	0.609091	positive
2952	PROCESSED	<2/20(금) #세월호 주요일정>	< 2/ 20 (금 ) #세월호 주요일정 >...	Korean	1	0	neutral
2961	PROCESSED	재판? 두렵지만 괜찮아! 세월호 재판. 묻고 듣고 따져보기!	묻고 듣고 따져보기 !...	Korean	1	0	neutral
2963	PROCESSED	세월호 집회시위탄압으로 줄줄이 기소되는 분들이 늘고 있습니다.	세월호 집회시위탄압으로 줄줄이 기소되는 분들이 늘고 있습니다 ...	Korean	1	0	neutral
2966	PROCESSED	개인적으로 '국가보훈처' 하면 제일 먼저 떠오르는 사진 #청해진해운 #유병언 #세월호	개인적으로 '국가보훈처' 하면 제일 먼저 떠오르는 사진 #청해진해운 #유병언 #세월호...	Korean	1	0	neutral
2970	PROCESSED	<세월호 가족 팽목항 도보행진>	<세월호 가족 팽목항 도보행진 >...	Korean	1	0	neutral
2971	PROCESSED	온전한 실종자 수습을 위한 세월호 인양 및 진상규명을 촉구합니다.	온전한 실종자 수습을 위한 세월호 인양 및 진상규명을 촉구합니다 ...	Korean	1	0	neutral
2974	PROCESSED	교사로써 세월호와 같은 엄청난 사건에 함묵하고 있는 것들이 더 문제지, 어찌 세월호 집회 참석을 이유로 파면을 요구한단 말인가!	교사로써 세월호와 같은 엄청난 사건에 함묵하고 있는 것들이 더 문제지 , 어찌 세월호 집회 참석을 이유로 파면을 요구한단 말인가 !...	Korean	1	0	neutral
2980	PROCESSED	예전 세월호 사고 때 외국작가 조형 작품을 보고 그린 그림인데..	예전 세월호 사고 때 외국작가 조형 작품을 보고 그린 그림인데 . ...	Korean	1	0	neutral
2998	PROCESSED	가수 김장훈이 배우 최민수와 조인트 콘서트를 엽니다. 세월호 소신발언으로 누리꾼의 관심을 받은 두 연예인의 조인트 콘서트네요.	가수 김장훈이 배우 최민수와 조인트 콘서트를 엽니다 ... 세월호 소신발언으로 누리꾼의 관심을 받은 두 연예인의 조인트 콘서트네요 ...	Korean	1	0	neutral
3023	PROCESSED	세월호 1년 됐으니 잊자고 합니다. 5년째 천안함 이용하는 것들이.	세월호 1년 됐으니 잊자고 합니다 ... 5년째 천안함 이용하는 것들이 ...	Korean	1	0	neutral
3026	PROCESSED	세월호 배상금 결정남		Korean	1	0	neutral
3027	PROCESSED	세월호 잊지마세요를 함께해주실 분들을 찾습니다!	세월호 잊지마세요를 함께해주실 분들을 찾습니다 !...	Korean	1	0	neutral
3028	PROCESSED	안녕하세요 세월호, 안녕하세요 페이지입니다	안녕하세요 세월호 , 안녕하세요 페이지입니다...	Korean	1	0	neutral
3036	PROCESSED	그저 이 가슴아픈 세월호 사건을 잊지않았으면 하는 생각 하나로 세월호, 잊지마세요 페이지를 만들었고 이렇게 많은 분들의 관심에 놀랍고 감사했습니다.	그저 이 가슴아픈 세월호 사건을 잊지않았으면 하는 생각 하나로 세월호 , 잊지마세요 페이지를 만들었고 이렇게 많은 분들의 관심에 놀랍고 감사했습니다 ...	Korean	1	0.6	positive
3037	PROCESSED	그래서 세월호 사건이 발생한지 일년이 되어가는 시점에 세월호를 다시 한 번 기억하고 되돌아 볼 수 있는 기회를 만들어보고 싶었습니다	그래서 세월호 사건이 발생한지 일년이 되어가는 시점에 세월호를 다시 한 번 기억하고 되돌아 볼 수 있는 기회를 만들어보고 싶었습니다...	Korean	1	0	neutral
3038	PROCESSED	세월호 사건이 발생한지 일년이 되어가는 이 시점,	세월호 사건이 발생한지 일년이 되어가는 이 시점 ,...	Korean	1	0	neutral
3040	PROCESSED	*세월호 잊지마세요를 시작하고 시일이 흐른 이 시점 시행착오를 겪으며 저희는 이 캠페인 모든 울타리를 녹여내버리고자 합니다	*세월호 잊지마세요를 시작하고 시일이 흐른 이 시점 시행착오를 겪으며 저희는 이 캠페인 모든 울타리를 녹여내버리고자 합니다...	Korean	1	0	neutral
3045	PROCESSED	세월호, 잊지마세요		Korean	1	0	neutral
3046	PROCESSED	세월호 참사에 "우리가 배타고 가라고 했어요, 죽으라고 했어요"며 망자와 유가족에 막말하고, 유가족을 빨갱이 취급하더니 미 대사에겐 "죄송합니다. 사랑합니다"를 외치는 엄마부대.	세월호 참사에 "우리가 배타고 가라고 했어요 , 죽으라고 했어요"며 망자와 유가족에 막말하고 , 유가족을 빨갱이 취급하더니 미 대사에겐 "죄송합니다 ... 사랑합니다"를 외치는 엄마부대 ...	Korean	1	-0.6	negative
3048	PROCESSED	세월호 비하가 또..	세월호 비하가 또 . ...	Korean	1	0	neutral
3050	PROCESSED	#세월호 유족들에게		Korean	1	0	neutral
3053	PROCESSED	세월호 잊지마세요를 함께 해주신 정유담님 감사합니다:)	세월호 잊지마세요를 함께 해주신 정유담님 감사합니다 : )...	Korean	1	0	neutral
3054	PROCESSED	세월호 의인, 파란바지의 영웅! 김동수님께서 목숨을 끊으려고 했습니다. 그냥 부끄럽고 미안합니다....어서어서..건강을 회복하시길 바랍니다.	세월호 의인 , 파란바지의 영웅 !... 김동수님께서 목숨을 끊으려고 했습니다 ... 그냥 부끄럽고 미안합니다 . . . ... 건강을 회복하시길 바랍니다 ...	Korean	1	0	neutral
3056	PROCESSED	#세월호		Korean	1	0	neutral
3057	PROCESSED	나로선 세월호 빠진 어떤 수난주간도,	나로선 세월호 빠진 어떤 수난주간도 ,...	Korean	1	0	neutral
3058	PROCESSED	세월호 없는 어떤 부활절도 맞이할 수 없다.	세월호 없는 어떤 부활절도 맞이할 수 없다 ...	Korean	1	0	neutral
3059	PROCESSED	#세월호		Korean	1	0	neutral
3061	PROCESSED	별이 된 너희들을 잊지 않을게... #세월호	별이 된 너희들을 잊지 않을게 . . ...	Korean	1	0	neutral
3067	PROCESSED	청운동] 영장도 시설보호요청도 없이 푸르메재단 건물 안에 마음대로 들어와 진을 치고 있습니다 이건 명백한 불법입니다! 가족들과 함께 고립되어 있는 학생들을 연행하려는 것 같습니다 종로경찰서 해도해도 너무합니다 #세월호	청운동 ] 영장도 시설보호요청도 없이 푸르메재단 건물 안에 마음대로 들어와 진을 치고 있습니다 이건 명백한 불법입니다 !... 가족들과 함께 고립되어 있는 학생들을 연행하려는 것 같습니다 종로경찰서 해도해도 너무합니다 #세월호...	Korean	1	0	neutral
3069	PROCESSED	#세월호 사고 희생자에 대한 배상금이 결정됐습니다.	#세월호 사고 희생자에 대한 배상금이 결정됐습니다 ...	Korean	1	0	neutral
3101	PROCESSED	유가족들이 다시 광화문과 청운동에서 길바닥잠을 잤습니다. 정부는 시행령으로 416 특별법을 종이쪼가리로 만들려고 합니다. 진상규명과 안전사회에 대한 의지가 전혀없는 총체적 무능과 야만을 질타해주세요. 모든 곳에 퍼날라주세요. 오늘과 내일은 특히 온라인 긴급행동과 신문광고 제작에 많이 동참해주세요! #세월호	유가족들이 다시 광화문과 청운동에서 길바닥잠을 잤습니다 ... 정부는 시행령으로 416 특별법을 종이쪼가리로 만들려고 합니다 ... 진상규명과 안전사회에 대한 의지가 전혀없는 총체적 무능과 야만을 질타해주세요 ... 모든 곳에 퍼날라주세요 ... 오늘과 내일은 특히 온라인 긴급행동과 신문광고 제작에 많이 동참해주세요 !...	Korean	1	0	neutral
3111	PROCESSED	그런 그녀가 #세월호 유가족과 함께 15일간 #삼보일배 를 참여 했었고 현재는 건강 상태로 인해 중단한 상태랍니다.	그런 그녀가 #세월호 유가족과 함께 15일간 #삼보일배 를 참여 했었고 현재는 건강 상태로 인해 중단한 상태랍니다 ...	Korean	1	0	neutral
3124	PROCESSED	얼마 남지않은 세월호 1주기...	얼마 남지않은 세월호 1주기 . . ...	Korean	1	0	neutral
3127	PROCESSED	[단독] 경찰, 세월호 집회 참가자 400여명 줄줄이 소환.	[단독 ] 경찰 , 세월호 집회 참가자 400여명 줄줄이 소환 ...	Korean	1	0	neutral
3135	PROCESSED	단원고 출석부 2학년 9반. 10반	단원고 출석부 2학년 9반 ...	Korean	1	0	neutral
3143	PROCESSED	오늘 세월호 유가족들을 대하는 정부의 모습입니다..다치고.끌려나오고.연행되고.....화가나네요...	오늘 세월호 유가족들을 대하는 정부의 모습입니다 . ... 다치고.끌려나오고.연행되고 . . . . ... 화가나네요 . . ...	Korean	1	0	neutral
3144	PROCESSED	경찰, '청와대 행진' 세월호 유가족 현행범 체포 http://omn.kr/cgy8	경찰 , '청와대 행진' 세월호 유가족 현행범 체포 http ://omn.kr/cgy8...	Korean	0.983322	0	neutral
3149	PROCESSED	세월호 가족뿐만 아니라		Korean	1	0	neutral
3150	PROCESSED	세월호 사건의 철저한 진상 규명을 촉구하는 국민과	세월호 사건의 철저한 진상 규명을 촉구하는 국민과...	Korean	1	0	neutral
3151	PROCESSED	오랜 진통 끝에 세월호 특별법을 제정한 국회를 능멸하는	오랜 진통 끝에 세월호 특별법을 제정한 국회를 능멸하는...	Korean	1	0	neutral
3158	PROCESSED	세월호 특별법이 제 기능을 하도록 겸손하게 협조해야 합니다.	세월호 특별법이 제 기능을 하도록 겸손하게 협조해야 합니다 ...	Korean	1	0	neutral
3159	PROCESSED	“세월호 문제가 어떻게 됐느냐”	“세월호 문제가 어떻게 됐느냐”...	Korean	1	0	neutral
3162	PROCESSED	정부가 최종적 책임자이다. 박근혜가 대통령이라면 세월호 참사에 대해 책임져라! 대통령 아니라면 그 자리에서 물러나라! 책임의식조차 없는 대통령은 필요 없다. 304명을 몰살시킨 궁극적 책임은 박근혜에게 있다.	정부가 최종적 책임자이다 ... 박근혜가 대통령이라면 세월호 참사에 대해 책임져라 !... 대통령 아니라면 그 자리에서 물러나라 !... 책임의식조차 없는 대통령은 필요 없다 ... 304명을 몰살시킨 궁극적 책임은 박근혜에게 있다 ...	Korean	1	0	neutral
3163	PROCESSED	#세월호 #참사 곧1주기	#세월호 #참사 곧1주기...	Korean	1	0	neutral
3165	PROCESSED	정부에게 원하는 것은 내 자식을, 단 한 가지, 내 자식을 찾아달라는 것뿐입니다. 20일째 청와대 앞에서 1인 시위 중인 세월호 실종자 허다윤양 어머니 박은미씨는 '유가족이 되는 것이 소원'이라고 절규했습니다. http://omn.kr/c0vd	정부에게 원하는 것은 내 자식을 , 단 한 가지 , 내 자식을 찾아달라는 것뿐입니다 ... 20일째 청와대 앞에서 1인 시위 중인 세월호 실종자 허다윤양 어머니 박은미씨는 '유가족이 되는 것이 소원'이라고 절규했습니다 ... http ://omn.kr/c0vd...	Korean	0.996245	-0.3	negative
3174	PROCESSED	어제 (31일) 청와대 인근 청운동 주민센터 건너편... 세월호 유가족들의 노숙농성이 이어지는 현장을 다녀왔습니다. 현장에서 녹음한 내용을 전해드립니다. 416시간 농성을 이어가고 있는 유가족들의 목소리를 들어보시죠... http://www.podbbang.com/ch/8155?e=21670073	어제 ( 31일 ) 청와대 인근 청운동 주민센터 건너편 . . ... 세월호 유가족들의 노숙농성이 이어지는 현장을 다녀왔습니다 ... 현장에서 녹음한 내용을 전해드립니다 ... 416시간 농성을 이어가고 있는 유가족들의 목소리를 들어보시죠 . . ... http ://www.podbbang.com/ch/ 8155 ?...	Korean	0.882532	0	neutral
3175	PROCESSED	[영상] 세월호 유가족 막아선 경찰의 만행	[영상 ] 세월호 유가족 막아선 경찰의 만행...	Korean	1	0	neutral
3176	PROCESSED	30일, 광화문은 지옥이었다. 세월호 특별법 시행령의 전면 철회와 세월호 인양을 촉구하기 위해 모인 유가족들은 경찰에 의해 무기력하게 연행되고 사지들려 끌려 나갔다. 심지어 감금을 당하기도 했다.	30일 , 광화문은 지옥이었다 ... 세월호 특별법 시행령의 전면 철회와 세월호 인양을 촉구하기 위해 모인 유가족들은 경찰에 의해 무기력하게 연행되고 사지들려 끌려 나갔다 ... 심지어 감금을 당하기도 했다 ...	Korean	1	-0.9	negative
3179	PROCESSED	#세월호 #sewol	#세월호 #sewol...	Korean	1	0	neutral
3181	PROCESSED	#세월호 인양 확정!	#세월호 인양 확정 !...	Korean	1	0	neutral
3182	PROCESSED	세월호 유가족들이 '세월호 특별법 시행령 폐기'와 '온전한 인양'을 촉구하면서 2일차 도보행진에 나섰습니다. 단원고 희생자 형제자매들은 기자회견을 했습니다. 5일 오후 광화문 광장에서는 문화제가 열립니다.	세월호 유가족들이 '세월호 특별법 시행령 폐기'와 '온전한 인양'을 촉구하면서 2일차 도보행진에 나섰습니다 ... 단원고 희생자 형제자매들은 기자회견을 했습니다 ... 5일 오후 광화문 광장에서는 문화제가 열립니다 ...	Korean	1	0	neutral
3184	PROCESSED	다양한 정치적 견해, 교육경험, 연령, 지역, 성별을 가진 시민들이 세월호 희생자 304 분의 이름을 불러보았습니다. 생각은 조금씩 달라도 세월호 참사를 바라보는 안타까움과 마음의 어려움은 비슷한 것 같습니다.	다양한 정치적 견해 , 교육경험 , 연령 , 지역 , 성별을 가진 시민들이 세월호 희생자 304 분의 이름을 불러보았습니다 ... 생각은 조금씩 달라도 세월호 참사를 바라보는 안타까움과 마음의 어려움은 비슷한 것 같습니다 ...	Korean	1	0	neutral
3187	PROCESSED	#129 세월호 모두의 이야기 - 단원고 2학년 5반 박성호님 누나, 박예나님	# 129 세월호 모두의 이야기 단원고 2학년 5반 박성호님 누나 , 박예나님...	Korean	1	0	neutral
3199	PROCESSED	#세월호 '리멤버 0416'	#세월호 '리멤버 0416'...	Korean	1	0	neutral
3203	PROCESSED	광화문 현판 앞까지 들어온 시민들이 경복궁 담길을 따라 청와대로 행진 시작했습니다. 이에 경찰은 광화문 현판 앞 세월호 유가족의 농성장 쪽으로도 물대포를 발사했습니다. 또 경찰의 소화기 오발 사고도 있었다고 합니다.	광화문 현판 앞까지 들어온 시민들이 경복궁 담길을 따라 청와대로 행진 시작했습니다 ... 이에 경찰은 광화문 현판 앞 세월호 유가족의 농성장 쪽으로도 물대포를 발사했습니다 ... 또 경찰의 소화기 오발 사고도 있었다고 합니다 ...	Korean	1	0	neutral
3205	PROCESSED	#세월호_인간띠잇기 참가자분들은_현장_상황을_댓글로_올려주세요. 그리고 #세월호_인간띠잇기_속보 #공유 해주세요. 세월호 유가족에게 큰힘이 됩니다. 여러분이 오마이뉴스 #현장 #시민기자 가 돼 주세요! 여러분이 미디어입니다.	#세월호_인간띠잇기 참가자분들은_현장_상황을_댓글로_올려주세요 ... 그리고 #세월호_인간띠잇기_속보 #공유 해주세요 ... 세월호 유가족에게 큰힘이 됩니다 ... 여러분이 오마이뉴스 #현장 #시민기자 가 돼 주세요 !...	Korean	1	0.3	positive
3208	PROCESSED	세월호 잊지마세요를 함께해주신 박세영님 감사합니다..	세월호 잊지마세요를 함께해주신 박세영님 감사합니다 . ...	Korean	1	0	neutral
3209	PROCESSED	대통령 없는 나라- 세월호 1주기 , 팽목항에서 광화문까지 뉴스타파가 기록했습니다.	대통령 없는 나라- 세월호 1주기 , 팽목항에서 광화문까지 뉴스타파가 기록했습니다 ...	Korean	1	0	neutral
3211	PROCESSED	세월호 1주기 시민들의 아픔.	세월호 1주기 시민들의 아픔 ...	Korean	1	0	neutral
3215	PROCESSED	정부서울청사 앞에서 차벽을 세운 경찰에 항의하는 세월호 유가족 영상입니다. 영상은 오마이뉴스 페이스북 메시지로 Jaeho Oh님께서 보내주셨습니다. 여러분께서 보내주시는 생생한 현장 영상이나 사진이 진실을 알리는데 큰 도움이 됩니다!	정부서울청사 앞에서 차벽을 세운 경찰에 항의하는 세월호 유가족 영상입니다 ... 영상은 오마이뉴스 페이스북 메시지로 Jaeho Oh님께서 보내주셨습니다 ... 여러분께서 보내주시는 생생한 현장 영상이나 사진이 진실을 알리는데 큰 도움이 됩니다 !...	Korean	1	1.5	positive
3216	PROCESSED	#세월호_인간띠잇기 참가자분들은_현장_상황을_댓글로_올려주세요. 그리고 #세월호_인간띠잇기_속보 #공유 해주세요. 세월호 유가족에게 큰힘이 됩니다. 여러분이 오마이뉴스 #현장 #시민기자 가 돼 주세요! 여러분이 미디어입니다.	#세월호_인간띠잇기 참가자분들은_현장_상황을_댓글로_올려주세요 ... 그리고 #세월호_인간띠잇기_속보 #공유 해주세요 ... 세월호 유가족에게 큰힘이 됩니다 ... 여러분이 오마이뉴스 #현장 #시민기자 가 돼 주세요 !...	Korean	1	0.3	positive
3219	PROCESSED	#세월호 #1주기 #속보15	#세월호 #1주기 #속보15...	Korean	1	0	neutral
3223	PROCESSED	#시사사IN #세월호 전체 기사 보기	#시사사IN #세월호 전체 기사 보기...	Korean	1	0	neutral
3224	PROCESSED	세월호 잊지마세요를 함께 해주신 허윤지님 감사합니다:)	세월호 잊지마세요를 함께 해주신 허윤지님 감사합니다 : )...	Korean	1	0	neutral
3225	PROCESSED	세월호 참사 이후 지난 1년 동안 정부는 수많은 대책을 쏟아냈지만 시장 구조는 1년이 지나도 바뀐 게 없습니다.	세월호 참사 이후 지난 1년 동안 정부는 수많은 대책을 쏟아냈지만 시장 구조는 1년이 지나도 바뀐 게 없습니다 ...	Korean	1	0	neutral
3228	PROCESSED	<법정에 선 세월호 잠수사>	<법정에 선 세월호 잠수사 >...	Korean	1	0	neutral
3229	PROCESSED	세월호 수색에 참여했던 민간잠수사 공우영 씨. 어느 날, 공씨에게 서류가 날아왔습니다. 과실치사죄로 기소됐으니 법정에 나오란 겁니다. 상을 받기는 커녕, 법정에?	세월호 수색에 참여했던 민간잠수사 공우영 씨 ... 어느 날 , 공씨에게 서류가 날아왔습니다 ... 과실치사죄로 기소됐으니 법정에 나오란 겁니다 ... 상을 받기는 커녕 , 법정에 ?...	Korean	1	0	neutral
3230	PROCESSED	#세월호		Korean	1	0	neutral
3231	PROCESSED	우리나라 국민 10명 중 8명이 세월호 선체를 인양해야 한다는 의견을 가지고 있는 것으로 나타났다. 지난해 4월16일 참사 이후 1년이 지나도록 선체 인양 여부를 명쾌하게 결론 내리지 못한 정부의 모습과는 확연히 대비되는 결과다. 세월호와 관련한 전체적인 정부의 대응에도 국민 66%가 부정적 평가를 내렸다.	우리나라 국민 10명 중 8명이 세월호 선체를 인양해야 한다는 의견을 가지고 있는 것으로 나타났다 ... 지난해 4월16일 참사 이후 1년이 지나도록 선체 인양 여부를 명쾌하게 결론 내리지 못한 정부의 모습과는 확연히 대비되는 결과다 ... 세월호와 관련한 전체적인 정부의 대응에도 국민 66 %가 부정적 평가를 내렸다 ...	Korean	1	0	neutral
3232	PROCESSED	[포토] 세월호 가족협의회가 2일 오후 서울 광화문광장 농성장에서 배보상 절차 전면 중단과 조속한 세월호 선체 인양, 시행령안 즉각 폐기를 촉구하며 삭발식을 가졌다.	[포토 ] 세월호 가족협의회가 2일 오후 서울 광화문광장 농성장에서 배보상 절차 전면 중단과 조속한 세월호 선체 인양 , 시행령안 즉각 폐기를 촉구하며 삭발식을 가졌다 ...	Korean	1	0.425	positive
3233	PROCESSED	세월호 잊지마세요를 함께 해주신 채자은님 감사합니다..	세월호 잊지마세요를 함께 해주신 채자은님 감사합니다 . ...	Korean	1	0	neutral
3238	PROCESSED	#세월호_인간띠잇기 참가자분들은_현장_상황을_댓글로_올려주세요. 그리고 #세월호_인간띠잇기_속보 #공유 해주세요. 세월호 유가족에게 큰힘이 됩니다. 여러분이 오마이뉴스 #현장 #시민기자 가 돼 주세요! 여러분이 미디어입니다.	#세월호_인간띠잇기 참가자분들은_현장_상황을_댓글로_올려주세요 ... 그리고 #세월호_인간띠잇기_속보 #공유 해주세요 ... 세월호 유가족에게 큰힘이 됩니다 ... 여러분이 오마이뉴스 #현장 #시민기자 가 돼 주세요 !...	Korean	1	0.3	positive
3239	PROCESSED	세월호 #1주기 #속보19	세월호 #1주기 #속보19...	Korean	1	0	neutral
3242	PROCESSED	#시사IN #세월호 전체 기사 보기	#시사IN #세월호 전체 기사 보기...	Korean	1	0	neutral
3248	PROCESSED	단원고 故 김시연 양의 자작곡	단원고 故 김시연 양의 자작곡...	Korean	0.916667	0	neutral
3252	PROCESSED	세월호 유가족을 대하는 경찰의 태도인가요?	세월호 유가족을 대하는 경찰의 태도인가요 ?...	Korean	1	0	neutral
3256	PROCESSED	#성신여대입구 출발한 140여명의 행진인원이 3시 30분경 250명 정도로 증가했다고 합니다. 더운 날씨에도 불구하고 1개차선을 여유롭고 질서있게 세월호 진실을 알리기 위한 국민행진은 광화문광장으로 계속되고 있습니다.	#성신여대입구 출발한 140여명의 행진인원이 3시 30분경 250명 정도로 증가했다고 합니다 ... 더운 날씨에도 불구하고 1개차선을 여유롭고 질서있게 세월호 진실을 알리기 위한 국민행진은 광화문광장으로 계속되고 있습니다 ...	Korean	1	0	neutral
3257	PROCESSED	#세월호진실국민행진 #세월호를잊지마세요 #세월호 #sewol	#세월호진실국민행진 #세월호를잊지마세요 #세월호 #sewol...	Korean	1	0	neutral
3259	PROCESSED	오늘 새벽 뉴스타파가 공개한 바다속 세월호 영상입니다.	오늘 새벽 뉴스타파가 공개한 바다속 세월호 영상입니다 ...	Korean	1	0	neutral
3263	PROCESSED	#뉴스타파 #세월호	#뉴스타파 #세월호...	Korean	1	0	neutral
3264	PROCESSED	#세월호 #1주기 #속보11	#세월호 #1주기 #속보11...	Korean	1	0	neutral
3268	PROCESSED	#시사IN #세월호 전체 기사 보기	#시사IN #세월호 전체 기사 보기...	Korean	1	0	neutral
3271	PROCESSED	세월호 추모금론이요? 기가 찹니다.		Korean	1	0	neutral
3278	PROCESSED	#세월호_인간띠잇기 참가자분들은_현장_상황을_댓글로_올려주세요. 그리고 #세월호_인간띠잇기_속보 #공유 해주세요. 세월호 유가족에게 큰힘이 됩니다. 여러분이 오마이뉴스 #현장 #시민기자 가 돼 주세요! 여러분이 미디어입니다.	#세월호_인간띠잇기 참가자분들은_현장_상황을_댓글로_올려주세요 ... 그리고 #세월호_인간띠잇기_속보 #공유 해주세요 ... 세월호 유가족에게 큰힘이 됩니다 ... 여러분이 오마이뉴스 #현장 #시민기자 가 돼 주세요 !...	Korean	1	0.3	positive
3279	PROCESSED	세월호 1주기 #궁금한이야기Y	세월호 1주기 #궁금한이야기Y...	Korean	1	0	neutral
3286	PROCESSED	세월호 참사 이후 남겨진 과제들을 점검하고 우리 사회에 만연한 안전불감증을 해소할 수 있는 근본적 대책을 모색하는 시간! 【 #세월호 1주기 특집 】밤 10시 1TV. https://youtu.be/r2uqhG5n1Yo	세월호 참사 이후 남겨진 과제들을 점검하고 우리 사회에 만연한 안전불감증을 해소할 수 있는 근본적 대책을 모색하는 시간 !... 【 #세월호 1주기 특집 】밤 10시 1TV ... https ://youtu.be/r2uqhG5n1Yo...	Korean	0.986766	0.45	positive
3294	PROCESSED	#세월호_인간띠잇기 참가자분들은_현장_상황을_댓글로_올려주세요. 그리고 #세월호_인간띠잇기_속보 #공유 해주세요. 세월호 유가족에게 큰힘이 됩니다. 여러분이 오마이뉴스 #현장 #시민기자 가 돼 주세요! 여러분이 미디어입니다.	#세월호_인간띠잇기 참가자분들은_현장_상황을_댓글로_올려주세요 ... 그리고 #세월호_인간띠잇기_속보 #공유 해주세요 ... 세월호 유가족에게 큰힘이 됩니다 ... 여러분이 오마이뉴스 #현장 #시민기자 가 돼 주세요 !...	Korean	1	0.3	positive
3295	PROCESSED	현장영상] '세월호 인양' 예상 시뮬레이션	현장영상 ] '세월호 인양' 예상 시뮬레이션...	Korean	1	0	neutral
3296	PROCESSED	세월호 1주기, 유가족에게까지 폭력을 가하는 경찰…	세월호 1주기 , 유가족에게까지 폭력을 가하는 경찰…...	Korean	1	0	neutral
3300	PROCESSED	세월호특조위 시행령 철회와 세월호 인양을 촉구하는 시민들이 18일 오후 세월호참사 유가족이 농성중인 광화문광장으로 향하는 가운데, 세종문화회관앞에서 저지하는 경찰과 격렬하게 몸싸움을 벌이고 있다. 경찰은 캡사이신을 뿌리고 살수차로 물대포를 쏴 해산을 시도했지만 시민들의 기세를 막지 못했다.	세월호특조위 시행령 철회와 세월호 인양을 촉구하는 시민들이 18일 오후 세월호참사 유가족이 농성중인 광화문광장으로 향하는 가운데 , 세종문화회관앞에서 저지하는 경찰과 격렬하게 몸싸움을 벌이고 있다 ... 경찰은 캡사이신을 뿌리고 살수차로 물대포를 쏴 해산을 시도했지만 시민들의 기세를 막지 못했다 ...	Korean	1	0	neutral
3302	PROCESSED	#세월호_인간띠잇기 참가자분들은_현장_상황을_댓글로_올려주세요. 그리고 #세월호_인간띠잇기_속보 #공유 해주세요. 세월호 유가족에게 큰힘이 됩니다. 여러분이 오마이뉴스 #현장 #시민기자 가 돼 주세요! 여러분이 미디어입니다.	#세월호_인간띠잇기 참가자분들은_현장_상황을_댓글로_올려주세요 ... 그리고 #세월호_인간띠잇기_속보 #공유 해주세요 ... 세월호 유가족에게 큰힘이 됩니다 ... 여러분이 오마이뉴스 #현장 #시민기자 가 돼 주세요 !...	Korean	1	0.3	positive
3303	PROCESSED	이제는 주검을 안는 것이 꿈이 되어버린 실종자 가족들. 이들의 꿈은 언제쯤 이루어질 수 있을까?【 #추적60분 】< #세월호 실종자 가족…멈춰버린 1년> 밤 10시 25분 2TV	이제는 주검을 안는 것이 꿈이 되어버린 실종자 가족들 ... 이들의 꿈은 언제쯤 이루어질 수 있을까 ? 【... #추적60분 】 < #세월호 실종자 가족…멈춰버린 1년 > 밤 10시 25분 2TV...	Korean	1	0.3	positive
3306	PROCESSED	세월호 1주기. 잊지 말아야할 숫자들..	잊지 말아야할 숫자들 . ...	Korean	1	0	neutral
3312	PROCESSED	오후 3시 14분경 경찰이 세월호 유가족 김영오씨와 유경근씨를 연행했습니다. 사진은 버스에서 떨어지는 김영오씨와 사지가 들려 연행되는 모습입니다.	오후 3시 14분경 경찰이 세월호 유가족 김영오씨와 유경근씨를 연행했습니다 ... 사진은 버스에서 떨어지는 김영오씨와 사지가 들려 연행되는 모습입니다 ...	Korean	1	0	neutral
3313	PROCESSED	#세월호_인간띠잇기 참가자분들은_현장_상황을_댓글로_올려주세요. 그리고 #세월호_인간띠잇기_속보 #공유 해주세요. 세월호 유가족에게 큰힘이 됩니다. 여러분이 오마이뉴스 #현장 #시민기자 가 돼 주세요! 여러분이 미디어입니다.	#세월호_인간띠잇기 참가자분들은_현장_상황을_댓글로_올려주세요 ... 그리고 #세월호_인간띠잇기_속보 #공유 해주세요 ... 세월호 유가족에게 큰힘이 됩니다 ... 여러분이 오마이뉴스 #현장 #시민기자 가 돼 주세요 !...	Korean	1	0.3	positive
3316	PROCESSED	오늘은 세월호 1주년이 되는 날입니다..	오늘은 세월호 1주년이 되는 날입니다 . ...	Korean	1	0	neutral
3318	PROCESSED	#세월호 #1주기 #속보61	#세월호 #1주기 #속보61...	Korean	1	0	neutral
3327	PROCESSED	#시사IN #세월호 전체 기사 보기	#시사IN #세월호 전체 기사 보기...	Korean	1	0	neutral
3332	PROCESSED	#세월호_인간띠잇기 참가자분들은_현장_상황을_댓글로_올려주세요. 그리고 #세월호_인간띠잇기_속보 #공유 해주세요. 세월호 유가족에게 큰힘이 됩니다. 여러분이 오마이뉴스 #현장 #시민기자 가 돼 주세요! 여러분이 미디어입니다.	#세월호_인간띠잇기 참가자분들은_현장_상황을_댓글로_올려주세요 ... 그리고 #세월호_인간띠잇기_속보 #공유 해주세요 ... 세월호 유가족에게 큰힘이 됩니다 ... 여러분이 오마이뉴스 #현장 #시민기자 가 돼 주세요 !...	Korean	1	0.3	positive
3338	PROCESSED	광화문 앞 정부서울청사 앞에서는 유가족-시민들과 경찰이 몸싸움을 벌이고 있습니다. 박주민 변호사는 이 과정에서 시민 1명이 연행됐다고 합니다. 경찰은 바로 연좌농성 중인 세월호 유가족과 시민을 체포하겠다고 방송하고 있네요.	광화문 앞 정부서울청사 앞에서는 유가족-시민들과 경찰이 몸싸움을 벌이고 있습니다 ... 박주민 변호사는 이 과정에서 시민 1명이 연행됐다고 합니다 ... 경찰은 바로 연좌농성 중인 세월호 유가족과 시민을 체포하겠다고 방송하고 있네요 ...	Korean	1	0	neutral
3339	PROCESSED	#세월호_인간띠잇기 참가자분들은_현장_상황을_댓글로_올려주세요. 그리고 #세월호_인간띠잇기_속보 #공유 해주세요. 세월호 유가족에게 큰힘이 됩니다. 여러분이 오마이뉴스 #현장 #시민기자 가 돼 주세요! 여러분이 미디어입니다.	#세월호_인간띠잇기 참가자분들은_현장_상황을_댓글로_올려주세요 ... 그리고 #세월호_인간띠잇기_속보 #공유 해주세요 ... 세월호 유가족에게 큰힘이 됩니다 ... 여러분이 오마이뉴스 #현장 #시민기자 가 돼 주세요 !...	Korean	1	0.3	positive
3340	PROCESSED	#세월호 #1주기 #속보66	#세월호 #1주기 #속보66...	Korean	1	0	neutral
3347	PROCESSED	#시사IN #세월호 전체 기사 보기	#시사IN #세월호 전체 기사 보기...	Korean	1	0	neutral
3349	PROCESSED	우리가 세월호 304명을 기억하는 방법	우리가 세월호 304명을 기억하는 방법...	Korean	1	0	neutral
3352	PROCESSED	by 세월호 모두의 이야기	by 세월호 모두의 이야기...	Korean	0.890197	0	neutral
3354	PROCESSED	세월호 유가족들과 아픔을 함께 하겠습니다.	세월호 유가족들과 아픔을 함께 하겠습니다 ...	Korean	1	0	neutral
3355	PROCESSED	※4월 16일,17일 이틀간 세월호 추모기간으로 게시물 업로드가 중단됩니다.	※ 4월 16일 , 17일 이틀간 세월호 추모기간으로 게시물 업로드가 중단됩니다 ...	Korean	1	0	neutral
3356	PROCESSED	#세월호 #1주기 #속보36	#세월호 #1주기 #속보36...	Korean	1	0	neutral
3367	PROCESSED	#세월호_인간띠잇기 참가자분들은_현장_상황을_댓글로_올려주세요. 그리고 #세월호_인간띠잇기_속보 #공유 해주세요. 세월호 유가족에게 큰힘이 됩니다. 여러분이 오마이뉴스 #현장 #시민기자 가 돼 주세요! 여러분이 미디어입니다.	#세월호_인간띠잇기 참가자분들은_현장_상황을_댓글로_올려주세요 ... 그리고 #세월호_인간띠잇기_속보 #공유 해주세요 ... 세월호 유가족에게 큰힘이 됩니다 ... 여러분이 오마이뉴스 #현장 #시민기자 가 돼 주세요 !...	Korean	1	0.3	positive
3373	PROCESSED	세월호 캠페인 관련 EBS News 영상입니다.	세월호 캠페인 관련 EBS News 영상입니다 ...	Korean	0.991461	0	neutral
3374	PROCESSED	세월호 참사 희생자를 애도하며 유가족에게 진심어린 위로를 전합니다.	세월호 참사 희생자를 애도하며 유가족에게 진심어린 위로를 전합니다 ...	Korean	1	-0.075	negative
3377	PROCESSED	이보미 학생을 비롯한 세월호 희생자 아이들을 절대 잊지 않겠습니다.	이보미 학생을 비롯한 세월호 희생자 아이들을 절대 잊지 않겠습니다 ...	Korean	1	0	neutral
3387	PROCESSED	2014/5/11 '세월호 추모 공연 - 기다릴께'	2014/ 5/ 11 '세월호 추모 공연 기다릴께'...	Korean	1	0	neutral
3396	PROCESSED	내일은 부처님 오신 날! 저는 가톨릭 신자지만 오늘은 백양사에서 세월호 희생자들이 좋은 곳으로 갔기를 기원합니다.	내일은 부처님 오신 날 !... 저는 가톨릭 신자지만 오늘은 백양사에서 세월호 희생자들이 좋은 곳으로 갔기를 기원합니다 ...	Korean	1	0	neutral
3404	PROCESSED	세월호 故이다운 군의 미완성곡을 완성시켜 불렀다네요	세월호 故이다운 군의 미완성곡을 완성시켜 불렀다네요...	Korean	0.956522	0	neutral
3405	PROCESSED	박근혜 대통령 세월호 대국민담화	박근혜 대통령 세월호 대국민담화...	Korean	1	0	neutral
3406	PROCESSED	박근혜 대통령의 세월호 대국민담화를 보고....	박근혜 대통령의 세월호 대국민담화를 보고 . . . ...	Korean	1	0	neutral
3433	PROCESSED	세월호 유가족 진상규명 특검도입 서명운동 착수	세월호 유가족 진상규명 특검도입 서명운동 착수...	Korean	1	0	neutral
3436	PROCESSED	세월호 촛불 집회. 서울시청 광장 앞.	세월호 촛불 집회 ... 서울시청 광장 앞 ...	Korean	1	0	neutral
3439	PROCESSED	단독콘서트에서 세월호 희생자 언급한 ZICO	단독콘서트에서 세월호 희생자 언급한 ZICO...	Korean	1	0	neutral
3442	PROCESSED	후에, 세월호 참소로 연기되었던 콘서트에	후에 , 세월호 참소로 연기되었던 콘서트에...	Korean	1	0	neutral
3452	PROCESSED	세월호 침몰사고로 인하여 제대로 꽃으로 피어나지도 못한 어린아이들!!!	세월호 침몰사고로 인하여 제대로 꽃으로 피어나지도 못한 어린아이들 ! ! !...	Korean	1	0	neutral
3458	PROCESSED	세월호 사고보며 슬픔과 절망의	세월호 사고보며 슬픔과 절망의...	Korean	1	0	neutral
3467	PROCESSED	어제 유스케보면서 울컥했던 2NE1 '컴백홈' 언플러그드 버전 (세월호 희생자들 생각나네요..)	어제 유스케보면서 울컥했던 2NE1 '컴백홈' 언플러그드 버전 (세월호 희생자들 생각나네요 . . )...	Korean	1	0	neutral
3470	PROCESSED	행정일일카페 "선비와 함께 춤을" 잠시 후 12시부터 개시합니다! 마니마니 와주세엿! 행정학과 선착순 100분에게는 엿도 드려엿! 카페 수익금 전액은 세월호 성금으로 쓰입니다.	행정일일카페 "선비와 함께 춤을" 잠시 후 12시부터 개시합니다 !... 행정학과 선착순 100분에게는 엿도 드려엿 !... 카페 수익금 전액은 세월호 성금으로 쓰입니다 ...	Korean	1	0	neutral
3471	PROCESSED	세월호 ㅡ할머니 감기		Korean	1	0	neutral
3472	PROCESSED	세월호 참사에 마음 상하신 우리 주민 여러분	세월호 참사에 마음 상하신 우리 주민 여러분...	Korean	1	0	neutral
3480	PROCESSED	세월호 사건 시위 중 5명 연행.	세월호 사건 시위 중 5명 연행 ...	Korean	1	-0.3	negative
3487	PROCESSED	탐욕의 자본, 박근혜퇴진! 세월호 몰살에 분노하는 노동자행동 세번째 거제촛불집회	탐욕의 자본 , 박근혜퇴진 !... 세월호 몰살에 분노하는 노동자행동 세번째 거제촛불집회...	Korean	1	0	neutral
3490	PROCESSED	세월호 대책위가 진상규명을 요구하는 서명운동을, 서강대 몇몇 학생들이 함께 하고 있습니다. <곤자가 플라자>에서 하고 있으니 꼭 가셔서 서명 해주시길 바래요 upset 이모티콘>_<	세월호 대책위가 진상규명을 요구하는 서명운동을 , 서강대 몇몇 학생들이 함께 하고 있습니다 ... <곤자가 플라자 >에서 하고 있으니 꼭 가셔서 서명 해주시길 바래요 upset 이모티콘 >_ <...	Korean	1	0	neutral
3496	PROCESSED	대금연주자 한충은 선생님이 함께 해 주신 1125차 수요시위, 세월호 희생자를 위한 추모곡에 이어 새야 새야 노래를 편곡하신 것을 연주해 주셨습니다. 너무나 훌륭한 연주를 음향 장비가 이렇게 좋지않은 길거리에서 이렇게 훌륭하게 연주해주시니 감동이 몇갑절 다가옵니다.	대금연주자 한충은 선생님이 함께 해 주신 1125차 수요시위 , 세월호 희생자를 위한 추모곡에 이어 새야 새야 노래를 편곡하신 것을 연주해 주셨습니다 ... 너무나 훌륭한 연주를 음향 장비가 이렇게 좋지않은 길거리에서 이렇게 훌륭하게 연주해주시니 감동이 몇갑절 다가옵니다 ...	Korean	1	0.6	positive
3500	PROCESSED	세월호 진상규명과 국민들의 정당한 의문을 억누르는 무능한 정부에 대한 특단의 조치로 이어지기를 바랍니다!	세월호 진상규명과 국민들의 정당한 의문을 억누르는 무능한 정부에 대한 특단의 조치로 이어지기를 바랍니다 !...	Korean	1	0.0136364	mixed
3503	PROCESSED	세월호 희생자 추모미사를 빙자해서?	세월호 희생자 추모미사를 빙자해서 ?...	Korean	1	0	neutral
3506	PROCESSED	4.19 혁명을 재현하자며 세월호 참사를	4.19 혁명을 재현하자며 세월호 참사를...	Korean	1	0	neutral
3548	PROCESSED	사이비 구원파집단의 자금원이고 우리 세월호 희생자의 피로 얼룩진 제품들입니다. 반드시 철퇴를 가해야합니다	사이비 구원파집단의 자금원이고 우리 세월호 희생자의 피로 얼룩진 제품들입니다 ...	Korean	1	0	neutral
3574	PROCESSED	상당한 기간 동안 세월호 아이들에게 영문 모를 미안함 때문에 슬픔 속에 있었고 제 안에 답을 찾지 못해 헤맸습니다. 공황 상태였습니다.	상당한 기간 동안 세월호 아이들에게 영문 모를 미안함 때문에 슬픔 속에 있었고 제 안에 답을 찾지 못해 헤맸습니다 ...	Korean	1	-0.6	negative
3577	PROCESSED	평생 마주쳐 보지도 못한 세월호 아이들에게 제가 한마디 해주고 싶은 말은	평생 마주쳐 보지도 못한 세월호 아이들에게 제가 한마디 해주고 싶은 말은...	Korean	1	0	neutral
3621	PROCESSED	버스 안 승객들의 모습이 세월호 참사를	버스 안 승객들의 모습이 세월호 참사를...	Korean	1	0	neutral
3662	PROCESSED	2014.5.3 단원고 세월호 희생자 유가족 일동	2014.5.3 단원고 세월호 희생자 유가족 일동...	Korean	1	0	neutral
3667	PROCESSED	[오마이TV] 서울 청계광장에서 열리는 세월호 침몰사고 희생자 추모를 위한 국민촛불집회를 생중계하고 있습니다. 많은 시청 바랍니다. http://omn.kr/82q0	[오마이TV ] 서울 청계광장에서 열리는 세월호 침몰사고 희생자 추모를 위한 국민촛불집회를 생중계하고 있습니다 ... 많은 시청 바랍니다 ... http ://omn.kr/82q0...	Korean	0.994273	0	neutral
3669	PROCESSED	세월호 희생자 유족분들을 위해 애쓰고 있는 변호사들이 많습니다. 그 분들의 수고에 비하면 제가 하는 일은 사소한 것입니다.	세월호 희생자 유족분들을 위해 애쓰고 있는 변호사들이 많습니다 ... 그 분들의 수고에 비하면 제가 하는 일은 사소한 것입니다 ...	Korean	1	0	neutral
3672	PROCESSED	세월호 희생자 단원고 2학년3반 고 김시연 양의 추모 영상입니다.	세월호 희생자 단원고 2학년3반 고 김시연 양의 추모 영상입니다 ...	Korean	1	0	neutral
3674	PROCESSED	세월호 첫 재판		Korean	1	0	neutral
3676	PROCESSED	172명의 구조자와 288명의 사망자 그리고 16명의 실종자들을 낳은 '세월호 사건'	172명의 구조자와 288명의 사망자 그리고 16명의 실종자들을 낳은 '세월호 사건'...	Korean	1	0	neutral
3678	PROCESSED	이 동영상은 우송고등학교 방송부에서 세월호 희생자들을 추모하는 마음을 담아 제작한 동영상입니다. 우송고등학교 학생들의 마음이 세월호 희생자들에게 닿기를.	이 동영상은 우송고등학교 방송부에서 세월호 희생자들을 추모하는 마음을 담아 제작한 동영상입니다 ... 우송고등학교 학생들의 마음이 세월호 희생자들에게 닿기를 ...	Korean	1	0	neutral
3679	PROCESSED	♥서울풍류&가곡전수관 개관기념 및 세월호 추모공연	♥서울풍류&가곡전수관 개관기념 및 세월호 추모공연...	Korean	1	0	neutral
3685	PROCESSED	★이번공연은 비회원 「전석 초대」 무료 공연으로 공연 당일 자율적인 후원금 모금전액은 세월호 유족들께 기부금으로 전달하고자 합니다	★이번공연은 비회원 「전석 초대」 무료 공연으로 공연 당일 자율적인 후원금 모금전액은 세월호 유족들께 기부금으로 전달하고자 합니다...	Korean	1	0.6	positive
3699	PROCESSED	3부 【세월호, 희생자를 추모하며 풍류로 하나 되다】	3부 【세월호 , 희생자를 추모하며 풍류로 하나 되다】...	Korean	1	0	neutral
3703	PROCESSED	(신달자 시인의 세월호 추모시)	(신달자 시인의 세월호 추모시 )...	Korean	1	0	neutral
3721	PROCESSED	제종길 안산시장 후보는 "박영선 대표께서 세월호 국정감사를 위해 고군분투하고 있다"며 "새정치연합의 세월호진상규명위원장으로 이번 지방선거에서 꼭 당선돼 세월호의 책임을 묻고 시민들의 아픔을 치유하겠다"고 말했다.	제종길 안산시장 후보는 "박영선 대표께서 세월호 국정감사를 위해 고군분투하고 있다"며 "새정치연합의 세월호진상규명위원장으로 이번 지방선거에서 꼭 당선돼 세월호의 책임을 묻고 시민들의 아픔을 치유하겠다"고 말했다 ...	Korean	1	0	neutral
3724	PROCESSED	제자 19명을 구하고 배에서 탈출하지 못한 유 교사는 안산 고대병원에서 발인해 첫 부임지였던 단원고 곳곳을 돌아본 뒤 경기도 화성 효원납골공원에 안장됐습니다.	제자 19명을 구하고 배에서 탈출하지 못한 유 교사는 안산 고대병원에서 발인해 첫 부임지였던 단원고 곳곳을 돌아본 뒤 경기도 화성 효원납골공원에 안장됐습니다 ...	Korean	1	0	neutral
3728	PROCESSED	지금 문래동 두들에서는 세월호 관련한 시국에 대한 작가들의 시선과 생각을 담은 작품들이 전시 중입니다. 문래동 오시면 꼭 놀러 와주시고 세월호 관련해서 지속적인 관심가져 주시길바랍니다.	지금 문래동 두들에서는 세월호 관련한 시국에 대한 작가들의 시선과 생각을 담은 작품들이 전시 중입니다 ... 문래동 오시면 꼭 놀러 와주시고 세월호 관련해서 지속적인 관심가져 주시길바랍니다 ...	Korean	1	0.3	positive
3744	PROCESSED	세월호 학살 공동 주범	세월호 학살 공동 주범...	Korean	1	0.366667	positive
3754	PROCESSED	세월호 안에서 마지막으로 불렀을 이름	세월호 안에서 마지막으로 불렀을 이름...	Korean	1	0	neutral
3761	PROCESSED	하지만 너희들도 세월호 학살 공동 주범이 누구라는 걸 잘 알겠지요.	하지만 너희들도 세월호 학살 공동 주범이 누구라는 걸 잘 알겠지요 ...	Korean	1	0.366667	positive
3764	PROCESSED	"우리는 세월호 사고를 결코 잊지 않을 것입니다."	"우리는 세월호 사고를 결코 잊지 않을 것입니다 ."...	Korean	1	0	neutral
3774	PROCESSED	<서울풍류 & 가곡전수관> 개관기념 및 세월호 희생자 추모 공연으로 가곡천사 후원자 여러분들과 공연 참석자들과 함께 세월호 진실규명 천만인 시민 서명운동에 공연 당일 동참하고자 합니다	<서울풍류 & 가곡전수관 > 개관기념 및 세월호 희생자 추모 공연으로 가곡천사 후원자 여러분들과 공연 참석자들과 함께 세월호 진실규명 천만인 시민 서명운동에 공연 당일 동참하고자 합니다...	Korean	1	0	neutral
3780	PROCESSED	★이번공연은 비회원 「전석 초대」 무료 공연으로 공연 당일 자율적인 후원금 모금전액은 세월호 유족들께 기부금으로 전달하고자 합니다	★이번공연은 비회원 「전석 초대」 무료 공연으로 공연 당일 자율적인 후원금 모금전액은 세월호 유족들께 기부금으로 전달하고자 합니다...	Korean	1	0.6	positive
3794	PROCESSED	3부 【세월호 희생자를 추모하며	3부 【세월호 희생자를 추모하며...	Korean	1	0	neutral
3807	PROCESSED	미래의 큰 일꾼이 되었어야 할 단원고 친구들을 생각하면 슬픔에잠깁니다.??	미래의 큰 일꾼이 되었어야 할 단원고 친구들을 생각하면 슬픔에잠깁니다 . ? ?...	Korean	1	0	neutral
3809	PROCESSED	정확히 14년전 2000년 여름 이 즈음. 단원고 학생들과 같은 나이의 밀양 세종고 2학년 장종민.	정확히 14년전 2000년 여름 이 즈음 ... 단원고 학생들과 같은 나이의 밀양 세종고 2학년 장종민 ...	Korean	1	0	neutral
3810	PROCESSED	단원고 친구들을 보면서 마치 데자뷰처럼 부관훼리호에 타고 있었던 옛일이 떠올라 이따금 마음이 아파옵니다.??	단원고 친구들을 보면서 마치 데자뷰처럼 부관훼리호에 타고 있었던 옛일이 떠올라 이따금 마음이 아파옵니다 . ? ?...	Korean	1	0	neutral
3834	PROCESSED	세월호 유가족앞에서는 눈물하나 안흘리고	세월호 유가족앞에서는 눈물하나 안흘리고...	Korean	1	0	neutral
3842	PROCESSED	세월호 사업장이 인천 아닌가...	세월호 사업장이 인천 아닌가 . . ...	Korean	1	0	neutral
3855	PROCESSED	세월호 불량배를 인허가와		Korean	1	0	neutral
3867	PROCESSED	---세월호 참사와 지자제선거를 지켜보면서...한마디 "내탓입니다..."	세월호 참사와 지자제선거를 지켜보면서 . . ... 한마디 "내탓입니다 . . ."...	Korean	1	0	neutral
3880	PROCESSED	내일, 당신들의 제자들이 다시 거리로 나갑니다. 우리들의 6월을 맞이하러 거리로 나갑니다. 87년 6월을 잊지 않기 위해서 거리로 나갑니다. 평범한 사람들이 만들어냈던 변화를 믿기에 거리로 나갑니다. 세월호 참사는 생명보다 이윤이 먼저인 이 사회와 그 전통이 만들어 낸 것이라 소리치러 나갑니다.	내일 , 당신들의 제자들이 다시 거리로 나갑니다 ... 우리들의 6월을 맞이하러 거리로 나갑니다 ... 87년 6월을 잊지 않기 위해서 거리로 나갑니다 ... 평범한 사람들이 만들어냈던 변화를 믿기에 거리로 나갑니다 ... 세월호 참사는 생명보다 이윤이 먼저인 이 사회와 그 전통이 만들어 낸 것이라 소리치러 나갑니다 ...	Korean	1	0	neutral
3925	PROCESSED	세월호 박수현(희생자)촬영 미공개영상	세월호 박수현 (희생자 )촬영 미공개영상...	Korean	1	0	neutral
3929	PROCESSED	세월호 미공개 영상..	세월호 미공개 영상 . ...	Korean	1	0	neutral
3931	PROCESSED	세월호 도보순례단 별들과의 동행	세월호 도보순례단 별들과의 동행...	Korean	1	0	neutral
3937	PROCESSED	#세월호		Korean	1	0	neutral
3938	PROCESSED	세월호 100일 추모집회서 단원고 희생자 이보미양과 김장훈씨 듀앳곡..거위의 꿈..	세월호 100일 추모집회서 단원고 희생자 이보미양과 김장훈씨 듀앳곡 . ... 거위의 꿈 . ...	Korean	1	0	neutral
3942	PROCESSED	세월호 생각하니 마음이 아프네요.	세월호 생각하니 마음이 아프네요 ...	Korean	1	0	neutral
3945	PROCESSED	세월호 생각하니 마음이 아프네요.	세월호 생각하니 마음이 아프네요 ...	Korean	1	0	neutral
3947	PROCESSED	퍼가기 #7 - 하늘에서도 계속 될 노래] sung by 이보미(세월호 희생자) & 김장훈	퍼가기 # 7 하늘에서도 계속 될 노래 ] sung by 이보미 (세월호 희생자 ) & 김장훈...	Korean	0.957483	0	neutral
3951	PROCESSED	[퍼가기 #7 - 하늘에서도 계속 될 노래] sung by 이보미(세월호 희생자) & 김장훈	[퍼가기 # 7 하늘에서도 계속 될 노래 ] sung by 이보미 (세월호 희생자 ) & 김장훈...	Korean	0.957483	0	neutral
3957	PROCESSED	세월호 피해자 Bomi Lee와 싱어 janghoon Kim에 의해 이 노래가 성했다.	세월호 피해자 Bomi Lee와 싱어 janghoon Kim에 의해 이 노래가 성했다 ...	Korean	1	0	neutral
3958	PROCESSED	janghoon Kim은 16 년 4월 16 일 세월호 사고에 의해 그의 보컬을 추가했다. 2014.	janghoon Kim은 16 년 4월 16 일 세월호 사고에 의해 그의 보컬을 추가했다 ...	Korean	1	0	neutral
3963	PROCESSED	여권 정치인들이 세월호 참사를 교통사고에 비유하며 단순 보상차원에서 덮으려하는 못된 짓을 하려고 해서 이를 겨계하며 글을 씁니다	여권 정치인들이 세월호 참사를 교통사고에 비유하며 단순 보상차원에서 덮으려하는 못된 짓을 하려고 해서 이를 겨계하며 글을 씁니다...	Korean	1	0	neutral
3978	PROCESSED	#세월호		Korean	1	0	neutral
3979	PROCESSED	세월호 참사의 근본 원인 선관위 전산센터의 대선개표조작이다 ##	세월호 참사의 근본 원인 선관위 전산센터의 대선개표조작이다 ##...	Korean	1	0	neutral
4017	PROCESSED	그래서 가짜대통령임이 세상에 알려지지 않게 박근혜 측근들이 온갖 사건 사고를 일으키는 기획물중에 엄청난 세월호 사고를 참사로 키워 전 세계인과 5000만 국민들이 지켜보는 가운데 300여명의 승객들을 국정원 특수라인 놈들이 일부러 수장시키는 참사를 일으킨 것이다.	그래서 가짜대통령임이 세상에 알려지지 않게 박근혜 측근들이 온갖 사건 사고를 일으키는 기획물중에 엄청난 세월호 사고를 참사로 키워 전 세계인과 5000만 국민들이 지켜보는 가운데 300여명의 승객들을 국정원 특수라인 놈들이 일부러 수장시키는 참사를 일으킨 것이다 ...	Korean	1	0	neutral
4104	PROCESSED	유가족이 원하는 세월호 특별법을 지지합니다!	유가족이 원하는 세월호 특별법을 지지합니다 !...	Korean	1	0	neutral
4105	PROCESSED	세월호 사건 추모곡입니다.	세월호 사건 추모곡입니다 ...	Korean	1	0	neutral
4133	PROCESSED	세월호 기억팔찌 도착.	세월호 기억팔찌 도착 ...	Korean	1	0	neutral
4150	PROCESSED	세월호 문제 물건너 갔다	세월호 문제 물건너 갔다...	Korean	1	0	neutral
4165	PROCESSED	뿐만아니라 저희 학교 문제와 세월호 문제들이 시원하게 잘 해결되었으면 하는 마음도 담아서 시원한 얼음물 맞았습니다.	뿐만아니라 저희 학교 문제와 세월호 문제들이 시원하게 잘 해결되었으면 하는 마음도 담아서 시원한 얼음물 맞았습니다 ...	Korean	1	0.45	positive
4172	PROCESSED	세월호 특별법 막는 간신 호통치는 ‘근해’...영화 ‘광해’ 패러디 화제	세월호 특별법 막는 간신 호통치는 ‘근해’ . . ... 영화 ‘광해’ 패러디 화제...	Korean	1	0	neutral
4173	PROCESSED	세월호 특별법 제정과 관련해 유가족들의 면담 요청을 거부하고 있는 박근혜 대통령을 영화 '광해' 패러디를 통해 풍자한 애니메이션 '근해'가 화제다.	세월호 특별법 제정과 관련해 유가족들의 면담 요청을 거부하고 있는 박근혜 대통령을 영화 '광해' 패러디를 통해 풍자한 애니메이션 '근해'가 화제다 ...	Korean	1	0	neutral
4175	PROCESSED	이 작품의 주인공은 왕 근해군(박 대통령)의 대역을 하는 어느 아낙이다. 영화 속 대역 광해군이 대동법의 진실을 찾았던 것처럼, 대역 근해군도 '세월호 특별법'의 실체를 깨닫는다.	이 작품의 주인공은 왕 근해군 (박 대통령 )의 대역을 하는 어느 아낙이다 ... 영화 속 대역 광해군이 대동법의 진실을 찾았던 것처럼 , 대역 근해군도 '세월호 특별법'의 실체를 깨닫는다 ...	Korean	1	0	neutral
4176	PROCESSED	이에 대역 근해군인 아낙은 "어차피 진짜 왕도 내가 시키는 대로 했으니, 너도 내가 시키는 대로 하라"고 했던 도승지의 말을 어기고, "임금인 나까지 포함하는 성역없는 수사를 하라"며 세월호 특별법을 추진하도록 한다.	이에 대역 근해군인 아낙은 "어차피 진짜 왕도 내가 시키는 대로 했으니 , 너도 내가 시키는 대로 하라"고 했던 도승지의 말을 어기고 , "임금인 나까지 포함하는 성역없는 수사를 하라"며 세월호 특별법을 추진하도록 한다 ...	Korean	1	0.3	positive
4177	PROCESSED	이 과정에서 세월호 유가족들이 '대학 특례 입학' 등을 요구하고 있다고 왜곡해서 왕에게 보고하는 간신들을 호통치는 장면도 나온다.	이 과정에서 세월호 유가족들이 '대학 특례 입학' 등을 요구하고 있다고 왜곡해서 왕에게 보고하는 간신들을 호통치는 장면도 나온다 ...	Korean	1	0	neutral
4183	PROCESSED	광화문 세월호 광장!	광화문 세월호 광장 !...	Korean	1	0	neutral
4187	PROCESSED	하야하라고 가두 투쟁해서 종로서에서 조사받고. 김영오씨는 40일 단식으로 입원중이고 세월호 특별법은 지지부진~ 그 상황에 인천공항에 쌍무지개가 떴네요 제발 하늘에 응답이 있기를~	하야하라고 가두 투쟁해서 종로서에서 조사받고 ... 김영오씨는 40일 단식으로 입원중이고 세월호 특별법은 지지부진~ 그 상황에 인천공항에 쌍무지개가 떴네요 제발 하늘에 응답이 있기를~...	Korean	1	0	neutral
4206	PROCESSED	세월호 특별법		Korean	1	0	neutral
4271	PROCESSED	연꽃 지기 전에 세월호 희생자 가족들이	연꽃 지기 전에 세월호 희생자 가족들이...	Korean	1	0	neutral
4300	PROCESSED	(지금도 세월호 정국은 계속되고 있다.)	(지금도 세월호 정국은 계속되고 있다 . )...	Korean	1	0	neutral
4448	PROCESSED	#세월호 동조단식에 동참하는 배우 남보라 님	#세월호 동조단식에 동참하는 배우 남보라 님...	Korean	1	0	neutral
4449	PROCESSED	장기간 교착 상태에 빠져있던 세월호 특별법 및 국정조사특위 청문회 증인채택 문제가 해법을 찾았다. 새누리당 이완구·새정치민주연합 박영선 원내대표가 7일 오전 국회에서 약 2시간 25분 가량 진행된 정례회동을 통해 팽팽히 맞섰던 쟁점들을 일괄 타결했다	장기간 교착 상태에 빠져있던 세월호 특별법 및 국정조사특위 청문회 증인채택 문제가 해법을 찾았다 ... 새누리당 이완구·새정치민주연합 박영선 원내대표가 7일 오전 국회에서 약 2시간 25분 가량 진행된 정례회동을 통해 팽팽히 맞섰던 쟁점들을 일괄 타결했다...	Korean	1	0.35	positive
4453	PROCESSED	경찰에 막힌 세월호 유가족 지지방문]	경찰에 막힌 세월호 유가족 지지방문 ]...	Korean	1	0	neutral
4455	PROCESSED	세월호 사태가 길어지니 개인적으로 안 풀리는 경제 문제도 ‘세월호 가족들이 나라 발전을 막고 있기 때문’이라 생각하는 경향이 있다. 엄밀히 세월호 문제라 볼 수 없을 텐데 ‘책임전가’ 심리가 작용해 비난과 루머에 더 날개를 달아주고 있다 (공정식 경기대 범죄심리학과 교수)	세월호 사태가 길어지니 개인적으로 안 풀리는 경제 문제도 ‘세월호 가족들이 나라 발전을 막고 있기 때문’이라 생각하는 경향이 있다 ... 엄밀히 세월호 문제라 볼 수 없을 텐데 ‘책임전가’ 심리가 작용해 비난과 루머에 더 날개를 달아주고 있다 (공정식 경기대 범죄심리학과 교수 )...	Korean	1	0	neutral
4456	PROCESSED	월호 참사 국민대책회의가 주최한 ‘청와대는 응답하라! 세월호 특별법 제정 촉구 국민대회’가 23일 오후 5시께부터 서울 광화문 광장에서 열렸습니다. 참가자들은 "박근혜 대통령과 정치권이 유가족의 뜻이 반영된 세월호 특별법 제정에 나서야 한다"고 촉구했습니다.	월호 참사 국민대책회의가 주최한 ‘청와대는 응답하라 !... 세월호 특별법 제정 촉구 국민대회’가 23일 오후 5시께부터 서울 광화문 광장에서 열렸습니다 ... 참가자들은 "박근혜 대통령과 정치권이 유가족의 뜻이 반영된 세월호 특별법 제정에 나서야 한다"고 촉구했습니다 ...	Korean	1	0	neutral
4458	PROCESSED	오늘 광화문 광장에서 자동차로 이동 중이던 교황이 갑자기 멈춰섰습니다. 그리고 세월호 희생자 가족이 있는 천막으로 다가가 가족들을 만났습니다. 다시는 이런 참사가 없기를 바란다는 가족들을 위로했습니다. 진심 어린 표정이란 이런 모습인 것 같습니다.	오늘 광화문 광장에서 자동차로 이동 중이던 교황이 갑자기 멈춰섰습니다 ... 그리고 세월호 희생자 가족이 있는 천막으로 다가가 가족들을 만났습니다 ... 다시는 이런 참사가 없기를 바란다는 가족들을 위로했습니다 ... 진심 어린 표정이란 이런 모습인 것 같습니다 ...	Korean	1	0.15	mixed
4460	PROCESSED	오늘 광화문 광장에서 자동차로 이동 중이던 교황이 갑자기 멈춰섰습니다. 그리고 세월호 희생자 가족이 있는 천막으로 다가가 가족들을 만났습니다. 다시는 이런 참사가 없기를 바란다는 가족들을 위로했습니다. 진심 어린 표정이란 이런 모습인 것 같습니다.	오늘 광화문 광장에서 자동차로 이동 중이던 교황이 갑자기 멈춰섰습니다 ... 그리고 세월호 희생자 가족이 있는 천막으로 다가가 가족들을 만났습니다 ... 다시는 이런 참사가 없기를 바란다는 가족들을 위로했습니다 ... 진심 어린 표정이란 이런 모습인 것 같습니다 ...	Korean	1	0.15	mixed
4469	PROCESSED	경기 침체의 이유도 모두 세월호 때문이라고 떠넘겼고, 진상규명보다 보상으로 매듭짓기 위한 수순도 밟고 있습니다.	경기 침체의 이유도 모두 세월호 때문이라고 떠넘겼고 , 진상규명보다 보상으로 매듭짓기 위한 수순도 밟고 있습니다 ...	Korean	1	0	neutral
4475	PROCESSED	세월호 유가족분들을 돕다 쓰러지신	세월호 유가족분들을 돕다 쓰러지신...	Korean	1	0.3	positive
4480	PROCESSED	세월호 특별법 제정을 촉구하며 40일째 단식농성 중이던 유민이 아버지 김영오 씨가 22일 오전 건강 악화로 인해 병원으로 이송됐다.	세월호 특별법 제정을 촉구하며 40일째 단식농성 중이던 유민이 아버지 김영오 씨가 22일 오전 건강 악화로 인해 병원으로 이송됐다 ...	Korean	1	-0.9	negative
4481	PROCESSED	세월호 일반인 희생자 유가족들이 조금 전 인천시청에서 기자회견을 열어 여야의 특별법 합의안을 수용하겠다고 밝혔습니다.	세월호 일반인 희생자 유가족들이 조금 전 인천시청에서 기자회견을 열어 여야의 특별법 합의안을 수용하겠다고 밝혔습니다 ...	Korean	1	0	neutral
4482	PROCESSED	<교황이 세월호 희생자 가족들에게 보낸 편지>	<교황이 세월호 희생자 가족들에게 보낸 편지 >...	Korean	1	0	neutral
4488	PROCESSED	파주 세월호 게릴라 음악회	파주 세월호 게릴라 음악회...	Korean	1	0	neutral
4489	PROCESSED	세월호 추모영상 Remember dance ver.	세월호 추모영상 Remember dance ver ...	Korean	0.969424	0	neutral
4495	PROCESSED	이 곡은 세월호 사건 당시 희생된 분들을 위로하는 마음을 가슴에 ...	이 곡은 세월호 사건 당시 희생된 분들을 위로하는 마음을 가슴에 . . ...	Korean	1	-0.015	mixed
4499	PROCESSED	이 곡은 세월호 사건 당시 희생된 분들을 위로하는 마음을 가슴에	이 곡은 세월호 사건 당시 희생된 분들을 위로하는 마음을 가슴에...	Korean	1	-0.015	mixed
4507	PROCESSED	세월호 유족이란 놈들과 새미친년당 "김현"이란 뇬과 "대리기사"와	세월호 유족이란 놈들과 새미친년당 "김현"이란 뇬과 "대리기사"와...	Korean	1	0	neutral
4510	PROCESSED	"<아무 상처도 없는데 진단서를 뗄수 없습니다">. 라고 말하자 세월호	" <아무 상처도 없는데 진단서를 뗄수 없습니다" > ...	Korean	1	0	neutral
4515	PROCESSED	여의도 성모병원을 찾아 갔으나, 여의도 성모병원에서 아무리 세월호	여의도 성모병원을 찾아 갔으나 , 여의도 성모병원에서 아무리 세월호...	Korean	1	0	neutral
4526	PROCESSED	김제에서 세월호 특별법 제정을 위한 김제시민 촛불문화제를 하고 있습니다. 세월호 유가족에게 들려주고 싶다는 오카리나 연주곡 초혼입니다. 가슴이 먹먹해집니다.	김제에서 세월호 특별법 제정을 위한 김제시민 촛불문화제를 하고 있습니다 ... 세월호 유가족에게 들려주고 싶다는 오카리나 연주곡 초혼입니다 ...	Korean	1	0	neutral
4527	PROCESSED	세월호 유가족들이 광화문 광장에서 세 시간 가까이 3보1배를 하고 있다. 3보1배로 청와대까지 행진하여 특별법 제정을 염원하는 4백만개의 서명을 전달할 예정이었으나, 경찰병력에 가로막혔다	세월호 유가족들이 광화문 광장에서 세 시간 가까이 3보1배를 하고 있다 ... 3보1배로 청와대까지 행진하여 특별법 제정을 염원하는 4백만개의 서명을 전달할 예정이었으나 , 경찰병력에 가로막혔다...	Korean	1	0.375	positive
4530	PROCESSED	세월호 특별법 쯤이야		Korean	1	0	neutral
4531	PROCESSED	로이터가 박근혜의 냉담하고 의심 많은 리더십이 세월호 참사로 슬픔에 빠지고 양극화된 국가를 치유하는 데에 장애가 되고 있다고 보도합니다. 특히 세월호 참사 관련, 박근혜는 아예 부재(不在)하는 것처럼 보인다고 전합니다. 기사 원문이 번역과 함께 소개됩니다. <뉴스프로>와 <진실의 길>에 가시면 읽으실 수 있습니다. 방문하셔서 추천, 댓글, 공유로 더 많은 분들이 읽으실 수 있도록 해주세요.	로이터가 박근혜의 냉담하고 의심 많은 리더십이 세월호 참사로 슬픔에 빠지고 양극화된 국가를 치유하는 데에 장애가 되고 있다고 보도합니다 ... 특히 세월호 참사 관련 , 박근혜는 아예 부재 (不在 )하는 것처럼 보인다고 전합니다 ... 기사 원문이 번역과 함께 소개됩니다 ... <뉴스프로 >와 <진실의 길 >에 가시면 읽으실 수 있습니다 ... 방문하셔서 추천 , 댓글 , 공유로 더 많은 분들이 읽으실 수 있도록 해주세요 ...	Korean	0.987097	-0.05625	negative
4532	PROCESSED	세월호 문화제 영상..	세월호 문화제 영상 . ...	Korean	1	0	neutral
4536	PROCESSED	이 영상은 산청에서 열린 세월호 문화제 영상입니다.	이 영상은 산청에서 열린 세월호 문화제 영상입니다 ...	Korean	1	0	neutral
4540	PROCESSED	광화문 세월호 특별법 제정 집회. 학생들이 <렛잇비>를 개사해 부른다.	광화문 세월호 특별법 제정 집회 ... 학생들이 <렛잇비 >를 개사해 부른다 ...	Korean	1	0	neutral
4545	PROCESSED	어제는 누상동 사이좋은카페에 들렀다. 많은 사람들의 출자로 만들어진 이 협동조합 카페에서 세월호 이후 "내가 할 수 있는 한 가지" 행사가 있었다. 소박한 작품 전시회와 공연, 그 안에서 어떻게 지치지 않게 나아갈지 고민하는 자리였다.	어제는 누상동 사이좋은카페에 들렀다 ... 많은 사람들의 출자로 만들어진 이 협동조합 카페에서 세월호 이후 "내가 할 수 있는 한 가지" 행사가 있었다 ... 소박한 작품 전시회와 공연 , 그 안에서 어떻게 지치지 않게 나아갈지 고민하는 자리였다 ...	Korean	1	0.9	positive
4565	PROCESSED	나는 세월호 일반 사망자 유족	나는 세월호 일반 사망자 유족...	Korean	1	0	neutral
4566	PROCESSED	단원고 학생 사망자 유족	단원고 학생 사망자 유족...	Korean	1	0	neutral
4628	PROCESSED	난치병환자들, 힘겨운 싸움하고있는 세월호 유가족분들, 개인적으로 봉사하고있는 고양시다문화가정지원센터등 늘 우리주변에 도움원하는곳을 돌아볼수있는 여유있는 마음을 가졌으면 좋겠습니다.	난치병환자들 , 힘겨운 싸움하고있는 세월호 유가족분들 , 개인적으로 봉사하고있는 고양시다문화가정지원센터등 늘 우리주변에 도움원하는곳을 돌아볼수있는 여유있는 마음을 가졌으면 좋겠습니다 ...	Korean	1	0	neutral
4650	PROCESSED	세월호 진상규명을 위한 최소한의 요구사항이 독립된기구로써 기소권 수사권입니다.	세월호 진상규명을 위한 최소한의 요구사항이 독립된기구로써 기소권 수사권입니다 ...	Korean	1	0	neutral
4662	PROCESSED	세월호 유가족 폭행사건 의문점이 드디어 기사화됬네	세월호 유가족 폭행사건 의문점이 드디어 기사화됬네...	Korean	1	0	neutral
4669	PROCESSED	세월호 추모 기념으로 jtbc에서 마련한 나눔음악회에 참여했었어요.	세월호 추모 기념으로 jtbc에서 마련한 나눔음악회에 참여했었어요 ...	Korean	1	0.45	positive
4685	PROCESSED	세월호 안에		Korean	1	0	neutral
4846	PROCESSED	세월호 입니다.		Korean	1	0	neutral
4860	PROCESSED	야당이 반대하면 아무것도 할 수 없는 식물국회법을 만든 국회, 김일성 주체사상을 따르면서 북한이 전쟁을 일으키면 기간시설 폭파해 대한민국을 전복하려는 이석기 제명도 못 시키는 국회, 정부조직법통과를 늦추어 박근혜정부 출범도 늦추게 한 국회, 유족에게 끌려 다녀 세월호 특별법을 인질로 다섯 달 동안 단 한 건의 법률안도 통과시키지 못한 국회, 차라리 해산하라는 비판을 받는 국회, 그런 불신을 받는 국회가 추진하는 개헌이 국민에게 무슨 도움이 되겠는가? 국정실패 모든 책임이 국회에 있음에도 대통령제와 헌법에 전가하려는 정치공작이 아닐까?	야당이 반대하면 아무것도 할 수 없는 식물국회법을 만든 국회 , 김일성 주체사상을 따르면서 북한이 전쟁을 일으키면 기간시설 폭파해 대한민국을 전복하려는 이석기 제명도 못 시키는 국회 , 정부조직법통과를 늦추어 박근혜정부 출범도 늦추게 한 국회 , 유족에게 끌려 다녀 세월호 특별법을 인질로 다섯 달 동안 단 한 건의 법률안도 통과시키지 못한 국회 , 차라리 해산하라는 비판을 받는 국회 , 그런 불신을 받는 국회가 추진하는 개헌이 국민에게 무슨 도움이 되겠는가 ?... 국정실패 모든 책임이 국회에 있음에도 대통령제와 헌법에 전가하려는 정치공작이 아닐까 ?...	Korean	1	-0.6	negative
4866	PROCESSED	진도 세월호 수색 마치고 광주비행장에서 이륙하여 계기비행으로 복귀비행	진도 세월호 수색 마치고 광주비행장에서 이륙하여 계기비행으로 복귀비행...	Korean	1	0	neutral
4872	PROCESSED	대법원장 양승태이하 13명의 대법관들이 선거법225조항을 지키고 있지 않았기 때문에 '세월호 참사'를 가짜정부에서 일으킨 겁니다.	대법원장 양승태이하 13명의 대법관들이 선거법225조항을 지키고 있지 않았기 때문에 '세월호 참사'를 가짜정부에서 일으킨 겁니다 ...	Korean	1	0	neutral
4888	PROCESSED	대통령이 임명하는 위원장 vs 세월호 유가족이 추천하는 위원장	대통령이 임명하는 위원장 vs 세월호 유가족이 추천하는 위원장...	Korean	0.999601	0	neutral
4893	PROCESSED	세월호 295번째 희생자 확인,	세월호 295번째 희생자 확인 ,...	Korean	1	0	neutral
4895	PROCESSED	세월호 사고 당일인 지난 4월 16일, 해경과 경찰, 진도 상황실 등에 격려비 명목으로 수백만원이 지급됐고,	세월호 사고 당일인 지난 4월 16일 , 해경과 경찰 , 진도 상황실 등에 격려비 명목으로 수백만원이 지급됐고 ,...	Korean	1	0	neutral
4897	PROCESSED	10/13 <우리의 하루> 광화문, 국회 앞, 청운동 농성장 하루 소식 → 옆으로 밀어보기 #세월호	10/ 13 <우리의 하루 > 광화문 , 국회 앞 , 청운동 농성장 하루 소식 → 옆으로 밀어보기 #세월호...	Korean	0.999994	0	neutral
4905	PROCESSED	짜잔! 함께 완성한 걸개를 가을볕에 말리는 중 아이들이 특히 열심히 색칠해주었어요 그림에 우리의 미래를 담았습니다 smile 이모티콘:) #세월호	함께 완성한 걸개를 가을볕에 말리는 중 아이들이 특히 열심히 색칠해주었어요 그림에 우리의 미래를 담았습니다 smile 이모티콘 : ) #세월호...	Korean	0.999994	0.9	positive
4906	PROCESSED	저녁 7시부터 9시까지 강남역 11번 출구 앞에서 세월호 특별법 제정을 위한 서명지기 활동을 했습니다.	저녁 7시부터 9시까지 강남역 11번 출구 앞에서 세월호 특별법 제정을 위한 서명지기 활동을 했습니다 ...	Korean	1	0	neutral
4907	PROCESSED	고성능 엠프가 마련되어 모처럼 길거리에서 마이크를 잡아 봤습니다. 세월호 특별법은 절대로 유야무야 넘어갈 일이 아닙니다.	고성능 엠프가 마련되어 모처럼 길거리에서 마이크를 잡아 봤습니다 ... 세월호 특별법은 절대로 유야무야 넘어갈 일이 아닙니다 ...	Korean	1	0	neutral
4908	PROCESSED	세월호 특별법이 만들어지는 그날까지 끝까지 갑니다.. ^^	세월호 특별법이 만들어지는 그날까지 끝까지 갑니다 . ...	Korean	1	0	neutral
4912	PROCESSED	부산역 앞에서 세월호 단식 농성을 보게 될 줄은 생각도 못했기에 마음이 무거웠습니다.	부산역 앞에서 세월호 단식 농성을 보게 될 줄은 생각도 못했기에 마음이 무거웠습니다 ...	Korean	1	0	neutral
4926	PROCESSED	세월호 때문에 모든 국정이 멈춰서는 안되겠지만, 끊이지 않는 정쟁. 카카오톡의 검열.	세월호 때문에 모든 국정이 멈춰서는 안되겠지만 , 끊이지 않는 정쟁 ...	Korean	1	0	neutral
4929	PROCESSED	2014년 4월 16일. 대한민국의 시계는 아직 4월 16일에 멈춰 있습니다. 각 지역에서 상영하는 #세월호 참사에 관한 첫 다큐멘터리 <다이빙벨> 상영안내입니다. 아직 못보신분들께서는 시간내셔서 많이 관람해주세요.	2014년 4월 16일 ... 대한민국의 시계는 아직 4월 16일에 멈춰 있습니다 ... 각 지역에서 상영하는 #세월호 참사에 관한 첫 다큐멘터리 <다이빙벨 > 상영안내입니다 ... 아직 못보신분들께서는 시간내셔서 많이 관람해주세요 ...	Korean	1	0	neutral
4931	PROCESSED	그토록 아끼는 아들이 #세월호 에 수장됐어도 특별법 반대할겁니까?	그토록 아끼는 아들이 #세월호 에 수장됐어도 특별법 반대할겁니까 ?...	Korean	1	0.3	positive
4933	PROCESSED	안산 합동분향소 파란 가을하늘 위로, 봄에 떠난 아이들의 이름과 가족들의 바램을 새기고 국민의 마음을 띄웠습니다 #세월호	안산 합동분향소 파란 가을하늘 위로 , 봄에 떠난 아이들의 이름과 가족들의 바램을 새기고 국민의 마음을 띄웠습니다 #세월호...	Korean	1	-0.5	negative
4934	PROCESSED	세월호 사건 단원고 희생자가 찍은 마지막 동영상 복원본 공개.	세월호 사건 단원고 희생자가 찍은 마지막 동영상 복원본 공개 ...	Korean	1	0	neutral
4942	PROCESSED	세월호 사건을 다룬 영화	세월호 사건을 다룬 영화...	Korean	1	0	neutral
4944	PROCESSED	세월호 사건을 잊지 말아주세요	세월호 사건을 잊지 말아주세요...	Korean	1	0	neutral
4945	PROCESSED	세월호 사건은		Korean	1	0	neutral
4947	PROCESSED	[#세월호 200일] 특별법 제정, 이제 겨우 한 걸음을 떼었습니다. 다시 긴 싸움을 준비하며 희생자분들께 잊지 않겠다고 끝까지 함께 하겠다고 다짐하러 갑니다. 거리에서 만나는 시민 여러분께도 이제 시작이라는 말 전하려 합니다. 서울광장 합동분향소까지 행진합니다	[#세월호 200일 ] 특별법 제정 , 이제 겨우 한 걸음을 떼었습니다 ... 다시 긴 싸움을 준비하며 희생자분들께 잊지 않겠다고 끝까지 함께 하겠다고 다짐하러 갑니다 ... 거리에서 만나는 시민 여러분께도 이제 시작이라는 말 전하려 합니다 ...	Korean	1	-0.09	negative
4950	PROCESSED	11/23 <우리의 하루> → 옆으로 밀어보기 #세월호	11/ 23 <우리의 하루 > → 옆으로 밀어보기 #세월호...	Korean	0.999987	0	neutral
4954	PROCESSED	76일 간의 청와대 앞 기다림을 마치며 오늘 오후 2시, 기자회견과 함께 청운동 농성장을 정리합니다. 기꺼이 이웃이 되어주신 청운효자동 주민분들, 이곳까지 찾아와 따뜻한 연대의 마음 나눠주신 모든 분들께 감사드립니다 #세월호	76일 간의 청와대 앞 기다림을 마치며 오늘 오후 2시 , 기자회견과 함께 청운동 농성장을 정리합니다 ... 기꺼이 이웃이 되어주신 청운효자동 주민분들 , 이곳까지 찾아와 따뜻한 연대의 마음 나눠주신 모든 분들께 감사드립니다 #세월호...	Korean	1	0	neutral
4955	PROCESSED	단원고 2학년 8.9.10 반 출석부.	단원고 2학년 8.9.10 반 출석부 ...	Korean	1	0	neutral
4957	PROCESSED	11/29 <우리의 하루> → 옆으로 밀어보기 #세월호	11/ 29 <우리의 하루 > → 옆으로 밀어보기 #세월호...	Korean	0.999987	0	neutral
4958	PROCESSED	매주 금요일 저녁 7시, 광화문 광장에서 #세월호 와 인권을 이야기합니다	매주 금요일 저녁 7시 , 광화문 광장에서 #세월호 와 인권을 이야기합니다...	Korean	1	0	neutral
4960	PROCESSED	돈없어서 세월호 인양포기한다는데..	돈없어서 세월호 인양포기한다는데 . ...	Korean	1	0	neutral
4962	PROCESSED	1천억이나 모인 세월호 기금은 어디간거야 그럼?	1천억이나 모인 세월호 기금은 어디간거야 그럼 ?...	Korean	1	0	neutral
4963	PROCESSED	제주는 매주 토요일 7시 30분에 시청앞에서 세월호 진상규명을 요구하는 집회가 있습니다. 전국집회 양상이 그러하듯 인원수가 줄고 있습니다. 세월호 이전과 이후를 바꾸는 힘은 국민에게 있습니다. 함께 해 주세요. #세월호	제주는 매주 토요일 7시 30분에 시청앞에서 세월호 진상규명을 요구하는 집회가 있습니다 ... 전국집회 양상이 그러하듯 인원수가 줄고 있습니다 ... 세월호 이전과 이후를 바꾸는 힘은 국민에게 있습니다 ... 함께 해 주세요 ...	Korean	1	0	neutral
4966	PROCESSED	한국은 세월호 이전처럼 살 수 없으며, 이·박 정권 역주행에 불량국가로 회귀했다고 백낙청 서울대 명예교수가 장문의 글을 적었습니다. 우리가 나아갈 방향도 제언합니다. http://goo.gl/4OwTMQ	한국은 세월호 이전처럼 살 수 없으며 , 이·박 정권 역주행에 불량국가로 회귀했다고 백낙청 서울대 명예교수가 장문의 글을 적었습니다 ... 우리가 나아갈 방향도 제언합니다 ... http ://goo.gl/4OwTMQ...	Korean	0.996416	0	neutral
4967	PROCESSED	11/24 <우리의 하루> → 옆으로 밀어보기 #세월호	11/ 24 <우리의 하루 > → 옆으로 밀어보기 #세월호...	Korean	0.999987	0	neutral
4979	PROCESSED	11/4 <우리의 하루> 광화문, 국회 앞, 청운동 농성장 하루 소식 → 옆으로 밀어보기 #세월호	11/ 4 <우리의 하루 > 광화문 , 국회 앞 , 청운동 농성장 하루 소식 → 옆으로 밀어보기 #세월호...	Korean	0.999994	0	neutral
4982	PROCESSED	이곳 주민들도 자신들의 고통만으로도 버거울텐데 세월호 유가족들의 고통까지 함께 위로하고자 하십니다.	이곳 주민들도 자신들의 고통만으로도 버거울텐데 세월호 유가족들의 고통까지 함께 위로하고자 하십니다 ...	Korean	1	0	neutral
4983	PROCESSED	세월호 수색종료...	세월호 수색종료 . . ...	Korean	1	0	neutral
4988	PROCESSED	추운날씨에도 광화문광장에서 진실을 알리려 애써주시는 촛불 시민들... 감사합니다... #세월호 #바꾸세	추운날씨에도 광화문광장에서 진실을 알리려 애써주시는 촛불 시민들 . . ... 감사합니다 . . ... #세월호 #바꾸세...	Korean	1	0	neutral
4989	PROCESSED	11/6 <우리의 하루> 광화문, 국회 앞, 청운동 농성장 하루 소식 → 옆으로 밀어보기 #세월호	11/ 6 <우리의 하루 > 광화문 , 국회 앞 , 청운동 농성장 하루 소식 → 옆으로 밀어보기 #세월호...	Korean	0.999994	0	neutral
4994	PROCESSED	[광화문 촛불] "우리가 저마다 힘에 겨운 인생의 무게로 넘어질 때 그 순간이 바로 우리들의 사랑이 필요한 거죠" 이소선 합창단에서 멋진 노래로 따뜻한 마음 나눠주고 계십니다 smile 이모티콘:) #세월호	[광화문 촛불 ] "우리가 저마다 힘에 겨운 인생의 무게로 넘어질 때 그 순간이 바로 우리들의 사랑이 필요한 거죠" 이소선 합창단에서 멋진 노래로 따뜻한 마음 나눠주고 계십니다 smile 이모티콘 : ) #세월호...	Korean	0.999996	0	neutral
4995	PROCESSED	세월호 집회에 참여햇다는 증거를 찾기 어렵다고 판단한 경찰이 집회참가자가 입었던 옷을 압수수색하겠다며 집으로 들이닥쳤습니다. 이런 사건으로 이렇게나 쉽게 영장을 발부해주는 법원과 판사도 문제가 있습니다. 영장발부가 자판기를 통해 이루어지는것도 아니고... 세월호참사 희생자들을 추모했던 검경의 탄압이 점점 더 노골적으로 이루어지는 것 같습니다..	세월호 집회에 참여햇다는 증거를 찾기 어렵다고 판단한 경찰이 집회참가자가 입었던 옷을 압수수색하겠다며 집으로 들이닥쳤습니다 ... 이런 사건으로 이렇게나 쉽게 영장을 발부해주는 법원과 판사도 문제가 있습니다 ... 영장발부가 자판기를 통해 이루어지는것도 아니고 . . ... 세월호참사 희생자들을 추모했던 검경의 탄압이 점점 더 노골적으로 이루어지는 것 같습니다 . ...	Korean	1	-0.675	negative
5003	PROCESSED	<11/13(목) 세월호 주요일정>	< 11/ 13 (목 ) 세월호 주요일정 >...	Korean	1	0	neutral
5017	PROCESSED	11/9 <우리의 하루> 광화문, 국회 앞 농성장 하루 소식 → 옆으로 밀어보기 #세월호	11/ 9 <우리의 하루 > 광화문 , 국회 앞 농성장 하루 소식 → 옆으로 밀어보기 #세월호...	Korean	0.999993	0	neutral
5021	PROCESSED	#세월호 #바꾸세	#세월호 #바꾸세...	Korean	1	0	neutral
5022	PROCESSED	세월호 1등 항해사를 바꿔치기 했군. 국정원작원으로 의심되든 1등항해사가 다른 인물로 나타났다. 그리고 기관의 특수화학약품 처리반도 그리될까?	세월호 1등 항해사를 바꿔치기 했군 ... 국정원작원으로 의심되든 1등항해사가 다른 인물로 나타났다 ... 그리고 기관의 특수화학약품 처리반도 그리될까 ?...	Korean	1	0	neutral
5029	PROCESSED	11/13 <우리의 하루> → 옆으로 밀어보기 #세월호	11/ 13 <우리의 하루 > → 옆으로 밀어보기 #세월호...	Korean	0.999987	0	neutral
5030	PROCESSED	지난 1일 세월호 참사 200일을 맞아 공개된 특집 다큐 '정부와 검찰은 밝히지 못하는 세월호의 진실' 영상이 온라인상에서 화제가 되고 있습니다. '진실은 침몰하지 않는다'는 부제의 이 영상은 3일 유튜브와 페이스북 등 SNS에서 널리 공유되고 있다는군요. http://omn.kr/aq15	지난 1일 세월호 참사 200일을 맞아 공개된 특집 다큐 '정부와 검찰은 밝히지 못하는 세월호의 진실' 영상이 온라인상에서 화제가 되고 있습니다 ... '진실은 침몰하지 않는다'는 부제의 이 영상은 3일 유튜브와 페이스북 등 SNS에서 널리 공유되고 있다는군요 ... http ://omn.kr/aq15...	Korean	0.99683	-0.15	negative
5031	PROCESSED	참사 200일, 세월호 생존 학생의 편지	참사 200일 , 세월호 생존 학생의 편지...	Korean	1	0	neutral
5034	PROCESSED	[#세월호 200일] 가족들이 맨 앞에 자리하셨어요. 아직 돌아오지 못한 9분이 계시기에 오늘의 추모식은 온전한 추모일 수 없습니다. 특별법 제정으로 이제 막 진실을 향한 첫걸음을 뗐을 뿐입니다.	[#세월호 200일 ] 가족들이 맨 앞에 자리하셨어요 ... 아직 돌아오지 못한 9분이 계시기에 오늘의 추모식은 온전한 추모일 수 없습니다 ... 특별법 제정으로 이제 막 진실을 향한 첫걸음을 뗐을 뿐입니다 ...	Korean	1	0	neutral
5037	PROCESSED	[속보]정부, ‘세월호 수색작업 종료’ 발표	[속보 ]정부 , ‘세월호 수색작업 종료’ 발표...	Korean	1	0	neutral
5040	PROCESSED	#세월호 희생자를 위한 기억공간에는 희생자들을 추모하는 종이배 와 노란리본이 전시되어 있고 한쪽 벽에는 부모님들이 쓴 편지와 희생자들이 살아 숨쉬며 날아가는 것을 표현한 노란별과 노란나비가 꾸며져 있습니다.	#세월호 희생자를 위한 기억공간에는 희생자들을 추모하는 종이배 와 노란리본이 전시되어 있고 한쪽 벽에는 부모님들이 쓴 편지와 희생자들이 살아 숨쉬며 날아가는 것을 표현한 노란별과 노란나비가 꾸며져 있습니다 ...	Korean	1	0.6	positive
5043	PROCESSED	#세월호		Korean	1	0	neutral
5044	PROCESSED	16일 도봉416약속지킴이 첫 행동 세월호 참사를 잊지 않겠다 진실이 밝혀질때까지 노란리본을 달고 다니겠다는 의미로 자신이 달고 다니는 노란리본과 함께 sns에 글을 올렸습니다	16일 도봉416약속지킴이 첫 행동 세월호 참사를 잊지 않겠다 진실이 밝혀질때까지 노란리본을 달고 다니겠다는 의미로 자신이 달고 다니는 노란리본과 함께 sns에 글을 올렸습니다...	Korean	1	0	neutral
5046	PROCESSED	11일 오후 서울 광화문광장 세월호 농성장 앞. 농성장을 철거하겠다고 달려드는 어버이연합, 한겨레청년단 등 보수단체 회원들...12일 오늘도 농성장 철거를 위해 광화문광장에 모이기로 하면서 또 다시 충돌이 우려됩니다.	11일 오후 서울 광화문광장 세월호 농성장 앞 ... 농성장을 철거하겠다고 달려드는 어버이연합 , 한겨레청년단 등 보수단체 회원들 . . ... 12일 오늘도 농성장 철거를 위해 광화문광장에 모이기로 하면서 또 다시 충돌이 우려됩니다 ...	Korean	1	-0.525	negative
5047	PROCESSED	<11/19(수) 세월호 주요일정>	< 11/ 19 (수 ) 세월호 주요일정 >...	Korean	1	0	neutral
5067	PROCESSED	국회 본회의에서 ‘세월호 3법’ 통과 직후...	국회 본회의에서 ‘세월호 3법’ 통과 직후 . . ...	Korean	1	0	neutral
5073	PROCESSED	세월호 사고난이후 세월호 팔찌를 항상 차고 다니네여.. 진짜머싯는듯!!	세월호 사고난이후 세월호 팔찌를 항상 차고 다니네여 . ...	Korean	1	0	neutral
5078	PROCESSED	#세월호 #바꾸세	#세월호 #바꾸세...	Korean	1	0	neutral
5079	PROCESSED	세월호 인양 포기 '	세월호 인양 포기 '...	Korean	1	0	neutral
5080	PROCESSED	6~~~세월호 304 잊지않을게	6~~~세월호 304 잊지않을게...	Korean	1	0	neutral
5083	PROCESSED	#세월호 의 실질적 소유자가 국정원임을 거의 확신 하셨던 이재명 성남시장님..	#세월호 의 실질적 소유자가 국정원임을 거의 확신 하셨던 이재명 성남시장님 . ...	Korean	1	0	neutral
5084	PROCESSED	월간중앙의 < #양우공제회 >관련 기사를 보니 세월호 주인이 국정원 일수도 있겠다 싶군요	월간중앙의 < #양우공제회 >관련 기사를 보니 세월호 주인이 국정원 일수도 있겠다 싶군요...	Korean	1	0	neutral
5088	PROCESSED	세월호 사고난이후 세월호 팔찌를 항상 차고 다니네여.. 진짜머싯는듯!!	세월호 사고난이후 세월호 팔찌를 항상 차고 다니네여 . ...	Korean	1	0	neutral
5089	PROCESSED	올 크리스마스는 엘로우 그리스마스 어떠세요? 세월호 참사를 기억하고, 철저한 진상규명과 책임자처벌, 안전대책을 마련하고, 유가족과 아픔을 공유하는 따뜻한 크리스마스. 바쁜 연말이지만 잊지 않겠습니다. #세월호	올 크리스마스는 엘로우 그리스마스 어떠세요 ?... 세월호 참사를 기억하고 , 철저한 진상규명과 책임자처벌 , 안전대책을 마련하고 , 유가족과 아픔을 공유하는 따뜻한 크리스마스 ... 바쁜 연말이지만 잊지 않겠습니다 ...	Korean	1	0.342857	positive
5098	PROCESSED	*세월호 인양촉구 청원운동*	*세월호 인양촉구 청원운동*...	Korean	1	0	neutral
5102	PROCESSED	세월호 인양촉구 범국민 청원 운동	세월호 인양촉구 범국민 청원 운동...	Korean	1	0	neutral
5114	PROCESSED	세월호 유가족들이 돈 요구를 했다며 또 유언비어 살포중?	세월호 유가족들이 돈 요구를 했다며 또 유언비어 살포중 ?...	Korean	1	0	neutral
5122	PROCESSED	어서 돌아오세요. #세월호		Korean	1	0	neutral
5130	PROCESSED	http://t.co/HNBMbE398R #세월호 #바꾸세	http ://t.co/HNBMbE398R #세월호 #바꾸세...	Korean	0.940838	0	neutral
5131	PROCESSED	세월호 참사를 기억하기 위한 달력이 나왔습니다. 달력의 이름은 '살아라, 그리고 기억하라'...나희덕 시인이 지었다고 합니다. 휴일이 의미 없는 유가족들의 마음을 헤아려 공휴일 표시를 하지 않았다고 하네요. 기사>>	세월호 참사를 기억하기 위한 달력이 나왔습니다 ... 달력의 이름은 '살아라 , 그리고 기억하라' . . ... 나희덕 시인이 지었다고 합니다 ... 휴일이 의미 없는 유가족들의 마음을 헤아려 공휴일 표시를 하지 않았다고 하네요 ...	Korean	1	0	neutral
5132	PROCESSED	이곳은 참 따뜻합니다... 사랑이 모여있는 곳이니까요... 광화문 7시 세월호 추모미사... 어서어서 오세요^^	이곳은 참 따뜻합니다 . . ... 사랑이 모여있는 곳이니까요 . . ... 광화문 7시 세월호 추모미사 . . ... 어서어서 오세요 ^ ^...	Korean	1	0	neutral
5142	PROCESSED	#세월호 #바꾸세 #하울림	#세월호 #바꾸세 #하울림...	Korean	1	0	neutral
5144	PROCESSED	“하필 왜 저를 붙들고 그렇게 천연덕스레 연기를 하셨나요?” 세월호 유가족 박순미씨가 청와대에서 다시 박 대통령을 만나면 이렇게 묻고 싶다며 인터뷰했습니다.	“하필 왜 저를 붙들고 그렇게 천연덕스레 연기를 하셨나요 ?”... 세월호 유가족 박순미씨가 청와대에서 다시 박 대통령을 만나면 이렇게 묻고 싶다며 인터뷰했습니다 ...	Korean	0.966964	0	neutral
5145	PROCESSED	“어깨 감싸며 세월호 진상규명 약속… 박 대통령의 그 말을 믿었는데…”	“어깨 감싸며 세월호 진상규명 약속… 박 대통령의 그 말을 믿었는데…”...	Korean	1	0	neutral
5149	PROCESSED	박근혜 대통령은 지난 5월16일 세월호 유족들을 청와대에서 만나 “언제든 유가족들을 다시 볼 것”이라고 약속했다.(사진) 하지만 박 대통령은 그날 이후 지금까지 유족들을 다시 만나지 않았다.	박근혜 대통령은 지난 5월16일 세월호 유족들을 청와대에서 만나 “언제든 유가족들을 다시 볼 것”이라고 약속했다 . (... 사진 ) 하지만 박 대통령은 그날 이후 지금까지 유족들을 다시 만나지 않았다 ...	Korean	1	0.39	positive
5165	PROCESSED	박근혜 씨 이런식으로 국가 운영하려거든 퇴진해야...[세월호 생존 여학생 자살 시도, 생명엔 지장 없어	박근혜 씨 이런식으로 국가 운영하려거든 퇴진해야 . . . [... 세월호 생존 여학생 자살 시도 , 생명엔 지장 없어...	Korean	1	0	neutral
5169	PROCESSED	그리고 건우 어머님 생신 축하 드립니다~ #세월호 #바꾸세	그리고 건우 어머님 생신 축하 드립니다~ #세월호 #바꾸세...	Korean	1	0	neutral
5174	PROCESSED	잊지 않겠습니다.' 여기 세월호 사건을 잊지 않기 위해 분투하는 사람들의 이야기가 있습니다	잊지 않겠습니다 .'... 여기 세월호 사건을 잊지 않기 위해 분투하는 사람들의 이야기가 있습니다...	Korean	1	0	neutral
5178	PROCESSED	잊지않을게' 세월호 추모문화제>	잊지않을게' 세월호 추모문화제 >...	Korean	1	0	neutral
5180	PROCESSED	엊그제 저녁 강남역에서 세월호 진상규명 촉구 서명을 받고 있는 분들을 응원하러 가서 30분 정도 칼바람을 맞고 서있었더니 바로 감기에 걸렸습니다. 서명지기들은 매일 그런 추위에 2시간씩이나 길거리에서 시민들에게 호소하고 있습니다.	엊그제 저녁 강남역에서 세월호 진상규명 촉구 서명을 받고 있는 분들을 응원하러 가서 30분 정도 칼바람을 맞고 서있었더니 바로 감기에 걸렸습니다 ... 서명지기들은 매일 그런 추위에 2시간씩이나 길거리에서 시민들에게 호소하고 있습니다 ...	Korean	1	0.45	positive
5181	PROCESSED	오늘 저녁에는 시청광장에서 촛불문화제가 열리고 있답니다. 엊그제보다 더 추운 날씨임에도 많은 시민들이 모여서 세월호 유가족들을 위로하며 아픔을 나누고 있습니다.	오늘 저녁에는 시청광장에서 촛불문화제가 열리고 있답니다 ... 엊그제보다 더 추운 날씨임에도 많은 시민들이 모여서 세월호 유가족들을 위로하며 아픔을 나누고 있습니다 ...	Korean	1	0	neutral
5184	PROCESSED	#세월호 실종자 양승진 교사 아내 유백형 씨, 8개월째 기약 없는 기다림...	#세월호 실종자 양승진 교사 아내 유백형 씨 , 8개월째 기약 없는 기다림 . . ...	Korean	1	0	neutral
5192	PROCESSED	12/24 저녁 7시, 안산 합동분향소 #세월호	12/ 24 저녁 7시 , 안산 합동분향소 #세월호...	Korean	1	0	neutral
5194	PROCESSED	슬픈 14년을 희망15년을 함께 보내자는 의미에서 #세월호 304명의 유가족 분들이 시민들을 초대 했습니다.	슬픈 14년을 희망15년을 함께 보내자는 의미에서 #세월호 304명의 유가족 분들이 시민들을 초대 했습니다 ...	Korean	1	0	mixed
5198	PROCESSED	#세월호 #박은희 #유예은 #신학자 #곁에머물다	#세월호 #박은희 #유예은 #신학자 #곁에머물다...	Korean	1	0	neutral
5202	PROCESSED	<오마이뉴스>는 올 한해 우리를 웃기고 울린 '말'을 모아봤습니다. 세월호 참사와 프란치스코 교황 방한 등 정신없이 쏟아진 이슈 속에서 최종 10개를 선정했는데 고승덕 전 서울시 교육감후보의 "미안하다" 절규가 최다추천을 받았습니다. '2014 올해의 말말말' 더 보시려면 http://omn.kr/b5e7	<오마이뉴스 >는 올 한해 우리를 웃기고 울린 '말'을 모아봤습니다 ... 세월호 참사와 프란치스코 교황 방한 등 정신없이 쏟아진 이슈 속에서 최종 10개를 선정했는데 고승덕 전 서울시 교육감후보의 "미안하다" 절규가 최다추천을 받았습니다 ... ' 2014 올해의 말말말' 더 보시려면 http ://omn.kr/b5e7...	Korean	0.997045	0	neutral
5203	PROCESSED	광화문 #세월호 촛불 <진실을 향한 걸음> 봄눈별 님의 연주로 시작했어요. 오늘은 따끈따끈한 가래떡과 함께 합니다. 광장으로 어서들 오세요.	광화문 #세월호 촛불 <진실을 향한 걸음 > 봄눈별 님의 연주로 시작했어요 ... 오늘은 따끈따끈한 가래떡과 함께 합니다 ... 광장으로 어서들 오세요 ...	Korean	1	0	neutral
5205	PROCESSED	오늘은 안산에서도 가족들과 함께 하는 문화제가 열립니다. 올 한 해 #세월호 가족이 되어주셨던 많은 분들, 크리스마스 이브에도 함께 해주세요 smile 이모티콘:)	오늘은 안산에서도 가족들과 함께 하는 문화제가 열립니다 ... 올 한 해 #세월호 가족이 되어주셨던 많은 분들 , 크리스마스 이브에도 함께 해주세요 smile 이모티콘 : )...	Korean	0.999995	0.3	positive

## Sheet: t3all_Phrases
개수 : Phrase Mentions Sentiment +/-	Phrase Mentions Sentiment +/-							50			1
Phrase	negative	neutral	positive	총합계
병	1			1
가로막고		2		2
가시화되고		1		1
가족을 잃은	2			2
가짜	5			5
간절히		3		3
간직하고			1	1
갇혀	4			4
감금	1			1
감동의			2	2
감사드리며		2		2
감사의			3	3
감사했습니다			1	1
감사히			1	1
감옥	1			1
감옥에	1			1
강압적	1			1
강제	3			3
강제 철거한	1			1
갖춰야		1		1
개정안이 통과되면		1		1
거듭나길			1	1
거세질		1		1
거장			1	1
거절하고	1			1
거짓	1			1
거짓된	1			1
거짓말을	2			2
거칠게	1			1
걱정도	1			1
건강과			1	1
건강하게			3	3
건강하고			1	1
건강하시고		2	1	3
건전하게			1	1
겁이		1		1
격려			2	2
격렬한	1			1
견인하는			3	3
결함	1			1
결혼을 한			1	1
경악을	1			1
경제혁신			1	1
경치를		1		1
경험을 했다		1		1
계약을 맺었고		1		1
고개를 숙였다		1		1
고개숙여	1			1
고귀한			2	2
고급		1		1
고마운 마음을			1	1
고맙게		1		1
고맙고			7	7
고맙습니다			12	12
고발키로	1			1
고발하는	1			1
고발한	2			2
고비가 될	1			1
고수를			1	1
고의성이	1			1
고통 받고 있는	1			1
고통과	2			2
고통의	3			3
고통이	1			1
곱게			1	1
공감을		1		1
공격하는	2			2
공동		3		3
공동체			2	2
공무집행방해	1			1
공신이		1		1
공유하고			1	1
공익을 위한		2		2
공평하고			1	1
공황	1			1
과감하게		1		1
과감히		1		1
과오를	1			1
관심			5	5
관용을		1		1
괜찮다		1		1
괴롭힐	1			1
교감을		1		1
교류는			1	1
교류를		1		1
구속됐습니다	1			1
구속영장을 신청했습니다		1		1
구속영장을 청구했지만		1		1
구속하고	1			1
구조활동을		2		2
구출된		1		1
구출을	1			1
구출한			2	2
구현될		1		1
국가를 위해			1	1
국민을 보호하는			1	1
국민을 속이는	1			1
국민을 위한			1	1
국민을 위해			1	1
국민이 바라는		1		1
국민적 합의가			1	1
국회를 통과한		1		1
권합니다			1	1
궤변을		1		1
귀감이		1		1
귀엽게		1		1
귀한			1	1
규탄	2			2
규탄하는	1			1
그만두고		1		1
극복			1	1
극적			1	1
급급한	1			1
기가 막힌		1		1
기대합니다		1		1
기도하는		1		1
기도합니다			9	9
기만하는	1			1
기부			2	2
기부가			1	1
기부를			2	2
기쁘게			1	1
기적의		1		1
깊은 감사를			2	2
깨끗하게			1	1
깨닫고		1		1
깨달음을			1	1
꺼려하는	1			1
꽃			1	1
꽃다운		1		1
꽃을			2	2
꾸며져			1	1
꿈꾸며		1		1
꿰찼다			1	1
나날을		1		1
나라를 위해			1	1
나몰라라		1		1
나아가야			1	1
난무하는	1			1
난입한	1			1
남용	3			3
낭비를	1			1
내란음모	1			1
내몰고		1		1
노골적으로	3			3
노래하는			1	1
노출되어	2			2
논란은	1			1
논란을 일으켰던	2			2
논란이 일고	1			1
논란이 일고 있습니다	2			2
누리는			1	1
눈물	15			15
눈물만	5			5
눈물을 흘리며	1			1
눈물이	10			10
다같이		1		1
다양한 프로그램			2	2
다정하게			2	2
다짐도		1		1
다툼이	1			1
단단히		2		2
담배		1		1
답답하다	4			4
답답한	2			2
당당히			3	3
당하고	2			2
당한	2			2
당할		1		1
당해	1			1
당했다	1			1
당했다는	1			1
대단한			3	3
대비하기			1	1
대비한			1	1
대상을			1	1
대책		4		4
대책 마련		1		1
대충		1		1
대통령 퇴진	1			1
대표하는			2	2
대학살	3			3
대화를 통해		1		1
더러운	5			5
더불어			3	3
덕분으로		1		1
데 집중했다			1	1
도망가는	1			1
도움을 준			1	1
도의적 책임을		1		1
돌아가신	4			4
돌파		1		1
돕고		1		1
돕기			1	1
돕다		1		1
동참을		1		1
동참했다		1		1
되찾고		1		1
두루			1	1
두루 갖춘			1	1
듬뿍			1	1
듯 합니다		3		3
등을 요구했다		1		1
따뜻하고			2	2
떨게한	1			1
뛰어넘었다			1	1
뜨거운 눈물을	1			1
뜻을 담은		1		1
루머를		1		1
리더십이			1	1
마련돼야		1		1
마련하겠다고			1	1
마련하고		2		2
마련한		1		1
마음껏			1	1
마음을 담은		1		1
막강한		4		4
막말	2			2
만나는		2		2
만전을		1		1
많은 격려와			1	1
많은 관심			1	1
많은 관심과			2	2
많은 노력을		1		1
말도 통하지 않는	1			1
말라고		7		7
말을 잃었다		2		2
맛			1	1
맛있게		1		1
맛있는			1	1
망언을	1			1
맞이하여			1	1
맞이한			1	1
맹목적		1		1
멋있다			1	1
멋지다			1	1
면밀히		1		1
면죄부를 주는		1		1
명복을 빌며		5		5
명복을 빕니다	9			9
명예를 훼손한	1			1
모시고		1		1
모욕하는	1			1
모욕한	2			2
모자라서	1			1
모자랄	1			1
목소리가 커지고 있습니다		1		1
목숨을 끊은	1			1
목숨을 바친		1		1
몸살을 앓고 있다	1			1
못하게	5			5
못하다가		1		1
못하면	1	1		2
못하지만		2		2
못한다는		1		1
못할망정	2			2
못했고	3			3
못했더라도	1			1
못했습니다		3		3
무기력하게	1			1
무기징역을	1			1
무너진	1			1
무너진다	1			1
무너집니다	1			1
무력화	3			3
무력화하는	1			1
무리하게		1		1
무리한	1			1
무분별한	2			2
무사히			8	8
무섭다	2			2
무시하고	4			4
무시한	1			1
무죄를 선고받았습니다		1		1
무차별	1			1
문제 삼았다		1		1
문책		1		1
물러났다		1		1
물의를 일으킨	1			1
미래			2	2
미래는			1	1
미모의			1	1
미안하다는		1		1
미안한		4		4
미안해	9			9
미운	1			1
미처	2			2
미쳤다	1			1
미흡한	1			1
민감한	1			1
믿습니다			7	7
믿을			3	3
믿음이			1	1
바란다는			2	2
바탕으로			1	1
박차를		1		1
반가운			1	1
반갑게		1		1
반대를	1			1
반대하는	1			1
반대하면	1			1
반박		2		2
반성해라	2			2
받아들여		2		2
발굴을		1		1
발전한다			1	1
밝은			1	1
밝혔고		1		1
방관한	1			1
방만한	1			1
방해를	3			3
방해한	1			1
배려하고			1	1
버티고			2	2
벅차다		1		1
범인을	2			2
법을 위반하는	3			3
변질	2			2
변함없는			1	1
병든	1			1
보도가		1		1
보상받은			1	1
보완하고		1		1
보장된			2	2
보장하기			1	1
보전할			1	1
보호		2	1	3
보호하고			1	1
보호하는			1	1
보호해			1	1
복			3	3
복원이		1		1
본색을		1		1
부귀영화를		1		1
부끄러운	4			4
부끄럽게	1			1
부끄럽다	2			2
부당한	1			1
부도덕한	1			1
부러운			1	1
부상을 당한	1			1
부실	2			2
부인하고	1			1
부작용은	1			1
부정선거	15			15
부정하고	2			2
부정하려는		1		1
부정한	1			1
부족하고	1			1
부족해	1			1
부지런히			1	1
부활이			2	2
북돋아			1	1
분노가	6			6
분노를	4			4
분노를 금할	1			1
분열이	1			1
분을 삭이지 못했다		1		1
분통을 터뜨렸다	1			1
불가능하다	1			1
불가피하게	1			1
불가피할		1		1
불똥이	1			1
불법으로	1			1
불법을	1			1
불법행위	1			1
불법행위를	1			1
불쌍한	2			2
불안감이	2			2
불안심리를	1			1
불안정한	1			1
불안하게	1			1
불안하고	2			2
불운한	1			1
불이 붙었다	1			1
불출마		3		3
불쾌감을	1			1
비겁한	1			1
비극의	1			1
비극이	1			1
비난이	2			2
비난한		1		1
비리가	1			1
비리와	1			1
비상이 걸렸다		1		1
비참한	1			1
비판이	2			2
비판해		1		1
비하		2		2
빈곤한	1			1
빌며			1	1
빌미를		1		1
빕니다			8	8
빙자한	2			2
빼앗긴	1			1
뻔뻔한	1			1
뻔하다		2		2
사건도		1		1
사건이 일어난		1		1
사고가	12			12
사과		2		2
사기	4			4
사랑과			1	1
사랑스러운			1	1
사랑해			2	2
사망한	3			3
사상자가	1			1
사의를 표명한		2		2
사주를 받고		1		1
사퇴를	3			3
사퇴를 포함한	1			1
사퇴할	1			1
사투를	2			2
사형	5			5
사형을	1			1
사회적 책임을		1		1
사후		1		1
살리고			2	2
살리는			1	1
살인	2			2
살해한	1			1
삼가 고인의 명복을	5			5
상처를 입은	1			1
상큼한			1	1
새로운 나라가			1	1
새로운 시대를		3		3
색다른		1		1
생각을 담은		1		1
생생한			3	3
생일			3	3
생일 축하해요			1	1
생일을			1	1
석연치	4			4
선동하고	1			1
선물			1	1
선진국		3	1	4
설			4	4
설명을 덧붙였다		1		1
성공하는			1	1
성사시켜			1	1
성탄		1		1
세상을 떠나다니	1			1
세상을 떠난	1			1
세상을 바꾸는			1	1
세월이 흘러		1		1
세월호 선장		5		5
세월호 참사	125			125
세월호 침몰	27			27
세찬 비바람이	1			1
소감			3	3
소개된		1		1
소름	1			1
소박한			1	1
소중하고		1		1
소홀히		1		1
속속		2		2
속이고		1		1
손꼽아			1	1
손상을	1			1
손잡고		1		1
솔직히		5		5
수가 없어		2		2
수상			5	5
수상을			1	1
수상하며		1		1
순간 울컥했다	1			1
순수한			1	1
순진한		2		2
순환을		1		1
순환이		1		1
숨져	1			1
숨진	5			5
쉴		2		2
슬픈	9			9
승리할			1	1
승진시키는		1		1
시상식		1		1
시선을 보내고 있다		1		1
시신	6			6
시신이	1			1
시원한		2		2
시위		8		8
시위는		1		1
시위를	5			5
시인했다		1		1
시작됐으며		1		1
시작하게		1		1
시작하는		4		4
신기해		1		1
신나게			1	1
신념을			1	1
신속하게		3		3
실력이			1	1
실망감이	1			1
실망과	1			1
실망할	1			1
실종	4			4
실천하는			1	1
실천하자			1	1
실패로		1		1
실패해	1			1
실패했던	1			1
실현되기를			1	1
싫다	2			2
싫어하는	2			2
싫으면		1		1
심각한	3			3
심각한 문제	1			1
심사위원대상을			1	1
심하게	2			2
심해서	1			1
싸우고		6		6
싸우지	1			1
싸움을	2			2
싸움이	1			1
싸워야		3		3
쓰레기	7			7
쓸쓸한		1		1
쓸쓸히	1			1
씁쓸하다		1		1
아끼는		1		1
아니냐는 비판도	2			2
아쉬움이		1		1
아울러			1	1
아픈	4			4
악랄한	2			2
악마	1			1
악물고		1		1
악용하는	3			3
악재를	1			1
악화되는	1			1
악화로	1			1
안녕을			1	1
안된다는	2			2
안아주고		1		1
안전하고		1		1
안전하다			1	1
안전한 사회를			2	2
안타깝게		2		2
안타깝고	3			3
압력	1			1
압력이	1			1
앞장서			1	1
약속했다		1		1
약속했습니다			3	3
어두운		2		2
어떡해		2		2
어려운 이웃들이	1			1
어려워져	1			1
어려워질		1		1
어렵고	1			1
어렵다고		2		2
어렵다는	1			1
어렵지만		1		1
어이없고	1			1
어찌해야 할까요	2			2
억울하게	2			2
억울한	6			6
엄중한 처벌을	1			1
엄포를	1			1
엄하게	2			2
여행을		1		1
연루된		2		2
연휴			1	1
열어주는		3		3
열정과			1	1
염원하는		1		1
영감을 받아			1	1
영웅이			1	1
예방			1	1
예쁘게			1	1
예쁜		3		3
예술			1	1
올바른			3	3
옹호하고			1	1
완벽한			1	1
완성한			1	1
왜곡된	1			1
왜곡하고	1			1
외로운	1			1
외면하고	4			4
외면한	1			1
외압이		3		3
욕	1			1
욕설을	2			2
욕설을 하는	1			1
욕을	2			2
욕하는	4			4
용기			1	1
용기를		5		5
용서할		1		1
우려스러운	1			1
우려할		1		1
우스꽝스러운		1		1
우아한 거짓말		1		1
울며	1			1
울어도			2	2
울었다	1			1
울음이		1		1
웃고		5		5
웃기는			4	4
웃을		1		1
웃음도			1	1
원동력이			1	1
원한을	2			2
월등한			1	1
위기는	1			1
위대한			2	2
위로	4			4
위로가		2		2
위로를			6	6
위로의			3	3
위로하는			3	3
위반을	1			1
위반하고	5			5
위반하는	1			1
위반한	3			3
위법한		3		3
위법행위를	1			1
위험하다	2			2
유리한			1	1
유리한 위치를			1	1
유머가		1		1
유연성을			1	1
유일한			2	2
유지되는			1	1
유출	1			1
유출된	2			2
유해		1		1
육성을			1	1
음모가	2			2
응원을			1	1
응원의		3		3
응원하기			1	1
응원하는			1	1
응원하러		2		2
응원하며			1	1
응원합니다			11	11
응원해			2	2
의문을	1			1
의문이	2			2
의심된다		1		1
의심이	2			2
의심하게	1			1
의심하고	1			1
의혹의	1			1
의혹이 제기됐습니다		1		1
이겨낼			1	1
이기고		1		1
이길			1	1
이끌어			2	2
이끌어내고			1	1
이끌었습니다			1	1
이래저래		1		1
이루어		1		1
이루어질		1		1
이룬			2	2
이뤄져야			1	1
이뤄지길		1		1
이상	15			15
이상한		11		11
이어지기를			1	1
인기를 끌고 있다			1	1
인연이			1	1
인재		1		1
인재를			2	2
인적 쇄신을			1	1
인정됐다			1	1
인정받았다			1	1
일방적으로	2			2
잃어	3			3
잃었습니다	1			1
잃은	20			20
입성을		1		1
자랑스런		2		2
자리를 지켰습니다			1	1
자살한	5			5
자상한			1	1
자연스럽게		2		2
자해	1			1
잔인한	2			2
잘되는		1		1
잘못뽑아서	1			1
잘못이고	4			4
잘못이다	2			2
잘못하면		2		2
잘하네요			1	1
잘한			1	1
잘해			1	1
잡아먹고	1			1
장례를	1	1		2
장학금을			1	1
재기			1	1
재능			1	1
재빨리			2	2
저질렀는데	1			1
적나라하게	2			2
적법한			1	1
적절한 치료를			1	1
전쟁이	1			1
전투를	3			3
절박한	1			1
절절한			1	1
젊은		17		17
접전을 벌여		1		1
정부를 비판하는	1			1
정상적으로		1		1
정상화			1	1
정상화를		1		1
정성껏			1	1
정의로운		4		4
정이			2	2
정이 간다			1	1
정확하게			3	3
제고하고		1		1
제공하는		1		1
제한하고	1			1
조사를 받고 있습니다		1		1
조사를 받았고		1		1
조사를 받았다		1		1
조사를 받았다고		1		1
조사를 받았습니다		1		1
조속한		1	1	2
조의를 표하며	1			1
조작	8			8
조작한	1			1
조화			1	1
존경을			1	1
존경하는		4		4
존엄			1	1
존중하고			3	3
존중하는			1	1
좋겠네요			2	2
좋겠다			11	11
좋겠다는		1		1
좋네요			2	2
좋다고			1	1
좋습니다			2	2
좋아		1	1	2
좋아서			1	1
좋아요			2	2
좋아하고			1	1
좋아할		1		1
좋아했던		2		2
좋았고			1	1
좋았습니다			1	1
좋은 거		1		1
좋은 것			1	1
좋은 일이			1	1
좋을 것			1	1
죄	3			3
죄송하고	2			2
죄송합니다	20			20
주도하며			1	1
주목 받고 있다			1	1
주목을			1	1
죽거나	2			2
죽고	4			4
죽는	1			1
죽어	2			2
죽어서	2			2
죽여	1			1
죽은	15			15
죽을	2			2
죽음에	6			6
죽음이		8		8
죽이고	2			2
죽이려고	1			1
죽일	2			2
준비한		1		1
중단된		2		2
중심이 돼			1	1
중요한 것은			2	2
중점을 둔			1	1
즐거운			1	1
즐겁게			3	3
즐겁다			1	1
즐기는		2		2
증세를 보이는	1			1
지겹다	1			1
지구온난화를	1			1
지원금		1		1
지원받고			1	1
지원을 받아			1	1
지원을 위해			1	1
지원하는		1		1
지적에	1			1
지적이 나왔다	1			1
지적했다		2		2
지지		4		4
지지 않는			1	1
지지를		4		4
지지율		4		4
지지자			1	1
지켜			1	1
지켜낼		1		1
지켜주고		2		2
지휘한		1		1
진실			21	21
진실규명을			3	3
진심			8	8
진심 어린			1	1
진심어린			2	2
진심을			3	3
진절머리가	1			1
진정성			3	3
진지한			1	1
질타를	1			1
질타를 받은		1		1
집요한	1			1
짜증이	1			1
차단	1			1
착한			1	1
참는		1		1
참사가	16			16
참상을	1			1
참여하는		1		1
참여해			1	1
창피해서	1			1
채 발견됐다		1		1
책임을 지고	1			1
책임을 지는	2			2
처벌을	1			1
처벌이	1			1
철거를	2			2
청사진을		1		1
초대			5	5
초석이		1		1
촛불시위	2			2
총을	2			2
최고			5	5
최고의			2	2
최대의			1	1
최루탄을	1			1
최선을 다하는			1	1
최선을 다할			1	1
최선의			2	2
최악의	1			1
최초의			1	1
추락한	2			2
추진하도록		1		1
추진한다고		1		1
추천		3		3
축하와		1		1
충격과	1			1
충격을 받았다	1			1
충돌	4			4
충돌이		4		4
충분하다면			1	1
충분한		2		2
충분한 시간을		1		1
치료와			1	1
친구			8	8
친구들도			1	1
친구들이		3		3
친분이			1	1
친절한			1	1
친한			2	2
침몰	7			7
침몰하고	1			1
침입		1		1
큰 감동을			1	1
큰 도움이			2	2
큰 사고를	1			1
큰 효과를			1	1
키우면서			1	1
타결		9		9
타결될		2		2
타결을		1		1
타결했다		1		1
탄력			1	1
탄생			1	1
탄생한			1	1
탄압을	1			1
탄핵	2			2
테러를	1			1
통과된		1		1
통증이		1		1
통하는		1		1
퇴진	1			1
퇴진을	2			2
퇴진을 요구하는	1			1
투명하게			1	1
투신	1			1
특별한		1		1
특집		2		2
파격적이고			1	1
파괴하고	1			1
패배한	1			1
팬을			1	1
편하게		3		3
펼쳐지는		2		2
펼쳤다			1	1
평안을			1	1
평화롭게			1	1
포기하면서	1			1
폭넓은		2		2
폭력을 행사하거나	1			1
폭탄을		2		2
품격을		1		1
피해는	1			1
피해를 본	2			2
피해를 주는	1			1
피해야		1		1
필요한 사람들을		1		1
하소연을		1		1
한심한	1			1
함께하고		1		1
함께하는			8	8
함께한			4	4
함께할		1		1
합법적			1	1
항의	1	1		2
항의시위를	1			1
해결책이			1	1
해결하고		1		1
해결하려는			1	1
해결할			1	1
해맑게			1	1
해명을 못하고	1			1
해법을		1		1
해주세요		15		15
해치고	1			1
해킹	3			3
핵실험을	1			1
핵심이 될			1	1
행복과			1	1
행복하게			5	5
행복하길			2	2
행복할			1	1
향기가			1	1
허무하게	1			1
헛되지		3		3
헛된		1		1
현명한			3	3
혐의를 받고 있다		1		1
혐의를 받던		1		1
협박을	1			1
혹독한	1			1
혼란에	2			2
혼란이	1			1
화가 났다	1			1
화려한			1	1
화이팅			3	3
화재	1			1
화재가	1			1
화재가 발생한		1		1
화재를		1		1
확신하게		1		1
환영한다			1	1
활발히			1	1
회복될			1	1
회복을		1		1
횡설수설하고		1		1
후끈		1		1
후폭풍이	1			1
훌륭하게			2	2
훔친	1			1
희망과			1	1
희망은		2		2
희망이		5		5
희망하고			1	1
희생되는	1			1
희생된	13			13
힌트를			1	1
힘든	4			4
힘들	1			1
힘들게	2			2
힘들고		1		1
힘들다고	1			1
힘없고	1			1
힘을 모아야 할			1	1
힘입어			1	1
힘차게			2	2
ㅜㅜ	8			8
ㅠㅠ	23			23
총합계	959	503	542	2004

## Sheet: t3all_Entities
개수 : Entity Mentions Sentiment +/-	Entity Mentions Sentiment +/-							50			1
Entity	negative	neutral	positive	총합계
정	2	5		7
신		2	1	3
유		1		1
	285	789	55	1129
10316		1		1
10434		1		1
11597		1		1
11620		1		1
12924		1		1
14312		1		1
17342		1		1
23095		1		1
24816		1		1
30588		1		1
35526		1		1
38756	2			2
41211		1		1
45148		1		1
45884		1		1
54999		1		1
64783		1		1
65279		1		1
68388		1		1
85921		1		1
98595		1		1
98596		1		1
" ? ?"		1		1
" [생 ]광화문TV 세월호사건 진상규명촉구 촛불문화제_11.29"		1		1
" <아무 상처도 없는데 진단서를 뗄수 없습니다"		1		1
" 개표조작을 어떻게 알았지 ? 우리는 선거국에서 시키는 데로 했을 뿐이다 ."		1		1
" 그 놈이 그 놈이다"		1		1
" 세월호 연장전 돌입한다"		1		1
" 언제 터질지 모르는 나라"		1		1
" 잘 좀 계세요 !;"		1		1
"1절에 예수님께서 , 늘 기도하고 낙심하지 말아야 한다는 뜻으로 비유를 말씀하셨지만 , 8절에 보면 그러나 인자가 올 때에 , 세상에서 믿음을 찾아 볼 수 있겠느냐 ?"		1		1
"200명의 생사를 알 수 없는데 혼자 살기에는 힘에 벅차다 . 나에게 모든 책임을 지워달라 . 내가 수학여행을 추진했다"		1		1
"2013수18"		5		5
"OX퀴즈대회"		2		2
"So what ?"		1		1
"가만히 있으라"		1		1
"가슴이 아프고 눈물이 나서 . . ."	1			1
"각하"		1		1
"강정"		1		1
"거기있으면 안되니깐 빨리 나오세요ㅠㅠ"		1		1
"거위의 꿈"		1		1
"경찰의 최루액 살포 국제기준 위반"		1		1
"고사의 뜻을 밝혔으나 중요한 시기에 장기간 국정 중단을 막아야 한다는 대통령의 간곡한 당부가 있어 새로운 각오하에 임하기로 했다"		1		1
"고통스럽지만 진실을 알리기 위해 언론에 공개하는 것"		1		1
"과연 박근혜 정부가 세월호 이후 국민이 바라는 근본적인 변화를 이끌 의지가 있는지 의심하게 만든다"		1		1
"교감은 취소를 원한다"		1		1
"구조작업을 끝내고 인양은 포기하자는 결심을 내부적으로 했다"		1		1
"국가 개조에 마지막 힘을 다하고 필요 시 대통령에게 진언하겠다"		1		1
"국가가 언딘을 버렸고 , 또 언딘이 (인양작업을 ) 수주하는 순간 또 (유착 ) 의혹이 일어날 것"		1		1
"국민이 판단할 일"		1		1
"그동안 참았는데…이젠 한계 상황"		1		1
"그래도 우리 '오만과 편견'을 끝까지 사랑해 주실거죠 ? 그죠~"			1	1
"기막힌 사건에 어른으로서 침통하다 . 책임감을 느낀다"		1		1
"기억합니다 , 아무 것도 못했던 그 날을"		1		1
"김구 , 김일성이 세 보이니까"		1		1
"김씨가 혐의를 부인하고 있지만 , 녹취록 등 증거가 있어서 공소유지에는 문제가 없을 것"	1			1
"김현"		1		1
"꼼수단일화"		1		1
"끔직한 참사에도 불구하고 단지 뉴스청취자나 방관자로 전락해가고 있던 우리들에게 대학교수로서의 사회적 책임과 교육자로서의 소명을 각성시켜준 연세대교수들의 시국선언에 대해 감사의 뜻과 함께 지지를 선언한다"			1	1
"나 혼자 당신을 구하려 했는데 , 나에게 왜 이러냐"		1		1
"나는 물론이고 마지막에 한 사람만 남는 일은 없었으면 좋겠다 . 지금도 힘든데 그것까지 어떻게 감당하겠냐…"			1	1
"남의탓"		1		1
"내 아들 사랑해"			1	1
"내가 할 수 있는 한 가지"		1		1
"내탓"		1		1
"내탓입니다 . . ."		1		1
"늦게 합류해서 미안하다"		1		1
"단원고"		1		1
"담배 펴도 되냐"		1		1
"당선무효"		2		2
"당신의 가족은 안녕하십니까 ?"		1		1
"대리기사"		1		1
"돈벌게 해주겠다"		1		1
"동행"		1		1
"딸을 잃은 아비의 심정을 내가 어찌 이해할 수 있겠느냐"	1			1
"똑같은 불법 천막에는 똑같은 법이 적용돼야 할 것"		1		1
"모든 기독인이 조미선 씨만 같으면 좋겠다"			1	1
"뭐라도 하지 않으면 견딜 수없어 . ."		1		1
"미안하다"		1		1
"미안합니다 잊지않겠습니다"		2		2
"미안합니다"		1		1
"밀양"		1		1
"박 대통령은 세월호 사고 이후 국민께 국가 개조를 이루고 국민 안전 시스템을 만든다는 약속을 드렸고 , 이를 위해 시급히 추진해야 할 국정 과제가 산적해 있다"		1		1
"박근혜 대통령과 정치권이 유가족의 뜻이 반영된 세월호 특별법 제정에 나서야 한다"		1		1
"박근혜 대통령에게 팽목항에 추모 공원을 조성하자는 제안을 드릴 것"		1		1
"박근혜가 책임져라"		1		1
"박영선 대표께서 세월호 국정감사를 위해 고군분투하고 있다"		1		1
"박원순 서울시장은 진보정권이 출범하자마자 기다렸다는 듯이 서울광장 천막을 철거하는 등 보수진영에 대한 탄압을 당장 중단해야 한다"	1			1
"법과 상식이 무너지고 진실과 양심이 박제된 이 시대에 말입니다"		1		1
"보수진영 탄압"		1		1
"부모 흉탄 (凶彈 )에 잃어 . . ."	1			1
"부모들 자결해야"		1		1
"부정선거백서"		5		5
"부진정반작위죄"		1		1
"빨리 나와 ! 갑판으로 올라가 ! ! 라고"		1		1
"사고 소식을 듣고 목포와 진도에 있는 협력업체에게 사이트 (사고해역 )에 먼저 가 줄 것을 요구했다"		1		1
"사람도 점점 빠지고 , 빈 자리는 늘어만 가는 게 눈에 자꾸 보이니까 안에 있으면 힘만 빠진다"		1		1
"상황이 그렇지 않다는 것을 인지한 이후로는 구조작업을 위한 조치에 집중했다"		1		1
"새정치연합의 세월호진상규명위원장으로 이번 지방선거에서 꼭 당선돼 세월호의 책임을 묻고 시민들의 아픔을 치유하겠다"		1		1
"생존자를 구조한다며 세월호 선체에 주입한 공기가 인체 유독성 공기였다 . 당시 작업에 참여했던 잠수부는 '세월호 공기주입에 쓰인 콤프레셔 장비에 인체에 해로운 공업용 오일이 사용됐다'고 증언 ."		1		1
"서울시는 서울광장에 설치된 보수진영의 41개 천막을 강제철거하면서 광화문 광장의 세월호 천막은 14개 중 3개만 철거하기로 했다"		1		1
"선배님은 거부하셨지만 , 제가 잘 상을 전달하도록 하겠다"		1		1
"선비와 함께 춤을"		1		1
"세금도둑"		1		1
"세월號 농성 천막 오늘 철거"		1		1
"세월호 수습 국민혈세 6213억 들어 천암함의 20배"		2		2
"세월호 유가족에 최루액 살포는 국제 기준 위반"		1		1
"세월호 유족 면담 거부한 건 여야가 법안 논의 중인 상황이어서"		1		1
"세월호 인양해 주세요"		1		1
"세월호 주입공기에 인체 유독성 일산화탄소 포함됐을 가능성"		1		1
"세월호 진상조사원장에 이석태 전 민변 회장 추천"		1		1
"세월호 진상조사위에 수사권·기소권 줘도 된다"		1		1
"세월호 참사 원인은 세월호 광화문 농성장"	1			1
"세월호 참사 진상규명 책임자 처벌 특별법 제정"	1			1
"세월호 침몰 관련 음모론 , 왜 가라앉지 않나 ?"	1			1
"세월호 침몰 뿐 아니라 구조 및 수색작업에 직접적인 책임이 있음을 인정하고 심판자가 아니라 참회하는 심정으로 철저한 조사에 임할 것을 요구한다"	1			1
"세월호 특별법은 유가족들만의 법이 아니라 국민을 위한 법"			1	1
"세월호 희생자를 모욕한 일베 회원에 대한 고발 대리 위임장을 작성해 주세요 . 우리의 분노를 전달하고 , 그들의 죄를 물을 수 있어야 합니다 ."	1			1
"세월호유가족 도보순례"		1		1
"세월호의 제대로 된 진상규명을 위해선 제종길 후보가 안산시장으로 꼭 당선돼야 한다"		1		1
"소녀시대"		2		2
"숨통 트여"		1		1
"스승의 날을 맞이하여 성균관대 문과대 교수들은 스스로 스승으로서 소명을 다하지 못했다는 통렬한 반성과 함께 이번 세월호 희생자들의 명복을 빌며 그 유가족에게 심심한 위로를 보낸다"		1		1
"시민들이 투표에 참여해 시장은 물론이고 도의원과 시의원까지 기호 2번 새정치민주연합 후보들을 당선시켜 무능한 정부에 대한 엄중한 심판을 해 달라"			1	1
"시민여러분들께서 제종길 후보를 당선시켜 달라"		1		1
"시행령 수정안 말장난에 불과"		1		1
"신 기운이 있어서 남편이 사망했다"		1		1
"신 내림을 받지 않으면 남동생도 위험하다"	1			1
"신경쓰지 않으셔도 됩니다 . 저희가 다 알아서 하겠습니다 ."		1		1
"쌀시장 적극 보호"		1		1
"쌍X나와 봐 !"		1		1
"아무데나 쑤셔넣어"		1		1
"아이가 해병대 캠프에서 무사히 돌아온후 다른 아이들이 캠프에서 사고나 죽자 '우리 아이 아니라서 다행이다' 했었는데 , 세월호 참사로 아이가 죽게되자 그때 다른 아이들의 사고에 대해서 진상규명 같이 촉구했어야 한다는 것을 절감한다"			1	1
"아직도 차가운 바다 깊숙이 갇혀 있는 양~심과 희망에 대한 최소한의 도리라고나 할까요 ?"	1			1
"안개로 못 갈 듯"		1		1
"안녕하십니까 . 민생안정팀 부장 문희만입니다"		1		1
"어차피 진짜 왕도 내가 시키는 대로 했으니 , 너도 내가 시키는 대로 하라"		1		1
"영원히 기억해 주세요"		1		1
"예산 많이 드는 F1 대회 등 재검토"		1		1
"예수그리스도"		1		1
"오늘은 나오겠지"		1		1
"왜 변침했을까 ?"		1		1
"왜들 이리 잔인하시냐 . 가슴을 후벼파는 것도 모자라서 이젠 도끼로 내리찍느냐"	1			1
"우리 성균관대 문과대 교수들은 인문학자로서 누구보다도 먼저 우리가 살고 있는 이 땅의 문제를 성찰하고 올바른 가치를 창조하여 새로운 삶의 방향을 제시해야 했으나 그러한 학문적 소명과 사회적 책임을 의식적으로 외면한 채 스스로를 성찰과 실천이 없는 한낱 전문가로 퇴락시켰다"		1		1
"우리가 배타고 가라고 했어요 , 죽으라고 했어요"		1		1
"우리가 저마다 힘에 겨운 인생의 무게로 넘어질 때 그 순간이 바로 우리들의 사랑이 필요한 거죠"		1		1
"우리는 세월호 사고를 결코 잊지 않을 것입니다 ."		1		1
"우리는 스승이 아니었다"		1		1
"위로하러 온 건지 . . . 겁주려고 온 건지 . . ."		2		2
"유가족분들 , 응원합니다"			1	1
"유임이라는 미봉책을 거둬들이고 변화를 끌어낼 수 있는 새 총리를 지명할 것을 촉구한다"		1		1
"이 상을 정중하게 거부합니다"		1		1
"이 씨발년이 보X를 찢어버릴라 개년아 !"		1		1
"이 씨발년이 보지를 찢어버릴라 개년아 !"		2		2
"이게 나라냐"		1		1
"이를 기회로 대학교수들을 비롯한 사회지도층의 자기 반성과 공적 책임의식에 대한 각성이 사회적 운동으로 확산될 수 있도록 노력한다"		1		1
"이명박"		1		1
"이명박이가 천안함 생존자들을 집단합숙"		1		1
"이미 사회 곳곳에 침몰의 징후를 보이는 비리와 모순이 있었음에도 불구하고 우리 성균관대 문과대 교수들은 승진 , 성과급따기 , 연구비 수주 등에만 집착하며 자기만 살겠다고 도망치고 있었다"	1			1
"인문학자로서의 소임을 망각하고 맹목적 자기 이익만을 추구하는 이기적 전문인에 불과했던 자신을 반성하며 인간애를 실천하는 인문적 운동에 적극 참여한다"		1		1
"인사수석실을 신설하고 인사비서관과 인사혁신비서관을 둬 철저한 사전 검증과 우수한 인재 발굴을 상설화할 것"		1		1
"인천 앞바다 안개가 진도 앞바다에서 배가 침몰한 원인과 직접적인 관련은 없지만 , 학교 관계자들이 출항 여부를 논의한 것도 가족들 입장에서는 짚고 넘어갈 부분이라고 판단해 공개했다"		1		1
"임금인 나까지 포함하는 성역없는 수사를 하라"		1		1
"잊지않겠습니다 ."		1		1
"잊지않을게 끝까지 밝혀줄게"		1		1
"자리에 가 앉으라"		1		1
"자살한 단원고 교감에 해경이 욕설"	1			1
"저 사람들 뭐야 ?"		1		1
"적극 환영한다"			1	1
"적지 않은 나이에 이런 의미있는 작품을 하게 해주신 MBC , 김진민 감독 , 이현주 작가에게 감사드리며 무엇보다도 '오만과 편견'을 사랑해주시는 시청자들께 감사 말씀 전합니다 . 더불어 우리 인천지검 민생안정팀에게도요"			1	1
"전국에서 따뜻한 시민분들을 많이 만났지만 , 세상은 아직도 바뀌지 않았다고 생각한다"		1		1
"전략공천"		1		1
"정 총리의 사의를 반려하고 총리로서 사명감을 갖고 계속 헌신해 줄 것을 당부했다"		1		1
"정권심판"		1		1
"정부 , 특별조사위를 면죄부 주는 조직으로 변질"	1			1
"정부가 일반 탑승객 유족들에게도 관심을 좀 더 가져줬으면 좋겠다"			1	1
"정부는 정부정책의 근간을 인본주의와 생명 중시에 두고 우리 사회의 전반적 개혁과 올바른 가치를 정립하는 데 최선을 다할 것을 요구한다"			1	1
"정부조직법 개정안이 통과되면 정 총리와 경제부총리 , 교육부총리가 중심이 돼 '경제혁신 3개년 계획' 등 국정 과제와 국가 개조를 강력히 추진할 것"		1		1
"조사 대상 공무원이 조사 주체로…문제"		1		1
"조선.동아"		1		1
"죄송합니다 . 사랑합니다"	1			1
"죄송합니다 . 일베도 안 하겠습니다"	1			1
"지금 살아 있는 우리들 304명이 세월호 희생자 304명의 이름을 한 분 한 분 진심을 다해 부릅니다 ."			1	1
"지원 없이 규제만 대폭 강화"		1		1
"진상규명에 의지가 없을 뿐 아니라 노골적으로 방해하겠다는 것"	1			1
"처음에는 전원구조가 됐다는 소식도 들려오고 정확하게 어떤 상황인지 몰랐기 때문에 , 우리에게 큰 작업이 될 것이라고 생각하고 간 것"			1	1
"최초 인양작업을 생각하고 간 것은 맞다"		1		1
"출판물에 의한 명예훼손"		3		3
"침몰하는 세월호 수많은 탑승객을 남겨두고 도망쳐버린 선원들의 모습은 사실 우리 성균관대 문과대교수들의 자화상이었을지 모른다"		1		1
"카메라 뒤에서 웃고 있던 기자를 잊을 수가 없다"		1		1
"카메라 빼라"		2		2
"특별법 제정에 힘 실어주시길"		1		1
"특별법 제정하라"		1		1
"편집없이 전체 내용을 보도해달라"		1		1
"하지만 청문회 과정에서 노출된 여러 문제들로 인해 국정 공백과 국론 분열이 매우 큰 상황을 더이상 방치할 수 없어 고심 끝에 정 총리의 사의를 반려했다"	1			1
"해서 죄송스럽지만 이 수상을 정중히 거부하려고 합니다"			1	1
"해줘도 지랄 안해줘도 지랄 그냥 지랄"		1		1
"허나 다른 때도 아니고 요즘은 제가 법을 집행하는 검사로 살고 있기 때문에 말이죠 . 뭐 잘한 게 있어야 상을 받죠 그죠 ?"			1	1
"혐의없음"		1		1
"희생자와 유가족 모두에 대한 모욕적 처사"		1		1
#		9		9
# 코리아		1		1
#정부서울청사		2		2
*			1	1
/		1		1
|		1		1
‘	1	3		4
‘박정희			2	2
‘불통		1		1
“		3	2	5
“ (본부장은 ) 갑자기 말을 바꾼 것에 대해서는 유감을 표했고 , 앞으로 조속히 재발방지 대책을 마련하겠다고 말했다”			1	1
“ . . . 광화문 천막도 불법인데 여기만 철거한다는 건 누가 봐도 형평성에 어긋난다”		1		1
“ ‘어느 날 내가 아이를 잃게 된다면 감당할 수 있을까’ ‘내가 죽으면 이 아이를 누가 챙겨줄까’ 생각한다”		1		1
“ 사과하지만 불법 아니다”		1		1
“ 선체인양·진실규명”		1		1
“#세월호 침몰 사고 이후 사회가 이 아이들을 어떻게 대해야 할까 , 어느 정도 힌트를 제시해야 한다는 사명감에서 만든 영화다 . 아이들도 스스로를 구원할 수 있다 . 그걸 알아줬으면 좋겠다 .”		1		1
“40대는 세월호 사건을 ‘지금 당장 나의 문제’로 인식해 자꾸 떠올리고 괴로워 하는 반면 미혼자가 많고 자녀가 어리거나 앞으로 자녀를 가질 계획을 세우는 사람이 많은 30대의 경우 잊기 위해 일부러 회피하는 등 혼란이 크다”	1			1
“9시간인가 조사를 받았다고 하더라”		1		1
“KBS 보도태도 적극 공론화”		1		1
“가만히 있으라”		1		1
“가장 중요한 것은 가정”			1	1
“같은 반 친구들과 사소한 오해로 말하다 상처받아”		1		1
“개인적 판단으로 왔다갔다해서 제작자율성을 해치면 안 된다는 PD협회의 뜻을 분명히 전했다”		1		1
“결국 박정희 전 대통령의 공과 (功過 )를 말하는 것인데 , 과에 해당하는 아픈 부분에 대해 부녀 (父女 ) 관계에서 가질 수 있는 생각과 18대 대통령후보로서 생각은 다른 만큼 국민의 눈높이에서 공과에 대해 밝혔으면 하고 , 또 그렇게 할 것이라 본다”	1			1
“경호상 못 밝혀”		2		2
“고통 앞에 중립 없다”		1		1
“고통의 광경을 잊지 않으려고 , 하루에도 몇 번씩 되새긴다”	1			1
“공동체 내에서의 폭넓은 대화를 통해 해결해나가야 한다”			1	1
“광장의 촛불이 일회적 봉기로 끝나지 않고 새로운 시대를 견인하는 출발점이 돼야 한다”			2	2
“광장의 촛불이 일회적 봉기로 끝나지 않고 새로운 시대를 견인하는 출발점이 돼야 합니다 . 그 주역은 기성세대가 아니라 ‘세월호 세대’인 20대입니다 .”			1	1
“교통사고 수준”		2		2
“국가안보실은 재난 컨트롤타워가 아니다 .”		1		1
“그 부분은 모르겠다 . 저는 조사를 끝내고 바로 팽목으로 갔다”		1		1
“그대 찾아 밤하늘 날아오르는 풍등 , 그대 있는 곳에 닿을 수 있게 데려다 주오 .”		1		1
“그동안은 자식 잃은 부모들의 아픔을 헤아려서 계속 참았지만 이젠 더 참지 않겠다 . 정부는 왜 어른들의 죽음은 신경을 쓰지 않느냐”	1			1
“그럴 일 없겠지만 , 만일 내가 박근혜 대통령을 다시 만날 수 있다면 꼭 이렇게 묻고 싶다”		1		1
“그렇게 (아이템이 ) 왔다갔다하는 (번복 ) 과정에서 물리적인 시간이 부족해 , 원래 내기로 한 날짜에 못 내고 더 밀리게 됐다”	1			1
“그처럼 따뜻하고 자상한 모습을 보였던 대통령이 그날 이후 우리 아이들 얘기를 입 밖으로 꺼내는 것을 본 적 없고 , 우리를 만나준 적도 없다 . 모든 게 연기였다는 것을 뒤늦게 깨닫고 또다시 가슴을 치며 울고 말았다”			1	1
“기본적으로 눈물바다”		1		1
“기성세대가 썩어빠진 세대는 아닙니다 . 노무현 전 대통령은 우리 세대의 순정한 의지를 보여줬습니다 . 하지만 선의만으로 역사를 만들지는 못합니다 . 문재인 대통령이 하고 있는 일은 상식의 회복이죠 . 하지만 역시 그것만으로 새 나라를 만들진 못해요 . 새로운 사고를 갖춘 젊은 세대만 할 수 있는 일입니다 . 그들에게 새 길을 열어주는 게 지금 정부가 해야 할 일입니다 .”		1		1
“기성세대는 고갈됐어요 . 기성세대가 정말 해야 할 일은 젊은 세대를 위해 물러나주고 길을 비켜주는 겁니다 . 아무런 새로운 것도 잉태할 수 없는 사람들이 여전히 자기들이 세상의 주인이라고 착각하면서 모든 일을 스스로 다 처리하고 해결하겠다고 버티고 있는 것이야말로 심각한 비극입니다 .”		1		1
“기성세대의 마지막 꽃인 문재인 정부 할일은 새 사고 갖춘 젊은 세대에 새 길 열어주는 것”		1		1
“김일성에게 부역한 사람”		2		2
“꼭 의사 앞에서가 아니더라도 자연스럽게 슬픔을 토로하고 나눌 수 있는 공동체 참여가 중요하다”			1	1
“날아오르는 풍등 , 그대 있는 곳에 닿을 수 있게…”		2		2
“남자친구와 데이트할 때도 죄책감이 들었으며 , 주위의 웃고 즐기는 사람들을 보면 괜히 화가 났다”		1		1
“내 몸뚱이는 불살라 배 침몰지역에 뿌려달라”		1		1
“내 일”		1		1
“내가 무슨 짐짝이냐”		1		1
“네”		1		1
“노무현 구속”		1		1
“당국 , 에어포켓 가능성 희박 알고도 국민 우롱”		1		1
“대법원 판결이 두 가지로 나오지 않았나 . 이 역시 앞으로의 판단에 맡겨야 되지 않겠는가”		1		1
“대선부정 , 세월호 등 많은 사건에 대해 야당 역할 못해냈다”		1		1
“대통령께서는 그때 유족들의 하소연을 하나하나 메모하면서 ‘진상규명이 이뤄져야 한다고 생각한다 . (유가족들을 ) 다시 한 번 만나겠다’고 말씀하셨다”		1		1
“대통령에게 ‘저를 기억하십니까 ? 아이들의 한을 풀어주겠다는 약속이 고작 유가족들을 외면하고 사고의 진상규명을 가로막는 이상한 특별법을 만들도록 하는 겁니까 ? 대답 좀 해보세요’라고 말하고 싶다”	1			1
“대통령은 일어나면 출근 , 주무시면 퇴근”		2		2
“딸을 볼 때마다 세월호 사고가 생각난다 . 매일 떠올리지 않을 수 없다”	1			1
“또 방송을 하기로 한 날 ( 31일 )이 희망TV라는 SBS 연중 캠페인 주간이기도 여러 가지 사정으로 연기됐다”		1		1
“망신만”		1		1
“면담을 마치고 앞에 먼저 나가시던 대통령이 갑자기 돌아서면서 제 손을 꼭 잡았어요 . 그리고 어깨에 손을 얹고 도닥이며 위로했어요 . 너무 고마워서 제가 ‘우리 아이들 죽음이 헛되지 않게 부탁드린다’고 하니 (대통령께서 ) ‘걱정하지 마세요’라고 했어요 .”		1		1
“명예훼손이 반의사불벌죄에 해당함에 따라 논란의 여지가 없도록 김 전 청장과 해경123정 대원 4명 , 세월호 1등 항해사 등에게 처벌의사를 확인했다”		1		1
“모든 국민을 대상으로 국가가 심리지원을 제공하는 것은 어려운 일”		1		1
“모든 책임을 지고 갑니다”	1			1
“문재인 정부는 기성세대의 마지막 꽃”			1	1
“미래 캄캄”			1	1
“민간 잠수사 수습 시신을 ‘해경이 찾았다’ 꾸며”		1		1
“민간 잠수사들 식사는 식당에서 공급받아 제공하도록 했고 , 자원봉사자들은 원하는 이들을 대상으로 배식과 부식을 지원받고 있다 . 이동과 승선은 현재 작업 현장 등에서 안전하게 관리하고 있는데 실태를 더 정확히 파악해 조치할 것”			1	1
“민주주의는 싸우는 자 , 지키는 자의 것이다 . 싸우지도 않고 지키지도 않고 하늘에서 감이 떨어지길 기다려선 안된다 . 민주주의를 지키기 위해 우리 각자가 해야 할 일이 하려고 하면 너무 많다 . 하다못해 담벼락을 쳐다보고 욕을 할 수도 있다 !”	1			1
“바른 말을 하라며 ‘이 XX , 저 XX’하는 막 욕설이 들렸“		1		1
“박 후보가 여전히 영향력을 행사하고 있다”		1		1
“박정희 군사정권이 1962년 고 (故 ) 김지태 씨의 개인 재산과 부일장학회를 강탈한 장물 (贓物 )”		1		1
“박지만 회장과 결혼 후 활동 폭을 더욱 넓혀 말이 많았다”		1		1
“방송 내용은 불편부당해도 선거 앞두고 여야가 이용할 수 있지 않을까 우려”		1		1
“부정 축재 혐의를 받던 김지태 씨가 구명을 위해 자진 헌납한 재산”		1		1
“불가피한 최선의 선택”			1	1
“불법행위 명확할 때만 카메라 채증”	1			1
“뼈 한 조각이라도 하나님 계신 곳으로 보내고 싶어”		1		1
“사랑해요“		1		1
“상황은 점점 더 나빠지기만 했고 , 할 수 있는 게 아무것도 없다는 사실이 너무 괴로웠다”		1		1
“새 지도부에 들어가 다른 차원에서 다시 시작할 것 ! 기대해도 좋다”		1		1
“생사 기로서 아이들 챙긴 이들의 희생을 개죽음 취급”		1		1
“서 변호사는 결혼 전부터 법조사회에서 마당발로 유명했다”		1		1
“서 변호사를 제외하면 박 후보 친인척 중에 문제 되는 사람이 많지 않다”		1		1
“선장 이준석의 지시가 없는 상태에서 다른 선원들에게 구조활동을 적극적으로 지시할 위치에 있지 않았다”		1		1
“선체 내 64개 CCTV 영상 저장된 장치…모든 의혹 밝힐 자료”		1		1
“세월호 문제가 어떻게 됐느냐”		1		1
“세월호 사고를 잊으려고 안 보던 소설책까지 다시 손에 잡았지만 잊는 것은 순간일 뿐 , 곧 슬픔이 몰려왔다”		1		1
“세월호 세대를 위해 쓴 책”		1		1
“세월호 유가족은 거지”		1		1
“세월호 유족 폭력 유발자”		1		1
“세월호 참사로 가족을 잃은 유족의 슬픔과 아픔의 무게는 각기 다를 수 없다 . 정부의 관심과 진심 어린 지원 대책을 기대한다”		1		1
“세월호 침몰”	1			1
“세월호만큼은 달라야”		2		2
“순찰 간거냐”		1		1
“슬픔에는 유통기한이 정해져 있지 않다 . 빨리 일어나라고 하는 건 한번 더 상처를 안기는 꼴”		1		1
“슬픔은 무한하게 참는 것이 아니라 치료와 지원을 받아 극복해야 한다는 것을 인식하고 가족 간에 문제에 대해 솔직히 얘기하고 특히 10대가 있는 집에서는 어른들의 잘못을 인정하려는 노력이 필요하다”		1		1
“시간만 흘러가길 바라는 정치권의 움직임에 대한 분노와 좌절로 이젠 대인기피 증세까지 나타나기 시작했다”		1		1
“시민의 자유로운 광장이용이 보장될 수 있도록 불법적인 광장 무단사용에 대해서는 법과 원칙에 따라 엄격하게 대처할 예정”		1		1
“시중에 떠도는 루머를 무책임하게 정치적 목적으로 이용한다”		1		1
“식사 준비를 할 수는 있지만 , 사고 해역으로 나가는 것은 정부에서 충분히 할 수 있다 . 교육받지 않은 이들이 바지선에서 일하는 것은 위험하다”	1			1
“아들의 납골함을 어루만지며 ‘절대로 저승으로 떠나지 말고 너희를 잊으려는 대통령과 정치권을 끝까지 지켜봐야 한다’고 기도했다”		1		1
“아버지께 무슨 일이 일어났는지 꼭 밝혀달라”		1		1
“아버지를 뵀을 때 , 아버지가 원래 눈빛이 굉장히 선명하신 분인데 흐리셨다 . 초점도 저희랑 아예 안 마주치시고 . 그래서 물에서 나오셔서 저러신가 그렇게만 생각하고 올라왔는데 이미 수사는 받으셨던 상태였고 다음날 그렇게 되셨다”		1		1
“아이들 마지막 모습 볼까…기도하는 심정”		1		1
“아이들의 한을 조금도 풀어 주지 못한 탓에 수빈이 아빠는 요즘도 새벽마다 집 창문을 열고 비명이나 다름없이 아들의 이름을 부르고 있다”		1		1
“안전하다”			1	1
“안행부의 한 고위 관계자가 ‘세월호에 탄 학생들은 교육 연장선상에서 참사를 당한 희생자지만 , 일반인 및 승무원은 생계와 여가 목적의 탑승이었기에 정부 입장이 다르다’는 취지의 발언을 한 것으로 전해들었다”	1			1
“야~헬리콥터 보인다”		1		1
“어깨 감싸며 세월호 진상규명 약속… 박 대통령의 그 말을 믿었는데…”		1		1
“어깨 감싸며 세월호 진상규명 약속…박 대통령의 그 말을 믿었는데…”		2		2
“어린 가슴에 멍들지 말아야 할 텐데…”		1		1
“언론이 편파보도하고 경찰도 정부 편”		1		1
“언제든 유가족들을 다시 볼 것”		1		1
“엄격하고 자존심이 강한 사람이다 . 강압수사가 있었더라도 누구한테도 얘기하지 않았을 것”		1		1
“엄마아빠 사랑해요 . 내 동생 어떡하지 ?”		1		1
“역사의 판단에 맡길 문제”		1		1
“온전한 세월호 인양을 위해 적극 돕겠다”		1		1
“우리는 처음부터 광화문 천막이 철거되면 우리 스스로 철거하겠다는 입장을 밝혀왔다”		1		1
“우리도 최근 몇 년 사이에 정 씨의 얼굴조차 보지 못했다 . 지금 떠도는 얘기들은 전부 억측”		1		1
“우리들 한 사람 한 사람이 일상에서 남을 권력으로 억압하려 하지 않는 평등한 시민 의식과 부당한 억압에 대해 분명한 의사 표시를 하는 용기를 가져야 한다”		1		1
“우선 국가적 차원으로 전국에 흩어져 있는 트라우마 고위험군을 국가가 나서 파악하고 지원을 체계화하는 것이 필요하다”		1		1
“유족들 앞에 죄인으로 살 수밖에 없는 마음을 정부가 어찌 이해하겠나”		1		1
“이 사안 (세월호 )이 방송을 만드는 쪽에서는 불편부당하게 만들었다고 하더라도 , 선거를 앞두고 여야 세력이 이용할 수 있지 않을까 하는 우려가 들어서 번복한 것이라고 했다”		1		1
“이제 한국인들의 절대다수에게 최소한 권력자의 개돼지로 살지는 않겠다는 분명한 자각과 의지가 일종의 지적 성격으로 확립되었음을 증명한 사건”		1		1
“이준석 선장은 대리선장이었고 2013 . 10월 담석 수술로 인해 건강 상태가 좋지 않아 화물 과적 및 부실 고박의 업무 관행을 바로 잡기 어려웠으며 선원들에게 승객들에 대한 구호 조치를 제대로 할 수 없다”	1			1
“일반인·승무원 희생자도 있다”		1		1
“일반인·승무원 희생자들은 대부분 생계를 책임지고 있던 탓에 유가족의 피해가 막심하다”		1		1
“일반인-단원고 이간질하는 보도 그만”		1		1
“일반인들이 죽은 건 마치 우리가 잘못인 것 같은 기분이 들 지경”	1			1
“자식 같은 학생들에게 구명조끼를 벗어주며 생사의 기로에서도 아이들을 챙긴 이들의 희생을 정부는 개죽음으로 취급한다 . 희생자들의 명예를 위해 더 기다릴 수 없다”		1		1
“자원봉사자들이 지원해도 정부가 먼저 ‘위험 지역으로 가는 일은 우리가 맡겠다’고 나서도 모자랄 판에 자신들이 해야 할 일을 자원봉사자 손을 빌려 손쉽게 해결하려는 것”		1		1
“장학회 운영에서 완전히 손을 뗐다”		1		1
“전봉준이 꿈꾼 나라 , 전태일이 꿈꾸었던 나라 , 윤상원이 꿈꾸었던 나라를 알기 쉽게 이름하자면 사랑의 나라가 아니겠어요 ? 사랑이 단순히 가족이나 사사로운 인간관계의 원리가 아니라 사회와 국가의 원리가 되는 세상 말입니다 .”		1		1
“정부		1		1
“정부 , 약속했던 인양계획 지체되고 있다”		1		1
“정부는			1	1
“정부는 단원고 교사와 학생뿐 아니라 다른 세월호 희생자들도 존중하고 유가족에 대한 지원 대책을 다원화해야 한다”			1	1
“정부는 현재 추모공원에 안치될 대상을 단원고 학생·교사 희생자로 한정하는 등 일반인·승무원 희생자들을 차별하고 있다”			1	1
“정부와 여야는 소외된 일반인·승무원 희생자 유가족에게 실질적인 대책을 마련하라”		1		1
“제작진에 따르면 원래 세월호 아이템을 4부작으로 기획했다고 한다”		1		1
“조사에 따른 어떠한 부작용은 생각지 않은 채 , 배의 침몰원인과 사고당시의 상황을 제대로 알지 못하는 강 교감에 대한 참고인 조사가 그토록 빨랐어야 하는지 의문이며 , 이에 대한 철저한 진상규명을 촉구한다”	1			1
“주변에 선원들 조사도 있고 해서 사람들이 많았다”		1		1
“지금은 그저 살아만 있어주면 고맙고 교복 입고 지나가는 학생들만 봐도 마음이 아프다 . 미안하고 안아주고 싶고 등을 토닥여주고 싶다”		1		1
“지역사회 등에서 배려하고 보살피는 분위기를 형성하고 , 모르는 사람일지라도 표정이 어두운 사람에게 다가가 ‘무슨 일이냐’고 묻는 작은 것들이 굉장히 큰 효과를 낸다”		1		1
“지역사회 차원에서는 신경정신과 병원 , 청소년복지관 , 건강가정지원센터 , 종교 등 산재한 심리지원 기관이 유기적이고 통합적 체계를 이뤄야 한다”		1		1
“진상규명 국민의 손으로”		1		1
“진실 밝혀달라”			1	1
“진실 원하는 건 똑같다”			1	1
“진실을 인양하라”		1		1
“진지한 대화했다”			1	1
“참고인 신분인데 욕설이나 그런 건 있을 수 없다”		1		1
“처음에 (PD들은 ) 외압이 있었다고 생각했다 . 혹은 제작본부장 윗선 지시가 있었는지 물었는데 , (본부장은 ) 절대 아니라며 자신의 ‘독단적 지시’라고 했다”		1		1
“청와대와 세월호 피해자 유족의 대화에서도 일반인 희생자 유족은 제외됐다”		1		1
“추모공원 안치도 제외해”		1		1
“충분한 시간을 보내면서 진심으로 함께 아파해야 이겨낼 수 있다”			1	1
“친구 사이의 대화 수준이 아닌 것 같았다”			1	1
“침몰하는 정부”		1		1
“특별법 찬 ? 반 ? 유보 의견 비슷하게 나와…특별법 진실 알리는 일이 중요”			1	1
“파도가 높아 경비정이 바지선에 접안할 수 없을 때에는 고무보트로 옮겨탄 뒤 다시 바지선 난간을 붙잡고 오른 적도 있었는데 매우 위험했다 . 구명조끼가 모자라 입지 못한 적도 있다”		1		1
“하필 왜 저를 붙들고 그렇게 천연덕스레 연기를 하셨나요 ? 당신 말을 곧이곧대로 믿었던 내가 부끄럽기만 합니다 . 그때 도대체 왜 그러셨어요 ?”		1		1
“하필 왜 저를 붙들고 그렇게 천연덕스레 연기를 하셨나요 ?”		1		1
“韓정부 , 세월호 책임회피로 불안감 조성 . . 한국인 참사 극복 못해”			1	1
“할 수 있는 것이 없다는 자괴감이 회피로 연결된다 . 기본적으로 직접적 피해자들에 대한 사회적 해결이 우선돼야 한다”		1		1
“해경은 사고현장에서 즉시 신원을 확인해 구조작업과 조사 및 수사를 했어야 할 선원들은 방치한 채 , 단원고등학교 교감선생님에 대한 조사에 열중했다”		1		1
“현재 일반인 희생자 유족들의 의사를 받아주는 정책도 통로도 없다”		1		1
“회피 증세를 보이는 사람들이 일상에서도 슬픔을 토로할 수 있도록 심리지원이 체계화될 필요가 있다”	1			1
”		1	1	2
”고 밝혔다 . 그는 <정의와 평화가 입맞출 때까지 >의 저자답게 명쾌한 설명을 덧붙였다 .“		1		1
=		1		1
▣		1		1
◀		1		1
…			1	1
★	7			7
①		1		1
2NE1		3	2	5
④ 측근		1		1
40일째기도:세월호			1	1
62일째기도:세월호			1	1
86일째기도:세월호			1	1
Alan		1		1
AMAZING		1		1
areaId		1		1
A씨는		1		1
A씨의		1		1
category		1		1
CBS는			1	1
CBS를			1	1
Challenge		1		1
choreographer Sang		1		1
CNH			1	1
CNN	1			1
CNTN_CD=A0002076797&CMPT_CD		1		1
CNTN_CD=A0002077650&PAGE_CD		1		1
com		1		1
dance		1		1
Digilog Artworks		1		1
DNA검사가		1		1
EBS		2		2
Fantastic		1		1
God		1		1
IHS		2		2
IVF춘천지방회		1		1
janghoon		1		1
JPEG		1		1
JTBC		3	1	4
JTBC는		1		1
JTBC-손석희		1		1
kazuyo		1		1
KBS		9	1	10
KIA		1		1
Kiyoung Kim / 양형호		1		1
KMAC			1	1
Maximilian		1		1
MBC		1	1	2
MBN과의	2			2
NBC가 로이터 통신			1	1
new	1			1
NSC		1		1
OX퀴즈대회			2	2
PD협회		1		1
PD협회의			1	1
Please understand		1		1
PTSD		3		3
REMEMBER		1		1
Rest In Peace		1		1
RGB Mode		1		1
SBS	2	7		9
Stella Kim		1		1
that		1		1
TV에서			1	1
TV조선은		1		1
TV조선의	1			1
UDT		1		1
UNFORGETTABLE ハジマン カスミ ノム		1		1
URL		1		1
Vancouver Art		1		1
VTS	1			1
YTN		1		1
ZRLWW		1		1
가장이	1			1
각자가		1		1
강	2	2	1	5
강남역		1		1
강남역에서		1		1
강민규 교감선생님의		1		1
강민규 교감은		1		1
강민영		1		1
강씨는		1		1
강원		1		1
강희숙씨	1			1
건우		1		1
검찰	1	7		8
검찰의	1	5		6
견찰			1	1
경기	1	2		3
경기대		2		2
경기도	2	4		6
경남		1		1
경남에서		1		1
경상북도		1		1
경찰	1	5	1	7
경찰과		2		2
경찰에		1		1
경찰은	1	7		8
경찰을	1	1		2
경찰의		1		1
경찰이	2	6		8
경찰청		1		1
경향신문과의			2	2
고려대		1		1
고명석씨			1	1
고속함은		1		1
고승덕		1		1
공우영		1		1
공유		20		20
공정호		1		1
공주		2		2
관객들은		1		1
광주	1	2		3
광주를	1			1
광주에서		1		1
광주에서는		1		1
광진구		1		1
광화문	3	34	1	38
광화문세월호		1		1
교육부	1	1		2
구글		1		1
국가는			1	1
국가보훈처		1		1
국민은행		1		1
국세청		1		1
국정운영	1			1
국정원	1	13		14
국정원과		1		1
국정원은		2		2
국정원의		2		2
국제앰네스티		1		1
국회	3	8		11
국회가		1		1
국회는		3		3
국회를		1		1
국회에서		1		1
군산		1		1
권	1		1	2
권씨는		1		1
권영세		1		1
권오열			1	1
그리스	1			1
기륭			1	1
기륭전자		1		1
기성		1		1
김		6	3	9
김경민			1	1
김광진		1		1
김구		1	1	2
김기춘	1	3		4
김능환		1		1
김능환도		1		1
김대중	1	6		7
김무성	4	4		8
김무성들의	1			1
김무성은		1		1
김무성이		1		1
김상봉			2	2
김성수		1		1
김승수		2		2
김씨는	1	1		2
김어준		1	1	2
김연희		1		1
김영오	2			2
김영오씨		1		1
김영우		1		1
김영우 협회장은		1		1
김일성		1		1
김장수	1			1
김장훈씨		2		2
김장훈이		2		2
김재규 재		1		1
김재원		3		3
김종섭		1		1
김지영			2	2
김지태		1		1
김진민			1	1
김태용		2		2
김현		3		3
김현미		3		3
나쁜국가		1		1
나쁜정부		1		1
나희덕		1		1
난동세력이		1		1
날씨		1		1
남미			1	1
남보라		1		1
남산에서		1		1
남소사랑		1		1
남양주		1		1
남양주시		1		1
남영호	1			1
남현동에		1		1
내용인즉슨		1		1
내전		1		1
內戰		1		1
네이버		2		2
노무현	3	7	2	12
노웅래		1		1
노원구		2		2
노태우		1		1
논산	1			1
눈보라치는		1		1
뉴욕		1		1
뉴욕타임스		1		1
뉴욕타임즈		1		1
능동		1		1
니		7		7
니들의		1		1
닌		1		1
다음		6	1	7
다음아고라		1		1
단원구	1			1
달구새끼 정권은		1		1
달서구	1			1
대구	1	4		5
대전		4		4
대한민국	5	21	1	27
대한민국에서		1		1
대한민국은		3		3
대한민국을	1	2		3
대한민국의		2		2
대한민국이		3	1	4
대한민국호		1		1
덕수궁		1		1
도종환		1		1
독일		1		1
동완 현웅		1		1
두물머리		1		1
레이디스 코드가		1		1
루게릭		1		1
루이스 부누엘의			1	1
마산		1		1
마포구		1		1
멜버른		1		1
모든음모		1		1
목포		3		3
목포해경		1		1
무속인들은		1		1
무안		3		3
무안군		1		1
문규현		1		1
뭔		1		1
미국	2	6	1	9
미국도		1		1
미국에		1		1
미국으로		2		2
미국은	1			1
미국의		1		1
미군		1		1
미디어펜	1			1
미시간대			1	1
민생안정팀		1		1
민심은		1		1
민주당		4		4
민주당에		1		1
민주당은		1		1
민주당이		1		1
민주통합당의		1		1
밀양	2	3	1	6
박	9	27	3	39
박근령		1		1
박근혜	19	50	6	75
박근혜가		7		7
박근혜정부는	2			2
박난숙			1	1
박동현			1	1
박수현		1		1
박스좌석		1		1
박씨는		6	1	7
박영선		3	1	4
박원순	3	9	2	14
박은희			1	1
박정희	4	1		5
박주민		1		1
박준영		1		1
박지만	1			1
박지웅	1			1
박혁진		1		1
배가		1		1
백명의 생존자는 정부에		1		1
백석문화대		1		1
백진희가		2		2
밴쿠버 집회		1		1
버스에서도		1		1
법무부		1		1
베트남		1		1
변		1		1
보수층의		1		1
부관훼리호에서			1	1
부대변인-	1			1
부산		2		2
부산에	1			1
부산에서		2		2
부산역		1		1
북한	1			1
북한에		1		1
분향소와	1			1
브루스 리		2		2
블락비	1			1
비		1		1
비가		1		1
빈		4		4
사고 당시에 정권이	1			1
사랑이		2		2
사법부	1	1		2
산은		1		1
삼성		1		1
삼성을		1		1
상록구		1		1
상암동		1		1
상태에서		1		1
상황은		1		1
새누리	1	6		7
새누리당	8	25	2	35
새누리당에		1		1
새누리당은		2		2
새누리당을		1		1
새누리당의	2	3		5
새누리당이	1			1
새누리ㅋㅋㅋ		1		1
새월호		1		1
새정치민주연합		1		1
새정치연합	1	1		2
새정치연합은		2		2
새정치연합의		1		1
서강대	1	6		7
서북청년단		1		1
서울	1	13	1	15
서울광장	2	4		6
서울광장에		1		1
서울광장에서		1		1
서울대		3		3
서울시	2	3		5
서울시교육청은			1	1
서울시는		2		2
서울시의		1	1	2
서울시청	1	2		3
서울은	2	1		3
서울의		1		1
서울중앙지법		1		1
서해해경청		1		1
석동현 변호사-	1			1
선관위	2	11		13
선글라스		1	1	2
선체인양·진실규명”		1		1
선체조사위		1		1
성균관대	1	1	2	4
성북구에		1		1
성신여대입구		1		1
성호의		1		1
세동		1		1
세월호와			1	1
세월호특별위원회	1			1
세종시			1	1
소녀시대		2		2
소송인단	1			1
소좌가		1		1
손석희		1		1
송파구		1		1
수원	1			1
수원지검		1		1
스타벅스		1		1
스팸	1			1
슬로우뉴스			1	1
시애틀		6		6
신동욱		3		3
신배완		1		1
신상철		1		1
신씨는		1		1
신안			1	1
신채영씨		1		1
신화		1		1
심의위		1		1
심재철	2	2		4
싸잡아서		1		1
쌍용차	1	1		2
아미노 최진규 홍기옥#		1		1
아시아의		1		1
아ㅡ		1		1
안개가		1		1
안산	5	9	2	16
안산시	1	1		2
안산에서	1			1
안산합동분향소부터	1			1
안전행정부		1		1
안중근	1	1	1	3
안철수	2	5	1	8
안행부	1		1	2
안홍준	1			1
암튼 고은		1		1
앞바다		1		1
야당은		3		3
야당이		2		2
양주		1		1
언딘		1		1
언딘이		1		1
엄마들은		1		1
여당이		1		1
여야는			1	1
여의도		2		2
여하튼		1		1
연기		1		1
연평도		1		1
영국 정부가	2			2
영국의	1			1
영남대		1		1
예산	1	1		2
예수님의		1		1
예측가능하		1		1
오XX	1			1
오마이TV		2		2
오호		1		1
용기있는		1		1
우		1		1
우병우	1	1		2
울		1		1
울컥 울컥		1		1
웃긴대학		1		1
원세훈		2		2
원통해도		1		1
월계역		2		2
월드컵		1		1
월호		1		1
유가족들은		1		1
유가족들의		1		1
유가족분한테 몹쓸	1			1
유경		1		1
유민		1		1
유백형		1		1
유승민	3	1		4
유승민은		1		1
유은혜		1		1
유튜브		1		1
유튜브에서		1		1
유훈옥들이		1		1
윤			1	1
윤두현		1		1
윤성호		1		1
윤장현	1			1
이가혁	1	1		2
이가현 Shina Kim 조현철 안성준		1		1
이규태		1		1
이낙연		1		1
이다혜		1		1
이대목동병원		1		1
이러먄		1		1
이런ㄱㅐㅈ ㅗ ㅅ빨갱		1		1
이런걸		1		1
이명박	3	9	1	13
이명박근혜		1		1
이미희		1		1
이민		1		1
이보미양의		2		2
이상곤		1		1
이상은님의		1		1
이상호	1	1		2
이상훈		1		1
이석태		2		2
이수빈	1			1
이승만		1		1
이승현		1		1
이완구		1		1
이완구·새정치민주연합		1		1
이용	1			1
이인복		2		2
이재명	1			1
이재오	1	1		2
이정현		1		1
이정희		1		1
이종우		2		2
이주영		1	1	2
이탈리아에서		1		1
이호진님은			1	1
이희훈		1		1
인선이엔티			1	1
인천	1	3		4
인천시청			1	1
인천은		1		1
인천지검			1	1
일베	5	3		8
일본		2		2
일본과			1	1
일본에	1			1
일본에서		1		1
일본은		1		1
일본의		2		2
임형주	1			1
임형주씨 님	1			1
잊혀진		1		1
자식		1		1
자식잃은	1			1
자초하는 정부		1		1
작업		1		1
장		3		3
재능교육	1	1		2
저축은행	1			1
전교조		2	1	3
전국언론노동조합 SBS본부는		1		1
전남		4		4
전남대		1	2	3
전두환		1		1
전라도	2			2
전모씨	1			1
전주		1		1
절규	1			1
정권도둑		1		1
정기국회		2		2
정동영		1		1
정례회동을		1		1
정몽준	1			1
정미경		1		1
정미홍		1		1
정부가	2	1		3
정부는			1	1
정부를	1			1
정부서울청사		3		3
정부의		1	2	3
정수장학회	1			1
정준길		2		2
정태옥		1		1
정함철	1			1
정홍원		1		1
제어컴퓨터에		1		1
제작진에	1			1
제종길		1		1
제주	1			1
제주도		1		1
조경이	1			1
조계사		1		1
조관우씨		3		3
조대환 변호사- 박대통령의	1			1
조선일보		2		2
조영민		1		1
종로	1	1		2
종로구		1		1
주영훈		1		1
주원도			1	1
주홍		1		1
즐		1		1
지급신청		1		1
지드래곤의		1		1
진도	6	13	1	20
진도VTS		3	1	4
진도군		1		1
질문과		1		1
집구석 구경좀	1			1
집회		1		1
짓이다.국민	1			1
ㅉㅉㅉ		1		1
찐씰뀨		1		1
차기환 변호사-		1		1
창원		1		1
천막을		1		1
천정배		1		1
철도노조		1		1
청계광장에서		1		1
청계천		1		1
청도	1	2		3
청문회		1		1
청와대	6	24		30
청와대가	1	1		2
청와대는			1	1
청와대와		2		2
청운동사무소	1	1		2
청원		5		5
최		1		1
최민수	1	1	4	6
최민수가	1	1	1	3
최민수는	1	1		2
최민수씨가		1		1
최민수씨도		1		1
최민수와		1		1
최민수의		1		1
최운규		1		1
최종호	1			1
충북		2		2
친노		1		1
ㅋㅋㅋㅋ		1		1
카카오톡		2		2
카카오톡의		1		1
코앞		1		1
코오롱	1			1
콘도르		1		1
콜트콜텍		1	1	2
콜트ㆍ콜텍	1			1
클릭		1		1
킴앤존슨		1		1
태평양		1		1
통진당	1	5	1	7
통합진보당	1	1		2
트위터		1		1
특별조사위		1		1
특위	3	3		6
특전단		1		1
특전동지회		1		1
특조위가		1		1
파주		1		1
페이스북	1	4	1	6
페이스북에		1		1
평택		2		2
풍랑특보가		1		1
프란치스코		5		5
플래쉬몹		1		1
필리핀		2		2
ㅎㅎ	1			1
ㅎㅎㅎ		1		1
하다가		1		1
하영이		1		1
한국	1	5	3	9
한국냇트앤 왠		2		2
한국당		1		1
한국식민주주의		1		1
한국에		1		1
한국에서		1		1
한국을	1			1
한국의		1		1
한국이		1		1
한국일보		2		2
한국피해자지원협회		1		1
한국호		2		2
한나라당	1	2		3
한반도	1			1
한숨		1		1
한승호		2		2
할리우드		1		1
해경	1			1
해경은		2		2
해수부		1		1
해양수산부		2		2
형사2부		1		1
혜원아		1		1
호주		1	1	2
홍가혜	1	1		2
화가의		1		1
화랑유원지에서	1			1
화성		1		1
황		2		2
황전원	1			1
회귀본능에	1			1
후쿠시마	1			1
ㅜㅜ	1			1
ㅠㅠ	2			2
ㅡㅡ	1			1
ㆍ정진후	1			1
총합계	584	2169	217	2970

## Sheet: t3all_Queries
개수 : Query Category Mentions Sentiment +/-	Query Category Mentions Sentiment +/-							50			1
Query Category	negative	neutral	positive	총합계
건강	2	9		11
과학	1			1
교육	4	19	4	27
기술	1	16		17
대중 문화		28	4	32
사업		8	1	9
재해	35	3		38
정치	25	146	5	176
종교		11	3	14
총합계	68	240	17	325
