# Supplementary material for: Machine Learning-Based Data Mining Method for Sentiment Analysis of the Sewol Ferry Disaster's Effect on Social Stress
Source: Front Psychiatry. 2020 Dec 23;11:505673. doi: 10.3389/fpsyt.2020.505673 (PMC7785789; doi:10.3389/fpsyt.2020.505673)
Supplement: Supplementary file 1 [file Data_Sheet_1.ZIP › facebook/month/1.April.xlsx]

## Sheet: Sheet1
	#세월호 인양 확정!
	세월호 유가족들이 '세월호 특별법 시행령 폐기'와 '온전한 인양'을 촉구하면서 2일차 도보행진에 나섰습니다. 단원고 희생자 형제자매들은 기자회견을 했습니다. 5일 오후 광화문 광장에서는 문화제가 열립니다.
	http://www.vop.co.kr/A00000869043.html
	다양한 정치적 견해, 교육경험, 연령, 지역, 성별을 가진 시민들이 세월호 희생자 304 분의 이름을 불러보았습니다. 생각은 조금씩 달라도 세월호 참사를 바라보는 안타까움과 마음의 어려움은 비슷한 것 같습니다.
	잊지 않겠습니다. 작은 행동들이 모여 기적을 만들어 낼 것 입니다.
	세월호 참사 1년 범국민 집중행동/ 총력행동
	#129 세월호 모두의 이야기 - 단원고 2학년 5반 박성호님 누나, 박예나님
	성호야. 너 없이 지낸 지 1년이 다 되었지만..
	니가 없다는 것을 누나는 아직 인정할 수 가 없고.. 하고 싶지도 않고..
	그냥 니가 잠시 니가 어디 가있는 거구. 아직 수학여행 가서 아직 안돌아오는 거라 생각하고 버티고 있어..
	지켜주지 못해 미안해..
	구글 플레이스토어에서 세월호를 기억하고자 하는 어플이 있다고 합니다!
	'노란리본의 기적' 이라고 검색하면 다운받을 수 있다고 하네요
	노란 리본의 기적을 다운받으면
	알림 상태바에 노란리본이 달리고 세월호 참사가 일어난지 며칠이 지났는지 알려주며 노란리본 이미지를 다운받을 수 있다고 합니다
	세월호를 기억하기 위해 저마다의 방법을 이용할 수 있다면 좋을 것 같습니다:)
	벌써 1년입니다.
	미안합니다. 잊지 않겠습니다.
	#세월호 '리멤버 0416'
	#세월호_인간띠잇기_속보 [35신]
	4월 18일 #광화문 앞
	청와대로 향하는 시민들
	광화문 현판 앞까지 들어온 시민들이 경복궁 담길을 따라 청와대로 행진 시작했습니다. 이에 경찰은 광화문 현판 앞 세월호 유가족의 농성장 쪽으로도 물대포를 발사했습니다. 또 경찰의 소화기 오발 사고도 있었다고 합니다.
	한편, 현장에 계신 시민인 홍은주 / 양형호 / Kiyoung Kim님 등께서 댓글을 통해 현장 상항을 전해주셨습니다. 감사합니다!
	#세월호_인간띠잇기 참가자분들은_현장_상황을_댓글로_올려주세요. 그리고 #세월호_인간띠잇기_속보 #공유 해주세요. 세월호 유가족에게 큰힘이 됩니다. 여러분이 오마이뉴스 #현장 #시민기자 가 돼 주세요! 여러분이 미디어입니다.
	오마이TV를 통해서도 현장 중계를 보실 수 있습니다.
	http://www.ohmynews.com/NWS_Web/OhmyTV/onair.aspx…
	세월호 잊지마세요를 함께해주신 박세영님 감사합니다..
	대통령 없는 나라- 세월호 1주기 , 팽목항에서 광화문까지 뉴스타파가 기록했습니다.
	#세월호_잊지않겠습니다 #RememberSEWOL
	세월호 1주기 시민들의 아픔.
	<Doctors-트라우마>로 기억합니다.
	#세월호_인간띠잇기_속보 [14신]
	4월 18일 #정부서울청사 앞
	정부서울청사 앞에서 차벽을 세운 경찰에 항의하는 세월호 유가족 영상입니다. 영상은 오마이뉴스 페이스북 메시지로 Jaeho Oh님께서 보내주셨습니다. 여러분께서 보내주시는 생생한 현장 영상이나 사진이 진실을 알리는데 큰 도움이 됩니다!
	#세월호_인간띠잇기 참가자분들은_현장_상황을_댓글로_올려주세요. 그리고 #세월호_인간띠잇기_속보 #공유 해주세요. 세월호 유가족에게 큰힘이 됩니다. 여러분이 오마이뉴스 #현장 #시민기자 가 돼 주세요! 여러분이 미디어입니다.
	오마이TV를 통해서도 현장 중계를 보실 수 있습니다.
	http://www.ohmynews.com/NWS_Web/OhmyTV/onair.aspx…
	#세월호 #1주기 #속보15
	4월15일 오전 9시50분
	“오빠가 내 앞에
	1분만 나타난다면…”
	#시사사IN #세월호 전체 기사 보기
	세월호 잊지마세요를 함께 해주신 허윤지님 감사합니다:)
	세월호 참사 이후 지난 1년 동안 정부는 수많은 대책을 쏟아냈지만 시장 구조는 1년이 지나도 바뀐 게 없습니다.
	세월호 침몰 그리고 1년
	우리가 잊지 말아야할 순간들을 기록했습니다.
	<법정에 선 세월호 잠수사>
	세월호 수색에 참여했던 민간잠수사 공우영 씨. 어느 날, 공씨에게 서류가 날아왔습니다. 과실치사죄로 기소됐으니 법정에 나오란 겁니다. 상을 받기는 커녕, 법정에?
	#세월호
	우리나라 국민 10명 중 8명이 세월호 선체를 인양해야 한다는 의견을 가지고 있는 것으로 나타났다. 지난해 4월16일 참사 이후 1년이 지나도록 선체 인양 여부를 명쾌하게 결론 내리지 못한 정부의 모습과는 확연히 대비되는 결과다. 세월호와 관련한 전체적인 정부의 대응에도 국민 66%가 부정적 평가를 내렸다.
	[포토] 세월호 가족협의회가 2일 오후 서울 광화문광장 농성장에서 배보상 절차 전면 중단과 조속한 세월호 선체 인양, 시행령안 즉각 폐기를 촉구하며 삭발식을 가졌다.
	세월호 잊지마세요를 함께 해주신 채자은님 감사합니다..
	#세월호_인간띠잇기_속보 [3신]
	4월 18일 #광화문 앞
	13:40 광화문 유가족 연행시작입니다
	장석윤님께서 오마이뉴스 페이스북 메시지로 알려온 현장 소식입니다.
	#세월호_인간띠잇기 참가자분들은_현장_상황을_댓글로_올려주세요. 그리고 #세월호_인간띠잇기_속보 #공유 해주세요. 세월호 유가족에게 큰힘이 됩니다. 여러분이 오마이뉴스 #현장 #시민기자 가 돼 주세요! 여러분이 미디어입니다.
	세월호 #1주기 #속보19
	4월15일 오후 1시30분
	본격 시사IN 만화 by 굽시니스트
	#시사IN #세월호 전체 기사 보기
	http://www.sisainlive.com/sewol/
	#속보를_공유해주세요. 함께 슬퍼하는 사회가 좋은 사회입니다
	#세월호_잊지않겠습니다 #RememberSEWOL
	기타도 피아노도 그대로인데
	그 앞에 시연이만 없습니다.
	단원고 故 김시연 양의 자작곡
	'야! 이 돼지야'
	오늘(16일) 밤 11시 15분
	특선 다큐 '망각의 시간, 기억의 시간'
	세월호 유가족을 대하는 경찰의 태도인가요?
	'유민아빠' 김영오 씨가 세월호 유가족을 막아 선 경찰버스 위에서 항의시위를 하다가 경찰의 무리한 연행 과정에서 아래로 떨어졌습니다. 범국민대회를 마친 분노한 시민들은 현재 광화문광장을 향해 행진 중입니다.
	#세월호_광화문_현장
	#425세월호_범국민추모문화제_속보 [7신]
	#성신여대입구 출발한 140여명의 행진인원이 3시 30분경 250명 정도로 증가했다고 합니다. 더운 날씨에도 불구하고 1개차선을 여유롭고 질서있게 세월호 진실을 알리기 위한 국민행진은 광화문광장으로 계속되고 있습니다.
	#세월호진실국민행진 #세월호를잊지마세요 #세월호 #sewol
	오마이뉴스를 응원해주세요 http://omn.kr/10manin
	오늘 새벽 뉴스타파가 공개한 바다속 세월호 영상입니다.
	많은 분들이 보실 수 있도록 공유 부탁합니다.
	동영상을 더 보시려면 아래 링크를 클릭해주세요
	http://newstapa.org/24816
	#뉴스타파 #세월호
	#세월호 #1주기 #속보11
	4월14일 저녁 6시50분
	위기의 순간에
	드러나는 지도자의 리더십
	#시사IN #세월호 전체 기사 보기
	http://www.sisainlive.com/sewol/
	#속보를_공유해주세요. 클릭 한 번이 가족들에게 위로가 됩니다. 함께 슬퍼하는 사회가 좋은 사회입니다.
	세월호 추모금론이요? 기가 찹니다.
	#00론 #명백한사기입니다
	#세월호_인간띠잇기_속보 [40신]
	4월 18일 #광화문 앞
	경찰, 차벽 흔드는 시민들 향해 물대포 쏴
	오후 9시 30분경 광화문 현판 아래에 시민들이 집회를 열었습니다. 이외에 광화문 일대 곳곳에서 산발적으로 경찰과 충돌이 있는 것으로 알려지고 있습니다.
	한편, 범국민대회를 주최한 416연대(국민대책회의 등 포함)는 현재 8000여 명의 시민이 광화문에 있고, 연행자가 최소 55명 이상이라고 밝혔습니다. 경찰은 차벽을 흔드는 시민들에게 물대포를 계속 쏘고 있습니다.
	#세월호_인간띠잇기 참가자분들은_현장_상황을_댓글로_올려주세요. 그리고 #세월호_인간띠잇기_속보 #공유 해주세요. 세월호 유가족에게 큰힘이 됩니다. 여러분이 오마이뉴스 #현장 #시민기자 가 돼 주세요! 여러분이 미디어입니다.
	세월호 1주기 #궁금한이야기Y
	여전히 '4월 16일'을 기억하며 살아가는 사람들
	실종자 가족이 바라는 단 한 가지는
	시신이라도 찾아 '유가족'이 되는 것이라고 합니다.
	이들의 작은 소망은 언제쯤 인양될 수 있을까요?
	4월 17일 금요일 밤 8시 55분
	#세월호_잊지않겠습니다 #RememberSEWOL
	세월호 참사 이후 남겨진 과제들을 점검하고 우리 사회에 만연한 안전불감증을 해소할 수 있는 근본적 대책을 모색하는 시간! 【 #세월호 1주기 특집 】밤 10시 1TV. https://youtu.be/r2uqhG5n1Yo
	올해 첫 물대포인가요? 현재 광화문광장 앞 현장입니다.
	#세월호_광화문_현장
	#세월호_인간띠잇기_속보 [39신]
	4월 18일 #광화문 앞
	국제엠네스티 "경찰의 최루액 살포 국제기준 위반" 비판
	국제엠네스티가 한국 경찰의 세월호 참사 1주기 시위 집압에 대해 "세월호 유가족에 최루액 살포는 국제 기준 위반"이라며 "희생자와 유가족 모두에 대한 모욕적 처사"라고 비판했습니다.
	한편, 오마이뉴스 페이지에 댓글 등으로 전해주신 현장 사진을 함께 전합니다. Kiyoung Kim / 양형호 / Hyeman Jo / 김예지 / 오준승 / Jinhee Kim / 이성호 / 임복희 등이 보내주셨습니다. 감사합니다.
	#세월호_인간띠잇기 참가자분들은_현장_상황을_댓글로_올려주세요. 그리고 #세월호_인간띠잇기_속보 #공유 해주세요. 세월호 유가족에게 큰힘이 됩니다. 여러분이 오마이뉴스 #현장 #시민기자 가 돼 주세요! 여러분이 미디어입니다.
	현장영상] '세월호 인양' 예상 시뮬레이션
	세월호 1주기, 유가족에게까지 폭력을 가하는 경찰…
	이건 너무하잖아요???
	#세월호_인간띠잇기_속보 [30신]
	4월 18일 #세종문화회관 앞
	세월호특조위 시행령 철회와 세월호 인양을 촉구하는 시민들이 18일 오후 세월호참사 유가족이 농성중인 광화문광장으로 향하는 가운데, 세종문화회관앞에서 저지하는 경찰과 격렬하게 몸싸움을 벌이고 있다. 경찰은 캡사이신을 뿌리고 살수차로 물대포를 쏴 해산을 시도했지만 시민들의 기세를 막지 못했다.
	* 오마이뉴스 권우성 사진기자의 생생한 현장 사진입니다. 참으로 안타깝습니다. 슬픈 하루로 기록될 것입니다.
	#세월호_인간띠잇기 참가자분들은_현장_상황을_댓글로_올려주세요. 그리고 #세월호_인간띠잇기_속보 #공유 해주세요. 세월호 유가족에게 큰힘이 됩니다. 여러분이 오마이뉴스 #현장 #시민기자 가 돼 주세요! 여러분이 미디어입니다.
	이제는 주검을 안는 것이 꿈이 되어버린 실종자 가족들. 이들의 꿈은 언제쯤 이루어질 수 있을까?【 #추적60분 】< #세월호 실종자 가족…멈춰버린 1년> 밤 10시 25분 2TV
	#세월호_잊지않겠습니다 #RememberSEWOL
	"기억합니다, 아무 것도 못했던 그 날을"
	세월호 1주기. 잊지 말아야할 숫자들..
	<넘버스>로 기억합니다.
	경찰력을 낭비시키고 혼란을 야기시키는게 시위의 목적인가요?
	#꿀팁 #임태훈 #세월호1주년시위 #경찰
	#세월호_인간띠잇기_속보 [12신]
	4월 18일 #광화문 앞
	오후 3시 14분경 경찰이 세월호 유가족 김영오씨와 유경근씨를 연행했습니다. 사진은 버스에서 떨어지는 김영오씨와 사지가 들려 연행되는 모습입니다.
	#세월호_인간띠잇기 참가자분들은_현장_상황을_댓글로_올려주세요. 그리고 #세월호_인간띠잇기_속보 #공유 해주세요. 세월호 유가족에게 큰힘이 됩니다. 여러분이 오마이뉴스 #현장 #시민기자 가 돼 주세요! 여러분이 미디어입니다.
	이다운 군의 '사랑하는 그대여' - 신용재
	故 이다운군의 휴대폰에 남아있던 곡입니다.
	오늘은 세월호 1주년이 되는 날입니다..
	세월호를 잊지 마세요
	#세월호 #1주기 #속보61
	4월17일 새벽 0시50분 #종로 #YMCA
	경찰과 충돌은 추모제 이후 광화문 이동이 막히면서 시작되었습니다. 경찰은 광화문 일대를 원천 봉쇄했습니다.
	유가족들은 손에 꽃을 들고 광화문 분향소에 헌화하겠다는 뜻을 밝혔지만 경찰은 차벽을 열지 않았습니다. 길을 여는 충돌 과정에서 캡사이신을 뿌렸습니다.
	이명익 사진 기자가 종로 YMCA 쪽 충돌 과정에서 경찰이 캡사이신을 뿌린 순간을 포착했습니다. 종로 쪽 대치 상황은 종료되었습니다.
	현재는 광화문 현판 밑에서 유가족 40여명을 비롯한 시민들이 경찰과 대치하고 있습니다. 유가족들은 이곳 저곳 흩어진 상태에서 광화문 현판 쪽으로 이동하고 있습니다.
	--------
	#서울_추모제_참가자_분들은_현장_상황을_댓글로_올려주세요. 현장 업데이트 상황은 댓글로 달리고 있습니다. 댓글을 주목해주세요.
	#속보_공유하기를_클릭해주세요 함께 슬퍼하는 사회가 좋은 사회입니다.
	#시사IN #세월호 전체 기사 보기
	#세월호_인간띠잇기_속보 [41신]
	4월 18일 #정부서울청사 앞
	[생생영상4] 차벽 흔들면 물대포 응사
	오후 9시 30분경 정부서울청사 앞. 시민들이 차벽으로 설치된 경찰버스를 호스로 연결해 잡아당깁니다. 그러자 경찰이 바로 물대포 살포로 응수하네요.
	#세월호_인간띠잇기 참가자분들은_현장_상황을_댓글로_올려주세요. 그리고 #세월호_인간띠잇기_속보 #공유 해주세요. 세월호 유가족에게 큰힘이 됩니다. 여러분이 오마이뉴스 #현장 #시민기자 가 돼 주세요! 여러분이 미디어입니다.
	세월호 1주기 맞이한 안산 단원고 사진 31장
	http://huff.to/1CMJWm0 (더 많은 사진은 클릭)
	#세월호_인간띠잇기_속보 [18신]
	4월 18일 #광화문광장
	오후 4시 30분경 서울광장에서 열린 범국민대회가 중단됐고, 이곳에 참여한 2만 명의 시민들이 광화문광장으로 향하고 있습니다. 경찰이 세종대왕상 앞에서 막고 있기 때문에 충돌이 예상됩니다.
	광화문 앞 정부서울청사 앞에서는 유가족-시민들과 경찰이 몸싸움을 벌이고 있습니다. 박주민 변호사는 이 과정에서 시민 1명이 연행됐다고 합니다. 경찰은 바로 연좌농성 중인 세월호 유가족과 시민을 체포하겠다고 방송하고 있네요.
	#세월호_인간띠잇기 참가자분들은_현장_상황을_댓글로_올려주세요. 그리고 #세월호_인간띠잇기_속보 #공유 해주세요. 세월호 유가족에게 큰힘이 됩니다. 여러분이 오마이뉴스 #현장 #시민기자 가 돼 주세요! 여러분이 미디어입니다.
	#세월호 #1주기 #속보66
	4월17일 새벽 3시 #광화문 현판
	밤이 깊어갑니다. 날이 차갑습니다.
	엄마들은 담요 한 장으로 몸을 감싸고 아스팔트 위에 그대로 누웠습니다.
	김연희 기자가 보낸 이 사진을 보고, 저는 이 상황을 전달할 단어가, 문자가 떠오르지 않습니다.
	----
	#공유하기를_클릭해주세요 함께 슬퍼하는 사회가 좋은 사회입니다.
	#시사IN #세월호 전체 기사 보기
	47~~~포스트코리아
	우리가 세월호 304명을 기억하는 방법
	"지금 살아 있는 우리들 304명이 세월호 희생자 304명의 이름을 한 분 한 분 진심을 다해 부릅니다."
	http://huff.to/1CNsEFw
	by 세월호 모두의 이야기
	잊지 않겠습니다.
	세월호 유가족들과 아픔을 함께 하겠습니다.
	※4월 16일,17일 이틀간 세월호 추모기간으로 게시물 업로드가 중단됩니다.
	#세월호 #1주기 #속보36
	4월16일 오전11시45분
	그날 마지막 카톡
	----------
	#시사IN_무료_특별판_배포를_도와주세요. 오늘 저녁 서울광장에 열리는 추모제 때 특별판 배포를 도와줄 분들은 메시지나 이상곤 팀장(010-5244-7205)에게 직접 연락해 주세요.
	#시사IN_무료_특별판_전자책도 발행했습니다. 전자책 내려 받기 주소는 www.sisainlive.com/app.html 입니다.
	#세월호_나만의_추모_사진을 찍어 사연과 함께 댓글로 달아주세요. 해외에 있는 독자분들의 참여 기대합니다. 메시지가 너무 많아 이제부터는 댓글로 달아주세요. 댓글을 달면 유가족분들이 바로 볼 수 있습니다.
	#공유하기_클릭해주세요. 속보를 공유해주세요. 함께 슬퍼하는 사회가 좋은 사회입니다.
	#세월호_인간띠잇기_속보 [5신]
	4월 18일 #광화문 앞
	세월호 유가족 광화문 광장으로 이동중 경찰과 충돌. 이 과정에서 유가족 한 명이 쓰러졌고, 한 시민이 구급차를 불렀으나 경찰차벽 때문에 미대사관 앞에서 구급차가 움직이지 못하고 있다고 합니다. 이에 시민들이 경찰을 향해 크게 항의하고 있습니다.
	#세월호_인간띠잇기 참가자분들은_현장_상황을_댓글로_올려주세요. 그리고 #세월호_인간띠잇기_속보 #공유 해주세요. 세월호 유가족에게 큰힘이 됩니다. 여러분이 오마이뉴스 #현장 #시민기자 가 돼 주세요! 여러분이 미디어입니다.

## Sheet: face4_SurveyStandardVolume
															50			1
Entity Volume by Sentiment	positive	neutral	negative	mixed
	2	59	6	0
광화문	0	11	0	0
공유	0	10	0	0
#	0	7	0	0
경찰은	0	4	0	0

## Sheet: face4_Phrases
개수 : Phrase Mentions Sentiment +/-	Phrase Mentions Sentiment +/-							50			1
Phrase	negative	neutral	positive	총합계
기대합니다		1		1
꽃을			1	1
맞이한			1	1
무리한	1			1
미안해	1			1
버티고			1	1
생생한			2	2
세월호 참사	2			2
세월호 침몰	1			1
슬픈	1			1
시위		1		1
위로가		1		1
이루어질		1		1
조속한		1		1
좋을 것			1	1
진심을			1	1
참사가	1			1
충돌	3			3
충돌이		2		2
큰 도움이			1	1
특집		1		1
항의시위를	1			1
해주세요		9		9
총합계	11	17	8	36

## Sheet: face4_Entities
개수 : Entity Mentions Sentiment +/-	Entity Mentions Sentiment +/-							50			1
Entity	negative	neutral	positive	총합계
	6	59	2	67
24816		1		1
"경찰의 최루액 살포 국제기준 위반"		1		1
"기억합니다 , 아무 것도 못했던 그 날을"		1		1
"세월호 유가족에 최루액 살포는 국제 기준 위반"		1		1
"지금 살아 있는 우리들 304명이 세월호 희생자 304명의 이름을 한 분 한 분 진심을 다해 부릅니다 ."			1	1
"희생자와 유가족 모두에 대한 모욕적 처사"		1		1
#		7		7
#정부서울청사		2		2
*			1	1
Kiyoung Kim / 양형호		1		1
경찰		1		1
경찰과		1		1
경찰은		4		4
경찰을	1			1
경찰이		2		2
공우영		1		1
공유		10		10
광화문		11		11
구글		1		1
김연희		1		1
김영오	1			1
박주민		1		1
상태에서		1		1
상황은		1		1
서울		1		1
서울광장에		1		1
서울광장에서		1		1
성신여대입구		1		1
안산			1	1
엄마들은		1		1
유가족들은		1		1
이상곤		1		1
정부서울청사		3		3
종로	1	1		2
클릭		1		1
페이스북		2		2
총합계	9	123	5	137

## Sheet: face4_Queries
개수 : Query Category Mentions Sentiment +/-	Query Category Mentions Sentiment +/-						50			1
Query Category	negative	neutral	총합계
기술		3	3
재해	1		1
정치		1	1
총합계	1	4	5
