# Supplementary material for: Machine Learning-Based Data Mining Method for Sentiment Analysis of the Sewol Ferry Disaster's Effect on Social Stress
Source: Front Psychiatry. 2020 Dec 23;11:505673. doi: 10.3389/fpsyt.2020.505673 (PMC7785789; doi:10.3389/fpsyt.2020.505673)
Supplement: Supplementary file 1 [file Data_Sheet_1.ZIP › facebook/month/10.January.xlsx]

## Sheet: Sheet1
	도보순례하고 있는 소영아빠가 보내주신 사진. 오늘은 도보순례 6일째입니다. 대전입니다.
	세월호 재판 광주에서 합니당 내일 28일도 하니까 시간 되시는 분들 10시부터 참여 부탁해용 ㅠㅠㅍ
	#세월호 참사 2틀뒤 MBN과의 인터뷰에서 무능한 해경을 비판해, 해경의 명예를 훼손했다며 고발됐던 홍가혜 씨 오늘 무죄 받았답니다. 진실은 꼭 밝혀지는법! 세월호 참사의 진실도 꼭 밝혀질것입니다. 축하드립니다. 그리고 같이 내려 가셨던 김구님 유영희님 고맙습니다..#바꾸세 #하울림
	★세월호 참사 263일, ★광화문 세월호광장 농성 174일 ◆오늘(1/3) 광화문 토요 촛불문화제는 없습니다. 12/31 문화제가 집중일정이었습니다. ◆팽목항 기다림과 진실의 버스는 1월부터 지역별로 돌아가면서 진행합니다. 서울은 매월 마지막주 토요일에 출발합니다. ★국가가 국민을 구조하지 않은 사건입니다. 진실을 밝히는 4.16약속지킴이가 됩시다! [4.16 약속지킴이 가입]
	세월호 학생 20명 구한 아저씨 근황.jpg 세월호 특별법은 단원고만을 위한 법인듯 합니다.
	세월호광장 현수막 입니다 다시 시작입니다
	집중이요!! 서북청년단 재건위 정함철이 #세월호 유가족들의 광화문 천막을 자진 철거 하지 않으면 1월 31일께 침탈 하겠다고 엄포를 놓았네요! C파!! 올테면 와봐!! 누가 쫄까봐!
	세월호 실종자 양승진 선생님 사모님 모습. 울음이 나옵니다.
	세월호 인양촉구 청원운동 * 실종자들을 끝까지 찾아내고 침몰의 진실을 규명하기 위해서는 선체 훼손 없는 온전한 인양을 해야 합니다. 아래 페이지에 가셔서 이름과 이메일만 쓰시면 인양을 촉구하는 청원서가 대한민국 정부(총리실)로 바로 팩스 발송됩니다. 많은 참여와 공유 부탁드립니다. 세월호 인양촉구 범국민 청원 운동
	세월호 참사 희생자들을 위한 신곡 조관우의 '풍등' http://t.co/pQypIhQsyI #바꾸세 #세월호
	아ㅡ 이 분들이 시인이다. 나는 시인이 아니다, 그저 좀 외로운 놈일 뿐.
	배우 최민수씨가 세월호 참사를 추모하는 노래를 발표했습니다.
	세월호 참사 가족대책위는 선체 인양을 촉구하며 오는 26일부터 경기 안산합동분향소부터 진도 팽목항까지 도보순례에 나선다고 밝혔는데요. 도대체 정부가 이야기하는 ‘검토’는 언제쯤 끝나는 걸까요 세월호 참사 가족대책위는 선체 인양을 촉구하며 오는 26일부터 경기 안산합동분향소부터 진도 팽목항까지 도보순례에 나선다고 밝혔는데요. 도대체 정부가 이야기하는 ‘검토’는 언제쯤 끝나는 걸까요
	세월호 참사 263일, ★광화문 세월호광장 농성 174일 ◆오늘(1/3) 광화문 토요 촛불문화제는 없습니다. 12/31 문화제가 집중일정이었습니다. ◆팽목항 기다림과 진실의 버스는 1월부터 지역별로 돌아가면서 진행합니다. 서울은 매월 마지막주 토요일에 출발합니다. ★국가가 국민을 구조하지 않은 사건입니다. 진실을 밝히는 4.16약속지킴이가 됩시다! [4.16 약속지킴이 가입]
	#세월호_지원_특별법 이란 것이 세월호 특별법을 무력화 시키는 법안으로 월요일인 12일에 통과될 예정이라고 합니다. 세월호 특별법의 음모, 두번째 세월호 지원특별법. 막아야 합니다.
	새누리당 김재원 원내 수석부대표는 세월호 사건에서 사사건건 갈등을 증폭시키는 주인공이네요. 세월호 조사특위에 차기환, 고영주 같은 극우 인사들을 임명할 때 알아봤습니다만 새누리당은 세월호 조사를 하자는 건지 방해하겠다는 건지 알 수 없는 행태를 보이고 있습니다. 뉴스타파 김성수 기자가 계속 감시할 겁니다.
	<1/16(금) #세월호 주요일정> ★세월호 참사 276일, ★광화문 세월호광장 농성 187일 ◆17시 <광화문 TV> 생중계 시작!! : 평일 17시~20시까지 세월호의 진실을 전합니다. : 아프리카tv에서 <광화문TV>를 검색해주세요.
	"세월호 희생자를 모욕한 일베 회원에 대한 고발 대리 위임장을 작성해 주세요. 우리의 분노를 전달하고, 그들의 죄를 물을 수 있어야 합니다."
	정함철 "세월호 참사 원인은 세월호 광화문 농성장" 눈앞에서 자식이 죽어가도 무능한 정부와 거짓말하는 언론에 상처받는게 왜 정함철류가 아닌 순진한 유가족이였을까요? 이런 잉간들의 자녀가 사고를 당했어야 유가족의 심정을 만분의 일이라도 알았을 텐데요.
	1/9(금) #세월호 주요일정> ★세월호 참사 269일, ★광화문 세월호광장 농성 180일 ◆17시 <광화문 TV> 생중계 시작!! : 평일 17시~20시까지 세월호의 진실을 전합니다. : 아프리카tv에서 <광화문TV>를 검색해주세요. http://play.afreeca.com/sewolho416 : 페이스북 페이지 https://www.facebook.com/sewolhoTV ★국가가 국민을 구조하지 않은 사건입니다. 진실을 밝히는 4.16약속지킴이가 됩시다. [4.16 약속지킴이]
	<그토록 싸웠으나.... 세월호 진실을 침몰시킬 인물들> 곧 본격적으로 활동할 17명의 세월호특위위원들 중 새누리당이 추천한 5명 1. 고영주 변호사- 영화 ‘변호인’의 배경인 ‘부림사건’ 담당 공안검사 출신. 세월호 참사에 대한 정부책임을 부정하고 호도한 인물 2. 조대환 변호사- 박대통령의 과거 싱크탱크인 ‘국가미래연구원’ 발기인, 박대통령인수위 전문위원 출신 3. 차기환 변호사- 자신의 트위터에 세월호 유가족을 매도하고 극우사이트 ‘일베’의 게시물을 지속적으로 퍼뜨린 인물 4. 석동현 변호사- 새누리당 공천신청자 5. 황전원 전 한나라당 부대변인- 새누리당 공천신청자 * 녹색사진: 단원고 2학년 10반 고 김주희양의 어머니 이선미씨가 최근에 공개한 사진. 세월호가 바다 속에 잠긴 상태에서 아이들이 창…
	<1/17(토) #세월호 주요일정> ★세월호 참사 277일, ★광화문 세월호광장 농성 188일 ◆17시 <광화문 세월호광장 토요촛불> 《진실을 인양하라》 : 아프리카tv에서 <광화문TV>를 검색해주세요.
	도보행군중인 유가족과 시민분들.. 응원합니다... #세월호 #바꾸세
	정말 기가막히군요... 보면 볼 수록 어째 이럴 수 있나 할 정도로 분노가 일어납니다. 국민들의 관심은 점점 더 식어져만 가고.. (한국어 번역을 보시려면 화면 밑에 커서를 옮기시면 설정에서 한국어자막을 선택하시면... 한국어 자막 보실 수 있어요)
	<1/5(월) #세월호 주요일정> ★세월호 참사 265일, ★광화문 세월호광장 농성 176일 ◆17시 <광화문 TV> 생중계 시작!! : 평일 17시~20시까지 세월호의 진실을 전합니다. : 아프리카tv에서 <광화문TV>를 검색해주세요.
	일베에 올라온 세월호 희생자 모욕 사진을 보고 심히 빡치신 분들의 분노가 사그러들기전에 행동으로 옮기겠습니다. 박지웅 변호사님이 선봉에 섰고 미력하나마 함께 하려 합니다. 많이 퍼가주세요. 고발인 / 고발에 대한 대리인 동의 페이지 입니다. 개인정보는 철저히 보호됩니다. 인생은 실전이다. ㅈ…
	벌써 세월호 사건이 지난지가 9개월이나 됬네요 차가운 바닷속에서 구조를 기다리던 희생자들을 기리는 마음을 잊지않도록 가슴아픈 시하나 소개하나 해드립니다 . 절대 잊지않겠습니다 #세월호 #희생자 #착한바보들 #추모 #잊지않겠습니다 #희망 #사랑 #나눔 #희사나
	#세월호_도보행진 병점역에서 잠깐의 휴식후 다시 출발~ 고맙습니다... - 최운규 최영운 -
	박그네 부정선거 범죄집단의 국민은 자기들 실리와 이해관계에 춤을 추는 꼴통들인데... 국민 생명 책임못지는 박그네 정부는 사라져야 한다. 더이상 국민들의 혈세를 쳐먹으며 무책임 직무유기 말아야
	<1/5(월) #세월호 주요일정> ★세월호 참사 265일, ★광화문 세월호광장 농성 176일 ◆17시 <광화문 TV> 생중계 시작!! : 평일 17시~20시까지 세월호의 진실을 전합니다. : 아프리카tv에서 <광화문TV>를 검색해주세요.
	세월호 구조작업의 부실을 지적한 방송 인터뷰로 해경이 명예를 훼손당했다며 낸 재판에서 홍가혜씨가 무죄를 선고받았습니다.
	세월호 유족들은 A군에 대한 고소 취하를 검토 중이다…
	잊지 않겠습니다> 맞벌이 엄마·아빠 대신 동생 돌보던 나의 공주…꿈에서처럼 잘 있지? 수학 선생님 되고 싶었던 이다혜 양에게 엄마가 보내는 편지 입니다. http://t.co/272cELJ6xo #세월호
	????세월호 참사~289일째... ?????【유가족 도보순례】 II~4일째... ? 1?2?4일째~날이"??" 출발~대기 中 성환역?직산역?두정역?쌍용대로?천안역?터미널???? 3?4?노란풍선이~눈에 확?? 아이들도~손잡고?? 90여명~직산을 향해!?? 진실을 향해!!
	이 아이들을 보십시오... 어찌 지난 일이라고 잊을 수 있겠습니까... 어찌 그만하라 할 수 있겠습니까... 어찌 단순사고라 말할 수 있겠습니까... 우리 어른들은 이 아이들의 눈물을 기억해야합니다. 남의 아이들이 아닌 우리 아이들이고 우리 이웃입니다...ㅠㅠ
	불안과 믿음 사이 이번 주 목요일 기도회는 장신대 하나님의 선교회가 인도를 했는데 작은 변화가 있었습니다. 깔끔한 기도회 순서지가 등장하였고, 본문 말씀인 누가복음 18장 1절에서 8절까지를 본문에 등장하는 인물의 배역을 정해서 읽었고, 바이올린 찬양 연주가 있었습니다. 그리고 생활나눔에서는 세월호 가족뿐 아니라 참가자들 개인과 교회의 나눔도 시작하게 되었습니다. 말씀나누기에서 창현 어머님은 "1절에 예수님께서, 늘 기도하고 낙심하지 말아야 한다는 뜻으로 비유를 말씀하셨지만, 8절에 보면 그러나 인자가 올 때에, 세상에서 믿음을 찾아 볼 수 있겠느냐?"라고 말씀하셨는데, 세월호 참사 이후 진행되어온 과정을 보면 여전히 많은 국민들이 동참해주시고, 세월호 가족들도 열심히 싸우고 있기때문에 희망을 갖고 있지만…
	광화문 광장 토요일 촛불 문화제] “진실을 인양하라” - 2015년 1월 10일(토) 오후5시 광화문 세월호 광장 공연1 짤막강연 / 꼭 밝혀내아 하는 의혹 발언1 / 세월호는 반드시 인양되어야 합니다 발언2 / 진실을 밝히기 위한 우리의 약속 공연2 발언3 / 4.16특별조사위원회 중간경과 발언4 / #세월호 참사 유가족 발언
	"세월호 유족 면담 거부한 건 여야가 법안 논의 중인 상황이어서" 정말 오래 기다려 듣게 된 대답…
	#세월호 참사291일 #세월호_도보행진 6일차 오늘은 대전역에서 출발합니다. 유가족분들과 함께 하시는 시민분들은 하늘의 별이된 아이들과 약속했습니다.. 진실을 밝히겠다고..
	세월호 참사로 숨진 단원고 학생들을 ‘어묵’으로 지칭해 모욕한 인터넷사이트 ‘일간베스트저장소(일베)’ 게시물에 대해 경찰이 수사에 나섰습니다.
	세월호 참사 희생 학생들을 모욕하는 듯한 내용이 담긴 일베 '어묵' 게시글에 대해 경찰이 수사에 나섰습니다. 자세한 기사 내용은 ==>
	아프리카TV에서,, #세월호 유가족, 안산→팽목항 도보행진 20일 생방송 중입니다. [ http://t.co/R0fdygphGu ] 어머니, 아버지, 힘내세요! 함께 하시는 시민분들도 감사합니다!
	세월호 우리의 영웅이 이렇게 남의 나라에서 대접 받도록 만드는 우리의 몰골이라니 ㅠㅡ
	야속했던 하늘... 팽목항에서 세월호 실종자 가족들이 어떻게 기다리고 있는지 진짜 모습을 봐 주셨으면 합니다. 2015년 미디어몽구 첫 영상 입니다.
	끝나지 않은 세월호... 이시키들 다 잡아 내야대..!!
	기독인들이 세월호 가족들과 신앙의 답을 찾는 동행을 시작했습니다. 세월호를 기억하며 유가족과 함께하길 원하는 기독인은 누구나 참여할 수 있습니다. 안산 세월호 희생자 정부합동분향소에서 매주 목요일 오후 5시부터 7시까지입니다.
	<'금요일엔 돌아오렴' 세월호 기록을 읽어야 할 이유>
	세월호 희생자 가족 13명의 육성을 기록한 책 '금요일엔 돌아오렴'이 출판됐습니다. 병원에서 세상을 떠난 두 아이가 만든 의료사고 관련 법 ,'종현이법 ·예강이법'을 취재했던 심영구 기자가 세월호에 대한 기억을 잊지 말아야 할 이유를 설명합니다.
	[취재파일] 세월호 유가족 육성 기록…'금요일엔 돌아오렴'
	<1/17(토) #세월호 주요일정>
	★세월호 참사 277일,
	★광화문 세월호광장 농성 188일
	◆17시
	<광화문 세월호광장 토요촛불>
	《진실을 인양하라》
	: 아프리카tv에서 <광화문TV>를
	검색해주세요.
	이재명 성남시장이 세월호 참사가 일어난 뒤부터 줄곧 성남시청에 걸려 있던 세월호 희생자 추모 깃발을 세월호 유족에게 보냈습니다. 다음은 이재명 시장이 세월호 유족들에게 보낸 편지 전문입니다.
	세월호 참사 피해자 가족 여러분!
	힘내십시오!
	먼저 초청해주셨음에도 다른 공식일정 때문에 현장에 함께 하지 못함을 매우 안타깝게 생각합니다. 몸은 함께 못하지만 마음은 언제나 여러분과 함께 하고 있다는 점을 알아주시기 바랍니다.
	도보행진 시작에 즈음하여 성남시청 국기게양대에 게양되어 있던 세월호기를 보내드립니다. 성남시는 세월호참사를 기억하며 또한 가족들의 아픔에 함께 하는 의미로 세월호참사 직후부터 지금까지 각구청과 시청의 국기게양대에 세월호기를 게양하고 있습니다.
	참사의 진상이 규명되고 그에 따른 엄정한 문책과 또다른 참사의 방지를 위한 국가적 대책이 수립될 때까지 성남시청의 세월호기는 계속 바람에 나부낄 것입니다.
	피해 가족 여러분!
	여러분이 개인적 억울함으로 이 긴 고통의 시간을 보내고 있다고 생각하지 않습니다.
	안전한 대한민국, 책임지는 대한민국, 의문이 없는 대한민국을 위한 희생임을 너무나 잘 알고 있습니다.
	그래서 여러분의 그 길고 힘든 싸움을 현장에서 함께하지는 못하지만, 여러분의 투쟁에 함께 하는 의미로 새로 만들어 달게 될 성남시청의 세월호기는 계속 휘날리게 될 것입니다.
	가족들게 깊은 위로의 말씀과 함께 격려의 뜻을 전합니다.

## Sheet: face1_SurveyStandardVolume
															50			1
Entity Volume by Sentiment	positive	neutral	negative	mixed
	1	23	22	0
★	0	0	7	0
일베	0	0	3	0
서울은	0	0	2	0
대한민국	0	1	1	0

## Sheet: face1_Phrases
개수 : Phrase Mentions Sentiment +/-	Phrase Mentions Sentiment +/-							50			1
Phrase	negative	neutral	positive	총합계
고맙습니다			2	2
고통의	1			1
모욕하는	1			1
모욕한	2			2
못하지만		2		2
무력화	1			1
무죄를 선고받았습니다		1		1
복			1	1
부정선거	1			1
부정하고	1			1
분노가	2			2
분노를	1			1
불안감이	1			1
비판해		1		1
세상을 떠난	1			1
세월호 참사	16			16
손잡고		1		1
순진한		1		1
숨진	1			1
시작하게		1		1
싸우고		1		1
싸움을	1			1
안전한 사회를			1	1
안타깝게		1		1
약속했습니다			1	1
어두운		1		1
엄포를	1			1
여행을		1		1
영웅이			1	1
외로운	1			1
울음이		1		1
육성을			1	1
응원합니다			1	1
의문이	1			1
일방적으로	1			1
참사가	1			1
힘든	1			1
총합계	36	12	8	56

## Sheet: face1_Entities
개수 : Entity Mentions Sentiment +/-	Entity Mentions Sentiment +/-							50			1
Entity	negative	neutral	positive	총합계
	22	23	1	46
" ? ?"		1		1
"1절에 예수님께서 , 늘 기도하고 낙심하지 말아야 한다는 뜻으로 비유를 말씀하셨지만 , 8절에 보면 그러나 인자가 올 때에 , 세상에서 믿음을 찾아 볼 수 있겠느냐 ?"		1		1
"세월호 유족 면담 거부한 건 여야가 법안 논의 중인 상황이어서"		1		1
"세월호 참사 원인은 세월호 광화문 농성장"	1			1
"세월호 희생자를 모욕한 일베 회원에 대한 고발 대리 위임장을 작성해 주세요 . 우리의 분노를 전달하고 , 그들의 죄를 물을 수 있어야 합니다 ."	1			1
“진실을 인양하라”		1		1
★	7			7
MBN과의	1			1
경찰이	2			2
공유		1		1
공주		1		1
광주에서		1		1
광화문		1		1
김성수		1		1
김재원		1		1
대한민국	1	1		2
독일		1		1
박동현			1	1
박지웅	1			1
부대변인-	1			1
새누리당	1	1		2
서북청년단		1		1
서울은	2			2
석동현 변호사-	1			1
아ㅡ		1		1
안산		2		2
안산합동분향소부터	1			1
유가족들의		1		1
이다혜		1		1
이재명	1			1
일베	3			3
정함철	1			1
조대환 변호사- 박대통령의	1			1
진도	1			1
차기환 변호사-		1		1
천막을		1		1
청원		1		1
최민수씨가		1		1
최운규		1		1
페이스북	1			1
한나라당	1			1
홍가혜	1			1
황전원	1			1
총합계	53	47	2	102

## Sheet: face1_Queries
개수 : Query Category Mentions Sentiment +/-	Query Category Mentions Sentiment +/-					50			1
Query Category	neutral	총합계
건강	1	1
기술	1	1
대중 문화	5	5
정치	1	1
총합계	8	8
