# Supplementary material for: Machine Learning-Based Data Mining Method for Sentiment Analysis of the Sewol Ferry Disaster's Effect on Social Stress
Source: Front Psychiatry. 2020 Dec 23;11:505673. doi: 10.3389/fpsyt.2020.505673 (PMC7785789; doi:10.3389/fpsyt.2020.505673)
Supplement: Supplementary file 1 [file Data_Sheet_1.ZIP › facebook/month/12.March.xlsx]

## Sheet: Sheet1
	세월호 1년 됐으니 잊자고 합니다. 5년째 천안함 이용하는 것들이.
	그 마음 그대로.
	목포 시내 기준점인 목포시청까지 25km 남았습니다..
	세월호 배상금 결정남
	세월호 잊지마세요를 함께해주실 분들을 찾습니다!
	안녕하세요 세월호, 안녕하세요 페이지입니다
	지난 2014년 4월 16일
	대한민국에서는 세월호 참사가 발생했습니다
	오보와 나라의 답답한 대처는 국민들을 분노에 빠뜨렸고, 모두를 슬픔에 잠기게 하였습니다.
	이 참사를 지켜볼 수 밖에 없는 유가족들도 국민들도 애끓는 마음을 달래며 하루하루를 보냈고 그 시간동안 우리의 딸들이 아들들이 어머니 아버지가 형이 누나들이 언니, 오빠들이 동생들이 살아돌아오리라는 희망은 점차 줄어만 갔습니다
	그렇게 세월호는 서슬퍼런 바닷속으로 삼켜 들어가고 말았습니다
	저희는 현재 대안학교에 재학중인 학생들 입니다.
	세월호 사건의 희생자들과 친척 관계도, 친분이 있는 것도 아니고 어떤 단체에 소속이 되어있는 것도 아닙니다
	그저 이 가슴아픈 세월호 사건을 잊지않았으면 하는 생각 하나로 세월호, 잊지마세요 페이지를 만들었고 이렇게 많은 분들의 관심에 놀랍고 감사했습니다.
	그래서 세월호 사건이 발생한지 일년이 되어가는 시점에 세월호를 다시 한 번 기억하고 되돌아 볼 수 있는 기회를 만들어보고 싶었습니다
	세월호 사건이 발생한지 일년이 되어가는 이 시점,
	세월호를 기억하고 계신가요?
	*세월호 잊지마세요를 시작하고 시일이 흐른 이 시점 시행착오를 겪으며 저희는 이 캠페인 모든 울타리를 녹여내버리고자 합니다
	어떤 양식에도 갇히지 않았으면 합니다
	자신의 방식대로 진심을 다해 세월호을 추모해주십시오
	또한 저희 페이지에서 너무나 많은 글들이 올라오면서 불편을 겪기도 한다는 이야기들이 있어 더 이상 침여해주신 사진을 올리지는 않도록 할 생각입니다
	그렇지만 저희와 함께, 모두와 함께 나누시고 싶은 이야기가 있다면 언제나 페이지 타임라인이나 메세지로 남겨주시면 됩니다
	세월호, 잊지마세요
	세월호 참사에 "우리가 배타고 가라고 했어요, 죽으라고 했어요"며 망자와 유가족에 막말하고, 유가족을 빨갱이 취급하더니 미 대사에겐 "죄송합니다. 사랑합니다"를 외치는 엄마부대.
	엄마라는 이름이 부끄러운 잉간들.
	세월호 비하가 또..
	진상규명 된 게 없어 사망신고 못한
	#세월호 유족들에게
	만18세가 되어 주민증 발급하지 않았다고
	과태료 부과하는 나라.
	세월호 잊지마세요를 함께 해주신 정유담님 감사합니다:)
	세월호 의인, 파란바지의 영웅! 김동수님께서 목숨을 끊으려고 했습니다. 그냥 부끄럽고 미안합니다....어서어서..건강을 회복하시길 바랍니다.
	2014년 4월 16일 그리고 그 후 1년
	#세월호
	나로선 세월호 빠진 어떤 수난주간도,
	세월호 없는 어떤 부활절도 맞이할 수 없다.
	#세월호
	#사회적영성
	별이 된 너희들을 잊지 않을게... #세월호
	한달후 세월호 참사 1년이 됩니다.
	기가 막힌 세월이였습니다
	세월호 참사 단원고 희생자들을 추억하기 위한 ‘열일곱 살의 버킷리스트’ 콘서트표가 대량으로 예매되었다가 취소되는 일이 반복된다는 군요. 누군가 의도적으로 이러는 건가요? 그렇다면 사람이 아닌 악마라고 봐야겠죠.
	지금 이시간..
	길위의 작은 음악회 중 입니다.
	청운동] 영장도 시설보호요청도 없이 푸르메재단 건물 안에 마음대로 들어와 진을 치고 있습니다 이건 명백한 불법입니다! 가족들과 함께 고립되어 있는 학생들을 연행하려는 것 같습니다 종로경찰서 해도해도 너무합니다 #세월호
	심재철 새누리당 의원은 세월호 참사 국정조사 특별위원회 위원장이라는 사람이 이런 짓을 했다..
	#세월호 사고 희생자에 대한 배상금이 결정됐습니다.
	봄이 성큼다가온 일요일입니다.
	여러분. 안녕들 하십니까.
	정부가 27일 결국 '4·16 세월호 참사 특별조사위원회(아래 세월호 특위)'의 직제·예산안을 대폭 축소한 시행령을 입법예고했다. 입법예고는 세월호 특위와의 합의없이 일방적으로 진행된 것으로 세월호 특위와의 정면 충돌이 불가피하게 됐다.. http://omn.kr/cekj
	서울 방송고 연예과 4기 학생분들이 새월호 유가족 분들에게 위로를 전하기 위해 노래를 직접 만들어 함께 부른 영상을 보내오셨어요
	새월호 사건을 이야기하고 알리기 위해 많은 노력을 하고 계신 분들께 감사하고 함께 힘내자는 말을 하고 싶습니다
	서울 방송고 연예학과 4기 학생분들의 인사말과 가사, 영상입니다
	두 번째 영상도 이어서 올리겠습니다
	안녕하세요. 저는 싱어송라이터 뮤지션 김경민(K-MIN)입니다. 세월호 사건이 일어난 후 벌써 설날이 다 지나고 이제 곧 3월이 다가오네요. 유가족 분들께 감히 어떤 위로의 말을 전할 수 있을까 고민해봤지만 저와 아이들이 할 수 있는 일이라고는 진심으로 노래를 만들고 부르는 것뿐이네요. 제가 곡을 쓰고 아이들이 진심어린 가사를 쓴 '벽' 이란 곡과 '왜' 라는 곡 올립니다. 이 작은 등불에 사람들의 많은 관심이 다시 모였으면 좋겠습니다. 세월호 희생자분들의 명복을 빕니다. 잊지말아주세요. 2014. 4.16 -작곡/작사/피아노/지도 : 김경민(K-MIN) -합창/작사/ 서울방송고등학교 방송연예과 2학년 학생들.
	벽
	차라리 말하지 말 걸 안가도 된다고 할 걸
	서로에게 조금 더 솔직할 걸
	차라리 보내지 말 걸 좋은 거 많이 해 줄 걸
	조금 더 다정하게 대해 줄 걸
	처음엔 말하지 못했지 마음속에 담아둔 그 말
	입 밖으로 꺼내지 못한 말
	어떻게 얘기해야 하지 고맙고 사랑한단 그 말
	한번도 얘기 못했어
	한번도 얘기 못했던 이제야 용기가 나는
	사랑한단 그 한마디
	이제는 할 수가 없어 마음속 고요한 외침
	미안해요 그 한마디
	언제나 상상만 했던 마음에 간직한 내 꿈
	그 누구도 몰랐던 커다란 꿈
	언제나 망설이면서 당당히 말하지 못한
	내게도 사실 꿈이 있어요
	처음엔 말하지 못했지 마음속에 담아둔 그 말 입밖으로 꺼내지 못한 말
	어떻게 얘기해야 하지 노래가 하고 싶단 그 말 한번도 얘기 못했어
	한번도 얘기 못했던 이제야 용기가 나는
	꿈이있단 그 한마디
	이제는 할 수가 없어 마음속 고요한 외침
	미안해요 그 한마디 사랑해요 그 한마디
	유가족들이 다시 광화문과 청운동에서 길바닥잠을 잤습니다. 정부는 시행령으로 416 특별법을 종이쪼가리로 만들려고 합니다. 진상규명과 안전사회에 대한 의지가 전혀없는 총체적 무능과 야만을 질타해주세요. 모든 곳에 퍼날라주세요. 오늘과 내일은 특히 온라인 긴급행동과 신문광고 제작에 많이 동참해주세요! #세월호
	[함께해요] 특별법 무력화 시행령 폐기 & 인양 촉구 416시간 시민 긴급행동 http://sewolho416.org/4061
	너무 비상식적인 세월호 참사.
	원인을 끝까지 밝혀야 한다.
	그렇지 않으면 또 그런일이 되풀이 될 것이기 때문이다.
	우연을 가장한 속임수들
	프란치스코 교황의 따뜻한 마음도 '잊지 않겠습니다'
	진도 팽목항 분향소에는 어서 돌아와 영정사진으로 남고 싶은 실종자 9명의 이름이 적힌 명패와 빈 액자가 안치되어 있습니다...그리고 지금도 광화문광장에는 실종자 가족분들이 어서 빨리 실종자들이 돌아오길 바라는 1인시위를 하고 계십니다.
	심재철 새누리당 의원은 세월호 참사 국정조사 특별위원회 위원장이라는 사람이 이런 짓을 했다..
	#홍가혜 씨.. 그녀는 세월호 참사 2틀뒤 MBN과의 인터뷰에서 무능한 해경을 비판 했다는 이유로 고발 당해 재판을 받았었고 올 1월 무죄 받았습니다.
	그런 그녀가 #세월호 유가족과 함께 15일간 #삼보일배 를 참여 했었고 현재는 건강 상태로 인해 중단한 상태랍니다.
	정말 고맙고 감사해요.
	그리고 치료 잘 받아서 꼭 건강해 지길 빌어요.
	가혜씨의 아름답고 정의로운 행동...
	절때 잊지 않고 꼭 기억하겠습니다...
	http://t.co/liHLCXlFY0 #바꾸세 #하울림
	세월호 특별법 무력화하는 정부 시행령 폐기와 세월호 인양 촉구하는 요구서를 청와대에 전달하겠다는데…
	왜 막아서는 거냐!
	왜 끌어내는 거냐!
	왜 채증하는 거냐!
	가족 잃은 유가족이 죄인이란 말이냐! #광화문
	#세월호 1주기를 앞두고 서울지역 초·중·고등학교가 자율적으로 #추모행사 를 실시합니다. 31일 서울시교육청은 세월호 1주기를 앞두고 교육 #안전 에 대한 관심을 제고하고 안전관리체계를 재정비하기 위해 학교 구성원 모두가 함께 참여하는 '안전한 우리학교 만들기'를 추진한다고 밝혔습니다.
	#비주얼다이브 #뉴스 #서울시교육청 #[VD:64783]
	얼마 남지않은 세월호 1주기...
	진실규명의 마지막 증거물이 될 오하마나호의 해외반출을 반대합니다.
	오하마나호는 단순히 개인간 사고 팔아도 되는 선박이기 이전에 세월호와 쌍둥이 배로써 세월호 참사 진실규명과 침몰원인 및 침몰과정을 사실과 가장 근접하게 보여줄 유일한 증거물로서의 그 존재가치가 수천억원대에 이르는 가치가 있는 배니 정부는 반드시 공권력을 동원하여 압수하여 해외로의 반출을 막아라.
	[단독] 경찰, 세월호 집회 참가자 400여명 줄줄이 소환.
	박근혜 정권 비호 차원의 표적 수사 비판.
	제대로 공안정국이 군요.
	이런 집회와 경찰의 행태가 주요 언론에 제대로 보도되는 나라가 민주국가입니다.
	세월호 유가족들이 그토록 눈물을 흘리며 제발 한번만 만나 달라고
	애원 했지만 끝끝내 모른척 하며 냉정하게 외면 했던 이여자.
	주한미대사가 다쳤다는 소식에는
	외국에서 들어오자 마자 부리나케 달려 오는구나
	단원고 출석부 2학년 9반. 10반
	9반 22명중 2명 생존.
	10반 21명중 1명 생존.
	동의하에 실명공개도 합니다.
	잊지않을게요. 지켜주지못해 미안합니다.
	끝까지 밝힐게요.
	오늘 점심식사는 한울아이쿱생협 강진마을 분들께서 제공하여주셨습니다.
	맛있는 음식을 제공하여주셔서 감사의 인사를 드립니다.
	오늘 세월호 유가족들을 대하는 정부의 모습입니다..다치고.끌려나오고.연행되고.....화가나네요...
	경찰, '청와대 행진' 세월호 유가족 현행범 체포 http://omn.kr/cgy8
	삼보일배의 에너자이저 김일수 선생님!
	1타임 40분에 600~700미터를 평균적으로 하는데, 거의 1km를 해주시고, 지치지 않으신 모습에 존경을 안할수가 없습니다.
	육상도 하신적이 있고, 특히 마라톤 42.195km 풀코스를 수시로 참가하여 완주하시는 대단한 분입니다.
	정부가 세월호 참사 조사특위의 요구를 무시하고 업무와 역할, 규모를 축소했습니다. "진상규명에 의지가 없을 뿐 아니라 노골적으로 방해하겠다는 것"이라는 얘기가 나옵니다. http://goo.gl/jjtISF
	세월호 가족뿐만 아니라
	세월호 사건의 철저한 진상 규명을 촉구하는 국민과
	오랜 진통 끝에 세월호 특별법을 제정한 국회를 능멸하는
	정부의 불법적 비열한 작태에 분노를 금할 수 없습니다.
	철저한 자아 성찰과 참회 없이
	세월호를 적당히 묻어버리려는
	정부의 파렴치한 행태는 스스로의 무덤이 될 것입니다.
	지금도 늦지 않았습니다.
	국민과 힘겨루기를 하려는 정부는 즉각 과오를 인정하고
	세월호 특별법이 제 기능을 하도록 겸손하게 협조해야 합니다.
	“세월호 문제가 어떻게 됐느냐”
	프란치스코 교황이 교황청을 찾은 한국 주교단을 만나 던진 첫 질문입니다.
	http://www.hani.co.kr/arti/society/religious/681598.html
	정부가 최종적 책임자이다. 박근혜가 대통령이라면 세월호 참사에 대해 책임져라! 대통령 아니라면 그 자리에서 물러나라! 책임의식조차 없는 대통령은 필요 없다. 304명을 몰살시킨 궁극적 책임은 박근혜에게 있다.
	#세월호 #참사 곧1주기
	그림-전승연
	정부에게 원하는 것은 내 자식을, 단 한 가지, 내 자식을 찾아달라는 것뿐입니다. 20일째 청와대 앞에서 1인 시위 중인 세월호 실종자 허다윤양 어머니 박은미씨는 '유가족이 되는 것이 소원'이라고 절규했습니다. http://omn.kr/c0vd
	24일차(3/18) 10:00 일정을 시작합니다.
	전국적으로 비 내리는 아침입니다. 목포에도 하염없이 비가 내리는데, 일정 시작하는 현재는 부슬부슬하게만 내리는 중이라 삼보일배를 진행하기로 하였습니다. 다만, 진행하기 어려울정도로 비가 심하게 오면 중간에 취소를 할 예정입니다.
	오늘은 영산강하구둑 중 잔여구간을 지나 목포 시내를 통과하는 날 입니다. 비오는날 무사히 잘 끝나기만을 기도해봅니다.
	대학생들이 제작한
	세월호 참사 추모영상
	( 나도모르게 눈물이.. )
	#고인의명복을빕니다 #세월호참사_사건 #2014년4월16일
	#세월호_추모 #잊지말아주세요
	어제 (31일) 청와대 인근 청운동 주민센터 건너편... 세월호 유가족들의 노숙농성이 이어지는 현장을 다녀왔습니다. 현장에서 녹음한 내용을 전해드립니다. 416시간 농성을 이어가고 있는 유가족들의 목소리를 들어보시죠... http://www.podbbang.com/ch/8155?e=21670073
	[영상] 세월호 유가족 막아선 경찰의 만행
	30일, 광화문은 지옥이었다. 세월호 특별법 시행령의 전면 철회와 세월호 인양을 촉구하기 위해 모인 유가족들은 경찰에 의해 무기력하게 연행되고 사지들려 끌려 나갔다. 심지어 감금을 당하기도 했다.
	이 영상은 TV 뉴스에서마저 버려진 장면들이다. 묻혀선 안 되는 기록이다.
	http://www.ziksir.com/ziksir/view/1682
	#세월호 #sewol
	눈앞에서 자식과 친구를 잃은 단원고 학부모, 학생들에게 우리가 해줄 수 있는 것은 고작 이런 것 뿐이지만. 그래도 힘을 보태주세요. 널리 공유하고 참여해주세요!

## Sheet: face3_SurveyStandardVolume
															50			1
Entity Volume by Sentiment	positive	neutral	negative	mixed
	2	40	14	0
청와대	0	3	0	0
목포	0	2	0	0
심재철	0	0	2	0
새누리당	0	0	2	0

## Sheet: face3_Phrases
개수 : Phrase Mentions Sentiment +/-	Phrase Mentions Sentiment +/-							50			1
Phrase	negative	neutral	positive	총합계
감사의			1	1
감사했습니다			1	1
고맙고			2	2
과오를	1			1
기가 막힌		1		1
노골적으로	1			1
눈물을 흘리며	1			1
눈물이	1			1
다정하게			1	1
답답한	1			1
당당히			1	1
당해	1			1
대단한			1	1
많은 노력을		1		1
맛있는			1	1
명복을 빕니다	1			1
무기력하게	1			1
무력화	1			1
무력화하는	1			1
무사히			1	1
무시하고	1			1
부끄러운	1			1
분노를 금할	1			1
불가피하게	1			1
사건이 일어난		1		1
세월호 참사	10			10
수가 없어		2		2
시위		1		1
시작하는		1		1
심하게	1			1
위로를			1	1
위로의			1	1
유일한			1	1
이상	1			1
일방적으로	1			1
잃은	1			1
정의로운		1		1
제고하고		1		1
존경을			1	1
좋은 거		1		1
죄송합니다	1			1
진심어린			1	1
진심을			1	1
참사가	1			1
참여하는		1		1
추진한다고		1		1
충돌이		1		1
친분이			1	1
희망은		1		1
총합계	30	14	16	60

## Sheet: face3_Entities
개수 : Entity Mentions Sentiment +/-	Entity Mentions Sentiment +/-							50			1
Entity	negative	neutral	positive	총합계
	14	40	2	56
64783		1		1
"우리가 배타고 가라고 했어요 , 죽으라고 했어요"		1		1
"죄송합니다 . 사랑합니다"	1			1
"진상규명에 의지가 없을 뿐 아니라 노골적으로 방해하겠다는 것"	1			1
“세월호 문제가 어떻게 됐느냐”		1		1
MBN과의	1			1
경찰		1		1
광화문		1		1
김경민			1	1
목포		2		2
박근혜		1		1
박근혜가		1		1
비		1		1
빈		1		1
새누리당	2			2
새월호		1		1
서울		1	1	2
서울시교육청은			1	1
심재철	2			2
정부가	2			2
정부의		1		1
진도		1		1
청와대		3		3
특위	1			1
프란치스코		2		2
한국		1		1
홍가혜		1		1
총합계	24	62	5	91

## Sheet: face3_Queries
개수 : Query Category Mentions Sentiment +/-	Query Category Mentions Sentiment +/-							50			1
Query Category	negative	neutral	positive	총합계
교육			1	1
기술		1		1
대중 문화		1		1
정치	1	4		5
총합계	1	6	1	8
