# Supplementary material for: Machine Learning-Based Data Mining Method for Sentiment Analysis of the Sewol Ferry Disaster's Effect on Social Stress
Source: Front Psychiatry. 2020 Dec 23;11:505673. doi: 10.3389/fpsyt.2020.505673 (PMC7785789; doi:10.3389/fpsyt.2020.505673)
Supplement: Supplementary file 1 [file Data_Sheet_1.ZIP › facebook/month/3.June.xlsx]

## Sheet: Sheet1
	세월호 희생자 단원고 2학년3반 고 김시연 양의 추모 영상입니다.
	함께 기억해 주시고 잊지 말아주세요
	세월호 첫 재판
	2014년 4월 16일 그로부터 50일이 지난 6월 4일 오늘.
	172명의 구조자와 288명의 사망자 그리고 16명의 실종자들을 낳은 '세월호 사건'
	우송고등학교 페이지도 차디 찬 바다 속에서 아직까지도 나오지 못한 16명의 실종자들이 하루 빨리 가족들의, 친구들의 곁으로 돌아오길 바랍니다.
	이 동영상은 우송고등학교 방송부에서 세월호 희생자들을 추모하는 마음을 담아 제작한 동영상입니다. 우송고등학교 학생들의 마음이 세월호 희생자들에게 닿기를.
	♥서울풍류&가곡전수관 개관기념 및 세월호 추모공연
	★공연명/ 풍류&가곡
	(마음이 흐르고,마음이 있네)
	★공연일시/2014. 6. 23. 월. 7시 공연
	★공연장소/인덕대학교 은봉홀
	(서울 노원구 월계역 3번 출구 도보10분거리/지하철 1호선)
	★이번공연은 비회원 「전석 초대」 무료 공연으로 공연 당일 자율적인 후원금 모금전액은 세월호 유족들께 기부금으로 전달하고자 합니다
	#공연내용
	*사회.낭독/원애리(문화기획가)
	1부 【풍류, 마음을 다스리다】
	1.천년만세_정악합주
	2.여창가곡_평롱
	3.남창가곡_언락
	4.한량무
	5.대금산조
	2부 【문학, 노래와 소리가 되다】
	6.평시조 합창(인덕대학교 제자들)
	7.경제 지름시조_바람도 쉬여를 넘고
	8.판소리형제의 단가 '사철가'
	9.한승호 바디 '적벽가' 중 한대목
	3부 【세월호, 희생자를 추모하며 풍류로 하나 되다】
	10.해금 선율위의 멍석 김문태의 현대서예 시연
	(미안하다, 연두빛 생명이여)
	11.현대음악가 김남국의 '쟁'단
	(신달자 시인의 세월호 추모시)
	홍보 이사_김국권
	진행 총괄_표광배
	영상 촬영_김형대
	예술 감독_김남국
	주최.주관_한국시가인정가협회
	기획.의상_전통&미래
	후원_한국문화예술위원회
	인덕대학교
	문화복지나눔협동조합
	한국디아스포라방송KDBi
	*가곡천사, 가곡세상
	[노컷뉴스] 박영선 원내대표, 안산서 제종길 후보 지원
	정동영, 천정배, 노웅래 총장 등 잇따라 안산 방문
	박영선 새정치민주연합 원내대표가 2일 제종길 안산시장 후보 지원을 위해 안산을 전격 방문, 지지를 호소했다.
	새정치연합 지도부는 세월호 참사 진원지 안산에서부터 무능하고 무책임한 정부를 심판해야 한다며 제종길 안산시장 후보 지원사격에 나섰다.
	박영선 대표는 이날 제종길 후보와 함께 상록구 본오동 상가밀집지역을 방문, 시민들에게 제종길 후보의 지지를 호소했다.
	박영선 대표는 시민들에게 "세월호의 제대로 된 진상규명을 위해선 제종길 후보가 안산시장으로 꼭 당선돼야 한다"며 "시민여러분들께서 제종길 후보를 당선시켜 달라"고 호소했다.
	제종길 안산시장 후보는 "박영선 대표께서 세월호 국정감사를 위해 고군분투하고 있다"며 "새정치연합의 세월호진상규명위원장으로 이번 지방선거에서 꼭 당선돼 세월호의 책임을 묻고 시민들의 아픔을 치유하겠다"고 말했다.
	제 후보는 이어 "시민들이 투표에 참여해 시장은 물론이고 도의원과 시의원까지 기호 2번 새정치민주연합 후보들을 당선시켜 무능한 정부에 대한 엄중한 심판을 해 달라"고 당부했다.
	세월호 참사로 희생된 안산 단원고 유니나 교사와 안중근 학생의 발인이 오늘 오전 엄수됐습니다.
	제자 19명을 구하고 배에서 탈출하지 못한 유 교사는 안산 고대병원에서 발인해 첫 부임지였던 단원고 곳곳을 돌아본 뒤 경기도 화성 효원납골공원에 안장됐습니다.
	평소 프로야구를 좋아했던 안중근 학생도 안산 군자장례식장에서 발인해 평택 서호추모공원 납골당에 안장됐습니다.
	1930년대 스페인 거장 루이스 부누엘의 황금시대의 인트로에 영감을 받아 만든
	다큐멘터리 작업 입니다. 시간 나실때 감상해 주시고 피드백 남겨주세요.
	지금 문래동 두들에서는 세월호 관련한 시국에 대한 작가들의 시선과 생각을 담은 작품들이 전시 중입니다. 문래동 오시면 꼭 놀러 와주시고 세월호 관련해서 지속적인 관심가져 주시길바랍니다.
	인간답게 살자는데 왜 그리 성화인지.....
	그럼 주말 잘보내시고~~즐~~
	'라온 퀸즈 퀸텟 창단 연주회'
	마지막 앵콜 곡으로 세월호 참사 희생자를 위한
	레미제라블 ost 중 ' Bring him home'을
	연주한 영상입니다.
	'라온 퀸즈 퀸텟'은 기존 클래식이란 장르에 국한되지 않고 performance 요소를 가미하여
	조금더 대중들이 클래식을 쉽고 즐겁게 들을수 있도록 연주하는 팀입니다.
	1인 시위 좋은데요.
	계란만 밖으로 빼달라 경찰이 부탁하고요.
	거부하니 경찰 20여명 이 여기저기서 나타나
	경계에 나서네요.
	계란 노이로제에 걸린 경찰.
	걱정마세요.
	우리는
	세월호 학살 공동 주범
	새누리당 후보의 패퇴를 바랄 뿐
	계란 폭탄 안던질 것이어요.
	계란 한판 때문에
	불볕 더위에 타는 목마름으로
	13시간
	그중 11시간은 서서
	2시간은 앉아서
	시위 해보시게나.
	그 마음이 무서운거지
	세월호 안에서 마지막으로 불렀을 이름
	엄마
	그 엄마의 마음이 무서운거겠지
	그 안에 쓰려진 글 귀
	박근혜 탄핵
	새누리당 해체
	그 주장이 무서운거겠지.
	하지만 너희들도 세월호 학살 공동 주범이 누구라는 걸 잘 알겠지요.
	<세월호를 기억하는 서강대 학생.동문.청소노동자.구성원의 공동 선언>
	세월호 참사 서강대 구성원 시국선언 - 다가오는 6월 10일 민주화 운동 기념일에 부쳐
	"우리는 세월호 사고를 결코 잊지 않을 것입니다."
	6월 5일 11시 반
	서강대 정문에서 270명의 목소리가 담긴 시국 선언을 발표하였습니다.
	찍은 사람 : 김이재
	기자회견 사회 : 김윤영
	참가자 : 이가현 Shina Kim 조현철 안성준 In-seong Hwang In-Gun Lee 이경하 정유희 김평강, 모르는 분 한 분^_ㅜ
	그리고 일일이 담을 순 없지만, 연명으로 함께 하신 <290명의 선언자들, 다섯 단체들>(6월6일 00:00시 기준)
	--
	보관용으로 올림다.
	천년을 이어온'풍류'문화로 우리 민족의 자긍심과 인성의 본질을 찾아 바로 세워 나갑시다
	<서울풍류 & 가곡전수관> 개관기념 및 세월호 희생자 추모 공연으로 가곡천사 후원자 여러분들과 공연 참석자들과 함께 세월호 진실규명 천만인 시민 서명운동에 공연 당일 동참하고자 합니다
	한국문화예술위원회를 통한 아름다운 기업의 지정기부 후원과 인덕대학교의 후원으로 한국시가인 정가협회가 2014 여름 정기공연을 준비하게 되었습니다
	말 하나 행동 하나가 참으로 조심스럽고 경제적으로도 어렵고 혼란스러운 시기입니다만 귀한 여러분들의 많은 관심과 사랑의 참여로 대한민국이 다시 일어설 수 있는 용기를 함께 나눌 수 있는 공연이 되기를 간절한 마음으로 소망합니다
	★공연일시/2014. 6. 23. 월. 7시 공연
	★공연장소/인덕대학교 은봉홀
	(서울 노원구 월계역 3번 출구 도보10분거리/지하철 1호선)
	★이번공연은 비회원 「전석 초대」 무료 공연으로 공연 당일 자율적인 후원금 모금전액은 세월호 유족들께 기부금으로 전달하고자 합니다
	#공연내용
	마음을 담아내는 풍류&가곡
	1부 【풍류, 마음을 다스리다】
	1.천년만세_정악합주
	2.여창가곡_평롱
	3.남창가곡_언락
	4.한량무
	5.대금산조
	2부 【문학,노래와 소리가 되다】
	6.평시조 합창(인덕대학교 제자들)
	7.경제 지름시조_바람도 쉬여를 넘고
	8.판소리형제의 단가 '사철가'
	9.한승호 바디 '적벽가' 중 한대목
	3부 【세월호 희생자를 추모하며
	시.서.화.악.가.무 풍류로 하나 되다】
	10.거문고와 가곡 선율위의 무예 시연
	11.해금 선율위의 멍석 김문태의 현대서예 시연
	(미안하다, 연두빛 생명이여)
	12.현대음악가 김남국의 '쟁'단
	(신달자 시인의 세월호 추모시 낭독과 더불어 노래하다)
	*가곡천사, 가곡세상
	미안합니다. 미안합니다.??
	세월호 참사 잊지 않겠습니다. ??
	냄비처럼 끓고 냄비처럼 식어버리는 한국사회의 세태 속에서 잊지 않겠습니다.
	이번 만큼은 절대 잊지 않겠습니다.
	이번 참사로 한국사회가 진심으로 반성하고 성숙할 수 있는 계기가 되었으면 합니다.
	미래의 큰 일꾼이 되었어야 할 단원고 친구들을 생각하면 슬픔에잠깁니다.??
	더군다나 제가 근무하고 있는 주식회사잡스의 본사가 안산시 단원구에 소재하고 있어 더 애틋하기만 합니다.??
	정확히 14년전 2000년 여름 이 즈음. 단원고 학생들과 같은 나이의 밀양 세종고 2학년 장종민.
	단원고 친구들을 보면서 마치 데자뷰처럼 부관훼리호에 타고 있었던 옛일이 떠올라 이따금 마음이 아파옵니다.??
	부관훼리호 같은 큰 배를 타 본 적이 없는 우리는 갑판에서 술래 잡으며 뛰어 놀고, 말타기하고 신나게 즐겼었다.
	세종고 축구부 친구들, 김봉실 체육선생님, 세종고 기숙사 친구들, 김종섭 일본어선생님과 함께 부산에서 시모노세키까지 부관훼리호를 타고 갔었습니다.
	그 당시 세종고 기숙사 친구들은 장학회의 지원으로 1인당 단 10만원의 돈으로 일본 한 고등학교와 교류를 하였습니다.
	만약에 내가 탔던 부관훼리호가 문제가 생겼다 생각하면 너무나 끔찍하고, 지금의 내가 없다고 생각하니 슬프지 않을 수 없었습니다.
	시모노세키 근교 히가시찌쿠시가꾸엔고교에 교류는 너무나 좋았고 좋은 추억으로 마음 속에 남아 있습니다. 그 학교에서 받은 기념수건을 아직도 기념으로 간직하고 있어 부관훼리호에서 친구들과 찍은 사진과 함께 올려봅니다.
	미안합니다. 미안합니다. 절대 잊지 않겠습니다.
	코스모스...
	(부제;미쳤군 미쳤어)
	(꽃말;조화[調和])
	http://blog.naver.com/ionic60/220021341029
	코스모스가 언제 피나요?
	유월요!!!
	미쳤군 미쳤어...
	절기를 잃어버린 코스모스가
	시도 때도 없이 왜 유월에 피나요?
	환경파괴로 인한 온난화 현상아닌가!!!
	미쳤군 미쳤어...
	지자제 선거투표율이 60%도 안된다던데?
	뭐라 찍을놈 없어 안했다고...
	그럼 자기 권리도 행사못하면서
	무슨 정권을 비난하노, 가만히 있든지!!!
	미쳤군 미쳤어...
	서울시장 출마한 사람이
	세월호 유가족앞에서는 눈물하나 안흘리고
	기자들 앞에서는 눈물 짰다는데?
	그렇게라도 언론플레이로 시장되고 싶었나보지...
	그러니 떨어지지...쯧쯧!!!
	미쳤군 미쳤어...
	지자제 선거시 인천시장 테레비토론서
	현역시장이 세월호참사는
	지자제 책임이 아닌 중앙정부 책임이라던데?
	세월호 사업장이 인천 아닌가...
	쯧쯧...그러니 떨어지지!!!
	미쳤군 미쳤어...
	세월호참사에 현역 경기도지사가
	완도는 경기도가 아니라 난 힘이 없다는데?
	그럼 완도는 왜갔노, 놀러간 것인가!!!
	미쳤군 미쳤어...
	세월호참사가 해경만 해체되면
	대책완료인듯 포장하던데?
	해경은 해양수산부 명령받는 기관아닌가!!!
	미쳤군 미쳤어...
	지자제 선거시 전 안전행정부장관이
	자긴 지금 현역이 아니라 책임없다던데?
	세월호 불량배를 인허가와
	검사승인한 시점은 현역시절 아닌가!!!
	미쳤군 미쳤어...
	절기를 잃어버린 코스모스도,
	지자제 선거시 무분별한 막말도,
	세월호참사시 한결같은 "남의탓" 타령도,
	실은 전부 "내탓" 아니었던가...
	미쳤군 미쳤어...
	내 탓이오,
	내 탓이오,
	내 큰탓이로소이다...
	조용히 외쳐봅니다...
	---세월호 참사와 지자제선거를 지켜보면서...한마디 "내탓입니다..."
	#NAME?
	2014 Daniel's Digilog Artworks(3925)
	Image Size 10,000 x 6,000 Pixels(171.7M) Resolution 300dpi, RGB Mode, JPEG Format.
	눈앞에 펼쳐지는 色은 전혀 믿을 것이 못 된다.
	특히 색을 다루는 화가의 입장에서 보면 빛의 반사에서 오는 색이란 단 한 번도 정지된 색깔이 없는, 그야말로 시시각각 변하는 것이 색이고 내 마음에 따라 시도 때도 없이 변하는 것이 색이다. 자식이 눈에 밟혀 가슴이 까맣게 타들어가는 세월호 참사의 부모 마음이 그렇고, 생이별을 한 부부의 정이 그렇고 망연자실 인생의 뒤안길에서 생명줄을 만지작 거리는 인생의 낙오자가 그렇듯 내 마음에 따라 같은 색도 달라 보이는 것이다.
	하늘이 노랗다는 것쯤은 누구나 한두 번 경험이 있을테지만 나는 실제로 바다가 까맣다고 느낀 적이 너무나 많다. 바닷가에 앉아 있어도 그 시퍼런 바다가 푸르다 못 해 까맣다거나 모든 것을 흡수해버릴 듯 한 괴력의 존재로 느낀 적이 한 두 번이 아니었다. 내 의지나 힘으로는 꼼짝달싹도 하지 않을 거대한 힘 같은 거. 상대적으로 자신이 너무나도 초라할 때 느끼는 바다색 말이다. 바닷가에 여러 사람이 앉아 있어도 누구는 비취색처럼 보이고 누구에게는 에메랄드 색으로 보일테고 누구는 코발트나 네이비블루로 보일 것이다. 그런가 하면 누구에게는 그레이로 보이기도 하고 누구는 헤어 나올 수 없는 검정의 늪에서 신음하기도 하는 것이다.
	화가가 공식을 외우면 수명이 끝장이다.
	하늘이나 바다는 파랗고 산은 녹색이고 꽃은 붉거나 노랗고....식으로 외워버리면 그림이 안 된다. 내재된 감정이 스며들 여지를 스스로 막아서는 꼴이 되기 때문이다. 자유로운 발상, 그리고 문학적인 연상이 자유롭게 유영하게 하려면 고정관념에서 탈피하지 않으면 안 된다. 이것은 비단 색에만 국한되는 것이 아닌, 형태를 일컫는 꼴도 마찬가지다. 그게 알아도 참 잘 안 되는 숙제이긴 하지만.....
	고려대 정경대 후문에 게시되었다고 합니다.
	<< 교수님에게 부치는 편지 >>
	― 6월 10일을 앞두고
	교수님들, 27년 전 87년 6월을 기억하십니까? 연세대학생 이한열이 최루탄을 맞았던 87년 6월을, 전국에서 몇천명이 시위를 하다 경찰서로 연행되던 87년 6월을, 그럼에도 계속해서 사람들이 쏟아져 나와 몇백만이 거리에서 만났던 87년 6월을 기억하십니까? 그저 평범하게 살아가든 사람들이 불의에 항거해 거리로 뛰쳐나왔던 87년 6월을 기억하십니까?
	내일, 당신들의 제자들이 다시 거리로 나갑니다. 우리들의 6월을 맞이하러 거리로 나갑니다. 87년 6월을 잊지 않기 위해서 거리로 나갑니다. 평범한 사람들이 만들어냈던 변화를 믿기에 거리로 나갑니다. 세월호 참사는 생명보다 이윤이 먼저인 이 사회와 그 전통이 만들어 낸 것이라 소리치러 나갑니다.
	청와대로 향합니다. 무참히 밟히고 깨지고 결국 경찰서로 잡혀갈 것입니다. 그래도 우리는 나갑니다. 세월호 참사의 모든 책임이 박근혜 대통령에게 있는 것은 아닙니다. 다만 많은 것들을 해결할 수 있는 최고 책임자가 이윤보다 생명이 먼저인 사회를 만들 의지가 없어 보이기에 우리는 그것에 항의하러 갑니다. 무모하다고요. 87년 6월의 그들도 무모하다는 이야기를 들었을 겁니다.
	아쉽게도 종강 수업은 듣지 못할 것 같습니다.
	― “가만히 있으라”는 사회에서 교수님들이 그만 가만히 있길 바라는 불손한 제자들 드림
	- 스카이_다이빙_소감문 -
	23년동안 육지에서 하늘만 바라봤었지
	하늘에서 육지를 바라본적은 없었는데..
	14,000feet (4267.2미터)하늘에서 보는 세상은
	지금까지 내 눈앞에 있던 좌절과 두려움은 아무것도 아니었다.
	살아온 날보다 살아갈 날이 더 많이 남았으니깐 포기 하지말고 후회 하지말자.
	가족이 있어 행복하고 친구들이 있어 든든하고 자기가 있어 삶의 원동력이다.
	근데 다시는 하고 싶지 않닼ㅋㅋㅋㅋㅋㅋㅋㅋㅋㅋㅋㅋ재밌따 즐겁다 행복하당
	공정호 버킷리스트 스카이다이빙 완료
	그리고 화면 첫장면에 가슴 양쪽에 달린 노란리본이 보이시죠?
	세월호 참사 42일이 지난 지금 저희 머리속에서 잊어가고 있습니다.
	다시한번 되새기자는 의미로 민망하지만 양쪽에 노란리본 빵빵
	아직 16명 실종자가 돌아오지 못한 상태입니다.
	16명이 돌아오는 그날까지 끝까지
	개념 있는 어린 벗들아
	학교 다닐 때 잘 가르치지도 못하고 번번히 혼내기만 했던 기억이 떠올라 이렇게 이름과 얼굴을 떠올리려니 한층 부끄럽기만 하다.
	내 덕은 아니겠다만 그래도 보란듯이 번듯하게 자라서 이 못난 사람을 선생이라고 찾기도 하고 가끔 소식도 전하는 것이 그게 내 삶의 즐거움이라는 걸 이제서야 깨달아 가는구나.
	삶의 한 가운데서건 변두리에서건 그래도 너희들의 푸념과 객기는 늘 내게 용기를 주니 이제는 오히려 내가 배우는구나. 아니 이제 진짜 내 오랜 친구 같다.
	세월이 흘러 결혼을 한 친구도 있고,
	군대에서 열심히 뺑이 치는 친구도 있고(군대말이니 이해하거라),
	번듯한 직장 잡아 사람 구실하는 친구도 있고,
	취업문에 들려고 바둥대는 친구도 있고,
	대학이 뭔지 재수삼수까지 해가며 아둥바둥하는 친구도 있고,
	코피 쏟아가며 학교 끝나자마자 학원으로 내닫는 친구도 있고,
	그렇게 힘들게 대학 가서도 알바해가며 간신히 등록금 마련하느라 허덕대는 친구도 있고,
	산업현장에서 열심히 땀흘리는 친구도 있고,
	슬프다고 술푸고 기쁘다고 술푸는 친구도 있고...
	더 많은 친구들이 있다만 총기가 흐려지는지 간신히 이 만큼이라도 기억을 해냈다.
	오늘은 지방선거일이다. 투표는 하였느냐? 이렇게 말하면 미안한데 나는 친구들만 할 때 세상을 바꿀 치기로 하루하루를 살았었다. 그래놓고 번듯하게 살지 못해 이런 각박한 세상으로 너희들을 내보내서 부끄러운 마음이 앞선다.
	'안녕 대자보'를 보며, 세월호 참사를 멍하니 지켜보며 이제 더는 미안해 하지 않고 싶었다. 그래서 다시 깨어나 세상을 치열하게 살겠노라 다짐도 하였고, 이런 마음으로 떠나간 벗들에게 편지도 쓰는 거다.
	투표하거라. 생애 첫 투표를 하던 날, 나는 석간신문 배달을 일찍 마치고 배달용 오토바이를 타고 전주에서 무주까지 두 시간을 달려 투표를 했었다. 그리고 이후에도 단 한 번의 투표를 마다한 적이 없었다.
	그래서 나아졌냐고 물으면 속시원히 그렇다고 대답은 못하겠다만 그래도 덜 미안한 마음으로 너희들 앞에 설 수 있었다.
	선거 때만 되면 경제를 들먹이는 사람들이 볼쌍사납다만 그래도 오늘은 나도 돈 이야기 좀 해야겠다.
	오늘의 투표 한 번이 돈의 가치로 얼마인 줄 아느냐? 무려 1,452만원이란다. 우리가 내는 세금을 총 유권자수로 나누면 이런 계산이 나온다.
	그러니 더욱 더 투표하거라." 그 놈이 그 놈이다"라고 말들 하지만 그래도 잘 찾아보면 그 놈들 중에 덜 나쁜 놈이 반드시 있다. 맘에 드는 놈이 없으면 덜 나쁜 놈이라도 뽑아 진짜 나쁜 놈은 가려내면 되는 거다. 그래도 못 찾겠으면 메시지를 주거라. 공부라 생각하고 같이 찾아보자.
	투표권이 없는 어린 친구들은 식구들 투표했는지 물어보고, 안 했다고 하면 투표장으로 가족들을 모시고 나서거라. 가서 사람의 가치에 당당히 투표하게 하거라.
	이것이 지난 날 잘 가르치지 못한 못난 선생의 마지막 가르침이라 여기고 어서 투표장으로 가거라. 가서 사람이 먼저다라고 외치며 당당히 투표하고 오너라.
	투표는 세상을 바꾸는 게 아니다. 나를 바꾸려는 눈물 겨운 노력이다. 이런 노력이 모아져야 세상도 바뀌는거다.
	투표했어요 라는 반가운 댓글 기다리련다. 그 친구들만 만나줄 거고 그렇게 만나야 반갑게 소주라도 한 잔 할란다.
	* 생각나는대로 태그를 했지만 빠진 친구들도 많은 것 같다. 빠졌다고 서운해 하지 말고 빠진 친구들은 댓글로라도 태그해서 꼭 투표할 수 있도록 서로 북돋아 주자.

## Sheet: face6_SurveyStandardVolume
															50			1
Entity Volume by Sentiment	positive	neutral	negative	mixed
	3	26	7	0
안산	0	3	1	0
박영선	1	2	0	0
서강대	0	2	1	0
서울	0	2	0	0

## Sheet: face6_Phrases
개수 : Phrase Mentions Sentiment +/-	Phrase Mentions Sentiment +/-							50			1
Phrase	negative	neutral	positive	총합계
간직하고			1	1
거장			1	1
결혼을 한			1	1
공동		3		3
교류는			1	1
교류를		1		1
귀한			1	1
눈물	2			2
다짐도		1		1
당당히			2	2
더불어			1	1
많은 관심과			1	1
모시고		1		1
무분별한	1			1
미래			1	1
미안한		1		1
미안해	1			1
믿을			1	1
반가운			1	1
반갑게		1		1
부끄러운	1			1
생각을 담은		1		1
설			1	1
세상을 바꾸는			1	1
세월이 흘러		1		1
세월호 참사	5			5
시위		2		2
시위를	1			1
신나게			1	1
어렵고	1			1
영감을 받아			1	1
예술			1	1
용기를		2		2
정이			1	1
조화			1	1
좋아했던		1		1
좋았고			1	1
즐겁게			1	1
즐겁다			1	1
지원을 위해			1	1
지지를		2		2
참여해			1	1
초대			2	2
최고			1	1
최루탄을	1			1
친구			1	1
친구들이		2		2
탄핵	1			1
펼쳐지는		1		1
해결할			1	1
희생된	1			1
힘들게	1			1
총합계	16	20	29	65

## Sheet: face6_Entities
개수 : Entity Mentions Sentiment +/-	Entity Mentions Sentiment +/-							50			1
Entity	negative	neutral	positive	총합계
	7	26	3	36
" 그 놈이 그 놈이다"		1		1
"남의탓"		1		1
"내탓"		1		1
"내탓입니다 . . ."		1		1
"박영선 대표께서 세월호 국정감사를 위해 고군분투하고 있다"		1		1
"새정치연합의 세월호진상규명위원장으로 이번 지방선거에서 꼭 당선돼 세월호의 책임을 묻고 시민들의 아픔을 치유하겠다"		1		1
"세월호의 제대로 된 진상규명을 위해선 제종길 후보가 안산시장으로 꼭 당선돼야 한다"		1		1
"시민들이 투표에 참여해 시장은 물론이고 도의원과 시의원까지 기호 2번 새정치민주연합 후보들을 당선시켜 무능한 정부에 대한 엄중한 심판을 해 달라"			1	1
"시민여러분들께서 제종길 후보를 당선시켜 달라"		1		1
"우리는 세월호 사고를 결코 잊지 않을 것입니다 ."		1		1
“가만히 있으라”		1		1
Digilog Artworks		1		1
JPEG		1		1
RGB Mode		1		1
경기도		1		1
고려대		1		1
공정호		1		1
김종섭		1		1
노웅래		1		1
노원구		2		2
루이스 부누엘의			1	1
밀양		1		1
박근혜	1		1	2
박영선		2	1	3
부관훼리호에서			1	1
부산에서		1		1
산은		1		1
상록구		1		1
새누리당		2		2
새정치연합	1			1
새정치연합의		1		1
서강대	1	2		3
서울		2		2
안산	1	3		4
안산시		1		1
안중근	1	1		2
월계역		2		2
이가현 Shina Kim 조현철 안성준		1		1
인천		1		1
일본		1		1
정동영		1		1
제종길		1		1
즐		1		1
천정배		1		1
평택		1		1
한승호		2		2
해양수산부		1		1
화가의		1		1
화성		1		1
총합계	12	79	8	99

## Sheet: face6_Queries
개수 : Query Category Mentions Sentiment +/-	Query Category Mentions Sentiment +/-							50			1
Query Category	negative	neutral	positive	총합계
건강	1			1
교육	1	2		3
대중 문화		3	2	5
사업		2		2
정치		1		1
총합계	2	8	2	12
