# Supplementary material for: Machine Learning-Based Data Mining Method for Sentiment Analysis of the Sewol Ferry Disaster's Effect on Social Stress
Source: Front Psychiatry. 2020 Dec 23;11:505673. doi: 10.3389/fpsyt.2020.505673 (PMC7785789; doi:10.3389/fpsyt.2020.505673)
Supplement: Supplementary file 1 [file Data_Sheet_1.ZIP › facebook/month/4.July.xlsx]

## Sheet: Sheet1
	세월호 도보순례단 - 별들과의 "동행" 이 광주 충장로를 걸으며 "세월호 참사 진상규명 책임자 처벌 특별법 제정"을 외칩니다.
	세월호 박수현(희생자)촬영 미공개영상
	살 수만 있다면 엄마 아빠 사랑해요...
	이와중에 방송봐라 참..
	80년대 김민기의 친구가 세월호 바다를 위로하는 김장훈의 목소리로 울리는데 걷잡을 수 없이 속절없이 무너집니다.
	세월호 미공개 영상..
	하..ㅆ..전아직도진짜이해바안되네요...
	세월호 도보순례단 별들과의 동행
	안산에서 출발한지 16일째
	팽목항에 도착하여 기자회견을 하고. . . .
	어제는 후문에서
	서명을 받는 활동을 했답니다
	찌는 더위에도 더욱 열심히!
	#세월호
	세월호 100일 추모집회서 단원고 희생자 이보미양과 김장훈씨 듀앳곡..거위의 꿈..
	나도 울고 시청광장에 참여한 시민들이 다울었다 ㅠㅠ
	2NE1 - Come Back Home (Unplugged Ver.)
	노란 리본 달고 노래부르는 2NE1 모습 너무 좋네요.
	세월호 생각하니 마음이 아프네요.
	2 NE1 - 집으로 돌아와 (언플러드 ver. )
	노란 리본 달고 노래부르는 2NE1 모습 너무 좋네요.
	세월호 생각하니 마음이 아프네요.
	세월호 참사 100일째, 진도 팽목항. 누군가의 삶은 일상으로 돌아갔지만, 그곳에는 아직 10명의 실종자와 가족들이 남아있다
	퍼가기 #7 - 하늘에서도 계속 될 노래] sung by 이보미(세월호 희생자) & 김장훈
	김장훈씨, 이보미양의 듀엣곡..
	이보미양의 목소리에 김장훈씨가 듀엣을 입혔네요.
	...
	[퍼가기 #7 - 하늘에서도 계속 될 노래] sung by 이보미(세월호 희생자) & 김장훈
	김장훈씨, 이보미양의 듀엣곡..
	이보미양의 목소리에 김장훈씨가 듀엣을 입혔네요.
	뭐라 많은 말을 할 수가 없네요..
	이 땅을 일찍 떠나게 된 어린 소녀를 추모해 봅니다..
	그리고 어린 희생자에게 아름다운 헌정을 해주신 김장훈씨께 감사해 봅니다.
	세월호 피해자 Bomi Lee와 싱어 janghoon Kim에 의해 이 노래가 성했다.
	janghoon Kim은 16 년 4월 16 일 세월호 사고에 의해 그의 보컬을 추가했다. 2014.
	그녀와 그녀의 노래의 재능이 천국에서 계속되는 것을 축복할 수 있습니다..
	세월호 사건이 진심으로 안타깝고 가슴 아픈 사건이라 생각은 하지만
	나는 지금 유가족들의 태도를 지지하지는 못하겠다.
	세월호 참사 92일째, 하지만 변한 것은 아무 것도 없다.
	여권 정치인들이 세월호 참사를 교통사고에 비유하며 단순 보상차원에서 덮으려하는 못된 짓을 하려고 해서 이를 겨계하며 글을 씁니다
	ㅡ무엇보다도 해경 해수부 기타 관련 공무원 정관계 마피아들에 대한 엄중 수사와 처벌 요구에집중해야 하리라 봅니다. 이러한과정속에서
	특별법 제정을 촉구해 나가야 하리라 봅니다 ㅡ 박근혜정부와 여권의 책임 도피 행각을 경계해야 하고 끝까지 추적해서 단죄해야 할 것 입니다 우리가 구속 수사할 대상은 유병언이 아니라 세월호 참사 관련 공무원들과 정관계 마피아임을 명심해야 하겠습니다
	#세월호 참사 90일째, 가족들은 시간의 흐름을 오롯이 견디고 있다.
	세월호 참사 100일.. 정부, 국개의원들 하는 거 하나없고.. 서울광장에 모인 2만여 시민들만 외친다. "특별법 제정하라", "박근혜가 책임져라"...김장훈과 보미양이 뚜엣으로 부른 "거위의 꿈"
	[세월호참사 100일 추모 시낭송과 음악회]
	일시: 07.24.(목) 오후 7시 30분
	장소: 서울시청 광장
	세월호가 침몰한지 100일입니다.
	세월호 특별법 통과에 힘을 모아야 할 때입니다. 우리의 아이들이 평화롭게 살 터전을 만들기 위한 희망의 등불 입니다
	참사 일어난지 102일.
	100일 마저 넘겨버렸습니다
	국민들이 하나로 뭉치는게 무서운지 이제는 유언비어를 퍼뜨리고 있습니다
	그 어떤 것에도 절대 굴하지 않고
	유가족분들과 함께 하겠습니다
	#세월호
	세월호 참사의 근본 원인 선관위 전산센터의 대선개표조작이다 ##
	(헌법상 대통령은 국민이 보통,비밀,평등,직접선거로 뽑는다. 그런데 중앙선관위 전산센터에서 가짜데이터로 박근혜를 대통령으로 뽑았다.)
	중앙선관위는 혈세 160억원을 들여 중앙선관위 전산센터에 8코어 전산기기 22대와 기타 지역선관위에 설치해 놓았는데
	전산서버는 임차를 한 것이고, 임차기간은 30일이며
	선거일이 끝나면 되돌려 주는 것으로 계약을 맺었고,
	중앙선관위 전산센터 본체 전산서버에 부착하여 외부에서 빌려온 전산서버에 가짜데이터를 입력해 놓았다.
	전산서버란 컴퓨터능력과 외부에 자료를 송신하는 것을 주 기능으로 하는 전산기기이다.
	왜? 전산서버용 기기를 외부에서 비싼 혈세를 주고 빌려서 선거데이터 전송에 사용하였을까? 그것은 만약을 대비하기 위해서이다.
	----------------------------------------------------------------------------------------------------
	(선관위 전산서버 컴퓨터에서 찾아낸 자료)
	만든 날짜 2009.10.20.오후 4:45 (개표조작 프로그램을 만들어 놓은 날짜)
	만든 사람 : ni
	마지막으로 인쇄한 날짜 : 2012.12.11.오전 1:21
	마지막으로 수정한 사람 : admin
	마지막으로 수정한 날짜 : 2012.12.18일 오후 1:11
	마지막으로 수정한 사람 : younge
	-------------------------------------------------------------------------------------------------------
	이명박 재임기간 초중반 때 중앙선관위 전산센터에서는 컴퓨터 소프트웨어 전문가에게 용역을 주어 만들었다.
	엑셀문서에서 휴리스틱함수 f(x)= 프로그램을 이용하여 특정지역의 투표소의 후보자별 득표수를 개표상황표에 득표율을 정하여 휴리스틱함수에 선거인,투표율을 입력하면 자동으로 후보자별 득표수가 기재된다.
	예를 들어 A지역 선거인수(투표자격이 있는 모든 사람 수) 에 투표율 75%를 입력하고, 박근혜 51.6%문재인48%기타0.4% 득표율을 입력한다면 개표데이터에 자동으로 총 투표수 3000표 박근혜 1,548표, 문재인 1,440표,12표 로 자동 입력된다.
	지난 대선에서 선관위 전산센터는 방송용 가짜데이터에 투표율 82%로 설정하여 전국 13,542투표소의 후보자별 개표상황표를 각지역 특성에 맞추어 놓았는데 실제 투표율은 75.8%였다. SBS방송화면 캪쳐를 참고하시라
	서울은 문재인이 약간 높게, 경기는 박근혜가 약간 높게, 인천은 박51.6%문48%로 대선결과와 똑같이 설정해 놓았다(인천만 보더라도 가짜이다.), 대구 경북과 광주 호남은 이명박때의 여야 후보 득표율로 맞추어 놓았다.
	그런데 부산 경남은 문재인이 거제도 출신으로 경남고 경희대를 나와 부산에서 노무현과 함께 인권변호사를 오랫동안 해 왔던 곳이다.
	YTN이 오후 3시경 전국지역의 출구조사표가 아고라에 떴었다.
	부산,경남에서 모든 지역에서 문재인이 50%가 넘게 나왔다.
	그런데 중앙선관위의 개표자료에는 박60%:문40%로 전지역이 고르다.
	오후 3시경이면 전통적으로 박근혜지지자들인 노인들의 투표가 끝난 시점이고 투표일에 쉬지 않는 젊은 직장인들이 오후 6시까지 문재인에게 표를 더 주었을 것이다.
	----------------------------------------------------------------------------------------------------
	선관위 전산센터에서는 선거전날인 2012.12.18. 오후1:11분에 가서야 마지막 수정시각이 찍혔을까?
	박근혜가 이기는 조작데이터는 이미 2012.12.11.오전1:21분에 만들어졌고 출력까지 해 놓은 상태였다.
	이때는 이정희 통진당 후보의 표도 가짜데이터에 약 5%득표율로 넣어 놓았을 것이다. 여태의 선거에서 통진당 평균 득표율로 만들어 놓았을 것이다.
	그런데 이정희후보가 2012.12.16일 자신의 지지표를 문재인에게 얹어주기 위해 그날 저녁에 있을 예정인 대선후보자간 마지막 TV토론 당일 낮에 대선후보 사퇴를 선언한 것이다
	그래서 중앙선관위 전산센터에서는 비상이 걸렸다. 유훈옥 선거1과장 과 핵심 몇놈이 부랴 부랴 2012.12.11일 만들어 출력까지 해 놓은 방송용 개표자료를 고치기 시작했는데,
	이정희 후보의 득표수들을 박근혜와 문재인 후보에 배분하는데 시간이 걸렸기 때문에 간신히 선거일 하루전인 2012.12.18일 오후1:11분에 끝난 것이다. 이것이 마지막 수정한 시각이 컴퓨터에 기록된 것이다.
	2012.12.19일 오후 3시경 삼성을 포함한 모든 언론에서 문재인이 2%~6%앞선다고 출구조사표가 속속 새누리당 선대본부에 올라오니 새누리당 선대본부 관계자들은 초상집 분위기였으며 성질 괄괄한 이정현은 "당선무효" 선언 운운했다. 조작데이터로 박근혜가 되었을 때 이정현의 마음은 어땠는지 이정현 친구들은 한번 물어보아 주기 바란다.
	이정현도 모르게 새누리당 몇놈,국정원장 원세훈,선관위 담당관, 중앙선관위원장 김능환도 모르게 중앙선관위 전산센터장 박혁진서기관 지휘하에 유훈옥등 극소수의 도둑놈들이 대통령을 가짜데이터로 뽑은 것이다.
	1987.6.29선언으로 대통령 직선제를 피를 흘리며 찾아온 것을 이명박 개자식이 선관위 전산센터의 전산기기 사기로 조작대통령을 만들다니....
	그런 비밀작전을 받아들인 박근혜년도 똑같다. 야멸차게 이명박의 제안을 걷어찼어야 하였다.
	그래서 가짜대통령임이 세상에 알려지지 않게 박근혜 측근들이 온갖 사건 사고를 일으키는 기획물중에 엄청난 세월호 사고를 참사로 키워 전 세계인과 5000만 국민들이 지켜보는 가운데 300여명의 승객들을 국정원 특수라인 놈들이 일부러 수장시키는 참사를 일으킨 것이다.
	물론 국정원의 서울시 간첩조작사건의 국면전환에는 성공하였다. 국정원 특수 요원놈들이 몇백명이 있는지 모르지만 이놈들도 투표를 했을 것이고 박근혜가 가짜데이터로 만들어진 것을 알 것일진데
	5000만 국민들이 낸 혈세로 먹고 사는 국가공무원놈들이 자국민을 테러하라고 명령한다고 세월호 테러를 자행하냐? 이 나쁜 18새끼들아~
	중앙선관위 전산센터에서는 야당이 '당선무효'선언을 하면서 법원에 증거보전신청에 대비하여 외부에서 전산서버를 빌려와 가짜데이터를 입력하고 되돌려주기 위하여 혈세를 쓴 것이다.
	수천명의 투표인들이 개표방송에서 너무 이상한 점들을 많이 느꼈기 때문에 문재인과 민주당에 "당선무효"를 종용하였다. 전국 13,542지역선관위의 개표자료와 중앙선관위 개표자료, 방송사 개표자료를 상호 비교한 후에 명백한 부정선거로 박근혜를 대통령 만들었다고 주장하면서...
	그런데 문재인과 민주당이 거절하였다. 거절했기 때문에 선거후 30일을 넘겼고, 재검표를 하지 않았고 국회에서 전자개표기 시연회를 하는것으로대체하였는데 그 시연회에서6000표 개표하는데 몇시간이 걸렸었다.
	지금 행정수반을 하는 여자는 가짜이며,
	사기꾼 이명박의 비밀작전을 받아들여
	중앙선관위 전산센터에서 가짜데이터를 만든 후에
	전국13,542개표상황표를 방송사에 전송하여 대통령을 훔친 여자이다.
	18대대선 선거무효 소송인단
	세월호 참사? 검찰의 검사들이 제대로 일을 하였다면 대형참사는 없었을 것이다.##
	( 대한민국 검찰의 로고 공정,진실,정의,인권,청렴은 어디에 있느냐?)
	(대한민국이 법에 의하여 질서가 유지되고 법의 테두리안에서 모든 일과 행동들이 이루어진다.
	즉 법이 최고의 권력이다. 법 아래에 대통령이하 모든 사람들이 있다.
	만약 누구라도 법을 위반하면 검찰의 검사들이 독립된 수사권을 발동할 수 있다.
	현역대통령은 형사소추가 면제되지만
	퇴임후에 현직때의 범법행위에 대하여 수사를 검사들이 할 수 있다.
	이명박이 이에 해당하는 자이다.)
	(지난 수십년간의 독재정권하에서 검찰의 검사들이 제대로 일을 했는가?)
	(2등 득표녀임을 명백하게 증명할 수 있는 "2013수18"은 18대대선 선거무효의 소의 사건번호이다. 대법원에 2013.1.4일 제소한 상태이다. 그런데 대법관13명이 공직선거법 225조인 소장 접수후 180일 이내에 재판 및 판결을 하지 않는 위법행위를 하고 있다. 검찰의 검사들이 이를 따져라.)
	(2등 득표녀는 명백한 가짜대통령이다 즉 형사소추면제대상이 전혀 아니다. 당장 5000만 국민들에게 사기친 2등 득표녀 가짜대통령 박근혜를 끌어내려 수갑을 채워라. 범법자에게 누구나 평등한 대한민국이 아닌가?)
	----------------------------------------------------------------------------------------------------
	대한민국 검찰의 로고 마크가 곧은 다섯개의 대나무 기둥입니다.
	제일 높은 것이 가운데의 것은 정의를, 왼쪽끝은 공정, 오른쪽 끝은 청렴, 가운데 정의의 양쪽은 진실,인권을 상징합니다.
	대한민국 검찰이 법을 위반하는 자들을 기소하여 공소장을 작성하고 법원의 판사들에게 법에 따른 판단을 내려달라고 합니다.
	기소독점을 말하며, 모든 사건의 시작과 종결을 짓는 무지막지한 권한을 주었죠. 바로 법이 권력의 종착역이며,
	법을 위반하는 자는 현직 대통령의 형사소추면제이나 재임기간이 끝나자마자 곧바로 위법한 사항에 대한 기소를 할 수 있습니다. 바로 이명박입니다.
	# 이명박이 현직에 재임하고 있었던 2012.4.11일 국회의원 총선거와 2012.12.19일 대통령 선거에서 헌법과 공직선거법을 위반하였는데, 그 간략한 내역은 점선 안에 있습니다.#
	------------------------------------------------------------------------------------------------------
	중앙선관위 전산센터장 박혁진서기관을 2011년 서울시전산과장이었을 때 원세훈을 통하여 중앙선관위 전산센터장 서기관이라는 높은 직급으로 몇단계 승진시키는 미끼를 물게하고 이후
	모든 선거에서 중앙선관위 전산센터에서 데이터를 조작하여
	당선자를 새누리당 후보들로 바꿔쳤습니다.
	행동책은 선관위 선거1과장 유훈옥으로
	2001년 인천선관위에서 처음 임명을 받고난 후에,
	나중에 중앙선관위 선거1과장으로 말잘듣게 생긴자들을 조직화하여,
	2012.4.11총선에서 제2당으로 추락할 것이 100%분명한데,
	아무도 들어가지 못하고, 감시가 전혀 되지 않고,
	다만 지역에서 올라오는 개표자료들을 방송사에 전송하는 단순중계업무만 보는,
	중앙선관위 전산센터에서 가짜데이터를 미리 만들어 당선자들을 바꿔치는 것을
	이명박이 착안하여 박혁진을 전산센터장으로 앉히고 개표조작과 가짜데이터를 방송사에 전송하는 것들을 지휘하였던 것입니다.
	모두 이명박이 원세훈을 통하여 개표조작질을 시켰습니다.
	박혁진과 유훈옥이라는 작자들은 개새끼보다 못한 놈들입니다.
	이놈들이 승진,포상유혹을 뿌리치지 못하고 가짜 국회의원들, 가짜대통령을 만들었습니다.
	투표인들은 개표조작에 대한 명확한 근거들을 찾아냈습니다.
	(중앙선관위 전산센터에서 방송사로 보낸 개표자료와
	지역선관위에서 중앙선관위으로 보낸 개표자료가
	전송시각과 그 내용이 완전히 다른 것임을
	투표인들이 개표가 끝난 후에
	지역,중앙선관위와 방송사에서 개표자료를 제출받아
	서로 비교 분석하여 찾아낸 것으로 100%개표조작사실임을 밝혀냈습니다.)
	일례로 지역선관위에서 개봉도 하지 않은 투표구의 개표자료가 방송사에 전송된 것이 많고,
	지역에서 전송하지도 않았는데 이미 중앙선관위 전산센터에서는 방송사에그 지역의 개표자료를 방송해 버린 것들이
	전국 13,542투표구의 개표상황표중에서 90%이상 되었습니다.
	즉 가짜데이터를 미리 만든 것을 지역에서 올라오기도 전에 방송사에 전송한 사실들을 찾아낸 것입니다. 모두 선관위 공문서들을 분석한 결과입니다.
	------------------------------------------------------------------------------------------------------
	공정한 선거관리,투표관리,개표관리,사후관리와 정당까지 관리하는 막강한 권한과 의무를 가진 헌법기관인 중앙선관위가
	스스로 헌법과 공직선거법을 위반하면서까지 당선자들을 바꿔치다니요....
	검사들이 제정신이라면 중앙선관위 전산센터를 우선적으로 압수수색하라. 검사들은 범법자들을 잡아들이는 것 아니냐? 이명박을 잡아들여라.
	이명박의 범법행위는 2013.1.4일에 대법원에 제소한 18대대선 선거무효의 소송장(2013수18) 22호증으로 증명하였다.
	모두 철저히 현행법 위반한 사실을 근거로 작성된 18대대선 선거무효의 소송이다.
	위법자들을 잡아들이는 대한민국의 막강한 검찰 권력의 검사들은
	우선 이명박을 잡아들이고
	선관위 전산센터 공무원들을 잡아들인 후에
	가짜데이터로 만들어진 가짜대통령 박근혜를 체포하라.
	현재 행정수반 역할을 하는 것 자체가 불법행위들이다.
	(2013수18)은 이들 범법행위에 대한 명확한 증거들을 근거로
	2013.1.4일대법원에 제소되어 있단 말이다.
	검찰이범법녀인 2등 득표녀의 말만 듣고 법치국가인 대한민국의 현행법을 철저히 지키고 있는 투표인들 15,000여명이 원고가 되어
	피고인 중앙선관위원장 (전/현) 김능환, 이인복 두사람을 잡아들여라.
	이들중 김능환은 4.11총선,12.19대선의 총책임자이다.
	이인복 현선관위원장을 자신의 직원들이 사후조작을 계속한 것들, 6.4지방선거에서
	선관위 직원들이 헌법과 공직선거법을 위반하고 가짜 시도지사 7명이나 바꿔쳤다. 이들을 구속하라.
	법을 위반하는 자들에게도 법치가 통한다는 것을 보여주기 바란다.
	대법원장 양승태를 체포하라. 12명의 대법관들도 체포하라, 이들이 2013.1.4일 대법원에 제소한 18대대선 선거무효 소송에 대한 사건(2013수18)을 선거법 225조에 의거 180이내에 강제 재판 판결을 내려야 한다는 조항을 위반한 자들이현재의 13명 대법관들이다.
	이들에게 탄핵수순을 가져야 대한민국이 살 수 있다.
	이들 13명의 대법관들이 180일 이내인 2013.7.3일까지 18대대선 선거무효의 소송장에 대한 재판과 결정문을 내라고 해야한다. (공직선거법 225조)
	대한민국은 법으로 국민들을 통제하는 나라이기 때문이다.
	18대대선 선거무효 소송인단

## Sheet: face7_SurveyStandardVolume
															50			1
Entity Volume by Sentiment	positive	neutral	negative	mixed
	2	15	9	0
선관위	0	6	1	0
검찰의	0	4	0	0
2NE1	2	1	0	0
새누리당	0	3	0	0

## Sheet: face7_Phrases
개수 : Phrase Mentions Sentiment +/-	Phrase Mentions Sentiment +/-							50			1
Phrase	negative	neutral	positive	총합계
가짜	2			2
강제	1			1
계약을 맺었고		1		1
대비하기			1	1
막강한		2		2
무너집니다	1			1
받아들여		1		1
법을 위반하는	3			3
비상이 걸렸다		1		1
사퇴를	1			1
세월호 참사	7			7
속속		1		1
승진시키는		1		1
아픈	1			1
안타깝고	1			1
위로하는			1	1
위반하고	1			1
위반한	2			2
위법한		1		1
위법행위를	1			1
이상	1			1
이상한		1		1
젊은		1		1
좋네요			2	2
진실			2	2
최고의			1	1
테러를	1			1
평화롭게			1	1
훔친	1			1
힘을 모아야 할			1	1
ㅠㅠ	1			1
총합계	25	10	9	44

## Sheet: face7_Entities
개수 : Entity Mentions Sentiment +/-	Entity Mentions Sentiment +/-							50			1
Entity	negative	neutral	positive	총합계
	9	15	2	26
"2013수18"		1		1
"거위의 꿈"		1		1
"당선무효"		2		2
"동행"		1		1
"박근혜가 책임져라"		1		1
"세월호 참사 진상규명 책임자 처벌 특별법 제정"	1			1
"특별법 제정하라"		1		1
2NE1		1	2	3
janghoon		1		1
검찰		1		1
검찰의		4		4
경남에서		1		1
광주	1	1		2
국정원		2		2
국정원의		1		1
김능환		1		1
김장훈씨		2		2
대구		1		1
대한민국	1	1	1	3
대한민국은		1		1
대한민국이		1		1
민주당에		1		1
민주당이		1		1
박근혜		2		2
박근혜가		1		1
부산		2		2
부산에서		1		1
삼성을		1		1
새누리당		3		3
서울시		1		1
서울시청		1		1
서울은		1		1
선관위	1	6		7
이명박		2		2
이보미양의		2		2
이인복		2		2
이정희		1		1
인천은		1		1
진도	1			1
통진당		1		1
총합계	14	71	5	90

## Sheet: face7_Queries
개수 : Query Category Mentions Sentiment +/-	Query Category Mentions Sentiment +/-					50			1
Query Category	neutral	총합계
기술	1	1
정치	4	4
총합계	5	5
