# Supplementary material for: Machine Learning-Based Data Mining Method for Sentiment Analysis of the Sewol Ferry Disaster's Effect on Social Stress
Source: Front Psychiatry. 2020 Dec 23;11:505673. doi: 10.3389/fpsyt.2020.505673 (PMC7785789; doi:10.3389/fpsyt.2020.505673)
Supplement: Supplementary file 1 [file Data_Sheet_1.ZIP › facebook/month/5.August.xlsx]

## Sheet: Sheet1
	시드니에서 미술인 김성종님께서 보내주셨습니다. 공유 부탁드립니다.
	<세월호 추모 퍼포먼스 영상> 제목: Lost Eyes ? 이 추모 영상은 억울하게 죽은 고인들과 유족들 그리고 아픔을 함께 하는 사람들에게 바칩니다... 지난 6월 14일 호주 시드니 올림픽파크 잔디밭에서 두 시간여에 걸쳐 진행됐던 퍼포먼스 동영상입니다. 동영상은 7분 15초 길이구요. 간절한 마음은 '세월호 침몰'의 진실규명과 안전대책이 마련되어 대한민국이 희망의 국가로 거듭나길 소원합니다...
	세월호 사건의 진행사항을 보며 씁슬한 생각이 든다. 세상에는 세월호 못지않게 억울한 죽음이 많다. 그런데 세월호에 묻혀 입도 뻥긋 못한다. 그중의 하나 - 가습기살균제 사건
	이것도 150여명이 죽은 사건인데... (내가 직접 피해를 본 사건이라 그런지 씁슬한 생각이 더해진다...)
	임미정 시민상주님이 광주MBC 9시 뉴스에 보도된 "세월호유가족 도보순례" 이야기를 직접 촬영해서 공유해주셨습니다.
	세월호 사건의 진행사항을 보며 씁슬한 생각이 든다. 세상에는 세월호 못지않게 억울한 죽음이 많다. 그런데 세월호에 묻혀 입도 뻥긋 못한다. 그중의 하나 - 가습기살균제 사건
	이것도 150여명이 죽은 사건인데... (내가 직접 피해를 본 사건이라 그런지 씁슬한 생각이 더해진다...)
	정의와 진실이 바로 서는 대한민국,
	유가족이 원하는 세월호 특별법을 지지합니다!
	세월호 사건 추모곡입니다.
	다시는 이러한 일이 발생되지 않도록, 기원합니다.
	머리가 또 하나 낮게 걸렸고,
	아이들도 서서히 끌려가고 있어.
	폭력이라는 것이 이런 침묵을 만들어낸거지.
	우리가 누굴 오해하고 있는거지.
	근데 말야, 이것봐, 나도 아니고, 우리 가족도 아냐.
	니 머리 속에 있는거야. 니 머리 속에서 싸우고 있는거라구.
	그 탱크하고 폭탄을 가지고,
	그 폭탄들하고 총을 가지고,
	네 머리 속에서, 네 머리 속에서 울고 있는거라구.
	니 머리 속에서 말야... 머리 속에서.
	좀비. 좀비..
	니 머리 속엔 뭐가 들어있는거지. 니 머리 속에 말야.
	좀비, 좀비, 좀비.
	두두 두두..
	두두 두두 두두...
	또 다른 어머니의 슬픔이 되풀이되고 있어.
	폭력이 이런 침묵을 만들어 낼 때는,
	우리가 뭔갈 잘못하고 있다는 말야.
	1916년부터 계속된 똑같이 오래된 얘기야.
	니 머리 속에서, 아직도, 니 머리 속에서 싸우고 있는거라구.
	탱크와 폭탄을 가지고,
	폭탄과 총을 가지고,
	니 머리 속에서, 니 머리 속에서 사람들이 죽어간다구.
	니 머리 속에서 말야.
	좀비, 좀비.
	니 머리 속엔, 니 머리 속엔 뭐가 들어있지.
	세월호 기억팔찌 도착.
	가슴아프지만 마음에 새겨야 할
	REMEMBER 20140416
	잊지않겠습니다.
	세월호 진상규명에 반올림도 응원합니다
	가을이 불어오는 무안 ‘회산백련지’
	맞는 이의 상황에 따라 비는 다르게 소리 내며 내립니다.
	세월호 참사 유가족에게는 어린 영혼의 곡소리로 내리고, 축제가 끝나가는 연지에는 무거운 여름의 엉덩이를 걷어차며 가을을 재촉하는 잔소리로 내립니다.
	지난 4일간, 연지를 거닐었던 많은 사람은 태풍으로 상처를 받아 빛을 잃어버린 꽃대보다는 걸음을 멈추게 했던 하얗게 선명한 연꽃 송이를 기억할 겁니다.
	이제 이 비가 그치면 연지에 무심한 가을이 불어올 것 같습니다.
	‘2014 무안 연꽃 축제’는 8월 14일부터 오늘 8월 17일까지 4일간, 전남 무안군 일로읍 회산백련지에서 열리고 있습니다.
	‘2014 무안 ㅇㅕㄴ꽃 축제 홍보영상’
	레이싱모델 황리아양의 부름??을 받아 #아이스버킷챌린지 에 참여합니다..
	결국은 #아이스냄비챌린지가 되어버렸지만..
	100달러 #승일희망재단 에 #기부 했구요,
	#루게릭환우 뿐아니라 #세월호 에도 많은 관심 부탁드릴게요.
	세계 곳곳에 기부문화가 확산될수 있도록 각국에 계신분을 지목하겠습니다.
	세월호 문제 물건너 갔다
	새정치 문재인과
	국민대책회의 박석운
	국정원사건처럼 덮고
	이석기 간첩 만들고
	통진당 해산심판 하듯
	세월아 네월아 하다가
	유가족은 범죄인 되고
	함께 연대했던
	사람들은 파산하고..
	걱정된다
	고통 앞에 중립은 없습니다
	세월호 참사 진상규명을 위한 미사
	좋은 취지로 아이스버킷챌린지에 참여하였습니다.
	저를 지목해주신 정지은양^^ 고맙구요.
	뿐만아니라 저희 학교 문제와 세월호 문제들이 시원하게 잘 해결되었으면 하는 마음도 담아서 시원한 얼음물 맞았습니다.
	제가 지목한 분은
	상지대 문화콘텐츠 학과 08학번 유호동님.
	상지대 환경공학과 08학번 백경환님.
	김해에 거주중이신 제 친구 김승도님.
	입니다.
	세월호 유족들을 욕하는 사람들이 꽤 있더군요 그들 입장에서는 참사가 벌어진지 꽤 시간이 흘렀으니 지겹기도 하겠죠. 혹자는 유족이 욕심이 많다고, 정치적으로 이용하는 것 아니냐고도 하더군요 우스운 것은 사고초기부터 어떤 방식으로든 그들 곁에서 공감하고 도우려 했던 사람들은 조용히 있는데 무관심했거나 냉소적이었던 사람들이 더 이상 못 참겠다는 식으로 나온다는 겁니다 뭘 그리 참았는지 알 수 없는 일입니다
	세월호 특별법 막는 간신 호통치는 ‘근해’...영화 ‘광해’ 패러디 화제
	세월호 특별법 제정과 관련해 유가족들의 면담 요청을 거부하고 있는 박근혜 대통령을 영화 '광해' 패러디를 통해 풍자한 애니메이션 '근해'가 화제다.
	영화 '광해:왕이 된 남자'를 패러디한 '근해:왕이 된 아낙'은 애니메이션 기획자 오인용의 작품이다.
	이 작품의 주인공은 왕 근해군(박 대통령)의 대역을 하는 어느 아낙이다. 영화 속 대역 광해군이 대동법의 진실을 찾았던 것처럼, 대역 근해군도 '세월호 특별법'의 실체를 깨닫는다.
	이에 대역 근해군인 아낙은 "어차피 진짜 왕도 내가 시키는 대로 했으니, 너도 내가 시키는 대로 하라"고 했던 도승지의 말을 어기고, "임금인 나까지 포함하는 성역없는 수사를 하라"며 세월호 특별법을 추진하도록 한다.
	이 과정에서 세월호 유가족들이 '대학 특례 입학' 등을 요구하고 있다고 왜곡해서 왕에게 보고하는 간신들을 호통치는 장면도 나온다.
	약 8분에 달하는 이 작품에는 광화문에서 근해를 만나려는 백성들의 모습도 나온다. 광화문에서 시위를 하고 있는 수염이 난 남성은 40일 넘게 광화문 광장에서 단식농성을 벌였던 유민아빠 김영오 씨로 추정된다. 과연 근해가 이들을 만나줄지 그 결말에도 관심이 모아진다.
	오인용은 유투브를 통해 "세월호 특별법은 유가족들만의 법이 아니라 국민을 위한 법"이라며 "늦게 합류해서 미안하다"는 글을 남겼다.
	27일 유투브를 통해 공개된 '근해'는 사흘만에 1만 회에 가까운 조회수를 기록하며 인기를 끌고 있다.
	========= 이리 됐으면 얼마나 좋을꼬..
	이리 되길을 간절히 바래본다...
	광화문 세월호 광장!
	작가회의 시낭송 문화제가 열리고 있네요...
	김주대 시인과 김일영 시인의 시낭송입니다.
	하아... 이게 뭐하는정부인지..
	하야하라고 가두 투쟁해서 종로서에서 조사받고. 김영오씨는 40일 단식으로 입원중이고 세월호 특별법은 지지부진~ 그 상황에 인천공항에 쌍무지개가 떴네요 제발 하늘에 응답이 있기를~
	루게릭병을 앓고 있는 분들의 쾌유와 세월호의 진상규명 및 세월호 유가족의 건강과 행복을 기원합니다! 제가 지목할 세명은 함열여고 신배완 선생님, 원광고 이준화 선생님, 우리학교 현혜지 양입니다! 감사합니다!
	부정선거 범죄자가 세월호 학살범 ! 이명닭그네 무성이 기춘이 반드시 살처리 !!
	꼭 10년 전인 2004년 8월의 이야기다.
	어렵게 어렵게 만든 뮤지컬 <청년장준하> 공연을 막 시작했을 때였다. 사무실에서 기획팀원들이 수근거리는데 내용인즉슨, 어떤 사람이 세종문화회관 대극장 2층에 네 좌석을 예약했는데 자리가 다 떨어져 있다는 거다. 이상해서 좌석배치도를 펼쳐보니 네 자리가 그냥 떨어진 게 아니라 직사각형을 이루며 멀찍이 떨어져 있단다. 거참 희한한 사람이네하고 그냥 넘어갔다.
	그 며칠 후 청와대 경호실에서 나를 조용히 좀 만나잖다. 어? 이건... 대통령이 내 공연을 보러 오려나? 했는데 역시 그랬다. 대통령이 마지막 공연을 보러오는데 몇가지만 협조해달란다. 그리고 소문이 나면 경호가 어려워져 관람계획이 취소되니 철저히 비밀을 지켜달란다. 협조요청은 무대 안 쪽에 경호원 두 명을 있게 해 달라는 것 등 몇가지였는데 딱히 특별한 건 아니었다.
	오히려 내가 궁금해서 질문을 던졌다. 관객입장 시에 안전검사를 할건지, 그 날 공연이 매진이라 표가 없는데 대통령의 좌석은 어떻게 할건지, 쉬는 시간에 화장실은 어찌 갈건지(당시 세종문화회관 대극장엔 VIP용 휴게실도, 화장실도 없었다) 등등... 그런데 답변은 간단했다. "신경쓰지 않으셔도 됩니다. 저희가 다 알아서 하겠습니다." 뭐... 답이 이러니 더 이상 물어볼 수도 없고...
	드디어 마지막 공연날.
	1막 시작하면서 조명이 모두 꺼지고, 인트로연주가 나가는 사이에 2층에서 잠시 웅성거림이 일더니 환호와 박수가 터져나왔다. 불꺼진 2층 극장 안으로 뒤늦게 입장하는 게 미안한 듯이 머리를 숙인 사람들이 우루루 몰려들어와 재빠르게 박스좌석(요 좌석은 원래 내가 팔 수 없는 좌석이다)으로 들어간 것이다. 2층 관객들은 "저 사람들 뭐야?"하다가 대통령과 영부인 그리고 청와대 수석들과 장관들임을 알아보게 된거다.
	관객들은 자신들이 입장할 때 경호원 같은 사람을 본 적도 없고, 엑스레이박스를 통과한 적도 없고, 가방을 까보인 적도 없었는데 대통령 일행이 어둠 속에서 머리를 숙이고 들어오자 놀랄 수 밖에 없었을거다. 대통령은 세종문화회관 정문이 아닌 옆 문으로 눈에 띄지 않게 신속하게 들어왔고, 2층의 작은 방에서 기다리다가 조명이 꺼진 후에 우루루 박스좌석으로 들어간 것이다. 그래서 잠시의 술렁임은 이내 뜨거운 환호와 박수로 이어졌던거다.
	그 때 머리에서 떠오른게 있었다. 그 이상했던 네 자리!! 그랬다. 그 네 자리는 대통령 일행의 박스좌석을 중앙에 놓고 정확히 직사각형 꼭지점에 위치했다. 경호원 자리다. 나에게 경호용 좌석이니 비워달라고 했다면 당연히 비워줬을텐데 그러지 않고 인터넷에서 유료로 예매를 한거다.
	대통령의 이런 파격적이고 '탈'권위적 행동은 무척 인상 깊었다. 당시 몇몇 정책적 문제로 대통령을 달갑게 보지 않던 나였지만, 시민들에게 피해를 끼치지 않으려는 지도자와 그 지도자의 뜻을 존중하는 경호실의 노력은 매우 돋보였고 지금도 기억에 선하다. 단, 막공이 아니라 첫공 때 와 줬다면 공연홍보에 큰 도움이 되었을텐데 왜 막공에 오냐구!! 하는 제작자로서의 주판알 튕기는 아쉬움 역시 있었지만, 연일 매진을 기록 했으니 그건 패스~
	어제 어느 여인이 한번만 만나달라는 세월호 유가족들의 애끓는 요청은 들은 척도 않고, 어이없고, 분위기에 안 맞게 뮤지컬을 관람했다기에, 게다가 쌩뚱맞게 공연 전에 무대에 올라가 마이크까지 잡았다기에(공연 기간 중 '무대'란 오로지 배우들의 것이다) 빈정 상해 그냥 옛날 이야기 한번 주절거려봤다.
	온게임넷 박대승PD입니다.게임플러스 출연자 레나씨의 지목을 받았구요~겜플팀 전원이 함께 할 수 있는 시기를 찾다가 24시간을 놓치고 말았습니다. 가족중에 루게릭병은 아니지만 유사 희귀질환을 앓고계신 분이 가까이에 있어 아픔을 조금은 느끼고 있습니다. 해서 아이스버킷과 기부를 같이할 생각이구요~다음 지목 대상은 영상에서 보는것과 같이...겜플을 잘 이끌어주고 있는 한나작가와 온게임넷 강헌주GM님, 남윤승 제작팀장님을 지명하도록 하겠습니다. 아울러 이후 세월호 특별법 제정 촉구를 위한 단식운동에도 기회가 된다면 참여토록 하겠습니다. 좋은일은 시기와 주변환경/시선 등을 따질 이유가 없다고 생각합니다. 폐가 되지 않는 한도에서 동참해주셨으면 합니다.^^
	더이상 기다리면 죽는다
	세월호유가족은
	대통령.정부.국회가 제외된
	유가족중심 특별위구성해서
	진상조사.특별법제정 해야한다
	세월호 특별법
	고양이에게
	생선을 맡긴격
	더이상
	아무도 믿지말라
	따르지말라
	무소의 뿔처럼
	유족위 똘똘뭉쳐
	스스로 헤쳐나가라
	길위에서 ..
	고 이승현군 아버지 이호진님은 8월14일 오후 세월호 유가족순례단 시민과 함께한 38일차 2천리 순례를 마쳤다.
	오늘 대전에서 프란시스 교황님을 맞이 할 채비를 하고 있다
	황교안의 악질 짓이 바로 법을 통하여 불법행위를 하는 것이었습니다. 2등 득표녀의 아킬레스 건이 선관위 전산센터의 외부전산기의 조작데이터를 방송사에 전송하여 5000만 국민에게 사기치고 당선녀와 대통령 행세를 하는 헌법,공직선거법 내란,국헌문란 현행범을 가짜법무가 되어 범법행위를 황교안이 해 온 겁니다.
	황교안은 전교조 법외노조화, 통진당 법외정당 헌재제소등에 당사자로 관여했죠.
	오늘도 소송인단 공동대표 김필원, 한영수, 사무차장 최성년의 재판이 서울지법에 있습니다. 언론들이 쳐다보지도 않습니다. 소송인단에서 임명한 변호사들이 다 사표를 냈으며, 김용관 담당재판관 판사가 강제로 국선변호사를 임명하고 재판을 일주일에 두번 이상 열고 있고.
	피의자라며 공소장 3000매씩이나 쓴 서류를 가지고 공안검사 이성식이 그 서류에 있는 글조각들을 편집하여 내란죄로 몰아가는 짓거리를 하고 있는 재판이 진행되고 있습니다.
	----------------------------------------------------------------------------------------------------------
	전세계 페이스북 독자 여러분!
	제가 왜 저의 신상을 완전히 공개하고 글을 썼을까요?
	-지난 대선에 선관위에서 외부서버를 임차하여 조작데이터를 입력해 놓고 이를 방송사에 전송하기만 하였고,
	-중앙선관위 자체 전산서버에서는 전국13,542투표소에서 하루종일 투표한 결과인 투표함을 252지역선관위에서 법썩을 떨면서 개표업무를 한 후에 지역선관위원장의 공표시각을 적은 후 공표한 결정문인 13,542매의 개표상황표를 중앙선관위 자체의 전산서버로 수신하기만 하고 이 데이터들을 방송사에 전송하지 않았던 것을
	제가 정확하게 알았기 때문에 너무 화가 났고,
	헌법과 선거법을 천연덕스럽게 위반하고 5000만 국민을 속인
	새누리당 이명박,김무성,박근혜, 선관위 문상부사무총장,박혁진전산센터장, 선거1과장 유훈옥의 내란,국헌문란 행위를 5000만 국민과 전세계 한국교민들에게 알리고자 지난 1월부터 글을 쓴 것입니다.
	제 글이 많이 깁니다. 여자 독자분들이 제가 거칠게 쓰고, 직설적으로 써 왔고, 길게 쓴 글들을 읽지 않고, 오히려 저를 나무라는 사람들도 많다는 것 압니다
	모든것은 부정선거에서 출발했다고 하면서 글을 썼을 때 예를 들어 밀양사람들 페이스북관리자가 주제에 안맞는 글 너무 자주 올리지 말라고 했을 때
	저는 더 큰 나무숲을 보세요. 2등 득표녀 박근혜만 끌어내리면 "밀양" "강정" 모두 해결된다고 답했습니다.
	자~ 보세요. 예측가능하 대한민국을 만들려면 우선적으로 가짜대통령 박근혜를 끌어내려야 합니다.
	대법원에 제소했어도, 언론사에 수없이 포스팅했어도 허위와 가식의 보자기에 씌운 대한민국 파워엘리트들이 움직이지 않았습니다.
	그러면 SNS 소통기구로 5000만 국민들에게 알릴 수 밖에 없잖습니까?
	저 같은 국민들이 이제는 부정선거 자료을 저보다 더 쉽게 동영상까지 넣어가면서, 책자도 만들면서 5000만 국민들에게 2등 득표녀를 만든 새누리당의 역적들을 알리고 있습니다.
	저는 떳떳하고 당당합니다. 대한민국 5000만 국민들이 저를 뒤에서 지켜주고 있고, 정부기관에서도 저에게 소중한 정보를 간간이 주고 있습니다.
	저와 같이 주기살기로 법을 지키면서 가식의 거짓의 새누리당 인간들과 이명박,박근혜 김무성들 선관위 전산센터 공무원들의 내란,국헌문란 죄상을 세상에 공유하면
	대한민국은 예측가능한 나라가 될 수 있습니다.
	자~ 모두들 끊기있게 법을 지키면서 위법자들을 징치해 나갑시다.
	5000만 국민들이 대한민국의 국민임을 보여주면서 새누리당 가짜대통령과 그녀를만든년놈들을 끝까지 법정에 세워야 합니다.
	여러분 그렇죠?
	고마워 Dooyong Lee 넌 나를 위한 작은 멍청이. 다음 아이스 버킷 챌린지는 Doyi 임세연 와 @심한솔. (으) 로 제시됩니다.
	이 아이스 버킷 챌린지는 필요에 필요한 사람들을 위해 아래에 링크를 올려주세요 smile 이모티콘:)
	세월호 참사 진상규명을 위한 서명
	http://sign.sewolho416.org/
	도움이 필요한 아이들을 위한 unicef 문자후원
	용문교회 신보라님의 지목으로 아이스버킷에 참여하게되었습니다. 목사수련과정 교육받는 중이라 영상 등록이 늦었습니다~ ㅠㅠ 어쨌든 저에게도 이런 감사한 기회를 주셔서 감사하게 생각합니다.
	무엇보다도 이 행위 자체가 주목이 되기보다는 예수님의 사랑과 능력이 고통받는 모든 이웃들에게 큰 기적의 역사가 가득하기를 기도합니다. ^^v 그리고 제가 지목할 세분에게는 아이스버킷 뿐 아니라 세월로 특별법 제정을 위한 금식기도도 도전합니다! ^^v 마지막으로... 비록 100달러는 어렵지만 형편껏 승일희망재단에 기부하도록 하겠습니다. ^^
	제가 지목하는 사람은
	양수리의 별, K-POP스타 시즌3 TOP6의 장한나양
	강원 IVF춘천지방회 대표간사 최인기간사님
	쉐아르워십의 싱어송라이터, 기타리스트 조영민 간사님
	입니다! 꼭 동참해 주시길 응원합니다! ^^v
	p.s
	아이스버킷 챌린지를 통해 많은 사람들로 하여금 루게릭 병에 대한 관심을 이끌어 내며 기부에 동참하게 한다는 것 참 좋은 생각입니다. 그 동안 캠페인에 동참해주신 분들에게 고마운 마음을 전하며 앞으로 계속되는 도전을 통해서도 긍정적인 효과를 불러오길 기도합니다~ ^^v
	또한 이 기회를 통해 그 동안 잘 몰랐던 루게릭 병에 대해 좀 더 알게 되었는데, 루게릭 병으로 고통받고 있는 환우분들과 가족을 위해 응원하며 기도하겠습니다!
	그 동안 우리가 루게릭 병에 무관심했던 것 처럼 주위를 돌아보면 우리가 관심 갖지 못하고 지나쳐온 어려운 이웃들이 너무 많습니다~ ㅠㅠ 세월호 참사로 인해 고통 받고 있는 유가족들, 세월호 특별법 제정을 위해 단식하며 싸우고 계신 분들, 잊지맙시다. 또 가깝게는 내 주위에 아무도 관심 갖지 않는 친구와 소외받는 이웃들, 작은 관심의 말 한마디가 필요한 친구가 많습니다.
	아이스버킷 챌린지에서 시작된 관심과 사랑의 손길들이 이제 바로 내 옆, 내가 마주하고 있는 어려운 이웃들에게도 전해지기를 기도합니다.
	더불어 저의 페친님들 아래 세곳에 함께 관심가져 주시면 좋겠네요~
	Maximilian Kolbe
	연.
	연꽃 천지인 두물머리 근처에 살면서
	이제야 연을 보았다.
	8월이 가면 종적을 감추려나
	서서히 사라질 준비를 하는 듯,
	연꽃으로 꽉 찼던 강 가장자리에
	드문 드문 빈 자리가 보인다.
	그래도 아직 다행일까?
	연꽃이 지지 않아서...
	연꽃 지기 전에 세월호 희생자 가족들이
	두 다리 펼 수 있기를 기도하고 있으니....
	안녕하세요! 스마일맨 국선군 입니다.
	먼저 ALS #아이스버킷 챌린지에 지목을해준 Adroit Joe Yim 친구에게 기쁘게 생각합니다. (오막삼 동영상 촬영을 부탁하였는데요 영상을 올립니다.)
	뉴스 SNS에서 많이들 들어보셨을 탠데요
	ALS(#루게릭병) 아이스 버킷 챌린지는 사회 운동으로, 한 사람이 머리에 얼음물을 뒤집어 쓰거나 ALS 협회에 기부를 하는 방식으로 이루어져 있습니다.
	이번 퍼포먼스를 통해 우리 모두가 가볍게 지나가는 이벤트성의 기부 후원이 아니였으면 합니다. 루계릭 환자뿐만 아니라 우리주위에 가까이 있는 가족, 친구, 지인, 소외계층 등의 문제들도 관심 갖어 주시고, 다같이 함께 풀어갈 숙제이자 수년 전부터 꾸준히 거리에 계시는 분들 서명에도 동참해주고, 목소리도 함께 높여주고, 응원도 해주었으면 좋겠다는 생각과 바람입니다.
	아이스버킷챌린지에 대해 왈가왈부 하지만, 선의는 존중하고 박수보낼 일 인것 같습니다.
	그리고 마지막으로 세월호 유가족분들과 특별법을 위해 여러분들의 성원과 관심 부탁드리는 바입니다.
	아이스버킷에 도움을 준 3명의 친구들을 지목하는 바입니다. : )
	가짜대통령이 탄생한 스토리나 소송문을 보도할 언론을 기다린다.##
	(18대대선 선거무효 소송인단 15,000여명은 대한민국 언론에 2012.12.20일부터 18대 대선이 부정에 얼룩졌다고 말했다.)
	(소송인단은 중앙선관위,252지역선관위,SBS에 정보공개법에 의거 대선개표자료를 제출받았다. 그리고 3개기관의 자료들을 교차비교하였다.)
	(중앙선관위에서 방송사에 전송한 자료의 전송시각이 모두 빨랐음을 3개기관의 개표자료를 보고 알았다.)
	(중앙선관위에서는 선거일 30일 앞두고 외부에서 160억원=5년간 계약하여 선거때마다 빌리는 것으로 수의계약함= 8코어 전산기에 조작데이터를 입력해 놓았고 선거당일 모든 조사기관의 출구조사에서 문재인이 앞선다고 하자)
	(임차한 8코어 전산기에 2012.12.18일 오후 1:11분에 박51.6%문48%기타0.4% 조작데이터를 입력해 놓았던 데이터를 방송사에 전송한 것을 알았다.)
	(2013.1.4일 2011명의 투표인들이 소송인단을 결성하여 공동대표 김필원,한영수를 대표를 원고로 내세우고 피고는 18대대선 총책임자인 중앙선관위원장 김능환 대법관을 피고로 하여)
	(18대대선 선거무효의 소를 대법원 특수1부 = 재판장 양창수, 주심 고영한,배심 김창석, 배심 박병대대법관= 에 접수시켰다.)
	(2013.1.17일 18대대선 선거무효 소송 피고인 중앙선관위원장 김능환 대법관이 청백리 법관으로 언론에서 칭송을 받으면서 아내가 운영하는 수퍼일을 돕는 기사가 떴고, 전격적으로 중앙선관위원장직을 사퇴하였다.)
	(대법원장은 선거쟁송이 접수되면 이를 즉각적으로 중앙선관위원장에 통보하게 되는데 김능환은 부하직원들이 새누리당 이명박,박근혜,김무성들의 비밀작전 명령을 받고 2012.12.19일 대선에서 대통령을 바꿔친 엄청난 헌법,선거법 위반 사실을 소송인단의 "2013수18"을 읽어보고 사퇴를 한 것이다.)
	(대한민국이 세월호로 몸살을 앓고 있다. 그 원인이 무엇인지 대한민국 언론들은 아는가? 모르는가?)
	(현재15,000여명의 소송인단이 모든 언론에 1년 9개월동안 18대대선이 헌법유린으로 공정선거를 책임지는 선관위에서 전산서버에 조작데이터로 당선자를 바꿔쳤다고 알려 왔다.)
	(동시에 15,000여명의 소송인단은 SNS를 통하여 죽기살기로 대한민국과 전세계에 선관위 개표조작으로 대통령을 바꿔쳤다고 포스팅, 트윗등으로 알려왔다)
	(개표조작으로 행정수반을 도둑질해 간 박근혜측은 어떻게 대응했을까? 궁금하지도 않단 말이냐?)
	(박근혜측은 개표조작으로 대통령을 바꿔쳤다는 사실이 알려지려 할 때마다 억지로 사건 사고를 준비하여 모든 언론의 관심사를 돌려 놓으려고 하여 성공하는 듯했다.)
	(전교조 법외노조화, 통진당 법외정당 헌재제소, 이석기내란음모조작 수사발표, 철도민영화 전격발표와 철도노조 시위, 2014년들어서 제1심에서 무죄로 판결난 서울시공무원 간첩조작사건 제2심에서 중국 출입경기록까지 위조하고, 중국에서 찍은 사진을 북한에서 찍었다고 하는 증거조작물들을 준비해 두었다가 제2심에서 1심무죄판결을 뒤집으려 했다가 뉴스타파 보도로 원고인 검사들이 징계먹고, 조작증거물을 주었던 국정원 간부가 음독자살시도등으로 무산되었음을 알 것이다.)
	(서울시공무원 간첩조작사건이 실패로 돌아가자, 무인기 파동을 일으켰다.)
	(2014.4.15일 국무회의에서 연안여객선 운항 시행규칙을 의결했다. 선장이 피곤하여 쉴 경우에는 1등 항해사도 조타실 운항키를 조종할 수 있게 하는 조항들을 통과의결했다.)
	(다음날인 2013.4.16일 세월호 사고가 났고, 참사로 이어지는 것을 5000만 국민들과 전세계인이 보는 앞에서 생으로 304명의 승객들이 수장되는 TV중계,세월호 안에서 '가만있으라' 하는 선내방송을 들으면서 구명조끼를 착용하고 구조를 기다리는 학생들의 SNS를 수없이 전송받았다.)
	(지금도 세월호 정국은 계속되고 있다.)
	--------------------------------------------------------------------------------------------------------
	(한편 18대대선 소송인단의 움직임과 박근혜측의 대응을 보자)
	(18대 대선은 대통령을 바꿔친 헌법,선거법 위반 새누리당의 합법을 위장한 개표조작 선거임을 밝힌 소송인단은 22증거항목을 법위반 조항과 함께 '18대대선 선거무효의 소 = 2013수18= 를 대법원에 2013.1.4일 접수시켰다.)
	(대법원은 선관위원장을 불러 '선거무효의 소장' 인 "2013수18"을 김능환에게 통봏하고 김능환은 선거무효 소장을 읽었다.)
	(공직선거법 225조는 '선거무효의 쟁송'은 다른 어떤 사안보다 우선적으로 재판 밒 판결을 내리되 소장 접수 후 180일을 넘기지 않도록 규정한다.)
	(소송인단은 대법원에 여러번 찾아가서 '선거무효' 소송해달라고 했으나 대법원은 재판을 시작조차 하지 않았다.)
	(대법원은 너무 큰 사안이라서 고민을 하기만 하고 180일 시한인 2013.7.3일을 넘겨 버렸다. 사법부 최후의 보루 대법원 13명의 대법관들이 선거법 225조항을 위반하는 초유의 사태가 발생하였다.)
	(대법원이 2013.9.26일 재판속행한다고 선관위와 소송인단에 통보를 했으나 선관위가 연기를 요구했고 현재까지 계류중이다.)
	(소송인단은 2013.7.30~31일 양일간 서울관악구 남현동에 있는 중앙선관위 전산센터에 찾아가서 선관위공문서인 1분당 개표자료와 남양주,송파구 개표상황표의 전송시각이 다른 것과 남양주 개표상황표 작성 제어컴퓨터에 있는 개표상황표의 기록들이 중앙선관위가 2012.12.18일 조작데이터와 똑같은 시각이 찍힌 것등을 확인해달라고 했으나 유소영이라는 직원만 잠간나와서 횡설수설하고 다른 간부직원들은 하루종일 나오지도 않았다. 당시 사법경찰관을 대동하고 조작데이터를 만든 유훈옥을 체포하려고 했었다. 그런데 선관위는 유훈옥을 미국에 2013.8.1일자 선진국 선거법 연구차 보내는 형식으로 수사를 피해가게 했다.)
	(소송인단은 8.31일에 다시 과천에 있는 중앙선관위에 가서 부정선거자료에 대한 해명을 요구했으나 무려7시간동안 아무도 나오지 않았다.)
	(소송인단은 대법원에 재판 속행을 주장하는 동시에 그동안 찾아냈던 부정선거자료와 '2013수18'을 책으로 엮어 "부정선거백서"라는 책자를 만들어 배포하기 시작했고, 그 책이 불티나게 팔리기 시작했다.)
	(그러자 박근혜 법률대리인 가짜법무 황교안이 그동안 전교조 법외노종화,통진당 법외정당 헌재제소등으로 법을 이용하여 언론 주목을 받도록 유도했던 경험을 바탕으로 "부정선거백서" 가처분 신청을 서울지법 재판장 강형주에게 냈다.)
	(소송인단에서는 대선부정에 대한 책이며, 원안소송 "2013수18"을 대법원에서 접수를 받았고, 선거무효 재판을 선거법까지 위반한 강제재판 및 판결기일인 180일을 넘기면서까지 18대대선 선거무효 소송을 하지 않았기 때문에 "부정선거백서"를 만들었으니, 가처분 신청도 원안 소송"2013수18"을 낸 대법원에서 "가처분신청 결정을 내려야 한다고 서울지법 다른 재판부에 냈고, 승인결정문을 받아냈다.)
	(그런데 " 부정선거백서 책자 가처분신청을 상기 결정문을 낸 다음날 강형주가 황교안의 가처분 신청 결정을 하였다. 이것도 원안 소송법원에서 가처분결정을 하라는 법원 결정문을 무시한 강형주의 위법행위였다.)
	(한편 선관위 사무총장 문상부는 "부정선거백서" 내용을 검토하고, 그 책자내에 " 개표조작을 어떻게 알았지? 우리는 선거국에서 시키는 데로 했을 뿐이다." 라는 대화내용을 기재한 것을 알고, 이 발언은 선관위 직원들이 한 것 아니다. 소송인단이 지어낸 이야기이다. 우리는 개표조작한 선관위 공무원 아니다 라는 것으로 깨끗하고 공정한 선거업무에 종사하는 국가공무원 8명의 명예를 훼손했다고 하면서 "출판물에 의한 명예훼손 형사고발을 서초경찰서에 2013.11월에 소송장을 법률대리인을 통하여 제출하였다.)
	(서초경찰서 지능팀은 선관위 박혁진과 소송인단 한영수,김필원을 불러 대질신문까지 한 후에 수사자료에 "혐의없음" 의견을 낸 다음 검찰에 넘겼다.)
	(소송인단이 합법적으로 선거무효사실을 알리고 다니는 동선을 계속 파악하고 있던 박근혜측 김기춘가 황교안은 서울지검 공안1부 10년차 검사 이성식에게 서초경찰서에 이관된 "출판물에 의한 명예훼손" 형사건에 대하여, 피고인 소송인단 공동대표 김필원과 한영수를 서울지법판사에게 영장실질심사를 한다고 불러 무조건 구속하라고 지시를 하였다.)
	(검사 이성식은 두 대표에게 전화하기를 내 뜻이 아니다, "출판물에 의한 명예훼손"수사 서류가 경찰에서 올라왔으니 서울중앙지법 판사에게 두대표의 구속적부심 심사를 할 것이니 내일 출두하라고 전화을 했다.)
	(소송인단 김필원,한영수는 검사 이성식에게 전화를 하고 하루 말미를 주어라, 서류준비를 할 것이다 라고 승낙을 받고 하루뒤에 서울지검에 도착하니 검찰 수사관 2명이 소송인단 두사람의 손에 수갑을 채우고 유치장에 감금해 버렸다.)
	(이성식이 낸 구속적부심사를 판사가 몇번 하고 영장을 내어 주었고, 소송인단 공동대표는 서울구치소에 수감되었다.)
	(2014.8.11일 1차재판, 8.18일 2차재판, 8.21일 3차재판을 열었다.)
	(2014.8.28일 제4차 재판을 열 예정이다.)
	(원고 이성식 검사는 '부정선거백서' 와 '소송인단 카페에서 출력한 것'등 3000여 쪽의 공소장을 만들고 그 내용의 조각말들을 중요한 증거로 내란죄로 모는 원고 증언을 시간 제한없이 재판장에게 변론했다)
	(재판장 김용관은 소송인단 두 피고인에게 발언시간을 여러번 제한하였다. 그리고 공공연하가 이 재판을 2014.9월13일까지 판결을 내릴 것이다. 판결에 불복하면 고등법원 제 2심에 항소해라고 했다.)
	(경남고,서울법대를 나온 김기춘이 똑같은 고등학교와 대학을 나온 새까만 후배 양승태가 대법원장으로 있으니 양승태를 만나 소송인단의 18대대선 선거무효의 소 "2013수18"을 재판 속행 하지 말라고 했을 것이고. 소송인단 동선을 계속 파악하로 있었고, 소송인단의 18대대선 선거무효에 대한 개표조작 증거들을 담은 "부정선거백서" 출판,배포,판매에 대한 가처분을 가짜법무 황교안에게 법원에 내도록 했던 것이다.)
	(아주 길게 생각나는데로 글을 썼다. 박근혜에게 고용된 김기춘,황교안이 법을 이용하여 법을 위반하면서 소송인단 공동대표를 감옥에 쳐 넣고 묶어두기 위하여 전혀 구속사유가 되지 않으며, 경찰에서도 '무혐의'의견을 낸 "출판물에 의한 명예훼손"이라는 사소한 형사쟁송에 소송인단을 묶어 놓는 이유는)
	(헌법과 선거법을 정면으로 위반하고 대통령을 도둑질한 박근혜를 지키기 위하여 또다른 범법행위를 하고 있다는 것을 5000만 국민과 전세계인들이 알게하기 위하여 장문의 글을 되나케나 쓴 것이다.)
	--------------------------------------------------------------------------------------------------------
	2012.12.18일 오후 1:11분에 younge 아이디 쓰는 선관위 직원 유훈옥이 외부에서 임차해 온 8코어 전산서버에 가짜 조작 데이터 박 51.6%의 득표율로 입력해 놓았다.
	그리고 다음날인 2012.12.19일 아침 7:00부터 오후 6:00까지 3058만여명의 투표인들이 투표를 했다. 당시 선거인 수는 4100여만명.
	12.19일 오후 3시경, 삼성포함 모든 언론들의 출구조사 결과표가 문재인이 박근혜에게 2%~6% 앞서는 것으로 나오자
	새누리당 총괄선대본부장 김무성이 자신의 방으로 가서 휴대폰을 꺼내어 멀티 전송을 했다.
	비상입니다. 전국 투표소별 성별 연령별 확인하시고요. 준비된 버스 가동바랍니다.
	비상입니다는 문재인이 박근혜를 선거에서 이기고 있다는 출구조사이다.
	준비된 버스는 선관위가 외부에서 임차해온 전산서버에 어제 1:11분에 조작데이터 박근혜 득표율 51.6%이다.
	가동 바랍니다.는 위의 조작데이터 박51.6%문48%기타0.4% 전체 득표율인 13,652투표소의 개표데이터 13,542매의 개표상황표를 방송사에 전송하여 대통령을 바꿔치라는 문자 명령이다.
	(김무성은 상기 문자메시지를 날리고 1년 3개월 동안 잠적하였다.)
	----------------------------------------------------------------------------------------------------
	# 만약 김무성이 총괄선대본부장으로서 선거에 실제로 이겼을 경우를 보자
	실제 2012.12.19일 오후 3시에 모든 언론에서 박근혜가 압도적으로 앞선다는 출구조사표가 나왔다고 하자.
	정상적인 개표업무 매뉴얼데로 선관위에서는 252지역 선관위에서 전자개표기를 돌려 13,542투표소의 개표함 안에 있는 모든 투표용지를 분류하고, 개표상황표 13,542매를 작성하여, 8명 검열위원이 투표지와 개표상황표가 맞는지 확인하는 인감도장을 찍은 후에
	252지역선관위원장이 13,542투표구의 개표상황표에 적은 대로 후보자별 득표수를 개표장 장내에 마이크로 크게 공표를 한 후 공표시각을 적고,
	전산담당 공무원이 이를 중앙선관위에 보내고, 동시에17시도 선관위에 별도의 팩스 송신을 했을 것이며,
	중앙선관위는 252지역선관위에서 올라온 13542투표구의 개표데이터와 17시도선관위의 팩스본을 확인하는 과정을 거친 후에 똑같았을 경우
	지역선관위에서 올라온 결정문의 후보자별 득표수를 순서대로 방송사에 전송하였을 것이다.
	3058만여명의 투표인들 중에 다수표를 득표했을 경우 박근혜는 정통성있는 대통령이 된다.
	그랬을 경우,
	박근혜의 선거운동을 했던 새누리총괄선대본부장 김무성이 1년여 잠적하지 않았을 것이다.
	마찬가지로 안철수도 개표시작 하기도 전에 인천공항을 통하여 급하게 미국으로 출국하지 않았을 것이다.
	박근혜가 출구조사에서 문재인에게 앞선다고 모든 언론에서 발표했다면
	김무성은 새누리당 선대본부 사무실에서 다른 당직자들과 박장 대소를 하고 환호하면서 당사를 찾아온 당선인 박근혜를 정중하게 맞이하고 축하해 주었을 장면이 떠오르지 않는단 말이냐? 상상을 좀 해보아라.#
	그러나 불행하게도 2012.12.19일 오후 3시경 삼성포함 모든 언론의 출구조사는 다음과 같다.
	------------------------------------------------------------------------------------------------------
	2012.12.19일 오후 3시경 출구조사 결과표
	# 삼성 : 문 50.4% 박 48.6%
	# 코리아 리서치 : 문47% 박 42%
	# 리서치 뷰 : 문 50.4% 박 48.1%
	2012.12.19. 오후 5:50분의 출구조사 결과
	# KBS 단독 : 문 3%차 승
	2012.12.19일 오후 6:00 출구조사 결과
	YTN 예측조사 문 4%차 승
	(10분동안 1%차 더 많은 것은 투표마감시간에 문재인표가 집중했다는 것을 보여줌)
	--------------------------------------------------------------------------------------------------
	이것을 새누리당 김무성의 문자메시지를 받은 선관위 전산센터장 박혁진서기관, 선관위 선거국 선거1과장 유훈옥들이 외부에서 빌려온 8코어 전산기에 박근혜 51.6% 득표율인 전국 13,542투표소의 후보자별 방송전송용 1분간데이터를 2012.12.18일 오후 1:11분에 입력한 데이터를 방송사에 전송하여 대통령을 바꿔친 것이다.
	( 새누리당 총괄선대본부장 김무성은 권영세,선관위사무차장 문상부, 선관위 전산센터장 서기관 박혁진, 선거1과장 유훈옥들에게 보낸 것)
	( 선관위 사무관 유훈옥은 선거1과장으로
	전국 13,542투표소의 후보자별 득표수가 있는
	방송용 1분간 개표상황표 데이터를 만든 자인데
	선관위쪽에서 유훈옥을 미국으로 2013.8.1일 빼돌렸다)
	임차해온 전산서버에서는 선거전에 방송용 1분간데이터를 선거하루전에 입력해 놓고
	선관위 자체 전산서버는 252 지역선관위에서 전송되어지는 개표자료들을 받기만 했다.(원래는 지역에서 올라오는 순서대로 방송사에 전송해야 한다)
	외부에서 임차한 전산서버에 박51.6%의 득표율 가짜데이터를 방송사에 전송하여 대통령을 바꿔쳤다.
	가짜 대통령이 만들어진 것이다.
	가짜대통령과 임명되어 박근혜를 보위하는 가짜각료들이 언제까지 갈까?
	특정 언론이 작심하고 이명박이 선관위를 통하여 가짜개표상황표를 방송사에 전송하여 대통령을 도둑질 하였다고 시리즈로 보도를 하면 박근혜는 끝장나게 되어있다.
	(법을 지키는 일반 시민들이 죽기살기로 단식을 하면서 헌법을 위반하고, 선거법을 완전히 무시하는 이명박,박근혜,김무성, 대법원장 양승태, 가짜정부의 김기춘,황교안,전국정원장 남재준들 때문에, 이들 고위 선출직공직자,임명직 공직자인 이들을 준엄하게 꾸짖은 언론이 없다는 것이다.)
	언론이 살아야 대한민국이 건전하게 발전한다.
	이명박 재임후부터 언론에 재갈을 교묘하게 물려왔고 현재도 언론이 대통령 권력에 꼼짝 못하는 이유는 무엇일까?
	그것은 이명박이 국정원을 이용하여 언론사 사장들과 프론트와 편집자급들을 대거 신상털이를 하였고, 또한 부정을 유도하여 이를 녹취내지는 녹음하여 언론 간부들의 옭아맸기 때문에 가능했던 것이다.
	내가 만일 주류언론의 편집자이거나 사장이라면
	나는 과감하게 지난시절 이명박과 국정원의 꾀임에 대하여 솔직하게 털어놓고 부하직원들에게 지금부터는 정론을 펼치자 그것이 대한민국을 살리는 길이다 라고 하겠다. 나 자신의 과거의 잘못을 솔직하게 털어놓고 용서를 구하면서....
	60년대 초의 신문 기자들은 정론을 펼쳤다. 70년대도 제한적이지만 정론을 펼친 기자들이 많았다. 80년대에는 다시 언론이 죽었다. 그리고 노태우,김영삼시절에 약간 살았고, 김대중,노무현 10년동안 언론이 살았으나.
	다시 새누리당 이명박이라는 천하의 사기꾼 시절에
	교묘한 방법으로 언론에 재갈을 물렸던 것이다.
	이제는 언론인 스스로 재갈을 풀어버리고 마음껏 보도하기 바란다.
	그리고 현재 행정부 수장역할을 하는 박근혜는
	국민이 뽑은 대통령이 100%아니다.
	(선관위 전산서버에 선거전에 입력한 조작데이터 박51.6%를 2012.12.19일 오후 6:00부터 방송사에 전송하여 5000만 국민에게 사기친 여자이다.)
	이에 대한 모든 정보는 아래의 제18대대선 선거무효 소송인단 카페에 다 있다.
	소송인단의 카페가 취재원이다. 소송인단은 아무나 방문하여 모든 글들을 퍼 가도록 해 놓았다.
	어떤 언론이
	소송인단이 카페의 법과 원칙에 따라 쓴 가짜대통령에 관한 스토리,소송문들을 시리즈로 세상에 보도할 경우 그 언론은 5000만 국민들의 사랑을 듬뿍 받을 것이며 나머지 언론들은 경영사정이 어려워질 것이 뻔하다.
	어느 언론이 현재 대통령이 가짜이다 라고 과감히 보도하는지
	5000만 국민들이 지켜볼 것이다.
	지금은 언론에 대항할 수 있는 1인 미디어 시대
	즉 SNS가 대세가 되었는데도
	기성 언론들은 계속 가짜대통령에게 꼬리를 칠 것인가?
	18대대선 선거무효 소송인단(http://cafe.daum.net/18sosong)
	이미지: 사람 1명 이상, 사람들이 서 있음, 실외
	유라시아 문화경제연합 박희정 ( 사람사는 신부산 만들기 - 남북연합 - 유라시아연합결성)님이 육지혜님 외 36명과 있습니다.페이지 좋아요
	2012년 10월 28일 ·
	신동아가 해부한 박근혜의 7大 아킬레스건
	만사올통’ 서향희·不通 이미지 大權 앞길 걸림돌...
	서울의소리 ㅣ 기사입력 2012/10/25 [11:59]
	박근혜 새누리당 대선 후보가 검증의 그물에 걸려들고 있다. 민주통합당의 대선 후보 경선이 마무리되면서 내전(內戰)에 사용됐던 화력이 박 후보에게 집중됐다. 막강한 장외주자인 안철수 서울대 융합과학기술대학원장 측도 박 후보를 겨냥한 공세적인 검증을 준비하고 있다는 소문도 들린다. 박 후보는 파상적으로 닥쳐오는 검증의 칼날을 모두 막아내고 대권고지에 오를 수 있을까.
	박 후보는 이미 5년 전인 2007년 한나라당(새누리당 전신)의 대선 후보 경선 과정에서 혹독한 검증을 받은 바 있다.
	그러나 당시는 그래도 같은 집안인 이명박 후보 측이 공격했다. 아무래도 양쪽 모두 상대방의 치명적인 아킬레스건은 건드리지 않았다. 이번에도 박 후보는 당내 경선을 거쳤지만 워낙 승부가 싱거워서 제대로 된 검증은 받지 않았다. 그러나 지금부터는 다르다. 여론조사 지지율 1위를 달리고 있는 박 후보를 끌어내리기 위해 야권은 무차별적으로 칼날을 휘두를 것이다. 사생결단의 분위기마저 감돈다. 남은 대선 기간 내내 박 후보를 괴롭힐 7대 아킬레스건을 꼽아봤다.
	① 아버지 박정희 시대 역사 인식
	박 후보에게 선친인 박정희 전 대통령은 자산이자 부채다. 박정희 시대가 우리나라를 경제적으로 부흥시켰다는 데는 야권에서도 어느 정도 수긍한다. 다만 정치적 측면에서는 얘기가 다르다. 당장 야권과 진보언론은 5·16과 유신(維新)에 대한 박 후보의 입장 표명을 요구한다. 아버지 시대에 일어난 일들에 대한 역사인식을 줄기차게 묻는다. 박 후보는 아버지 시대를 절대 부정하고 싶지 않은 것 같다.
	5·16은 “불가피한 최선의 선택”, 유신은 “역사의 판단에 맡길 문제”라고 했다. 최근에는 유신 시절의 대표적 공안 사건인 ‘인민혁명당(인혁당 사건)’에 대해서도 “대법원 판결이 두 가지로 나오지 않았나. 이 역시 앞으로의 판단에 맡겨야 되지 않겠는가”라고 말해 논란을 키웠다. 이 한마디로 박 후보가 앉아서 100만 표는 날렸다는 말까지 나온다. 생각보다 후폭풍이 거세고 특히 지지자들 사이에 실망감이 큰 것 같다. 새누리당 안에서도 비판론이 일었다.
	친박계 안에서 쓴소리를 자주 하는 유승민 의원은 “결국 박정희 전 대통령의 공과(功過)를 말하는 것인데, 과에 해당하는 아픈 부분에 대해 부녀(父女) 관계에서 가질 수 있는 생각과 18대 대통령후보로서 생각은 다른 만큼 국민의 눈높이에서 공과에 대해 밝혔으면 하고, 또 그렇게 할 것이라 본다”고 강조했다. 대선 선거운동이 본격화되면 박정희 시대 들춰내기가 더욱 거세질 전망이다.
	고(故) 장준하 선생 의문사에 대한 진상규명 요구도 이미 대선 쟁점으로 부상해 있다. 그렇다고 박 후보가 대선 전략 차원에서 역사 인식을 바꿀 것인지도 궁금하다. ‘아버지를 버려야 산다’는 말까지 나오고 있지만 지지기반인 보수층의 표심도 고려해야 하는 측면도 있어 진퇴양난의 형국이다.
	② 박근령, 신동욱, 그리고 서향희
	박 후보에게는 형제, 친척들의 일탈도 고민거리다. 특히 여동생인 박근령 전 육영재단 이사장과 그의 남편 신동욱 전 백석문화대 교수(구속수감 중)가 대선 국면에서 어떤 돌발행동을 할지 모른다는 불안감이 있다. 박 전 이사장 부부는 남동생 박지만 EG회장과 육영재단 운영권을 두고 6년째 분쟁을 벌이고 있다.
	박 전 이사장은 박 후보가 새누리당 비대위원장을 맡아 정치생명을 걸고 총력을 기울인 지난 4·11 총선에서 충북 보은·옥천·영동 지역구에 출마하기 위해 선진통일당에 공천을 신청했다가 낙천했다. 옥천은 육영수 여사의 고향이다. 언니인 박 후보에 대한 반감을 읽을 수 있는 대목이다. 박 전 이사장의 14세 연하 남편인 신 전 교수도 사사건건 박 후보의 발목을 잡는 인물이다.
	신 전 교수는 인터넷에 박 후보에 대한 비방 글을 올린 혐의로 실형까지 선고받았다. 박지만 회장의 부인으로 박 후보의 올케가 되는 서향희 변호사도 각종 구설에 올라 있다. 서 변호사는 2004년 12월 결혼 당시 사법연수원을 갓 수료한 3년차 변호사였지만 이후 놀랄 만한 활동력을 보였다. 가죽 가공업체 신우의 사외이사, CNH 감사, 폐기물 처리 업체인 인선이엔티 법률고문, KMAC 사외이사 등을 잇달아 꿰찼다. 경영컨설팅 회사 피에스앤피를 창립했고, 2009년에는 대구고검장을 지낸 이건개 전 의원과 법무법인 주원도 설립했다. 저축은행 비리로 물의를 일으킨 삼화저축은행 고문변호사도 이때 맡았다. 2011년에는 법무법인 ‘새빛’의 대표변호사가 됐다.
	법조계 출신 한 인사는 “서 변호사는 결혼 전부터 법조사회에서 마당발로 유명했다”며 “박지만 회장과 결혼 후 활동 폭을 더욱 넓혀 말이 많았다”고 귀띔했다. 항간에는 서 변호사의 영향력을 빗대어 ‘만사올통’(모든 일은 올케를 통하면 된다)이란 말까지 나왔다. 박 후보의 친인척 비리 문제를 들여다보고 있는 새누리당 안대희 정치쇄신특별위원장은 “서 변호사를 제외하면 박 후보 친인척 중에 문제 되는 사람이 많지 않다”고 말했다. 그만큼 서 변호사가 요주의 인물인 셈이다. 현재 서 변호사는 ‘새빛’의 대표변호사직을 사퇴하고 근신 모드에 들어갔지만 야권의 공세는 대선 기간 내내 이어질 것으로 보인다.
	이외에도 박 후보를 불안하게 만드는 친척은 적지 않다. 2011년 9월에는 박 후보의 5촌 조카 두 명이 숨진 채 발견됐다. 경찰 수사 결과, 한 조카가 사촌지간인 다른 조카를 흉기로 찔러 살해한 뒤 스스로 목숨을 끊은 것으로 밝혀졌다. 박정희 가문의 불행들이 대선판에서 회자되는 것은 결코 좋은 일이 아니다.
	③ 최태민과 정윤회
	박 후보 주변에서 고(故) 최태민 목사 얘기를 꺼내는 것은 금기시돼 있다. 그만큼 박 후보가 정치를 시작했을 때부터 최 목사와 관련한 각종 루머에 시달려왔기 때문이다. 민주당은 당시 박 후보와 최 목사의 관계에 의혹의 시선을 보내고 있다. 전력이 불투명한 인물이 박 후보를 등에 업고 각종 비리를 일삼았는데도 박 후보가 감싸기만 한 것은 대통령으로서의 자질에 의구심을 갖게 한다는 논리다.
	그러나 박 후보 측은 “시중에 떠도는 루머를 무책임하게 정치적 목적으로 이용한다”는 입장이다. 최 목사의 사위인 정윤회 씨도 논란의 중심에 서 있다. 박근혜 의원실에서 활동하다 2004년 나온 이후에도 소문이 무성했다. 심지어 4·11 총선 때 막후에서 공천에 관여하고 있다는 설이 일부 언론에 보도되기도 했다. 친박계 의원들은 “우리도 최근 몇 년 사이에 정 씨의 얼굴조차 보지 못했다. 지금 떠도는 얘기들은 전부 억측”이라고 입을 모은다. 기자는 그의 입장을 듣기 위해 수차 통화를 시도했지만 연결되지 않았다.
	④ 측근 그룹 人의 장막
	박 후보를 지근거리에서 보좌하는 측근들의 암투나 일탈행위도 대선가도에 장애물이 될 수 있다. 2007년 대선 후보 경선 때는 물론이고, 이후 박 후보가 미래권력으로 자리 잡은 지난 5년 동안 박근혜 캠프 내부에서 헤게모니 다툼이 일어나고 있는 징후가 많았다. 한때 친박계의 좌장이었던 김무성 전 의원이 이탈하는 과정에서도 내부의 극심한 견제가 있었던 것으로 알려져 있다. 이번 대선을 앞두고도 성격은 다르지만 유사한 일들이 벌어지고 있다.
	‘경제민주화’를 놓고 거친 설전을 벌이고 있는 김종인 국민행복추진위원장과 이한구 원내대표가 그런 사례다. 경제민주화는 박 후보가 원래 진보진영의 단골메뉴였던 정책이슈를 선점한 것이어서 내부 분란은 표의 확장성을 가로막게 된다. 최근 친박계 현기환 전 의원의 공천헌금 비리 연루, 정준길 전 공보위원의 ‘안철수 불출마 협박’ 같은 예기치 못한 악재들이 대선 정국에서 터져 나왔다.
	검사 출신 변호사인 정준길 전 공보위원은 9월 4일 서울대 법대 동기인, 안철수 원장 측 금태섭 변호사에게 전화를 걸어 안 원장의 뇌물증여 및 여자관계 의혹을 제기하며 불출마 종용 발언을 한 것으로 알려졌다. 이와 관련해 아무리 친한 친구 사이라도 상대편 정치진영에 있는 사람에게 해선 안 될 이야기를 했다는 비판이 나온다.
	더구나 친한 친구 간의 사적 대화라고 주장했지만 당시 정 전 위원이 탔던 택시운전사의 증언이 사건의 성격을 확 뒤집어놓았다. “친구 사이의 대화 수준이 아닌 것 같았다”는 운전사의 증언에 대해 정 전 위원이 ‘그날 나는 택시를 타지 않았다’고 해명했다가 운전사가 택시 블랙박스 동영상을 공개하겠다고 하자 택시 탄 사실을 시인했다. 단순 거짓말로 끝난 게 아니라 안철수 측에 불출마 종용 및 협박을 했다는 야권의 주장을 꼼짝없이 뒤집어쓸 수밖에 없게 됐다. 박 후보의 인혁당 사건 발언까지 두 가지 악재가 겹친 것이다.
	⑤ 육영재단과 정수장학회
	육영재단은 박 후보 3남매를 갈라놓았다. 1990년 박근령 씨를 지지하는 ‘숭모회’는 박근혜 육영재단 이사장 퇴진 운동을 벌였고, 박 후보는 결국 1992년 이사장직을 근령 씨에게 넘겨줬다. 그러나 근령 씨는 2004년 교육청으로부터 부실 운영 등을 이유로 이사장 해임 결정을 받았고, 오랜 소송 끝에 패소해 2008년 이사장직에서 물러났다. 박지만 씨는 이 과정에서 처음엔 근령 씨 편에, 나중에는 박 후보 편에 섰던 것으로 알려진다.
	육영재단 자산 중 하나인 서울 광진구 능동 어린이회관 부지(13만2000㎡)만 해도 3조~4조 원대에 이르는 것으로 알려져 있다. 정수장학회도 마찬가지다. 야권은 정수장학회를 “박정희 군사정권이 1962년 고(故) 김지태 씨의 개인 재산과 부일장학회를 강탈한 장물(贓物)”이라고 주장하고 있다. 반면 박 후보 측과 정수장학회는 “부정 축재 혐의를 받던 김지태 씨가 구명을 위해 자진 헌납한 재산”이라고 반박한다.
	박 후보는 1962년 박정희 전 대통령이 설립한 정수장학회 이사장을 1995년부터 10년 가까이 지냈다. 박 후보는 “장학회 운영에서 완전히 손을 뗐다”는 입장이다. 하지만 야권에선 “박 후보가 여전히 영향력을 행사하고 있다”고 주장한다. 특히 정수장학회 논란은 지난해 말 정수장학회 소유인 부산일보 분규로 다시 불이 붙었다. 노조는 ‘정수장학회의 사회 환원과 사장 선출권’을 요구했다. 부산에 정치적 기반을 둔 문재인 후보는 이를 박 후보를 공격하는 무기로 활용하고 있다.
	⑥ 불통 이미지
	9월 2일 여론조사 전문기관 ‘모노리서치’의 조사 결과에 따르면 유권자들은 박 후보의 약점으로 ‘소통불가 이미지’(20.8%)를 가장 많이 꼽았다. 그다음이 ‘여성후보’(19.8%), ‘박정희 전 대통령’(14.2%), ‘측근 관련 논란’(8.7%) 순이었다. ‘기타’라는 응답은 36.5%였다. 박 후보에게 ‘불통(不通)’ 이미지가 덧씌워진 계기는 2010년 한 해 동안 정국을 뜨겁게 달궜던 세종시 수정안 파동이었다. 측근들의 대안론도 뿌리치고 세종시 원안 고수를 고집하는 바람에 지지율이 크게 떨어졌지만 개의치 않았다. 최근에는 대선 후보 경선 룰 논란에서 한 치의 양보도 하지 않는 바람에 당내에서조차 불통 소리를 들었다.
	또 5·16, 유신, 인혁당 사건 등에 대한 역사 인식에 유연성을 보이지 못하면서 불통 이미지가 고착화되고 있다. 이 때문에 특히 수도권과 20, 30대 유권자, 중도층에서 박 후보에 대한 거부감이 상대적으로 강하다. 이들 유권자층은 박 후보를 ‘자기중심적인 시각과 과거, 보수의 틀에 갇힌 정치인’으로 본다. 박 후보는 원칙과 소신으로 생각하지만 유권자의 생각은 다르다.
	⑦ 여성 정치인
	박 후보는 5년 전 쓰라린 경험을 했다. 대선 후보 지지율에서 압도적 1위를 달리다가 대선을 1년가량 앞둔 2006년 10월 북한 핵실험을 기점으로 지지율이 추락한 뒤 회복하지 못했고 결국 이명박 후보에게 밀렸다. 한반도 분단 상황에서 여성 대통령은 아무래도 불안하다는 인식이 확산된 결과였다.
	이후로 박 후보는 한때 주창했던 ‘모성정치론’을 더 이상 설파하지 않는다. 지금은 상황이 많이 변해 한국 최초의 여성 대통령에 대한 기대감도 높지만 아직은 여성 대통령이 나오기에는 이르다거나, 여성적 카리스마는 나라를 이끄는데 부족하다는 주장도 나온다. 이 때문인지 역대 대선 사상 처음으로 ‘여성 대 남성’의 성(性) 대결 구도가 펼쳐지게 됐지만 박 후보 캠프는 ‘여성 후보’를 그다지 강조하지 않는다.
	신동아 10월호, 송국건 영남일보 서울취재본부장
	밤이 되니 비가 옵니다.
	비닐로 임시천막을 치고 부모님들의 간담회가 있는 곳을 바라보자니 눈물이 흐릅니다... 왜 이곳에서 부모님들이 이렇게 밤을 새야 하는 건가요.
	영화보다 더 영화 같은 일들이 펼쳐지는 사회 현실
	가수 김장훈이 지난 4일부터 #광화문 광장에서 세월호 특별법 제정을 촉구하며 유가족과 함께 단식에 동참하고 있습니다. 한쪽에서는 세월호 참사 진상규명과 특별법 제정을 위한 천주교 단식 기도회가 있었습니다.
	세월호 참사 113일째.
	유가족 단식 24일째.
	죽음이 두렵겠습니까.
	자식 먼저 보낸 부모가 무엇이 두렵겠습니까?
	단지 '진실규명' '처벌'만을 바랍니다.
	안됩니까? 박근혜씨?
	#세월호 동조단식에 동참하는 배우 남보라 님
	장기간 교착 상태에 빠져있던 세월호 특별법 및 국정조사특위 청문회 증인채택 문제가 해법을 찾았다. 새누리당 이완구·새정치민주연합 박영선 원내대표가 7일 오전 국회에서 약 2시간 25분 가량 진행된 정례회동을 통해 팽팽히 맞섰던 쟁점들을 일괄 타결했다
	세월호 유족들 상처에 소금 뿌린 ‘21가지 막말’
	세월호 침몰 후 3일 동안 정부가 한 일들을 영상으로 남아 있는 증거들을 통해 고발한 다큐 '세월호 골든타임, 국가는 없었다' 영문판이 만들어졌습니다. 많이 알려주시길 부탁드립니다. 그리고요. 이 다큐멘터리 정말 잘 만들어진 겁니다. 세월호 참사가 어떻게 일어났는지 여기 저기 찾아보실 거 없고, 이 프로그램 보시면 단박에 아실 수 있습니다. 제가 보증하니까, 보시지 않은 분들은 꼭 보십시오. 한글 버전은
	여기서 보실 수 있습니다.
	경찰에 막힌 세월호 유가족 지지방문]
	23일 오후 서울 종로구 청운동사무소 앞에서 박근혜 대통령의 답변을 기다리며 이틀째 농성중인 세월호 희생자 유가족들을 응원하기 위해 농성장을 찾은 시민들이 경찰에 가로막혀 고립돼 있다. ⓒ남소연 http://omn.kr/9yed ● 오마이뉴스를 응원하는 방법
	세월호 사태가 길어지니 개인적으로 안 풀리는 경제 문제도 ‘세월호 가족들이 나라 발전을 막고 있기 때문’이라 생각하는 경향이 있다. 엄밀히 세월호 문제라 볼 수 없을 텐데 ‘책임전가’ 심리가 작용해 비난과 루머에 더 날개를 달아주고 있다 (공정식 경기대 범죄심리학과 교수)
	월호 참사 국민대책회의가 주최한 ‘청와대는 응답하라! 세월호 특별법 제정 촉구 국민대회’가 23일 오후 5시께부터 서울 광화문 광장에서 열렸습니다. 참가자들은 "박근혜 대통령과 정치권이 유가족의 뜻이 반영된 세월호 특별법 제정에 나서야 한다"고 촉구했습니다.
	<세월호 희생자 가족 만난 '진심' 교황>
	오늘 광화문 광장에서 자동차로 이동 중이던 교황이 갑자기 멈춰섰습니다. 그리고 세월호 희생자 가족이 있는 천막으로 다가가 가족들을 만났습니다. 다시는 이런 참사가 없기를 바란다는 가족들을 위로했습니다. 진심 어린 표정이란 이런 모습인 것 같습니다.
	<세월호 희생자 가족 만난 '진심' 교황>
	오늘 광화문 광장에서 자동차로 이동 중이던 교황이 갑자기 멈춰섰습니다. 그리고 세월호 희생자 가족이 있는 천막으로 다가가 가족들을 만났습니다. 다시는 이런 참사가 없기를 바란다는 가족들을 위로했습니다. 진심 어린 표정이란 이런 모습인 것 같습니다.
	물과 소금을 먹은게 잘못이군요.
	그래서 목숨도 안걸고 대충 쑈하는 것으로 보인거군요.
	숨어서 다른거 먹으며 단식하는 척 사기치는거라고 생각하는거군요.
	알겠습니다.
	그런 것 같아서 물도 소금도, 내 입을 통해 공기 외에는 그 어느 것도 넘기지 않을게요.
	그래서 소원대로 쓰러져드리지요.
	참!! 안홍준 당신의 진심은 우리가 빨리 죽어 없어져주는거겠죠?
	세월호 참사 이후 100일동안 새누리당 의원들은 망언을 쏟아냈습니다.
	경기 침체의 이유도 모두 세월호 때문이라고 떠넘겼고, 진상규명보다 보상으로 매듭짓기 위한 수순도 밟고 있습니다.
	안녕하세요 옥상달빛입니다.
	각각 아이스버킷 지목을 받고 도움을 드릴
	두곳을 찾았습니다.
	승일희망재단 에서 진행하는
	루게릭 요양병원 기금 모금참여와
	세월호 유가족분들을 돕다 쓰러지신
	문명수 목사님에게 작은 도움을
	드리고자 합니다.
	세상을 밝히는 작은 등불!!
	여러분의 많은관심과 기도 부탁드립니다.
	세월호 특별법 제정을 촉구하며 40일째 단식농성 중이던 유민이 아버지 김영오 씨가 22일 오전 건강 악화로 인해 병원으로 이송됐다.
	세월호 일반인 희생자 유가족들이 조금 전 인천시청에서 기자회견을 열어 여야의 특별법 합의안을 수용하겠다고 밝혔습니다.
	<교황이 세월호 희생자 가족들에게 보낸 편지>
	프란치스코 교황이 오늘 한국을 떠납니다. 시복식이 열린 광화문 광장에서도 세월호 유가족들에게 따뜻한 위로를 보냈던 교황이 떠나는 날 이런 편지도 남겼습니다.

## Sheet: face8_SurveyStandardVolume
															50			1
Entity Volume by Sentiment	positive	neutral	negative	mixed
	10	27	16	0
박	2	15	7	0
새누리당	1	12	2	0
박근혜	1	9	3	0
니	0	7	0	0

## Sheet: face8_Phrases
개수 : Phrase Mentions Sentiment +/-	Phrase Mentions Sentiment +/-							50			1
Phrase	negative	neutral	positive	총합계
가짜	2			2
간절히		1		1
감옥에	1			1
거듭나길			1	1
거세질		1		1
거칠게	1			1
건강과			1	1
건전하게			1	1
경험을 했다		1		1
고마운 마음을			1	1
고발한	1			1
고수를			1	1
고통 받고 있는	1			1
공격하는	1			1
과감하게		1		1
과감히		1		1
관심			3	3
괴롭힐	1			1
국민을 위한			1	1
기도합니다			3	3
기부			2	2
기부를			2	2
기쁘게			1	1
기적의		1		1
꿰찼다			1	1
논란은	1			1
눈물이	1			1
다같이		1		1
다툼이	1			1
대충		1		1
더불어			1	1
도움을 준			1	1
돕다		1		1
듬뿍			1	1
루머를		1		1
마음껏			1	1
막강한		1		1
막말	1			1
많은 관심			1	1
말라고		2		2
망언을	1			1
목숨을 끊은	1			1
몸살을 앓고 있다	1			1
못했고	1			1
무시한	1			1
물러났다		1		1
물의를 일으킨	1			1
미안한		1		1
바란다는			2	2
바탕으로			1	1
발전한다			1	1
부실	1			1
부정선거	2			2
부정하고	1			1
불법행위를	1			1
불안감이	1			1
불안하게	1			1
불이 붙었다	1			1
불출마		3		3
비판이	1			1
뻔하다		1		1
사고가	1			1
사랑과			1	1
사퇴를	1			1
살리는			1	1
살해한	1			1
선진국		1		1
성공하는			1	1
세월호 참사	5			5
세월호 침몰	1			1
숨진	1			1
쉴		1		1
시선을 보내고 있다		1		1
시원한		1		1
시위		1		1
시위를	1			1
시인했다		1		1
신속하게		1		1
실망감이	1			1
실패로		1		1
싸우고		3		3
아울러			1	1
아픈	1			1
악화로	1			1
어려운 이웃들이	1			1
어려워져	1			1
어려워질		1		1
어렵지만		1		1
어이없고	1			1
억울하게	1			1
억울한	2			2
욕하는	1			1
위반하고	3			3
위반하는	1			1
위반한	1			1
유연성을			1	1
응원하기			1	1
응원하는			1	1
응원하며			1	1
응원합니다			2	2
의혹의	1			1
이기고		1		1
이끌어			1	1
이상	5			5
인기를 끌고 있다			1	1
정확하게			1	1
조작	1			1
존중하고			1	1
존중하는			1	1
좋겠다는		1		1
좋아요			1	1
좋은 일이			1	1
주목을			1	1
죽어	1			1
죽은	3			3
죽음이		3		3
지지		1		1
지지율		1		1
지켜주고		1		1
진심			4	4
참사가	4			4
채 발견됐다		1		1
총을	2			2
최선의			1	1
최초의			1	1
추락한	1			1
추진하도록		1		1
친구			4	4
친한			2	2
큰 도움이			1	1
타결했다		1		1
탄생한			1	1
퇴진	1			1
특별한		1		1
파격적이고			1	1
펼쳐지는		1		1
펼쳤다			1	1
폭탄을		2		2
피해를 본	2			2
필요한 사람들을		1		1
함께한			1	1
해법을		1		1
핵실험을	1			1
혐의를 받던		1		1
협박을	1			1
혹독한	1			1
횡설수설하고		1		1
후폭풍이	1			1
ㅠㅠ	2			2
총합계	80	51	62	193

## Sheet: face8_Entities
개수 : Entity Mentions Sentiment +/-	Entity Mentions Sentiment +/-							50			1
Entity	negative	neutral	positive	총합계
정		2		2
신		1	1	2
	16	27	10	53
" 개표조작을 어떻게 알았지 ? 우리는 선거국에서 시키는 데로 했을 뿐이다 ."		1		1
"2013수18"		4		4
"강정"		1		1
"늦게 합류해서 미안하다"		1		1
"밀양"		1		1
"박근혜 대통령과 정치권이 유가족의 뜻이 반영된 세월호 특별법 제정에 나서야 한다"		1		1
"부정선거백서"		5		5
"세월호 특별법은 유가족들만의 법이 아니라 국민을 위한 법"			1	1
"세월호유가족 도보순례"		1		1
"신경쓰지 않으셔도 됩니다 . 저희가 다 알아서 하겠습니다 ."		1		1
"어차피 진짜 왕도 내가 시키는 대로 했으니 , 너도 내가 시키는 대로 하라"		1		1
"임금인 나까지 포함하는 성역없는 수사를 하라"		1		1
"저 사람들 뭐야 ?"		1		1
"출판물에 의한 명예훼손"		3		3
"혐의없음"		1		1
#		2		2
# 코리아		1		1
‘박정희			1	1
‘불통		1		1
“결국 박정희 전 대통령의 공과 (功過 )를 말하는 것인데 , 과에 해당하는 아픈 부분에 대해 부녀 (父女 ) 관계에서 가질 수 있는 생각과 18대 대통령후보로서 생각은 다른 만큼 국민의 눈높이에서 공과에 대해 밝혔으면 하고 , 또 그렇게 할 것이라 본다”	1			1
“대법원 판결이 두 가지로 나오지 않았나 . 이 역시 앞으로의 판단에 맡겨야 되지 않겠는가”		1		1
“박 후보가 여전히 영향력을 행사하고 있다”		1		1
“박정희 군사정권이 1962년 고 (故 ) 김지태 씨의 개인 재산과 부일장학회를 강탈한 장물 (贓物 )”		1		1
“박지만 회장과 결혼 후 활동 폭을 더욱 넓혀 말이 많았다”		1		1
“부정 축재 혐의를 받던 김지태 씨가 구명을 위해 자진 헌납한 재산”		1		1
“불가피한 최선의 선택”			1	1
“서 변호사는 결혼 전부터 법조사회에서 마당발로 유명했다”		1		1
“서 변호사를 제외하면 박 후보 친인척 중에 문제 되는 사람이 많지 않다”		1		1
“시중에 떠도는 루머를 무책임하게 정치적 목적으로 이용한다”		1		1
“역사의 판단에 맡길 문제”		1		1
“우리도 최근 몇 년 사이에 정 씨의 얼굴조차 보지 못했다 . 지금 떠도는 얘기들은 전부 억측”		1		1
“장학회 운영에서 완전히 손을 뗐다”		1		1
“친구 사이의 대화 수준이 아닌 것 같았다”			1	1
=		1		1
①		1		1
④ 측근		1		1
CNH			1	1
IVF춘천지방회		1		1
KBS		1		1
KMAC			1	1
Maximilian		1		1
REMEMBER		1		1
YTN		1		1
강원		1		1
검찰		1		1
경기		1		1
경기대		1		1
경찰에		1		1
공유		1		1
관객들은		1		1
광진구		1		1
광화문	1	2		3
국정원		1		1
국회에서		1		1
권영세		1		1
기성		1		1
김기춘	1			1
김대중		1		1
김무성	2	1		3
김무성들의	1			1
김무성은		1		1
김무성이		1		1
김영오	1			1
김장훈이		1		1
김지태		1		1
남보라		1		1
남양주		1		1
남현동에		1		1
내용인즉슨		1		1
내전		1		1
內戰		1		1
노무현		1		1
노태우		1		1
능동		1		1
니		7		7
다음		2	1	3
대한민국		5		5
대한민국은		1		1
대한민국을		1		1
대한민국의		1		1
두물머리		1		1
루게릭		1		1
무안		3		3
무안군		1		1
미국에		1		1
미국으로		2		2
민주당은		1		1
민주통합당의		1		1
밀양		1		1
박	7	15	2	24
박근령		1		1
박근혜	3	9	1	13
박근혜가		1		1
박스좌석		1		1
박영선		1		1
박정희	3	1		4
박지만	1			1
백석문화대		1		1
보수층의		1		1
부산에	1			1
북한	1			1
빈		1		1
사법부	1			1
삼성		1		1
새누리당	2	12	1	15
새누리당의		2		2
서울		3		3
서울대		2		2
서울중앙지법		1		1
선관위	1	4		5
세종시			1	1
소송인단	1			1
송파구		1		1
신동욱		2		2
신배완		1		1
안철수		4		4
안홍준	1			1
예측가능하		1		1
월호		1		1
유승민	1			1
이명박	3	3		6
이완구·새정치민주연합		1		1
이호진님은			1	1
인선이엔티			1	1
자식		1		1
저축은행	1			1
전교조		2	1	3
전남		1		1
정례회동을		1		1
정수장학회	1			1
정준길		2		2
제어컴퓨터에		1		1
조영민		1		1
종로구		1		1
주원도			1	1
철도노조		1		1
청와대	1	1		2
청운동사무소		1		1
최		1		1
충북		1		1
통진당		3	1	4
페이스북		1		1
하다가		1		1
한국			1	1
한나라당		1		1
한반도	1			1
호주			1	1
총합계	53	226	30	309

## Sheet: face8_Queries
개수 : Query Category Mentions Sentiment +/-	Query Category Mentions Sentiment +/-							50			1
Query Category	negative	neutral	positive	총합계
교육		4		4
기술		1		1
대중 문화		6		6
사업		1		1
재해	1			1
정치	3	19		22
종교		1	2	3
총합계	4	32	2	38
