# Supplementary material for: Machine Learning-Based Data Mining Method for Sentiment Analysis of the Sewol Ferry Disaster's Effect on Social Stress
Source: Front Psychiatry. 2020 Dec 23;11:505673. doi: 10.3389/fpsyt.2020.505673 (PMC7785789; doi:10.3389/fpsyt.2020.505673)
Supplement: Supplementary file 1 [file Data_Sheet_1.ZIP › facebook/month/6.September.xlsx]

## Sheet: Sheet1
	세월호 참사 국민 7대 의혹.
	1만명이 공유하면
	100만명이 보게 됩니다.
	좋아요+공유부탁드립니다!
	파주 세월호 게릴라 음악회
	세월호 추모영상 Remember dance ver.
	choreographer - Sang hun
	Disport film의 첫 작품입니다.
	오랫만에 포스팅..??
	Elena demo __sailing
	조심스럽지만,
	이 곡은 세월호 사건 당시 희생된 분들을 위로하는 마음을 가슴에 ...
	오랫만에 포스팅..??
	엘레나 데모
	조심스럽지만,
	이 곡은 세월호 사건 당시 희생된 분들을 위로하는 마음을 가슴에
	새기면서 만든 곡인데요.
	근데 과연 완성이 어찌 될런지
	아직 모르겠지만서도.. '-'::
	가사가 정리되는대로 다시 !!
	그 최근의 사담은 한국에서 일어났던 최근의 사건이 비극적인 사고였다. 사고의 콘솔 피해자를 바라며, 나는 이 노래를 참을 수 없는 슬픔으로 이 노래를 썼다.
	서정은 아직 무의미하다.
	.. 곧 출시합니다.
	세월호 유족이란 놈들과 새미친년당 "김현"이란 뇬과 "대리기사"와
	대 혈투가 벌어진후 유족이란자들이 진단서를 떼러 성모병원을 찾아
	갔으나 ---병원의 간호사가---
	"<아무 상처도 없는데 진단서를 뗄수 없습니다">. 라고 말하자 세월호
	유족 이란자와 김현이란뇬이 하는말이 명품이요 걸작이랍니다.......
	●●간호사에게 "이 씨발년이 보X를 찢어버릴라 개년아!" 라고 했다지요
	세월호유가족들은 대리기사와 일반 시민을 집단폭행한 후 스스로 자해
	하고 급히 병원으로 진단서를 끊으려고
	여의도 성모병원을 찾아 갔으나, 여의도 성모병원에서 아무리 세월호
	유가족이라해도 아무런 상처가 없는데 어떻게 진단서를 끊어주겠냐
	고 하자 --
	간호사에게 "이 씨발년이 보지를 찢어버릴라 개년아!"라며 도저히
	인간이 여성에겐 할 수없는 언어성폭행을 가해 논란이 되고 있다.
	이정도면 군대에서도 들어 본적이 없는데...
	세월호유가족들 성범죄 전과 있나? 세월호유가족들은 간호사에게
	언어성폭행을 가한후 도저히 가짜진단서 발급이 어렵다고 여겨지자
	부랴부랴 자신들의 아지트이자, 통진당 당원이 의사로 있는 안산의
	병원으로 이동...
	[출처] 간호사에게 "이 씨발년이 보지를 찢어버릴라 개년아!" 라고 했단다...
	김제에서 세월호 특별법 제정을 위한 김제시민 촛불문화제를 하고 있습니다. 세월호 유가족에게 들려주고 싶다는 오카리나 연주곡 초혼입니다. 가슴이 먹먹해집니다.
	세월호 유가족들이 광화문 광장에서 세 시간 가까이 3보1배를 하고 있다. 3보1배로 청와대까지 행진하여 특별법 제정을 염원하는 4백만개의 서명을 전달할 예정이었으나, 경찰병력에 가로막혔다
	문희상.박근혜가 넘 좋아서
	뭔들 못해주리.하늘의 별도 아니고
	세월호 특별법 쯤이야
	로이터가 박근혜의 냉담하고 의심 많은 리더십이 세월호 참사로 슬픔에 빠지고 양극화된 국가를 치유하는 데에 장애가 되고 있다고 보도합니다. 특히 세월호 참사 관련, 박근혜는 아예 부재(不在)하는 것처럼 보인다고 전합니다. 기사 원문이 번역과 함께 소개됩니다. <뉴스프로>와 <진실의 길>에 가시면 읽으실 수 있습니다. 방문하셔서 추천, 댓글, 공유로 더 많은 분들이 읽으실 수 있도록 해주세요.
	세월호 문화제 영상..
	정말 사진도 괜찮은 게 없어서 정말 이상하게 만들어 진점에 대해 사과드립니다.
	지금 약 오전 12시 51분을 지나고 있네요.
	11시 부터 만들었으니...
	이 영상은 산청에서 열린 세월호 문화제 영상입니다.
	많은 분들이 와 주셨고 유가족분들도 오셔서 이야기 해주셨습니다.
	에고... 영상 잘 못만들어서 죄송합니다.
	0911/ 세월호 참사 집회장 앞으로 울려퍼지는 '개들,,,,,,'
	광화문 세월호 특별법 제정 집회. 학생들이 <렛잇비>를 개사해 부른다.
	무대를 만드느라 제단을 정리해도 항상 유지되는 세월호 위패!
	He was dedicated all the people..
	한참 꿈을
	펼쳐 날아 올라야 할 아이들이 날개도 못편 채 꺽여버린 그 꿈은 이젠 꿈으로조차 되지 못한 큰 슬픔, disappointed point of the man.
	어제는 누상동 사이좋은카페에 들렀다. 많은 사람들의 출자로 만들어진 이 협동조합 카페에서 세월호 이후 "내가 할 수 있는 한 가지" 행사가 있었다. 소박한 작품 전시회와 공연, 그 안에서 어떻게 지치지 않게 나아갈지 고민하는 자리였다.
	<바람계곡의 나우시카> 주제가를 오카리나로 연주한다. 다시 오카리나를 잡고픈 마음을 불러일으켰다.
	누상동에 오시는 분들은 한 번 들러보시길.
	요즘 젊은 사람들은 나이먹은 사람들 또는 극우 또는 보수 성향의 사람들을
	친일파라고 부른다.그리고, 요즘 꼰대들 또는 나이먹은 사람들 아니면 보수 그리고 극우의 사람들은
	상대편을 빨갱이 또는 친북세력이라고 부른다.
	참참참
	미국의 한개 주도 안되는 나라가,일본보다도 작은 나라가
	인구밀도는 가장 높은 나라 중의 하나이고
	지하자원도 없는 나라이고,
	그런데, 사람만 많은 나라
	전 세계적으로 보면은 별 볼일 없는 나라인데
	경제규모 10위 권안에 들어가는 나라
	어이가 없다
	이런나라에서
	다른 나라 사람들은 도저히 이해 할 수 없는 상황이
	벌어지고 있고
	그 상황은 도저히 이해하기가 쉽지 않다란는 것을
	나는 친일파가 아니다.
	나는 젊은 사람들을 빨갱이라고 생각해본적도 없다.그리고, 요즘 이슈인 세월호도 그렇다
	나는 세월호 일반 사망자 유족
	단원고 학생 사망자 유족
	그 어느쪽 유족에게도 안타까움과 말할 수 없는
	비통함을 가지고 있고,이 사건과 관련해서는 명명백백하게 까 발려져야하고
	유족들이 이해할 수있는 처분이 이루어져야 한다고 생각이된다.
	그러나 현실은 안그런거 같다.유족들은 이 세력 , 저 세력에 패가 갈리고
	자기들의 이권을 위한 아전투구의 이권세력이 된거 같고
	이권세력들은 유족들을 빌미삼아 자기들의 세력을 확보하려는
	행태가 보여진다.
	참 , 나쁜 놈들이라고 생각이 되어집니다.
	불난집가서 자식들 죽은집에 가서
	귓속말로 나라(정부) 때문에 너희 자식이 죽었다고
	이간질은 하는 세력
	참 나쁜 놈들입니다.
	지금의 현실을 돌아봅니다.참참참
	한심합니다.북한의 남침을 무방비 상태에서 받고
	무고하고 많은 민간인이 죽고
	나리를 지키기 위해 많은 군인들도 죽고
	또한
	우리나라를 위해 많은 나라에서
	많은 젊은 사람들이
	우리를 지키기 위해
	본인 자신의 가족도 마다하고 죽었습니다.
	그리고 이 상황이
	백년
	이백년도 안됩니다.이제 61년 됩니다.
	우리는 너무 쉽게 잊는거 같습니다.
	우리 부모님 할아버님 세대는
	나를 지키기 위해 싸우다
	다치고
	죽고
	하셨습니다.
	지금 젊으신분들의 부모님들 중에는
	이런분들이 안계신가요.
	나라가 잘못하고, 정부가 잘못하고,
	국회가 잘못한 것에 대해서는
	반드시 잘잘못을 따지고
	그것을 고치고,
	안되면은 다음 선거때
	그 사람을 안 뽑으면 되는 것이라고 생각됩니다.
	지금 뽑힌 사람이 마음에 안든다고
	내가 생각하는 정책과 틀리다고
	모든것을 부정하면은
	그것은 계속된 악 순환을 불러올뿐입니다.
	너무 길어지는 것 같은데
	여기서 줄이겠습니다.나의 생각은 아래 보여주는 동영상으로
	갈음하겠습니다.
	진짜 친일파하고,진짜 빨갱이하고,
	다 잡아 죽일 수는 없지만은
	심판을 받게하고,
	죄 값을 치르게하면 좋겠습니다.
	그리고,
	진정으로
	올바르고
	튼튼한
	대한민국이 되었으면 좋겠습니다.
	지목해주신 서동미님 감사합니다.
	순수한 의미의 루게릭병 환자들을 위함과 서동미님의 뜻을 존중, 저를 지목한것에 대해 부끄럽지않게,
	최선을 다했습니다.
	루게릭은 뉴욕양키스의 4번타자였던만큼 저희팀 팀원들의 조언을 받아들여 조금 더 큰의미를 찾고자 킨텍스야구장에서 경기후 진행하였습니다.
	즐거운 마음으로 진행하였고,
	기부가 먼저라는걸 잘 알고있어,
	기부역시 제가할수있는 만큼 충분히 하였습니다.
	난치병환자들, 힘겨운 싸움하고있는 세월호 유가족분들, 개인적으로 봉사하고있는 고양시다문화가정지원센터등 늘 우리주변에 도움원하는곳을 돌아볼수있는 여유있는 마음을 가졌으면 좋겠습니다.
	미약하지만 감독이라고 잘 따라주고 촬영도와준 NFB식구들, -Minyoung Sim, 최홍성,Hojung Kim,Tae Kyu Lee,안덕진
	낑낑거리면서 얼음물 옮겨준 사랑하는 아내Haeran Choi감사합니다 사랑합니다.
	야구가 공용어 입니다.
	And..
	continuosly to do Ice Bucket Challenge, Ill choose 3 people of my best frenz.
	I really want you to understand perfectly of this challenge.
	I surely know that you are going to do this with warm heart and happiness.
	Let`s make the earth better. thank you so much.
	so miss you guys.
	1. Art Dionssone
	2. kazuyo tsunekawa
	3. Alan Lin
	Good luck!
	제가 민주당 김승수 전주시장을 칭찬을 다하고... 이럴때도 있어야지요.
	김승수 전주시장님이 세월호침몰 진상규명을 위한, 국민들의 요구사항을 적은, 전주 거리 거리에 달려있는 개인실명제프랑을, 세월호가 원만하니 해결 될때까지 걷지않겠다고 약속을 하였습니다.
	저번에 구청 과장이라는 사람이 걷어간거는 그분도 직책상 어쩔수없는 상황이었다고..여러가지의 민원이 들어왔고 현재도 들어온다고합니다.
	네 당신의 선택을 칭찬합니다.
	세월호침몰의 명백한 진상규명을 위한 전주시민들의 천막 농성은 이제 바람을 타고 광야에 거세게 활활 타오르는 불길이 되어 전국으로 번져나아가고있습니다.
	민심을 막으면 민란이 됩니다.
	단한명도 구조하지못하고 아무런 죄없는 아이들을 수장시키고도 모자라 ...
	유가족분들을 맨땅바닥에 비닐한장으로 노숙게하는 박근혜 너는 어느 나라의 대통령이란말이냐 ...
	세월호 진상규명을 위한 최소한의 요구사항이 독립된기구로써 기소권 수사권입니다.
	우리 모두 좀더 힘차게 질기게 싸워나아갑시다.
	전주에 740여개의 개인 프랑이 걸렸습니다. 앞으로도 계속 작업중...
	여기에는 너무도 사실적인 말씀들이 많이 있습니다.
	대통령님 특별법을 제정해주십시요. 에서
	국회의원들이여 특별법을 제정하라..
	능력없고 자신없으면 박근혜 물러나라. 까지
	정말이지 국민들의 요구가 모두 담겨져 있습니다.
	국민여러분 속시원하게 외쳐봅시다.
	당신이 하고싶은 말을 모두 담아서 실명제 플랑에 담아 전주에서 청와대까지 나아갑시다.
	갑오농민전쟁 120주년 농민군들의 의지를 담아서 싸워 앞으로 나아갑시다.

## Sheet: face9_SurveyStandardVolume
															50			1
Entity Volume by Sentiment	positive	neutral	negative	mixed
	1	19	2	0
"이 씨발년이 보지를 찢어버릴라 개년아 !"	0	2	0	0
김승수	0	2	0	0
박근혜	0	2	0	0
파주	0	1	0	0

## Sheet: face9_Phrases
개수 : Phrase Mentions Sentiment +/-	Phrase Mentions Sentiment +/-							50			1
Phrase	negative	neutral	positive	총합계
기부가			1	1
리더십이			1	1
받아들여		1		1
세월호 참사	3			3
소박한			1	1
순수한			1	1
순환을		1		1
어렵다고		1		1
염원하는		1		1
위로하는			2	2
유지되는			1	1
자해	1			1
젊은		3		3
좋아서			1	1
좋아요			1	1
죄송합니다	1			1
죽고	3			3
죽일	1			1
즐거운			1	1
추천		1		1
해주세요		1		1
희생된	2			2
힘차게			1	1
총합계	11	9	11	31

## Sheet: face9_Entities
개수 : Entity Mentions Sentiment +/-	Entity Mentions Sentiment +/-							50			1
Entity	negative	neutral	positive	총합계
	2	19	1	22
" <아무 상처도 없는데 진단서를 뗄수 없습니다"		1		1
"김현"		1		1
"내가 할 수 있는 한 가지"		1		1
"대리기사"		1		1
"이 씨발년이 보X를 찢어버릴라 개년아 !"		1		1
"이 씨발년이 보지를 찢어버릴라 개년아 !"		2		2
Alan		1		1
Challenge		1		1
choreographer Sang		1		1
dance		1		1
kazuyo		1		1
광화문		1		1
김승수		2		2
다음		1		1
대한민국이		1		1
미국의		1		1
민주당		1		1
박근혜		2		2
여의도		1		1
전주		1		1
통진당		1		1
파주		1		1
한국에서		1		1
총합계	2	45	1	48

## Sheet: face9_Queries
개수 : Query Category Mentions Sentiment +/-	Query Category Mentions Sentiment +/-						50			1
Query Category	neutral	positive	총합계
대중 문화		1	1
정치	1		1
총합계	1	1	2
