# Supplementary material for: Machine Learning-Based Data Mining Method for Sentiment Analysis of the Sewol Ferry Disaster's Effect on Social Stress
Source: Front Psychiatry. 2020 Dec 23;11:505673. doi: 10.3389/fpsyt.2020.505673 (PMC7785789; doi:10.3389/fpsyt.2020.505673)
Supplement: Supplementary file 1 [file Data_Sheet_1.ZIP › facebook/month/7.October.xlsx]

## Sheet: Sheet1
	신동천
	세월호 유가족 폭행사건 의문점이 드디어 기사화됬네
	출처 다음아고라
	둘째날 효과란게 있다. 두번째는 왠지 더 아쉽다. 이번 공연도 그랬던 것 같다. 심기가 불편했던지 배우들은 밥 먹다 싸우기 까지 했다. 하지만 약간의 실패도 괜찮다. 흔들리지 않고 피어나는 꽃은 없으니까.
	다이빙벨 메인예고편
	다이빙벨 핫정보는 < 다이빙벨 The Truth Shall Not Sink with Sewol > 이곳에서!
	[Live] 사랑 그 몹쓸 병..
	5월에 불렀던 사랑 그 몹쓸병이에요.
	세월호 추모 기념으로 jtbc에서 마련한 나눔음악회에 참여했었어요.
	저때 노란 리본을 챙겨갔어야 했는데 미처 챙겨가지를 못했네요.
	아직도 그 아쉬움이 진하게 남아있는 무대네요. 노란 리본..
	마지막 가성이 조금 흔들렸지만, 방송에서 라이브로 완창을 했다는것에 만족한 사랑 그 몹쓸병 입니다.
	다들 즐감이요 ^^
	그 공동체의
	선장이고
	선원이다...
	사도바울처럼.
	모두를 살릴수 있는...
	기도로 깨어있고
	예수님의 이름으로
	외치면....
	모두를 살릴수 있는
	선장이고 선원이다...
	침몰하는
	세월호 안에
	구원이 임하게
	할수 있다...
	.
	.
	유라굴로 광품/ 말씀
	우리는
	반드시 침몰할...
	나라는
	가정이라는
	공동체라는
	직장이라는
	교회라는
	나라라는
	지구라는
	우주라는
	이 세상이라는
	세월호의
	선장입니다.
	가슴에
	예수그리스도를 모신
	모두를 살릴수 있는
	선장입니다...
	외쳐야합니다.
	오직"예수그리스도"
	그이름의 능력을.
	나는 밖으로 나왔어도
	나는 살았어도.
	반드시 침몰하는.
	누군가의 가슴으로
	어떠한 공동체로
	어떠한 지역으로
	어떠한 나라로....
	내가 그들을
	살리고 나는
	그 배와 함께 침몰하더라도
	들어가야합니다....
	그들을 살리고 죽어도
	나는 살수 있는
	부활의 예수님이
	함께하시기 때문입니다...
	반드시
	저물어갈 이 하루
	인생의 세월
	예수그리스도만을
	의지하여.
	구원이 임하길
	소망합니다~
	나만 살뿐아니라.
	내가 살게된 방법을
	선포하길 소망합니다~
	그렇게 전도하고
	그렇게 선교하길
	다집합니다~
	사공이 많으면
	배가 산으로 간다 했나요..
	침몰할수 밖에
	없겠지요.
	광풍이 이는
	바다를 건너는
	이 세상도
	마찬가지겠지요...
	내안에 예수그리스도를
	모시고
	내가 속한 모든
	공동체가
	내 안에 예수님으로 인해
	유일한 선장되신
	예수님으로 인해...
	모두가 살기를
	소망합니다..
	.
	.
	이 나라.
	온땅에 예수님을
	주로 모신 모든 영혼이...
	각자가 속한 공동체의
	생명을 살릴수 있는
	선장이니...
	예수님을 외치는
	그래서 그들의 귀에
	예수님을 들려줘...
	예수님을 부를 수 있도록
	그래서 구원을
	얻을 수 있도록....
	하게하소서...
	.
	.
	적어도
	내게 허락된
	모든 유형이든
	무형의 공동체든...
	예수그리스도를 외쳐
	구원이 임하게
	하소서...
	여러 날 동안 _x000D_ 해도 별도 보이지 아니하고 _x000D_ 큰 풍랑이 그대로 있으매 _x000D_ 구원의 여망마저 없어졌더라_x000D_ 여러 사람이 _x000D_ 오래 먹지 못하였으매 _x000D_ 바울이 가운데 서서 말하되 _x000D_ 여러분이여 _x000D_ 내 말을 듣고 _x000D_ 그레데에서 떠나지 아니하여 _x000D_ 이 타격과 손상을 _x000D_ 면하였더라면 _x000D_ 좋을 뻔하였느니라_x000D_ 내가 너희를 권하노니 _x000D_ 이제는 안심하라 _x000D_ 너희 중 아무도 생명에는 _x000D_ 아무런 손상이 없겠고 _x000D_ 오직 배뿐이리라_x000D_ 내가 속한 바 _x000D_ 곧 내가 섬기는 하나님의 사자가 _x000D_ 어제 밤에 내 곁에 서서 말하되_…
	사도행전27:20~26??
	선장과
	선언이 있었지만.
	실질적인 그 배의 선장은
	바울이었습니다.
	바울은 죄수의
	신분이었지만.
	담대히 외쳤습니다.
	그리스도인입니다
	죄인이라는 이야기입니다.
	스스로 죄인임을
	고백한 사람들입니다.
	죄인이지만.
	외쳐야합니다.
	담대히 외쳐야합니다.
	하나님께서
	구원의 방법을
	허락하셨음을
	그 방법을 따르는 자는
	외치는 우리의 선포를
	따르는 자는 구원을
	얻음을 외쳐야합니다.
	광풍이 몰아치는 바다같은
	우리의 삶에...
	어찌할바 모르는
	그들에게.
	선장이나 선장이 아니고
	선원이나 선원이 아닌
	그들에게....
	죄수의 신분이지만
	하나님을 힘입어
	외쳐야합니다.
	반드시!!
	한섬에 걸리리라.
	모두 구원을 얻으리라...
	그 한섬은 바로
	오직 한섬
	예수그리스도입니다....
	오직 한길
	예수그리스도입니다.....
	.
	.
	세상의 권세자들과
	정치가들이
	이 세상의 선장이 아니라.
	세상의 주관자인
	하나님의 뜻을 아는 우리가
	배가 어디로 갈지.
	그 끝을 아는 우리가...
	살수 있는 방법을 아는 우리가...
	선장이고.
	선원입니다.
	.
	.
	잘못된 복음을 전하는
	방송하라고 명한.
	그 선장은 사형을
	선고 받았습니다.
	배가 어떻게 될지 알고도
	침묵하고 도망친 자들은....
	무기징역을 선고 받았습니다..
	미혹하는 자들!
	그리고 복음앞에
	침묵하는 자들을 위한.
	하나님의 아픈 눈물이 바로....
	세월호 입니다.
	자신의 사랑하는 아들을
	죽이시면서 까지
	살리고자 했던
	하나님의 마음입니다.
	가슴에 새겨질
	잊혀지지 않을 그 희생을 통해...
	하나님의 뜻을 알길
	원하시는 것입니다...
	예수그리스도를 외치라는
	하나님의 뜻입니다.
	개헌론 과연 필요한가? :
	개헌을 가장 강력하게 주장한 정치인은 노무현 전 대통령과 이재오 의원이다. 노무현 대통령은 대통령 못해먹겠다고 수 십번이나 말해 언론의 호된 비판을 받았고 이재오의원은 무늬만 여당이지 박근혜정부에 사사간건 반정부선동을 해왔고 노선이 야당과 같다는 비판을 받아왔다.
	그들은 국정의 난맥상을 헌법에 책임을 전가했다. 노무현 대통령은 자기의 좌편향 이념 헌법을 바랬고 이재오의원은 자기의 좌편향 이념과 권력분산 헌법을 바랬다. 어느 것이나 위험한 개헌이기 때문에 국민이 반대한 것이다.
	야당이 반대하면 아무것도 할 수 없는 식물국회법을 만든 국회, 김일성 주체사상을 따르면서 북한이 전쟁을 일으키면 기간시설 폭파해 대한민국을 전복하려는 이석기 제명도 못 시키는 국회, 정부조직법통과를 늦추어 박근혜정부 출범도 늦추게 한 국회, 유족에게 끌려 다녀 세월호 특별법을 인질로 다섯 달 동안 단 한 건의 법률안도 통과시키지 못한 국회, 차라리 해산하라는 비판을 받는 국회, 그런 불신을 받는 국회가 추진하는 개헌이 국민에게 무슨 도움이 되겠는가? 국정실패 모든 책임이 국회에 있음에도 대통령제와 헌법에 전가하려는 정치공작이 아닐까?
	4.3 민주화운동, 5.18 민주화운동, 촛불정신 계승, 중대선거구제 등 개헌의 최대의 수혜자는 통합진보당과 종북세력과 야권연대가 될 것이 뻔하고 이념과 철학이 빈곤한 여당은 야당과 종북세력의 함정에 빠질 위험이 크다. 개헌은 심각한 국론분열을 일으켜 남남갈등의 혼란에 빠져 최악의 위기를 자초할 것이 뻔하다. 개헌봇물은 좌편향 종북세력과 야당과 여당내의 좌파세력에게 날개를 달아주어 최악의 위기를 자초하게 된다는 것을 명심해 대처하여야 할 때이다. 심각한
	현실 함께 대처해야지요
	새마음포럼 상임고문
	사단법인 새마음실천중앙회장
	김욱주 올림 애국!!
	진도 세월호 수색 마치고 광주비행장에서 이륙하여 계기비행으로 복귀비행
	2등 득표녀 가짜대통령 박근혜를 법으로 확실하게 끝낼 수 있는 방법 ##
	(대법원장 양승태의 멱살을 잡고 18대대선 선거무효 소송을 속행하라고 강제해야한다)
	사법부 최후의 보루 대법원 대법관 13명이 대한민국의 법치를 망가뜨린 대표적인 짓거리가
	바로 2013.1.4일 대법원에 제소한 18대 대선 선거무효의 소(2013수18)의 재판을 무기한 지연하고 있는 것 입니다.
	현재도 법적으로 유효합니다.
	대법원장 양승태이하 13명의 대법관들이 선거법225조항을 지키고 있지 않았기 때문에 '세월호 참사'를 가짜정부에서 일으킨 겁니다.
	헌법제1조2항, 모든 권력은 국민으로부터 나온다.
	(선관위 전산센터에서 사기데이터로 대통령을 만들었다.)
	헌법67조 : 대통령은 국민이 보통,평등,비밀,직접 뽑는다,
	("이명박",박근혜,김무성,원세훈,문상부,이종우,박혁진,유훈옥이 뽑았다.)
	헌법114조 : 선관위원들은 정치에 관여하지 못한다.등
	(헌법 위법한 선관위 이종우 중앙위원,문상부 사무총장,박혁진 전산센터장,유훈옥들이 새누리당 대통령 부정 선거라는 정치행위에 개입하였다.)
	상기 거명한 이명박,박근혜,김무성,원세훈,이종우,문상부,박혁진,유훈옥들은
	형법87조 내란범, 형법91조 국헌문란범들입니다.
	대법관 13명은 선거법225조 위법한 범법자들로 탄핵후 형사범으로 구속되어야 합니다.
	전 중앙선관위원장 김능환은 18대대선 책임자로 대법원에 제소한 18대대선 선거무효의 소 (2013수18)의 책임자이며,
	현 중앙선관위원장 이인복은 18대 대통령 부정선거 사후조작 책임자입니다.
	# 우선 18대 대선 선거무효의 소 (2013수18)를 대법원에서 재판 속행하게 하는 것이 가장 시급한 이명박근혜를 법정에 세울 수 있는 가장 효과적인 법적 조치입니다. #
	아직끝나지않은기다림
	안전한대한민국
	세월호 사고의 진상조사를 독립적으로 보장하기 위해...
	대통령이 임명하는 위원장 vs 세월호 유가족이 추천하는 위원장
	이 둘 중 누가 되어야 할까요?
	창현이를 잃은 아버지를
	무릎꿇게하는. 매몰차게.
	그런 동시대에. 우리가 있습니다.
	세월호 295번째 희생자 확인,
	생일날 돌아온 황지현 양…돌아와 줘서 고마워’
	세월호 사고 당일인 지난 4월 16일, 해경과 경찰, 진도 상황실 등에 격려비 명목으로 수백만원이 지급됐고,
	경찰청 정보보안과장과 정보국장에게도 돈이 지급됐군요. 그런데도 초기 대응이 그 모양 이였습니까?
	10/13 <우리의 하루> 광화문, 국회 앞, 청운동 농성장 하루 소식 → 옆으로 밀어보기 #세월호
	* 오늘 일정 중 오후 3시 충남대학교 간담회는 10/22(수)로 변경되었습니다
	세월호 참사때 희생된 단원고 2학년 3반 고 김시연 친구가 만든 노래...<야, 이 돼지야>
	울 아들, 7살 원영이가 불러요. ㅠ
	잊혀지지 않음으로 친구들의 한을 풀고자합니다.
	유튜브로 보시려면 아래로...
	오전9시
	DNA검사가 황지현양임이 확정되고 지현이 부모님은 체육관을 떠나실 준비를 하셨습니다...
	짜잔! 함께 완성한 걸개를 가을볕에 말리는 중 아이들이 특히 열심히 색칠해주었어요 그림에 우리의 미래를 담았습니다 smile 이모티콘:) #세월호
	저녁 7시부터 9시까지 강남역 11번 출구 앞에서 세월호 특별법 제정을 위한 서명지기 활동을 했습니다.
	고성능 엠프가 마련되어 모처럼 길거리에서 마이크를 잡아 봤습니다. 세월호 특별법은 절대로 유야무야 넘어갈 일이 아닙니다.
	세월호 특별법이 만들어지는 그날까지 끝까지 갑니다.. ^^
	내일이면 세월호 참사가 일어난지 6개월, 반년이 지난 날이 됩니다.
	아무것도 하지 않아 부끄러워 글을 올리지 못했습니다.
	과분하게도 저는 너무 잘 지냅니다. 오늘, 오래전부터 계획했던 바를 이루기 위해 일본 영사관에 비자를 신청하러 부산을 다녀왔습니다.
	부산역 앞에서 세월호 단식 농성을 보게 될 줄은 생각도 못했기에 마음이 무거웠습니다.
	아직까지 발견되지 못한 10명의 실종자.
	은사님의 사모님께 차마 이제 그만 내려놓고 원래의 삶으로 돌아가시라고 말도 못하고, 찾아뵙지도 못하는데 연락만 드리는 것이 죄스러워 하지도 못합니다.
	<다이빙벨>이라는 다큐멘터리 영화가 10월 23일에 개봉합니다.
	또 혹자는 종북좌파의 선동이라고 매도하겠지요.
	<천안함 프로젝트>라는 영화도 개봉을 못하게 했던 적이 있습니다. 석연치 않은 점을 파헤치고, 질문을 하는 것이 체제 전복의 시도입니까.
	아이들 수백명이 왜 죽게 되었는가를 궁금해하는 것이 어떻게 정치 논리가 될 수 있겠습니까.
	걸그룹 레이디스 코드가 안타까운 사고로 목숨을 잃었을 때도 많은 언론들과 SNS에서 애도를 표했습니다. 이른 나이에 미처 날개를 다 못 펼치고 떠난 안타까움이 컸기에 슬픔이 컸습니다.
	그보다 더 어린 교복도 못 벗은 영혼들이 한꺼번에 사라진 것을, 정확히 원인을 알고 다시는 반복되지 않도록 하자고 하는 것이 왜 잘못일까요.
	6개월 동안 웃지 말고 슬퍼하라는 것이 아니었습니다.
	신안 앞바다 홍도에서 배가 또 사고를 당하는 일이 있었습니다. 천만다행이도 한 사람의 인명피해 없이 구조되었어서 자연스럽게 넘어갔지만, 그 과정에서 세월호 때와 변함없는 문제가 발생했습니다.
	사고를 신고했으나, '사고 지점이 어디인지를 묻고', 끊어버렸다고 합니다. 민간인들이 구조를 했었습니다.
	이 소식에 분개했습니다. 하나도 바뀐 것이 없구나.
	그러나 언론도, 사람들도 반응이 없다는 것에 더 충격을 받았습니다. 언제든지 사고가 또 터질 가능성이 있다는 것.
	세월호 때문에 모든 국정이 멈춰서는 안되겠지만, 끊이지 않는 정쟁. 카카오톡의 검열.
	세상이 거꾸로 돌아가는 느낌입니다.
	어떻게 하는 것이 가장 현명한 처신인지 더 연구하고 있습니다. 행동할 수 없더라도 기억만 해주십시오.
	2014년 4월 16일. 대한민국의 시계는 아직 4월 16일에 멈춰 있습니다. 각 지역에서 상영하는 #세월호 참사에 관한 첫 다큐멘터리 <다이빙벨> 상영안내입니다. 아직 못보신분들께서는 시간내셔서 많이 관람해주세요.
	전원주 할머니!
	그토록 아끼는 아들이 #세월호 에 수장됐어도 특별법 반대할겁니까?
	이 할머니 엄청 좋아 했었는대 개념 상실 할머니였군요!
	안산 합동분향소 파란 가을하늘 위로, 봄에 떠난 아이들의 이름과 가족들의 바램을 새기고 국민의 마음을 띄웠습니다 #세월호

## Sheet: face10_SurveyStandardVolume
															50			1
Entity Volume by Sentiment	positive	neutral	negative	mixed
	2	19	2	0
노무현	0	2	0	0
국회	0	1	1	0
진도	0	2	0	0
원세훈	0	2	0	0

## Sheet: face10_Phrases
개수 : Phrase Mentions Sentiment +/-	Phrase Mentions Sentiment +/-							50			1
Phrase	negative	neutral	positive	총합계
병	1			1
괜찮다		1		1
눈물이	1			1
마련한		1		1
못하게	1			1
못했습니다		1		1
무기징역을	1			1
미처	2			2
반대하면	1			1
변함없는			1	1
보장하기			1	1
부정선거	1			1
빈곤한	1			1
뻔하다		1		1
사고가	1			1
사형을	1			1
살리고			2	2
석연치	1			1
손상을	1			1
심각한	1			1
아끼는		1		1
아쉬움이		1		1
완성한			1	1
위법한		2		2
유일한			1	1
잃은	1			1
자연스럽게		1		1
좋아			1	1
참사가	1			1
최대의			1	1
최악의	1			1
현명한			1	1
혼란에	1			1
희생된	1			1
힘입어			1	1
총합계	19	9	10	38

## Sheet: face10_Entities
개수 : Entity Mentions Sentiment +/-	Entity Mentions Sentiment +/-							50			1
Entity	negative	neutral	positive	총합계
	2	19	2	23
"예수그리스도"		1		1
"이명박"		1		1
DNA검사가		1		1
각자가		1		1
강남역		1		1
경찰청		1		1
국회	1	1		2
국회가		1		1
김무성		2		2
김일성		1		1
노무현		2		2
다음아고라		1		1
대한민국의		1		1
레이디스 코드가		1		1
박근혜		2		2
박혁진		1		1
부산역		1		1
사법부		1		1
새누리당		1		1
선관위		1		1
신안			1	1
예수님의		1		1
울		1		1
원세훈		2		2
유훈옥들이		1		1
이명박		2		2
이재오		1		1
이종우		2		2
일본		1		1
진도		2		2
카카오톡의		1		1
총합계	3	56	3	62

## Sheet: face10_Queries
개수 : Query Category Mentions Sentiment +/-	Query Category Mentions Sentiment +/-						50			1
Query Category	negative	neutral	총합계
정치	1	7	8
총합계	1	7	8
