# Supplementary material for: Machine Learning-Based Data Mining Method for Sentiment Analysis of the Sewol Ferry Disaster's Effect on Social Stress
Source: Front Psychiatry. 2020 Dec 23;11:505673. doi: 10.3389/fpsyt.2020.505673 (PMC7785789; doi:10.3389/fpsyt.2020.505673)
Supplement: Supplementary file 1 [file Data_Sheet_1.ZIP › facebook/month/8.November.xlsx]

## Sheet: Sheet1
	세월호 사건 단원고 희생자가 찍은 마지막 동영상 복원본 공개.
	마지막에 한 대화가 맘아프네요ㅠㅠ
	살건데 뭔 개소리야? 살아서 보자
	하얀나비
	2014.04.16. 4반 단체톡. 사라지지 않는 숫자.
	끝까지 모두를 사랑한다고 했던
	웅기야. 무섭고 추웠을텐데..
	끝까지 밝힐게요.
	세월호 사건을 다룬 영화
	'다이빙벨' 이 개봉했다고 합니다
	세월호 사건을 잊지 말아주세요
	세월호 사건은
	끝나지 않은 사건입니다
	[#세월호 200일] 특별법 제정, 이제 겨우 한 걸음을 떼었습니다. 다시 긴 싸움을 준비하며 희생자분들께 잊지 않겠다고 끝까지 함께 하겠다고 다짐하러 갑니다. 거리에서 만나는 시민 여러분께도 이제 시작이라는 말 전하려 합니다. 서울광장 합동분향소까지 행진합니다
	4반 강혁군은 핸드폰을 두고가서 집에서 울린 단체카톡방. 최성호군의 마지막 메시지. 엄마아빠가 멈출수 없는 이유.끝까지 사라지지않은 숫자.21 .
	광화문 광장에서 세월호 진상규명을 외치는 삼순이 아빠 맹복학님. 세월호 참사 이후로 참 많이 애써오셨죠. 몸사리며 일신의 영달만을 꾀하는 연애인들에게 경종을 울리시는 분입니다.
	11/23 <우리의 하루> → 옆으로 밀어보기 #세월호
	2학년 1반 우소영.생일축하해요.
	아버지께서 보내주신 사진입니다.
	ㅋ 이젠 욕도 안나온다
	76일 간의 청와대 앞 기다림을 마치며 오늘 오후 2시, 기자회견과 함께 청운동 농성장을 정리합니다. 기꺼이 이웃이 되어주신 청운효자동 주민분들, 이곳까지 찾아와 따뜻한 연대의 마음 나눠주신 모든 분들께 감사드립니다 #세월호
	단원고 2학년 8.9.10 반 출석부.
	노란색만 생존.
	11/29 <우리의 하루> → 옆으로 밀어보기 #세월호
	매주 금요일 저녁 7시, 광화문 광장에서 #세월호 와 인권을 이야기합니다
	당신의 권리가 나의 권리, 그래서 ‘우리’의 권리입니다
	돈없어서 세월호 인양포기한다는데..
	근데,
	1천억이나 모인 세월호 기금은 어디간거야 그럼?
	제주는 매주 토요일 7시 30분에 시청앞에서 세월호 진상규명을 요구하는 집회가 있습니다. 전국집회 양상이 그러하듯 인원수가 줄고 있습니다. 세월호 이전과 이후를 바꾸는 힘은 국민에게 있습니다. 함께 해 주세요. #세월호
	나참...
	어제 수색중단 발표했고 가족은 아직 채육관에 계신데 의료진이 가장 먼저 철수한다고 난리.
	한국은 세월호 이전처럼 살 수 없으며, 이·박 정권 역주행에 불량국가로 회귀했다고 백낙청 서울대 명예교수가 장문의 글을 적었습니다. 우리가 나아갈 방향도 제언합니다. http://goo.gl/4OwTMQ
	11/24 <우리의 하루> → 옆으로 밀어보기 #세월호
	지난, 4월 16일은
	하늘이 무너지는 슬픔의 날입니다
	'미안하고, 미안합니다'
	다른 말을 찾을 수없었습니다.
	'잊지 않겠습니다'는 다짐으로
	슬픔을 견뎠습니다.
	'잊지 않겠다'는 한 사람, 한 사람의 마음이 모여 '4.16 세월호 참사 기억공간'(서울도서관 3층)으로 상설화됩니다.
	이곳에서 416 세월호 참사 희생자들은 우리 마음속 별이 되어, 살아남은 '우리들의 나침반'이 될것입니다.
	역사를 잊은 민족에게는 미래가 없습니다.
	오늘, 오후 1시 30분부터 유족들과 함께하는
	새로운 기억공간에서의 첫 추모에 함께해주세요.
	11/4 <우리의 하루> 광화문, 국회 앞, 청운동 농성장 하루 소식 → 옆으로 밀어보기 #세월호
	제주도 강정마을 미해군기지 반대 농성장
	정의구현사제단 문규현 신부님께서 함께 계십니다.
	이곳 주민들도 자신들의 고통만으로도 버거울텐데 세월호 유가족들의 고통까지 함께 위로하고자 하십니다.
	세월호 수색종료...
	많이 안타깝고
	잠수사 분들 고생많으셨습니다
	4월 16일 에서 멈춘시계...
	우리가 잊지 않는 한 진실은 침몰하지 않습니다...
	추운날씨에도 광화문광장에서 진실을 알리려 애써주시는 촛불 시민들... 감사합니다... #세월호 #바꾸세
	11/6 <우리의 하루> 광화문, 국회 앞, 청운동 농성장 하루 소식 → 옆으로 밀어보기 #세월호
	사람은 누구에게나 지금 생에서의 해야할 몫이 있다고 합니다.
	짧게 부모님 곁에 머물다 하늘나라로 간 성호의 몫은 우리에게 절대 잊지말아달라는 사명감을 우리에게 준게 아닐까합니다.
	수목장으로 성호를 보냈던 부모임은 얼마전 친구들이 있는 납골당으로 집을 옮겼습니다. 성호의 집에 고양이를 넣어준 엄마 아빠는 성호가 남긴 나무팻말애 쓴 글을 보고 알게되셨다고 합니다.
	EBS 2부... "당신의 가족은 안녕하십니까?" 지금 방영중이군요.... ㅠㅠ #세월호
	[광화문 촛불] "우리가 저마다 힘에 겨운 인생의 무게로 넘어질 때 그 순간이 바로 우리들의 사랑이 필요한 거죠" 이소선 합창단에서 멋진 노래로 따뜻한 마음 나눠주고 계십니다 smile 이모티콘:) #세월호
	세월호 집회에 참여햇다는 증거를 찾기 어렵다고 판단한 경찰이 집회참가자가 입었던 옷을 압수수색하겠다며 집으로 들이닥쳤습니다. 이런 사건으로 이렇게나 쉽게 영장을 발부해주는 법원과 판사도 문제가 있습니다. 영장발부가 자판기를 통해 이루어지는것도 아니고... 세월호참사 희생자들을 추모했던 검경의 탄압이 점점 더 노골적으로 이루어지는 것 같습니다..
	11월 4일 청운동에서의 마지막밤
	찬바람에 부쩍 쓸쓸해진 엄마아빠의 그리움은 깊어가고.
	무심코 밖에 나와보니 예은아빠 머리위로 감나무에 3개의 감이 열려있었습니다. 그동안 예쁘게 익을 때까지 아무도 모르고 있었는데 마치 그동안 바라보고 있었던 것 처럼. 마지막 날 밤에 엄마아빠의 눈에 보였습니다.
	이제 다시 시작하는 마음으로.
	진상규명의 절차와 과정. 그리고 처벌까지.
	시민이 지켜봐야할 때가 아닌가 합니다.
	기억하시나요? 세월호 참사가 '돈 때문에' 벌어졌다는 사실을.
	<11/13(목) 세월호 주요일정>
	#세월호 참사 212일,
	★광화문 광장 농성 123일
	◆16시
	<광화문 TV> 생중계 시작!!
	: 매일 16시~21시까지
	세월호의 진실을 전합니다.
	: 국민간담회, 특별법해설,
	보이는 라디오, 촛불문화제 등
	다양한 프로그램 진행
	: 아프리카tv에서 <광화문TV>를
	검색해주세요.
	: 광화문 세월호광장
	♥많은 시청바랍니다~!!
	11/9 <우리의 하루> 광화문, 국회 앞 농성장 하루 소식 → 옆으로 밀어보기 #세월호
	사랑은 마음을 공유하는 것입니다.
	사랑은 행동하는 것입니다..
	광화문의 밤은 이렇게 사랑이 넘쳐 흐릅니다..
	#세월호 #바꾸세
	세월호 1등 항해사를 바꿔치기 했군. 국정원작원으로 의심되든 1등항해사가 다른 인물로 나타났다. 그리고 기관의 특수화학약품 처리반도 그리될까?
	“#세월호 침몰 사고 이후 사회가 이 아이들을 어떻게 대해야 할까, 어느 정도 힌트를 제시해야 한다는 사명감에서 만든 영화다. 아이들도 스스로를 구원할 수 있다. 그걸 알아줬으면 좋겠다.” <#거인> #김태용 감독
	김태용 감독의 가슴아린 자전담 <거인> 풀 스토리, 들어보시죠. 인터뷰 | <거인>③ “세월호 침몰 이후, 한국사회에 고한다
	이렇게 시작한 청운동 농성장이 내일 기자회견 후 철거 합니다..세월호 참사 진상규명은 이제부터 시작인데 많은사람들이 끝난거 아니냐구 합니다..
	아직 진도에는 9명의 실종자가 남아 있습니다..
	뭐가 끝난거죠?
	세월호 참사 100일째, 팽목항에는 '하늘나라 우체통'이 세워졌습니다. 우체통을 세운 송길원 목사는 “슬픔에는 유통기한이 정해져 있지 않다. 빨리 일어나라고 하는 건 한번 더 상처를 안기는 꼴”이라며 “충분한 시간을 보내면서 진심으로 함께 아파해야 이겨낼 수 있다”고 말했습니다.
	11/13 <우리의 하루> → 옆으로 밀어보기 #세월호
	지난 1일 세월호 참사 200일을 맞아 공개된 특집 다큐 '정부와 검찰은 밝히지 못하는 세월호의 진실' 영상이 온라인상에서 화제가 되고 있습니다. '진실은 침몰하지 않는다'는 부제의 이 영상은 3일 유튜브와 페이스북 등 SNS에서 널리 공유되고 있다는군요. http://omn.kr/aq15
	참사 200일, 세월호 생존 학생의 편지
	진짜 눈물나네요.. 꼭 보시길 바랍니다.
	돈보다 생명!
	[#세월호 200일] 가족들이 맨 앞에 자리하셨어요. 아직 돌아오지 못한 9분이 계시기에 오늘의 추모식은 온전한 추모일 수 없습니다. 특별법 제정으로 이제 막 진실을 향한 첫걸음을 뗐을 뿐입니다.
	지난 200일 동안 가족분들이 앞에 섰다면, 이제 우리가 가족이 되어 그 앞에 서야 하지 않을까요? 다시는 없어야 할 참사를, 안전한 사회를 만들기 위한 우리의 마음을 다시금 모아주세요.
	가수 이상은님의 목소리가 울려퍼지는 청계광장에는 많은 분들이 함께하고 계십니다. "잊지않을게 끝까지 밝혀줄게"
	[속보]정부, ‘세월호 수색작업 종료’ 발표
	2014.11.26 안산분향소.
	한번 뭉칠까요?
	#세월호 희생자를 위한 기억공간에는 희생자들을 추모하는 종이배 와 노란리본이 전시되어 있고 한쪽 벽에는 부모님들이 쓴 편지와 희생자들이 살아 숨쉬며 날아가는 것을 표현한 노란별과 노란나비가 꾸며져 있습니다.
	유가족들은 말합니다.
	"영원히 기억해 주세요"
	#세월호
	16일 도봉416약속지킴이 첫 행동 세월호 참사를 잊지 않겠다 진실이 밝혀질때까지 노란리본을 달고 다니겠다는 의미로 자신이 달고 다니는 노란리본과 함께 sns에 글을 올렸습니다
	함께 해준 유진누나, 세동,유경,동완 현웅 감사
	11일 오후 서울 광화문광장 세월호 농성장 앞. 농성장을 철거하겠다고 달려드는 어버이연합, 한겨레청년단 등 보수단체 회원들...12일 오늘도 농성장 철거를 위해 광화문광장에 모이기로 하면서 또 다시 충돌이 우려됩니다.
	<11/19(수) 세월호 주요일정>
	#세월호 참사 218일,
	★광화문 광장 농성 129일
	◆16시
	<광화문 TV> 생중계 시작!!
	: 매일 16시~21시까지
	세월호의 진실을 전합니다.
	: 국민간담회, 강연 및 토론,
	보이는 라디오, 촛불문화제 등
	다양한 프로그램 진행
	: 아프리카tv에서 <광화문TV>를
	검색해주세요.
	http://play.afreeca.com/sewolho416
	: 광화문 세월호광장
	♥많은 시청바랍니다~!!
	◆19시
	<진실을 밝히는 촛불문화제>
	: 광화문 세월호광장
	★진실규명의 시작은
	당신이 <4.16약속지킴이>가 되는 것입니다. 가족이 되는 것입니다.
	국회 본회의에서 ‘세월호 3법’ 통과 직후...
	웃는 여야 원내대표단, 그리고 우는 세월호 참사 유가족들 (권호욱 선임기자)
	조미선 집사(50)가 광화문광장에서 특별법 서명운동을 하며 유가족과 함께 시간을 보낸 지 3개월이 지났습니다. 그는 세월호 현장, 유가족이 있는 곳이 '선교지'라고 했습니다. 세월호 유가족은 "모든 기독인이 조미선 씨만 같으면 좋겠다"고 합니다.

## Sheet: face11_SurveyStandardVolume
															50			1
Entity Volume by Sentiment	positive	neutral	negative	mixed
	0	37	12	0
광화문	0	4	0	0
국회	0	4	0	0
김태용	0	2	0	0
서울광장	0	1	0	0

## Sheet: face11_Phrases
개수 : Phrase Mentions Sentiment +/-	Phrase Mentions Sentiment +/-							50			1
Phrase	negative	neutral	positive	총합계
꾸며져			1	1
노골적으로	1			1
다양한 프로그램			2	2
만나는		1		1
세월호 참사	9			9
세월호 침몰	1			1
시작하는		1		1
싸움을	1			1
안전한 사회를			1	1
안타깝고	1			1
어렵다고		1		1
예쁘게			1	1
이겨낼			1	1
좋겠다			1	1
진실			1	1
참사가	1			1
철거를	1			1
충돌이		1		1
충분한 시간을		1		1
친구들이		1		1
침몰	1			1
특집		1		1
함께하고		1		1
함께하는			1	1
힌트를			1	1
ㅠㅠ	1			1
총합계	17	8	10	35

## Sheet: face11_Entities
개수 : Entity Mentions Sentiment +/-	Entity Mentions Sentiment +/-							50			1
Entity	negative	neutral	positive	총합계
	12	37		49
"당신의 가족은 안녕하십니까 ?"		1		1
"영원히 기억해 주세요"		1		1
"우리가 저마다 힘에 겨운 인생의 무게로 넘어질 때 그 순간이 바로 우리들의 사랑이 필요한 거죠"		1		1
"잊지않을게 끝까지 밝혀줄게"		1		1
“#세월호 침몰 사고 이후 사회가 이 아이들을 어떻게 대해야 할까 , 어느 정도 힌트를 제시해야 한다는 사명감에서 만든 영화다 . 아이들도 스스로를 구원할 수 있다 . 그걸 알아줬으면 좋겠다 .”		1		1
“슬픔에는 유통기한이 정해져 있지 않다 . 빨리 일어나라고 하는 건 한번 더 상처를 안기는 꼴”		1		1
“충분한 시간을 보내면서 진심으로 함께 아파해야 이겨낼 수 있다”			1	1
EBS		1		1
광화문		4		4
국회		4		4
김태용		2		2
동완 현웅		1		1
문규현		1		1
서울		1		1
서울광장		1		1
서울대		1		1
성호의		1		1
세동		1		1
유경		1		1
이상은님의		1		1
제주도		1		1
청와대		1		1
페이스북			1	1
총합계	12	65	2	79

## Sheet: face11_Queries
개수 : Query Category Mentions Sentiment +/-	Query Category Mentions Sentiment +/-						50			1
Query Category	negative	neutral	총합계
기술		1	1
대중 문화		3	3
재해	2		2
정치		6	6
총합계	2	10	12
