# Supplementary material for: Machine Learning-Based Data Mining Method for Sentiment Analysis of the Sewol Ferry Disaster's Effect on Social Stress
Source: Front Psychiatry. 2020 Dec 23;11:505673. doi: 10.3389/fpsyt.2020.505673 (PMC7785789; doi:10.3389/fpsyt.2020.505673)
Supplement: Supplementary file 1 [file Data_Sheet_1.ZIP › facebook/month/9.December.xlsx]

## Sheet: Sheet1
	눈오는 12월 2일 안산분향소.
	얼마전 생일이었던
	1반 우소영양 아버지가 밤을 지새고 계십니다.
	세월호 사고난이후 세월호 팔찌를 항상 차고 다니네여.. 진짜머싯는듯!!
	세월호 유가족들은 외면하고 다른사람과 인사하는
	박00
	광화문 사진...
	아직 빈 자리가 너무 많네요...ㅠㅠ
	#세월호 #바꾸세
	' 세월호 인양 포기 '
	6~~~세월호 304 잊지않을게
	2014.04 16 우리가 잃어버린꿈
	1반 박성빈양 생일입니다. 장학금을 타서 집에 목욕탕을 리모델링해준 성빈이. 태어나줘서 고맙고 지켜주지못해 미안합니다. 잊지않을게요.
	#세월호 의 실질적 소유자가 국정원임을 거의 확신 하셨던 이재명 성남시장님..
	월간중앙의 < #양우공제회 >관련 기사를 보니 세월호 주인이 국정원 일수도 있겠다 싶군요
	12/3 <우리의 하루> → 옆으로 밀어보기
	보고싶은..잊지 않을게.
	용기있는 분
	세월호 사고난이후 세월호 팔찌를 항상 차고 다니네여.. 진짜머싯는듯!!
	올 크리스마스는 엘로우 그리스마스 어떠세요? 세월호 참사를 기억하고, 철저한 진상규명과 책임자처벌, 안전대책을 마련하고, 유가족과 아픔을 공유하는 따뜻한 크리스마스. 바쁜 연말이지만 잊지 않겠습니다. #세월호
	이른 아침. 따뜻한 소식 전합니다.
	힘껏 퍼트려주세요!
	잊지않아요. 결코 헛되이하지 않겠습니다.
	ㅡ1차 라인업입니다
	잊지 말아야할 얼굴들
	지켜주지못해 미안합니다.
	2014.04.16 잊지않을게요
	[공유해주세요]
	*세월호 인양촉구 청원운동*
	실종자들을 끝까지 찾아내고 침몰의 진실을 규명하기 위해서는 선체 훼손 없는 온전한 인양을 해야 합니다.
	아래 페이지에 가셔서 이름과 이메일만 쓰시면 인양을 촉구하는 청원서가 대한민국 정부(총리실)로 바로 팩스 발송됩니다.
	많은 참여와 공유 부탁드립니다.
	세월호 인양촉구 범국민 청원 운동
	세월호 참사 260일째
	슬픈 2014년, 304명의 고귀한 생명이 바닷속으로 사라졌다.
	그리고 252개의 책상들이 주인을 잃었다.
	4월 16일에 멈춰진 시간
	잊지 말자..
	2014.04 16.우리가 잃어버린 꿈.
	2학년 7반 이민우군 생일입니다. 수학여행안가면 안되냐고 몇번이나 물어보던 민우군. 그래도 가야하지 않겠냐고 설득한 민우아버지는 광화문을 지키십니다. 오늘 하늘공원 민우군 보러가셨습니다. 민우군 태어나줘서 고맙고 지켜주지못해 미안합니다.
	기도합니다...
	함께합니다...
	세월호 참사 책임져야할 사람
	부끄러운줄 모르는 새누리,
	세월호 유가족들이 돈 요구를 했다며 또 유언비어 살포중?
	새누리 김재원씨! 담뱃값 인상이 부자 증세라며 말도 안되는 주장으로 국민들 열받게 하더니 이번엔 유가족들이 특별위로금을 요구 했다고?
	누가 요구했는지 정확히 밝혀라?
	정말 지긋 지긋한 새누리! 질린다 질려!!
	21~~~자로 - 네티즌 수사대
	오늘도 이들의 이름을 불러봅니다.
	어서 돌아오세요.
	어서 돌아오세요.
	어서 돌아오세요. #세월호
	2014.12.16. 눈보라치는 진도 팽목항.
	소영아빠. 고운아빠가 보내주셨습니다.
	배우 최민수씨도 세월호의 아픔을 함께했네요. 그 심경을 오마이스타에 전했습니다.
	쇼크상태의 아이가 왜 바그네의 현장방문 자리에 왔느냐는 한겨레 기사에 명예훼손 소송을 하려면 고소주체가 박그네가 돼야 한다는 얘기임
	잊지 않겠습니다>
	침몰하던 그 시각 “사랑해요“ 마지막 문자…딱 한 번 볼 수 없겠니?
	방송작가 꿈꾸던 유혜원 양에게 아빠가 보내는 편지입니다...
	http://t.co/HNBMbE398R #세월호 #바꾸세
	세월호 참사를 기억하기 위한 달력이 나왔습니다. 달력의 이름은 '살아라, 그리고 기억하라'...나희덕 시인이 지었다고 합니다. 휴일이 의미 없는 유가족들의 마음을 헤아려 공휴일 표시를 하지 않았다고 하네요. 기사>>
	이곳은 참 따뜻합니다... 사랑이 모여있는 곳이니까요... 광화문 7시 세월호 추모미사... 어서어서 오세요^^
	잊지 말아야 할 얼굴들
	지켜주지 못해 미안합니다
	2014. 04. 16 잊지않을게요
	2학년 7반
	단 한명의 생존자 뿐이고....
	선생님 포함 모두 희생된.....
	...........................
	광화문의 마지막 공연...^^
	새해 복 많이들 받으세요~~~??????????
	#세월호 #바꾸세 #하울림
	교육부가 세월호 참사 관련 박근혜 대통령 비판 교사들에 대한 자택주소와 휴대폰번호 등의 개인정보를 제출할 것을 시·도교육청에 비공개로 지시한 사실이 드러났습니다
	“하필 왜 저를 붙들고 그렇게 천연덕스레 연기를 하셨나요?” 세월호 유가족 박순미씨가 청와대에서 다시 박 대통령을 만나면 이렇게 묻고 싶다며 인터뷰했습니다.
	“어깨 감싸며 세월호 진상규명 약속… 박 대통령의 그 말을 믿었는데…”
	http://www.hani.co.kr/a…/society/society_general/671286.html
	***
	[이 사람] 박 대통령 면담 그후… ‘수빈 엄마’ 박순미씨
	박근혜 대통령은 지난 5월16일 세월호 유족들을 청와대에서 만나 “언제든 유가족들을 다시 볼 것”이라고 약속했다.(사진) 하지만 박 대통령은 그날 이후 지금까지 유족들을 다시 만나지 않았다.
	“하필 왜 저를 붙들고 그렇게 천연덕스레 연기를 하셨나요? 당신 말을 곧이곧대로 믿었던 내가 부끄럽기만 합니다. 그때 도대체 왜 그러셨어요?”
	그렁그렁 맺힌 눈물을 훔치던 박순미(40·얼굴 사진)씨는 “그럴 일 없겠지만, 만일 내가 박근혜 대통령을 다시 만날 수 있다면 꼭 이렇게 묻고 싶다”고 했다. 그는 세월호 참사로 희생된 경기도 안산 단원고 학생 250명 가운데 한 명인 2학년 7반 고 이수빈(17)군의 엄마다. 박씨는 지난 5월16일 세월호 유족의 청와대 방문 이후 국민들의 뇌리에 가장 깊숙이 남아 있는 유족 가운데 한 명이기도 하다.
	*
	세월호 침몰 사고 한 달 만인 5월16일 유가족들을 청와대로 불러 만난 박 대통령은 당시 처연하게 청와대를 나서는 유가족들을 문밖까지 배웅하며 ‘참 따뜻한 대통령’이란 이미지를 심었다. 박 대통령은 이날 배웅 도중 슬픔에 잠긴 한 여성의 어깨를 감싸며 위로했고 청와대는 이 장면이 담긴 사진을 언론에 뿌렸다. 이 여성이 바로 수빈군의 엄마 박씨다.
	그는 당시 ‘언제든 유가족들을 다시 볼 것이다. 무엇보다 진상규명에 유족 여러분의 여한이 없도록 할 것이다’라는 박 대통령의 말을 철석같이 믿었다. 그러나 200여일이 훌쩍 지난 지금, 박씨는 그날 대통령에 대한 믿음이 얼마나 부질없던 것인지를 되뇌며 뼈저린 후회를 하고 있다.
	*
	지난 23일 오전 세월호 참사 희생자 정부합동분향소가 차려진 경기 안산 화랑유원지에서 만난 박씨에게는 대통령에 대한 실망과 분노, 좌절만 남아 있는 듯했다.
	박씨는 박 대통령을 만난 당시 상황을 또박또박 설명했다. “면담을 마치고 앞에 먼저 나가시던 대통령이 갑자기 돌아서면서 제 손을 꼭 잡았어요. 그리고 어깨에 손을 얹고 도닥이며 위로했어요. 너무 고마워서 제가 ‘우리 아이들 죽음이 헛되지 않게 부탁드린다’고 하니 (대통령께서) ‘걱정하지 마세요’라고 했어요.”
	박씨는 “대통령께서는 그때 유족들의 하소연을 하나하나 메모하면서 ‘진상규명이 이뤄져야 한다고 생각한다. (유가족들을) 다시 한 번 만나겠다’고 말씀하셨다”고 기억을 떠올렸다.
	하지만 그때뿐이었다. 박씨는 “그처럼 따뜻하고 자상한 모습을 보였던 대통령이 그날 이후 우리 아이들 얘기를 입 밖으로 꺼내는 것을 본 적 없고, 우리를 만나준 적도 없다. 모든 게 연기였다는 것을 뒤늦게 깨닫고 또다시 가슴을 치며 울고 말았다”며 가늘게 떨었다.
	*
	반장이었던 아들을 대신해 2학년 7반 유가족 반 대표를 맡았던 박씨는 “대통령에게 ‘저를 기억하십니까? 아이들의 한을 풀어주겠다는 약속이 고작 유가족들을 외면하고 사고의 진상규명을 가로막는 이상한 특별법을 만들도록 하는 겁니까? 대답 좀 해보세요’라고 말하고 싶다”며 서러운 듯 눈물을 떨궜다.
	박씨는 지난 22일 아들 수빈이가 잠들어 있는 경기도 평택 서호공원에 다녀왔다. 그는 “아들의 납골함을 어루만지며 ‘절대로 저승으로 떠나지 말고 너희를 잊으려는 대통령과 정치권을 끝까지 지켜봐야 한다’고 기도했다”며 분을 삭이지 못했다.
	“시간만 흘러가길 바라는 정치권의 움직임에 대한 분노와 좌절로 이젠 대인기피 증세까지 나타나기 시작했다”는 박씨는 최근 반 대표 자리를 내놨다. 그는 “아이들의 한을 조금도 풀어 주지 못한 탓에 수빈이 아빠는 요즘도 새벽마다 집 창문을 열고 비명이나 다름없이 아들의 이름을 부르고 있다”며 흐느꼈다.
	충격, 분노 ] 지금도 국가는 사익만을 챙기고 있다. 국민은 존재 하지 않는다.
	박근혜 씨 이런식으로 국가 운영하려거든 퇴진해야...[세월호 생존 여학생 자살 시도, 생명엔 지장 없어
	홍가혜씨는 세월호 사고 이틀 뒤 MBN 인터뷰 발언이 문제가 돼 해경의 명예를 훼손한 혐의로 구속됐습니다. 보석으로 풀려나 선고를 2주 앞두고 있는 그를 만나 당시 사건의 실체에 다가갔습니다.
	오늘은 천국에 있는 예지, 찬우, 민우의 생일 입니다...
	#1111 번으로 축하 문자도 부탁 드릴께요..
	그리고 건우 어머님 생신 축하 드립니다~ #세월호 #바꾸세
	12월 30일 화요일 오후7시.
	지리산살래골합창단.2014년 마지막 연습 겸 송년회...
	나중에 도법스님도 합석. 세월호에 대한 결의를 나누는 자리가 되었다..
	살래골합창단. 세상과 어우러지는 하모니. 고맙습니다.
	'잊지 않겠습니다.' 여기 세월호 사건을 잊지 않기 위해 분투하는 사람들의 이야기가 있습니다
	내일(12/9) 조계사에서 열리는 #세월호 참사 진상규명 국제워크숍 참석을 위해 한국을 방문한 후쿠시마 원전 피해자인 고와타 마스미님이 서울시청 분향소와 광화문 농성장을 방문해 세월호 유가족 분들과 이야기를 나누고 계십니다. 철저한 진상규명, 책임자 처벌. 일본과 한국 두 국가 모두 반드시 해야 합니다. 해외 사례에서 본 세월호 진상규명이 나아가야 할 길 국제워크숍에도 많은 참석 부탁드립니다.
	홍순겸 회장은 실종자 수색 문제로 회사에 출근하지 못하는 직원의 사표를 받아들이지 않고 매달 급여를 지급했다.
	"딸을 잃은 아비의 심정을 내가 어찌 이해할 수 있겠느냐"
	'잊지않을게' 세월호 추모문화제>
	'2014년 4월 16일' 잊지 않겠습니다.
	엊그제 저녁 강남역에서 세월호 진상규명 촉구 서명을 받고 있는 분들을 응원하러 가서 30분 정도 칼바람을 맞고 서있었더니 바로 감기에 걸렸습니다. 서명지기들은 매일 그런 추위에 2시간씩이나 길거리에서 시민들에게 호소하고 있습니다.
	오늘 저녁에는 시청광장에서 촛불문화제가 열리고 있답니다. 엊그제보다 더 추운 날씨임에도 많은 시민들이 모여서 세월호 유가족들을 위로하며 아픔을 나누고 있습니다.
	2014년은 국가가 참으로 많은 국민들에게 크나큰 상처와 고통을 줬던 해가 아닌가 싶습니다. 그 상처와 고통이 이 추위와 칼바람을 무릅쓰고 시민들을 길거리와 광장으로 나오게 만드는 것 같습니다. 이렇게라도 하지 않으면 그 아픔을 견뎌낼 수 없기에..
	도대체 당신들이 무슨 짓을 한 것인지 알기나 하는가?
	#세월호 실종자 양승진 교사 아내 유백형 씨, 8개월째 기약 없는 기다림...
	“뼈 한 조각이라도 하나님 계신 곳으로 보내고 싶어” http://t.co/Wt3Whc8Bsb 선생님 꼭 돌아오세요!! #바꾸세 #하울림
	세월호 사고로 딸을 잃은 아버지의 사표를 반려하고 딸을 찾느라 출근하지 못함에도 계속해서 급여를 지급해 주신 홍회장님의 직원에 대한 배려와 사랑의 마음에 큰 감동을 받습니다. 토사구팽이 난무하는 이 시대에 노블레스 오블리주를 몸소 실천하시고 귀감이 되어주셔서 감사드립니다.^^
	공유 부탁드립니다.
	세월호 인양은 진실규명을 위한 첫걸음 이다. 사람이 살고 사람이 통치하는 나라라면... 민주주의가 살아 있고 정의가 살아있는 국가라면 인양하여 진실을 밝혀라!
	2014년 크리스마스 이브는 안산에서 함께하면 어떨까요?
	시민과 함께하는 416 문화제
	<함께 가자 우리 이 길을>
	12/24 저녁 7시, 안산 합동분향소 #세월호
	광화문 락 패스티벌에 초대 합니다.
	슬픈 14년을 희망15년을 함께 보내자는 의미에서 #세월호 304명의 유가족 분들이 시민들을 초대 했습니다.
	12월 31일 오후 3시 04분 광화문에서 100만시민 함께합시다. #바꾸세 #하울림
	'세월호의아픔을함께하는이땅의신학자들'이 <곁에 머물다>라는 수필을 출판했습니다. 참사 이후 그들이 겪은 '신학적 멘붕'을 담았습니다.
	광화문광장에서 신학자들과 북 콘서트를 함께한 고 유예은 양의 어머니 박은희 전도사는 이 현장이 마치 세례 요한이 '회개하라'고 외쳤던 광야와 같다고 했습니다. 그는 참사 이후 새로운 신학에 대한 담론이 많은 기독인에게 다뤄지길 바란다고 했습니다.
	#세월호 #박은희 #유예은 #신학자 #곁에머물다
	■ <#뉴스앤조이> 주요 기사 자동 공유 신청 : http://boosteng.com/newsnjoy
	☞ 주요 기사를 신청자 페이스북 타임라인에 자동 공유해 주는 기능
	■ <뉴스앤조이> 응원하러 가기 : http://www.newsnjoy.or.kr/com/hw.html
	<오마이뉴스>는 올 한해 우리를 웃기고 울린 '말'을 모아봤습니다. 세월호 참사와 프란치스코 교황 방한 등 정신없이 쏟아진 이슈 속에서 최종 10개를 선정했는데 고승덕 전 서울시 교육감후보의 "미안하다" 절규가 최다추천을 받았습니다. '2014 올해의 말말말' 더 보시려면 http://omn.kr/b5e7
	광화문 #세월호 촛불 <진실을 향한 걸음> 봄눈별 님의 연주로 시작했어요. 오늘은 따끈따끈한 가래떡과 함께 합니다. 광장으로 어서들 오세요.
	날씨가 너무 춥습니다. 이렇게 추운 날씨에 오늘 고공농성에 돌입한 쌍용차 해고노동자들, 농성장 근처 전광판 위에 계신 씨앤엠 노동자들에게도, 광화문에서 연대의 마음을 보냅니다.
	오늘은 안산에서도 가족들과 함께 하는 문화제가 열립니다. 올 한 해 #세월호 가족이 되어주셨던 많은 분들, 크리스마스 이브에도 함께 해주세요 smile 이모티콘:)
	<함께 가자 우리 이 길을>
	12/24(수) 저녁 7시, 안산 합동분향소
	<잊지 않겠습니다>
	엄마 일 많이 도와줬지…꿈에 장가 보내 달래서 슬펐지만 부디 행복하길...
	공무원 꿈꾸던 김동영 군에게 엄마가 보내는 편지입니다...
	http://t.co/wefH9p5P0p #세월호 #바꾸세

## Sheet: face12_SurveyStandardVolume
															50			1
Entity Volume by Sentiment	positive	neutral	negative	mixed
	1	32	10	0
박씨는	1	6	0	0
박	1	4	1	0
광화문	1	3	1	0
박근혜	0	3	1	0

## Sheet: face12_Phrases
개수 : Phrase Mentions Sentiment +/-	Phrase Mentions Sentiment +/-							50			1
Phrase	negative	neutral	positive	총합계
고귀한			1	1
고맙고			2	2
고맙습니다			1	1
고통이	1			1
구속됐습니다	1			1
귀감이		1		1
기도합니다			1	1
깨닫고		1		1
나아가야			1	1
난무하는	1			1
따뜻하고			1	1
마련하고		1		1
명예를 훼손한	1			1
믿음이			1	1
복			1	1
분을 삭이지 못했다		1		1
생일			1	1
세월호 참사	5			5
세월호 침몰	1			1
슬픈	2			2
실망과	1			1
약속했다		1		1
외면하고	2			2
응원하러		2		2
이뤄져야			1	1
이상한		1		1
잃은	2			2
자상한			1	1
장학금을			1	1
죽음이		1		1
진실규명을			1	1
초대			2	2
큰 감동을			1	1
하소연을		1		1
함께하는			1	1
함께한			1	1
해주세요		1		1
행복하길			1	1
헛되지		1		1
희생된	2			2
총합계	19	12	20	51

## Sheet: face12_Entities
개수 : Entity Mentions Sentiment +/-	Entity Mentions Sentiment +/-							50			1
Entity	negative	neutral	positive	총합계
	10	32	1	43
"딸을 잃은 아비의 심정을 내가 어찌 이해할 수 있겠느냐"	1			1
"미안하다"		1		1
‘		1		1
“		1		1
“그럴 일 없겠지만 , 만일 내가 박근혜 대통령을 다시 만날 수 있다면 꼭 이렇게 묻고 싶다”		1		1
“그처럼 따뜻하고 자상한 모습을 보였던 대통령이 그날 이후 우리 아이들 얘기를 입 밖으로 꺼내는 것을 본 적 없고 , 우리를 만나준 적도 없다 . 모든 게 연기였다는 것을 뒤늦게 깨닫고 또다시 가슴을 치며 울고 말았다”			1	1
“대통령께서는 그때 유족들의 하소연을 하나하나 메모하면서 ‘진상규명이 이뤄져야 한다고 생각한다 . (유가족들을 ) 다시 한 번 만나겠다’고 말씀하셨다”		1		1
“대통령에게 ‘저를 기억하십니까 ? 아이들의 한을 풀어주겠다는 약속이 고작 유가족들을 외면하고 사고의 진상규명을 가로막는 이상한 특별법을 만들도록 하는 겁니까 ? 대답 좀 해보세요’라고 말하고 싶다”	1			1
“면담을 마치고 앞에 먼저 나가시던 대통령이 갑자기 돌아서면서 제 손을 꼭 잡았어요 . 그리고 어깨에 손을 얹고 도닥이며 위로했어요 . 너무 고마워서 제가 ‘우리 아이들 죽음이 헛되지 않게 부탁드린다’고 하니 (대통령께서 ) ‘걱정하지 마세요’라고 했어요 .”		1		1
“뼈 한 조각이라도 하나님 계신 곳으로 보내고 싶어”		1		1
“사랑해요“		1		1
“시간만 흘러가길 바라는 정치권의 움직임에 대한 분노와 좌절로 이젠 대인기피 증세까지 나타나기 시작했다”		1		1
“아들의 납골함을 어루만지며 ‘절대로 저승으로 떠나지 말고 너희를 잊으려는 대통령과 정치권을 끝까지 지켜봐야 한다’고 기도했다”		1		1
“아이들의 한을 조금도 풀어 주지 못한 탓에 수빈이 아빠는 요즘도 새벽마다 집 창문을 열고 비명이나 다름없이 아들의 이름을 부르고 있다”		1		1
“어깨 감싸며 세월호 진상규명 약속… 박 대통령의 그 말을 믿었는데…”		1		1
“언제든 유가족들을 다시 볼 것”		1		1
“하필 왜 저를 붙들고 그렇게 천연덕스레 연기를 하셨나요 ? 당신 말을 곧이곧대로 믿었던 내가 부끄럽기만 합니다 . 그때 도대체 왜 그러셨어요 ?”		1		1
“하필 왜 저를 붙들고 그렇게 천연덕스레 연기를 하셨나요 ?”		1		1
”		1		1
com		1		1
강남역에서		1		1
건우		1		1
경기	1			1
경기도	1	1		2
고승덕		1		1
공유		3		3
광화문	1	3	1	5
국정원		1		1
나희덕		1		1
눈보라치는		1		1
대한민국		1		1
박	1	4	1	6
박근혜	1	3		4
박씨는		6	1	7
박은희			1	1
분향소와	1			1
빈		1		1
사랑이		1		1
새누리		2		2
서울시		1		1
서울시청	1			1
안산	2	2		4
용기있는		1		1
유백형		1		1
이수빈	1			1
일본과			1	1
진도		1		1
청와대		1		1
청원		1		1
최민수씨도		1		1
페이스북		1		1
평택		1		1
프란치스코		1		1
한국			1	1
한국을	1			1
화랑유원지에서	1			1
후쿠시마	1			1
총합계	25	92	8	125

## Sheet: face12_Queries
개수 : Query Category Mentions Sentiment +/-	Query Category Mentions Sentiment +/-						50			1
Query Category	negative	neutral	총합계
건강		1	1
교육		1	1
기술		1	1
대중 문화		1	1
재해	1		1
정치	1	3	4
종교		1	1
총합계	2	8	10
