# Supplementary material for: Machine Learning-Based Data Mining Method for Sentiment Analysis of the Sewol Ferry Disaster's Effect on Social Stress
Source: Front Psychiatry. 2020 Dec 23;11:505673. doi: 10.3389/fpsyt.2020.505673 (PMC7785789; doi:10.3389/fpsyt.2020.505673)
Supplement: Supplementary file 1 [file Data_Sheet_1.ZIP › facebook/quarter/1.AprilToJune.xlsx]

## Sheet: Sheet1
	#세월호 인양 확정!
	세월호 유가족들이 '세월호 특별법 시행령 폐기'와 '온전한 인양'을 촉구하면서 2일차 도보행진에 나섰습니다. 단원고 희생자 형제자매들은 기자회견을 했습니다. 5일 오후 광화문 광장에서는 문화제가 열립니다.
	http://www.vop.co.kr/A00000869043.html
	다양한 정치적 견해, 교육경험, 연령, 지역, 성별을 가진 시민들이 세월호 희생자 304 분의 이름을 불러보았습니다. 생각은 조금씩 달라도 세월호 참사를 바라보는 안타까움과 마음의 어려움은 비슷한 것 같습니다.
	잊지 않겠습니다. 작은 행동들이 모여 기적을 만들어 낼 것 입니다.
	세월호 참사 1년 범국민 집중행동/ 총력행동
	#129 세월호 모두의 이야기 - 단원고 2학년 5반 박성호님 누나, 박예나님
	성호야. 너 없이 지낸 지 1년이 다 되었지만..
	니가 없다는 것을 누나는 아직 인정할 수 가 없고.. 하고 싶지도 않고..
	그냥 니가 잠시 니가 어디 가있는 거구. 아직 수학여행 가서 아직 안돌아오는 거라 생각하고 버티고 있어..
	지켜주지 못해 미안해..
	구글 플레이스토어에서 세월호를 기억하고자 하는 어플이 있다고 합니다!
	'노란리본의 기적' 이라고 검색하면 다운받을 수 있다고 하네요
	노란 리본의 기적을 다운받으면
	알림 상태바에 노란리본이 달리고 세월호 참사가 일어난지 며칠이 지났는지 알려주며 노란리본 이미지를 다운받을 수 있다고 합니다
	세월호를 기억하기 위해 저마다의 방법을 이용할 수 있다면 좋을 것 같습니다:)
	벌써 1년입니다.
	미안합니다. 잊지 않겠습니다.
	#세월호 '리멤버 0416'
	#세월호_인간띠잇기_속보 [35신]
	4월 18일 #광화문 앞
	청와대로 향하는 시민들
	광화문 현판 앞까지 들어온 시민들이 경복궁 담길을 따라 청와대로 행진 시작했습니다. 이에 경찰은 광화문 현판 앞 세월호 유가족의 농성장 쪽으로도 물대포를 발사했습니다. 또 경찰의 소화기 오발 사고도 있었다고 합니다.
	한편, 현장에 계신 시민인 홍은주 / 양형호 / Kiyoung Kim님 등께서 댓글을 통해 현장 상항을 전해주셨습니다. 감사합니다!
	#세월호_인간띠잇기 참가자분들은_현장_상황을_댓글로_올려주세요. 그리고 #세월호_인간띠잇기_속보 #공유 해주세요. 세월호 유가족에게 큰힘이 됩니다. 여러분이 오마이뉴스 #현장 #시민기자 가 돼 주세요! 여러분이 미디어입니다.
	오마이TV를 통해서도 현장 중계를 보실 수 있습니다.
	http://www.ohmynews.com/NWS_Web/OhmyTV/onair.aspx…
	세월호 잊지마세요를 함께해주신 박세영님 감사합니다..
	대통령 없는 나라- 세월호 1주기 , 팽목항에서 광화문까지 뉴스타파가 기록했습니다.
	#세월호_잊지않겠습니다 #RememberSEWOL
	세월호 1주기 시민들의 아픔.
	<Doctors-트라우마>로 기억합니다.
	#세월호_인간띠잇기_속보 [14신]
	4월 18일 #정부서울청사 앞
	정부서울청사 앞에서 차벽을 세운 경찰에 항의하는 세월호 유가족 영상입니다. 영상은 오마이뉴스 페이스북 메시지로 Jaeho Oh님께서 보내주셨습니다. 여러분께서 보내주시는 생생한 현장 영상이나 사진이 진실을 알리는데 큰 도움이 됩니다!
	#세월호_인간띠잇기 참가자분들은_현장_상황을_댓글로_올려주세요. 그리고 #세월호_인간띠잇기_속보 #공유 해주세요. 세월호 유가족에게 큰힘이 됩니다. 여러분이 오마이뉴스 #현장 #시민기자 가 돼 주세요! 여러분이 미디어입니다.
	오마이TV를 통해서도 현장 중계를 보실 수 있습니다.
	http://www.ohmynews.com/NWS_Web/OhmyTV/onair.aspx…
	#세월호 #1주기 #속보15
	4월15일 오전 9시50분
	“오빠가 내 앞에
	1분만 나타난다면…”
	#시사사IN #세월호 전체 기사 보기
	세월호 잊지마세요를 함께 해주신 허윤지님 감사합니다:)
	세월호 참사 이후 지난 1년 동안 정부는 수많은 대책을 쏟아냈지만 시장 구조는 1년이 지나도 바뀐 게 없습니다.
	세월호 침몰 그리고 1년
	우리가 잊지 말아야할 순간들을 기록했습니다.
	<법정에 선 세월호 잠수사>
	세월호 수색에 참여했던 민간잠수사 공우영 씨. 어느 날, 공씨에게 서류가 날아왔습니다. 과실치사죄로 기소됐으니 법정에 나오란 겁니다. 상을 받기는 커녕, 법정에?
	#세월호
	우리나라 국민 10명 중 8명이 세월호 선체를 인양해야 한다는 의견을 가지고 있는 것으로 나타났다. 지난해 4월16일 참사 이후 1년이 지나도록 선체 인양 여부를 명쾌하게 결론 내리지 못한 정부의 모습과는 확연히 대비되는 결과다. 세월호와 관련한 전체적인 정부의 대응에도 국민 66%가 부정적 평가를 내렸다.
	[포토] 세월호 가족협의회가 2일 오후 서울 광화문광장 농성장에서 배보상 절차 전면 중단과 조속한 세월호 선체 인양, 시행령안 즉각 폐기를 촉구하며 삭발식을 가졌다.
	세월호 잊지마세요를 함께 해주신 채자은님 감사합니다..
	#세월호_인간띠잇기_속보 [3신]
	4월 18일 #광화문 앞
	13:40 광화문 유가족 연행시작입니다
	장석윤님께서 오마이뉴스 페이스북 메시지로 알려온 현장 소식입니다.
	#세월호_인간띠잇기 참가자분들은_현장_상황을_댓글로_올려주세요. 그리고 #세월호_인간띠잇기_속보 #공유 해주세요. 세월호 유가족에게 큰힘이 됩니다. 여러분이 오마이뉴스 #현장 #시민기자 가 돼 주세요! 여러분이 미디어입니다.
	세월호 #1주기 #속보19
	4월15일 오후 1시30분
	본격 시사IN 만화 by 굽시니스트
	#시사IN #세월호 전체 기사 보기
	http://www.sisainlive.com/sewol/
	#속보를_공유해주세요. 함께 슬퍼하는 사회가 좋은 사회입니다
	#세월호_잊지않겠습니다 #RememberSEWOL
	기타도 피아노도 그대로인데
	그 앞에 시연이만 없습니다.
	단원고 故 김시연 양의 자작곡
	'야! 이 돼지야'
	오늘(16일) 밤 11시 15분
	특선 다큐 '망각의 시간, 기억의 시간'
	세월호 유가족을 대하는 경찰의 태도인가요?
	'유민아빠' 김영오 씨가 세월호 유가족을 막아 선 경찰버스 위에서 항의시위를 하다가 경찰의 무리한 연행 과정에서 아래로 떨어졌습니다. 범국민대회를 마친 분노한 시민들은 현재 광화문광장을 향해 행진 중입니다.
	#세월호_광화문_현장
	#425세월호_범국민추모문화제_속보 [7신]
	#성신여대입구 출발한 140여명의 행진인원이 3시 30분경 250명 정도로 증가했다고 합니다. 더운 날씨에도 불구하고 1개차선을 여유롭고 질서있게 세월호 진실을 알리기 위한 국민행진은 광화문광장으로 계속되고 있습니다.
	#세월호진실국민행진 #세월호를잊지마세요 #세월호 #sewol
	오마이뉴스를 응원해주세요 http://omn.kr/10manin
	오늘 새벽 뉴스타파가 공개한 바다속 세월호 영상입니다.
	많은 분들이 보실 수 있도록 공유 부탁합니다.
	동영상을 더 보시려면 아래 링크를 클릭해주세요
	http://newstapa.org/24816
	#뉴스타파 #세월호
	#세월호 #1주기 #속보11
	4월14일 저녁 6시50분
	위기의 순간에
	드러나는 지도자의 리더십
	#시사IN #세월호 전체 기사 보기
	http://www.sisainlive.com/sewol/
	#속보를_공유해주세요. 클릭 한 번이 가족들에게 위로가 됩니다. 함께 슬퍼하는 사회가 좋은 사회입니다.
	세월호 추모금론이요? 기가 찹니다.
	#00론 #명백한사기입니다
	#세월호_인간띠잇기_속보 [40신]
	4월 18일 #광화문 앞
	경찰, 차벽 흔드는 시민들 향해 물대포 쏴
	오후 9시 30분경 광화문 현판 아래에 시민들이 집회를 열었습니다. 이외에 광화문 일대 곳곳에서 산발적으로 경찰과 충돌이 있는 것으로 알려지고 있습니다.
	한편, 범국민대회를 주최한 416연대(국민대책회의 등 포함)는 현재 8000여 명의 시민이 광화문에 있고, 연행자가 최소 55명 이상이라고 밝혔습니다. 경찰은 차벽을 흔드는 시민들에게 물대포를 계속 쏘고 있습니다.
	#세월호_인간띠잇기 참가자분들은_현장_상황을_댓글로_올려주세요. 그리고 #세월호_인간띠잇기_속보 #공유 해주세요. 세월호 유가족에게 큰힘이 됩니다. 여러분이 오마이뉴스 #현장 #시민기자 가 돼 주세요! 여러분이 미디어입니다.
	세월호 1주기 #궁금한이야기Y
	여전히 '4월 16일'을 기억하며 살아가는 사람들
	실종자 가족이 바라는 단 한 가지는
	시신이라도 찾아 '유가족'이 되는 것이라고 합니다.
	이들의 작은 소망은 언제쯤 인양될 수 있을까요?
	4월 17일 금요일 밤 8시 55분
	#세월호_잊지않겠습니다 #RememberSEWOL
	세월호 참사 이후 남겨진 과제들을 점검하고 우리 사회에 만연한 안전불감증을 해소할 수 있는 근본적 대책을 모색하는 시간! 【 #세월호 1주기 특집 】밤 10시 1TV. https://youtu.be/r2uqhG5n1Yo
	올해 첫 물대포인가요? 현재 광화문광장 앞 현장입니다.
	#세월호_광화문_현장
	#세월호_인간띠잇기_속보 [39신]
	4월 18일 #광화문 앞
	국제엠네스티 "경찰의 최루액 살포 국제기준 위반" 비판
	국제엠네스티가 한국 경찰의 세월호 참사 1주기 시위 집압에 대해 "세월호 유가족에 최루액 살포는 국제 기준 위반"이라며 "희생자와 유가족 모두에 대한 모욕적 처사"라고 비판했습니다.
	한편, 오마이뉴스 페이지에 댓글 등으로 전해주신 현장 사진을 함께 전합니다. Kiyoung Kim / 양형호 / Hyeman Jo / 김예지 / 오준승 / Jinhee Kim / 이성호 / 임복희 등이 보내주셨습니다. 감사합니다.
	#세월호_인간띠잇기 참가자분들은_현장_상황을_댓글로_올려주세요. 그리고 #세월호_인간띠잇기_속보 #공유 해주세요. 세월호 유가족에게 큰힘이 됩니다. 여러분이 오마이뉴스 #현장 #시민기자 가 돼 주세요! 여러분이 미디어입니다.
	현장영상] '세월호 인양' 예상 시뮬레이션
	세월호 1주기, 유가족에게까지 폭력을 가하는 경찰…
	이건 너무하잖아요???
	#세월호_인간띠잇기_속보 [30신]
	4월 18일 #세종문화회관 앞
	세월호특조위 시행령 철회와 세월호 인양을 촉구하는 시민들이 18일 오후 세월호참사 유가족이 농성중인 광화문광장으로 향하는 가운데, 세종문화회관앞에서 저지하는 경찰과 격렬하게 몸싸움을 벌이고 있다. 경찰은 캡사이신을 뿌리고 살수차로 물대포를 쏴 해산을 시도했지만 시민들의 기세를 막지 못했다.
	* 오마이뉴스 권우성 사진기자의 생생한 현장 사진입니다. 참으로 안타깝습니다. 슬픈 하루로 기록될 것입니다.
	#세월호_인간띠잇기 참가자분들은_현장_상황을_댓글로_올려주세요. 그리고 #세월호_인간띠잇기_속보 #공유 해주세요. 세월호 유가족에게 큰힘이 됩니다. 여러분이 오마이뉴스 #현장 #시민기자 가 돼 주세요! 여러분이 미디어입니다.
	이제는 주검을 안는 것이 꿈이 되어버린 실종자 가족들. 이들의 꿈은 언제쯤 이루어질 수 있을까?【 #추적60분 】< #세월호 실종자 가족…멈춰버린 1년> 밤 10시 25분 2TV
	#세월호_잊지않겠습니다 #RememberSEWOL
	"기억합니다, 아무 것도 못했던 그 날을"
	세월호 1주기. 잊지 말아야할 숫자들..
	<넘버스>로 기억합니다.
	경찰력을 낭비시키고 혼란을 야기시키는게 시위의 목적인가요?
	#꿀팁 #임태훈 #세월호1주년시위 #경찰
	#세월호_인간띠잇기_속보 [12신]
	4월 18일 #광화문 앞
	오후 3시 14분경 경찰이 세월호 유가족 김영오씨와 유경근씨를 연행했습니다. 사진은 버스에서 떨어지는 김영오씨와 사지가 들려 연행되는 모습입니다.
	#세월호_인간띠잇기 참가자분들은_현장_상황을_댓글로_올려주세요. 그리고 #세월호_인간띠잇기_속보 #공유 해주세요. 세월호 유가족에게 큰힘이 됩니다. 여러분이 오마이뉴스 #현장 #시민기자 가 돼 주세요! 여러분이 미디어입니다.
	이다운 군의 '사랑하는 그대여' - 신용재
	故 이다운군의 휴대폰에 남아있던 곡입니다.
	오늘은 세월호 1주년이 되는 날입니다..
	세월호를 잊지 마세요
	#세월호 #1주기 #속보61
	4월17일 새벽 0시50분 #종로 #YMCA
	경찰과 충돌은 추모제 이후 광화문 이동이 막히면서 시작되었습니다. 경찰은 광화문 일대를 원천 봉쇄했습니다.
	유가족들은 손에 꽃을 들고 광화문 분향소에 헌화하겠다는 뜻을 밝혔지만 경찰은 차벽을 열지 않았습니다. 길을 여는 충돌 과정에서 캡사이신을 뿌렸습니다.
	이명익 사진 기자가 종로 YMCA 쪽 충돌 과정에서 경찰이 캡사이신을 뿌린 순간을 포착했습니다. 종로 쪽 대치 상황은 종료되었습니다.
	현재는 광화문 현판 밑에서 유가족 40여명을 비롯한 시민들이 경찰과 대치하고 있습니다. 유가족들은 이곳 저곳 흩어진 상태에서 광화문 현판 쪽으로 이동하고 있습니다.
	--------
	#서울_추모제_참가자_분들은_현장_상황을_댓글로_올려주세요. 현장 업데이트 상황은 댓글로 달리고 있습니다. 댓글을 주목해주세요.
	#속보_공유하기를_클릭해주세요 함께 슬퍼하는 사회가 좋은 사회입니다.
	#시사IN #세월호 전체 기사 보기
	#세월호_인간띠잇기_속보 [41신]
	4월 18일 #정부서울청사 앞
	[생생영상4] 차벽 흔들면 물대포 응사
	오후 9시 30분경 정부서울청사 앞. 시민들이 차벽으로 설치된 경찰버스를 호스로 연결해 잡아당깁니다. 그러자 경찰이 바로 물대포 살포로 응수하네요.
	#세월호_인간띠잇기 참가자분들은_현장_상황을_댓글로_올려주세요. 그리고 #세월호_인간띠잇기_속보 #공유 해주세요. 세월호 유가족에게 큰힘이 됩니다. 여러분이 오마이뉴스 #현장 #시민기자 가 돼 주세요! 여러분이 미디어입니다.
	세월호 1주기 맞이한 안산 단원고 사진 31장
	http://huff.to/1CMJWm0 (더 많은 사진은 클릭)
	#세월호_인간띠잇기_속보 [18신]
	4월 18일 #광화문광장
	오후 4시 30분경 서울광장에서 열린 범국민대회가 중단됐고, 이곳에 참여한 2만 명의 시민들이 광화문광장으로 향하고 있습니다. 경찰이 세종대왕상 앞에서 막고 있기 때문에 충돌이 예상됩니다.
	광화문 앞 정부서울청사 앞에서는 유가족-시민들과 경찰이 몸싸움을 벌이고 있습니다. 박주민 변호사는 이 과정에서 시민 1명이 연행됐다고 합니다. 경찰은 바로 연좌농성 중인 세월호 유가족과 시민을 체포하겠다고 방송하고 있네요.
	#세월호_인간띠잇기 참가자분들은_현장_상황을_댓글로_올려주세요. 그리고 #세월호_인간띠잇기_속보 #공유 해주세요. 세월호 유가족에게 큰힘이 됩니다. 여러분이 오마이뉴스 #현장 #시민기자 가 돼 주세요! 여러분이 미디어입니다.
	#세월호 #1주기 #속보66
	4월17일 새벽 3시 #광화문 현판
	밤이 깊어갑니다. 날이 차갑습니다.
	엄마들은 담요 한 장으로 몸을 감싸고 아스팔트 위에 그대로 누웠습니다.
	김연희 기자가 보낸 이 사진을 보고, 저는 이 상황을 전달할 단어가, 문자가 떠오르지 않습니다.
	----
	#공유하기를_클릭해주세요 함께 슬퍼하는 사회가 좋은 사회입니다.
	#시사IN #세월호 전체 기사 보기
	47~~~포스트코리아
	우리가 세월호 304명을 기억하는 방법
	"지금 살아 있는 우리들 304명이 세월호 희생자 304명의 이름을 한 분 한 분 진심을 다해 부릅니다."
	http://huff.to/1CNsEFw
	by 세월호 모두의 이야기
	잊지 않겠습니다.
	세월호 유가족들과 아픔을 함께 하겠습니다.
	※4월 16일,17일 이틀간 세월호 추모기간으로 게시물 업로드가 중단됩니다.
	#세월호 #1주기 #속보36
	4월16일 오전11시45분
	그날 마지막 카톡
	----------
	#시사IN_무료_특별판_배포를_도와주세요. 오늘 저녁 서울광장에 열리는 추모제 때 특별판 배포를 도와줄 분들은 메시지나 이상곤 팀장(010-5244-7205)에게 직접 연락해 주세요.
	#시사IN_무료_특별판_전자책도 발행했습니다. 전자책 내려 받기 주소는 www.sisainlive.com/app.html 입니다.
	#세월호_나만의_추모_사진을 찍어 사연과 함께 댓글로 달아주세요. 해외에 있는 독자분들의 참여 기대합니다. 메시지가 너무 많아 이제부터는 댓글로 달아주세요. 댓글을 달면 유가족분들이 바로 볼 수 있습니다.
	#공유하기_클릭해주세요. 속보를 공유해주세요. 함께 슬퍼하는 사회가 좋은 사회입니다.
	#세월호_인간띠잇기_속보 [5신]
	4월 18일 #광화문 앞
	세월호 유가족 광화문 광장으로 이동중 경찰과 충돌. 이 과정에서 유가족 한 명이 쓰러졌고, 한 시민이 구급차를 불렀으나 경찰차벽 때문에 미대사관 앞에서 구급차가 움직이지 못하고 있다고 합니다. 이에 시민들이 경찰을 향해 크게 항의하고 있습니다.
	#세월호_인간띠잇기 참가자분들은_현장_상황을_댓글로_올려주세요. 그리고 #세월호_인간띠잇기_속보 #공유 해주세요. 세월호 유가족에게 큰힘이 됩니다. 여러분이 오마이뉴스 #현장 #시민기자 가 돼 주세요! 여러분이 미디어입니다.
	대학생들이 제작한
	세월호 참사 추모영상
	( 나 이거보고 울었다
	세월호 희생자들의 명복을 빕니다..
	죄송합니다
	세월호 캠페인 관련 EBS News 영상입니다.
	세월호 참사 희생자를 애도하며 유가족에게 진심어린 위로를 전합니다.
	세월호 침몰 희생자 단원고 故이보미 학생이 두 달전, 졸업식에서 학교 대표로 부르기 위해 연습했던 거위의 꿈 입니다.
	이보미 학생의 아버님께서는 정부의 보다 적극적인 수색작업이 이뤄지길 바라는 마음에서 노래를 공개한다고 하셨습니다.
	이보미 학생을 비롯한 세월호 희생자 아이들을 절대 잊지 않겠습니다.
	세월호 촛불시위 중 어떤 분이 입고 계셨던 티셔츠에서......
	구조를 하라니깐 구경을 하고
	지휘를 하라니깐 지랄을 하고
	보도를 하라니깐 오보를 하고
	조사를 하라니깐 조작을 하고
	조문을 하라니깐 연기를 하고
	사과를 하라니깐 대본을 읽고
	책임을 지라니깐 남탓을 하나
	하지를 않으려면 하야를 하라
	2014/5/11 '세월호 추모 공연 - 기다릴께'
	자주 부르고 있는 안녕바다의 '별빛이 내린다' 불렀습니다.
	사실 이 곡은 세린이와 저의 첫 거리 공연때 첫 곡으로 불렀었던 곡인데다 그 장소가 바로 오늘과 동일한 스타벅스 옆 광장이었습니다.
	참 앞뒤 없는 끼워 맞추기 였던거 같네요. 죄송합니다.
	이 영상을 올릴까 말까 잠깐 고민했으나 팔 부상에도 불구하고 영상을 찍어주신 최우영님께 감사하며 올립니다. 영상에 약간의 흔들림이 있지만 인생이 언제나 순탄하지는 않는 법 아니겠습니까. 그런 흔들림을 가끔 접하게 됨으로써 저희는 인생의 또 다른 모습을 느낄수 있고 그로부터 많은 가르침과 깨달음을 얻는다 생각합니다.
	사실 이 곡을 올릴까 말까 고민했던 진짜 이유는 후렴구 때문입니다. 후렴구에서 세린이와 제가 화음을 맞춰서 같이 노래를 부르는데, 세린이의 노래 욕심 때문일까요. 저보다 날숨을 2초 정도 더 길게 빼냄으로써 자신의 목소리를 사람들에게 각인시키려는 의도가 저의 귀에 들렸습니다.
	메인보컬로서 이것을 용납할것인가라는 자존심이 걸린 문제로 잠깐 갈등을 했으나, 여자친구도 없는 제가 무슨 권한으로 그를 막겠습니까.
	끝으로 영상을 찍어주신 최우영님께 다시 한번 감사의 말씀 드리며 아무쪼록 튼튼한 뼈의 결합을 기원하겠습니다.
	사실 오늘 제가 색다른 드립 스타일을 구사해보고 싶어서 진지한듯한 의식의 흐름기법을 사용해보았는데 혹시 불쾌감을 느끼셨다면 죄송합니다.
	내일은 부처님 오신 날! 저는 가톨릭 신자지만 오늘은 백양사에서 세월호 희생자들이 좋은 곳으로 갔기를 기원합니다.
	NBC가 로이터 통신 기사를 받아서 지난 24일 세월호 선원이 승객들이 배에 갇힌 채로 배를 버리라는 명령을 받았다는 발언을 보도했습니다. 누가 선원들에게 명령을 내렸는지 철저한 조사가 이루어지길 바랍니다. 기사원문이 전문 번역과 함께 소개됩니다. <뉴스프로>와 <진실의 길>에 가시면 읽으실 수 있습니다. 방문하셔서 추천, 댓글, 공유로 더 많은 분들이 읽으실 수 있도록 해주세요.
	아..ㅠㅠ
	배가 완전 침몰후 오후 6시 38분의 아이들의 동영상이랍니다.
	살아있었어요. 그 안에서 기도하고 있었어요.
	구해달라고요.
	이 쳐죽일 놈들아!
	신용재 - 사랑하는 그대여 M.V
	세월호 故이다운 군의 미완성곡을 완성시켜 불렀다네요
	박근혜 대통령 세월호 대국민담화
	박근혜 대통령의 세월호 대국민담화를 보고....
	http://blog.naver.com/crenche/220004695952
	진정성을 느꼈다.
	글쎄 진정성을 느끼지 않는 사람이 있다면 다시 한번 대국민담화를 보면 어떨까?
	이전투구나 이런 저런 의도 같은 것 내려놓고.....
	사과와 대책 발표 수준?
	솔직히 기대했던 수준을 뛰어넘었다.
	전쟁에 임하는 출사표?
	의지로 눈물로 자신을 던지는 비장함이라고나 할까......
	지금까지 그 어떤 개혁보다 파격적인 초유의 관료 개혁이라고나할까?
	과히 관료사회에 대한 전쟁 선포가 아닌가!
	게다가 바로 자신의 정권을 지탱하고 있는 우군인 호위세력, 실세들을 후려쳐 내야 하는....
	이런 싯점에서 걱정하고 우려할 것은
	진정성을 논하거나 대책의 강약이 아니다.
	이전투구, 반대를 위한 반대에 길들여진 정치꾼들의 비방, 악담도 물론 아니고....
	뿌리깊은 관피아들이 가만히 두고 보고만 있을 것인가?
	대통령 혼자서 버텨낼 수 있을까?
	대통령 주변의 인물들로 과연 대통령의 의지를 지켜낼 수 있을까?
	...........................중략.
	2014.05.20
	By Crenche- We create & change!
	우리는 혹시 지금 누군가를 왕따시키고 있지는 않나요?
	<우아한 거짓말>에서 천지는 친구들의 은따와 왕따로 설자리를 잃고 자살을 할 수밖에 없었습니다.
	천지는 친구의 생일파티에 늦게 와서 자장면을 먹는데 친구들은 모두 단체카톡으로 천지를 놀리고 비웃습니다.
	천지가 자살한 후 친구들은 모두 책임이 없다고 합니다. 하지만 과연 그럴까요? 모른 척하고 동조하고 방조했던 모습들에서 과연 책임이 없다고 할 수 있을까요?
	어제 세월호 촛불집회에서 새로운 사실을 알았습니다. 세월호 유가족들이 KBS 보도국장의 일로 청와대를 방문했고 밤을 새웠습니다. 하지만 불법해병대캠프로 숨진 공주모고등학생들의 유가족들을 150여일을 청와대 앞에서 시위를 하고 있다고 합니다. 우리는 어느새 잊고 지냈던 겁니다. 세월호 참사도 시간이 지난 후 잊고 지낸다면 또다시 그들은 천지처럼 외롭고 설자리를 잃게 될 것입니다.
	우리도 어느 순간 그 자리에 설지 알 수 없습니다. 이제는 관심을 잃지말고 사랑을 나눠야할 때입니다.
	세월호 유가족 진상규명 특검도입 서명운동 착수
	세월호 침몰 사고 20일째인 5일, 세월호 참사 희생자 실종자 유가족들이 실종자 수습과 사고 진상 규명을 요구하는 특별검사제와 청문회 도입을 위한 서명운동에 돌입했다.
	유가족들의 특검제 도입 요구는 지난 3일 조문객을 상대로 호소문을 나눠 주면서 시작됐으며, 이들은 이날부터 현재까지 3일재 침묵시위를 벌이고 있다
	세월호 촛불 집회. 서울시청 광장 앞.
	현재 상황.
	청계천 - 명동까지.
	단독콘서트에서 세월호 희생자 언급한 ZICO
	블락비 팬이었던 세월호 침몰 희생자 유 양의 소식을 듣고
	빈소에 손편지를 들고 찾아가 '소중한 팬을 잃었다'며 한시간 반 동안 울었다는 지코.
	후에, 세월호 참소로 연기되었던 콘서트에
	유 양을 특별 초대하여, 유양의 아버지가 영정을 안고 콘서트를 관람하셨다고 하네요.
	끊이지 않던 사건사고 속
	난 방패막이 없이 맨몸으로 버텼어
	화려한 수상 경력 That's nothing
	바로 당신들이 내가 3년간 받은 메달과 트로피
	어깨가 무거워도 이 짐 절대 못 놔
	사람은 저마다 자신의 십자가를 진다
	내 심박이 뛰는 한 휴식은 항상 금기사항
	PS. 혜원아 이 노래가 들리기를 빈다
	세월호 침몰사고로 인하여 제대로 꽃으로 피어나지도 못한 어린아이들!!!
	아이들이 꽃섬에서 아름다운 꽃으로 가득 피어나길....
	꽃사모 회원들과 지난해부터
	들에나가 야생화 씨앗받고서
	육묘장에 씨뿌려 키워서 옮겨
	이번에 꽃섬에다가 심었습니다. 쑥부쟁이와 구절초 종류로...
	세월호 사고보며 슬픔과 절망의
	시간보다는 이제는 희망과 또 다른 비극이 되풀이 되지않도록 세상의 변화를
	가져올 수 있도록 행동하고 싶습니다. 가을날에 아름다운 꽃섬으로 향기가 가득 넘쳐나는 야생화섬으로 변하도록 이곳에 오시는 모든분들이 희망의 메세지를 남겨주시길 바랍니다~
	이들의 죽음이 헛되이지 않도록 기억하고 아름다운 꽃으로 피어나도록 계속 가꾸겠습니다. 전망대에서
	바라보는 수평선 넘어 희망의 바다로 모두함께 보려 합니다.
	가을날에는 섬이름부터 아름다운 아랫꽃섬(하화도)
	으로 꼭 한번 놀러오세요!!!
	둘레길 주변 풍경이 너무나 좋습니다.
	(꽃섬만들기 활동등)
	어제 유스케보면서 울컥했던 2NE1 '컴백홈' 언플러그드 버전 (세월호 희생자들 생각나네요..)
	- 3분 12초 -
	노란리본 달고 위로해주는듯이 노래 부르는 2NE1....
	행정일일카페 "선비와 함께 춤을" 잠시 후 12시부터 개시합니다! 마니마니 와주세엿! 행정학과 선착순 100분에게는 엿도 드려엿! 카페 수익금 전액은 세월호 성금으로 쓰입니다.
	세월호 ㅡ할머니 감기
	세월호 참사에 마음 상하신 우리 주민 여러분
	모두 가슴이 아파 뉴스를 보기 어렵다는 분들이 많습니다.
	열열한 지지자이신 길 건너에 사시는 할머니께서 가파른 일교차와 세월호로 인해 속 상하셨는지 면역력이 떨어져 감기가 심하게 걸리셨네요.
	오늘 마스크 쓰시고 나오셔서 장난삼아 모른척 하였더니 뽀루퉁 해지셨습니다.
	나중에 손 잡아 드리고 감기 나아서 건강하셔야 세월호 애들 걱정도 할 수 있다고 충심어린 위로 해 드렸습니다.
	할머니 건강하시고 오래 행복하게 사십시요
	상인이가 드림
	인천공항 도착해서 처음 듣는 뉴스가,
	세월호 사건 시위 중 5명 연행.
	아 정말 씁쓸하다.
	멜버른 시내에서 우연히 만났던 시위 장면을 공유.
	분노에 찬 모습이 아닌 본인들이 하고싶은 말을 외치며 그 순간을 즐기는 시위대와 그들을 보호하는 경찰, 배려해주는 시민들. 그 분위기 틈속에서 대한민국 국민인 나는, 우리나라 생각나서 눈물 터뜨릴 뻔...
	@ 황금연휴!! 하지만~~@
	세월호 시신 수습도 다 못했는데!!!
	☞ 보람된 연휴되세요...()...~_~♥
	탐욕의 자본, 박근혜퇴진! 세월호 몰살에 분노하는 노동자행동 세번째 거제촛불집회
	<<15일 서강대, 가만히 있으라>> #가만히있으라
	서명운동과 침묵행진.
	세월호 대책위가 진상규명을 요구하는 서명운동을, 서강대 몇몇 학생들이 함께 하고 있습니다. <곤자가 플라자>에서 하고 있으니 꼭 가셔서 서명 해주시길 바래요 upset 이모티콘>_<
	12시 서강대 정문에서는 침묵 행진이 있었습니다.
	오늘은 행진을 하지 않고 자리를 지켰습니다. "가만히 있으라" 피켓과 국화를 들고 정문에 선 모습입니다.
	내일 16일 12시, 서강대 정문에서 침묵 행진이 이어집니다.
	세월호를 잊지 않는 더 많은 사람들과 함께 했으면 좋겠습니다-!
	( 김윤영 이가현 안녕 두 분? 제 페북인맥이 미천하여, 태그 감행을...)
	대금연주자 한충은 선생님이 함께 해 주신 1125차 수요시위, 세월호 희생자를 위한 추모곡에 이어 새야 새야 노래를 편곡하신 것을 연주해 주셨습니다. 너무나 훌륭한 연주를 음향 장비가 이렇게 좋지않은 길거리에서 이렇게 훌륭하게 연주해주시니 감동이 몇갑절 다가옵니다.
	대한문 앞- 가만히 있지 말아라!
	한국작가회의 추모문예제!!
	하늘에 바치는 작가들의 힘이
	세월호 진상규명과 국민들의 정당한 의문을 억누르는 무능한 정부에 대한 특단의 조치로 이어지기를 바랍니다!
	어린영혼까지 팔아 정치선동하는 _x000D_ 천주교 정의구현사제단과 카톨릭행동
	2014년 5월5일 덕수궁 대한문 앞에서
	세월호 희생자 추모미사를 빙자해서?
	박근혜 대통령 퇴진을 촉구하는 정치선동
	미사를 했다?
	4.19 혁명을 재현하자며 세월호 참사를
	정부타도의 기회로 ?천주교가 반역종교
	정치종교 친북종교 폭력선동 종교라는 ?
	오명을 받고 있는 현실이 개탄스럽고
	폭동 선동미사를 하는 모습을 보면서
	천주교인으로서 비애와 분통이 터진다
	이런 썩은 신부놈들의 옷을 언제 벗길까?
	팽목항에는 실종자 부모들의 간전한
	마음과 슬픔을 이용해 좌익세력들이
	계속해서 몰려들어 가족들을 두 번?
	울리고 있으며 참으로 가증스러운
	반국가적인 썩은 영혼들이다 ?
	JTBC는 손석희 사장의 검증되지 않은
	다이빙벨 이종인씨의 인터뷰 방송을
	내보내서 선동방송을 하고 종북세력은
	박근혜 대통령 퇴진을 요구하는 웃기는
	거리집회를 하고 있는 것이다?
	심지어 참사유가족 대표에 종북세력이
	포진되어 있어 시신 수습에 전념하고
	있는 정부의 방해를 하고 있는 현실이다
	정부는 초등대처에 미흡한 것을 인정하고
	사후 대책에 만전을 기해야 할 것이다
	우선 유병언 일가의 재산을 몰수해서
	유가족의 아픔을 덜어주고 이번 기회에
	악덕기업의 뿌리를 뽑아야 한다 ?
	그리고 관련공무원들을 철저히 조사해서
	일벌백계로 다스리며 잘못된 관행과
	비정상을 정상화로 하루빨리 돌리며
	정의구현사제단을 비롯한 반국가적인
	활동을 하는 썩은 종북세력들의 뿌리를
	찾아서 이번기회에 철저하게 끊어내며
	위기는 기회다 라는 말처럼 세월호
	참사를 계기로 남북대치의 준전시국에서
	무사안일에 빠져있는 관료들과 공무원들에
	혁명적인 개혁을 하고 국민들의 정신도
	새마을운동과 같은 새정신 국민의식 운동을
	전개해서 썩고 병든 부분을 찾아내 완전히
	도려내 법과 원칙이 통하는 선진의식의
	자랑스런 대한민국을 만든는데 온 힘을
	기울여 할 것이다 ?애국 !!
	사단법인 새마음실천중앙회장 김욱주 올림
	세모그룹 제품을 알려드려요.
	사이비 구원파집단의 자금원이고 우리 세월호 희생자의 피로 얼룩진 제품들입니다. 반드시 철퇴를 가해야합니다
	드보브에갈레- 초코렛집
	다이아앤골드
	몬테 크리스토 - 레스토랑
	사보루 스시 - 일식 당
	킴앤존슨 서점, 문진미디어 - 아이들 영어책 전문
	청초밭 우유, 다이아앤골드 우유, 두부 - 청초밭영농조합법인. 온나라유통
	노른자쇼핑 - 동네 마트
	다판다 - 다이소 같은 곳
	온나라 - 자동차부품 제조업체
	온지구 - 자동차 부품(SUV등에 사용되는 쿼터 글래스는 시장점유율 50%, 스포일러, 범퍼가드, 사이드미러, LED램프 등)
	신안염전 - 게랑드 소금
	대구 영진전문대 칠곡영어마을도 구원파
	널리 퍼트려주세요..
	도의적 책임을 져야하는 회사 회피하네요.
	잊혀진 혁명과 죽음, 잊혀져 갈 또는 이제 잊으라 하시는 세월호 참사와 억울한 죽음을 기억하며...
	[시론] 원평 구미란과 기억투쟁
	1894년, 논산 황화대 전투에서 패배한 전봉준과 3천명의 농민군들은 11월 19일 전주로 돌아왔다. 금강을 넘어 경복궁을 침탈하고 청일전쟁을 일으켜 아시아의 패권을 잡겠다고 나선 일본에 맞서 반부패, 반봉건, 반외세의 새 세상을 세우려 했던 농민군의 꿈은 무너져가고 있었다. 전라감영 선화당에서 며칠을 머문 전봉준 등은 23일 금구 원평으로 다시 후퇴했다.
	관군과 일본군은 농민군을 끝까지 추적하여 훗날 저항의 뿌리를 뽑겠다고 나섰다. 선봉장 이규태, 장위영군을 이끈 이두황과 교도군, 그리고 일본의 남소사랑(南小四郞) 소좌가 이끄는 일본군까지 모두 전주에 모여 원평으로 밀려난 농민군을 추격했다. 금구 원평은 사실상 전봉준의 근거지였다. 전봉준의 동지이자 실질적 후견인이었던 김덕명장군이 이곳에서 동학농민군을 후원했고, 집강소 통치기에는 전봉준이 이곳에 머무르기도 했다. 또 1차 농민전쟁 당시 전주성 입성을 앞두고 왕이 직접 보낸 사자를 목 베어 돌아올 수 없는 혁명의 길로 접어든 곳도 이곳이었다.
	11월 25일, 바로 그곳에서 전봉준이 이끄는 마지막 농민군과 조일 연합군은 운명적으로 만났다. 농민군은 산 위에 진을 치고 일본군과 관군은 원평천을 건너 벌판에 포진했다. 오전 9시부터 양측은 접전을 벌였다. 산위의 농민군이 지형상 유리한 위치를 점했음에도 일본군과 관군의 월등한 화력을 농민군은 견뎌낼 수 없었다. 마침내 오후 4시가 지나면서 장위영 대관 최영학이 돌격대를 이끌고 산위로 올라가 농민군과 접전을 벌여 37명을 사살했다. 이곳에서 패한 전봉준은 다시 태인으로 물러나 이틀 후인 11월 27일 마지막 전투를 벌이고 군대를 해산했다.
	전봉준과 농민군이 치른 원평전투와 태인전투는 동학농민혁명 사상 가장 비극적인 기억으로 남아있다. 원평 구미란의 산위에서 진을 치고 밤새 관군과 일본군을 기다리던 농민군은 누구였을까. 그들은 그때 어떤 심정으로 그 전투를 치러냈을까. 아마도 원평 구미란 전투에 임했던 농민군들은 그 누구도 이 전쟁이 승리로 끝나리라고 생각하지 않았을 것이다. 이미 공주 우금치에서 관군과 일본군의 막강한 화력을 실감했고 거듭되는 패전을 겪으면서 그들의 목숨을 보전할 가능성은 거의 없다는 사실도 너무도 잘 알고 있었을 것이다.
	그럼에도, 동학농민혁명의 농민군들은 원평과 태인에서 용맹하게 싸웠고 죽어갔다. 원평 구미란에서 죽어간 농민군은 관군측 기록만으로도 37명이었다. 원평 구미란에는 지금도 그 당시 전투에서 죽어간 농민군들의 유골이 곳곳에 묻혀 있다. 동학농민혁명 2주갑을 맞은 지금 그곳은 120년전 그 모습 그대로 방치되어 있다. 다만, 작은 표지판 하나가 겨우 서 있을 뿐이다. 우리가 동학농민혁명으로부터 배우고, 그 역사로부터 빚을 지고 있다면 마땅히 원평 구미란 현장은 좀 더 분명하게 기념되어야 한다. 살을 에는 추위를 견디며 산 위에서 마지막이 될지도 모르는 전투를 기다린 농민군들의 격렬한 심정을 한 번만이라도 돌아본다면 우리는 이곳을 그대로 두어서는 안 된다.
	참담하게 갑오년의 봄날이 가고 있다. 잔인한 4월이었고 그 고통은 지금도 계속되고 있다. 우리에게 갑오년이 새삼스러웠던 까닭은 올해가 동학농민혁명 2주갑이 되는 해이기 때문이었다. 120년전 우리의 선조들이 무능하고 부패한 정권에 맞서 일어섰고, 그 기치는 단순히 반정부를 넘어 반봉건과 반외세의 국가적, 민족적 과제로 이어졌다. 세월호 참사를 빚은 정경유착의 부패와 사고에 대응하는 권력의 무능함이란 120년의 시간을 넘어 지금도 끈질기게 반복되고, 그 희생과 고통은 그대로 민중들의 몫으로 남겨져있다.
	역사는 그래서 소중하고 귀하게 다루어져야 한다. 120년전 수많은 민중들이 부패한 정부와 싸우고 외세에 저항하면서 이름도 남기지 못하고 죽어갔을 때 그 역사로부터 우리는 훨씬 더 많은 것을 배웠어야 했다. 한 사건을 회상하고 기념하는 것은 단순히 의례가 아니다. 그 사건을 통해 오늘 우리가 얻어야 할 교훈을 되찾고 우리가 가는 길이 옳은가를 더듬어 보는 것이 그 진정한 의미다. 그래서 기념사업은 우리의 기억을 끊임없이 되새기는 기억투쟁의 현장이다. 원평의 구미란은 우리에게 동학농민혁명의 가장 절절한 순간을 기억하게 해주는 장소여야 한다. 세월호 참사를 우리가 영원히 잊지 말아야 하는 이유와 같은 것이다.
	죄송합니다. 저는 노란 리본 별로 좋아하지 않습니다. 노란 리본 다신 분들의 생각 충분히 존중하고 순수하면서도 아름답습니다. 그냥 제 개인 취향이라고 생각해주셨으면 좋겠습니다.
	주변분들 아시다시피 저는 늘 "So what?" 이니깐요~ 그렇게 생겨 먹은 냉정하면서도 아둔한 사람입니다.
	상당한 기간 동안 세월호 아이들에게 영문 모를 미안함 때문에 슬픔 속에 있었고 제 안에 답을 찾지 못해 헤맸습니다. 공황 상태였습니다.
	어느 날 남산을 걷다 복잡한 생각에 머리가 참 어질어질 하더군요. 남산에서 내려오다 회사 바로 코앞 꽃밭에 소실 적 좋아했던 시 한구절 있었습니다. 그리고 활짝 웃었지요.
	저는 참 우둔한 사람 같습니다. 제 답은 제 안에 있었습니다.
	평생 마주쳐 보지도 못한 세월호 아이들에게 제가 한마디 해주고 싶은 말은
	이 흔하디 흔한~ 그 누구라도 한번쯤은 읽었을 법한 꽃밭에서 본 이 시 한구절로 남깁니다.
	죽는 날까지 하늘을 우러러
	한 점 부끄럼이 없기를,
	잎새에 이는 바람에도
	나는 괴로워했다.
	별을 노래하는 마음으로
	모든 죽어 가는 것을 사랑해야지.
	그리고 나한테 주어진 길을
	걸어가야겠다.
	오늘 밤에도 별이 바람에 스치운다.
	여러분
	활기찬 하루 보내고 계십니까?^^
	경상북도 선거관리위원회가 준비한 ‘정책선거 실천 협약식’에 참석하였습니다.
	“세월호 침몰” 참사는 부조리와 낡은 관행의 지속이 빚은 필연적 사건이었습니다.
	이쁜 우리 아이들이 즐겁게 웃으며 떠난 수학여행이 다시는 돌아오지 못하는 마지막 길이 되었습니다.
	아직도 그 슬픔의 충격이 가슴을 미어지게 합니다.
	저는 '변화와 혁신'에 중점을 둔 젊은 정책을 펼치고자 경상북도교육감 후보로 출마하였습니다.
	이번 6.4 경상북도교육감 선거는 금전선거, 흑색선전이 아니라 정책과 공약이 중심이 된 인물과 정책의 선거가 되어야 합니다.
	경북은 왕따, 학교폭력, 청소년 문제로 인해 매년 학업을 중단하는 학생이 2천 6백여명이라는 발표가 있고 자살율도 높습니다.
	이제 낡은 관행의 구태의연한 교육이 아니라 우리 아이들의 안전이 최우선이 되고, 아이들이 안심하고 즐겁게 공부 잘 하도록 하는 학교, 아이들이 행복해지는 학교로 경북의 교육을 새롭게 세우겠습니다.
	약속드립니다!
	저 안상섭 경상북도교육감 (예비)후보는 깨끗하고 공명정대한 정책선거로 학생, 학부모님, 선생님 그리고 경상북도 도민 모두가 행복할 수 있는 '변화와 혁신의 젊은 교육'을 만들겠습니다.
	감사합니다!!!
	<버스44>는 2001년에 중국에서 실화를 바탕으로만들어진 11분 짜리 단편 영화다.
	2001년 제58회 베니스영화제 심사위원대상을 비롯해 국제영화제에서 많은 상을 받았던 작품으로 데이얀 엉(伍仕賢) 감독을 국제적 스타 반열에 올려 놓았으며 부산국제영화제 등을 통해 한국에도 소개된 바 있다.
	이 영화의 내용이 최근 세월호와 관련하여 <어느 버스기사 이야기>라는 제목으로 인터넷과 사회관 계망서비스(SNS)를 통해 급속히 확산되고 있다.
	<줄거리>
	한적한 시골에서 한 남성이 두시간의 기다림 끝에 44번 버스에 오르게 된다. 버스를 타기까지 2시간이 걸렸다며 웃으며 인사를 건내는 남성. 상당히 귀여운 미모의 여성 버스 운전수에게 "담배 펴도 되냐"는 질문과 함께 이런 저런 말을 건낸다. 그런 그에게 그녀는 "자리에 가 앉으라"고 단호하게 말을 건낸다.
	버스는 다시 멈추고 이번에는 두 명의 남성이 버스에 오른다. 그러나 이 둘은 강도로 승객들로부터 금품을 갈취한다. 무력한 승객들은 순순히 강도들에게 돈을 내놓을 수밖에 없었고, 강도들은 금품으로 만족치 못하고 버스 운전사인 여자 주인공을 밖으로 끌고 나가 강간한다.
	울부짖는 그녀를 버스 창가 너머로 바라만 보는 승객들은 너무나 무기력하다. 20명 남짓한 그들 모두 그녀의 일을 나몰라라 하고 있을 때 남자 주인공 혼자 버스 밖으로 나가 그녀를 구하려 한다. 버스 안의 그들은 모두 그가 어떻게 하는지 보기 위해 창가로 몰려만 들뿐 버스 밖으로 나와 도우려는 마음은 없다.
	운전수를 돕기 위해 버스 밖으로 뛰쳐 나갔던 남자는 결국 다리에 칼을 맞고 쓰러졌고 결국 그녀는 강도들에게 범해진 후 쓸쓸히 버스로 돌아와 승객들을 경멸의 눈으로 쳐다본다.
	버스 안에서 그 만행을 지켜만 본 승객들은 그녀를 머쓱하니 쳐다만 볼 뿐.
	그 때 부상을 당한 남자주인공이 구해주지 못해 미안하다며 버스에 오르려 하자 운전수는 버스 문을 닫아 걸고 창문 밖으로 남자의 짐을 던져 버린다.
	황당해 하는 하는 남자는 "나 혼자 당신을 구하려 했는데, 나에게 왜 이러냐"고 묻지만 버스는 그대로 떠나 버린다.
	홀로 남은 남자는 다친 몸을 이끌고 어렵게 다른 차에 편승하게 된다.
	얼마 후 그는 참혹한 교통사고 현장을 목격 한다. 바로 그가 탔던 44번 시외버스가 절벽 아래로 추락한 것이다
	경찰은 탑승자 전원이 사망했다고 전한다. 여성 운전사가 그만 내려놓고 모두 저승으로 데려간 셈이다.
	모두들 방관할 때 자신을 도우려 했던 그남자에게 버스기사는 은혜를 갚은 것이다.
	~~~~~~~~~~~~~~~
	침묵!
	방관!
	무관심!
	불의를 보고도 무책임한 모습으로 방관한
	버스 안 승객들의 모습이 세월호 참사를
	대처하는 무능력한 정부와 애써 현실을 부정하려는 이들의 모습과 오버랩되어
	새삼 다시 이 영화가 주목 받고 있다.
	모두가 방관할 때
	모두는 침묵의 살인자이며 공범이다.
	나만 아니면 된다는 생각
	아무도 나서지 않는다면 결국 모두가 비극을 맞게 된다.
	나는 버스 안 승객인가?
	이 영화를 보면서 두가지가 떠오른다
	하나는 성서에 나오는 <착한 사마리아인>의 이야기
	다른 하나는 고 김대중 대통령께서 남기신 말씀
	“민주주의는 싸우는 자, 지키는 자의 것이다. 싸우지도 않고 지키지도 않고 하늘에서 감이 떨어지길 기다려선 안된다. 민주주의를 지키기 위해 우리 각자가 해야 할 일이 하려고 하면 너무 많다. 하다못해 담벼락을 쳐다보고 욕을 할 수도 있다!”
	영화 <버스44>11분
	세월호 침몰 사고 단원고 희생자 유가족들이 안산 화랑유원지 정부 합동분향소 앞에서 분향소를 찾은 추모객들에게 '저희 아이를 보러 여기까지 와주셔서 감사합니다'라는 호소문을 배포했다.
	다음은 호소문 전문이다.
	저희는 이번 세월호 침몰 사고로 아이를 잃은 유가족입니다.
	저희는 그나마 아이의 시신이라도 안아보고 보냈지만 아직도 아이를 만나게 해달라고 비통한 울음으로 진도에서 기다리는 분들을 위해 먼저 기도 부탁드립니다.
	또한 함께 희생당한 승무원들과 교사들, 아르바이트생, 일반인 승객들에게도 조의를 표하며 저희의 애절한 마음이 전달되기를 바랍니다.
	사고로 아이를 잃고 경황이 없는 중에 전국민 장례축제처럼 전국 분향소 설치에 이런저런 햇빛 대안을 내놓고 생색을 내는 사고대책본부 및 관할정부들의 행태에 엄청난 사기극을 보는 것 같아 자식 잃은 슬픔만을 나눌 수 있는 처지가 못됩니다.
	사고 첫날부터 구조할 수 있음에도 안하고, 회의만 하고 브리핑만 하고 사진만 찍어대는 이 정부를 저희는 믿고 기다렸습니다.
	당시의 언론은 최선의 구조라고 했습니다.
	현장에 저희 부모들이 두 눈 뜨고 보고 있었지만 아무것도 안했습니다. 내 가족을 위해 일하러 나가고 꼬박꼬박 세금 내고 정부를 믿고 있던 저희는 무력한 서민입니다.
	자식을 잃은 엄청난 슬픔과 희생을 안겨주고 졸지에 유족이 된 저희들에게 심리지원이니, 생활안정대책이니 언론에 유포하고 국민들의 마음을 잡으려는 이들은 나머지 애들을 수습하는 것은 뒷전이 되어버렸네요.
	아직 못찾은 시신도 있는데 …
	오히려 유족끼리 위로하며, 진실왜곡에 분노하는 국민들과 자원봉사자들에게 미안하게 합니다.
	동영상 속의 내 천진한 아이들
	“엄마아빠 사랑해요. 내 동생 어떡하지?”
	“야~헬리콥터 보인다”
	가만있으라는 방송에 천진하게 “네”라고 대답하며 오히려 선생님을 걱정했던 내 새끼들!
	저희는 동영상을 보며 피가 거꾸로 솟는 고통을 느꼈습니다.
	아직도 믿어지지 않습니다. 여러분 저희는 궁금합니다.
	암초니 뭐니 하더니 선장을 제물로 내세우고, 과적이 문제라고 하시는데 대체 무엇 때문에 어른들을 믿고 기다리던 아이들을 구조하지 않고 카메라만 들이대고 언론플레이만 하셨는지…
	그 아이들을 버려두고 탈출해서 나타나지 않는 선생과 길 잃은 학부모들에게 대안이나 위로조차 하지 않는 단원고 교직원들…
	방송에는 학교 정상화를 얘기하는데 저희는 아침마다 건강하게 등교하는 아이들을 보며 비통하고 부러운 심정입니다.
	재학중인 아이들도 저희 아이들입니다. 저희는 아직도 학부모입니다.
	그러나 자신의 고유업무를 망각하고 책임회피만 하는 교직원들에게 남은 아이들을 맡겨두는 것도 용서할 수는 없습니다.
	단지 제 아이들이 하늘에서나마 다 같이 활짝 웃을 수 있도록 사고진상 규명해주세요.
	그럴 수 있도록 여러분들이 힘을 실어주세요. 믿을 수 있는 분들의 특검을 요구합니다.
	저희는 시위하는 것이 아닙니다.
	이 땅의 국민으로서 내 새끼를 잃은 유족으로서 당연히 요구할 수 있는 권리입니다.
	마지막으로 저희 아이들을 찾아주셔서 감사드리며, 우리 아이들의 천진한 얼굴 하나하나 꼭 기억해 주십시오.
	2014.5.3 단원고 세월호 희생자 유가족 일동
	●기사보기 : http://www.vop.co.kr/A00000751110.html
	●공유하기·좋아요를 눌러 페친들에게 전해주세요
	●민중의소리 유튜브 : http://goo.gl/9LDRwj
	●민중의소리 어플 : http://goo.gl/b3FlEp
	[오마이TV] 서울 청계광장에서 열리는 세월호 침몰사고 희생자 추모를 위한 국민촛불집회를 생중계하고 있습니다. 많은 시청 바랍니다. http://omn.kr/82q0
	별 일도 아닌데 기사와 사진이 나와서 무척 쑥스럽게 됐습니다.
	세월호 희생자 유족분들을 위해 애쓰고 있는 변호사들이 많습니다. 그 분들의 수고에 비하면 제가 하는 일은 사소한 것입니다.
	여하튼 오늘 많은 분들이 격려해주셨는데 깊이 감사드립니다.
	그리고 저는 이렇게 권위적인 인상이 아닙니다. ^^
	세월호 희생자 단원고 2학년3반 고 김시연 양의 추모 영상입니다.
	함께 기억해 주시고 잊지 말아주세요
	세월호 첫 재판
	2014년 4월 16일 그로부터 50일이 지난 6월 4일 오늘.
	172명의 구조자와 288명의 사망자 그리고 16명의 실종자들을 낳은 '세월호 사건'
	우송고등학교 페이지도 차디 찬 바다 속에서 아직까지도 나오지 못한 16명의 실종자들이 하루 빨리 가족들의, 친구들의 곁으로 돌아오길 바랍니다.
	이 동영상은 우송고등학교 방송부에서 세월호 희생자들을 추모하는 마음을 담아 제작한 동영상입니다. 우송고등학교 학생들의 마음이 세월호 희생자들에게 닿기를.
	♥서울풍류&가곡전수관 개관기념 및 세월호 추모공연
	★공연명/ 풍류&가곡
	(마음이 흐르고,마음이 있네)
	★공연일시/2014. 6. 23. 월. 7시 공연
	★공연장소/인덕대학교 은봉홀
	(서울 노원구 월계역 3번 출구 도보10분거리/지하철 1호선)
	★이번공연은 비회원 「전석 초대」 무료 공연으로 공연 당일 자율적인 후원금 모금전액은 세월호 유족들께 기부금으로 전달하고자 합니다
	#공연내용
	*사회.낭독/원애리(문화기획가)
	1부 【풍류, 마음을 다스리다】
	1.천년만세_정악합주
	2.여창가곡_평롱
	3.남창가곡_언락
	4.한량무
	5.대금산조
	2부 【문학, 노래와 소리가 되다】
	6.평시조 합창(인덕대학교 제자들)
	7.경제 지름시조_바람도 쉬여를 넘고
	8.판소리형제의 단가 '사철가'
	9.한승호 바디 '적벽가' 중 한대목
	3부 【세월호, 희생자를 추모하며 풍류로 하나 되다】
	10.해금 선율위의 멍석 김문태의 현대서예 시연
	(미안하다, 연두빛 생명이여)
	11.현대음악가 김남국의 '쟁'단
	(신달자 시인의 세월호 추모시)
	홍보 이사_김국권
	진행 총괄_표광배
	영상 촬영_김형대
	예술 감독_김남국
	주최.주관_한국시가인정가협회
	기획.의상_전통&미래
	후원_한국문화예술위원회
	인덕대학교
	문화복지나눔협동조합
	한국디아스포라방송KDBi
	*가곡천사, 가곡세상
	[노컷뉴스] 박영선 원내대표, 안산서 제종길 후보 지원
	정동영, 천정배, 노웅래 총장 등 잇따라 안산 방문
	박영선 새정치민주연합 원내대표가 2일 제종길 안산시장 후보 지원을 위해 안산을 전격 방문, 지지를 호소했다.
	새정치연합 지도부는 세월호 참사 진원지 안산에서부터 무능하고 무책임한 정부를 심판해야 한다며 제종길 안산시장 후보 지원사격에 나섰다.
	박영선 대표는 이날 제종길 후보와 함께 상록구 본오동 상가밀집지역을 방문, 시민들에게 제종길 후보의 지지를 호소했다.
	박영선 대표는 시민들에게 "세월호의 제대로 된 진상규명을 위해선 제종길 후보가 안산시장으로 꼭 당선돼야 한다"며 "시민여러분들께서 제종길 후보를 당선시켜 달라"고 호소했다.
	제종길 안산시장 후보는 "박영선 대표께서 세월호 국정감사를 위해 고군분투하고 있다"며 "새정치연합의 세월호진상규명위원장으로 이번 지방선거에서 꼭 당선돼 세월호의 책임을 묻고 시민들의 아픔을 치유하겠다"고 말했다.
	제 후보는 이어 "시민들이 투표에 참여해 시장은 물론이고 도의원과 시의원까지 기호 2번 새정치민주연합 후보들을 당선시켜 무능한 정부에 대한 엄중한 심판을 해 달라"고 당부했다.
	세월호 참사로 희생된 안산 단원고 유니나 교사와 안중근 학생의 발인이 오늘 오전 엄수됐습니다.
	제자 19명을 구하고 배에서 탈출하지 못한 유 교사는 안산 고대병원에서 발인해 첫 부임지였던 단원고 곳곳을 돌아본 뒤 경기도 화성 효원납골공원에 안장됐습니다.
	평소 프로야구를 좋아했던 안중근 학생도 안산 군자장례식장에서 발인해 평택 서호추모공원 납골당에 안장됐습니다.
	1930년대 스페인 거장 루이스 부누엘의 황금시대의 인트로에 영감을 받아 만든
	다큐멘터리 작업 입니다. 시간 나실때 감상해 주시고 피드백 남겨주세요.
	지금 문래동 두들에서는 세월호 관련한 시국에 대한 작가들의 시선과 생각을 담은 작품들이 전시 중입니다. 문래동 오시면 꼭 놀러 와주시고 세월호 관련해서 지속적인 관심가져 주시길바랍니다.
	인간답게 살자는데 왜 그리 성화인지.....
	그럼 주말 잘보내시고~~즐~~
	'라온 퀸즈 퀸텟 창단 연주회'
	마지막 앵콜 곡으로 세월호 참사 희생자를 위한
	레미제라블 ost 중 ' Bring him home'을
	연주한 영상입니다.
	'라온 퀸즈 퀸텟'은 기존 클래식이란 장르에 국한되지 않고 performance 요소를 가미하여
	조금더 대중들이 클래식을 쉽고 즐겁게 들을수 있도록 연주하는 팀입니다.
	1인 시위 좋은데요.
	계란만 밖으로 빼달라 경찰이 부탁하고요.
	거부하니 경찰 20여명 이 여기저기서 나타나
	경계에 나서네요.
	계란 노이로제에 걸린 경찰.
	걱정마세요.
	우리는
	세월호 학살 공동 주범
	새누리당 후보의 패퇴를 바랄 뿐
	계란 폭탄 안던질 것이어요.
	계란 한판 때문에
	불볕 더위에 타는 목마름으로
	13시간
	그중 11시간은 서서
	2시간은 앉아서
	시위 해보시게나.
	그 마음이 무서운거지
	세월호 안에서 마지막으로 불렀을 이름
	엄마
	그 엄마의 마음이 무서운거겠지
	그 안에 쓰려진 글 귀
	박근혜 탄핵
	새누리당 해체
	그 주장이 무서운거겠지.
	하지만 너희들도 세월호 학살 공동 주범이 누구라는 걸 잘 알겠지요.
	<세월호를 기억하는 서강대 학생.동문.청소노동자.구성원의 공동 선언>
	세월호 참사 서강대 구성원 시국선언 - 다가오는 6월 10일 민주화 운동 기념일에 부쳐
	"우리는 세월호 사고를 결코 잊지 않을 것입니다."
	6월 5일 11시 반
	서강대 정문에서 270명의 목소리가 담긴 시국 선언을 발표하였습니다.
	찍은 사람 : 김이재
	기자회견 사회 : 김윤영
	참가자 : 이가현 Shina Kim 조현철 안성준 In-seong Hwang In-Gun Lee 이경하 정유희 김평강, 모르는 분 한 분^_ㅜ
	그리고 일일이 담을 순 없지만, 연명으로 함께 하신 <290명의 선언자들, 다섯 단체들>(6월6일 00:00시 기준)
	--
	보관용으로 올림다.
	천년을 이어온'풍류'문화로 우리 민족의 자긍심과 인성의 본질을 찾아 바로 세워 나갑시다
	<서울풍류 & 가곡전수관> 개관기념 및 세월호 희생자 추모 공연으로 가곡천사 후원자 여러분들과 공연 참석자들과 함께 세월호 진실규명 천만인 시민 서명운동에 공연 당일 동참하고자 합니다
	한국문화예술위원회를 통한 아름다운 기업의 지정기부 후원과 인덕대학교의 후원으로 한국시가인 정가협회가 2014 여름 정기공연을 준비하게 되었습니다
	말 하나 행동 하나가 참으로 조심스럽고 경제적으로도 어렵고 혼란스러운 시기입니다만 귀한 여러분들의 많은 관심과 사랑의 참여로 대한민국이 다시 일어설 수 있는 용기를 함께 나눌 수 있는 공연이 되기를 간절한 마음으로 소망합니다
	★공연일시/2014. 6. 23. 월. 7시 공연
	★공연장소/인덕대학교 은봉홀
	(서울 노원구 월계역 3번 출구 도보10분거리/지하철 1호선)
	★이번공연은 비회원 「전석 초대」 무료 공연으로 공연 당일 자율적인 후원금 모금전액은 세월호 유족들께 기부금으로 전달하고자 합니다
	#공연내용
	마음을 담아내는 풍류&가곡
	1부 【풍류, 마음을 다스리다】
	1.천년만세_정악합주
	2.여창가곡_평롱
	3.남창가곡_언락
	4.한량무
	5.대금산조
	2부 【문학,노래와 소리가 되다】
	6.평시조 합창(인덕대학교 제자들)
	7.경제 지름시조_바람도 쉬여를 넘고
	8.판소리형제의 단가 '사철가'
	9.한승호 바디 '적벽가' 중 한대목
	3부 【세월호 희생자를 추모하며
	시.서.화.악.가.무 풍류로 하나 되다】
	10.거문고와 가곡 선율위의 무예 시연
	11.해금 선율위의 멍석 김문태의 현대서예 시연
	(미안하다, 연두빛 생명이여)
	12.현대음악가 김남국의 '쟁'단
	(신달자 시인의 세월호 추모시 낭독과 더불어 노래하다)
	*가곡천사, 가곡세상
	미안합니다. 미안합니다.??
	세월호 참사 잊지 않겠습니다. ??
	냄비처럼 끓고 냄비처럼 식어버리는 한국사회의 세태 속에서 잊지 않겠습니다.
	이번 만큼은 절대 잊지 않겠습니다.
	이번 참사로 한국사회가 진심으로 반성하고 성숙할 수 있는 계기가 되었으면 합니다.
	미래의 큰 일꾼이 되었어야 할 단원고 친구들을 생각하면 슬픔에잠깁니다.??
	더군다나 제가 근무하고 있는 주식회사잡스의 본사가 안산시 단원구에 소재하고 있어 더 애틋하기만 합니다.??
	정확히 14년전 2000년 여름 이 즈음. 단원고 학생들과 같은 나이의 밀양 세종고 2학년 장종민.
	단원고 친구들을 보면서 마치 데자뷰처럼 부관훼리호에 타고 있었던 옛일이 떠올라 이따금 마음이 아파옵니다.??
	부관훼리호 같은 큰 배를 타 본 적이 없는 우리는 갑판에서 술래 잡으며 뛰어 놀고, 말타기하고 신나게 즐겼었다.
	세종고 축구부 친구들, 김봉실 체육선생님, 세종고 기숙사 친구들, 김종섭 일본어선생님과 함께 부산에서 시모노세키까지 부관훼리호를 타고 갔었습니다.
	그 당시 세종고 기숙사 친구들은 장학회의 지원으로 1인당 단 10만원의 돈으로 일본 한 고등학교와 교류를 하였습니다.
	만약에 내가 탔던 부관훼리호가 문제가 생겼다 생각하면 너무나 끔찍하고, 지금의 내가 없다고 생각하니 슬프지 않을 수 없었습니다.
	시모노세키 근교 히가시찌쿠시가꾸엔고교에 교류는 너무나 좋았고 좋은 추억으로 마음 속에 남아 있습니다. 그 학교에서 받은 기념수건을 아직도 기념으로 간직하고 있어 부관훼리호에서 친구들과 찍은 사진과 함께 올려봅니다.
	미안합니다. 미안합니다. 절대 잊지 않겠습니다.
	코스모스...
	(부제;미쳤군 미쳤어)
	(꽃말;조화[調和])
	http://blog.naver.com/ionic60/220021341029
	코스모스가 언제 피나요?
	유월요!!!
	미쳤군 미쳤어...
	절기를 잃어버린 코스모스가
	시도 때도 없이 왜 유월에 피나요?
	환경파괴로 인한 온난화 현상아닌가!!!
	미쳤군 미쳤어...
	지자제 선거투표율이 60%도 안된다던데?
	뭐라 찍을놈 없어 안했다고...
	그럼 자기 권리도 행사못하면서
	무슨 정권을 비난하노, 가만히 있든지!!!
	미쳤군 미쳤어...
	서울시장 출마한 사람이
	세월호 유가족앞에서는 눈물하나 안흘리고
	기자들 앞에서는 눈물 짰다는데?
	그렇게라도 언론플레이로 시장되고 싶었나보지...
	그러니 떨어지지...쯧쯧!!!
	미쳤군 미쳤어...
	지자제 선거시 인천시장 테레비토론서
	현역시장이 세월호참사는
	지자제 책임이 아닌 중앙정부 책임이라던데?
	세월호 사업장이 인천 아닌가...
	쯧쯧...그러니 떨어지지!!!
	미쳤군 미쳤어...
	세월호참사에 현역 경기도지사가
	완도는 경기도가 아니라 난 힘이 없다는데?
	그럼 완도는 왜갔노, 놀러간 것인가!!!
	미쳤군 미쳤어...
	세월호참사가 해경만 해체되면
	대책완료인듯 포장하던데?
	해경은 해양수산부 명령받는 기관아닌가!!!
	미쳤군 미쳤어...
	지자제 선거시 전 안전행정부장관이
	자긴 지금 현역이 아니라 책임없다던데?
	세월호 불량배를 인허가와
	검사승인한 시점은 현역시절 아닌가!!!
	미쳤군 미쳤어...
	절기를 잃어버린 코스모스도,
	지자제 선거시 무분별한 막말도,
	세월호참사시 한결같은 "남의탓" 타령도,
	실은 전부 "내탓" 아니었던가...
	미쳤군 미쳤어...
	내 탓이오,
	내 탓이오,
	내 큰탓이로소이다...
	조용히 외쳐봅니다...
	---세월호 참사와 지자제선거를 지켜보면서...한마디 "내탓입니다..."
	#NAME?
	2014 Daniel's Digilog Artworks(3925)
	Image Size 10,000 x 6,000 Pixels(171.7M) Resolution 300dpi, RGB Mode, JPEG Format.
	눈앞에 펼쳐지는 色은 전혀 믿을 것이 못 된다.
	특히 색을 다루는 화가의 입장에서 보면 빛의 반사에서 오는 색이란 단 한 번도 정지된 색깔이 없는, 그야말로 시시각각 변하는 것이 색이고 내 마음에 따라 시도 때도 없이 변하는 것이 색이다. 자식이 눈에 밟혀 가슴이 까맣게 타들어가는 세월호 참사의 부모 마음이 그렇고, 생이별을 한 부부의 정이 그렇고 망연자실 인생의 뒤안길에서 생명줄을 만지작 거리는 인생의 낙오자가 그렇듯 내 마음에 따라 같은 색도 달라 보이는 것이다.
	하늘이 노랗다는 것쯤은 누구나 한두 번 경험이 있을테지만 나는 실제로 바다가 까맣다고 느낀 적이 너무나 많다. 바닷가에 앉아 있어도 그 시퍼런 바다가 푸르다 못 해 까맣다거나 모든 것을 흡수해버릴 듯 한 괴력의 존재로 느낀 적이 한 두 번이 아니었다. 내 의지나 힘으로는 꼼짝달싹도 하지 않을 거대한 힘 같은 거. 상대적으로 자신이 너무나도 초라할 때 느끼는 바다색 말이다. 바닷가에 여러 사람이 앉아 있어도 누구는 비취색처럼 보이고 누구에게는 에메랄드 색으로 보일테고 누구는 코발트나 네이비블루로 보일 것이다. 그런가 하면 누구에게는 그레이로 보이기도 하고 누구는 헤어 나올 수 없는 검정의 늪에서 신음하기도 하는 것이다.
	화가가 공식을 외우면 수명이 끝장이다.
	하늘이나 바다는 파랗고 산은 녹색이고 꽃은 붉거나 노랗고....식으로 외워버리면 그림이 안 된다. 내재된 감정이 스며들 여지를 스스로 막아서는 꼴이 되기 때문이다. 자유로운 발상, 그리고 문학적인 연상이 자유롭게 유영하게 하려면 고정관념에서 탈피하지 않으면 안 된다. 이것은 비단 색에만 국한되는 것이 아닌, 형태를 일컫는 꼴도 마찬가지다. 그게 알아도 참 잘 안 되는 숙제이긴 하지만.....
	고려대 정경대 후문에 게시되었다고 합니다.
	<< 교수님에게 부치는 편지 >>
	― 6월 10일을 앞두고
	교수님들, 27년 전 87년 6월을 기억하십니까? 연세대학생 이한열이 최루탄을 맞았던 87년 6월을, 전국에서 몇천명이 시위를 하다 경찰서로 연행되던 87년 6월을, 그럼에도 계속해서 사람들이 쏟아져 나와 몇백만이 거리에서 만났던 87년 6월을 기억하십니까? 그저 평범하게 살아가든 사람들이 불의에 항거해 거리로 뛰쳐나왔던 87년 6월을 기억하십니까?
	내일, 당신들의 제자들이 다시 거리로 나갑니다. 우리들의 6월을 맞이하러 거리로 나갑니다. 87년 6월을 잊지 않기 위해서 거리로 나갑니다. 평범한 사람들이 만들어냈던 변화를 믿기에 거리로 나갑니다. 세월호 참사는 생명보다 이윤이 먼저인 이 사회와 그 전통이 만들어 낸 것이라 소리치러 나갑니다.
	청와대로 향합니다. 무참히 밟히고 깨지고 결국 경찰서로 잡혀갈 것입니다. 그래도 우리는 나갑니다. 세월호 참사의 모든 책임이 박근혜 대통령에게 있는 것은 아닙니다. 다만 많은 것들을 해결할 수 있는 최고 책임자가 이윤보다 생명이 먼저인 사회를 만들 의지가 없어 보이기에 우리는 그것에 항의하러 갑니다. 무모하다고요. 87년 6월의 그들도 무모하다는 이야기를 들었을 겁니다.
	아쉽게도 종강 수업은 듣지 못할 것 같습니다.
	― “가만히 있으라”는 사회에서 교수님들이 그만 가만히 있길 바라는 불손한 제자들 드림
	- 스카이_다이빙_소감문 -
	23년동안 육지에서 하늘만 바라봤었지
	하늘에서 육지를 바라본적은 없었는데..
	14,000feet (4267.2미터)하늘에서 보는 세상은
	지금까지 내 눈앞에 있던 좌절과 두려움은 아무것도 아니었다.
	살아온 날보다 살아갈 날이 더 많이 남았으니깐 포기 하지말고 후회 하지말자.
	가족이 있어 행복하고 친구들이 있어 든든하고 자기가 있어 삶의 원동력이다.
	근데 다시는 하고 싶지 않닼ㅋㅋㅋㅋㅋㅋㅋㅋㅋㅋㅋㅋ재밌따 즐겁다 행복하당
	공정호 버킷리스트 스카이다이빙 완료
	그리고 화면 첫장면에 가슴 양쪽에 달린 노란리본이 보이시죠?
	세월호 참사 42일이 지난 지금 저희 머리속에서 잊어가고 있습니다.
	다시한번 되새기자는 의미로 민망하지만 양쪽에 노란리본 빵빵
	아직 16명 실종자가 돌아오지 못한 상태입니다.
	16명이 돌아오는 그날까지 끝까지
	개념 있는 어린 벗들아
	학교 다닐 때 잘 가르치지도 못하고 번번히 혼내기만 했던 기억이 떠올라 이렇게 이름과 얼굴을 떠올리려니 한층 부끄럽기만 하다.
	내 덕은 아니겠다만 그래도 보란듯이 번듯하게 자라서 이 못난 사람을 선생이라고 찾기도 하고 가끔 소식도 전하는 것이 그게 내 삶의 즐거움이라는 걸 이제서야 깨달아 가는구나.
	삶의 한 가운데서건 변두리에서건 그래도 너희들의 푸념과 객기는 늘 내게 용기를 주니 이제는 오히려 내가 배우는구나. 아니 이제 진짜 내 오랜 친구 같다.
	세월이 흘러 결혼을 한 친구도 있고,
	군대에서 열심히 뺑이 치는 친구도 있고(군대말이니 이해하거라),
	번듯한 직장 잡아 사람 구실하는 친구도 있고,
	취업문에 들려고 바둥대는 친구도 있고,
	대학이 뭔지 재수삼수까지 해가며 아둥바둥하는 친구도 있고,
	코피 쏟아가며 학교 끝나자마자 학원으로 내닫는 친구도 있고,
	그렇게 힘들게 대학 가서도 알바해가며 간신히 등록금 마련하느라 허덕대는 친구도 있고,
	산업현장에서 열심히 땀흘리는 친구도 있고,
	슬프다고 술푸고 기쁘다고 술푸는 친구도 있고...
	더 많은 친구들이 있다만 총기가 흐려지는지 간신히 이 만큼이라도 기억을 해냈다.
	오늘은 지방선거일이다. 투표는 하였느냐? 이렇게 말하면 미안한데 나는 친구들만 할 때 세상을 바꿀 치기로 하루하루를 살았었다. 그래놓고 번듯하게 살지 못해 이런 각박한 세상으로 너희들을 내보내서 부끄러운 마음이 앞선다.
	'안녕 대자보'를 보며, 세월호 참사를 멍하니 지켜보며 이제 더는 미안해 하지 않고 싶었다. 그래서 다시 깨어나 세상을 치열하게 살겠노라 다짐도 하였고, 이런 마음으로 떠나간 벗들에게 편지도 쓰는 거다.
	투표하거라. 생애 첫 투표를 하던 날, 나는 석간신문 배달을 일찍 마치고 배달용 오토바이를 타고 전주에서 무주까지 두 시간을 달려 투표를 했었다. 그리고 이후에도 단 한 번의 투표를 마다한 적이 없었다.
	그래서 나아졌냐고 물으면 속시원히 그렇다고 대답은 못하겠다만 그래도 덜 미안한 마음으로 너희들 앞에 설 수 있었다.
	선거 때만 되면 경제를 들먹이는 사람들이 볼쌍사납다만 그래도 오늘은 나도 돈 이야기 좀 해야겠다.
	오늘의 투표 한 번이 돈의 가치로 얼마인 줄 아느냐? 무려 1,452만원이란다. 우리가 내는 세금을 총 유권자수로 나누면 이런 계산이 나온다.
	그러니 더욱 더 투표하거라." 그 놈이 그 놈이다"라고 말들 하지만 그래도 잘 찾아보면 그 놈들 중에 덜 나쁜 놈이 반드시 있다. 맘에 드는 놈이 없으면 덜 나쁜 놈이라도 뽑아 진짜 나쁜 놈은 가려내면 되는 거다. 그래도 못 찾겠으면 메시지를 주거라. 공부라 생각하고 같이 찾아보자.
	투표권이 없는 어린 친구들은 식구들 투표했는지 물어보고, 안 했다고 하면 투표장으로 가족들을 모시고 나서거라. 가서 사람의 가치에 당당히 투표하게 하거라.
	이것이 지난 날 잘 가르치지 못한 못난 선생의 마지막 가르침이라 여기고 어서 투표장으로 가거라. 가서 사람이 먼저다라고 외치며 당당히 투표하고 오너라.
	투표는 세상을 바꾸는 게 아니다. 나를 바꾸려는 눈물 겨운 노력이다. 이런 노력이 모아져야 세상도 바뀌는거다.
	투표했어요 라는 반가운 댓글 기다리련다. 그 친구들만 만나줄 거고 그렇게 만나야 반갑게 소주라도 한 잔 할란다.
	* 생각나는대로 태그를 했지만 빠진 친구들도 많은 것 같다. 빠졌다고 서운해 하지 말고 빠진 친구들은 댓글로라도 태그해서 꼭 투표할 수 있도록 서로 북돋아 주자.

## Sheet: face24_SurveyStandardVolume
															50			1
Entity Volume by Sentiment	positive	neutral	negative	mixed
	7	118	29	0
공유	0	12	0	0
광화문	0	11	0	0
#	0	7	0	0
서강대	0	6	1	0
안산	1	3	2	0
박근혜	1	3	2	0
경찰은	0	5	0	0
서울	0	4	0	0
정부서울청사	0	3	0	0
박영선	1	2	0	0
#정부서울청사	0	2	0	0
페이스북	0	2	0	0
경찰	1	1	0	0
종로	0	1	1	0

## Sheet: face2-4_Phrases
개수 : Phrase Mentions Sentiment +/-	Phrase Mentions Sentiment +/-							50			1
Phrase	negative	neutral	positive	총합계
간직하고			1	1
감사드리며		1		1
감사의			1	1
거장			1	1
걱정도	1			1
건강하게			1	1
건강하시고		1		1
격렬한	1			1
결혼을 한			1	1
공동		3		3
공황	1			1
교류는			1	1
교류를		1		1
귀한			1	1
기대합니다		1		1
깨달음을			1	1
꽃을			1	1
나몰라라		1		1
노래하는			1	1
눈물	3			3
다짐도		1		1
담배		1		1
당당히			2	2
대책		1		1
더불어			1	1
도의적 책임을		1		1
돕기			1	1
되찾고		1		1
뛰어넘었다			1	1
막강한		1		1
만전을		1		1
많은 관심과			1	1
맞이한			1	1
명복을 빕니다	1			1
모시고		1		1
무리한	1			1
무분별한	1			1
미래			1	1
미모의			1	1
미안한		1		1
미안해	2			2
미흡한	1			1
믿을			2	2
반가운			1	1
반갑게		1		1
반대를	1			1
방관한	1			1
방해를	1			1
버티고			1	1
병든	1			1
보전할			1	1
보호하는			1	1
부끄러운	1			1
부러운			1	1
부상을 당한	1			1
부정하려는		1		1
불쾌감을	1			1
비극이	1			1
사후		1		1
색다른		1		1
생각을 담은		1		1
생생한			2	2
설			1	1
세상을 바꾸는			1	1
세월이 흘러		1		1
세월호 참사	10			10
세월호 침몰	7			7
소개된		1		1
소중하고		1		1
솔직히		1		1
수상			1	1
숨진	1			1
슬픈	1			1
시신	2			2
시위		5		5
시위를	2			2
시작됐으며		1		1
신나게			1	1
심사위원대상을			1	1
심하게	1			1
싸우고		1		1
쓸쓸히	1			1
씁쓸하다		1		1
어렵고	1			1
어렵다는	1			1
억울한	1			1
영감을 받아			1	1
예술			1	1
욕을	1			1
용기를		2		2
용서할		1		1
우려할		1		1
우아한 거짓말		1		1
울었다	1			1
웃기는			1	1
웃을		1		1
월등한			1	1
위기는	1			1
위로	1			1
위로가		1		1
위로를			1	1
유리한 위치를			1	1
의문을	1			1
이루어질		1		1
이뤄지길		1		1
이어지기를			1	1
잃은	5			5
입성을		1		1
자랑스런		1		1
자리를 지켰습니다			1	1
자살한	1			1
잔인한	1			1
전쟁이	1			1
전투를	3			3
절절한			1	1
젊은		2		2
접전을 벌여		1		1
정상화를		1		1
정이			1	1
조속한		1		1
조의를 표하며	1			1
조화			1	1
존중하고			1	1
좋습니다			1	1
좋아했던		2		2
좋았고			1	1
좋을 것			1	1
죄송합니다	4			4
주목 받고 있다			1	1
죽는	1			1
죽어	1			1
죽음이		1		1
준비한		1		1
중점을 둔			1	1
즐겁게			3	3
즐겁다			1	1
즐기는		1		1
지원을 위해			1	1
지지를		2		2
지켜낼		1		1
진심어린			1	1
진심을			1	1
착한			1	1
참사가	1			1
참여해			1	1
초대			2	2
촛불시위	1			1
최고			1	1
최루탄을	1			1
최선의			1	1
추락한	1			1
추천		1		1
충돌	3			3
충돌이		2		2
친구			1	1
친구들이		2		2
큰 도움이			1	1
탄핵	1			1
통하는		1		1
퇴진을	1			1
퇴진을 요구하는	1			1
특집		1		1
패배한	1			1
팬을			1	1
펼쳐지는		1		1
항의시위를	1			1
해결할			1	1
해주세요		11		11
행복하게			1	1
행복할			1	1
향기가			1	1
화려한			1	1
훌륭하게			1	1
희망과			1	1
희생된	1			1
힘들게	1			1
총합계	85	77	73	235

## Sheet: face2-4_Entities
개수 : Entity Mentions Sentiment +/-	Entity Mentions Sentiment +/-							50			1
Entity	negative	neutral	positive	총합계
유		1		1
	29	118	7	154
24816		1		1
" 그 놈이 그 놈이다"		1		1
"So what ?"		1		1
"가만히 있으라"		1		1
"경찰의 최루액 살포 국제기준 위반"		1		1
"기억합니다 , 아무 것도 못했던 그 날을"		1		1
"나 혼자 당신을 구하려 했는데 , 나에게 왜 이러냐"		1		1
"남의탓"		1		1
"내탓"		1		1
"내탓입니다 . . ."		1		1
"담배 펴도 되냐"		1		1
"박영선 대표께서 세월호 국정감사를 위해 고군분투하고 있다"		1		1
"새정치연합의 세월호진상규명위원장으로 이번 지방선거에서 꼭 당선돼 세월호의 책임을 묻고 시민들의 아픔을 치유하겠다"		1		1
"선비와 함께 춤을"		1		1
"세월호 유가족에 최루액 살포는 국제 기준 위반"		1		1
"세월호의 제대로 된 진상규명을 위해선 제종길 후보가 안산시장으로 꼭 당선돼야 한다"		1		1
"시민들이 투표에 참여해 시장은 물론이고 도의원과 시의원까지 기호 2번 새정치민주연합 후보들을 당선시켜 무능한 정부에 대한 엄중한 심판을 해 달라"			1	1
"시민여러분들께서 제종길 후보를 당선시켜 달라"		1		1
"우리는 세월호 사고를 결코 잊지 않을 것입니다 ."		1		1
"자리에 가 앉으라"		1		1
"지금 살아 있는 우리들 304명이 세월호 희생자 304명의 이름을 한 분 한 분 진심을 다해 부릅니다 ."			1	1
"희생자와 유가족 모두에 대한 모욕적 처사"		1		1
#		7		7
#정부서울청사		2		2
*			1	1
“		1		1
“가만히 있으라”		1		1
“네”		1		1
“민주주의는 싸우는 자 , 지키는 자의 것이다 . 싸우지도 않고 지키지도 않고 하늘에서 감이 떨어지길 기다려선 안된다 . 민주주의를 지키기 위해 우리 각자가 해야 할 일이 하려고 하면 너무 많다 . 하다못해 담벼락을 쳐다보고 욕을 할 수도 있다 !”	1			1
“세월호 침몰”	1			1
“야~헬리콥터 보인다”		1		1
“엄마아빠 사랑해요 . 내 동생 어떡하지 ?”		1		1
2NE1		2		2
Digilog Artworks		1		1
JPEG		1		1
JTBC는		1		1
KBS		1		1
Kiyoung Kim / 양형호		1		1
NBC가 로이터 통신			1	1
RGB Mode		1		1
경기도		1		1
경상북도		1		1
경찰		1	1	2
경찰과		1		1
경찰은		5		5
경찰을	1			1
경찰이		2		2
고려대		1		1
공우영		1		1
공유		12		12
공정호		1		1
공주		1		1
광화문		11		11
구글		1		1
김대중		1		1
김연희		1		1
김영오	1			1
김종섭		1		1
남산에서		1		1
남소사랑		1		1
노웅래		1		1
노원구		2		2
논산	1			1
대구		1		1
대한민국		1		1
덕수궁		1		1
루이스 부누엘의			1	1
멜버른		1		1
밀양		1		1
박근혜	2	3	1	6
박영선		2	1	3
박주민		1		1
배가		1		1
부관훼리호에서			1	1
부산에서		1		1
블락비	1			1
산은		1		1
상록구		1		1
상태에서		1		1
상황은		1		1
새누리당		2		2
새정치연합	1			1
새정치연합의		1		1
서강대	1	6		7
서울		4		4
서울광장에		1		1
서울광장에서		1		1
서울시청		1		1
성신여대입구		1		1
소좌가		1		1
손석희		1		1
스타벅스		1		1
아시아의		1		1
안산	2	3	1	6
안산시		1		1
안중근	1	1		2
엄마들은		1		1
여하튼		1		1
월계역		2		2
유가족들은		1		1
유튜브		1		1
이가현 Shina Kim 조현철 안성준		1		1
이규태		1		1
이상곤		1		1
인천		1		1
일본		1		1
일본에	1			1
일본의		1		1
잊혀진		1		1
정동영		1		1
정부서울청사		3		3
제종길		1		1
종로	1	1		2
즐		1		1
질문과		1		1
천정배		1		1
청계광장에서		1		1
청계천		1		1
청와대	1			1
코앞		1		1
클릭		1		1
킴앤존슨		1		1
페이스북		2		2
평택		1		1
한승호		2		2
해양수산부		1		1
혜원아		1		1
화가의		1		1
화성		1		1
총합계	45	287	17	349

## Sheet: face2-4_Queries
개수 : Query Category Mentions Sentiment +/-	Query Category Mentions Sentiment +/-							50			1
Query Category	negative	neutral	positive	총합계
건강	2	1		3
교육	1	3	2	6
기술		3		3
대중 문화		5	2	7
사업		3		3
재해	7	1		8
정치	3	6		9
종교		1		1
총합계	13	23	4	40
