# Supplementary material for: Machine Learning-Based Data Mining Method for Sentiment Analysis of the Sewol Ferry Disaster's Effect on Social Stress
Source: Front Psychiatry. 2020 Dec 23;11:505673. doi: 10.3389/fpsyt.2020.505673 (PMC7785789; doi:10.3389/fpsyt.2020.505673)
Supplement: Supplementary file 1 [file Data_Sheet_1.ZIP › facebook/quarter/3.OctoberToDecmber .xlsx]

## Sheet: Sheet1
	신동천
	세월호 유가족 폭행사건 의문점이 드디어 기사화됬네
	출처 다음아고라
	둘째날 효과란게 있다. 두번째는 왠지 더 아쉽다. 이번 공연도 그랬던 것 같다. 심기가 불편했던지 배우들은 밥 먹다 싸우기 까지 했다. 하지만 약간의 실패도 괜찮다. 흔들리지 않고 피어나는 꽃은 없으니까.
	다이빙벨 메인예고편
	다이빙벨 핫정보는 < 다이빙벨 The Truth Shall Not Sink with Sewol > 이곳에서!
	[Live] 사랑 그 몹쓸 병..
	5월에 불렀던 사랑 그 몹쓸병이에요.
	세월호 추모 기념으로 jtbc에서 마련한 나눔음악회에 참여했었어요.
	저때 노란 리본을 챙겨갔어야 했는데 미처 챙겨가지를 못했네요.
	아직도 그 아쉬움이 진하게 남아있는 무대네요. 노란 리본..
	마지막 가성이 조금 흔들렸지만, 방송에서 라이브로 완창을 했다는것에 만족한 사랑 그 몹쓸병 입니다.
	다들 즐감이요 ^^
	그 공동체의
	선장이고
	선원이다...
	사도바울처럼.
	모두를 살릴수 있는...
	기도로 깨어있고
	예수님의 이름으로
	외치면....
	모두를 살릴수 있는
	선장이고 선원이다...
	침몰하는
	세월호 안에
	구원이 임하게
	할수 있다...
	.
	.
	유라굴로 광품/ 말씀
	우리는
	반드시 침몰할...
	나라는
	가정이라는
	공동체라는
	직장이라는
	교회라는
	나라라는
	지구라는
	우주라는
	이 세상이라는
	세월호의
	선장입니다.
	가슴에
	예수그리스도를 모신
	모두를 살릴수 있는
	선장입니다...
	외쳐야합니다.
	오직"예수그리스도"
	그이름의 능력을.
	나는 밖으로 나왔어도
	나는 살았어도.
	반드시 침몰하는.
	누군가의 가슴으로
	어떠한 공동체로
	어떠한 지역으로
	어떠한 나라로....
	내가 그들을
	살리고 나는
	그 배와 함께 침몰하더라도
	들어가야합니다....
	그들을 살리고 죽어도
	나는 살수 있는
	부활의 예수님이
	함께하시기 때문입니다...
	반드시
	저물어갈 이 하루
	인생의 세월
	예수그리스도만을
	의지하여.
	구원이 임하길
	소망합니다~
	나만 살뿐아니라.
	내가 살게된 방법을
	선포하길 소망합니다~
	그렇게 전도하고
	그렇게 선교하길
	다집합니다~
	사공이 많으면
	배가 산으로 간다 했나요..
	침몰할수 밖에
	없겠지요.
	광풍이 이는
	바다를 건너는
	이 세상도
	마찬가지겠지요...
	내안에 예수그리스도를
	모시고
	내가 속한 모든
	공동체가
	내 안에 예수님으로 인해
	유일한 선장되신
	예수님으로 인해...
	모두가 살기를
	소망합니다..
	.
	.
	이 나라.
	온땅에 예수님을
	주로 모신 모든 영혼이...
	각자가 속한 공동체의
	생명을 살릴수 있는
	선장이니...
	예수님을 외치는
	그래서 그들의 귀에
	예수님을 들려줘...
	예수님을 부를 수 있도록
	그래서 구원을
	얻을 수 있도록....
	하게하소서...
	.
	.
	적어도
	내게 허락된
	모든 유형이든
	무형의 공동체든...
	예수그리스도를 외쳐
	구원이 임하게
	하소서...
	여러 날 동안 _x000D_ 해도 별도 보이지 아니하고 _x000D_ 큰 풍랑이 그대로 있으매 _x000D_ 구원의 여망마저 없어졌더라_x000D_ 여러 사람이 _x000D_ 오래 먹지 못하였으매 _x000D_ 바울이 가운데 서서 말하되 _x000D_ 여러분이여 _x000D_ 내 말을 듣고 _x000D_ 그레데에서 떠나지 아니하여 _x000D_ 이 타격과 손상을 _x000D_ 면하였더라면 _x000D_ 좋을 뻔하였느니라_x000D_ 내가 너희를 권하노니 _x000D_ 이제는 안심하라 _x000D_ 너희 중 아무도 생명에는 _x000D_ 아무런 손상이 없겠고 _x000D_ 오직 배뿐이리라_x000D_ 내가 속한 바 _x000D_ 곧 내가 섬기는 하나님의 사자가 _x000D_ 어제 밤에 내 곁에 서서 말하되_…
	사도행전27:20~26??
	선장과
	선언이 있었지만.
	실질적인 그 배의 선장은
	바울이었습니다.
	바울은 죄수의
	신분이었지만.
	담대히 외쳤습니다.
	그리스도인입니다
	죄인이라는 이야기입니다.
	스스로 죄인임을
	고백한 사람들입니다.
	죄인이지만.
	외쳐야합니다.
	담대히 외쳐야합니다.
	하나님께서
	구원의 방법을
	허락하셨음을
	그 방법을 따르는 자는
	외치는 우리의 선포를
	따르는 자는 구원을
	얻음을 외쳐야합니다.
	광풍이 몰아치는 바다같은
	우리의 삶에...
	어찌할바 모르는
	그들에게.
	선장이나 선장이 아니고
	선원이나 선원이 아닌
	그들에게....
	죄수의 신분이지만
	하나님을 힘입어
	외쳐야합니다.
	반드시!!
	한섬에 걸리리라.
	모두 구원을 얻으리라...
	그 한섬은 바로
	오직 한섬
	예수그리스도입니다....
	오직 한길
	예수그리스도입니다.....
	.
	.
	세상의 권세자들과
	정치가들이
	이 세상의 선장이 아니라.
	세상의 주관자인
	하나님의 뜻을 아는 우리가
	배가 어디로 갈지.
	그 끝을 아는 우리가...
	살수 있는 방법을 아는 우리가...
	선장이고.
	선원입니다.
	.
	.
	잘못된 복음을 전하는
	방송하라고 명한.
	그 선장은 사형을
	선고 받았습니다.
	배가 어떻게 될지 알고도
	침묵하고 도망친 자들은....
	무기징역을 선고 받았습니다..
	미혹하는 자들!
	그리고 복음앞에
	침묵하는 자들을 위한.
	하나님의 아픈 눈물이 바로....
	세월호 입니다.
	자신의 사랑하는 아들을
	죽이시면서 까지
	살리고자 했던
	하나님의 마음입니다.
	가슴에 새겨질
	잊혀지지 않을 그 희생을 통해...
	하나님의 뜻을 알길
	원하시는 것입니다...
	예수그리스도를 외치라는
	하나님의 뜻입니다.
	개헌론 과연 필요한가? :
	개헌을 가장 강력하게 주장한 정치인은 노무현 전 대통령과 이재오 의원이다. 노무현 대통령은 대통령 못해먹겠다고 수 십번이나 말해 언론의 호된 비판을 받았고 이재오의원은 무늬만 여당이지 박근혜정부에 사사간건 반정부선동을 해왔고 노선이 야당과 같다는 비판을 받아왔다.
	그들은 국정의 난맥상을 헌법에 책임을 전가했다. 노무현 대통령은 자기의 좌편향 이념 헌법을 바랬고 이재오의원은 자기의 좌편향 이념과 권력분산 헌법을 바랬다. 어느 것이나 위험한 개헌이기 때문에 국민이 반대한 것이다.
	야당이 반대하면 아무것도 할 수 없는 식물국회법을 만든 국회, 김일성 주체사상을 따르면서 북한이 전쟁을 일으키면 기간시설 폭파해 대한민국을 전복하려는 이석기 제명도 못 시키는 국회, 정부조직법통과를 늦추어 박근혜정부 출범도 늦추게 한 국회, 유족에게 끌려 다녀 세월호 특별법을 인질로 다섯 달 동안 단 한 건의 법률안도 통과시키지 못한 국회, 차라리 해산하라는 비판을 받는 국회, 그런 불신을 받는 국회가 추진하는 개헌이 국민에게 무슨 도움이 되겠는가? 국정실패 모든 책임이 국회에 있음에도 대통령제와 헌법에 전가하려는 정치공작이 아닐까?
	4.3 민주화운동, 5.18 민주화운동, 촛불정신 계승, 중대선거구제 등 개헌의 최대의 수혜자는 통합진보당과 종북세력과 야권연대가 될 것이 뻔하고 이념과 철학이 빈곤한 여당은 야당과 종북세력의 함정에 빠질 위험이 크다. 개헌은 심각한 국론분열을 일으켜 남남갈등의 혼란에 빠져 최악의 위기를 자초할 것이 뻔하다. 개헌봇물은 좌편향 종북세력과 야당과 여당내의 좌파세력에게 날개를 달아주어 최악의 위기를 자초하게 된다는 것을 명심해 대처하여야 할 때이다. 심각한
	현실 함께 대처해야지요
	새마음포럼 상임고문
	사단법인 새마음실천중앙회장
	김욱주 올림 애국!!
	진도 세월호 수색 마치고 광주비행장에서 이륙하여 계기비행으로 복귀비행
	2등 득표녀 가짜대통령 박근혜를 법으로 확실하게 끝낼 수 있는 방법 ##
	(대법원장 양승태의 멱살을 잡고 18대대선 선거무효 소송을 속행하라고 강제해야한다)
	사법부 최후의 보루 대법원 대법관 13명이 대한민국의 법치를 망가뜨린 대표적인 짓거리가
	바로 2013.1.4일 대법원에 제소한 18대 대선 선거무효의 소(2013수18)의 재판을 무기한 지연하고 있는 것 입니다.
	현재도 법적으로 유효합니다.
	대법원장 양승태이하 13명의 대법관들이 선거법225조항을 지키고 있지 않았기 때문에 '세월호 참사'를 가짜정부에서 일으킨 겁니다.
	헌법제1조2항, 모든 권력은 국민으로부터 나온다.
	(선관위 전산센터에서 사기데이터로 대통령을 만들었다.)
	헌법67조 : 대통령은 국민이 보통,평등,비밀,직접 뽑는다,
	("이명박",박근혜,김무성,원세훈,문상부,이종우,박혁진,유훈옥이 뽑았다.)
	헌법114조 : 선관위원들은 정치에 관여하지 못한다.등
	(헌법 위법한 선관위 이종우 중앙위원,문상부 사무총장,박혁진 전산센터장,유훈옥들이 새누리당 대통령 부정 선거라는 정치행위에 개입하였다.)
	상기 거명한 이명박,박근혜,김무성,원세훈,이종우,문상부,박혁진,유훈옥들은
	형법87조 내란범, 형법91조 국헌문란범들입니다.
	대법관 13명은 선거법225조 위법한 범법자들로 탄핵후 형사범으로 구속되어야 합니다.
	전 중앙선관위원장 김능환은 18대대선 책임자로 대법원에 제소한 18대대선 선거무효의 소 (2013수18)의 책임자이며,
	현 중앙선관위원장 이인복은 18대 대통령 부정선거 사후조작 책임자입니다.
	# 우선 18대 대선 선거무효의 소 (2013수18)를 대법원에서 재판 속행하게 하는 것이 가장 시급한 이명박근혜를 법정에 세울 수 있는 가장 효과적인 법적 조치입니다. #
	아직끝나지않은기다림
	안전한대한민국
	세월호 사고의 진상조사를 독립적으로 보장하기 위해...
	대통령이 임명하는 위원장 vs 세월호 유가족이 추천하는 위원장
	이 둘 중 누가 되어야 할까요?
	창현이를 잃은 아버지를
	무릎꿇게하는. 매몰차게.
	그런 동시대에. 우리가 있습니다.
	세월호 295번째 희생자 확인,
	생일날 돌아온 황지현 양…돌아와 줘서 고마워’
	세월호 사고 당일인 지난 4월 16일, 해경과 경찰, 진도 상황실 등에 격려비 명목으로 수백만원이 지급됐고,
	경찰청 정보보안과장과 정보국장에게도 돈이 지급됐군요. 그런데도 초기 대응이 그 모양 이였습니까?
	10/13 <우리의 하루> 광화문, 국회 앞, 청운동 농성장 하루 소식 → 옆으로 밀어보기 #세월호
	* 오늘 일정 중 오후 3시 충남대학교 간담회는 10/22(수)로 변경되었습니다
	세월호 참사때 희생된 단원고 2학년 3반 고 김시연 친구가 만든 노래...<야, 이 돼지야>
	울 아들, 7살 원영이가 불러요. ㅠ
	잊혀지지 않음으로 친구들의 한을 풀고자합니다.
	유튜브로 보시려면 아래로...
	오전9시
	DNA검사가 황지현양임이 확정되고 지현이 부모님은 체육관을 떠나실 준비를 하셨습니다...
	짜잔! 함께 완성한 걸개를 가을볕에 말리는 중 아이들이 특히 열심히 색칠해주었어요 그림에 우리의 미래를 담았습니다 smile 이모티콘:) #세월호
	저녁 7시부터 9시까지 강남역 11번 출구 앞에서 세월호 특별법 제정을 위한 서명지기 활동을 했습니다.
	고성능 엠프가 마련되어 모처럼 길거리에서 마이크를 잡아 봤습니다. 세월호 특별법은 절대로 유야무야 넘어갈 일이 아닙니다.
	세월호 특별법이 만들어지는 그날까지 끝까지 갑니다.. ^^
	내일이면 세월호 참사가 일어난지 6개월, 반년이 지난 날이 됩니다.
	아무것도 하지 않아 부끄러워 글을 올리지 못했습니다.
	과분하게도 저는 너무 잘 지냅니다. 오늘, 오래전부터 계획했던 바를 이루기 위해 일본 영사관에 비자를 신청하러 부산을 다녀왔습니다.
	부산역 앞에서 세월호 단식 농성을 보게 될 줄은 생각도 못했기에 마음이 무거웠습니다.
	아직까지 발견되지 못한 10명의 실종자.
	은사님의 사모님께 차마 이제 그만 내려놓고 원래의 삶으로 돌아가시라고 말도 못하고, 찾아뵙지도 못하는데 연락만 드리는 것이 죄스러워 하지도 못합니다.
	<다이빙벨>이라는 다큐멘터리 영화가 10월 23일에 개봉합니다.
	또 혹자는 종북좌파의 선동이라고 매도하겠지요.
	<천안함 프로젝트>라는 영화도 개봉을 못하게 했던 적이 있습니다. 석연치 않은 점을 파헤치고, 질문을 하는 것이 체제 전복의 시도입니까.
	아이들 수백명이 왜 죽게 되었는가를 궁금해하는 것이 어떻게 정치 논리가 될 수 있겠습니까.
	걸그룹 레이디스 코드가 안타까운 사고로 목숨을 잃었을 때도 많은 언론들과 SNS에서 애도를 표했습니다. 이른 나이에 미처 날개를 다 못 펼치고 떠난 안타까움이 컸기에 슬픔이 컸습니다.
	그보다 더 어린 교복도 못 벗은 영혼들이 한꺼번에 사라진 것을, 정확히 원인을 알고 다시는 반복되지 않도록 하자고 하는 것이 왜 잘못일까요.
	6개월 동안 웃지 말고 슬퍼하라는 것이 아니었습니다.
	신안 앞바다 홍도에서 배가 또 사고를 당하는 일이 있었습니다. 천만다행이도 한 사람의 인명피해 없이 구조되었어서 자연스럽게 넘어갔지만, 그 과정에서 세월호 때와 변함없는 문제가 발생했습니다.
	사고를 신고했으나, '사고 지점이 어디인지를 묻고', 끊어버렸다고 합니다. 민간인들이 구조를 했었습니다.
	이 소식에 분개했습니다. 하나도 바뀐 것이 없구나.
	그러나 언론도, 사람들도 반응이 없다는 것에 더 충격을 받았습니다. 언제든지 사고가 또 터질 가능성이 있다는 것.
	세월호 때문에 모든 국정이 멈춰서는 안되겠지만, 끊이지 않는 정쟁. 카카오톡의 검열.
	세상이 거꾸로 돌아가는 느낌입니다.
	어떻게 하는 것이 가장 현명한 처신인지 더 연구하고 있습니다. 행동할 수 없더라도 기억만 해주십시오.
	2014년 4월 16일. 대한민국의 시계는 아직 4월 16일에 멈춰 있습니다. 각 지역에서 상영하는 #세월호 참사에 관한 첫 다큐멘터리 <다이빙벨> 상영안내입니다. 아직 못보신분들께서는 시간내셔서 많이 관람해주세요.
	전원주 할머니!
	그토록 아끼는 아들이 #세월호 에 수장됐어도 특별법 반대할겁니까?
	이 할머니 엄청 좋아 했었는대 개념 상실 할머니였군요!
	안산 합동분향소 파란 가을하늘 위로, 봄에 떠난 아이들의 이름과 가족들의 바램을 새기고 국민의 마음을 띄웠습니다 #세월호
	세월호 사건 단원고 희생자가 찍은 마지막 동영상 복원본 공개.
	마지막에 한 대화가 맘아프네요ㅠㅠ
	살건데 뭔 개소리야? 살아서 보자
	하얀나비
	2014.04.16. 4반 단체톡. 사라지지 않는 숫자.
	끝까지 모두를 사랑한다고 했던
	웅기야. 무섭고 추웠을텐데..
	끝까지 밝힐게요.
	세월호 사건을 다룬 영화
	'다이빙벨' 이 개봉했다고 합니다
	세월호 사건을 잊지 말아주세요
	세월호 사건은
	끝나지 않은 사건입니다
	[#세월호 200일] 특별법 제정, 이제 겨우 한 걸음을 떼었습니다. 다시 긴 싸움을 준비하며 희생자분들께 잊지 않겠다고 끝까지 함께 하겠다고 다짐하러 갑니다. 거리에서 만나는 시민 여러분께도 이제 시작이라는 말 전하려 합니다. 서울광장 합동분향소까지 행진합니다
	4반 강혁군은 핸드폰을 두고가서 집에서 울린 단체카톡방. 최성호군의 마지막 메시지. 엄마아빠가 멈출수 없는 이유.끝까지 사라지지않은 숫자.21 .
	광화문 광장에서 세월호 진상규명을 외치는 삼순이 아빠 맹복학님. 세월호 참사 이후로 참 많이 애써오셨죠. 몸사리며 일신의 영달만을 꾀하는 연애인들에게 경종을 울리시는 분입니다.
	11/23 <우리의 하루> → 옆으로 밀어보기 #세월호
	2학년 1반 우소영.생일축하해요.
	아버지께서 보내주신 사진입니다.
	ㅋ 이젠 욕도 안나온다
	76일 간의 청와대 앞 기다림을 마치며 오늘 오후 2시, 기자회견과 함께 청운동 농성장을 정리합니다. 기꺼이 이웃이 되어주신 청운효자동 주민분들, 이곳까지 찾아와 따뜻한 연대의 마음 나눠주신 모든 분들께 감사드립니다 #세월호
	단원고 2학년 8.9.10 반 출석부.
	노란색만 생존.
	11/29 <우리의 하루> → 옆으로 밀어보기 #세월호
	매주 금요일 저녁 7시, 광화문 광장에서 #세월호 와 인권을 이야기합니다
	당신의 권리가 나의 권리, 그래서 ‘우리’의 권리입니다
	돈없어서 세월호 인양포기한다는데..
	근데,
	1천억이나 모인 세월호 기금은 어디간거야 그럼?
	제주는 매주 토요일 7시 30분에 시청앞에서 세월호 진상규명을 요구하는 집회가 있습니다. 전국집회 양상이 그러하듯 인원수가 줄고 있습니다. 세월호 이전과 이후를 바꾸는 힘은 국민에게 있습니다. 함께 해 주세요. #세월호
	나참...
	어제 수색중단 발표했고 가족은 아직 채육관에 계신데 의료진이 가장 먼저 철수한다고 난리.
	한국은 세월호 이전처럼 살 수 없으며, 이·박 정권 역주행에 불량국가로 회귀했다고 백낙청 서울대 명예교수가 장문의 글을 적었습니다. 우리가 나아갈 방향도 제언합니다. http://goo.gl/4OwTMQ
	11/24 <우리의 하루> → 옆으로 밀어보기 #세월호
	지난, 4월 16일은
	하늘이 무너지는 슬픔의 날입니다
	'미안하고, 미안합니다'
	다른 말을 찾을 수없었습니다.
	'잊지 않겠습니다'는 다짐으로
	슬픔을 견뎠습니다.
	'잊지 않겠다'는 한 사람, 한 사람의 마음이 모여 '4.16 세월호 참사 기억공간'(서울도서관 3층)으로 상설화됩니다.
	이곳에서 416 세월호 참사 희생자들은 우리 마음속 별이 되어, 살아남은 '우리들의 나침반'이 될것입니다.
	역사를 잊은 민족에게는 미래가 없습니다.
	오늘, 오후 1시 30분부터 유족들과 함께하는
	새로운 기억공간에서의 첫 추모에 함께해주세요.
	11/4 <우리의 하루> 광화문, 국회 앞, 청운동 농성장 하루 소식 → 옆으로 밀어보기 #세월호
	제주도 강정마을 미해군기지 반대 농성장
	정의구현사제단 문규현 신부님께서 함께 계십니다.
	이곳 주민들도 자신들의 고통만으로도 버거울텐데 세월호 유가족들의 고통까지 함께 위로하고자 하십니다.
	세월호 수색종료...
	많이 안타깝고
	잠수사 분들 고생많으셨습니다
	4월 16일 에서 멈춘시계...
	우리가 잊지 않는 한 진실은 침몰하지 않습니다...
	추운날씨에도 광화문광장에서 진실을 알리려 애써주시는 촛불 시민들... 감사합니다... #세월호 #바꾸세
	11/6 <우리의 하루> 광화문, 국회 앞, 청운동 농성장 하루 소식 → 옆으로 밀어보기 #세월호
	사람은 누구에게나 지금 생에서의 해야할 몫이 있다고 합니다.
	짧게 부모님 곁에 머물다 하늘나라로 간 성호의 몫은 우리에게 절대 잊지말아달라는 사명감을 우리에게 준게 아닐까합니다.
	수목장으로 성호를 보냈던 부모임은 얼마전 친구들이 있는 납골당으로 집을 옮겼습니다. 성호의 집에 고양이를 넣어준 엄마 아빠는 성호가 남긴 나무팻말애 쓴 글을 보고 알게되셨다고 합니다.
	EBS 2부... "당신의 가족은 안녕하십니까?" 지금 방영중이군요.... ㅠㅠ #세월호
	[광화문 촛불] "우리가 저마다 힘에 겨운 인생의 무게로 넘어질 때 그 순간이 바로 우리들의 사랑이 필요한 거죠" 이소선 합창단에서 멋진 노래로 따뜻한 마음 나눠주고 계십니다 smile 이모티콘:) #세월호
	세월호 집회에 참여햇다는 증거를 찾기 어렵다고 판단한 경찰이 집회참가자가 입었던 옷을 압수수색하겠다며 집으로 들이닥쳤습니다. 이런 사건으로 이렇게나 쉽게 영장을 발부해주는 법원과 판사도 문제가 있습니다. 영장발부가 자판기를 통해 이루어지는것도 아니고... 세월호참사 희생자들을 추모했던 검경의 탄압이 점점 더 노골적으로 이루어지는 것 같습니다..
	11월 4일 청운동에서의 마지막밤
	찬바람에 부쩍 쓸쓸해진 엄마아빠의 그리움은 깊어가고.
	무심코 밖에 나와보니 예은아빠 머리위로 감나무에 3개의 감이 열려있었습니다. 그동안 예쁘게 익을 때까지 아무도 모르고 있었는데 마치 그동안 바라보고 있었던 것 처럼. 마지막 날 밤에 엄마아빠의 눈에 보였습니다.
	이제 다시 시작하는 마음으로.
	진상규명의 절차와 과정. 그리고 처벌까지.
	시민이 지켜봐야할 때가 아닌가 합니다.
	기억하시나요? 세월호 참사가 '돈 때문에' 벌어졌다는 사실을.
	<11/13(목) 세월호 주요일정>
	#세월호 참사 212일,
	★광화문 광장 농성 123일
	◆16시
	<광화문 TV> 생중계 시작!!
	: 매일 16시~21시까지
	세월호의 진실을 전합니다.
	: 국민간담회, 특별법해설,
	보이는 라디오, 촛불문화제 등
	다양한 프로그램 진행
	: 아프리카tv에서 <광화문TV>를
	검색해주세요.
	: 광화문 세월호광장
	♥많은 시청바랍니다~!!
	11/9 <우리의 하루> 광화문, 국회 앞 농성장 하루 소식 → 옆으로 밀어보기 #세월호
	사랑은 마음을 공유하는 것입니다.
	사랑은 행동하는 것입니다..
	광화문의 밤은 이렇게 사랑이 넘쳐 흐릅니다..
	#세월호 #바꾸세
	세월호 1등 항해사를 바꿔치기 했군. 국정원작원으로 의심되든 1등항해사가 다른 인물로 나타났다. 그리고 기관의 특수화학약품 처리반도 그리될까?
	“#세월호 침몰 사고 이후 사회가 이 아이들을 어떻게 대해야 할까, 어느 정도 힌트를 제시해야 한다는 사명감에서 만든 영화다. 아이들도 스스로를 구원할 수 있다. 그걸 알아줬으면 좋겠다.” <#거인> #김태용 감독
	김태용 감독의 가슴아린 자전담 <거인> 풀 스토리, 들어보시죠. 인터뷰 | <거인>③ “세월호 침몰 이후, 한국사회에 고한다
	이렇게 시작한 청운동 농성장이 내일 기자회견 후 철거 합니다..세월호 참사 진상규명은 이제부터 시작인데 많은사람들이 끝난거 아니냐구 합니다..
	아직 진도에는 9명의 실종자가 남아 있습니다..
	뭐가 끝난거죠?
	세월호 참사 100일째, 팽목항에는 '하늘나라 우체통'이 세워졌습니다. 우체통을 세운 송길원 목사는 “슬픔에는 유통기한이 정해져 있지 않다. 빨리 일어나라고 하는 건 한번 더 상처를 안기는 꼴”이라며 “충분한 시간을 보내면서 진심으로 함께 아파해야 이겨낼 수 있다”고 말했습니다.
	11/13 <우리의 하루> → 옆으로 밀어보기 #세월호
	지난 1일 세월호 참사 200일을 맞아 공개된 특집 다큐 '정부와 검찰은 밝히지 못하는 세월호의 진실' 영상이 온라인상에서 화제가 되고 있습니다. '진실은 침몰하지 않는다'는 부제의 이 영상은 3일 유튜브와 페이스북 등 SNS에서 널리 공유되고 있다는군요. http://omn.kr/aq15
	참사 200일, 세월호 생존 학생의 편지
	진짜 눈물나네요.. 꼭 보시길 바랍니다.
	돈보다 생명!
	[#세월호 200일] 가족들이 맨 앞에 자리하셨어요. 아직 돌아오지 못한 9분이 계시기에 오늘의 추모식은 온전한 추모일 수 없습니다. 특별법 제정으로 이제 막 진실을 향한 첫걸음을 뗐을 뿐입니다.
	지난 200일 동안 가족분들이 앞에 섰다면, 이제 우리가 가족이 되어 그 앞에 서야 하지 않을까요? 다시는 없어야 할 참사를, 안전한 사회를 만들기 위한 우리의 마음을 다시금 모아주세요.
	가수 이상은님의 목소리가 울려퍼지는 청계광장에는 많은 분들이 함께하고 계십니다. "잊지않을게 끝까지 밝혀줄게"
	[속보]정부, ‘세월호 수색작업 종료’ 발표
	2014.11.26 안산분향소.
	한번 뭉칠까요?
	#세월호 희생자를 위한 기억공간에는 희생자들을 추모하는 종이배 와 노란리본이 전시되어 있고 한쪽 벽에는 부모님들이 쓴 편지와 희생자들이 살아 숨쉬며 날아가는 것을 표현한 노란별과 노란나비가 꾸며져 있습니다.
	유가족들은 말합니다.
	"영원히 기억해 주세요"
	#세월호
	16일 도봉416약속지킴이 첫 행동 세월호 참사를 잊지 않겠다 진실이 밝혀질때까지 노란리본을 달고 다니겠다는 의미로 자신이 달고 다니는 노란리본과 함께 sns에 글을 올렸습니다
	함께 해준 유진누나, 세동,유경,동완 현웅 감사
	11일 오후 서울 광화문광장 세월호 농성장 앞. 농성장을 철거하겠다고 달려드는 어버이연합, 한겨레청년단 등 보수단체 회원들...12일 오늘도 농성장 철거를 위해 광화문광장에 모이기로 하면서 또 다시 충돌이 우려됩니다.
	<11/19(수) 세월호 주요일정>
	#세월호 참사 218일,
	★광화문 광장 농성 129일
	◆16시
	<광화문 TV> 생중계 시작!!
	: 매일 16시~21시까지
	세월호의 진실을 전합니다.
	: 국민간담회, 강연 및 토론,
	보이는 라디오, 촛불문화제 등
	다양한 프로그램 진행
	: 아프리카tv에서 <광화문TV>를
	검색해주세요.
	http://play.afreeca.com/sewolho416
	: 광화문 세월호광장
	♥많은 시청바랍니다~!!
	◆19시
	<진실을 밝히는 촛불문화제>
	: 광화문 세월호광장
	★진실규명의 시작은
	당신이 <4.16약속지킴이>가 되는 것입니다. 가족이 되는 것입니다.
	국회 본회의에서 ‘세월호 3법’ 통과 직후...
	웃는 여야 원내대표단, 그리고 우는 세월호 참사 유가족들 (권호욱 선임기자)
	조미선 집사(50)가 광화문광장에서 특별법 서명운동을 하며 유가족과 함께 시간을 보낸 지 3개월이 지났습니다. 그는 세월호 현장, 유가족이 있는 곳이 '선교지'라고 했습니다. 세월호 유가족은 "모든 기독인이 조미선 씨만 같으면 좋겠다"고 합니다.
	눈오는 12월 2일 안산분향소.
	얼마전 생일이었던
	1반 우소영양 아버지가 밤을 지새고 계십니다.
	세월호 사고난이후 세월호 팔찌를 항상 차고 다니네여.. 진짜머싯는듯!!
	세월호 유가족들은 외면하고 다른사람과 인사하는
	박00
	광화문 사진...
	아직 빈 자리가 너무 많네요...ㅠㅠ
	#세월호 #바꾸세
	' 세월호 인양 포기 '
	6~~~세월호 304 잊지않을게
	2014.04 16 우리가 잃어버린꿈
	1반 박성빈양 생일입니다. 장학금을 타서 집에 목욕탕을 리모델링해준 성빈이. 태어나줘서 고맙고 지켜주지못해 미안합니다. 잊지않을게요.
	#세월호 의 실질적 소유자가 국정원임을 거의 확신 하셨던 이재명 성남시장님..
	월간중앙의 < #양우공제회 >관련 기사를 보니 세월호 주인이 국정원 일수도 있겠다 싶군요
	12/3 <우리의 하루> → 옆으로 밀어보기
	보고싶은..잊지 않을게.
	용기있는 분
	세월호 사고난이후 세월호 팔찌를 항상 차고 다니네여.. 진짜머싯는듯!!
	올 크리스마스는 엘로우 그리스마스 어떠세요? 세월호 참사를 기억하고, 철저한 진상규명과 책임자처벌, 안전대책을 마련하고, 유가족과 아픔을 공유하는 따뜻한 크리스마스. 바쁜 연말이지만 잊지 않겠습니다. #세월호
	이른 아침. 따뜻한 소식 전합니다.
	힘껏 퍼트려주세요!
	잊지않아요. 결코 헛되이하지 않겠습니다.
	ㅡ1차 라인업입니다
	잊지 말아야할 얼굴들
	지켜주지못해 미안합니다.
	2014.04.16 잊지않을게요
	[공유해주세요]
	*세월호 인양촉구 청원운동*
	실종자들을 끝까지 찾아내고 침몰의 진실을 규명하기 위해서는 선체 훼손 없는 온전한 인양을 해야 합니다.
	아래 페이지에 가셔서 이름과 이메일만 쓰시면 인양을 촉구하는 청원서가 대한민국 정부(총리실)로 바로 팩스 발송됩니다.
	많은 참여와 공유 부탁드립니다.
	세월호 인양촉구 범국민 청원 운동
	세월호 참사 260일째
	슬픈 2014년, 304명의 고귀한 생명이 바닷속으로 사라졌다.
	그리고 252개의 책상들이 주인을 잃었다.
	4월 16일에 멈춰진 시간
	잊지 말자..
	2014.04 16.우리가 잃어버린 꿈.
	2학년 7반 이민우군 생일입니다. 수학여행안가면 안되냐고 몇번이나 물어보던 민우군. 그래도 가야하지 않겠냐고 설득한 민우아버지는 광화문을 지키십니다. 오늘 하늘공원 민우군 보러가셨습니다. 민우군 태어나줘서 고맙고 지켜주지못해 미안합니다.
	기도합니다...
	함께합니다...
	세월호 참사 책임져야할 사람
	부끄러운줄 모르는 새누리,
	세월호 유가족들이 돈 요구를 했다며 또 유언비어 살포중?
	새누리 김재원씨! 담뱃값 인상이 부자 증세라며 말도 안되는 주장으로 국민들 열받게 하더니 이번엔 유가족들이 특별위로금을 요구 했다고?
	누가 요구했는지 정확히 밝혀라?
	정말 지긋 지긋한 새누리! 질린다 질려!!
	21~~~자로 - 네티즌 수사대
	오늘도 이들의 이름을 불러봅니다.
	어서 돌아오세요.
	어서 돌아오세요.
	어서 돌아오세요. #세월호
	2014.12.16. 눈보라치는 진도 팽목항.
	소영아빠. 고운아빠가 보내주셨습니다.
	배우 최민수씨도 세월호의 아픔을 함께했네요. 그 심경을 오마이스타에 전했습니다.
	쇼크상태의 아이가 왜 바그네의 현장방문 자리에 왔느냐는 한겨레 기사에 명예훼손 소송을 하려면 고소주체가 박그네가 돼야 한다는 얘기임
	잊지 않겠습니다>
	침몰하던 그 시각 “사랑해요“ 마지막 문자…딱 한 번 볼 수 없겠니?
	방송작가 꿈꾸던 유혜원 양에게 아빠가 보내는 편지입니다...
	http://t.co/HNBMbE398R #세월호 #바꾸세
	세월호 참사를 기억하기 위한 달력이 나왔습니다. 달력의 이름은 '살아라, 그리고 기억하라'...나희덕 시인이 지었다고 합니다. 휴일이 의미 없는 유가족들의 마음을 헤아려 공휴일 표시를 하지 않았다고 하네요. 기사>>
	이곳은 참 따뜻합니다... 사랑이 모여있는 곳이니까요... 광화문 7시 세월호 추모미사... 어서어서 오세요^^
	잊지 말아야 할 얼굴들
	지켜주지 못해 미안합니다
	2014. 04. 16 잊지않을게요
	2학년 7반
	단 한명의 생존자 뿐이고....
	선생님 포함 모두 희생된.....
	...........................
	광화문의 마지막 공연...^^
	새해 복 많이들 받으세요~~~??????????
	#세월호 #바꾸세 #하울림
	교육부가 세월호 참사 관련 박근혜 대통령 비판 교사들에 대한 자택주소와 휴대폰번호 등의 개인정보를 제출할 것을 시·도교육청에 비공개로 지시한 사실이 드러났습니다
	“하필 왜 저를 붙들고 그렇게 천연덕스레 연기를 하셨나요?” 세월호 유가족 박순미씨가 청와대에서 다시 박 대통령을 만나면 이렇게 묻고 싶다며 인터뷰했습니다.
	“어깨 감싸며 세월호 진상규명 약속… 박 대통령의 그 말을 믿었는데…”
	http://www.hani.co.kr/a…/society/society_general/671286.html
	***
	[이 사람] 박 대통령 면담 그후… ‘수빈 엄마’ 박순미씨
	박근혜 대통령은 지난 5월16일 세월호 유족들을 청와대에서 만나 “언제든 유가족들을 다시 볼 것”이라고 약속했다.(사진) 하지만 박 대통령은 그날 이후 지금까지 유족들을 다시 만나지 않았다.
	“하필 왜 저를 붙들고 그렇게 천연덕스레 연기를 하셨나요? 당신 말을 곧이곧대로 믿었던 내가 부끄럽기만 합니다. 그때 도대체 왜 그러셨어요?”
	그렁그렁 맺힌 눈물을 훔치던 박순미(40·얼굴 사진)씨는 “그럴 일 없겠지만, 만일 내가 박근혜 대통령을 다시 만날 수 있다면 꼭 이렇게 묻고 싶다”고 했다. 그는 세월호 참사로 희생된 경기도 안산 단원고 학생 250명 가운데 한 명인 2학년 7반 고 이수빈(17)군의 엄마다. 박씨는 지난 5월16일 세월호 유족의 청와대 방문 이후 국민들의 뇌리에 가장 깊숙이 남아 있는 유족 가운데 한 명이기도 하다.
	*
	세월호 침몰 사고 한 달 만인 5월16일 유가족들을 청와대로 불러 만난 박 대통령은 당시 처연하게 청와대를 나서는 유가족들을 문밖까지 배웅하며 ‘참 따뜻한 대통령’이란 이미지를 심었다. 박 대통령은 이날 배웅 도중 슬픔에 잠긴 한 여성의 어깨를 감싸며 위로했고 청와대는 이 장면이 담긴 사진을 언론에 뿌렸다. 이 여성이 바로 수빈군의 엄마 박씨다.
	그는 당시 ‘언제든 유가족들을 다시 볼 것이다. 무엇보다 진상규명에 유족 여러분의 여한이 없도록 할 것이다’라는 박 대통령의 말을 철석같이 믿었다. 그러나 200여일이 훌쩍 지난 지금, 박씨는 그날 대통령에 대한 믿음이 얼마나 부질없던 것인지를 되뇌며 뼈저린 후회를 하고 있다.
	*
	지난 23일 오전 세월호 참사 희생자 정부합동분향소가 차려진 경기 안산 화랑유원지에서 만난 박씨에게는 대통령에 대한 실망과 분노, 좌절만 남아 있는 듯했다.
	박씨는 박 대통령을 만난 당시 상황을 또박또박 설명했다. “면담을 마치고 앞에 먼저 나가시던 대통령이 갑자기 돌아서면서 제 손을 꼭 잡았어요. 그리고 어깨에 손을 얹고 도닥이며 위로했어요. 너무 고마워서 제가 ‘우리 아이들 죽음이 헛되지 않게 부탁드린다’고 하니 (대통령께서) ‘걱정하지 마세요’라고 했어요.”
	박씨는 “대통령께서는 그때 유족들의 하소연을 하나하나 메모하면서 ‘진상규명이 이뤄져야 한다고 생각한다. (유가족들을) 다시 한 번 만나겠다’고 말씀하셨다”고 기억을 떠올렸다.
	하지만 그때뿐이었다. 박씨는 “그처럼 따뜻하고 자상한 모습을 보였던 대통령이 그날 이후 우리 아이들 얘기를 입 밖으로 꺼내는 것을 본 적 없고, 우리를 만나준 적도 없다. 모든 게 연기였다는 것을 뒤늦게 깨닫고 또다시 가슴을 치며 울고 말았다”며 가늘게 떨었다.
	*
	반장이었던 아들을 대신해 2학년 7반 유가족 반 대표를 맡았던 박씨는 “대통령에게 ‘저를 기억하십니까? 아이들의 한을 풀어주겠다는 약속이 고작 유가족들을 외면하고 사고의 진상규명을 가로막는 이상한 특별법을 만들도록 하는 겁니까? 대답 좀 해보세요’라고 말하고 싶다”며 서러운 듯 눈물을 떨궜다.
	박씨는 지난 22일 아들 수빈이가 잠들어 있는 경기도 평택 서호공원에 다녀왔다. 그는 “아들의 납골함을 어루만지며 ‘절대로 저승으로 떠나지 말고 너희를 잊으려는 대통령과 정치권을 끝까지 지켜봐야 한다’고 기도했다”며 분을 삭이지 못했다.
	“시간만 흘러가길 바라는 정치권의 움직임에 대한 분노와 좌절로 이젠 대인기피 증세까지 나타나기 시작했다”는 박씨는 최근 반 대표 자리를 내놨다. 그는 “아이들의 한을 조금도 풀어 주지 못한 탓에 수빈이 아빠는 요즘도 새벽마다 집 창문을 열고 비명이나 다름없이 아들의 이름을 부르고 있다”며 흐느꼈다.
	충격, 분노 ] 지금도 국가는 사익만을 챙기고 있다. 국민은 존재 하지 않는다.
	박근혜 씨 이런식으로 국가 운영하려거든 퇴진해야...[세월호 생존 여학생 자살 시도, 생명엔 지장 없어
	홍가혜씨는 세월호 사고 이틀 뒤 MBN 인터뷰 발언이 문제가 돼 해경의 명예를 훼손한 혐의로 구속됐습니다. 보석으로 풀려나 선고를 2주 앞두고 있는 그를 만나 당시 사건의 실체에 다가갔습니다.
	오늘은 천국에 있는 예지, 찬우, 민우의 생일 입니다...
	#1111 번으로 축하 문자도 부탁 드릴께요..
	그리고 건우 어머님 생신 축하 드립니다~ #세월호 #바꾸세
	12월 30일 화요일 오후7시.
	지리산살래골합창단.2014년 마지막 연습 겸 송년회...
	나중에 도법스님도 합석. 세월호에 대한 결의를 나누는 자리가 되었다..
	살래골합창단. 세상과 어우러지는 하모니. 고맙습니다.
	'잊지 않겠습니다.' 여기 세월호 사건을 잊지 않기 위해 분투하는 사람들의 이야기가 있습니다
	내일(12/9) 조계사에서 열리는 #세월호 참사 진상규명 국제워크숍 참석을 위해 한국을 방문한 후쿠시마 원전 피해자인 고와타 마스미님이 서울시청 분향소와 광화문 농성장을 방문해 세월호 유가족 분들과 이야기를 나누고 계십니다. 철저한 진상규명, 책임자 처벌. 일본과 한국 두 국가 모두 반드시 해야 합니다. 해외 사례에서 본 세월호 진상규명이 나아가야 할 길 국제워크숍에도 많은 참석 부탁드립니다.
	홍순겸 회장은 실종자 수색 문제로 회사에 출근하지 못하는 직원의 사표를 받아들이지 않고 매달 급여를 지급했다.
	"딸을 잃은 아비의 심정을 내가 어찌 이해할 수 있겠느냐"
	'잊지않을게' 세월호 추모문화제>
	'2014년 4월 16일' 잊지 않겠습니다.
	엊그제 저녁 강남역에서 세월호 진상규명 촉구 서명을 받고 있는 분들을 응원하러 가서 30분 정도 칼바람을 맞고 서있었더니 바로 감기에 걸렸습니다. 서명지기들은 매일 그런 추위에 2시간씩이나 길거리에서 시민들에게 호소하고 있습니다.
	오늘 저녁에는 시청광장에서 촛불문화제가 열리고 있답니다. 엊그제보다 더 추운 날씨임에도 많은 시민들이 모여서 세월호 유가족들을 위로하며 아픔을 나누고 있습니다.
	2014년은 국가가 참으로 많은 국민들에게 크나큰 상처와 고통을 줬던 해가 아닌가 싶습니다. 그 상처와 고통이 이 추위와 칼바람을 무릅쓰고 시민들을 길거리와 광장으로 나오게 만드는 것 같습니다. 이렇게라도 하지 않으면 그 아픔을 견뎌낼 수 없기에..
	도대체 당신들이 무슨 짓을 한 것인지 알기나 하는가?
	#세월호 실종자 양승진 교사 아내 유백형 씨, 8개월째 기약 없는 기다림...
	“뼈 한 조각이라도 하나님 계신 곳으로 보내고 싶어” http://t.co/Wt3Whc8Bsb 선생님 꼭 돌아오세요!! #바꾸세 #하울림
	세월호 사고로 딸을 잃은 아버지의 사표를 반려하고 딸을 찾느라 출근하지 못함에도 계속해서 급여를 지급해 주신 홍회장님의 직원에 대한 배려와 사랑의 마음에 큰 감동을 받습니다. 토사구팽이 난무하는 이 시대에 노블레스 오블리주를 몸소 실천하시고 귀감이 되어주셔서 감사드립니다.^^
	공유 부탁드립니다.
	세월호 인양은 진실규명을 위한 첫걸음 이다. 사람이 살고 사람이 통치하는 나라라면... 민주주의가 살아 있고 정의가 살아있는 국가라면 인양하여 진실을 밝혀라!
	2014년 크리스마스 이브는 안산에서 함께하면 어떨까요?
	시민과 함께하는 416 문화제
	<함께 가자 우리 이 길을>
	12/24 저녁 7시, 안산 합동분향소 #세월호
	광화문 락 패스티벌에 초대 합니다.
	슬픈 14년을 희망15년을 함께 보내자는 의미에서 #세월호 304명의 유가족 분들이 시민들을 초대 했습니다.
	12월 31일 오후 3시 04분 광화문에서 100만시민 함께합시다. #바꾸세 #하울림
	'세월호의아픔을함께하는이땅의신학자들'이 <곁에 머물다>라는 수필을 출판했습니다. 참사 이후 그들이 겪은 '신학적 멘붕'을 담았습니다.
	광화문광장에서 신학자들과 북 콘서트를 함께한 고 유예은 양의 어머니 박은희 전도사는 이 현장이 마치 세례 요한이 '회개하라'고 외쳤던 광야와 같다고 했습니다. 그는 참사 이후 새로운 신학에 대한 담론이 많은 기독인에게 다뤄지길 바란다고 했습니다.
	#세월호 #박은희 #유예은 #신학자 #곁에머물다
	■ <#뉴스앤조이> 주요 기사 자동 공유 신청 : http://boosteng.com/newsnjoy
	☞ 주요 기사를 신청자 페이스북 타임라인에 자동 공유해 주는 기능
	■ <뉴스앤조이> 응원하러 가기 : http://www.newsnjoy.or.kr/com/hw.html
	<오마이뉴스>는 올 한해 우리를 웃기고 울린 '말'을 모아봤습니다. 세월호 참사와 프란치스코 교황 방한 등 정신없이 쏟아진 이슈 속에서 최종 10개를 선정했는데 고승덕 전 서울시 교육감후보의 "미안하다" 절규가 최다추천을 받았습니다. '2014 올해의 말말말' 더 보시려면 http://omn.kr/b5e7
	광화문 #세월호 촛불 <진실을 향한 걸음> 봄눈별 님의 연주로 시작했어요. 오늘은 따끈따끈한 가래떡과 함께 합니다. 광장으로 어서들 오세요.
	날씨가 너무 춥습니다. 이렇게 추운 날씨에 오늘 고공농성에 돌입한 쌍용차 해고노동자들, 농성장 근처 전광판 위에 계신 씨앤엠 노동자들에게도, 광화문에서 연대의 마음을 보냅니다.
	오늘은 안산에서도 가족들과 함께 하는 문화제가 열립니다. 올 한 해 #세월호 가족이 되어주셨던 많은 분들, 크리스마스 이브에도 함께 해주세요 smile 이모티콘:)
	<함께 가자 우리 이 길을>
	12/24(수) 저녁 7시, 안산 합동분향소
	<잊지 않겠습니다>
	엄마 일 많이 도와줬지…꿈에 장가 보내 달래서 슬펐지만 부디 행복하길...
	공무원 꿈꾸던 김동영 군에게 엄마가 보내는 편지입니다...
	http://t.co/wefH9p5P0p #세월호 #바꾸세

## Sheet: face44_SurveyStandardVolume
															50			1
Entity Volume by Sentiment	positive	neutral	negative	mixed
	4	89	24	0
광화문	1	7	1	0
박씨는	1	6	0	0
국회	0	5	1	0
박근혜	0	5	1	0
박	1	4	1	0
안산	0	2	3	0
진도	0	3	0	0
공유	0	3	0	0
노무현	0	2	0	0
원세훈	0	2	0	0
이종우	0	2	0	0
김무성	0	2	0	0
이명박	0	2	0	0
청와대	0	2	0	0

## Sheet: face4-4_Phrases
개수 : Phrase Mentions Sentiment +/-	Phrase Mentions Sentiment +/-							50			1
Phrase	negative	neutral	positive	총합계
병	1			1
고귀한			1	1
고맙고			2	2
고맙습니다			1	1
고통이	1			1
괜찮다		1		1
구속됐습니다	1			1
귀감이		1		1
기도합니다			1	1
깨닫고		1		1
꾸며져			1	1
나아가야			1	1
난무하는	1			1
노골적으로	1			1
눈물이	1			1
다양한 프로그램			2	2
따뜻하고			1	1
마련하고		1		1
마련한		1		1
만나는		1		1
명예를 훼손한	1			1
못하게	1			1
못했습니다		1		1
무기징역을	1			1
미처	2			2
믿음이			1	1
반대하면	1			1
변함없는			1	1
보장하기			1	1
복			1	1
부정선거	1			1
분을 삭이지 못했다		1		1
빈곤한	1			1
뻔하다		1		1
사고가	1			1
사형을	1			1
살리고			2	2
생일			1	1
석연치	1			1
세월호 참사	14			14
세월호 침몰	2			2
손상을	1			1
슬픈	2			2
시작하는		1		1
실망과	1			1
심각한	1			1
싸움을	1			1
아끼는		1		1
아쉬움이		1		1
안전한 사회를			1	1
안타깝고	1			1
약속했다		1		1
어렵다고		1		1
예쁘게			1	1
완성한			1	1
외면하고	2			2
위로	1			1
위법한		2		2
유일한			1	1
응원하러		2		2
이겨낼			1	1
이뤄져야			1	1
이상한		1		1
잃은	3			3
자상한			1	1
자연스럽게		1		1
장학금을			1	1
좋겠다			2	2
좋아			1	1
죽음이		1		1
진실			1	1
진실규명을			1	1
참사가	2			2
철거를	1			1
초대			2	2
최대의			1	1
최악의	1			1
충돌이		1		1
충분한 시간을		1		1
친구들이		1		1
침몰	1			1
큰 감동을			1	1
특집		1		1
하소연을		1		1
함께하고		1		1
함께하는			2	2
함께한			1	1
해주세요		1		1
행복하길			1	1
헛되지		1		1
현명한			1	1
혼란에	1			1
희생된	3			3
힌트를			1	1
힘입어			1	1
ㅠㅠ	1			1
총합계	56	29	41	126

## Sheet: face4-4_Entities
개수 : Entity Mentions Sentiment +/-	Entity Mentions Sentiment +/-							50			1
Entity	negative	neutral	positive	총합계
	24	89	4	117
"당신의 가족은 안녕하십니까 ?"		1		1
"딸을 잃은 아비의 심정을 내가 어찌 이해할 수 있겠느냐"	1			1
"모든 기독인이 조미선 씨만 같으면 좋겠다"			1	1
"미안하다"		1		1
"영원히 기억해 주세요"		1		1
"예수그리스도"		1		1
"우리가 저마다 힘에 겨운 인생의 무게로 넘어질 때 그 순간이 바로 우리들의 사랑이 필요한 거죠"		1		1
"이명박"		1		1
"잊지않을게 끝까지 밝혀줄게"		1		1
‘		1		1
“		1		1
“#세월호 침몰 사고 이후 사회가 이 아이들을 어떻게 대해야 할까 , 어느 정도 힌트를 제시해야 한다는 사명감에서 만든 영화다 . 아이들도 스스로를 구원할 수 있다 . 그걸 알아줬으면 좋겠다 .”		1		1
“그럴 일 없겠지만 , 만일 내가 박근혜 대통령을 다시 만날 수 있다면 꼭 이렇게 묻고 싶다”		1		1
“그처럼 따뜻하고 자상한 모습을 보였던 대통령이 그날 이후 우리 아이들 얘기를 입 밖으로 꺼내는 것을 본 적 없고 , 우리를 만나준 적도 없다 . 모든 게 연기였다는 것을 뒤늦게 깨닫고 또다시 가슴을 치며 울고 말았다”			1	1
“대통령께서는 그때 유족들의 하소연을 하나하나 메모하면서 ‘진상규명이 이뤄져야 한다고 생각한다 . (유가족들을 ) 다시 한 번 만나겠다’고 말씀하셨다”		1		1
“대통령에게 ‘저를 기억하십니까 ? 아이들의 한을 풀어주겠다는 약속이 고작 유가족들을 외면하고 사고의 진상규명을 가로막는 이상한 특별법을 만들도록 하는 겁니까 ? 대답 좀 해보세요’라고 말하고 싶다”	1			1
“면담을 마치고 앞에 먼저 나가시던 대통령이 갑자기 돌아서면서 제 손을 꼭 잡았어요 . 그리고 어깨에 손을 얹고 도닥이며 위로했어요 . 너무 고마워서 제가 ‘우리 아이들 죽음이 헛되지 않게 부탁드린다’고 하니 (대통령께서 ) ‘걱정하지 마세요’라고 했어요 .”		1		1
“뼈 한 조각이라도 하나님 계신 곳으로 보내고 싶어”		1		1
“사랑해요“		1		1
“슬픔에는 유통기한이 정해져 있지 않다 . 빨리 일어나라고 하는 건 한번 더 상처를 안기는 꼴”		1		1
“시간만 흘러가길 바라는 정치권의 움직임에 대한 분노와 좌절로 이젠 대인기피 증세까지 나타나기 시작했다”		1		1
“아들의 납골함을 어루만지며 ‘절대로 저승으로 떠나지 말고 너희를 잊으려는 대통령과 정치권을 끝까지 지켜봐야 한다’고 기도했다”		1		1
“아이들의 한을 조금도 풀어 주지 못한 탓에 수빈이 아빠는 요즘도 새벽마다 집 창문을 열고 비명이나 다름없이 아들의 이름을 부르고 있다”		1		1
“어깨 감싸며 세월호 진상규명 약속… 박 대통령의 그 말을 믿었는데…”		1		1
“언제든 유가족들을 다시 볼 것”		1		1
“충분한 시간을 보내면서 진심으로 함께 아파해야 이겨낼 수 있다”			1	1
“하필 왜 저를 붙들고 그렇게 천연덕스레 연기를 하셨나요 ? 당신 말을 곧이곧대로 믿었던 내가 부끄럽기만 합니다 . 그때 도대체 왜 그러셨어요 ?”		1		1
“하필 왜 저를 붙들고 그렇게 천연덕스레 연기를 하셨나요 ?”		1		1
”		1		1
com		1		1
DNA검사가		1		1
EBS		1		1
각자가		1		1
강남역		1		1
강남역에서		1		1
건우		1		1
경기	1			1
경기도	1	1		2
경찰청		1		1
고승덕		1		1
공유		3		3
광화문	1	7	1	9
국정원		1		1
국회	1	5		6
국회가		1		1
김무성		2		2
김일성		1		1
김태용		2		2
나희덕		1		1
노무현		2		2
눈보라치는		1		1
다음아고라		1		1
대한민국		1		1
대한민국의		1		1
동완 현웅		1		1
레이디스 코드가		1		1
문규현		1		1
박	1	4	1	6
박근혜	1	5		6
박씨는		6	1	7
박은희			1	1
박혁진		1		1
부산역		1		1
분향소와	1			1
빈		1		1
사랑이		1		1
사법부		1		1
새누리		2		2
새누리당		1		1
서울		1		1
서울광장		1		1
서울대		1		1
서울시		1		1
서울시청	1			1
선관위		1		1
성호의		1		1
세동		1		1
신안			1	1
안산	3	2		5
예수님의		1		1
용기있는		1		1
울		1		1
원세훈		2		2
유경		1		1
유백형		1		1
유훈옥들이		1		1
이명박		2		2
이상은님의		1		1
이수빈	1			1
이재오		1		1
이종우		2		2
일본		1		1
일본과			1	1
제주도		1		1
진도		3		3
청와대		2		2
청원		1		1
최민수씨도		1		1
카카오톡의		1		1
페이스북		1	1	2
평택		1		1
프란치스코		1		1
한국			1	1
한국을	1			1
화랑유원지에서	1			1
후쿠시마	1			1
총합계	41	214	15	270

## Sheet: face4-4_Queries
개수 : Query Category Mentions Sentiment +/-	Query Category Mentions Sentiment +/-						50			1
Query Category	negative	neutral	총합계
건강		1	1
교육		1	1
기술		2	2
대중 문화		4	4
재해	3		3
정치	2	16	18
종교		1	1
총합계	5	25	30
