# Supplementary material for: Machine Learning-Based Data Mining Method for Sentiment Analysis of the Sewol Ferry Disaster's Effect on Social Stress
Source: Front Psychiatry. 2020 Dec 23;11:505673. doi: 10.3389/fpsyt.2020.505673 (PMC7785789; doi:10.3389/fpsyt.2020.505673)
Supplement: Supplementary file 1 [file Data_Sheet_1.ZIP › facebook/text/1.April.txt]

1~~~¿¬ÇÕ´º½º
#¼¼¿ùÈ£ ÀÎ¾ç È®Á¤!

2~~~¹ÎÁßÀÇ¼Ò¸®
¼¼¿ùÈ£ À¯°¡Á·µéÀÌ '¼¼¿ùÈ£ Æ¯º°¹ý ½ÃÇà·É Æó±â'¿Í '¿ÂÀüÇÑ ÀÎ¾ç'À» ÃË±¸ÇÏ¸é¼­ 2ÀÏÂ÷ µµº¸ÇàÁø¿¡ ³ª¼¹½À´Ï´Ù. ´Ü¿ø°í Èñ»ýÀÚ ÇüÁ¦ÀÚ¸ÅµéÀº ±âÀÚÈ¸°ßÀ» Çß½À´Ï´Ù. 5ÀÏ ¿ÀÈÄ ±¤È­¹® ±¤Àå¿¡¼­´Â ¹®È­Á¦°¡ ¿­¸³´Ï´Ù. 
http://www.vop.co.kr/A00000869043.html

3~~~¼¼¿ùÈ£ ¸ðµÎÀÇ ÀÌ¾ß±â
´Ù¾çÇÑ Á¤Ä¡Àû °ßÇØ, ±³À°°æÇè, ¿¬·É, Áö¿ª, ¼ºº°À» °¡Áø ½Ã¹ÎµéÀÌ ¼¼¿ùÈ£ Èñ»ýÀÚ 304 ºÐÀÇ ÀÌ¸§À» ºÒ·¯º¸¾Ò½À´Ï´Ù. »ý°¢Àº Á¶±Ý¾¿ ´Þ¶óµµ ¼¼¿ùÈ£ Âü»ç¸¦ ¹Ù¶óº¸´Â ¾ÈÅ¸±î¿ò°ú ¸¶À½ÀÇ ¾î·Á¿òÀº ºñ½ÁÇÑ °Í °°½À´Ï´Ù. 
ÀØÁö ¾Ê°Ú½À´Ï´Ù. ÀÛÀº Çàµ¿µéÀÌ ¸ð¿© ±âÀûÀ» ¸¸µé¾î ³¾ °Í ÀÔ´Ï´Ù.

4~~~¼¼¿ùÈ£, ÀØÁö¸¶¼¼¿ä
¼¼¿ùÈ£ Âü»ç 1³â ¹ü±¹¹Î ÁýÁßÇàµ¿/ ÃÑ·ÂÇàµ¿

5~~~¼¼¿ùÈ£ ¸ðµÎÀÇ ÀÌ¾ß±â

#129 ¼¼¿ùÈ£ ¸ðµÎÀÇ ÀÌ¾ß±â - ´Ü¿ø°í 2ÇÐ³â 5¹Ý ¹Ú¼ºÈ£´Ô ´©³ª, ¹Ú¿¹³ª´Ô 
¼ºÈ£¾ß. ³Ê ¾øÀÌ Áö³½ Áö 1³âÀÌ ´Ù µÇ¾úÁö¸¸.. 
´Ï°¡ ¾ø´Ù´Â °ÍÀ» ´©³ª´Â ¾ÆÁ÷ ÀÎÁ¤ÇÒ ¼ö °¡ ¾ø°í.. ÇÏ°í ½ÍÁöµµ ¾Ê°í.. 
±×³É ´Ï°¡ Àá½Ã ´Ï°¡ ¾îµð °¡ÀÖ´Â °Å±¸. ¾ÆÁ÷ ¼öÇÐ¿©Çà °¡¼­ ¾ÆÁ÷ ¾Èµ¹¾Æ¿À´Â °Å¶ó »ý°¢ÇÏ°í ¹öÆ¼°í ÀÖ¾î.. 
ÁöÄÑÁÖÁö ¸øÇØ ¹Ì¾ÈÇØ..

6~~~¼¼¿ùÈ£, ÀØÁö¸¶¼¼¿ä
±¸±Û ÇÃ·¹ÀÌ½ºÅä¾î¿¡¼­ ¼¼¿ùÈ£¸¦ ±â¾ïÇÏ°íÀÚ ÇÏ´Â ¾îÇÃÀÌ ÀÖ´Ù°í ÇÕ´Ï´Ù!
 '³ë¶õ¸®º»ÀÇ ±âÀû' ÀÌ¶ó°í °Ë»öÇÏ¸é ´Ù¿î¹ÞÀ» ¼ö ÀÖ´Ù°í ÇÏ³×¿ä
³ë¶õ ¸®º»ÀÇ ±âÀûÀ» ´Ù¿î¹ÞÀ¸¸é
 ¾Ë¸² »óÅÂ¹Ù¿¡ ³ë¶õ¸®º»ÀÌ ´Þ¸®°í ¼¼¿ùÈ£ Âü»ç°¡ ÀÏ¾î³­Áö ¸çÄ¥ÀÌ Áö³µ´ÂÁö ¾Ë·ÁÁÖ¸ç ³ë¶õ¸®º» ÀÌ¹ÌÁö¸¦ ´Ù¿î¹ÞÀ» ¼ö ÀÖ´Ù°í ÇÕ´Ï´Ù
 ¼¼¿ùÈ£¸¦ ±â¾ïÇÏ±â À§ÇØ Àú¸¶´ÙÀÇ ¹æ¹ýÀ» ÀÌ¿ëÇÒ ¼ö ÀÖ´Ù¸é ÁÁÀ» °Í °°½À´Ï´Ù:)

7~~~¼¼°èÀÏº¸
¹ú½á 1³âÀÔ´Ï´Ù.

¹Ì¾ÈÇÕ´Ï´Ù. ÀØÁö ¾Ê°Ú½À´Ï´Ù. 
#¼¼¿ùÈ£ '¸®¸â¹ö 0416'

8~~~¿À¸¶ÀÌ´º½º

#¼¼¿ùÈ£_ÀÎ°£¶ìÀÕ±â_¼Óº¸ [35½Å] 
4¿ù 18ÀÏ #±¤È­¹® ¾Õ

Ã»¿Í´ë·Î ÇâÇÏ´Â ½Ã¹Îµé 

±¤È­¹® ÇöÆÇ ¾Õ±îÁö µé¾î¿Â ½Ã¹ÎµéÀÌ °æº¹±Ã ´ã±æÀ» µû¶ó Ã»¿Í´ë·Î ÇàÁø ½ÃÀÛÇß½À´Ï´Ù. ÀÌ¿¡ °æÂûÀº ±¤È­¹® ÇöÆÇ ¾Õ ¼¼¿ùÈ£ À¯°¡Á·ÀÇ ³ó¼ºÀå ÂÊÀ¸·Îµµ ¹°´ëÆ÷¸¦ ¹ß»çÇß½À´Ï´Ù. ¶Ç °æÂûÀÇ ¼ÒÈ­±â ¿À¹ß »ç°íµµ ÀÖ¾ú´Ù°í ÇÕ´Ï´Ù. 

ÇÑÆí, ÇöÀå¿¡ °è½Å ½Ã¹ÎÀÎ È«ÀºÁÖ / ¾çÇüÈ£ / Kiyoung Kim´Ô µî²²¼­ ´ñ±ÛÀ» ÅëÇØ ÇöÀå »óÇ×À» ÀüÇØÁÖ¼Ì½À´Ï´Ù. °¨»çÇÕ´Ï´Ù!

#¼¼¿ùÈ£_ÀÎ°£¶ìÀÕ±â Âü°¡ÀÚºÐµéÀº_ÇöÀå_»óÈ²À»_´ñ±Û·Î_¿Ã·ÁÁÖ¼¼¿ä. ±×¸®°í #¼¼¿ùÈ£_ÀÎ°£¶ìÀÕ±â_¼Óº¸ #°øÀ¯ ÇØÁÖ¼¼¿ä. ¼¼¿ùÈ£ À¯°¡Á·¿¡°Ô Å«ÈûÀÌ µË´Ï´Ù. ¿©·¯ºÐÀÌ ¿À¸¶ÀÌ´º½º #ÇöÀå #½Ã¹Î±âÀÚ °¡ µÅ ÁÖ¼¼¿ä! ¿©·¯ºÐÀÌ ¹Ìµð¾îÀÔ´Ï´Ù.

¿À¸¶ÀÌTV¸¦ ÅëÇØ¼­µµ ÇöÀå Áß°è¸¦ º¸½Ç ¼ö ÀÖ½À´Ï´Ù.
http://www.ohmynews.com/NWS_Web/OhmyTV/onair.aspx¡¦

9~~~¼¼¿ùÈ£, ÀØÁö¸¶¼¼¿ä
¼¼¿ùÈ£ ÀØÁö¸¶¼¼¿ä¸¦ ÇÔ²²ÇØÁÖ½Å ¹Ú¼¼¿µ´Ô °¨»çÇÕ´Ï´Ù..

10~~~ÃÖ½ÂÈ£
´ëÅë·É ¾ø´Â ³ª¶ó- ¼¼¿ùÈ£ 1ÁÖ±â , ÆØ¸ñÇ×¿¡¼­ ±¤È­¹®±îÁö ´º½ºÅ¸ÆÄ°¡ ±â·ÏÇß½À´Ï´Ù.

11~~~SBS

#¼¼¿ùÈ£_ÀØÁö¾Ê°Ú½À´Ï´Ù #RememberSEWOL 
¼¼¿ùÈ£ 1ÁÖ±â ½Ã¹ÎµéÀÇ ¾ÆÇÄ. 
 <Doctors-Æ®¶ó¿ì¸¶>·Î ±â¾ïÇÕ´Ï´Ù.
12~~~¿À¸¶ÀÌ´º½º

#¼¼¿ùÈ£_ÀÎ°£¶ìÀÕ±â_¼Óº¸ [14½Å]
4¿ù 18ÀÏ #Á¤ºÎ¼­¿ïÃ»»ç ¾Õ

Á¤ºÎ¼­¿ïÃ»»ç ¾Õ¿¡¼­ Â÷º®À» ¼¼¿î °æÂû¿¡ Ç×ÀÇÇÏ´Â ¼¼¿ùÈ£ À¯°¡Á· ¿µ»óÀÔ´Ï´Ù. ¿µ»óÀº ¿À¸¶ÀÌ´º½º ÆäÀÌ½ººÏ ¸Þ½ÃÁö·Î Jaeho Oh´Ô²²¼­ º¸³»ÁÖ¼Ì½À´Ï´Ù. ¿©·¯ºÐ²²¼­ º¸³»ÁÖ½Ã´Â »ý»ýÇÑ ÇöÀå ¿µ»óÀÌ³ª »çÁøÀÌ Áø½ÇÀ» ¾Ë¸®´Âµ¥ Å« µµ¿òÀÌ µË´Ï´Ù!

 #¼¼¿ùÈ£_ÀÎ°£¶ìÀÕ±â Âü°¡ÀÚºÐµéÀº_ÇöÀå_»óÈ²À»_´ñ±Û·Î_¿Ã·ÁÁÖ¼¼¿ä. ±×¸®°í #¼¼¿ùÈ£_ÀÎ°£¶ìÀÕ±â_¼Óº¸ #°øÀ¯ ÇØÁÖ¼¼¿ä. ¼¼¿ùÈ£ À¯°¡Á·¿¡°Ô Å«ÈûÀÌ µË´Ï´Ù. ¿©·¯ºÐÀÌ ¿À¸¶ÀÌ´º½º #ÇöÀå #½Ã¹Î±âÀÚ °¡ µÅ ÁÖ¼¼¿ä! ¿©·¯ºÐÀÌ ¹Ìµð¾îÀÔ´Ï´Ù.

¿À¸¶ÀÌTV¸¦ ÅëÇØ¼­µµ ÇöÀå Áß°è¸¦ º¸½Ç ¼ö ÀÖ½À´Ï´Ù.
http://www.ohmynews.com/NWS_Web/OhmyTV/onair.aspx¡¦

13~~~½Ã»çÀÎ

#¼¼¿ùÈ£ #1ÁÖ±â #¼Óº¸15 
 4¿ù15ÀÏ ¿ÀÀü 9½Ã50ºÐ 

¡°¿Àºü°¡ ³» ¾Õ¿¡ 
1ºÐ¸¸ ³ªÅ¸³­´Ù¸é¡¦¡±

 #½Ã»ç»çIN #¼¼¿ùÈ£ ÀüÃ¼ ±â»ç º¸±â 

14~~~¼¼¿ùÈ£, ÀØÁö¸¶¼¼¿ä
¼¼¿ùÈ£ ÀØÁö¸¶¼¼¿ä¸¦ ÇÔ²² ÇØÁÖ½Å ÇãÀ±Áö´Ô °¨»çÇÕ´Ï´Ù:)

15~~~ÇÑ±¹°æÁ¦½Å¹®
¼¼¿ùÈ£ Âü»ç ÀÌÈÄ Áö³­ 1³â µ¿¾È Á¤ºÎ´Â ¼ö¸¹Àº ´ëÃ¥À» ½ñ¾Æ³ÂÁö¸¸ ½ÃÀå ±¸Á¶´Â 1³âÀÌ Áö³ªµµ ¹Ù²ï °Ô ¾ø½À´Ï´Ù.

16~~~~MBC News
¼¼¿ùÈ£ Ä§¸ô ±×¸®°í 1³â
 ¿ì¸®°¡ ÀØÁö ¸»¾Æ¾ßÇÒ ¼ø°£µéÀ» ±â·ÏÇß½À´Ï´Ù.
17~~~SBS ´º½º
<¹ýÁ¤¿¡ ¼± ¼¼¿ùÈ£ Àá¼ö»ç>
¼¼¿ùÈ£ ¼ö»ö¿¡ Âü¿©Çß´ø ¹Î°£Àá¼ö»ç °ø¿ì¿µ ¾¾. ¾î´À ³¯, °ø¾¾¿¡°Ô ¼­·ù°¡ ³¯¾Æ¿Ô½À´Ï´Ù. °ú½ÇÄ¡»çÁË·Î ±â¼ÒµÆÀ¸´Ï ¹ýÁ¤¿¡ ³ª¿À¶õ °Ì´Ï´Ù. »óÀ» ¹Þ±â´Â Ä¿³ç, ¹ýÁ¤¿¡?

18~~~¼®¿õ±¹
#¼¼¿ùÈ£ 
 ¿ì¸®³ª¶ó ±¹¹Î 10¸í Áß 8¸íÀÌ ¼¼¿ùÈ£ ¼±Ã¼¸¦ ÀÎ¾çÇØ¾ß ÇÑ´Ù´Â ÀÇ°ßÀ» °¡Áö°í ÀÖ´Â °ÍÀ¸·Î ³ªÅ¸³µ´Ù. Áö³­ÇØ 4¿ù16ÀÏ Âü»ç ÀÌÈÄ 1³âÀÌ Áö³ªµµ·Ï ¼±Ã¼ ÀÎ¾ç ¿©ºÎ¸¦ ¸íÄèÇÏ°Ô °á·Ð ³»¸®Áö ¸øÇÑ Á¤ºÎÀÇ ¸ð½À°ú´Â È®¿¬È÷ ´ëºñµÇ´Â °á°ú´Ù. ¼¼¿ùÈ£¿Í °ü·ÃÇÑ ÀüÃ¼ÀûÀÎ Á¤ºÎÀÇ ´ëÀÀ¿¡µµ ±¹¹Î 66%°¡ ºÎÁ¤Àû Æò°¡¸¦ ³»·È´Ù.

19~~~¹ÎÁßÀÇ¼Ò¸®
[Æ÷Åä] ¼¼¿ùÈ£ °¡Á·ÇùÀÇÈ¸°¡ 2ÀÏ ¿ÀÈÄ ¼­¿ï ±¤È­¹®±¤Àå ³ó¼ºÀå¿¡¼­ ¹èº¸»ó ÀýÂ÷ Àü¸é Áß´Ü°ú Á¶¼ÓÇÑ ¼¼¿ùÈ£ ¼±Ã¼ ÀÎ¾ç, ½ÃÇà·É¾È Áï°¢ Æó±â¸¦ ÃË±¸ÇÏ¸ç »è¹ß½ÄÀ» °¡Á³´Ù.

20~~~¼¼¿ùÈ£, ÀØÁö¸¶¼¼¿ä
¼¼¿ùÈ£ ÀØÁö¸¶¼¼¿ä¸¦ ÇÔ²² ÇØÁÖ½Å Ã¤ÀÚÀº´Ô °¨»çÇÕ´Ï´Ù.. 

21~~~¿À¸¶ÀÌ´º½º

#¼¼¿ùÈ£_ÀÎ°£¶ìÀÕ±â_¼Óº¸ [3½Å] 
4¿ù 18ÀÏ #±¤È­¹® ¾Õ

13:40 ±¤È­¹® À¯°¡Á· ¿¬Çà½ÃÀÛÀÔ´Ï´Ù
 Àå¼®À±´Ô²²¼­ ¿À¸¶ÀÌ´º½º ÆäÀÌ½ººÏ ¸Þ½ÃÁö·Î ¾Ë·Á¿Â ÇöÀå ¼Ò½ÄÀÔ´Ï´Ù. 

 #¼¼¿ùÈ£_ÀÎ°£¶ìÀÕ±â Âü°¡ÀÚºÐµéÀº_ÇöÀå_»óÈ²À»_´ñ±Û·Î_¿Ã·ÁÁÖ¼¼¿ä. ±×¸®°í #¼¼¿ùÈ£_ÀÎ°£¶ìÀÕ±â_¼Óº¸ #°øÀ¯ ÇØÁÖ¼¼¿ä. ¼¼¿ùÈ£ À¯°¡Á·¿¡°Ô Å«ÈûÀÌ µË´Ï´Ù. ¿©·¯ºÐÀÌ ¿À¸¶ÀÌ´º½º #ÇöÀå #½Ã¹Î±âÀÚ °¡ µÅ ÁÖ¼¼¿ä! ¿©·¯ºÐÀÌ ¹Ìµð¾îÀÔ´Ï´Ù.

22~~~½Ã»çÀÎ
¼¼¿ùÈ£ #1ÁÖ±â #¼Óº¸19

4¿ù15ÀÏ ¿ÀÈÄ 1½Ã30ºÐ

º»°Ý ½Ã»çIN ¸¸È­ by ±Á½Ã´Ï½ºÆ® 

 #½Ã»çIN #¼¼¿ùÈ£ ÀüÃ¼ ±â»ç º¸±â 
http://www.sisainlive.com/sewol/

#¼Óº¸¸¦_°øÀ¯ÇØÁÖ¼¼¿ä. ÇÔ²² ½½ÆÛÇÏ´Â »çÈ¸°¡ ÁÁÀº »çÈ¸ÀÔ´Ï´Ù

23~~~SBS

#¼¼¿ùÈ£_ÀØÁö¾Ê°Ú½À´Ï´Ù #RememberSEWOL

±âÅ¸µµ ÇÇ¾Æ³ëµµ ±×´ë·ÎÀÎµ¥
 ±× ¾Õ¿¡ ½Ã¿¬ÀÌ¸¸ ¾ø½À´Ï´Ù.

 ´Ü¿ø°í Íº ±è½Ã¿¬ ¾çÀÇ ÀÚÀÛ°î 
'¾ß! ÀÌ µÅÁö¾ß'

¿À´Ã(16ÀÏ) ¹ã 11½Ã 15ºÐ 
 Æ¯¼± ´ÙÅ¥ '¸Á°¢ÀÇ ½Ã°£, ±â¾ïÀÇ ½Ã°£'

24~~~¹ÎÁßÀÇ¼Ò¸®
¼¼¿ùÈ£ À¯°¡Á·À» ´ëÇÏ´Â °æÂûÀÇ ÅÂµµÀÎ°¡¿ä?
 'À¯¹Î¾Æºü' ±è¿µ¿À ¾¾°¡ ¼¼¿ùÈ£ À¯°¡Á·À» ¸·¾Æ ¼± °æÂû¹ö½º À§¿¡¼­ Ç×ÀÇ½ÃÀ§¸¦ ÇÏ´Ù°¡ °æÂûÀÇ ¹«¸®ÇÑ ¿¬Çà °úÁ¤¿¡¼­ ¾Æ·¡·Î ¶³¾îÁ³½À´Ï´Ù. ¹ü±¹¹Î´ëÈ¸¸¦ ¸¶Ä£ ºÐ³ëÇÑ ½Ã¹ÎµéÀº ÇöÀç ±¤È­¹®±¤ÀåÀ» ÇâÇØ ÇàÁø ÁßÀÔ´Ï´Ù. 
#¼¼¿ùÈ£_±¤È­¹®_ÇöÀå

25~~~¿À¸¶ÀÌ´º½º
#425¼¼¿ùÈ£_¹ü±¹¹ÎÃß¸ð¹®È­Á¦_¼Óº¸ [7½Å] 
#¼º½Å¿©´ëÀÔ±¸ Ãâ¹ßÇÑ 140¿©¸íÀÇ ÇàÁøÀÎ¿øÀÌ 3½Ã 30ºÐ°æ 250¸í Á¤µµ·Î Áõ°¡Çß´Ù°í ÇÕ´Ï´Ù. ´õ¿î ³¯¾¾¿¡µµ ºÒ±¸ÇÏ°í 1°³Â÷¼±À» ¿©À¯·Ó°í Áú¼­ÀÖ°Ô ¼¼¿ùÈ£ Áø½ÇÀ» ¾Ë¸®±â À§ÇÑ ±¹¹ÎÇàÁøÀº ±¤È­¹®±¤ÀåÀ¸·Î °è¼ÓµÇ°í ÀÖ½À´Ï´Ù.
#¼¼¿ùÈ£Áø½Ç±¹¹ÎÇàÁø #¼¼¿ùÈ£¸¦ÀØÁö¸¶¼¼¿ä #¼¼¿ùÈ£ #sewol
¿À¸¶ÀÌ´º½º¸¦ ÀÀ¿øÇØÁÖ¼¼¿ä http://omn.kr/10manin

26~~~´º½ºÅ¸ÆÄ ÇÑ±¹Å½»çÀú³Î¸®Áò¼¾ÅÍ KCIJ

¿À´Ã »õº® ´º½ºÅ¸ÆÄ°¡ °ø°³ÇÑ ¹Ù´Ù¼Ó ¼¼¿ùÈ£ ¿µ»óÀÔ´Ï´Ù.

¸¹Àº ºÐµéÀÌ º¸½Ç ¼ö ÀÖµµ·Ï °øÀ¯ ºÎÅ¹ÇÕ´Ï´Ù.

µ¿¿µ»óÀ» ´õ º¸½Ã·Á¸é ¾Æ·¡ ¸µÅ©¸¦ Å¬¸¯ÇØÁÖ¼¼¿ä

 http://newstapa.org/24816

#´º½ºÅ¸ÆÄ #¼¼¿ùÈ£

27~~~½Ã»çÀÎ

#¼¼¿ùÈ£ #1ÁÖ±â #¼Óº¸11
 4¿ù14ÀÏ Àú³á 6½Ã50ºÐ

À§±âÀÇ ¼ø°£¿¡ 
 µå·¯³ª´Â ÁöµµÀÚÀÇ ¸®´õ½Ê

 #½Ã»çIN #¼¼¿ùÈ£ ÀüÃ¼ ±â»ç º¸±â 
http://www.sisainlive.com/sewol/

#¼Óº¸¸¦_°øÀ¯ÇØÁÖ¼¼¿ä. Å¬¸¯ ÇÑ ¹øÀÌ °¡Á·µé¿¡°Ô À§·Î°¡ µË´Ï´Ù. ÇÔ²² ½½ÆÛÇÏ´Â »çÈ¸°¡ ÁÁÀº »çÈ¸ÀÔ´Ï´Ù.

28~~~Á¶¼±ÀÏº¸
¼¼¿ùÈ£ Ãß¸ð±Ý·ÐÀÌ¿ä? ±â°¡ Âý´Ï´Ù.
#00·Ð #¸í¹éÇÑ»ç±âÀÔ´Ï´Ù

29~~~¿À¸¶ÀÌ´º½º

#¼¼¿ùÈ£_ÀÎ°£¶ìÀÕ±â_¼Óº¸ [40½Å] 
4¿ù 18ÀÏ #±¤È­¹® ¾Õ

°æÂû, Â÷º® Èçµå´Â ½Ã¹Îµé ÇâÇØ ¹°´ëÆ÷ ½÷

 ¿ÀÈÄ 9½Ã 30ºÐ°æ ±¤È­¹® ÇöÆÇ ¾Æ·¡¿¡ ½Ã¹ÎµéÀÌ ÁýÈ¸¸¦ ¿­¾ú½À´Ï´Ù. ÀÌ¿Ü¿¡ ±¤È­¹® ÀÏ´ë °÷°÷¿¡¼­ »ê¹ßÀûÀ¸·Î °æÂû°ú Ãæµ¹ÀÌ ÀÖ´Â °ÍÀ¸·Î ¾Ë·ÁÁö°í ÀÖ½À´Ï´Ù. 

ÇÑÆí, ¹ü±¹¹Î´ëÈ¸¸¦ ÁÖÃÖÇÑ 416¿¬´ë(±¹¹Î´ëÃ¥È¸ÀÇ µî Æ÷ÇÔ)´Â ÇöÀç 8000¿© ¸íÀÇ ½Ã¹ÎÀÌ ±¤È­¹®¿¡ ÀÖ°í, ¿¬ÇàÀÚ°¡ ÃÖ¼Ò 55¸í ÀÌ»óÀÌ¶ó°í ¹àÇû½À´Ï´Ù. °æÂûÀº Â÷º®À» Èçµå´Â ½Ã¹Îµé¿¡°Ô ¹°´ëÆ÷¸¦ °è¼Ó ½î°í ÀÖ½À´Ï´Ù.

#¼¼¿ùÈ£_ÀÎ°£¶ìÀÕ±â Âü°¡ÀÚºÐµéÀº_ÇöÀå_»óÈ²À»_´ñ±Û·Î_¿Ã·ÁÁÖ¼¼¿ä. ±×¸®°í #¼¼¿ùÈ£_ÀÎ°£¶ìÀÕ±â_¼Óº¸ #°øÀ¯ ÇØÁÖ¼¼¿ä. ¼¼¿ùÈ£ À¯°¡Á·¿¡°Ô Å«ÈûÀÌ µË´Ï´Ù. ¿©·¯ºÐÀÌ ¿À¸¶ÀÌ´º½º #ÇöÀå #½Ã¹Î±âÀÚ °¡ µÅ ÁÖ¼¼¿ä! ¿©·¯ºÐÀÌ ¹Ìµð¾îÀÔ´Ï´Ù.

30~~~SBS

¼¼¿ùÈ£ 1ÁÖ±â #±Ã±ÝÇÑÀÌ¾ß±âY 
¿©ÀüÈ÷ '4¿ù 16ÀÏ'À» ±â¾ïÇÏ¸ç »ì¾Æ°¡´Â »ç¶÷µé

½ÇÁ¾ÀÚ °¡Á·ÀÌ ¹Ù¶ó´Â ´Ü ÇÑ °¡Áö´Â
 ½Ã½ÅÀÌ¶óµµ Ã£¾Æ 'À¯°¡Á·'ÀÌ µÇ´Â °ÍÀÌ¶ó°í ÇÕ´Ï´Ù.
ÀÌµéÀÇ ÀÛÀº ¼Ò¸ÁÀº ¾ðÁ¦Âë ÀÎ¾çµÉ ¼ö ÀÖÀ»±î¿ä?

4¿ù 17ÀÏ ±Ý¿äÀÏ ¹ã 8½Ã 55ºÐ
#¼¼¿ùÈ£_ÀØÁö¾Ê°Ú½À´Ï´Ù #RememberSEWOL

31~~~KBS ÇÑ±¹¹æ¼Û
¼¼¿ùÈ£ Âü»ç ÀÌÈÄ ³²°ÜÁø °úÁ¦µéÀ» Á¡°ËÇÏ°í ¿ì¸® »çÈ¸¿¡ ¸¸¿¬ÇÑ ¾ÈÀüºÒ°¨ÁõÀ» ÇØ¼ÒÇÒ ¼ö ÀÖ´Â ±Ùº»Àû ´ëÃ¥À» ¸ð»öÇÏ´Â ½Ã°£! ¡¼ #¼¼¿ùÈ£ 1ÁÖ±â Æ¯Áý ¡½¹ã 10½Ã 1TV. https://youtu.be/r2uqhG5n1Yo

32~~~¹ÎÁßÀÇ¼Ò¸®
¿ÃÇØ Ã¹ ¹°´ëÆ÷ÀÎ°¡¿ä? ÇöÀç ±¤È­¹®±¤Àå ¾Õ ÇöÀåÀÔ´Ï´Ù. 
#¼¼¿ùÈ£_±¤È­¹®_ÇöÀå

33~~~¿À¸¶ÀÌ´º½º

#¼¼¿ùÈ£_ÀÎ°£¶ìÀÕ±â_¼Óº¸ [39½Å] 
4¿ù 18ÀÏ #±¤È­¹® ¾Õ

±¹Á¦¿¥³×½ºÆ¼ "°æÂûÀÇ ÃÖ·ç¾× »ìÆ÷ ±¹Á¦±âÁØ À§¹Ý" ºñÆÇ

±¹Á¦¿¥³×½ºÆ¼°¡ ÇÑ±¹ °æÂûÀÇ ¼¼¿ùÈ£ Âü»ç 1ÁÖ±â ½ÃÀ§ Áý¾Ð¿¡ ´ëÇØ "¼¼¿ùÈ£ À¯°¡Á·¿¡ ÃÖ·ç¾× »ìÆ÷´Â ±¹Á¦ ±âÁØ À§¹Ý"ÀÌ¶ó¸ç "Èñ»ýÀÚ¿Í À¯°¡Á· ¸ðµÎ¿¡ ´ëÇÑ ¸ð¿åÀû Ã³»ç"¶ó°í ºñÆÇÇß½À´Ï´Ù. 

ÇÑÆí, ¿À¸¶ÀÌ´º½º ÆäÀÌÁö¿¡ ´ñ±Û µîÀ¸·Î ÀüÇØÁÖ½Å ÇöÀå »çÁøÀ» ÇÔ²² ÀüÇÕ´Ï´Ù. Kiyoung Kim / ¾çÇüÈ£ / Hyeman Jo / ±è¿¹Áö / ¿ÀÁØ½Â / Jinhee Kim / ÀÌ¼ºÈ£ / ÀÓº¹Èñ µîÀÌ º¸³»ÁÖ¼Ì½À´Ï´Ù. °¨»çÇÕ´Ï´Ù. 

#¼¼¿ùÈ£_ÀÎ°£¶ìÀÕ±â Âü°¡ÀÚºÐµéÀº_ÇöÀå_»óÈ²À»_´ñ±Û·Î_¿Ã·ÁÁÖ¼¼¿ä. ±×¸®°í #¼¼¿ùÈ£_ÀÎ°£¶ìÀÕ±â_¼Óº¸ #°øÀ¯ ÇØÁÖ¼¼¿ä. ¼¼¿ùÈ£ À¯°¡Á·¿¡°Ô Å«ÈûÀÌ µË´Ï´Ù. ¿©·¯ºÐÀÌ ¿À¸¶ÀÌ´º½º #ÇöÀå #½Ã¹Î±âÀÚ °¡ µÅ ÁÖ¼¼¿ä! ¿©·¯ºÐÀÌ ¹Ìµð¾îÀÔ´Ï´Ù.

34~~~¿¬ÇÕ´º½º
ÇöÀå¿µ»ó] '¼¼¿ùÈ£ ÀÎ¾ç' ¿¹»ó ½Ã¹Ä·¹ÀÌ¼Ç
35~~~¹ÎÁßÀÇ¼Ò¸®
¼¼¿ùÈ£ 1ÁÖ±â, À¯°¡Á·¿¡°Ô±îÁö Æø·ÂÀ» °¡ÇÏ´Â °æÂû¡¦
ÀÌ°Ç ³Ê¹«ÇÏÀÝ¾Æ¿ä???

36~~~¿À¸¶ÀÌ´º½º

#¼¼¿ùÈ£_ÀÎ°£¶ìÀÕ±â_¼Óº¸ [30½Å] 
4¿ù 18ÀÏ #¼¼Á¾¹®È­È¸°ü ¾Õ

¼¼¿ùÈ£Æ¯Á¶À§ ½ÃÇà·É Ã¶È¸¿Í ¼¼¿ùÈ£ ÀÎ¾çÀ» ÃË±¸ÇÏ´Â ½Ã¹ÎµéÀÌ 18ÀÏ ¿ÀÈÄ ¼¼¿ùÈ£Âü»ç À¯°¡Á·ÀÌ ³ó¼ºÁßÀÎ ±¤È­¹®±¤ÀåÀ¸·Î ÇâÇÏ´Â °¡¿îµ¥, ¼¼Á¾¹®È­È¸°ü¾Õ¿¡¼­ ÀúÁöÇÏ´Â °æÂû°ú °Ý·ÄÇÏ°Ô ¸ö½Î¿òÀ» ¹úÀÌ°í ÀÖ´Ù. °æÂûÀº Ä¸»çÀÌ½ÅÀ» »Ñ¸®°í »ì¼öÂ÷·Î ¹°´ëÆ÷¸¦ ½÷ ÇØ»êÀ» ½ÃµµÇßÁö¸¸ ½Ã¹ÎµéÀÇ ±â¼¼¸¦ ¸·Áö ¸øÇß´Ù.

* ¿À¸¶ÀÌ´º½º ±Ç¿ì¼º »çÁø±âÀÚÀÇ »ý»ýÇÑ ÇöÀå »çÁøÀÔ´Ï´Ù. ÂüÀ¸·Î ¾ÈÅ¸±õ½À´Ï´Ù. ½½ÇÂ ÇÏ·ç·Î ±â·ÏµÉ °ÍÀÔ´Ï´Ù.

#¼¼¿ùÈ£_ÀÎ°£¶ìÀÕ±â Âü°¡ÀÚºÐµéÀº_ÇöÀå_»óÈ²À»_´ñ±Û·Î_¿Ã·ÁÁÖ¼¼¿ä. ±×¸®°í #¼¼¿ùÈ£_ÀÎ°£¶ìÀÕ±â_¼Óº¸ #°øÀ¯ ÇØÁÖ¼¼¿ä. ¼¼¿ùÈ£ À¯°¡Á·¿¡°Ô Å«ÈûÀÌ µË´Ï´Ù. ¿©·¯ºÐÀÌ ¿À¸¶ÀÌ´º½º #ÇöÀå #½Ã¹Î±âÀÚ °¡ µÅ ÁÖ¼¼¿ä! ¿©·¯ºÐÀÌ ¹Ìµð¾îÀÔ´Ï´Ù.

37~~~KBS ÇÑ±¹¹æ¼Û
ÀÌÁ¦´Â ÁÖ°ËÀ» ¾È´Â °ÍÀÌ ²ÞÀÌ µÇ¾î¹ö¸° ½ÇÁ¾ÀÚ °¡Á·µé. ÀÌµéÀÇ ²ÞÀº ¾ðÁ¦Âë ÀÌ·ç¾îÁú ¼ö ÀÖÀ»±î?¡¼ #ÃßÀû60ºÐ ¡½< #¼¼¿ùÈ£ ½ÇÁ¾ÀÚ °¡Á·¡¦¸ØÃç¹ö¸° 1³â> ¹ã 10½Ã 25ºÐ 2TV

38~~~SBS
#¼¼¿ùÈ£_ÀØÁö¾Ê°Ú½À´Ï´Ù #RememberSEWOL 
 "±â¾ïÇÕ´Ï´Ù, ¾Æ¹« °Íµµ ¸øÇß´ø ±× ³¯À»" 
¼¼¿ùÈ£ 1ÁÖ±â. ÀØÁö ¸»¾Æ¾ßÇÒ ¼ýÀÚµé.. 
 <³Ñ¹ö½º>·Î ±â¾ïÇÕ´Ï´Ù.

39~~~Á¶¼±ÀÏº¸
°æÂû·ÂÀ» ³¶ºñ½ÃÅ°°í È¥¶õÀ» ¾ß±â½ÃÅ°´Â°Ô ½ÃÀ§ÀÇ ¸ñÀûÀÎ°¡¿ä?
#²ÜÆÁ #ÀÓÅÂÈÆ #¼¼¿ùÈ£1ÁÖ³â½ÃÀ§ #°æÂû

40~~~¿À¸¶ÀÌ´º½º

#¼¼¿ùÈ£_ÀÎ°£¶ìÀÕ±â_¼Óº¸ [12½Å] 
4¿ù 18ÀÏ #±¤È­¹® ¾Õ

¿ÀÈÄ 3½Ã 14ºÐ°æ °æÂûÀÌ ¼¼¿ùÈ£ À¯°¡Á· ±è¿µ¿À¾¾¿Í À¯°æ±Ù¾¾¸¦ ¿¬ÇàÇß½À´Ï´Ù. »çÁøÀº ¹ö½º¿¡¼­ ¶³¾îÁö´Â ±è¿µ¿À¾¾¿Í »çÁö°¡ µé·Á ¿¬ÇàµÇ´Â ¸ð½ÀÀÔ´Ï´Ù.

 #¼¼¿ùÈ£_ÀÎ°£¶ìÀÕ±â Âü°¡ÀÚºÐµéÀº_ÇöÀå_»óÈ²À»_´ñ±Û·Î_¿Ã·ÁÁÖ¼¼¿ä. ±×¸®°í #¼¼¿ùÈ£_ÀÎ°£¶ìÀÕ±â_¼Óº¸ #°øÀ¯ ÇØÁÖ¼¼¿ä. ¼¼¿ùÈ£ À¯°¡Á·¿¡°Ô Å«ÈûÀÌ µË´Ï´Ù. ¿©·¯ºÐÀÌ ¿À¸¶ÀÌ´º½º #ÇöÀå #½Ã¹Î±âÀÚ °¡ µÅ ÁÖ¼¼¿ä! ¿©·¯ºÐÀÌ ¹Ìµð¾îÀÔ´Ï´Ù.

41~~~ÀÏ¹ÝÀÎµéÀÇ ¼Ò¸§µ¸´Â ¶óÀÌºê

ÀÌ´Ù¿î ±ºÀÇ '»ç¶ûÇÏ´Â ±×´ë¿©' - ½Å¿ëÀç

Íº ÀÌ´Ù¿î±ºÀÇ ÈÞ´ëÆù¿¡ ³²¾ÆÀÖ´ø °îÀÔ´Ï´Ù.

¿À´ÃÀº ¼¼¿ùÈ£ 1ÁÖ³âÀÌ µÇ´Â ³¯ÀÔ´Ï´Ù..
¼¼¿ùÈ£¸¦ ÀØÁö ¸¶¼¼¿ä

42~~~½Ã»çÀÎ

#¼¼¿ùÈ£ #1ÁÖ±â #¼Óº¸61
 4¿ù17ÀÏ »õº® 0½Ã50ºÐ #Á¾·Î #YMCA

°æÂû°ú Ãæµ¹Àº Ãß¸ðÁ¦ ÀÌÈÄ ±¤È­¹® ÀÌµ¿ÀÌ ¸·È÷¸é¼­ ½ÃÀÛµÇ¾ú½À´Ï´Ù. °æÂûÀº ±¤È­¹® ÀÏ´ë¸¦ ¿øÃµ ºÀ¼âÇß½À´Ï´Ù. 

 À¯°¡Á·µéÀº ¼Õ¿¡ ²ÉÀ» µé°í ±¤È­¹® ºÐÇâ¼Ò¿¡ ÇåÈ­ÇÏ°Ú´Ù´Â ¶æÀ» ¹àÇûÁö¸¸ °æÂûÀº Â÷º®À» ¿­Áö ¾Ê¾Ò½À´Ï´Ù. ±æÀ» ¿©´Â Ãæµ¹ °úÁ¤¿¡¼­ Ä¸»çÀÌ½ÅÀ» »Ñ·È½À´Ï´Ù. 

ÀÌ¸íÀÍ »çÁø ±âÀÚ°¡ Á¾·Î YMCA ÂÊ Ãæµ¹ °úÁ¤¿¡¼­ °æÂûÀÌ Ä¸»çÀÌ½ÅÀ» »Ñ¸° ¼ø°£À» Æ÷ÂøÇß½À´Ï´Ù. Á¾·Î ÂÊ ´ëÄ¡ »óÈ²Àº Á¾·áµÇ¾ú½À´Ï´Ù. 

ÇöÀç´Â ±¤È­¹® ÇöÆÇ ¹Ø¿¡¼­ À¯°¡Á· 40¿©¸íÀ» ºñ·ÔÇÑ ½Ã¹ÎµéÀÌ °æÂû°ú ´ëÄ¡ÇÏ°í ÀÖ½À´Ï´Ù. À¯°¡Á·µéÀº ÀÌ°÷ Àú°÷ Èð¾îÁø »óÅÂ¿¡¼­ ±¤È­¹® ÇöÆÇ ÂÊÀ¸·Î ÀÌµ¿ÇÏ°í ÀÖ½À´Ï´Ù. 

--------
#¼­¿ï_Ãß¸ðÁ¦_Âü°¡ÀÚ_ºÐµéÀº_ÇöÀå_»óÈ²À»_´ñ±Û·Î_¿Ã·ÁÁÖ¼¼¿ä. ÇöÀå ¾÷µ¥ÀÌÆ® »óÈ²Àº ´ñ±Û·Î ´Þ¸®°í ÀÖ½À´Ï´Ù. ´ñ±ÛÀ» ÁÖ¸ñÇØÁÖ¼¼¿ä.

#¼Óº¸_°øÀ¯ÇÏ±â¸¦_Å¬¸¯ÇØÁÖ¼¼¿ä ÇÔ²² ½½ÆÛÇÏ´Â »çÈ¸°¡ ÁÁÀº »çÈ¸ÀÔ´Ï´Ù.

#½Ã»çIN #¼¼¿ùÈ£ ÀüÃ¼ ±â»ç º¸±â 

43~~~¿À¸¶ÀÌ´º½º

#¼¼¿ùÈ£_ÀÎ°£¶ìÀÕ±â_¼Óº¸ [41½Å] 
4¿ù 18ÀÏ #Á¤ºÎ¼­¿ïÃ»»ç ¾Õ

[»ý»ý¿µ»ó4] Â÷º® Èçµé¸é ¹°´ëÆ÷ ÀÀ»ç

 ¿ÀÈÄ 9½Ã 30ºÐ°æ Á¤ºÎ¼­¿ïÃ»»ç ¾Õ. ½Ã¹ÎµéÀÌ Â÷º®À¸·Î ¼³Ä¡µÈ °æÂû¹ö½º¸¦ È£½º·Î ¿¬°áÇØ Àâ¾Æ´ç±é´Ï´Ù. ±×·¯ÀÚ °æÂûÀÌ ¹Ù·Î ¹°´ëÆ÷ »ìÆ÷·Î ÀÀ¼öÇÏ³×¿ä. 

#¼¼¿ùÈ£_ÀÎ°£¶ìÀÕ±â Âü°¡ÀÚºÐµéÀº_ÇöÀå_»óÈ²À»_´ñ±Û·Î_¿Ã·ÁÁÖ¼¼¿ä. ±×¸®°í #¼¼¿ùÈ£_ÀÎ°£¶ìÀÕ±â_¼Óº¸ #°øÀ¯ ÇØÁÖ¼¼¿ä. ¼¼¿ùÈ£ À¯°¡Á·¿¡°Ô Å«ÈûÀÌ µË´Ï´Ù. ¿©·¯ºÐÀÌ ¿À¸¶ÀÌ´º½º #ÇöÀå #½Ã¹Î±âÀÚ °¡ µÅ ÁÖ¼¼¿ä! ¿©·¯ºÐÀÌ ¹Ìµð¾îÀÔ´Ï´Ù.

44~~~ÇãÇÁÆ÷½ºÆ®ÄÚ¸®¾Æ
¼¼¿ùÈ£ 1ÁÖ±â ¸ÂÀÌÇÑ ¾È»ê ´Ü¿ø°í »çÁø 31Àå
http://huff.to/1CMJWm0 (´õ ¸¹Àº »çÁøÀº Å¬¸¯)

45~~~¿À¸¶ÀÌ´º½º

#¼¼¿ùÈ£_ÀÎ°£¶ìÀÕ±â_¼Óº¸ [18½Å]
4¿ù 18ÀÏ #±¤È­¹®±¤Àå

¿ÀÈÄ 4½Ã 30ºÐ°æ ¼­¿ï±¤Àå¿¡¼­ ¿­¸° ¹ü±¹¹Î´ëÈ¸°¡ Áß´ÜµÆ°í, ÀÌ°÷¿¡ Âü¿©ÇÑ 2¸¸ ¸íÀÇ ½Ã¹ÎµéÀÌ ±¤È­¹®±¤ÀåÀ¸·Î ÇâÇÏ°í ÀÖ½À´Ï´Ù. °æÂûÀÌ ¼¼Á¾´ë¿Õ»ó ¾Õ¿¡¼­ ¸·°í ÀÖ±â ¶§¹®¿¡ Ãæµ¹ÀÌ ¿¹»óµË´Ï´Ù. 

±¤È­¹® ¾Õ Á¤ºÎ¼­¿ïÃ»»ç ¾Õ¿¡¼­´Â À¯°¡Á·-½Ã¹Îµé°ú °æÂûÀÌ ¸ö½Î¿òÀ» ¹úÀÌ°í ÀÖ½À´Ï´Ù. ¹ÚÁÖ¹Î º¯È£»ç´Â ÀÌ °úÁ¤¿¡¼­ ½Ã¹Î 1¸íÀÌ ¿¬ÇàµÆ´Ù°í ÇÕ´Ï´Ù. °æÂûÀº ¹Ù·Î ¿¬ÁÂ³ó¼º ÁßÀÎ ¼¼¿ùÈ£ À¯°¡Á·°ú ½Ã¹ÎÀ» Ã¼Æ÷ÇÏ°Ú´Ù°í ¹æ¼ÛÇÏ°í ÀÖ³×¿ä. 

#¼¼¿ùÈ£_ÀÎ°£¶ìÀÕ±â Âü°¡ÀÚºÐµéÀº_ÇöÀå_»óÈ²À»_´ñ±Û·Î_¿Ã·ÁÁÖ¼¼¿ä. ±×¸®°í #¼¼¿ùÈ£_ÀÎ°£¶ìÀÕ±â_¼Óº¸ #°øÀ¯ ÇØÁÖ¼¼¿ä. ¼¼¿ùÈ£ À¯°¡Á·¿¡°Ô Å«ÈûÀÌ µË´Ï´Ù. ¿©·¯ºÐÀÌ ¿À¸¶ÀÌ´º½º #ÇöÀå #½Ã¹Î±âÀÚ °¡ µÅ ÁÖ¼¼¿ä! ¿©·¯ºÐÀÌ ¹Ìµð¾îÀÔ´Ï´Ù.

46~~~½Ã¾ÆÀÎ

#¼¼¿ùÈ£ #1ÁÖ±â #¼Óº¸66
 4¿ù17ÀÏ »õº® 3½Ã #±¤È­¹® ÇöÆÇ

¹ãÀÌ ±í¾î°©´Ï´Ù. ³¯ÀÌ Â÷°©½À´Ï´Ù. 
¾ö¸¶µéÀº ´ã¿ä ÇÑ ÀåÀ¸·Î ¸öÀ» °¨½Î°í ¾Æ½ºÆÈÆ® À§¿¡ ±×´ë·Î ´©¿ü½À´Ï´Ù. 

 ±è¿¬Èñ ±âÀÚ°¡ º¸³½ ÀÌ »çÁøÀ» º¸°í, Àú´Â ÀÌ »óÈ²À» Àü´ÞÇÒ ´Ü¾î°¡, ¹®ÀÚ°¡ ¶°¿À¸£Áö ¾Ê½À´Ï´Ù. 

----
#°øÀ¯ÇÏ±â¸¦_Å¬¸¯ÇØÁÖ¼¼¿ä ÇÔ²² ½½ÆÛÇÏ´Â »çÈ¸°¡ ÁÁÀº »çÈ¸ÀÔ´Ï´Ù.
#½Ã»çIN #¼¼¿ùÈ£ ÀüÃ¼ ±â»ç º¸±â 
47~~~Æ÷½ºÆ®ÄÚ¸®¾Æ
¿ì¸®°¡ ¼¼¿ùÈ£ 304¸íÀ» ±â¾ïÇÏ´Â ¹æ¹ý
 "Áö±Ý »ì¾Æ ÀÖ´Â ¿ì¸®µé 304¸íÀÌ ¼¼¿ùÈ£ Èñ»ýÀÚ 304¸íÀÇ ÀÌ¸§À» ÇÑ ºÐ ÇÑ ºÐ Áø½ÉÀ» ´ÙÇØ ºÎ¸¨´Ï´Ù." 
http://huff.to/1CNsEFw
 by ¼¼¿ùÈ£ ¸ðµÎÀÇ ÀÌ¾ß±â

48~~~·Ôµ¥¿ùµå (lotteworld)
ÀØÁö ¾Ê°Ú½À´Ï´Ù.
¼¼¿ùÈ£ À¯°¡Á·µé°ú ¾ÆÇÄÀ» ÇÔ²² ÇÏ°Ú½À´Ï´Ù.
 ¡Ø4¿ù 16ÀÏ,17ÀÏ ÀÌÆ²°£ ¼¼¿ùÈ£ Ãß¸ð±â°£À¸·Î °Ô½Ã¹° ¾÷·Îµå°¡ Áß´ÜµË´Ï´Ù.

49~~~½Ã»çÀÎ
#¼¼¿ùÈ£ #1ÁÖ±â #¼Óº¸36
 4¿ù16ÀÏ ¿ÀÀü11½Ã45ºÐ
±×³¯ ¸¶Áö¸· Ä«Åå

 ----------
#½Ã»çIN_¹«·á_Æ¯º°ÆÇ_¹èÆ÷¸¦_µµ¿ÍÁÖ¼¼¿ä. ¿À´Ã Àú³á ¼­¿ï±¤Àå¿¡ ¿­¸®´Â Ãß¸ðÁ¦ ¶§ Æ¯º°ÆÇ ¹èÆ÷¸¦ µµ¿ÍÁÙ ºÐµéÀº ¸Þ½ÃÁö³ª ÀÌ»ó°ï ÆÀÀå(010-5244-7205)¿¡°Ô Á÷Á¢ ¿¬¶ôÇØ ÁÖ¼¼¿ä.
#½Ã»çIN_¹«·á_Æ¯º°ÆÇ_ÀüÀÚÃ¥µµ ¹ßÇàÇß½À´Ï´Ù. ÀüÀÚÃ¥ ³»·Á ¹Þ±â ÁÖ¼Ò´Â www.sisainlive.com/app.html ÀÔ´Ï´Ù.
#¼¼¿ùÈ£_³ª¸¸ÀÇ_Ãß¸ð_»çÁøÀ» Âï¾î »ç¿¬°ú ÇÔ²² ´ñ±Û·Î ´Þ¾ÆÁÖ¼¼¿ä. ÇØ¿Ü¿¡ ÀÖ´Â µ¶ÀÚºÐµéÀÇ Âü¿© ±â´ëÇÕ´Ï´Ù. ¸Þ½ÃÁö°¡ ³Ê¹« ¸¹¾Æ ÀÌÁ¦ºÎÅÍ´Â ´ñ±Û·Î ´Þ¾ÆÁÖ¼¼¿ä. ´ñ±ÛÀ» ´Þ¸é À¯°¡Á·ºÐµéÀÌ ¹Ù·Î º¼ ¼ö ÀÖ½À´Ï´Ù.
#°øÀ¯ÇÏ±â_Å¬¸¯ÇØÁÖ¼¼¿ä. ¼Óº¸¸¦ °øÀ¯ÇØÁÖ¼¼¿ä. ÇÔ²² ½½ÆÛÇÏ´Â »çÈ¸°¡ ÁÁÀº »çÈ¸ÀÔ´Ï´Ù.

50~~~¿À¸¶ÀÌ´º½º
#¼¼¿ùÈ£_ÀÎ°£¶ìÀÕ±â_¼Óº¸ [5½Å] 
4¿ù 18ÀÏ #±¤È­¹® ¾Õ
¼¼¿ùÈ£ À¯°¡Á· ±¤È­¹® ±¤ÀåÀ¸·Î ÀÌµ¿Áß °æÂû°ú Ãæµ¹. ÀÌ °úÁ¤¿¡¼­ À¯°¡Á· ÇÑ ¸íÀÌ ¾²·¯Á³°í, ÇÑ ½Ã¹ÎÀÌ ±¸±ÞÂ÷¸¦ ºÒ·¶À¸³ª °æÂûÂ÷º® ¶§¹®¿¡ ¹Ì´ë»ç°ü ¾Õ¿¡¼­ ±¸±ÞÂ÷°¡ ¿òÁ÷ÀÌÁö ¸øÇÏ°í ÀÖ´Ù°í ÇÕ´Ï´Ù. ÀÌ¿¡ ½Ã¹ÎµéÀÌ °æÂûÀ» ÇâÇØ Å©°Ô Ç×ÀÇÇÏ°í ÀÖ½À´Ï´Ù. 
#¼¼¿ùÈ£_ÀÎ°£¶ìÀÕ±â Âü°¡ÀÚºÐµéÀº_ÇöÀå_»óÈ²À»_´ñ±Û·Î_¿Ã·ÁÁÖ¼¼¿ä. ±×¸®°í #¼¼¿ùÈ£_ÀÎ°£¶ìÀÕ±â_¼Óº¸ #°øÀ¯ ÇØÁÖ¼¼¿ä. ¼¼¿ùÈ£ À¯°¡Á·¿¡°Ô Å«ÈûÀÌ µË´Ï´Ù. ¿©·¯ºÐÀÌ ¿À¸¶ÀÌ´º½º #ÇöÀå #½Ã¹Î±âÀÚ °¡ µÅ ÁÖ¼¼¿ä! ¿©·¯ºÐÀÌ ¹Ìµð¾îÀÔ´Ï´Ù.
