# Supplementary material for: Machine Learning-Based Data Mining Method for Sentiment Analysis of the Sewol Ferry Disaster's Effect on Social Stress
Source: Front Psychiatry. 2020 Dec 23;11:505673. doi: 10.3389/fpsyt.2020.505673 (PMC7785789; doi:10.3389/fpsyt.2020.505673)
Supplement: Supplementary file 1 [file Data_Sheet_1.ZIP › facebook/text/10.January.txt]

1~~~¼¼¿ùÈ£ 304 ÀØÁö¾ÊÀ»°Ô
µµº¸¼ø·ÊÇÏ°í ÀÖ´Â ¼Ò¿µ¾Æºü°¡ º¸³»ÁÖ½Å »çÁø.
¿À´ÃÀº µµº¸¼ø·Ê 6ÀÏÂ°ÀÔ´Ï´Ù. ´ëÀüÀÔ´Ï´Ù.

2~~~±¤ÁÖ Á¦º¸ ¹ÞÀ»°Ô¿ä
¼¼¿ùÈ£ ÀçÆÇ ±¤ÁÖ¿¡¼­ ÇÕ´Ï´ç
 ³»ÀÏ 28ÀÏµµ ÇÏ´Ï±î ½Ã°£ µÇ½Ã´Â ºÐµé 10½ÃºÎÅÍ
 Âü¿© ºÎÅ¹ÇØ¿ë ¤Ð¤Ð¤½

3~~~±è¿Á¼±
#¼¼¿ùÈ£ Âü»ç 2Æ²µÚ MBN°úÀÇ ÀÎÅÍºä¿¡¼­ ¹«´ÉÇÑ ÇØ°æÀ» ºñÆÇÇØ, ÇØ°æÀÇ ¸í¿¹¸¦ ÈÑ¼ÕÇß´Ù¸ç °í¹ßµÆ´ø È«°¡Çý ¾¾ ¿À´Ã ¹«ÁË ¹Þ¾Ò´ä´Ï´Ù.
Áø½ÇÀº ²À ¹àÇôÁö´Â¹ý!
¼¼¿ùÈ£ Âü»çÀÇ Áø½Çµµ ²À ¹àÇôÁú°ÍÀÔ´Ï´Ù. ÃàÇÏµå¸³´Ï´Ù.
±×¸®°í °°ÀÌ ³»·Á °¡¼Ì´ø ±è±¸´Ô À¯¿µÈñ´Ô °í¸¿½À´Ï´Ù..#¹Ù²Ù¼¼ #ÇÏ¿ï¸²
4~~~¼¼¿ùÈ£ Âü»ç ±¹¹Î´ëÃ¥È¸ÀÇ

<1/3(Åä) #¼¼¿ùÈ£ ÁÖ¿äÀÏÁ¤>

¡Ú¼¼¿ùÈ£ Âü»ç 263ÀÏ, 
 ¡Ú±¤È­¹® ¼¼¿ùÈ£±¤Àå ³ó¼º 174ÀÏ

 ¡ß¿À´Ã(1/3) ±¤È­¹® Åä¿ä ÃÐºÒ¹®È­Á¦´Â ¾ø½À´Ï´Ù. 12/31 ¹®È­Á¦°¡ ÁýÁßÀÏÁ¤ÀÌ¾ú½À´Ï´Ù.

¡ßÆØ¸ñÇ× ±â´Ù¸²°ú Áø½ÇÀÇ ¹ö½º´Â 1¿ùºÎÅÍ Áö¿ªº°·Î µ¹¾Æ°¡¸é¼­ ÁøÇàÇÕ´Ï´Ù. ¼­¿ïÀº ¸Å¿ù ¸¶Áö¸·ÁÖ Åä¿äÀÏ¿¡ Ãâ¹ßÇÕ´Ï´Ù.

¡Ú±¹°¡°¡ ±¹¹ÎÀ» ±¸Á¶ÇÏÁö ¾ÊÀº »ç°ÇÀÔ´Ï´Ù. Áø½ÇÀ» ¹àÈ÷´Â 4.16¾à¼ÓÁöÅ´ÀÌ°¡ µË½Ã´Ù!

[4.16 ¾à¼ÓÁöÅ´ÀÌ °¡ÀÔ] 

5~~~¿ì¸®´Â ¿ìÀÍÀÌ´Ù
¼¼¿ùÈ£ ÇÐ»ý 20¸í ±¸ÇÑ ¾ÆÀú¾¾ ±ÙÈ².jpg
¼¼¿ùÈ£ Æ¯º°¹ýÀº ´Ü¿ø°í¸¸À» À§ÇÑ ¹ýÀÎµí ÇÕ´Ï´Ù.

6~~~¼¼¿ùÈ£ 304 ÀØÁö¾ÊÀ»°Ô
¼¼¿ùÈ£±¤Àå Çö¼ö¸· ÀÔ´Ï´Ù
 ´Ù½Ã ½ÃÀÛÀÔ´Ï´Ù

7~~~±è¿Á¼±

ÁýÁßÀÌ¿ä!!

¼­ºÏÃ»³â´Ü Àç°ÇÀ§ Á¤ÇÔÃ¶ÀÌ
#¼¼¿ùÈ£ À¯°¡Á·µéÀÇ ±¤È­¹® Ãµ¸·À»
 ÀÚÁø Ã¶°Å ÇÏÁö ¾ÊÀ¸¸é

 1¿ù 31ÀÏ²² Ä§Å» ÇÏ°Ú´Ù°í
 ¾öÆ÷¸¦ ³õ¾Ò³×¿ä!

CÆÄ!! ¿ÃÅ×¸é ¿ÍºÁ!! ´©°¡ ÂÌ±îºÁ!

8~~~È«¿µµÎ
¼¼¿ùÈ£ ½ÇÁ¾ÀÚ ¾ç½ÂÁø ¼±»ý´Ô »ç¸ð´Ô ¸ð½À. 
¿ïÀ½ÀÌ ³ª¿É´Ï´Ù.

9~~~±èÀº¼÷
 ¼¼¿ùÈ£ ÀÎ¾çÃË±¸ Ã»¿ø¿îµ¿ *

½ÇÁ¾ÀÚµéÀ» ³¡±îÁö Ã£¾Æ³»°í Ä§¸ôÀÇ Áø½ÇÀ» ±Ô¸íÇÏ±â À§ÇØ¼­´Â ¼±Ã¼ ÈÑ¼Õ ¾ø´Â ¿ÂÀüÇÑ ÀÎ¾çÀ» ÇØ¾ß ÇÕ´Ï´Ù.

 ¾Æ·¡ ÆäÀÌÁö¿¡ °¡¼Å¼­ ÀÌ¸§°ú ÀÌ¸ÞÀÏ¸¸ ¾²½Ã¸é ÀÎ¾çÀ» ÃË±¸ÇÏ´Â Ã»¿ø¼­°¡ ´ëÇÑ¹Î±¹ Á¤ºÎ(ÃÑ¸®½Ç)·Î ¹Ù·Î ÆÑ½º ¹ß¼ÛµË´Ï´Ù. 
¸¹Àº Âü¿©¿Í °øÀ¯ ºÎÅ¹µå¸³´Ï´Ù.

¼¼¿ùÈ£ ÀÎ¾çÃË±¸ ¹ü±¹¹Î Ã»¿ø ¿îµ¿ 

10~~~±è¿Á¼±
¼¼¿ùÈ£ Âü»ç Èñ»ýÀÚµéÀ» À§ÇÑ ½Å°î

Á¶°ü¿ìÀÇ 'Ç³µî'
http://t.co/pQypIhQsyI #¹Ù²Ù¼¼ #¼¼¿ùÈ£

11~~~±èÁÖ´ë
¾Æ¤Ñ ÀÌ ºÐµéÀÌ ½ÃÀÎÀÌ´Ù. ³ª´Â ½ÃÀÎÀÌ ¾Æ´Ï´Ù, ±×Àú Á» ¿Ü·Î¿î ³ðÀÏ »Ó.

12~~~°íÀºÁÖ
¼¼¿ùÈ£ 1ÁÖ³â Ãß¸ð±¤°í ÇÁ·ÎÁ§Æ®!Áö»óÆÄ¿¡ ¿Ã¸± 15ÃÊÂ¥¸® ±¤°í...
¿ì¸®µéÀÌ ÇÔ²²ÇØ¿ä...

13~~~ÇÑ°Ü·¹
¹è¿ì ÃÖ¹Î¼ö¾¾°¡ ¼¼¿ùÈ£ Âü»ç¸¦ Ãß¸ðÇÏ´Â ³ë·¡¸¦ ¹ßÇ¥Çß½À´Ï´Ù.

14~~~¿À¸¶ÀÌ´º½º
¼¼¿ùÈ£ Âü»ç °¡Á·´ëÃ¥À§´Â ¼±Ã¼ ÀÎ¾çÀ» ÃË±¸ÇÏ¸ç ¿À´Â 26ÀÏºÎÅÍ °æ±â ¾È»êÇÕµ¿ºÐÇâ¼ÒºÎÅÍ Áøµµ ÆØ¸ñÇ×±îÁö µµº¸¼ø·Ê¿¡ ³ª¼±´Ù°í ¹àÇû´Âµ¥¿ä. µµ´ëÃ¼ Á¤ºÎ°¡ ÀÌ¾ß±âÇÏ´Â ¡®°ËÅä¡¯´Â ¾ðÁ¦Âë ³¡³ª´Â °É±î¿ä

15~~~±è¼ö±Ù
¼¼¿ùÈ£ Âü»ç 263ÀÏ, 
 ¡Ú±¤È­¹® ¼¼¿ùÈ£±¤Àå ³ó¼º 174ÀÏ

 ¡ß¿À´Ã(1/3) ±¤È­¹® Åä¿ä ÃÐºÒ¹®È­Á¦´Â ¾ø½À´Ï´Ù. 12/31 ¹®È­Á¦°¡ ÁýÁßÀÏÁ¤ÀÌ¾ú½À´Ï´Ù.

¡ßÆØ¸ñÇ× ±â´Ù¸²°ú Áø½ÇÀÇ ¹ö½º´Â 1¿ùºÎÅÍ Áö¿ªº°·Î µ¹¾Æ°¡¸é¼­ ÁøÇàÇÕ´Ï´Ù. ¼­¿ïÀº ¸Å¿ù ¸¶Áö¸·ÁÖ Åä¿äÀÏ¿¡ Ãâ¹ßÇÕ´Ï´Ù.

¡Ú±¹°¡°¡ ±¹¹ÎÀ» ±¸Á¶ÇÏÁö ¾ÊÀº »ç°ÇÀÔ´Ï´Ù. Áø½ÇÀ» ¹àÈ÷´Â 4.16¾à¼ÓÁöÅ´ÀÌ°¡ µË½Ã´Ù!

[4.16 ¾à¼ÓÁöÅ´ÀÌ °¡ÀÔ] 

16~~~±è¿Á¼±
#¼¼¿ùÈ£_Áö¿ø_Æ¯º°¹ý ÀÌ¶õ °ÍÀÌ ¼¼¿ùÈ£ Æ¯º°¹ýÀ» ¹«·ÂÈ­ ½ÃÅ°´Â ¹ý¾ÈÀ¸·Î ¿ù¿äÀÏÀÎ 12ÀÏ¿¡ Åë°úµÉ ¿¹Á¤ÀÌ¶ó°í ÇÕ´Ï´Ù. ¼¼¿ùÈ£ Æ¯º°¹ýÀÇ À½¸ð, µÎ¹øÂ° ¼¼¿ùÈ£ Áö¿øÆ¯º°¹ý. ¸·¾Æ¾ß ÇÕ´Ï´Ù.
17~~~ÃÖ½ÂÈ£
»õ´©¸®´ç ±èÀç¿ø ¿ø³» ¼ö¼®ºÎ´ëÇ¥´Â ¼¼¿ùÈ£ »ç°Ç¿¡¼­ »ç»ç°Ç°Ç °¥µîÀ» ÁõÆø½ÃÅ°´Â ÁÖÀÎ°øÀÌ³×¿ä. 
¼¼¿ùÈ£ Á¶»çÆ¯À§¿¡ Â÷±âÈ¯, °í¿µÁÖ °°Àº ±Ø¿ì ÀÎ»çµéÀ» ÀÓ¸íÇÒ ¶§ ¾Ë¾ÆºÃ½À´Ï´Ù¸¸ »õ´©¸®´çÀº ¼¼¿ùÈ£ Á¶»ç¸¦ ÇÏÀÚ´Â °ÇÁö ¹æÇØÇÏ°Ú´Ù´Â °ÇÁö ¾Ë ¼ö ¾ø´Â ÇàÅÂ¸¦ º¸ÀÌ°í ÀÖ½À´Ï´Ù. ´º½ºÅ¸ÆÄ ±è¼º¼ö ±âÀÚ°¡ °è¼Ó °¨½ÃÇÒ °Ì´Ï´Ù.

18~~~¼¼¿ùÈ£ Âü»ç ±¹¹Î´ëÃ¥È¸ÀÇ

<1/16(±Ý) #¼¼¿ùÈ£ ÁÖ¿äÀÏÁ¤>

¡Ú¼¼¿ùÈ£ Âü»ç 276ÀÏ, 
 ¡Ú±¤È­¹® ¼¼¿ùÈ£±¤Àå ³ó¼º 187ÀÏ

 ¡ß17½Ã 
<±¤È­¹® TV> »ýÁß°è ½ÃÀÛ!!
 : ÆòÀÏ 17½Ã~20½Ã±îÁö 
¼¼¿ùÈ£ÀÇ Áø½ÇÀ» ÀüÇÕ´Ï´Ù.
 : ¾ÆÇÁ¸®Ä«tv¿¡¼­ <±¤È­¹®TV>¸¦
 °Ë»öÇØÁÖ¼¼¿ä.

19~~~¤½¤½¤µ¤µ
"¼¼¿ùÈ£ Èñ»ýÀÚ¸¦ ¸ð¿åÇÑ ÀÏº£ È¸¿ø¿¡ ´ëÇÑ °í¹ß ´ë¸® À§ÀÓÀåÀ» ÀÛ¼ºÇØ ÁÖ¼¼¿ä. ¿ì¸®ÀÇ ºÐ³ë¸¦ Àü´ÞÇÏ°í, ±×µéÀÇ ÁË¸¦ ¹°À» ¼ö ÀÖ¾î¾ß ÇÕ´Ï´Ù."
20~~~°íÀºÈñ
Á¤ÇÔÃ¶ "¼¼¿ùÈ£ Âü»ç ¿øÀÎÀº ¼¼¿ùÈ£ ±¤È­¹® ³ó¼ºÀå" 
´«¾Õ¿¡¼­ ÀÚ½ÄÀÌ Á×¾î°¡µµ ¹«´ÉÇÑ Á¤ºÎ¿Í °ÅÁþ¸»ÇÏ´Â ¾ð·Ð¿¡ »óÃ³¹Þ´Â°Ô ¿Ö Á¤ÇÔÃ¶·ù°¡ ¾Æ´Ñ ¼øÁøÇÑ À¯°¡Á·ÀÌ¿´À»±î¿ä? ÀÌ·± À×°£µéÀÇ ÀÚ³à°¡ »ç°í¸¦ ´çÇß¾î¾ß À¯°¡Á·ÀÇ ½ÉÁ¤À» ¸¸ºÐÀÇ ÀÏÀÌ¶óµµ ¾Ë¾ÒÀ» ÅÙµ¥¿ä.

21~~~¼¼¿ùÈ£ Âü»ç ±¹¹Î´ëÃ¥È¸ÀÇ
1/9(±Ý) #¼¼¿ùÈ£ ÁÖ¿äÀÏÁ¤>

¡Ú¼¼¿ùÈ£ Âü»ç 269ÀÏ, 
 ¡Ú±¤È­¹® ¼¼¿ùÈ£±¤Àå ³ó¼º 180ÀÏ

 ¡ß17½Ã 
<±¤È­¹® TV> »ýÁß°è ½ÃÀÛ!!
 : ÆòÀÏ 17½Ã~20½Ã±îÁö 
¼¼¿ùÈ£ÀÇ Áø½ÇÀ» ÀüÇÕ´Ï´Ù.
 : ¾ÆÇÁ¸®Ä«tv¿¡¼­ <±¤È­¹®TV>¸¦
 °Ë»öÇØÁÖ¼¼¿ä.
http://play.afreeca.com/sewolho416
 : ÆäÀÌ½ººÏ ÆäÀÌÁö
https://www.facebook.com/sewolhoTV

¡Ú±¹°¡°¡ ±¹¹ÎÀ» ±¸Á¶ÇÏÁö ¾ÊÀº »ç°ÇÀÔ´Ï´Ù. Áø½ÇÀ» ¹àÈ÷´Â 4.16¾à¼ÓÁöÅ´ÀÌ°¡ µË½Ã´Ù. 

[4.16 ¾à¼ÓÁöÅ´ÀÌ] 

22~~~ÀÌ»êÇÏ

<±×Åä·Ï ½Î¿üÀ¸³ª.... ¼¼¿ùÈ£ Áø½ÇÀ» Ä§¸ô½ÃÅ³ ÀÎ¹°µé>
 °ð º»°ÝÀûÀ¸·Î È°µ¿ÇÒ 17¸íÀÇ ¼¼¿ùÈ£Æ¯À§À§¿øµé Áß »õ´©¸®´çÀÌ ÃßÃµÇÑ 5¸í 
 1. °í¿µÁÖ º¯È£»ç- ¿µÈ­ ¡®º¯È£ÀÎ¡¯ÀÇ ¹è°æÀÎ ¡®ºÎ¸²»ç°Ç¡¯ ´ã´ç °ø¾È°Ë»ç Ãâ½Å. ¼¼¿ùÈ£ Âü»ç¿¡ ´ëÇÑ Á¤ºÎÃ¥ÀÓÀ» ºÎÁ¤ÇÏ°í È£µµÇÑ ÀÎ¹° 
2. Á¶´ëÈ¯ º¯È£»ç- ¹Ú´ëÅë·ÉÀÇ °ú°Å ½ÌÅ©ÅÊÅ©ÀÎ ¡®±¹°¡¹Ì·¡¿¬±¸¿ø¡¯ ¹ß±âÀÎ, ¹Ú´ëÅë·ÉÀÎ¼öÀ§ Àü¹®À§¿ø Ãâ½Å
 3. Â÷±âÈ¯ º¯È£»ç- ÀÚ½ÅÀÇ Æ®À§ÅÍ¿¡ ¼¼¿ùÈ£ À¯°¡Á·À» ¸ÅµµÇÏ°í ±Ø¿ì»çÀÌÆ® ¡®ÀÏº£¡¯ÀÇ °Ô½Ã¹°À» Áö¼ÓÀûÀ¸·Î ÆÛ¶ß¸° ÀÎ¹°
4. ¼®µ¿Çö º¯È£»ç- »õ´©¸®´ç °øÃµ½ÅÃ»ÀÚ 
5. È²Àü¿ø Àü ÇÑ³ª¶ó´ç ºÎ´ëº¯ÀÎ- »õ´©¸®´ç °øÃµ½ÅÃ»ÀÚ 

* ³ì»ö»çÁø: ´Ü¿ø°í 2ÇÐ³â 10¹Ý °í ±èÁÖÈñ¾çÀÇ ¾î¸Ó´Ï ÀÌ¼±¹Ì¾¾°¡ ÃÖ±Ù¿¡ °ø°³ÇÑ »çÁø. ¼¼¿ùÈ£°¡ ¹Ù´Ù ¼Ó¿¡ Àá±ä »óÅÂ¿¡¼­ ¾ÆÀÌµéÀÌ Ã¢¹®¿¡ ºÙ¾î ¾ÖÅ¸°Ô ±¸Á¶¸¦ ±â´Ù¸®´Â ¸ð½À. ¼±³»´Â ºÒÀÌ ²¨Áø ¾îµÎ¿î »óÅÂ¶ó ¾ÆÀÌµéÀº °ËÀº ½Ç·ç¿§À¸·Î º¸ÀÌ¸ç, Ã¢¹® ¹ÛÀ¸·Î´Â Å¹ÇÑ ¹Ù´å¹°ÀÌ º¸ÀÓ.

23~~~±è¼ö±Ù

<1/17(Åä) #¼¼¿ùÈ£ ÁÖ¿äÀÏÁ¤>

¡Ú¼¼¿ùÈ£ Âü»ç 277ÀÏ, 
 ¡Ú±¤È­¹® ¼¼¿ùÈ£±¤Àå ³ó¼º 188ÀÏ

 ¡ß17½Ã 
 <±¤È­¹® ¼¼¿ùÈ£±¤Àå Åä¿äÃÐºÒ>
¡¶Áø½ÇÀ» ÀÎ¾çÇÏ¶ó¡·

: ¾ÆÇÁ¸®Ä«tv¿¡¼­ <±¤È­¹®TV>¸¦
 °Ë»öÇØÁÖ¼¼¿ä.

24~~~±è¿Á¼±
µµº¸Çà±ºÁßÀÎ À¯°¡Á·°ú ½Ã¹ÎºÐµé..
ÀÀ¿øÇÕ´Ï´Ù... #¼¼¿ùÈ£ #¹Ù²Ù¼¼

25~~~±¸Å¹¼­
Á¤¸» ±â°¡¸·È÷±º¿ä...
º¸¸é º¼ ¼ö·Ï ¾îÂ° ÀÌ·² ¼ö ÀÖ³ª ÇÒ Á¤µµ·Î ºÐ³ë°¡ ÀÏ¾î³³´Ï´Ù.
±¹¹ÎµéÀÇ °ü½ÉÀº Á¡Á¡ ´õ ½Ä¾îÁ®¸¸ °¡°í..
 (ÇÑ±¹¾î ¹ø¿ªÀ» º¸½Ã·Á¸é È­¸é ¹Ø¿¡ Ä¿¼­¸¦ ¿Å±â½Ã¸é ¼³Á¤¿¡¼­ ÇÑ±¹¾îÀÚ¸·À» ¼±ÅÃÇÏ½Ã¸é... ÇÑ±¹¾î ÀÚ¸· º¸½Ç ¼ö ÀÖ¾î¿ä)

26~~~±¤È­¹®

<1/5(¿ù) #¼¼¿ùÈ£ ÁÖ¿äÀÏÁ¤>

¡Ú¼¼¿ùÈ£ Âü»ç 265ÀÏ, 
 ¡Ú±¤È­¹® ¼¼¿ùÈ£±¤Àå ³ó¼º 176ÀÏ

 ¡ß17½Ã 
<±¤È­¹® TV> »ýÁß°è ½ÃÀÛ!!
 : ÆòÀÏ 17½Ã~20½Ã±îÁö 
¼¼¿ùÈ£ÀÇ Áø½ÇÀ» ÀüÇÕ´Ï´Ù.
 : ¾ÆÇÁ¸®Ä«tv¿¡¼­ <±¤È­¹®TV>¸¦
 °Ë»öÇØÁÖ¼¼¿ä.

27~~~±è¿øÀç

ÀÏº£¿¡ ¿Ã¶ó¿Â ¼¼¿ùÈ£ Èñ»ýÀÚ ¸ð¿å »çÁøÀ» º¸°í 
 ½ÉÈ÷ ºýÄ¡½Å ºÐµéÀÇ ºÐ³ë°¡ »ç±×·¯µé±âÀü¿¡ Çàµ¿À¸·Î ¿Å±â°Ú½À´Ï´Ù.
¹ÚÁö¿õ º¯È£»ç´ÔÀÌ ¼±ºÀ¿¡ ¼¹°í ¹Ì·ÂÇÏ³ª¸¶ ÇÔ²² ÇÏ·Á ÇÕ´Ï´Ù.

¸¹ÀÌ ÆÛ°¡ÁÖ¼¼¿ä.

 °í¹ßÀÎ / °í¹ß¿¡ ´ëÇÑ ´ë¸®ÀÎ µ¿ÀÇ ÆäÀÌÁö ÀÔ´Ï´Ù.

°³ÀÎÁ¤º¸´Â Ã¶ÀúÈ÷ º¸È£µË´Ï´Ù.

ÀÎ»ýÀº ½ÇÀüÀÌ´Ù. ¤¸...

28~~~Èñ»ç³ª ÇÁ·ÎÁ§Æ®
¹ú½á ¼¼¿ùÈ£ »ç°ÇÀÌ Áö³­Áö°¡ 9°³¿ùÀÌ³ª ‰ç³×¿ä
 Â÷°¡¿î ¹Ù´å¼Ó¿¡¼­ ±¸Á¶¸¦ ±â´Ù¸®´ø Èñ»ýÀÚµéÀ»
 ±â¸®´Â ¸¶À½À» ÀØÁö¾Êµµ·Ï °¡½¿¾ÆÇÂ ½ÃÇÏ³ª ¼Ò°³ÇÏ³ª ÇØµå¸³´Ï´Ù . Àý´ë ÀØÁö¾Ê°Ú½À´Ï´Ù
#¼¼¿ùÈ£ #Èñ»ýÀÚ #ÂøÇÑ¹Ùº¸µé #Ãß¸ð #ÀØÁö¾Ê°Ú½À´Ï´Ù
#Èñ¸Á #»ç¶û #³ª´® #Èñ»ç³ª

29~~~±è¿Á¼±

#¼¼¿ùÈ£_µµº¸ÇàÁø

º´Á¡¿ª¿¡¼­ Àá±ñÀÇ ÈÞ½ÄÈÄ ´Ù½Ã Ãâ¹ß~ 
°í¸¿½À´Ï´Ù...

 - ÃÖ¿î±Ô ÃÖ¿µ¿î -

30~~~±èÈñ´ë
¹Ú±×³× ºÎÁ¤¼±°Å ¹üÁËÁý´ÜÀÇ ±¹¹ÎÀº
 ÀÚ±âµé ½Ç¸®¿Í ÀÌÇØ°ü°è¿¡ ÃãÀ» Ãß´Â ²ÃÅëµéÀÎµ¥...
±¹¹Î »ý¸í Ã¥ÀÓ¸øÁö´Â ¹Ú±×³× Á¤ºÎ´Â »ç¶óÁ®¾ß ÇÑ´Ù.
´õÀÌ»ó ±¹¹ÎµéÀÇ Ç÷¼¼¸¦ ÃÄ¸ÔÀ¸¸ç ¹«Ã¥ÀÓ Á÷¹«À¯±â ¸»¾Æ¾ß

31~~~±è¼ö±Ù

<1/5(¿ù) #¼¼¿ùÈ£ ÁÖ¿äÀÏÁ¤>

¡Ú¼¼¿ùÈ£ Âü»ç 265ÀÏ, 
 ¡Ú±¤È­¹® ¼¼¿ùÈ£±¤Àå ³ó¼º 176ÀÏ

 ¡ß17½Ã 
<±¤È­¹® TV> »ýÁß°è ½ÃÀÛ!!
 : ÆòÀÏ 17½Ã~20½Ã±îÁö 
¼¼¿ùÈ£ÀÇ Áø½ÇÀ» ÀüÇÕ´Ï´Ù.
 : ¾ÆÇÁ¸®Ä«tv¿¡¼­ <±¤È­¹®TV>¸¦
 °Ë»öÇØÁÖ¼¼¿ä.

32~~~ÇÑ°Ü·¹
¼¼¿ùÈ£ ±¸Á¶ÀÛ¾÷ÀÇ ºÎ½ÇÀ» ÁöÀûÇÑ ¹æ¼Û ÀÎÅÍºä·Î ÇØ°æÀÌ ¸í¿¹¸¦ ÈÑ¼Õ´çÇß´Ù¸ç ³½ ÀçÆÇ¿¡¼­ È«°¡Çý¾¾°¡ ¹«ÁË¸¦ ¼±°í¹Þ¾Ò½À´Ï´Ù.

33~~~ÀÎ»çÀÌÆ®
¼¼¿ùÈ£ À¯Á·µéÀº A±º¿¡ ´ëÇÑ °í¼Ò ÃëÇÏ¸¦ °ËÅä ÁßÀÌ´Ù...

34~~~±è¿Á¼±
ÀØÁö ¾Ê°Ú½À´Ï´Ù>
¸Â¹úÀÌ ¾ö¸¶¡¤¾Æºü ´ë½Å µ¿»ý µ¹º¸´ø ³ªÀÇ °øÁÖ¡¦²Þ¿¡¼­Ã³·³ Àß ÀÖÁö?
¼öÇÐ ¼±»ý´Ô µÇ°í ½Í¾ú´ø ÀÌ´ÙÇý ¾ç¿¡°Ô ¾ö¸¶°¡ º¸³»´Â ÆíÁö ÀÔ´Ï´Ù.
http://t.co/272cELJ6xo #¼¼¿ùÈ£
35~~~½Â°Å¹Ì

????¼¼¿ùÈ£ Âü»ç~289ÀÏÂ°...
?????¡¼À¯°¡Á· µµº¸¼ø·Ê¡½ II~4ÀÏÂ°... ?

1?2?4ÀÏÂ°~³¯ÀÌ"??"
Ãâ¹ß~´ë±â ñé
¼ºÈ¯¿ª?Á÷»ê¿ª?µÎÁ¤¿ª?½Ö¿ë´ë·Î?Ãµ¾È¿ª?ÅÍ¹Ì³Î????

3?4?³ë¶õÇ³¼±ÀÌ~´«¿¡ È®??
¾ÆÀÌµéµµ~¼ÕÀâ°í??
90¿©¸í~Á÷»êÀ» ÇâÇØ!??
Áø½ÇÀ» ÇâÇØ!!

36~~~°íÀºÁÖ
ÀÌ ¾ÆÀÌµéÀ» º¸½Ê½Ã¿À... ¾îÂî Áö³­ ÀÏÀÌ¶ó°í ÀØÀ» ¼ö ÀÖ°Ú½À´Ï±î... ¾îÂî ±×¸¸ÇÏ¶ó ÇÒ ¼ö ÀÖ°Ú½À´Ï±î... ¾îÂî ´Ü¼ø»ç°í¶ó ¸»ÇÒ ¼ö ÀÖ°Ú½À´Ï±î... ¿ì¸® ¾î¸¥µéÀº ÀÌ ¾ÆÀÌµéÀÇ ´«¹°À» ±â¾ïÇØ¾ßÇÕ´Ï´Ù. ³²ÀÇ ¾ÆÀÌµéÀÌ ¾Æ´Ñ ¿ì¸® ¾ÆÀÌµéÀÌ°í ¿ì¸® ÀÌ¿ôÀÔ´Ï´Ù...¤Ð¤Ð

37~~~¼¼¿ùÈ£ °¡Á·µé°ú ÇÔ²² ÇÏ´Â ±âµµÈ¸

ºÒ¾È°ú ¹ÏÀ½ »çÀÌ 

ÀÌ¹ø ÁÖ ¸ñ¿äÀÏ ±âµµÈ¸´Â Àå½Å´ë ÇÏ³ª´ÔÀÇ ¼±±³È¸°¡ ÀÎµµ¸¦ Çß´Âµ¥ ÀÛÀº º¯È­°¡ ÀÖ¾ú½À´Ï´Ù. ±ò²ûÇÑ ±âµµÈ¸ ¼ø¼­Áö°¡ µîÀåÇÏ¿´°í, º»¹® ¸»¾¸ÀÎ ´©°¡º¹À½ 18Àå 1Àý¿¡¼­ 8Àý±îÁö¸¦ º»¹®¿¡ µîÀåÇÏ´Â ÀÎ¹°ÀÇ ¹è¿ªÀ» Á¤ÇØ¼­ ÀÐ¾ú°í, ¹ÙÀÌ¿Ã¸° Âù¾ç ¿¬ÁÖ°¡ ÀÖ¾ú½À´Ï´Ù. ±×¸®°í »ýÈ°³ª´®¿¡¼­´Â ¼¼¿ùÈ£ °¡Á·»Ó ¾Æ´Ï¶ó Âü°¡ÀÚµé °³ÀÎ°ú ±³È¸ÀÇ ³ª´®µµ ½ÃÀÛÇÏ°Ô µÇ¾ú½À´Ï´Ù. 

¸»¾¸³ª´©±â¿¡¼­ Ã¢Çö ¾î¸Ó´ÔÀº "1Àý¿¡ ¿¹¼ö´Ô²²¼­, ´Ã ±âµµÇÏ°í ³«½ÉÇÏÁö ¸»¾Æ¾ß ÇÑ´Ù´Â ¶æÀ¸·Î ºñÀ¯¸¦ ¸»¾¸ÇÏ¼ÌÁö¸¸, 8Àý¿¡ º¸¸é ±×·¯³ª ÀÎÀÚ°¡ ¿Ã ¶§¿¡, ¼¼»ó¿¡¼­ ¹ÏÀ½À» Ã£¾Æ º¼ ¼ö ÀÖ°Ú´À³Ä?"¶ó°í ¸»¾¸ÇÏ¼Ì´Âµ¥, ¼¼¿ùÈ£ Âü»ç ÀÌÈÄ ÁøÇàµÇ¾î¿Â °úÁ¤À» º¸¸é ¿©ÀüÈ÷ ¸¹Àº ±¹¹ÎµéÀÌ µ¿ÂüÇØÁÖ½Ã°í, ¼¼¿ùÈ£ °¡Á·µéµµ ¿­½ÉÈ÷ ½Î¿ì°í ÀÖ±â¶§¹®¿¡ Èñ¸ÁÀ» °®°í ÀÖÁö¸¸, ¶Ç Á¤ºÎ¿Í ¾ð·Ð µîÀÌ ÇÏ´Â °ÍÀ» º¸¸é Á¤¸» Áø½Ç±Ô¸í°ú ¾ÈÀüÇÑ »çÈ¸¸¦ ¸¸µå´Â °ÍÀÌ °¡´ÉÇÒ±î¶ó´Â ºÒ¾È°¨ÀÌ ÀÖ´Ù. ¸ÅÀÏ ÀÌ ºÒ¾È°ú ¹ÏÀ½ »çÀÌ¿¡¼­ ¿Ô´Ù °¬´ÙÇÏ¸é¼­ Áö³»°í ÀÖ´Ù."¶ó°í ÇÏ¼Ì½À´Ï´Ù. 

¼¼¿ùÈ£ °¡Á·µé ÀÌ¾ß±â ³ª´®¿¡¼­´Â, ±¤ÁÖ¿¡¼­ ¿­¸° ÇØ°æ¼±Á¤ 123È£ Ã¥ÀÓÀÚ ÀçÆÇ¿¡¼­ ÆÇ»ç°¡ ÀÏ¹æÀûÀ¸·Î ÇØ°æÆíÀ» µé¾î¼­ ¸¹Àº °¡Á·µéÀÌ ºÐ³ë¿Í ÁÂÀý°¨À» ´À³¢°í ÀÖ´Ù°í ÇÏ½Ã¸ç, ºÐ³ë¶§¹®¿¡ ÀáÀ» ÀÌ·ê ¼ö ¾ø´Ù´Â ¸»¾¸À» ÇØÁÖ¼Ì½À´Ï´Ù. 

±×¸®°í ÀÌ·ç, ¼Ò¸®¾¾°¡ ±×µ¿¾È ¾Æ¸£¹ÙÀÌÆ®¸¦ ¿­½ÉÈ÷ ÇØ¼­ ¸ðÀº µ·À¸·Î ÀÌÁÖÀÏ°£ÀÇ ÀÏÁ¤À¸·Î ÅÍÅ°¸¦ ¿©ÇàÇÏ°í ¸î¸î ºÐµéµµ ´ºÁú·£µå¿Í ±âÅ¸ Áö¿ªÀ¸·Î ¿©ÇàÀ» ¶°³ª°Å³ª ¶°³µ´Ù´Â ¼Ò½ÄÀ» ³ª´©¾ú½À´Ï´Ù. 

¸¶Áö¸·À¸·Î 2¿ù 26ÀÏºÎÅÍ 20ÀÏ°£ ¿ÂÀüÇÑ ½ÇÁ¾ÀÚ ¼ö½ÀÀ» À§ÇÑ ¼¼¿ùÈ£ ÀÎ¾ç°ú Áø»ó±Ô¸íÀ» ÃË±¸ÇÏ´Â ¼¼¿ùÈ£ °¡Á· µµº¸¼ø·Ê¿¡ ´ëÇÑ ¼Ò½ÄÀ» ³ª´©¾ú°í, ¾È»ê¿¡¼­ ÆØ¸ñÇ×À¸·Î ÀÌÁ¦ ±æÀ» ¶°³ª´Â °¡Á·µéÀ» »ý°¢ÇÏ¸é¼­
 Ãàº¹ÀÇ ±âµµ¹®À» ÇÔ²² ÀÐ¾ú½À´Ï´Ù. 

¡ºÁÖ´ÔÀÌ ±×´ë ¾Õ¿¡ °è¼Å¼­ ±×´ë¿¡°Ô ¹Ù¸¥ ±æ º¸ÀÌ½Ã±â ¹Ù¶ø´Ï´Ù. .
ÁÖ´ÔÀÌ ±×´ë °ç¿¡ °è¼Å¼­ ±×´ë¸¦ ÆÈ·Î ²¸¾È¾Æ ÁöÅ°½Ã±â ¹Ù¶ø´Ï´Ù.
ÁÖ´ÔÀÌ ±×´ë µÚ¿¡ °è¼Å¼­ ¸øµÈ »ç¶÷µéÀÇ Èä°è¿¡¼­ ±×´ë¸¦ º¸Á¸ÇÏ½Ã±â ¹Ù¶ø´Ï´Ù.
ÁÖ´ÔÀÌ ±×´ë ¾Æ·¡¿¡ °è¼Å¼­ ±×´ë°¡ ¶³¾îÁö¸é ¹Þ¾ÆÁÖ½Ã°í, ±×´ë¸¦ µ£¿¡¼­ ²ôÁý¾î³»½Ã±â ¹Ù¶ø´Ï´Ù.
ÁÖ´ÔÀÌ ±×´ë ¾È¿¡ °è¼Å¼­ ±×´ë°¡ ½½ÆÛÇÒ ¶§¿¡, ±×´ë¸¦ À§·ÎÇÏ½Ã±â ¹Ù¶ø´Ï´Ù.
ÁÖ´ÔÀÌ ±×´ë µÑ·¹¿¡ °è¼Å¼­ ³²µéÀÌ ±×´ë¸¦ µ¤Ä¥ ¶§ ¸·¾Æ ÁÖ½Ã±â ¹Ù¶ø´Ï´Ù.
ÁÖ´ÔÀÌ ±×´ë À§¿¡ °è¼Å¼­ ±×´ë¿¡°Ô º¹ ÁÖ½Ã±â ¹Ù¶ø´Ï´Ù.
ÀÌÃ³·³ ±×´ë¿¡°Ô ÀºÇý·Î¿ì½Å ÇÏ³ª´ÔÀÌ º¹ ÁÖ½Ã±â ¹Ù¶ø´Ï´Ù.¡»

(µ¶ÀÏ ºß¸£ÅÛº£¸£Å©ÁÖñ¶ ±³È¸¿ë Âù¼Û°¡¿¡ ¼ö·ÏµÈ ±âµµ¹®, ¹Úµ¿Çö ¿Å±è)

38~~~¼¼¿ùÈ£ Âü»ç ±¹¹Î´ëÃ¥È¸ÀÇ
±¤È­¹® ±¤Àå Åä¿äÀÏ ÃÐºÒ ¹®È­Á¦]
¡°Áø½ÇÀ» ÀÎ¾çÇÏ¶ó¡±

- 2015³â 1¿ù 10ÀÏ(Åä) ¿ÀÈÄ5½Ã ±¤È­¹® ¼¼¿ùÈ£ ±¤Àå

 °ø¿¬1
Â©¸·°­¿¬ / ²À ¹àÇô³»¾Æ ÇÏ´Â ÀÇÈ¤
 ¹ß¾ð1 / ¼¼¿ùÈ£´Â ¹Ýµå½Ã ÀÎ¾çµÇ¾î¾ß ÇÕ´Ï´Ù
 ¹ß¾ð2 / Áø½ÇÀ» ¹àÈ÷±â À§ÇÑ ¿ì¸®ÀÇ ¾à¼Ó

°ø¿¬2
¹ß¾ð3 / 4.16Æ¯º°Á¶»çÀ§¿øÈ¸ Áß°£°æ°ú
 ¹ß¾ð4 / #¼¼¿ùÈ£ Âü»ç À¯°¡Á· ¹ß¾ð

39~~~°æÇâ½Å¹®
"¼¼¿ùÈ£ À¯Á· ¸é´ã °ÅºÎÇÑ °Ç ¿©¾ß°¡ ¹ý¾È ³íÀÇ ÁßÀÎ »óÈ²ÀÌ¾î¼­"
Á¤¸» ¿À·¡ ±â´Ù·Á µè°Ô µÈ ´ë´ä...

40~~~±è¿Á¼±
#¼¼¿ùÈ£ Âü»ç291ÀÏ
#¼¼¿ùÈ£_µµº¸ÇàÁø 6ÀÏÂ÷
 ¿À´ÃÀº ´ëÀü¿ª¿¡¼­ Ãâ¹ßÇÕ´Ï´Ù.
À¯°¡Á·ºÐµé°ú ÇÔ²² ÇÏ½Ã´Â ½Ã¹ÎºÐµéÀº
 ÇÏ´ÃÀÇ º°ÀÌµÈ ¾ÆÀÌµé°ú ¾à¼ÓÇß½À´Ï´Ù..
Áø½ÇÀ» ¹àÈ÷°Ú´Ù°í..
41~~~ÇÑ°Ü·¹
¼¼¿ùÈ£ Âü»ç·Î ¼ûÁø ´Ü¿ø°í ÇÐ»ýµéÀ» ¡®¾î¹¬¡¯À¸·Î ÁöÄªÇØ ¸ð¿åÇÑ ÀÎÅÍ³Ý»çÀÌÆ® ¡®ÀÏ°£º£½ºÆ®ÀúÀå¼Ò(ÀÏº£)¡¯ °Ô½Ã¹°¿¡ ´ëÇØ °æÂûÀÌ ¼ö»ç¿¡ ³ª¼¹½À´Ï´Ù.

42~~~¿¬ÇÕ´º½º
¼¼¿ùÈ£ Âü»ç Èñ»ý ÇÐ»ýµéÀ» ¸ð¿åÇÏ´Â µíÇÑ ³»¿ëÀÌ ´ã±ä ÀÏº£ '¾î¹¬' °Ô½Ã±Û¿¡ ´ëÇØ °æÂûÀÌ ¼ö»ç¿¡ ³ª¼¹½À´Ï´Ù. ÀÚ¼¼ÇÑ ±â»ç ³»¿ëÀº ==> 

43~~~±è¿Á¼±
¾ÆÇÁ¸®Ä«TV¿¡¼­,,
#¼¼¿ùÈ£ À¯°¡Á·, ¾È»ê¡æÆØ¸ñÇ× µµº¸ÇàÁø 20ÀÏ »ý¹æ¼Û ÁßÀÔ´Ï´Ù. [ http://t.co/R0fdygphGu ] ¾î¸Ó´Ï, ¾Æ¹öÁö, Èû³»¼¼¿ä! ÇÔ²² ÇÏ½Ã´Â ½Ã¹ÎºÐµéµµ °¨»çÇÕ´Ï´Ù!

44~~~ÃÖ±¹ÅÂ
¼¼¿ùÈ£ ¿ì¸®ÀÇ ¿µ¿õÀÌ ÀÌ·¸°Ô ³²ÀÇ ³ª¶ó¿¡¼­ ´ëÁ¢ ¹Þµµ·Ï ¸¸µå´Â ¿ì¸®ÀÇ ¸ô°ñÀÌ¶ó´Ï ¤Ð¤Ñ

45~~~±èÀº¼÷
¹Ìµð¾î¸ù±¸ @mediamongu) 
 ¾ß¼ÓÇß´ø ÇÏ´Ã... ÆØ¸ñÇ×¿¡¼­ ¼¼¿ùÈ£ ½ÇÁ¾ÀÚ °¡Á·µéÀÌ ¾î¶»°Ô ±â´Ù¸®°í ÀÖ´ÂÁö ÁøÂ¥ ¸ð½ÀÀ» ºÁ ÁÖ¼ÌÀ¸¸é ÇÕ´Ï´Ù. 2015³â ¹Ìµð¾î¸ù±¸ Ã¹ ¿µ»ó ÀÔ´Ï´Ù.

46~~~Çª¸¥ºñ
³¡³ªÁö ¾ÊÀº ¼¼¿ùÈ£...
ÀÌ½ÃÅ°µé ´Ù Àâ¾Æ ³»¾ß´ë..!!

47~~~´º½º¾ØÁ¶ÀÌ
±âµ¶ÀÎµéÀÌ ¼¼¿ùÈ£ °¡Á·µé°ú ½Å¾ÓÀÇ ´äÀ» Ã£´Â µ¿ÇàÀ» ½ÃÀÛÇß½À´Ï´Ù. ¼¼¿ùÈ£¸¦ ±â¾ïÇÏ¸ç À¯°¡Á·°ú ÇÔ²²ÇÏ±æ ¿øÇÏ´Â ±âµ¶ÀÎÀº ´©±¸³ª Âü¿©ÇÒ ¼ö ÀÖ½À´Ï´Ù. ¾È»ê ¼¼¿ùÈ£ Èñ»ýÀÚ Á¤ºÎÇÕµ¿ºÐÇâ¼Ò¿¡¼­ ¸ÅÁÖ ¸ñ¿äÀÏ ¿ÀÈÄ 5½ÃºÎÅÍ 7½Ã±îÁöÀÔ´Ï´Ù. 
48~~~sbs´º½º

<'±Ý¿äÀÏ¿£ µ¹¾Æ¿À·Å' ¼¼¿ùÈ£ ±â·ÏÀ» ÀÐ¾î¾ß ÇÒ ÀÌÀ¯>

¼¼¿ùÈ£ Èñ»ýÀÚ °¡Á· 13¸íÀÇ À°¼ºÀ» ±â·ÏÇÑ Ã¥ '±Ý¿äÀÏ¿£ µ¹¾Æ¿À·Å'ÀÌ ÃâÆÇµÆ½À´Ï´Ù. º´¿ø¿¡¼­ ¼¼»óÀ» ¶°³­ µÎ ¾ÆÀÌ°¡ ¸¸µç ÀÇ·á»ç°í °ü·Ã ¹ý ,'Á¾ÇöÀÌ¹ý ¡¤¿¹°­ÀÌ¹ý'À» ÃëÀçÇß´ø ½É¿µ±¸ ±âÀÚ°¡ ¼¼¿ùÈ£¿¡ ´ëÇÑ ±â¾ïÀ» ÀØÁö ¸»¾Æ¾ß ÇÒ ÀÌÀ¯¸¦ ¼³¸íÇÕ´Ï´Ù. 

[ÃëÀçÆÄÀÏ] ¼¼¿ùÈ£ À¯°¡Á· À°¼º ±â·Ï¡¦'±Ý¿äÀÏ¿£ µ¹¾Æ¿À·Å'

49~~~±è¿Á¼±

<1/17(Åä) #¼¼¿ùÈ£ ÁÖ¿äÀÏÁ¤>

¡Ú¼¼¿ùÈ£ Âü»ç 277ÀÏ, 
 ¡Ú±¤È­¹® ¼¼¿ùÈ£±¤Àå ³ó¼º 188ÀÏ

 ¡ß17½Ã 
 <±¤È­¹® ¼¼¿ùÈ£±¤Àå Åä¿äÃÐºÒ>
¡¶Áø½ÇÀ» ÀÎ¾çÇÏ¶ó¡·

: ¾ÆÇÁ¸®Ä«tv¿¡¼­ <±¤È­¹®TV>¸¦
 °Ë»öÇØÁÖ¼¼¿ä.

50~~~¿À¸¶ÀÌ´º½º

ÀÌÀç¸í ¼º³²½ÃÀåÀÌ ¼¼¿ùÈ£ Âü»ç°¡ ÀÏ¾î³­ µÚºÎÅÍ ÁÙ°ð ¼º³²½ÃÃ»¿¡ °É·Á ÀÖ´ø ¼¼¿ùÈ£ Èñ»ýÀÚ Ãß¸ð ±ê¹ßÀ» ¼¼¿ùÈ£ À¯Á·¿¡°Ô º¸³Â½À´Ï´Ù. ´ÙÀ½Àº ÀÌÀç¸í ½ÃÀåÀÌ ¼¼¿ùÈ£ À¯Á·µé¿¡°Ô º¸³½ ÆíÁö Àü¹®ÀÔ´Ï´Ù.

¼¼¿ùÈ£ Âü»ç ÇÇÇØÀÚ °¡Á· ¿©·¯ºÐ! 
Èû³»½Ê½Ã¿À!

 ¸ÕÀú ÃÊÃ»ÇØÁÖ¼ÌÀ½¿¡µµ ´Ù¸¥ °ø½ÄÀÏÁ¤ ¶§¹®¿¡ ÇöÀå¿¡ ÇÔ²² ÇÏÁö ¸øÇÔÀ» ¸Å¿ì ¾ÈÅ¸±õ°Ô »ý°¢ÇÕ´Ï´Ù. ¸öÀº ÇÔ²² ¸øÇÏÁö¸¸ ¸¶À½Àº ¾ðÁ¦³ª ¿©·¯ºÐ°ú ÇÔ²² ÇÏ°í ÀÖ´Ù´Â Á¡À» ¾Ë¾ÆÁÖ½Ã±â ¹Ù¶ø´Ï´Ù.

µµº¸ÇàÁø ½ÃÀÛ¿¡ ÁîÀ½ÇÏ¿© ¼º³²½ÃÃ» ±¹±â°Ô¾ç´ë¿¡ °Ô¾çµÇ¾î ÀÖ´ø ¼¼¿ùÈ£±â¸¦ º¸³»µå¸³´Ï´Ù. ¼º³²½Ã´Â ¼¼¿ùÈ£Âü»ç¸¦ ±â¾ïÇÏ¸ç ¶ÇÇÑ °¡Á·µéÀÇ ¾ÆÇÄ¿¡ ÇÔ²² ÇÏ´Â ÀÇ¹Ì·Î ¼¼¿ùÈ£Âü»ç Á÷ÈÄºÎÅÍ Áö±Ý±îÁö °¢±¸Ã»°ú ½ÃÃ»ÀÇ ±¹±â°Ô¾ç´ë¿¡ ¼¼¿ùÈ£±â¸¦ °Ô¾çÇÏ°í ÀÖ½À´Ï´Ù.

Âü»çÀÇ Áø»óÀÌ ±Ô¸íµÇ°í ±×¿¡ µû¸¥ ¾öÁ¤ÇÑ ¹®Ã¥°ú ¶Ç´Ù¸¥ Âü»çÀÇ ¹æÁö¸¦ À§ÇÑ ±¹°¡Àû ´ëÃ¥ÀÌ ¼ö¸³µÉ ¶§±îÁö ¼º³²½ÃÃ»ÀÇ ¼¼¿ùÈ£±â´Â °è¼Ó ¹Ù¶÷¿¡ ³ªºÎ³¥ °ÍÀÔ´Ï´Ù.

ÇÇÇØ °¡Á· ¿©·¯ºÐ!
¿©·¯ºÐÀÌ °³ÀÎÀû ¾ï¿ïÇÔÀ¸·Î ÀÌ ±ä °íÅëÀÇ ½Ã°£À» º¸³»°í ÀÖ´Ù°í »ý°¢ÇÏÁö ¾Ê½À´Ï´Ù.
¾ÈÀüÇÑ ´ëÇÑ¹Î±¹, Ã¥ÀÓÁö´Â ´ëÇÑ¹Î±¹, ÀÇ¹®ÀÌ ¾ø´Â ´ëÇÑ¹Î±¹À» À§ÇÑ Èñ»ýÀÓÀ» ³Ê¹«³ª Àß ¾Ë°í ÀÖ½À´Ï´Ù.

±×·¡¼­ ¿©·¯ºÐÀÇ ±× ±æ°í Èûµç ½Î¿òÀ» ÇöÀå¿¡¼­ ÇÔ²²ÇÏÁö´Â ¸øÇÏÁö¸¸, ¿©·¯ºÐÀÇ ÅõÀï¿¡ ÇÔ²² ÇÏ´Â ÀÇ¹Ì·Î »õ·Î ¸¸µé¾î ´Þ°Ô µÉ ¼º³²½ÃÃ»ÀÇ ¼¼¿ùÈ£±â´Â °è¼Ó ÈÖ³¯¸®°Ô µÉ °ÍÀÔ´Ï´Ù.

°¡Á·µé°Ô ±íÀº À§·ÎÀÇ ¸»¾¸°ú ÇÔ²² °Ý·ÁÀÇ ¶æÀ» ÀüÇÕ´Ï´Ù.
