# Supplementary material for: Machine Learning-Based Data Mining Method for Sentiment Analysis of the Sewol Ferry Disaster's Effect on Social Stress
Source: Front Psychiatry. 2020 Dec 23;11:505673. doi: 10.3389/fpsyt.2020.505673 (PMC7785789; doi:10.3389/fpsyt.2020.505673)
Supplement: Supplementary file 1 [file Data_Sheet_1.ZIP › facebook/text/11.February.txt]

1~~~°íÀºÈñ
¼¼¿ùÈ£ Èñ»ýÀÚ ¿µÁ¤À» ¹ß·Î Â÷´Ù°¡ ½Ã¹Îµé¿¡°Ô ÀâÇô ¿µÁ¤¾Õ¿¡ ¹«¸­²Ý°í "ÁË¼ÛÇÕ´Ï´Ù. ÀÏº£µµ ¾È ÇÏ°Ú½À´Ï´Ù"¸ç ½Ï½Ï ºñ´Â ÀÏº£.
ÀÏº£ÇÏÁö¸¶¼¼¿ä. ¹Ùº¸ ¼Ò½Ã¿ÀÆÐ½º°¡ µË´Ï´Ù.

2~~~±è¿Á¼±
#¼¼¿ùÈ£_µµº¸ÇàÁø
 ÆØ¸ñÇ×ÀÌ °¡±î¿Í ¿À³×¿ä.. #¼¼¿ùÈ£

3~~~¼¼¿ùÈ£ 304 ÀØÁö¾ÊÀ»°Ô
¼¼¿ùÈ£ ÀØÁö¸»¾Æ¾ßÇÒ ¶Ç ÇÑºÐ
 ´Ü¿ø°í 2ÇÐ³â1¹Ý À¯´Ï³ª ¼±»ý´Ô ´ç½Ã »ó´ëÀûÀ¸·Î Å»ÃâÇÏ±â ½¬¿î 4Ãþ¿¡ ÀÖ¾úÁö¸¸ 3Ãþ¿¡ ´ÙÄ£ÇÐ»ýÀÌ ÀÖ´Ù´Â ÀüÈ­¸¦ ¹Þ°í °¬´Ù°¡ 58ÀÏ¸¸¿¡ ¹ß°ßµÇ¾úÁÒ..

4~~~ÆäºÏ¿¡ ¾ø´Â ·¹¾îÅÛ
¼¼¿ùÈ£ ±¤È­¹® ½ÃÀ§ÇöÀåÀÇ Áø½Ç

5~~~¼¼¿ùÈ£ Âü»ç ±¹¹Î´ëÃ¥È¸ÀÇ

Áö±Ý »õ´©¸®´ç¾Õ¿¡¼­ #¼¼¿ùÈ£ °¡Á·µéÀÌ ¿ïºÎÂ¢°í ÀÖ½À´Ï´Ù. 

Æ¯º°Á¶»çÀ§ ±¸¼º ¹æÇØ ±×¸¸ÇÏ°í Á¦¹ß »¡¸® Áø»óÁ¶»ç¿¡ ÀÓÇÏ¶ó´Â ¼­ÇÑ µé°í ¿Ô½À´Ï´Ù. ±âÀÚÈ¸°ß ÈÄ ¼­ÇÑ Àü´ÞÇÏ·Á´Âµ¥ »õ´©¸®´ç °ü°èÀÚ ´Ü ÇÑ»ç¶÷µµ ³ª¿Íº¸Áö¸¦ ¾Ê½À´Ï´Ù.

°æÂûµ¿¿øÇØ¼­ Ã¤ÁõÇÏ¸é¼­ À¯°¡Á·µé ÈïºÐ½ÃÅ°´õ´Ï °­Á¦ÇØ»êÇÑ´Ù°í ¹æ¼ÛÇÏ°í, ´ëÈ­ÇÏ´ø °æÂûµµ ´ç»ç ¾ÈÀ¸·Î µé¾î°¡¹ö·È½À´Ï´Ù. ´Ù ¿¬ÇàÇÒ ÅÂ¼¼ÀÔ´Ï´Ù.

 ¾Æ¿¹ ±Í¸¦ ´Ý°í ¸ð¸£¼èÇÏ°í ÀÖ½À´Ï´Ù. ±¹¹Î¼¼±ÝÀ¸·Î ¿î¿µµÇ´Â Á¤´çÀÌ, ±×°Íµµ ¿©´çÀÌ ±¹¹Î¿¡°Ô ÀÌ·¡µµ µË´Ï±î? 
À¯°¡Á·µéÀÌ ¿ïºÎÂ¢´Âµ¥, ´Ù¸¥ °Íµµ ¾Æ´Ï°í ÀÌ¹Ì Á¦Á¤µÈ Æ¯º°¹ý¿¡ µû¶ó Á¤»óÀûÀ¸·Î Áø»óÁ¶»ç ½ÃÀÛÇÏÀÚ´Âµ¥ ÀÌ·±½ÄÀ¸·Î ³ª¿À¸é ¾ÈµÇÁö¿ä. ÆÐ·ûÁý´ÜÀÌ µû·Î ¾ø½À´Ï´Ù.

¿©·¯ºÐ! »õ´©¸®´çÀ» ±ÔÅºÇØ ÁÖ½Ê½Ã¿À. À¯°¡Á·µé¿¡°Ô ÈûÀ» ÁÖ½Ê½Ã¿À. ¿¹»ê¹®Á¦¸¦ ºô¹Ì·Î Æ¯º°Á¶»çÀ§¸¦ Èçµå´Â »õ´©¸®´çÀÇ ÇàÅÂ´Â ¿ë³³µÇ¾î¼­´Â ¾ÈµË´Ï´Ù. ¹Ýµå½Ã Áø½ÇÀº ¹àÇôÁ®¾ß ÇÕ´Ï´Ù.

6~~~ºû³ª
¼¼¿ùÈ£ Âü»ç 300ÀÏ ÀØÁö¾Ê°Ú½À´Ï´Ù.

7~~~¼¼¿ùÈ£ 304 ÀØÁö¾ÊÀ»°Ô
µµº¸¼ø·ÊÁß. Á¤À¾¤Ñ´ã¾ç. 2ÇÐ³â 7¹Ý ±è¼öºóÀÌ¸ðºÎ.°¡¹æ¿¡ 7¹Ý »ýÁ¸Àº ÇÑ¸íÀÔ´Ï´Ù.
´ãÀÓÀº ¹è¾È¿¡¼­ Á¦ÀÚ µÎ¸í ²ø¾î¾È°í ¹ß°ßµÈ ¼­¸¥ ÃÊ¹ÝÀÇ ±â°£Á¦ ±³»ç ÀÌÁöÇý¼±»ý´ÔÀÔ´Ï´Ù.

8~~~±è»óÈ£
¼¼¿ùÈ£ ÆØ¸ñÇ× ¹ü±¹¹Î´ëÈ¸ 2¸¸¿© ½Ã¹Îµé Âü¼®À¸·Î ½ÃÀÛÇß¾î¿ä. ¹®ÀçÀÎ ´ç´ëÇ¥µµ ¿À¼Ì½À´Ï´Ù.
 '¼¼¿ùÈ£ Áø½ÇÀ» ±Ô¸íÇÏ°í Áï°¢ ÀÎ¾çÇÏ¶ó'

9~~~¹®Àç¼º
¼¼¿ùÈ£ Âü»ç 300ÀÏÀÎ°Å ´Ùµé¾Æ½Ã³ª¿ä??
¸ð¸£½Ã´ÂºÐµé ¸¹À¸½Ç²¨°°Àºµ¥
 ´ëÇ¥ÀûÀÎ Ãß¸ð°î 'Ãµ°³ÀÇ ¹Ù¶÷µÇ¾î'
ÇÑ¹ø¾¿ µè°í°¡ÁÖ¼¼¿ä
ÀØÀ»¼ö¾ø´Â ÀØ¾î¼±¾ÈµÉ ±×³¯ÀÔ´Ï´Ù
 ²ÀÆÛ ºÀ¸¸éÁÁ°Ú¾î¿ä °øÀ¯ÇÑ¹ø¾¿¸¸ ºÎÅ¹µå¸³´Ï´Ù
https://play.google.com/store/apps/details¡¦
¸µÅ©´Â ³ë¶õ¸®º»Ä«ÅåÅ×¸¶¿¡¿ä
10~~~¼¼¿ùÈ£ Âü»ç ±¹¹Î´ëÃ¥È¸ÀÇ
ÀüÁÖÀÇ °Å¸®¿¡¼­ ¼¼¿ùÈ£ °¡Á·µé¿¡ ´ëÇÑ ÀÀ¿øÀÇ ¸ñ¼Ò¸®°¡ ¿ï¸®°í ÀÖ½À´Ï´Ù.

11~~~¼¼¿ùÈ£ Âü»ç ±¹¹Î´ëÃ¥È¸ÀÇ
ÀüÁÖÀÇ °Å¸®¿¡¼­ ¼¼¿ùÈ£ °¡Á·µé¿¡ ´ëÇÑ ÀÀ¿øÀÇ ¸ñ¼Ò¸®°¡ ¿ï¸®°í ÀÖ½À´Ï´Ù.

12~~~BjÃ¶±¸ ¿À´ÃÀÇ º£½ºÆ®
¼¼¿ùÈ£ Èñ»ýÀÚ ºñ³­ÇÑ 20´ë ÀÏº£Ãæ³à
 ÃâÃ³ - ¿ô±ä´ëÇÐ

13~~~¼¼¿ùÈ£ 304 ÀØÁö¾ÊÀ»°Ô
³¡±îÁö ÇÔ²²!

14~~~±è»óÈ£
¼¼¿ùÈ£ ÆØ¸ñÇ× ¹ü±¹¹Î´ëÈ¸ 2¸¸¿© ½Ã¹Îµé Âü¼®À¸·Î ½ÃÀÛÇß¾î¿ä. ¹®ÀçÀÎ ´ç´ëÇ¥µµ ¿À¼Ì½À´Ï´Ù.
 '¼¼¿ùÈ£ Áø½ÇÀ» ±Ô¸íÇÏ°í Áï°¢ ÀÎ¾çÇÏ¶ó'

15~~~¼¼¿ùÈ£ Âü»ç ±¹¹Î´ëÃ¥È¸ÀÇ
<2/18(¼ö) #¼¼¿ùÈ£ ÁÖ¿äÀÏÁ¤>
¡Ú¼¼¿ùÈ£ Âü»ç 309ÀÏ 
 ¡Ú±¤È­¹® ¼¼¿ùÈ£±¤Àå ³ó¼º 220ÀÏ
¡¶¼¼¿ùÈ£±¤Àå¿¡¼­ ÇÔ²²¸Â´Â ¼³¡·
¡ß15½Ã ~ 18½Ã
 - ¼¼¿ùÈ£ °¡Á·°ú ÇÔ²²ÇÏ´Â À·³îÀÌ
 - ¼¼¿ùÈ£ÀÇ Áø½Ç "OXÄûÁî´ëÈ¸"
 : ±¤È­¹® ¼¼¿ùÈ£±¤Àå
¡Ú±¹°¡°¡ ±¹¹ÎÀ» ±¸Á¶ÇÏÁö ¾ÊÀº »ç°ÇÀÔ´Ï´Ù. Áø½ÇÀ» ¹àÈ÷´Â 4.16¾à¼ÓÁöÅ´ÀÌ°¡ µË½Ã´Ù. 

16~~~¼¼¿ùÈ£ Ãß¸ð ¿µ»ó °ø¸ðÀü/¿µ»óÁ¦
ÇÃ·¡½¬¸÷ º» Çà»ç ¿µ»óÀÔ´Ï´Ù. °¡¿îµ¥¿¡ ÀÖ´Â ³ë¶õ»ö Ã¼Å©¹«´Ì ¿Ê ÀÔÀº ¾ÆÀÌ°¡ <Áø½ÇÀº Ä§¸ôÇÏÁö ¾Ê´Â´Ù> ¿ø°îÀ» ºÎ¸¥ Ä£±¸¶ó³×¿ä. ÆÄ¶õ»ö Ç³¼±¿¡ ¿ì¸®ÀÇ ¸¶À½À» ´ãÀº °¨µ¿ÀÇ ½Ã°£ÀÌ¿´½À´Ï´Ù. ÃÔ¿µÇÏ´Ù°¡ ÆäºÏÁö±â´Â ´«¹°À» Âü´À¶ó Èûµé¾ú³×¿ä ¤Ð

17~~~À¯¸Ó»çÀÌ
¼¼¿ùÈ£ ÇÐ»ýµé .,, ÁË¼ÛÇÕ´Ï´Ù,,,

18~~~±èÀº¼÷
<2/2(¿ù) #¼¼¿ùÈ£ ÁÖ¿äÀÏÁ¤>
 ¢Ã ¼¼¿ùÈ£ Âü»ç 293ÀÏ, 
 ¢Ã ±¤È­¹® ¼¼¿ùÈ£±¤Àå ³ó¼º 204ÀÏ
¢Ã Áø½ÇÀ» ¹àÈ÷´Â 4.16¾à¼ÓÁöÅ´ÀÌ°¡ µË½Ã´Ù.

19~~~¼¼¿ùÈ£ 304 ÀØÁö¾ÊÀ»°Ô
µµº¸¼ø·ÊÁß. Á¤À¾¤Ñ´ã¾ç. 2ÇÐ³â 7¹Ý ±è¼öºóÀÌ¸ðºÎ.°¡¹æ¿¡ 7¹Ý »ýÁ¸Àº ÇÑ¸íÀÔ´Ï´Ù.
´ãÀÓÀº ¹è¾È¿¡¼­ Á¦ÀÚ µÎ¸í ²ø¾î¾È°í ¹ß°ßµÈ ¼­¸¥ ÃÊ¹ÝÀÇ ±â°£Á¦ ±³»ç ÀÌÁöÇý¼±»ý´ÔÀÔ´Ï´Ù.

20~~~¿¹Àº¾Æºü À¯°æ±Ù
¿À´ÃÀº ¹«¾È¿¡¼­ ÇàÁø ÁßÀÔ´Ï´Ù.
Àá½Ã Ã»°èºÏÃÊµîÇÐ±³¿¡¼­ ½¬´Â Áß¿¡ ´ÜÃ¼»çÁø Âï¾ú¾î¿ä~~ »ÑÀ×»ÑÀ× ÇÏ¸é¼­~~^^
#¼¼¿ùÈ£

21~~~416µ¿Çà
³»ÀÏÀÌ¸é #¼¼¿ùÈ£ Âü»ç 300ÀÏÀÔ´Ï´Ù. 
¿À´Ã µµº¸ÇàÁø´ÜÀÌ ÀÔ¼ºÇÑ ±¤ÁÖ¿¡¼­´Â Âü»ç 300ÀÏ Áø½Ç¸¶ÁßÇÑ¸¶´çÀÌ ÆîÃÄÁ³½À´Ï´Ù. 
 µµº¸ÇàÁø¿¡ Âü¿©ÇÏ½Å 700¿© ½Ã¹ÎºÐµé°ú, ¸¶À½À¸·Î ÇÔ²²ÇÏ½Å ¸ðµç ºÐµéÀÇ ÈûÀÌ ¸ð¾ÆÁ® ¹Ýµå½Ã ¼¼¿ùÈ£¸¦ °ÇÁ®³¾ °ÍÀÔ´Ï´Ù.

22~~~±è¿Á¼±
#¼¼¿ùÈ£_Âü»ç 320ÀÏÂ°
 ¿À´ÃÀº Àúµµ ¶Ç ÇÑ¸íÀÇ ±æ À§ÀÇ Ä£±¸ ÀÔ´Ï´Ù.
 #»ïº¸ÀÏ¹è ÇÏ½Ã¸ç ½½ÇÄ°ú ¾ÆÇÄ ±×¸®¿òÀ» ÅäÇØ ³»½Ã´Â À¯°¡Á· ¿·¿¡¼­
 ¿À´ÃÀº Àúµµ ±æ À§¿¡¼­ °°ÀÌ ¶Ç ÇÑ¸íÀÇ À¯°¡Á·ÀÌ µÇ¾î °°ÀÌ ÅäÇØ ³»°Ú½À´Ï´Ù.
 #¹Ù²Ù¼¼ #ÇÏ¿ï¸² Á¤ÀÌ

23~~~¼¼¿ùÈ£ 304 ÀØÁö¾ÊÀ»°Ô 
ÆØ¸ñÇ× ¸ð½ÀÀÔ´Ï´Ù.
¼ººó¾Æ¹öÁö°¡ º¸³»ÁÖ¼Ì½À´Ï´Ù.

24~~~Á¶ÇöÁ¤
¼¼¿ùÈ£ ´Ü¿ø°í À¯°¡Á·µéºÐ²²¼­ Ã¼À°°üÀ» »ç¿ëÇÒ¼öÀÖ°ÔµÇ¾ú´Ù´Â ¼Ò½ÄÀ» µé¾ú½À´Ï´Ù! ¸¹ÀººÐµéÀÌ Ç×ÀÇ ÀüÈ­¸¦ ÇØÁÖ¼Ì´ä´Ï´Ù! ÀÌÁ¦ ±ÛÀ» ³»·Áµµ µÈ´Ù°í ÇÏ±â¿¡ ±Û ³»·È½À´Ï´Ù!

25~~~±èÀº¼÷
´º½ºÅ¸ÆÄ ÃÖ½ÂÈ£ ¾ÞÄ¿] 
¼¼¿ùÈ£ Æ¯º°Á¶»çÀ§ ¿©´çÃø À§¿øµéÀÌ ¼¼¿ùÈ£ ±âÃÊÁ¶»ç ¿¹»êÀ» ¡®0¡¯¿øÀ¸·Î Ã¥Á¤Çß½À´Ï´Ù. °ËÂû ¼ö»ç°á°ú°¡ ÀÖ´Âµ¥ ¹¹ÇÏ·¯ Á¶»çÇÏ³Ä´Â °Ì´Ï´Ù. 'Á¶»çÀ§¿ø'ÀÌ ¾Æ´Ï¶ó 'ÀºÆóÀ§¿ø'ÀÔ´Ï´Ù... 

26~~~¿ì¸®´Â ¿ìÀÍÀÌ´Ù
Ã¶¼ö1 : ¼¼¿ùÈ£ Âü»ç Á¤Ä¡ÀûÀ¸·Î ÀÌ¿ëÇÏÁö ¸¶½ÃÁÒ!?
 Ã¶¼ö2 : ¼¼¿ùÈ£! ¿ì¸®°¡ ÇØ°áÇÏ°Ú½À´Ï´Ù. Ç¥ Á»..

27~~~±èÁÖÇö
2¿ù 9ÀÏ ¼¼¿ùÈ£ 300ÀÏÀ» ¾ÕµÎ°í, »ç±ÏÁö 600ÀÏ ¸ÂÀº Ä¿ÇÃÀÌ Ã»³âÈ¸½Ä±¸µé¿¡°Ô µ¹¸° ¼±¹°. ¼¼¿ùÈ£¸¦ ÀØÁö ¸»°í ÇÔ²² ÇÏÀÚ. 9ÀÏ¿¡ ÇÔ²² ±¤È­¹®¿¡ °¡ÀÚ´Â ÀÌ¾ß±â. ¸ÚÁö´Ù~ ÀÌ»Ú´Ù~!!
	
28~~~±¤È­¹®

<2/20(±Ý) #¼¼¿ùÈ£ ÁÖ¿äÀÏÁ¤>

¡Ú¼¼¿ùÈ£ Âü»ç 311ÀÏ 
 ¡Ú±¤È­¹® ¼¼¿ùÈ£±¤Àå ³ó¼º 222ÀÏ

¡¶¼¼¿ùÈ£±¤Àå¿¡¼­ ÇÔ²²¸Â´Â ¼³¡·

¡ß15½Ã ~ 18½Ã
 - ¼¼¿ùÈ£ °¡Á·°ú ÇÔ²²ÇÏ´Â À·³îÀÌ
 - ¼¼¿ùÈ£ÀÇ Áø½Ç "OXÄûÁî´ëÈ¸"
 : ±¤È­¹® ¼¼¿ùÈ£±¤Àå

¡Ú±¹°¡°¡ ±¹¹ÎÀ» ±¸Á¶ÇÏÁö ¾ÊÀº »ç°ÇÀÔ´Ï´Ù. Áø½ÇÀ» ¹àÈ÷´Â 4.16¾à¼ÓÁöÅ´ÀÌ°¡ µË½Ã´Ù. 

29~~~°ûÀÌ°æ
ÀçÆÇ? µÎ·ÆÁö¸¸ ±¦Âú¾Æ! ¼¼¿ùÈ£ ÀçÆÇ. ¹¯°í µè°í µûÁ®º¸±â!
2¿ù 11ÀÏ ´ÊÀº 7½Ã, ¹Ù·Î ³»ÀÏÀÎµ¥¿ä.
¼¼¿ùÈ£ ÁýÈ¸½ÃÀ§Åº¾ÐÀ¸·Î ÁÙÁÙÀÌ ±â¼ÒµÇ´Â ºÐµéÀÌ ´Ã°í ÀÖ½À´Ï´Ù.
Áö³­ 1¿ù¿¡ Ã¹ ¸ðÀÓÀ» °¡Á³´Âµ¥¿ä. ³»ÀÏÀº µÎ¹øÂ° ¸ðÀÓÀÔ´Ï´Ù.
º»°ÝÀûÀ¸·Î ¸Â¼­º¸¾Æ¿ä~!

30~~~ÀÚ·Î - ³×Æ¼Áð ¼ö»ç´ë
°³ÀÎÀûÀ¸·Î '±¹°¡º¸ÈÆÃ³' ÇÏ¸é Á¦ÀÏ ¸ÕÀú ¶°¿À¸£´Â »çÁø #Ã»ÇØÁøÇØ¿î #À¯º´¾ð #¼¼¿ùÈ£

31~~~¼¼¿ùÈ£ 304 ÀØÁö¾ÊÀ»°Ô
16ÀÏ ¿ù¿äÀÏ ºÎÅÍ Ã»¿Í´ë ºÐ¼ö´ë ¾Õ¿¡¼­ ¼Õ ÇÇÄÏÀ» µé°í ½ÇÁ¾ÀÚ 9¸íÀ» ³¡±îÁö Ã£¾Æ´Þ¶ó´Â 1ÀÎ½ÃÀ§¸¦ ÇÏ½Ã°Ú´Ù´Â Çã´ÙÀ±¾ç ¾î¸Ó´Ï ÀÌ½Ê´Ï´Ù.
ÀÌ 1ÀÎ ½ÃÀ§¸¦ ½ÃÀÛÀ¸·Î »ç¶÷µéÀÌ ¸ðÀÌ´Â°÷Àº ¾îµðµç °¡¼­ 1ÀÎ½ÃÀ§¸¦ ÇÏ½Ã°Ú´Ù°í ´ë´ÜÇÑ °á½ÉÀ» ÇÏ½Å Çã´ÙÀ±¾ç ¾î¸Ó´Ï¿¡°Ô Èû°ú ÀÀ¿ø¿¡ ¸Þ¼¼Áö¸¦ ³²°ÜÁÖ¼¼¿ä..Çã´ÙÀ±¾ç ¾î¸Ó´Ï²²¼­ ÀÚÁÖµé¾î¿Í ¼Ò½ÄÀ» µé¿©´Ù º¸°í °è½Ê´Ï´Ù...¿À´ÃÀº Áøµµ¿¡ ³»·Á°¡ °è½Ã°í¿ä..

32~~~Á¤ÀÇ´ç Ã»³â¡¤ÇÐ»ýÀ§¿øÈ¸
¹®Á¤Àº ºÎ´ëÇ¥¿Í Ã»³â¡¤ÇÐ»ýÀ§¿øÈ¸°¡ ÇÔ²²ÇÏ´Â
 <¼¼¿ùÈ£ °¡Á· ÆØ¸ñÇ× µµº¸ÇàÁø>
 ¿ÂÀüÇÑ ½ÇÁ¾ÀÚ ¼ö½ÀÀ» À§ÇÑ ¼¼¿ùÈ£ ÀÎ¾ç ¹× Áø»ó±Ô¸íÀ» ÃË±¸ÇÕ´Ï´Ù.

33~~~¼¼¿ùÈ£ 304 ÀØÁö¾ÊÀ»°Ô
#1111 »ýÀÏÀ» ÃàÇÏÇØÁÖ¼¼¿ä.

34~~~±è¿Á¼±
9ÀÏ ¼¼¿ùÈ£ Âü»ç 300ÀÏÀ» ¾ÕµÎ°í ±¤ÁÖ¸¦ ¹æ¹®ÇÑ #¼¼¿ùÈ£ °¡Á·ÇùÀÇÈ¸ µµº¸ÇàÁø´ÜÀ» ¸¸³­ À±ÀåÇö ±¤ÁÖ½ÃÀå ¡°¿ÂÀüÇÑ ¼¼¿ùÈ£ ÀÎ¾çÀ» À§ÇØ Àû±Ø µ½°Ú´Ù¡±°í ¹àÇû´Ù.

35~~~Àü±ÝÈñ
±³»ç·Î½á ¼¼¿ùÈ£¿Í °°Àº ¾öÃ»³­ »ç°Ç¿¡ ÇÔ¹¬ÇÏ°í ÀÖ´Â °ÍµéÀÌ ´õ ¹®Á¦Áö, ¾îÂî ¼¼¿ùÈ£ ÁýÈ¸ Âü¼®À» ÀÌÀ¯·Î ÆÄ¸éÀ» ¿ä±¸ÇÑ´Ü ¸»ÀÎ°¡!

36~~~¼¼¿ùÈ£ 304 ÀØÁö¾ÊÀ»°Ô
»çÁ¦°¡²ÞÀÌ¾ú´ø ¹Ú¼ºÈ£±º.
ÀÌ ¿¹»Û ¿ôÀ½À» º¼ ¼ö°¡ ¾ø³×¿ä.
ÀØÁö¾ÊÀ»°Ô¿ä. ²À ¾ö¸¶¾Æºü °çÀ» ÁöÅ°°Ú½À´Ï´Ù.

37~~~Á÷½ä
¼¼¿ùÈ£ »ç°ÇÀÌ ±¹¹Î °ü½É¿¡¼­ ¸Ö¾îÁöÀÚ Á¤ºÎ°¡ º»»öÀ» µå·¯³Â½À´Ï´Ù. Áø»ó±Ô¸íÀ» ¿ÜÄ¡´Â À¯Á·°ú, Áý¿äÇÑ ¾ð·ÐÇÃ·¹ÀÌ·Î ±¹¹Î È£µµÇÏ´Â Á¤ºÎ ¿©´ç. ¼¼¿ùÈ£ Ä§¸ô »ç°ÇÀº ÀÌÁ¦ºÎÅÍ ½ÃÀÛÀÔ´Ï´Ù.
38~~~¿À¸¶ÀÌ´º½º
¼¼¿ùÈ£ Âü»ç À¯°¡Á·µéÀÌ ¼¼¿ùÈ£ Æ¯º°Á¶»çÀ§¿øÈ¸(¾Æ·¡ ¼¼¿ùÈ£ Æ¯À§) Á¤»óÈ­ ÃË±¸¸¦ ¿ä±¸ÇÏ´Â ¼­ÇÑÀ» »õ´©¸®´ç¿¡ Àü´ÞÇÏ·Á°í ÇßÁö¸¸ »õ´©¸®´çÀÇ ¿Ü¸éÀ¸·Î ÇÑ°Ü¿ï ±æ¿¡¼­ 1½Ã°£ 30ºÐ °¡·® Ç×ÀÇÇØ¾ß Çß´Ù. °æÂûÀº Ç×ÀÇÇÏ´Â À¯°¡Á·µéÀÌ ¹Ì½Å°í ºÒ¹ýÁýÈ¸¸¦ ¹úÀÌ°í ÀÖ´Ù¸ç ÇØ»êÀ» ¿ä±¸Çß´Ù. °æÂû°ú »õ´©¸®´çÀÇ ÇàÅÂ¿¡ ºÐ°³ÇÑ À¯°¡Á·µéÀº "ÀÌ°Ô ³ª¶ó³Ä"¶ó¸ç ºÐÅëÀ» ÅÍ¶ß·È´Ù. 

39~~~¿À¿ìÁø
¿¹Àü ¼¼¿ùÈ£ »ç°í ¶§ ¿Ü±¹ÀÛ°¡ Á¶Çü ÀÛÇ°À» º¸°í ±×¸° ±×¸²ÀÎµ¥..
¹ú½á ÀØÀº °Ç°¡?
ÀØ°í ½Í¾ú´ø °Ç°¡...
¾Öµé Ã£¾Æ Æò¸ñÇ×±îÁö °É¾î °£ ºÎ¸ðµéÀ» º¸¸ç ´Ù½Ã ÇÑ ¹ø ¹Ì¾îÁý´Ï´Ù.

40~~~Á¶ÇÑºñ
´Ùµé ³Ê¹« ÀØ°í »ê°ÍÀº¾Æ´ÑÁö ÇÑ¹ø¾¿Àº µÇµ¹¾Æ ºÃÀ¸¸é

41~~~¼¼¿ùÈ£ Âü»ç ±¹¹Î´ëÃ¥È¸ÀÇ

#¼¼¿ùÈ£µµº¸ÇàÁø 8ÀÏÂ°ÀÔ´Ï´Ù. 

³í»ê¿¡¼­ Ãâ¹ßÇÑ´Ù´Â ¼Ò½ÄÀ» µè°í ³í»ê½ÃÀå´ÔÀÌ ÀÌ¸¥ ¾ÆÄ§ºÎÅÍ ³ª¿Í °Ý·ÁÇØÁÖ¼Ì½À´Ï´Ù. °¨»çÇÕ´Ï´Ù.

¾ÆÄ§½Ä»ç ÈÄ ÈûÂ÷°Ô ÇàÁø ½ÃÀÛÇß½À´Ï´Ù. 
¿À´Ã ÇàÁøÄÚ½º´Â ³í»ê½ÃÃ»¾Õ Ãâ¹ß->³í»ê´ë±³->°­°æÀ¾»ç¹«¼Ò->°­°æ¿ª->¿¬¹«À¾»ç¹«¼ÒÀÔ´Ï´Ù.

¿À´Ãµµ ¸¹Àº °Ý·Á¿Í °ü½É, Âü¿© ºäÅ¹µå¸³´Ï´Ù.

½Ä»çºñ ÈÄ¿ø : 014101-04-155232 ±¹¹ÎÀºÇà ¼º»ó¿µ(¼¼¿ùÈ£µµº¸ÇàÁø)

42~~~°æÇâ½Å¹®
"Áö³­ÇØ¿¡ ºñÇØ ¾ð·Ð º¸µµ·®Àº »ó´çÈ÷ ÁÙ¾úÁö¸¸ ¼¼¿ùÈ£ °ü·Ã ¼Ò½Ä¿¡ ´ëÇÑ ¿ì¸® ±¹¹ÎÀÇ °ü½ÉÀº ¿©ÀüÈ÷ Àæ¾ÆµéÁö ¾Ê°í ÀÖ´Ù.¡±

43~~~¿À¸¶ÀÌ´º½º
µåµð¾î ¼¼¿ùÈ£ µµº¸ÇàÁøÀÌ ¸·¹ÙÁö¿¡ ´Ù´Þ¾Ò½À´Ï´Ù. 
 Áö³­´Þ 26ÀÏ ¾È»ê¿¡¼­ Ãâ¹ßÇÑ ¼¼¿ùÈ£ µµº¸ÇàÁø´ÜÀÌ 19ÀÏ ¸¸¿¡ ÇØ³²°ú Áøµµ¸¦ ÀÕ´Â Áøµµ´ë±³ °Ç³Ô½À´Ï´Ù. ¼¼¿ùÈ£ Âü»ç À¯°¡Á·°ú ÀÏ¹Ý ½Ã¹Î 100¿© ¸íÀº ÀÌ³¯ ¿ÀÈÄ Áøµµ½Ç³»Ã¼À°°ü¿¡ µµÂøÇØ ÇÏ·í¹ãÀ» ¹¬Àº µÚ 14ÀÏ Á¾ÂøÁöÀÎ ÆØ¸ñÇ×¿¡ µµÂøÇÒ ¿¹Á¤ÀÎµ¥¿ä, ±× ÇöÀå ¼Ò½ÄÀ» ¼ÒÁßÇÑ ±âÀÚ°¡ ÀüÇÕ´Ï´Ù... 

44~~~ÇÑ°Ü·¹
¼¼¿ùÈ£ Âü»ç Èñ»ýÀÚÀÎ ´Ü¿ø°í ±³º¹À» ÀÔ°í ¾î¹¬À» µé°í ÀÖ´Â »çÁøÀ» <ÀÏº£>¿¡ Âï¾î ¿Ã·Á Èñ»ýÀÚ¸¦ ºñÇÏÇØ ±¸¼ÓµÈ 20´ë ³²¼ºÀÇ ¾î¸Ó´Ï°¡ ¼¼¿ùÈ£ À¯°¡Á·°ú ±¹¹Î¿¡°Ô »çÁËÀÇ ±ÛÀ» ½è½À´Ï´Ù. Àü¹® ÀÖ½À´Ï´Ù.

45~~~¼¼¿ùÈ£ 304 ÀØÁö¾ÊÀ»°Ô

¿À´ÃÀº ¿ì¸®°¡ ¾ÆÁ÷ Ã£Áö¸øÇÑ ³²ÇöÃ¶±ºÀÇ »ýÀÏÀÔ´Ï´Ù. ÇöÃ¶±º ÅÂ¾î³ªÁà¼­ °í¸¿°í ÁöÄÑÁÖÁö¸øÇØ ¹Ì¾ÈÇÕ´Ï´Ù. #1111 »ýÀÏÃàÇÏ¸Þ½ÃÁö¸¦ º¸³»º¼±î¿ä.

¾î¼­ »¡¸® µ¹¾Æ¿Í´Þ¶ó´Â ¿Ü»çÃÌ´©³ªÀÇ ¸Þ½ÃÁöÀÔ´Ï´Ù.

"ÇöÃ¶ÀÌ´Â ¾î¸±ÀûºÎÅÍ ³Ê¹« ¾Ö¾î¸¥ °°¾Ñ¾î¼­ Ã¶µµ ÀÏÂïµé±¸ ³Ê¹« ¾ÈÅ¸±î¿ü°Åµç¿ä ±×°Ô ¸¾ÀÌ³Ê¹« ¾ÆÇÁ°í
Ä£±¸µéÇÑÅ× µé¾îº¸´Ï Ä¿¼­µµ Ä£±¸µéÇÑÅ× °í¹Î»ó´ãµµ ÀßÇØÁÖ±¸ ±×·¨´ë¿ä"

¸¶Áö¸·»çÁøÀº ÇöÃ¶±ºÀÌ ¼¼¿ùÈ£¾È¿¡¼­ ÂïÀº »çÁøÀÔ´Ï´Ù.

46~~~³ªÁ¾¿µ
¼¼¿ùÈ£ À¯°¡Á·°ú ÇÔ²²ÇÏ´Â ºÏÄÜ¼­Æ®
 ¤Ñ±Ý¿äÀÏ¿£ µ¹¾Æ¿À·Å
 ±¤ÁÖ ÄÜ¼­Æ® Áö±Ý ¸· ½ÃÀÛÇÕ´Ï´Ù
 ÀØÁö¾Ê°Ú¾î¿ä¤ý±â¾ïÇÒ²²¿ä

47~~~ÇÑ°Ü·¹
°¡¼ö ±èÀåÈÆÀÌ ¹è¿ì ÃÖ¹Î¼ö¿Í Á¶ÀÎÆ® ÄÜ¼­Æ®¸¦ ¿±´Ï´Ù. ¼¼¿ùÈ£ ¼Ò½Å¹ß¾ðÀ¸·Î ´©¸®²ÛÀÇ °ü½ÉÀ» ¹ÞÀº µÎ ¿¬¿¹ÀÎÀÇ Á¶ÀÎÆ® ÄÜ¼­Æ®³×¿ä.
48~~~Wikitree - À§Å°Æ®¸®
°¡½¿ ¾ÆÇÂ »ïº¸ÀÏ¹è ÇöÀå. 
49~~~¼¼¿ùÈ£ ÀÎ¾çÃË±¸¸¦ À§ÇÑ »ïº¸ÀÏ¹è 30¸¸Àý 

6ÀÏÂ÷(2/28) 10:00 ÀÏÁ¤À» ½ÃÀÛÇÕ´Ï´Ù.

¾îÁ¦ ÇÏ·ç ½¬°í, ±×Á¦ ³¡³­ ÁöÁ¡ÀÎ Àå±¸Æ÷2±³¿¡¼­ Ãâ¹ßÇÕ´Ï´Ù.

¿À´ÃÀº 18¹ø ±¹µµ¸¦ µû¶ó ¿Ã¶ó°¡¼­ ¿°Àå¸¶À»À» Áö³ª Æ÷»ê»ï°Å¸® Á¶±Ý Áö³ª¼­ ¸¶¹«¸® µÉ °ÍÀ¸·Î »ý°¢µË´Ï´Ù.

 ¿À´Ã ÇÏ·çµµ ¼ø·Ê´ÜÀÌ ¹«»çÈ÷ ³¡³¾ ¼ö ÀÖµµ·Ï ±âµµÇÏ¿©ÁÖ¼ÌÀ¸¸é ÇÕ´Ï´Ù

50~~~±ÇÁöÀÎ
¼­¸í»ç¸í¼Ò¸í!!!!!

¼¼¿ùÈ£ Âü»ç ¼±Àå/¼±¿ø ÀçÆÇ¿¡ ´ëÇÑ ¾öÁ¤ÇÑ ÆÇ°á ÃË±¸ Åº¿ø¼­

Á¸°æÇÏ´Â ÀçÆÇÀå´Ô

¾î´Àµ¡ ¼¼¿ùÈ£ Âü»ç 300ÀÏÀÌ ÈÇÂ½ ³Ñ¾î 1 ÁÖ±â¸¦ ¹Ù¶óº¸´Â ½ÃÁ¡ÀÌ µÇ¾ú½À´Ï´Ù. ÀçÆÇÀå´Ô²²¼­´Â ±×°£ ¼¼¿ùÈ£ °¡Á·ÀÇ Áø»ó ±Ô¸íÀ» À§ÇÑ ÇÇ´«¹° ³ª´Â ³ë·ÂÀ» Àß ¾Ë°í °è½Ç °Ì´Ï´Ù. ÀçÆÇ Áß¿¡ À¯°¡Á·µéÀÌ Á¡Á¡ À¯´ÉÇØÁö°í ÀýÁ¦·ÂÀÌ »ý°å´Ù°í±îÁö ¸»¾¸ÇÏ¼Ì´ÙÁö¿ä? ÀÌ´Â, ÀçÆÇÀå´Ô²²¼­ À¯°¡Á·ÀÇ ¾ÆÇÄÀ» ¸¶À½ ±íÀÌ Ã¼ÈáÇÏ½ÉÀÇ ¹ÝÁõÀÌ¶ó°í »ý°¢µË´Ï´Ù. ¶ÇÇÑ, ÀçÆÇÀ» º¸´Ù °øÁ¤ÇÏ°í °´°üÀûÀ¸·Î ÁøÇàÇØÁÖ½Å Á¡¿¡ ´ëÇØ ±íÀº °¨»ç¸¦ ÀüÇÕ´Ï´Ù. ±×·¸±â¿¡ ±¹¹ÎµéÀº ÀÌ¹ø Ç×¼Ò½É(±¤ÁÖ°í¹ý 2014 ³ë 490È£)¿¡¼­ ¼¼¿ùÈ£ Âü»çÀÇ Æ¯¼ö¼º °¨¾È ¹× ±¹¹ÎÀÇ ¹ý °¨Á¤À» °í·ÁÇÑ ÆÇ°áÀ» ±â´ëÇÏ°í ÀÖ½À´Ï´Ù.

¹Ì·ç¾î ÁüÀÛÇÏ½Ã°ÚÁö¸¸, ´ë´Ù¼öÀÇ ±¹¹ÎµéÀº ¼±Àå/¼±¿ø 1½É ¼±°í ³»¿ëÀ» ½Å¹®À¸·Î Á¢ÇÏ°í Åº½ÄÇß½À´Ï´Ù. ¼¼¿ùÈ£ Âü»ç°¡ ±âº»ÀûÀÎ »çÈ¸ÀÇ Åë³äÀÌ Ã¶ÀúÈ÷ ¹«³ÊÁø »ç°ÇÀÌ±â¿¡ °ü·ÃÀÚ¿¡ ´ëÇØ º¸´Ù ¾ö°ÝÇÑ ¹ý Àû¿ë°ú Ã³¹úÀÌ ÇÊ¿äÇÏ°í, ÀÌ¸¦ ÅëÇØ ¼¼¿ùÈ£ Âü»ç¿Í °°Àº ¶Ç ´Ù¸¥ Âü»çÀÇ Àç¹ßÀ» ¹æÁöÇÏ°í ¾ÈÀüÇÑ ³ª¶ó¸¦ °Ç¼³ÇÏ´Âµ¥ ÃÊ¼®ÀÌ µÉ °ÍÀ» Èñ¸ÁÇÏ°í ÀÖ±â ¶§¹®ÀÔ´Ï´Ù.

¼¼¿ùÈ£ Âü»çÀÇ ÂüÈ¤ÇÔ°ú Áß´ë¼º¿¡ ºñÃçº¼ ¶§ ÀÌµéÀÇ Çü·®Àº °ú¿¬ ÇÕ´çÇÑ °ÍÀÎ°¡¿ä? ½Â°´µéÀ» Å»Ãâ½ÃÄÑ¾ß Çß´ø Àý¹ÚÇÑ ½Ã°£¿¡ Äµ¸ÆÁÖ¸¦ ¸¶½Ã¸ç ´ã¹è¸¦ ÇÇ¿ì°í º»ÀÎµé¸¸ ºüÁ®³ª°¡±â¿¡ ±Þ±ÞÇß´ø ¼±Àå°ú ¼±¿øµé, ±× °á°ú ÇØ°æ Ãß»ê 304¸íÀ» ¼öÀå½ÃÅ² °Í¿¡ ´ëÇÑ 1Â÷ÀûÀÎ Ã¥ÀÓÀ» ¹ýÀÇ ÀÌ¸§À¸·Î Á¦´ë·Î ¹¯°í ÀÖ´Â°¡ ÇÏ´Â ±Ùº»Àû ÀÇ¹®ÀÌ µì´Ï´Ù.

1Â÷ ÆÇ°á¹® ÀÏºÎ (¼±Àå/1µî Ç×ÇØ»ç)¸¦ º¸´Ï ¡°ÀÌÁØ¼® ¼±ÀåÀº ´ë¸®¼±ÀåÀÌ¾ú°í 2013. 10¿ù ´ã¼® ¼ö¼ú·Î ÀÎÇØ °Ç°­ »óÅÂ°¡ ÁÁÁö ¾Ê¾Æ È­¹° °úÀû ¹× ºÎ½Ç °í¹ÚÀÇ ¾÷¹« °üÇàÀ» ¹Ù·Î Àâ±â ¾î·Á¿üÀ¸¸ç ¼±¿øµé¿¡°Ô ½Â°´µé¿¡ ´ëÇÑ ±¸È£ Á¶Ä¡¸¦ Á¦´ë·Î ÇÒ ¼ö ¾ø´Ù¡±. ±×¸®°í, 1µî Ç×ÇØ»ç °­¿ø½ÄÀº ¡°¼±Àå ÀÌÁØ¼®ÀÇ Áö½Ã°¡ ¾ø´Â »óÅÂ¿¡¼­ ´Ù¸¥ ¼±¿øµé¿¡°Ô ±¸Á¶È°µ¿À» Àû±ØÀûÀ¸·Î Áö½ÃÇÒ À§Ä¡¿¡ ÀÖÁö ¾Ê¾Ò´Ù¡±°í Çß½À´Ï´Ù.

±×·¸´Ù¸é ±¹¹ÎµéÀº ¹¯°í ½Í½À´Ï´Ù.

ÀÌ ¸ðµç ±¸Á¶ÀûÀÎ ¹®Á¦·Î ÀÎÇØ ¼±Àå/¼±¿øÀÌ ¼Õ ³õ°í ÀÖ´Â »óÈ²ÀÌ¾ú´Ù¸é Ä§¸ôÇÏ´Â ¹è¿¡¼­ ½Â°´Àº ´©±¸¸¦ ¹Ï°í Áö½Ã¿¡ µû¶ú¾î¾ß ÇÏ³Ä´Â °ÍÀÔ´Ï´Ù. ¼±Àå ÀÌÁØ¼®ÀÇ °æ¿ì, °Ç°­»óÀÇ ÀÌÀ¯·Î ±¸Á¶¿¡ ´ëÇÑ ÆÇ´ÜÀÌ Èå·ÁÁú Á¤µµ¶ó¸é ±× µ¿¾ÈÀÇ Ç×ÇØ´Â ¾î¶»°Ô ÇßÀ»±î¿ä? ±×¸®°í, 1µî Ç×ÇØ»ç°¡ ¼±ÀåÀÇ Áö½Ã°¡ ¾ø´Â »óÈ²¿¡¼­ ¾Æ¹«°Íµµ ÇÒ ¼ö ¾ø´Ù¸é ¼ö³­ ±¸Á¶ ½Ã 1µî Ç×ÇØ»çÀÇ ¿ªÇÒÀº ¹«¾ùÀÎ°¡¿ä? ÀçÆÇÀå´Ô²²¼­µµ Àß ¾Æ½Ã°ÚÁö¸¸ ±³»ç, ÇÐ»ý, ÀÏ¹ÝÀÎµéÀÌ ³ª¼­¼­ ½Â°´À» ±¸Á¶Çß½À´Ï´Ù. ±×·±µ¥ ±× µ¿¾È ¹è¸¦ ¼öµµ ¾øÀÌ ÅÀ´ø ¹èÀÇ °ü¸®ÀÚµéÀº ¿Ö ½Â°´À» ±¸ÇÏÁö ¾ÊÀº Ã¤ ÇØ°æÀÇ °í¹«º¸Æ®¸¦ Á¦ÀÏ ¸ÕÀú ÅÀÀ»±î¿ä?

±×¸®°í, ÇÇ°íÀÎµéÀÌ ±¸Á¶È°µ¿¿¡ ´ëÇÑ ÀûÀýÇÑ ±³À°Àº ¹ÞÁö ¸øÇß´õ¶óµµ ¼±Àå ÀÌÁØ¼®ÀÇ °æ¿ì ¹è¸¦ 40³â ÀÌ»ó Åº º£Å×¶ûÀÌ¸ç ÀÌ¹Ì ÀÌÁØ¼®Àº Ä§¸ôµÇ´Â ¹è¿¡¼­ ±¸Á¶µÈ Àûµµ ÀÖ½À´Ï´Ù. ±×·³¿¡µµ ºÒ±¸ÇÏ°í ½Â°´µéÀ» ¹ö¸®°í ¼±¿ø°ú °°ÀÌ Å»ÃâÇÏ´Â ±âº»ÀûÀÎ ÀÎ°£ÀÇ µµ´öÀû ¼Ò¾ç ¹× Á÷¾÷ À±¸® ÀÇ½ÄÀ» ¹ö¸° »ç¶÷ÀÔ´Ï´Ù. ¸¶Âù°¡Áö·Î ¼±¿øµé ¿ª½Ã ±× ¸ðµç °ÍÀ» ¼ø½Ä°£¿¡ ¹ö·È½À´Ï´Ù.

°Ô´Ù°¡ ´õ¿í Áß¿äÇÑ °ÍÀº, ¼±Àå ÀÌÁØ¼®Àº Ä§¸ôÇÏ´Â ¹èÀÇ »óÈ²¿¡ ´ëÇØ ÀÎÁö¸¦ ÇÏ°í ÀÖ¾ú½À´Ï´Ù. ÇØ°æ°úÀÇ ±³½ÅÀ» º¸¸é º»¼±ÀÌ ³Ñ¾î°¡°í ÀÖ´Ù°í Çß½À´Ï´Ù. ±×·¯¸é Á¶Å¸½Ç¿¡¼­ ±ä±Þ ¸í·ÉÀ» ³»·Á¼­ ¾î¶»°Ôµç ½Â°´µéÀ» Å»Ãâ ½ÃÄ×¾î¾ß ÇÕ´Ï´Ù. ÀçÆÇºÎ¿¡¼­ ÀÎÁ¤ÇÑ´ë·Î °í ¾ç´ëÈ« »ç¹«Àå¿¡°Ô Åð¼± ¸í·ÉÀ» ³»·È´Ù°í ÇÑµé ½ÇÁ¦ ÀÌÇàÇß´ÂÁö ¾Æ´ÑÁöµµ ¸ð¸£´Â »óÈ²¿¡¼­ ¿Ö Á¶Å¸½Ç¿¡¼­ ±ä±Þ Åð¼± ¸í·ÉÀ» ÇÏÁö ¸øÇßÀ»±î¿ä? Ä§¸ôÇÏ´Â ¹è¿¡¼­ ¼±Àå°ú ¼±¿øÀÌ ¾î¶² Á¶Ä¡µµ ÇÏÁö ¾ÊÀº Ã¤ À¯À¯È÷ ºüÁ®³ª°¡´Â °Í¸¸À¸·Îµµ »ìÀÎÀÇ °íÀÇ¼ºÀÌ ÀÎÁ¤µÇ¾î¾ß ÇÕ´Ï´Ù.

ÀÌ·± ºñ»ó½ÄÀûÀÎ Çàµ¿À» ÇÏ´Â »ç¶÷µé¿¡ ´ëÇØ Âü»çÀÇ Ã¥ÀÓÀ» Á¦ÇÑÇÏ°í °Ç°­»óÀÇ ÀÌÀ¯·Î À¯¸®ÇÑ ¾çÇüÀ» ÇÏ´Â °ÍÀÌ °ú¿¬ ¸Â´Â Áö ÀçÆÇÀå´Ô²² ´Ù½Ã ÇÑ ¹ø ¿©ÂÞ°í ½Í½À´Ï´Ù.

Á¸°æÇÏ´Â ÀçÆÇÀå´Ô

´Ù Å»ÃâÇÒ ¼ö ÀÖ¾ú´ø ¼ÒÁßÇÑ 304¸íÀÇ »ý¸íÀÌ ¿Â ±¹¹ÎÀÌ º¸´Â ¾Õ¿¡¼­ ¼öÀå ´çÇß½À´Ï´Ù. ¿Ö ±¸Á¶¹ÞÁö ¸øÇÏ°í Á×¾î¾ß Çß´ÂÁö ¹àÇôÁú ¶§±îÁö À¯°¡Á·µé¿¡°Ô ÀÏ»óÀº ¾ø½À´Ï´Ù. ¸ðµç Âü»çÀÇ ¿øÀÎÀÌ ¹àÇôÁö°í °ü·Ã Ã¥ÀÓÀÚ¸¦ Ã³¹úÇÒ ¶§ ÇöÀç À¯°¡Á·µéÀÌ °Þ°í ÀÖ´Â °íÅë°ú ÀÚÃ¥¿¡¼­ Á¶±Ý¾¿ ¹þ¾î³¯ ¼ö ÀÖÀ» °ÍÀÔ´Ï´Ù.

ÀçÆÇÀÌ ¸¶¹«¸®µÊ¿¡ µû¶ó ÀÏºÎ ±¹¹ÎµéÀº ¼¼¿ùÈ£ Âü»ç°¡ ´Ù ÇØ°áµÇ¾ú´Ù°í »ý°¢ÇÏ°í ÀÖ´Â °Í °°½À´Ï´Ù. À¯°¡Á·ÀÌ ¿øÇÏ´Â Áø½ÇÀÌ ¹«¾ùÀÎÁö ¸ð¸£°Ú´Ù. ¹ýÁ¤¿¡¼­ ³¹³¹ÀÌ ¹àÇôÁö°í ÀÖ´Âµ¥ ¾î¶² Áø½ÇÀ» À§ÇØ¼­ ½Î¿ì³Ä´Â ÀÌ¾ß±âµéÀÌ ³ªµ¹°í ÀÖ½À´Ï´Ù. Æ¯º°¹ýÀÇ Á¦Á¤°úÁ¤µµ Èû°Ü¿üÁö¸¸, Áø½ÇÀ» Àç±¸¼ºÇÏ´Â ±æµµ ½ÃÀÛºÎÅÍ Çè³­ÇÕ´Ï´Ù. Áø»óÁ¶»çÆ¯À§ ¼³¸³¿¡¼­ºÎÅÍ ¿¹»ê¹®Á¦·Î °¥µîÀÌ ÀÖ¾ú°í, ½ÇÁ¾ÀÚ¼ö½À°ú Áø½Ç±Ô¸íÀ» À§ÇÑ ÀÎ¾çÁ¶Â÷ µ·ÀÇ ³í¸®·Î Á¢±ÙÇÏ´Â Á¤ºÎ¿Í ¿©´çÀ» º¾´Ï´Ù.

ÀçÆÇÀå´Ô! ÇÏÁö¸¸ ´ë´Ù¼öÀÇ ±¹¹ÎµéÀº ¼¼¿ùÈ£ Âü»çÀÇ Áø½Ç¿¡ ¿©ÀüÇÑ °¥ÁõÀ» ´À³¢°í ÀÖ½À´Ï´Ù. °ËÂûÀÇ ¹«µò Ä®³¯Àº ¼¼¿ùÈ£ Âü»ç ´çÀÏ CCTV ÄÚµå°¡ ¿Ö »ÌÇû´ÂÁö, »ýÁ¸ÀÚ ¼­Èñ±Ù¾¾°¡ Áõ¾ðÇÑ´ë·Î º¯»ê¹Ýµµ ¾Õ¿¡¼­ ¿Ö ¹è°¡ Äô ÇÏ´Â ¼Ò¸®¿Í ÇÔ²² ±â¿ï¾ú´ÂÁö, Âü»ç ´çÀÏ ¿Ö ÀÌÁØ¼®ÀÌ ÇØ°æ ¾ÆÆÄÆ®¿¡¼­ ¸Ó¹°·¶´ÂÁö µî ÀÏÀÏÀÌ ³ª¿­ÇÏ±â ¾î·Á¿ï Á¤µµ·Î ¹àÈ÷Áö ¸øÇÑ Áø½ÇÀÌ ³Ê¹«³ªµµ ¸¹½À´Ï´Ù. ±×·± »óÈ²¿¡¼­ ¼±Àå/¼±¿ø ÀçÆÇÀ» ¸¶¹«¸®ÇÑ´Ù´Â °ÍÀÌ ¸Å¿ì ¾Æ½±½À´Ï´Ù ÇÏÁö¸¸, ÀÌ·± ÇÑ°è ¼Ó¿¡¼­µµ ÇÕ¸®ÀûÀÌ°í ¾öÁßÇÑ ÆÇ°áÀ» ÇØÁÖ½Ç °ÍÀ» ¹Ï°í ¶Ç ¿äÃ» µå¸³´Ï´Ù.

Á¸°æÇÏ´Â ÀçÆÇÀå´Ô

º¢²ÉÀÌ ¸¸°³ÇÏ´ø 4¿ù 16ÀÏ ¼öÇÐ¿©ÇàÀÇ ¸ñÀûÁö°¡ Á¦ÁÖµµ°¡ ¾Æ´Ñ ÇÏ´Ã³ª¶ó·Î ¹Ù²ï ÀÌÀ¯°¡ ±Ã±ÝÇÕ´Ï´Ù. Âü»çÀÇ ¿øÀÎÀ» ¹àÈ÷¶ó°í, ¾ÈÀüÇÏ°í Çàº¹ÇÑ ³ª¶ó¿¡ ÇÔ²² »ìÀÚ°í 300ÀÏ µ¿¾È °íÅë½º·´°Ô ¿ÜÃÄ¿Ô´ø À¯°¡Á·µé°ú ¼ö ¸¹Àº ±¹¹ÎµéÀ» ÀØÁö ¸»¾ÆÁÖ½Ã±â ¹Ù¶ø´Ï´Ù. ±× ¸¹Àº »ç¶÷µéÀº ¼¼¿ùÈ£ Âü»ç Àü°ú ÈÄÀÇ ´ëÇÑ¹Î±¹ÀÌ ´Þ¶óÁö±æ ¿øÇÏ°í ÀÖ½À´Ï´Ù. ¼¼¿ùÈ£ Âü»çÀÇ Áø½ÇÀÌ ¸í¸í¹é¹éÇÏ°Ô ¹àÇôÁ®¼­ Àß¸øÀº ¹Ù·ÎÀâ°í, Ã¥ÀÓÀÌ ÀÖ´Â »ç¶÷Àº ±×¿¡ ÇÕ´çÇÑ Ã¥ÀÓÀ» Áö´Â °ÍÀÌ ¾ÈÀüÇÑ ´ëÇÑ¹Î±¹¿¡¼­ °Ç¼³ÇÒ ¼ö ÀÖ´Â ±æÀÌ¶ó°í ¹Ï½À´Ï´Ù. ¼¼¿ùÈ£ Âü»ç¿¡ ¾ó·èÁø ÀÜ»óÀÌ ´ëÇÑ ¹Î±¹¿¡ ³²Áö ¾Êµµ·Ï ÇÇ°íÀÎ ¸ðµÎ¿¡°Ô ¾öÁßÇÑ Ã³¹úÀ» ºÎÅ¹ µå¸³´Ï´Ù. Á¦¹ß ÀÌ ³ª¶óÀÇ Á¤ÀÇ°¡ ÇÇÇØÀÚÀÇ ´«¹°À» ´ÛÀ» ¼ö ÀÖµµ·Ï, ¹Ýº¹µÇ´Â ÀÎÀç¿¡ ´õ ÀÌ»ó Èñ»ýµÇ´Â ±¹¹ÎÀÌ ¾øµµ·Ï Çö¸íÇÑ ÆÇ°á ºÎÅ¹ µå¸³´Ï´Ù.
°¨»çÇÕ´Ï´Ù.
