# Supplementary material for: Machine Learning-Based Data Mining Method for Sentiment Analysis of the Sewol Ferry Disaster's Effect on Social Stress
Source: Front Psychiatry. 2020 Dec 23;11:505673. doi: 10.3389/fpsyt.2020.505673 (PMC7785789; doi:10.3389/fpsyt.2020.505673)
Supplement: Supplementary file 1 [file Data_Sheet_1.ZIP › facebook/text/12.March.txt]

1~~~±è¿ë¹Î
¼¼¿ùÈ£ 1³â µÆÀ¸´Ï ÀØÀÚ°í ÇÕ´Ï´Ù. 5³âÂ° Ãµ¾ÈÇÔ ÀÌ¿ëÇÏ´Â °ÍµéÀÌ.

2~~~¼¼¿ùÈ£ 304 ÀØÁö¾ÊÀ»°Ô
±× ¸¶À½ ±×´ë·Î.

3~~~¼¼¿ùÈ£ ÀÎ¾çÃË±¸¸¦ À§ÇÑ »ïº¸ÀÏ¹è 30¸¸Àý '¾ÆºüÇÏ°í ³ªÇÏ°í'
¸ñÆ÷ ½Ã³» ±âÁØÁ¡ÀÎ ¸ñÆ÷½ÃÃ»±îÁö 25km ³²¾Ò½À´Ï´Ù..

4~~~À¯¸ÓÀúÀå¼Ò
¼¼¿ùÈ£ ¹è»ó±Ý °áÁ¤³²

5~~~¼¼¿ùÈ£, ÀØÁö¸¶¼¼¿ä
¼¼¿ùÈ£ ÀØÁö¸¶¼¼¿ä¸¦ ÇÔ²²ÇØÁÖ½Ç ºÐµéÀ» Ã£½À´Ï´Ù!
¾È³çÇÏ¼¼¿ä ¼¼¿ùÈ£, ¾È³çÇÏ¼¼¿ä ÆäÀÌÁöÀÔ´Ï´Ù
 Áö³­ 2014³â 4¿ù 16ÀÏ
 ´ëÇÑ¹Î±¹¿¡¼­´Â ¼¼¿ùÈ£ Âü»ç°¡ ¹ß»ýÇß½À´Ï´Ù
¿Àº¸¿Í ³ª¶óÀÇ ´ä´äÇÑ ´ëÃ³´Â ±¹¹ÎµéÀ» ºÐ³ë¿¡ ºü¶ß·È°í, ¸ðµÎ¸¦ ½½ÇÄ¿¡ Àá±â°Ô ÇÏ¿´½À´Ï´Ù.
ÀÌ Âü»ç¸¦ ÁöÄÑº¼ ¼ö ¹Û¿¡ ¾ø´Â À¯°¡Á·µéµµ ±¹¹Îµéµµ ¾Ö²ú´Â ¸¶À½À» ´Þ·¡¸ç ÇÏ·çÇÏ·ç¸¦ º¸³Â°í ±× ½Ã°£µ¿¾È ¿ì¸®ÀÇ µþµéÀÌ ¾ÆµéµéÀÌ ¾î¸Ó´Ï ¾Æ¹öÁö°¡ ÇüÀÌ ´©³ªµéÀÌ ¾ð´Ï, ¿ÀºüµéÀÌ µ¿»ýµéÀÌ »ì¾Æµ¹¾Æ¿À¸®¶ó´Â Èñ¸ÁÀº Á¡Â÷ ÁÙ¾î¸¸ °¬½À´Ï´Ù
 ±×·¸°Ô ¼¼¿ùÈ£´Â ¼­½½ÆÛ·± ¹Ù´å¼ÓÀ¸·Î »ïÄÑ µé¾î°¡°í ¸»¾Ò½À´Ï´Ù
ÀúÈñ´Â ÇöÀç ´ë¾ÈÇÐ±³¿¡ ÀçÇÐÁßÀÎ ÇÐ»ýµé ÀÔ´Ï´Ù.
¼¼¿ùÈ£ »ç°ÇÀÇ Èñ»ýÀÚµé°ú Ä£Ã´ °ü°èµµ, Ä£ºÐÀÌ ÀÖ´Â °Íµµ ¾Æ´Ï°í ¾î¶² ´ÜÃ¼¿¡ ¼Ò¼ÓÀÌ µÇ¾îÀÖ´Â °Íµµ ¾Æ´Õ´Ï´Ù
 ±×Àú ÀÌ °¡½¿¾ÆÇÂ ¼¼¿ùÈ£ »ç°ÇÀ» ÀØÁö¾Ê¾ÒÀ¸¸é ÇÏ´Â »ý°¢ ÇÏ³ª·Î ¼¼¿ùÈ£, ÀØÁö¸¶¼¼¿ä ÆäÀÌÁö¸¦ ¸¸µé¾ú°í ÀÌ·¸°Ô ¸¹Àº ºÐµéÀÇ °ü½É¿¡ ³î¶ø°í °¨»çÇß½À´Ï´Ù.
 ±×·¡¼­ ¼¼¿ùÈ£ »ç°ÇÀÌ ¹ß»ýÇÑÁö ÀÏ³âÀÌ µÇ¾î°¡´Â ½ÃÁ¡¿¡ ¼¼¿ùÈ£¸¦ ´Ù½Ã ÇÑ ¹ø ±â¾ïÇÏ°í µÇµ¹¾Æ º¼ ¼ö ÀÖ´Â ±âÈ¸¸¦ ¸¸µé¾îº¸°í ½Í¾ú½À´Ï´Ù
¼¼¿ùÈ£ »ç°ÇÀÌ ¹ß»ýÇÑÁö ÀÏ³âÀÌ µÇ¾î°¡´Â ÀÌ ½ÃÁ¡,
¼¼¿ùÈ£¸¦ ±â¾ïÇÏ°í °è½Å°¡¿ä?
*¼¼¿ùÈ£ ÀØÁö¸¶¼¼¿ä¸¦ ½ÃÀÛÇÏ°í ½ÃÀÏÀÌ Èå¸¥ ÀÌ ½ÃÁ¡ ½ÃÇàÂø¿À¸¦ °ÞÀ¸¸ç ÀúÈñ´Â ÀÌ Ä·ÆäÀÎ ¸ðµç ¿ïÅ¸¸®¸¦ ³ì¿©³»¹ö¸®°íÀÚ ÇÕ´Ï´Ù
¾î¶² ¾ç½Ä¿¡µµ °¤È÷Áö ¾Ê¾ÒÀ¸¸é ÇÕ´Ï´Ù
ÀÚ½ÅÀÇ ¹æ½Ä´ë·Î Áø½ÉÀ» ´ÙÇØ ¼¼¿ùÈ£À» Ãß¸ðÇØÁÖ½Ê½Ã¿À
¶ÇÇÑ ÀúÈñ ÆäÀÌÁö¿¡¼­ ³Ê¹«³ª ¸¹Àº ±ÛµéÀÌ ¿Ã¶ó¿À¸é¼­ ºÒÆíÀ» °Þ±âµµ ÇÑ´Ù´Â ÀÌ¾ß±âµéÀÌ ÀÖ¾î ´õ ÀÌ»ó Ä§¿©ÇØÁÖ½Å »çÁøÀ» ¿Ã¸®Áö´Â ¾Êµµ·Ï ÇÒ »ý°¢ÀÔ´Ï´Ù
±×·¸Áö¸¸ ÀúÈñ¿Í ÇÔ²², ¸ðµÎ¿Í ÇÔ²² ³ª´©½Ã°í ½ÍÀº ÀÌ¾ß±â°¡ ÀÖ´Ù¸é ¾ðÁ¦³ª ÆäÀÌÁö Å¸ÀÓ¶óÀÎÀÌ³ª ¸Þ¼¼Áö·Î ³²°ÜÁÖ½Ã¸é µË´Ï´Ù
¼¼¿ùÈ£, ÀØÁö¸¶¼¼¿ä

6~~~°íÀºÈñ
¼¼¿ùÈ£ Âü»ç¿¡ "¿ì¸®°¡ ¹èÅ¸°í °¡¶ó°í Çß¾î¿ä, Á×À¸¶ó°í Çß¾î¿ä"¸ç ¸ÁÀÚ¿Í À¯°¡Á·¿¡ ¸·¸»ÇÏ°í, À¯°¡Á·À» »¡°»ÀÌ Ãë±ÞÇÏ´õ´Ï ¹Ì ´ë»ç¿¡°Õ "ÁË¼ÛÇÕ´Ï´Ù. »ç¶ûÇÕ´Ï´Ù"¸¦ ¿ÜÄ¡´Â ¾ö¸¶ºÎ´ë.
¾ö¸¶¶ó´Â ÀÌ¸§ÀÌ ºÎ²ô·¯¿î À×°£µé.

7~~~±è¹Î±³
¼¼¿ùÈ£ ºñÇÏ°¡ ¶Ç..

8~~~±è¿Á¼±
Áø»ó±Ô¸í µÈ °Ô ¾ø¾î »ç¸Á½Å°í ¸øÇÑ
#¼¼¿ùÈ£ À¯Á·µé¿¡°Ô
 ¸¸18¼¼°¡ µÇ¾î ÁÖ¹ÎÁõ ¹ß±ÞÇÏÁö ¾Ê¾Ò´Ù°í
 °úÅÂ·á ºÎ°úÇÏ´Â ³ª¶ó.
9~~~¼¼¿ùÈ£, ÀØÁö¸¶¼¼¿ä
¼¼¿ùÈ£ ÀØÁö¸¶¼¼¿ä¸¦ ÇÔ²² ÇØÁÖ½Å Á¤À¯´ã´Ô °¨»çÇÕ´Ï´Ù:)

10~~~½ÅÃÌ´ëÇÐ±³
¼¼¿ùÈ£ ÀÇÀÎ, ÆÄ¶õ¹ÙÁöÀÇ ¿µ¿õ! ±èµ¿¼ö´Ô²²¼­ ¸ñ¼ûÀ» ²÷À¸·Á°í Çß½À´Ï´Ù. ±×³É ºÎ²ô·´°í ¹Ì¾ÈÇÕ´Ï´Ù....¾î¼­¾î¼­..°Ç°­À» È¸º¹ÇÏ½Ã±æ ¹Ù¶ø´Ï´Ù.

11~~~Wikitree - À§Å°Æ®¸®
2014³â 4¿ù 16ÀÏ ±×¸®°í ±× ÈÄ 1³â 
#¼¼¿ùÈ£

12~~~¹ÚÃÑ
³ª·Î¼± ¼¼¿ùÈ£ ºüÁø ¾î¶² ¼ö³­ÁÖ°£µµ, 
¼¼¿ùÈ£ ¾ø´Â ¾î¶² ºÎÈ°Àýµµ ¸ÂÀÌÇÒ ¼ö ¾ø´Ù.
#¼¼¿ùÈ£
#»çÈ¸Àû¿µ¼º

13~~~ÀÚ·Î - ³×Æ¼Áð ¼ö»ç´ë
º°ÀÌ µÈ ³ÊÈñµéÀ» ÀØÁö ¾ÊÀ»°Ô... #¼¼¿ùÈ£

14~~~¸íÁø
ÇÑ´ÞÈÄ ¼¼¿ùÈ£ Âü»ç 1³âÀÌ µË´Ï´Ù.
±â°¡ ¸·Èù ¼¼¿ùÀÌ¿´½À´Ï´Ù

15~~~°íÀºÈñ
¼¼¿ùÈ£ Âü»ç ´Ü¿ø°í Èñ»ýÀÚµéÀ» Ãß¾ïÇÏ±â À§ÇÑ ¡®¿­ÀÏ°ö »ìÀÇ ¹öÅ¶¸®½ºÆ®¡¯ ÄÜ¼­Æ®Ç¥°¡ ´ë·®À¸·Î ¿¹¸ÅµÇ¾ú´Ù°¡ Ãë¼ÒµÇ´Â ÀÏÀÌ ¹Ýº¹µÈ´Ù´Â ±º¿ä. ´©±º°¡ ÀÇµµÀûÀ¸·Î ÀÌ·¯´Â °Ç°¡¿ä? ±×·¸´Ù¸é »ç¶÷ÀÌ ¾Æ´Ñ ¾Ç¸¶¶ó°í ºÁ¾ß°ÚÁÒ.

16~~~¼¼¿ùÈ£ ÀÎ¾çÃË±¸¸¦ À§ÇÑ »ïº¸ÀÏ¹è 30¸¸Àý '¾ÆºüÇÏ°í ³ªÇÏ°í'
Áö±Ý ÀÌ½Ã°£..
±æÀ§ÀÇ ÀÛÀº À½¾ÇÈ¸ Áß ÀÔ´Ï´Ù.

17~~~¼¼¿ùÈ£ Âü»ç ±¹¹Î´ëÃ¥È¸ÀÇ
Ã»¿îµ¿] ¿µÀåµµ ½Ã¼³º¸È£¿äÃ»µµ ¾øÀÌ Çª¸£¸ÞÀç´Ü °Ç¹° ¾È¿¡ ¸¶À½´ë·Î µé¾î¿Í ÁøÀ» Ä¡°í ÀÖ½À´Ï´Ù ÀÌ°Ç ¸í¹éÇÑ ºÒ¹ýÀÔ´Ï´Ù! °¡Á·µé°ú ÇÔ²² °í¸³µÇ¾î ÀÖ´Â ÇÐ»ýµéÀ» ¿¬ÇàÇÏ·Á´Â °Í °°½À´Ï´Ù Á¾·Î°æÂû¼­ ÇØµµÇØµµ ³Ê¹«ÇÕ´Ï´Ù #¼¼¿ùÈ£
18~~~Á¤Ã¶½Â
½ÉÀçÃ¶ »õ´©¸®´ç ÀÇ¿øÀº ¼¼¿ùÈ£ Âü»ç ±¹Á¤Á¶»ç Æ¯º°À§¿øÈ¸ À§¿øÀåÀÌ¶ó´Â »ç¶÷ÀÌ ÀÌ·± ÁþÀ» Çß´Ù..

19~~~¹ÌÁî¸®Æ÷Æ®
#¼¼¿ùÈ£ »ç°í Èñ»ýÀÚ¿¡ ´ëÇÑ ¹è»ó±ÝÀÌ °áÁ¤µÆ½À´Ï´Ù.

20~~~¼¼¿ùÈ£ 304 ÀØÁö¾ÊÀ»°Ô
º½ÀÌ ¼ºÅ­´Ù°¡¿Â ÀÏ¿äÀÏÀÔ´Ï´Ù.
¿©·¯ºÐ. ¾È³çµé ÇÏ½Ê´Ï±î.

21~~~¿À¸¶ÀÌ´º½º
Á¤ºÎ°¡ 27ÀÏ °á±¹ '4¡¤16 ¼¼¿ùÈ£ Âü»ç Æ¯º°Á¶»çÀ§¿øÈ¸(¾Æ·¡ ¼¼¿ùÈ£ Æ¯À§)'ÀÇ Á÷Á¦¡¤¿¹»ê¾ÈÀ» ´ëÆø Ãà¼ÒÇÑ ½ÃÇà·ÉÀ» ÀÔ¹ý¿¹°íÇß´Ù. ÀÔ¹ý¿¹°í´Â ¼¼¿ùÈ£ Æ¯À§¿ÍÀÇ ÇÕÀÇ¾øÀÌ ÀÏ¹æÀûÀ¸·Î ÁøÇàµÈ °ÍÀ¸·Î ¼¼¿ùÈ£ Æ¯À§¿ÍÀÇ Á¤¸é Ãæµ¹ÀÌ ºÒ°¡ÇÇÇÏ°Ô µÆ´Ù.. http://omn.kr/cekj

22~~~¼¼¿ùÈ£, ÀØÁö¸¶¼¼¿ä

¼­¿ï ¹æ¼Û°í ¿¬¿¹°ú 4±â ÇÐ»ýºÐµéÀÌ »õ¿ùÈ£ À¯°¡Á· ºÐµé¿¡°Ô À§·Î¸¦ ÀüÇÏ±â À§ÇØ ³ë·¡¸¦ Á÷Á¢ ¸¸µé¾î ÇÔ²² ºÎ¸¥ ¿µ»óÀ» º¸³»¿À¼Ì¾î¿ä 
 »õ¿ùÈ£ »ç°ÇÀ» ÀÌ¾ß±âÇÏ°í ¾Ë¸®±â À§ÇØ ¸¹Àº ³ë·ÂÀ» ÇÏ°í °è½Å ºÐµé²² °¨»çÇÏ°í ÇÔ²² Èû³»ÀÚ´Â ¸»À» ÇÏ°í ½Í½À´Ï´Ù
 ¼­¿ï ¹æ¼Û°í ¿¬¿¹ÇÐ°ú 4±â ÇÐ»ýºÐµéÀÇ ÀÎ»ç¸»°ú °¡»ç, ¿µ»óÀÔ´Ï´Ù
 µÎ ¹øÂ° ¿µ»óµµ ÀÌ¾î¼­ ¿Ã¸®°Ú½À´Ï´Ù

"¾È³çÇÏ¼¼¿ä. Àú´Â ½Ì¾î¼Û¶óÀÌÅÍ ¹ÂÁö¼Ç ±è°æ¹Î(K-MIN)ÀÔ´Ï´Ù. ¼¼¿ùÈ£ »ç°ÇÀÌ ÀÏ¾î³­ ÈÄ ¹ú½á ¼³³¯ÀÌ ´Ù Áö³ª°í ÀÌÁ¦ °ð 3¿ùÀÌ ´Ù°¡¿À³×¿ä. À¯°¡Á· ºÐµé²² °¨È÷ ¾î¶² À§·ÎÀÇ ¸»À» ÀüÇÒ ¼ö ÀÖÀ»±î °í¹ÎÇØºÃÁö¸¸ Àú¿Í ¾ÆÀÌµéÀÌ ÇÒ ¼ö ÀÖ´Â ÀÏÀÌ¶ó°í´Â Áø½ÉÀ¸·Î ³ë·¡¸¦ ¸¸µé°í ºÎ¸£´Â °Í»ÓÀÌ³×¿ä. Á¦°¡ °îÀ» ¾²°í ¾ÆÀÌµéÀÌ Áø½É¾î¸° °¡»ç¸¦ ¾´ 'º®' ÀÌ¶õ °î°ú '¿Ö' ¶ó´Â °î ¿Ã¸³´Ï´Ù. ÀÌ ÀÛÀº µîºÒ¿¡ »ç¶÷µéÀÇ ¸¹Àº °ü½ÉÀÌ ´Ù½Ã ¸ð¿´À¸¸é ÁÁ°Ú½À´Ï´Ù. ¼¼¿ùÈ£ Èñ»ýÀÚºÐµéÀÇ ¸íº¹À» º÷´Ï´Ù. ÀØÁö¸»¾ÆÁÖ¼¼¿ä. 2014. 4.16 -ÀÛ°î/ÀÛ»ç/ÇÇ¾Æ³ë/Áöµµ : ±è°æ¹Î(K-MIN) -ÇÕÃ¢/ÀÛ»ç/ ¼­¿ï¹æ¼Û°íµîÇÐ±³ ¹æ¼Û¿¬¿¹°ú 2ÇÐ³â ÇÐ»ýµé."

º®

Â÷¶ó¸® ¸»ÇÏÁö ¸» °É ¾È°¡µµ µÈ´Ù°í ÇÒ °É 
 ¼­·Î¿¡°Ô Á¶±Ý ´õ ¼ÖÁ÷ÇÒ °É 

Â÷¶ó¸® º¸³»Áö ¸» °É ÁÁÀº °Å ¸¹ÀÌ ÇØ ÁÙ °É 
 Á¶±Ý ´õ ´ÙÁ¤ÇÏ°Ô ´ëÇØ ÁÙ °É 

Ã³À½¿£ ¸»ÇÏÁö ¸øÇßÁö ¸¶À½¼Ó¿¡ ´ã¾ÆµÐ ±× ¸» 
 ÀÔ ¹ÛÀ¸·Î ²¨³»Áö ¸øÇÑ ¸» 

¾î¶»°Ô ¾ê±âÇØ¾ß ÇÏÁö °í¸¿°í »ç¶ûÇÑ´Ü ±× ¸» 
 ÇÑ¹øµµ ¾ê±â ¸øÇß¾î 

ÇÑ¹øµµ ¾ê±â ¸øÇß´ø ÀÌÁ¦¾ß ¿ë±â°¡ ³ª´Â 
 »ç¶ûÇÑ´Ü ±× ÇÑ¸¶µð 

ÀÌÁ¦´Â ÇÒ ¼ö°¡ ¾ø¾î ¸¶À½¼Ó °í¿äÇÑ ¿ÜÄ§ 
 ¹Ì¾ÈÇØ¿ä ±× ÇÑ¸¶µð 

¾ðÁ¦³ª »ó»ó¸¸ Çß´ø ¸¶À½¿¡ °£Á÷ÇÑ ³» ²Þ
 ±× ´©±¸µµ ¸ô¶ú´ø Ä¿´Ù¶õ ²Þ 

¾ðÁ¦³ª ¸Á¼³ÀÌ¸é¼­ ´ç´çÈ÷ ¸»ÇÏÁö ¸øÇÑ 
 ³»°Ôµµ »ç½Ç ²ÞÀÌ ÀÖ¾î¿ä 

Ã³À½¿£ ¸»ÇÏÁö ¸øÇßÁö ¸¶À½¼Ó¿¡ ´ã¾ÆµÐ ±× ¸» ÀÔ¹ÛÀ¸·Î ²¨³»Áö ¸øÇÑ ¸» 

¾î¶»°Ô ¾ê±âÇØ¾ß ÇÏÁö ³ë·¡°¡ ÇÏ°í ½Í´Ü ±× ¸» ÇÑ¹øµµ ¾ê±â ¸øÇß¾î 

ÇÑ¹øµµ ¾ê±â ¸øÇß´ø ÀÌÁ¦¾ß ¿ë±â°¡ ³ª´Â 
 ²ÞÀÌÀÖ´Ü ±× ÇÑ¸¶µð 

ÀÌÁ¦´Â ÇÒ ¼ö°¡ ¾ø¾î ¸¶À½¼Ó °í¿äÇÑ ¿ÜÄ§ 
 ¹Ì¾ÈÇØ¿ä ±× ÇÑ¸¶µð »ç¶ûÇØ¿ä ±× ÇÑ¸¶µð

23~~~¼¼¿ùÈ£ Âü»ç ±¹¹Î´ëÃ¥È¸ÀÇ
À¯°¡Á·µéÀÌ ´Ù½Ã ±¤È­¹®°ú Ã»¿îµ¿¿¡¼­ ±æ¹Ù´ÚÀáÀ» Àä½À´Ï´Ù. Á¤ºÎ´Â ½ÃÇà·ÉÀ¸·Î 416 Æ¯º°¹ýÀ» Á¾ÀÌÂÉ°¡¸®·Î ¸¸µé·Á°í ÇÕ´Ï´Ù. Áø»ó±Ô¸í°ú ¾ÈÀü»çÈ¸¿¡ ´ëÇÑ ÀÇÁö°¡ ÀüÇô¾ø´Â ÃÑÃ¼Àû ¹«´É°ú ¾ß¸¸À» ÁúÅ¸ÇØÁÖ¼¼¿ä. ¸ðµç °÷¿¡ ÆÛ³¯¶óÁÖ¼¼¿ä. ¿À´Ã°ú ³»ÀÏÀº Æ¯È÷ ¿Â¶óÀÎ ±ä±ÞÇàµ¿°ú ½Å¹®±¤°í Á¦ÀÛ¿¡ ¸¹ÀÌ µ¿ÂüÇØÁÖ¼¼¿ä! #¼¼¿ùÈ£
[ÇÔ²²ÇØ¿ä] Æ¯º°¹ý ¹«·ÂÈ­ ½ÃÇà·É Æó±â & ÀÎ¾ç ÃË±¸ 416½Ã°£ ½Ã¹Î ±ä±ÞÇàµ¿ http://sewolho416.org/4061

24~~~¿À°¡ºó

³Ê¹« ºñ»ó½ÄÀûÀÎ ¼¼¿ùÈ£ Âü»ç.

¿øÀÎÀ» ³¡±îÁö ¹àÇô¾ß ÇÑ´Ù.

±×·¸Áö ¾ÊÀ¸¸é ¶Ç ±×·±ÀÏÀÌ µÇÇ®ÀÌ µÉ °ÍÀÌ±â ¶§¹®ÀÌ´Ù.

 ¿ì¿¬À» °¡ÀåÇÑ ¼ÓÀÓ¼öµé

25~~~°æÇâ½Å¹®
ÇÁ¶õÄ¡½ºÄÚ ±³È²ÀÇ µû¶æÇÑ ¸¶À½µµ 'ÀØÁö ¾Ê°Ú½À´Ï´Ù'

26~~~¼¼¿ùÈ£ 304 ÀØÁö¾ÊÀ»°Ô
Áøµµ ÆØ¸ñÇ× ºÐÇâ¼Ò¿¡´Â ¾î¼­ µ¹¾Æ¿Í ¿µÁ¤»çÁøÀ¸·Î ³²°í ½ÍÀº ½ÇÁ¾ÀÚ 9¸íÀÇ ÀÌ¸§ÀÌ ÀûÈù ¸íÆÐ¿Í ºó ¾×ÀÚ°¡ ¾ÈÄ¡µÇ¾î ÀÖ½À´Ï´Ù...±×¸®°í Áö±Ýµµ ±¤È­¹®±¤Àå¿¡´Â ½ÇÁ¾ÀÚ °¡Á·ºÐµéÀÌ ¾î¼­ »¡¸® ½ÇÁ¾ÀÚµéÀÌ µ¹¾Æ¿À±æ ¹Ù¶ó´Â 1ÀÎ½ÃÀ§¸¦ ÇÏ°í °è½Ê´Ï´Ù.

27~~~Á¤Ã¶½Â
½ÉÀçÃ¶ »õ´©¸®´ç ÀÇ¿øÀº ¼¼¿ùÈ£ Âü»ç ±¹Á¤Á¶»ç Æ¯º°À§¿øÈ¸ À§¿øÀåÀÌ¶ó´Â »ç¶÷ÀÌ ÀÌ·± ÁþÀ» Çß´Ù..

28~~~±è¿Á¼±

#È«°¡Çý ¾¾.. ±×³à´Â ¼¼¿ùÈ£ Âü»ç 2Æ²µÚ MBN°úÀÇ ÀÎÅÍºä¿¡¼­ ¹«´ÉÇÑ ÇØ°æÀ» ºñÆÇ Çß´Ù´Â ÀÌÀ¯·Î °í¹ß ´çÇØ ÀçÆÇÀ» ¹Þ¾Ò¾ú°í ¿Ã 1¿ù ¹«ÁË ¹Þ¾Ò½À´Ï´Ù.

±×·± ±×³à°¡ #¼¼¿ùÈ£ À¯°¡Á·°ú ÇÔ²² 15ÀÏ°£ #»ïº¸ÀÏ¹è ¸¦ Âü¿© Çß¾ú°í ÇöÀç´Â °Ç°­ »óÅÂ·Î ÀÎÇØ Áß´ÜÇÑ »óÅÂ¶ø´Ï´Ù.

Á¤¸» °í¸¿°í °¨»çÇØ¿ä.

 ±×¸®°í Ä¡·á Àß ¹Þ¾Æ¼­ ²À °Ç°­ÇØ Áö±æ ºô¾î¿ä.

°¡Çý¾¾ÀÇ ¾Æ¸§´ä°í Á¤ÀÇ·Î¿î Çàµ¿...
Àý¶§ ÀØÁö ¾Ê°í ²À ±â¾ïÇÏ°Ú½À´Ï´Ù...

http://t.co/liHLCXlFY0 #¹Ù²Ù¼¼ #ÇÏ¿ï¸²

29~~~ÀÚ·Î - ³×Æ¼Áð ¼ö»ç´ë

¼¼¿ùÈ£ Æ¯º°¹ý ¹«·ÂÈ­ÇÏ´Â Á¤ºÎ ½ÃÇà·É Æó±â¿Í ¼¼¿ùÈ£ ÀÎ¾ç ÃË±¸ÇÏ´Â ¿ä±¸¼­¸¦ Ã»¿Í´ë¿¡ Àü´ÞÇÏ°Ú´Ù´Âµ¥¡¦

¿Ö ¸·¾Æ¼­´Â °Å³Ä!
¿Ö ²ø¾î³»´Â °Å³Ä!
¿Ö Ã¤ÁõÇÏ´Â °Å³Ä!

 °¡Á· ÀÒÀº À¯°¡Á·ÀÌ ÁËÀÎÀÌ¶õ ¸»ÀÌ³Ä! #±¤È­¹®

30~~~ºñÁÖ¾ó´ÙÀÌºê
#¼¼¿ùÈ£ 1ÁÖ±â¸¦ ¾ÕµÎ°í ¼­¿ïÁö¿ª ÃÊ¡¤Áß¡¤°íµîÇÐ±³°¡ ÀÚÀ²ÀûÀ¸·Î #Ãß¸ðÇà»ç ¸¦ ½Ç½ÃÇÕ´Ï´Ù. 31ÀÏ ¼­¿ï½Ã±³À°Ã»Àº ¼¼¿ùÈ£ 1ÁÖ±â¸¦ ¾ÕµÎ°í ±³À° #¾ÈÀü ¿¡ ´ëÇÑ °ü½ÉÀ» Á¦°íÇÏ°í ¾ÈÀü°ü¸®Ã¼°è¸¦ ÀçÁ¤ºñÇÏ±â À§ÇØ ÇÐ±³ ±¸¼º¿ø ¸ðµÎ°¡ ÇÔ²² Âü¿©ÇÏ´Â '¾ÈÀüÇÑ ¿ì¸®ÇÐ±³ ¸¸µé±â'¸¦ ÃßÁøÇÑ´Ù°í ¹àÇû½À´Ï´Ù.
#ºñÁÖ¾ó´ÙÀÌºê #´º½º #¼­¿ï½Ã±³À°Ã» #[VD:64783]

31~~~²ÜÀë
¾ó¸¶ ³²Áö¾ÊÀº ¼¼¿ùÈ£ 1ÁÖ±â...

32~~~¼ÛÁ¤±Ù
Áø½Ç±Ô¸íÀÇ ¸¶Áö¸· Áõ°Å¹°ÀÌ µÉ ¿ÀÇÏ¸¶³ªÈ£ÀÇ ÇØ¿Ü¹ÝÃâÀ» ¹Ý´ëÇÕ´Ï´Ù.
 ¿ÀÇÏ¸¶³ªÈ£´Â ´Ü¼øÈ÷ °³ÀÎ°£ »ç°í ÆÈ¾Æµµ µÇ´Â ¼±¹ÚÀÌ±â ÀÌÀü¿¡ ¼¼¿ùÈ£¿Í ½ÖµÕÀÌ ¹è·Î½á ¼¼¿ùÈ£ Âü»ç Áø½Ç±Ô¸í°ú Ä§¸ô¿øÀÎ ¹× Ä§¸ô°úÁ¤À» »ç½Ç°ú °¡Àå ±ÙÁ¢ÇÏ°Ô º¸¿©ÁÙ À¯ÀÏÇÑ Áõ°Å¹°·Î¼­ÀÇ ±× Á¸Àç°¡Ä¡°¡ ¼öÃµ¾ï¿ø´ë¿¡ ÀÌ¸£´Â °¡Ä¡°¡ ÀÖ´Â ¹è´Ï Á¤ºÎ´Â ¹Ýµå½Ã °ø±Ç·ÂÀ» µ¿¿øÇÏ¿© ¾Ð¼öÇÏ¿© ÇØ¿Ü·ÎÀÇ ¹ÝÃâÀ» ¸·¾Æ¶ó.

33~~~°íÀºÈñ
[´Üµ¶] °æÂû, ¼¼¿ùÈ£ ÁýÈ¸ Âü°¡ÀÚ 400¿©¸í ÁÙÁÙÀÌ ¼ÒÈ¯.
¹Ú±ÙÇý Á¤±Ç ºñÈ£ Â÷¿øÀÇ Ç¥Àû ¼ö»ç ºñÆÇ.
Á¦´ë·Î °ø¾ÈÁ¤±¹ÀÌ ±º¿ä.
ÀÌ·± ÁýÈ¸¿Í °æÂûÀÇ ÇàÅÂ°¡ ÁÖ¿ä ¾ð·Ð¿¡ Á¦´ë·Î º¸µµµÇ´Â ³ª¶ó°¡ ¹ÎÁÖ±¹°¡ÀÔ´Ï´Ù. 

34~~~¹Ú¿µ¿ì
¼¼¿ùÈ£ À¯°¡Á·µéÀÌ ±×Åä·Ï ´«¹°À» Èê¸®¸ç Á¦¹ß ÇÑ¹ø¸¸ ¸¸³ª ´Þ¶ó°í
 ¾Ö¿ø ÇßÁö¸¸ ³¡³¡³» ¸ð¸¥Ã´ ÇÏ¸ç ³ÃÁ¤ÇÏ°Ô ¿Ü¸é Çß´ø ÀÌ¿©ÀÚ.
ÁÖÇÑ¹Ì´ë»ç°¡ ´ÙÃÆ´Ù´Â ¼Ò½Ä¿¡´Â 
 ¿Ü±¹¿¡¼­ µé¾î¿ÀÀÚ ¸¶ÀÚ ºÎ¸®³ªÄÉ ´Þ·Á ¿À´Â±¸³ª

35~~~¼¼¿ùÈ£ 304 ÀØÁö¾ÊÀ»°Ô

´Ü¿ø°í Ãâ¼®ºÎ 2ÇÐ³â 9¹Ý. 10¹Ý
9¹Ý 22¸íÁß 2¸í »ýÁ¸.
10¹Ý 21¸íÁß 1¸í »ýÁ¸.

µ¿ÀÇÇÏ¿¡ ½Ç¸í°ø°³µµ ÇÕ´Ï´Ù.
ÀØÁö¾ÊÀ»°Ô¿ä. ÁöÄÑÁÖÁö¸øÇØ ¹Ì¾ÈÇÕ´Ï´Ù.
³¡±îÁö ¹àÈú°Ô¿ä.

36~~~¼¼¿ùÈ£ ÀÎ¾çÃË±¸¸¦ À§ÇÑ »ïº¸ÀÏ¹è 30¸¸Àý '¾ÆºüÇÏ°í ³ªÇÏ°í'
¿À´Ã Á¡½É½Ä»ç´Â ÇÑ¿ï¾ÆÀÌÄò»ýÇù °­Áø¸¶À» ºÐµé²²¼­ Á¦°øÇÏ¿©ÁÖ¼Ì½À´Ï´Ù.
¸ÀÀÖ´Â À½½ÄÀ» Á¦°øÇÏ¿©ÁÖ¼Å¼­ °¨»çÀÇ ÀÎ»ç¸¦ µå¸³´Ï´Ù.

37~~~±æ¹Ù´Ú
¿À´Ã ¼¼¿ùÈ£ À¯°¡Á·µéÀ» ´ëÇÏ´Â Á¤ºÎÀÇ ¸ð½ÀÀÔ´Ï´Ù..´ÙÄ¡°í.²ø·Á³ª¿À°í.¿¬ÇàµÇ°í.....È­°¡³ª³×¿ä...

38~~~¿À¸¶ÀÌ´º½º
°æÂû, 'Ã»¿Í´ë ÇàÁø' ¼¼¿ùÈ£ À¯°¡Á· ÇöÇà¹ü Ã¼Æ÷ http://omn.kr/cgy8

39~~~¼¼¿ùÈ£ ÀÎ¾çÃË±¸¸¦ À§ÇÑ »ïº¸ÀÏ¹è 30¸¸Àý '¾ÆºüÇÏ°í ³ªÇÏ°í'
»ïº¸ÀÏ¹èÀÇ ¿¡³ÊÀÚÀÌÀú ±èÀÏ¼ö ¼±»ý´Ô!

1Å¸ÀÓ 40ºÐ¿¡ 600~700¹ÌÅÍ¸¦ Æò±ÕÀûÀ¸·Î ÇÏ´Âµ¥, °ÅÀÇ 1km¸¦ ÇØÁÖ½Ã°í, ÁöÄ¡Áö ¾ÊÀ¸½Å ¸ð½À¿¡ Á¸°æÀ» ¾ÈÇÒ¼ö°¡ ¾ø½À´Ï´Ù.
À°»óµµ ÇÏ½ÅÀûÀÌ ÀÖ°í, Æ¯È÷ ¸¶¶óÅæ 42.195km Ç®ÄÚ½º¸¦ ¼ö½Ã·Î Âü°¡ÇÏ¿© ¿ÏÁÖÇÏ½Ã´Â ´ë´ÜÇÑ ºÐÀÔ´Ï´Ù.

40~~~°æÇâ½Å¹®
Á¤ºÎ°¡ ¼¼¿ùÈ£ Âü»ç Á¶»çÆ¯À§ÀÇ ¿ä±¸¸¦ ¹«½ÃÇÏ°í ¾÷¹«¿Í ¿ªÇÒ, ±Ô¸ð¸¦ Ãà¼ÒÇß½À´Ï´Ù. "Áø»ó±Ô¸í¿¡ ÀÇÁö°¡ ¾øÀ» »Ó ¾Æ´Ï¶ó ³ë°ñÀûÀ¸·Î ¹æÇØÇÏ°Ú´Ù´Â °Í"ÀÌ¶ó´Â ¾ê±â°¡ ³ª¿É´Ï´Ù. http://goo.gl/jjtISF

41~~~»óÁöÁ¾

¼¼¿ùÈ£ °¡Á·»Ó¸¸ ¾Æ´Ï¶ó
¼¼¿ùÈ£ »ç°ÇÀÇ Ã¶ÀúÇÑ Áø»ó ±Ô¸íÀ» ÃË±¸ÇÏ´Â ±¹¹Î°ú
 ¿À·£ ÁøÅë ³¡¿¡ ¼¼¿ùÈ£ Æ¯º°¹ýÀ» Á¦Á¤ÇÑ ±¹È¸¸¦ ´É¸êÇÏ´Â
 Á¤ºÎÀÇ ºÒ¹ýÀû ºñ¿­ÇÑ ÀÛÅÂ¿¡ ºÐ³ë¸¦ ±ÝÇÒ ¼ö ¾ø½À´Ï´Ù.

 Ã¶ÀúÇÑ ÀÚ¾Æ ¼ºÂû°ú ÂüÈ¸ ¾øÀÌ
¼¼¿ùÈ£¸¦ Àû´çÈ÷ ¹¯¾î¹ö¸®·Á´Â
 Á¤ºÎÀÇ ÆÄ·ÅÄ¡ÇÑ ÇàÅÂ´Â ½º½º·ÎÀÇ ¹«´ýÀÌ µÉ °ÍÀÔ´Ï´Ù.

Áö±Ýµµ ´ÊÁö ¾Ê¾Ò½À´Ï´Ù.
±¹¹Î°ú Èû°Ü·ç±â¸¦ ÇÏ·Á´Â Á¤ºÎ´Â Áï°¢ °ú¿À¸¦ ÀÎÁ¤ÇÏ°í
¼¼¿ùÈ£ Æ¯º°¹ýÀÌ Á¦ ±â´ÉÀ» ÇÏµµ·Ï °â¼ÕÇÏ°Ô ÇùÁ¶ÇØ¾ß ÇÕ´Ï´Ù.

42~~~ÇÑ°Ü·¹
¡°¼¼¿ùÈ£ ¹®Á¦°¡ ¾î¶»°Ô µÆ´À³Ä¡±
ÇÁ¶õÄ¡½ºÄÚ ±³È²ÀÌ ±³È²Ã»À» Ã£Àº ÇÑ±¹ ÁÖ±³´ÜÀ» ¸¸³ª ´øÁø Ã¹ Áú¹®ÀÔ´Ï´Ù. 
http://www.hani.co.kr/arti/society/religious/681598.html

43~~~È«¿µµÎ
Á¤ºÎ°¡ ÃÖÁ¾Àû Ã¥ÀÓÀÚÀÌ´Ù. ¹Ú±ÙÇý°¡ ´ëÅë·ÉÀÌ¶ó¸é ¼¼¿ùÈ£ Âü»ç¿¡ ´ëÇØ Ã¥ÀÓÁ®¶ó! ´ëÅë·É ¾Æ´Ï¶ó¸é ±× ÀÚ¸®¿¡¼­ ¹°·¯³ª¶ó! Ã¥ÀÓÀÇ½ÄÁ¶Â÷ ¾ø´Â ´ëÅë·ÉÀº ÇÊ¿ä ¾ø´Ù. 304¸íÀ» ¸ô»ì½ÃÅ² ±Ã±ØÀû Ã¥ÀÓÀº ¹Ú±ÙÇý¿¡°Ô ÀÖ´Ù.

44~~~±Û¾¾¾²´Â Çý¿ö´Ï
#¼¼¿ùÈ£ #Âü»ç °ð1ÁÖ±â
 ±×¸²-Àü½Â¿¬

45~~~¿À¸¶ÀÌ´º½º
"Á¤ºÎ¿¡°Ô ¿øÇÏ´Â °ÍÀº ³» ÀÚ½ÄÀ», ´Ü ÇÑ °¡Áö, ³» ÀÚ½ÄÀ» Ã£¾Æ´Þ¶ó´Â °Í»ÓÀÔ´Ï´Ù." 20ÀÏÂ° Ã»¿Í´ë ¾Õ¿¡¼­ 1ÀÎ ½ÃÀ§ ÁßÀÎ ¼¼¿ùÈ£ ½ÇÁ¾ÀÚ Çã´ÙÀ±¾ç ¾î¸Ó´Ï ¹ÚÀº¹Ì¾¾´Â 'À¯°¡Á·ÀÌ µÇ´Â °ÍÀÌ ¼Ò¿ø'ÀÌ¶ó°í Àý±ÔÇß½À´Ï´Ù. http://omn.kr/c0vd

46~~~¼¼¿ùÈ£ ÀÎ¾çÃË±¸¸¦ À§ÇÑ »ïº¸ÀÏ¹è 30¸¸Àý '¾ÆºüÇÏ°í ³ªÇÏ°í'
24ÀÏÂ÷(3/18) 10:00 ÀÏÁ¤À» ½ÃÀÛÇÕ´Ï´Ù.

Àü±¹ÀûÀ¸·Î ºñ ³»¸®´Â ¾ÆÄ§ÀÔ´Ï´Ù. ¸ñÆ÷¿¡µµ ÇÏ¿°¾øÀÌ ºñ°¡ ³»¸®´Âµ¥, ÀÏÁ¤ ½ÃÀÛÇÏ´Â ÇöÀç´Â ºÎ½½ºÎ½½ÇÏ°Ô¸¸ ³»¸®´Â ÁßÀÌ¶ó »ïº¸ÀÏ¹è¸¦ ÁøÇàÇÏ±â·Î ÇÏ¿´½À´Ï´Ù. ´Ù¸¸, ÁøÇàÇÏ±â ¾î·Á¿ïÁ¤µµ·Î ºñ°¡ ½ÉÇÏ°Ô ¿À¸é Áß°£¿¡ Ãë¼Ò¸¦ ÇÒ ¿¹Á¤ÀÔ´Ï´Ù.
¿À´ÃÀº ¿µ»ê°­ÇÏ±¸µÏ Áß ÀÜ¿©±¸°£À» Áö³ª ¸ñÆ÷ ½Ã³»¸¦ Åë°úÇÏ´Â ³¯ ÀÔ´Ï´Ù. ºñ¿À´Â³¯ ¹«»çÈ÷ Àß ³¡³ª±â¸¸À» ±âµµÇØº¾´Ï´Ù.

47~~~¼­¿ëÁø

´ëÇÐ»ýµéÀÌ Á¦ÀÛÇÑ
¼¼¿ùÈ£ Âü»ç Ãß¸ð¿µ»ó
 ( ³ªµµ¸ð¸£°Ô ´«¹°ÀÌ.. )

#°íÀÎÀÇ¸íº¹À»º÷´Ï´Ù #¼¼¿ùÈ£Âü»ç_»ç°Ç #2014³â4¿ù16ÀÏ
#¼¼¿ùÈ£_Ãß¸ð #ÀØÁö¸»¾ÆÁÖ¼¼¿ä

48~~~¿À¸¶ÀÌ´º½º
¾îÁ¦ (31ÀÏ) Ã»¿Í´ë ÀÎ±Ù Ã»¿îµ¿ ÁÖ¹Î¼¾ÅÍ °Ç³ÊÆí... ¼¼¿ùÈ£ À¯°¡Á·µéÀÇ ³ë¼÷³ó¼ºÀÌ ÀÌ¾îÁö´Â ÇöÀåÀ» ´Ù³à¿Ô½À´Ï´Ù. ÇöÀå¿¡¼­ ³ìÀ½ÇÑ ³»¿ëÀ» ÀüÇØµå¸³´Ï´Ù. 416½Ã°£ ³ó¼ºÀ» ÀÌ¾î°¡°í ÀÖ´Â À¯°¡Á·µéÀÇ ¸ñ¼Ò¸®¸¦ µé¾îº¸½ÃÁÒ... http://www.podbbang.com/ch/8155?e=21670073

49~~~Á÷½ä

[¿µ»ó] ¼¼¿ùÈ£ À¯°¡Á· ¸·¾Æ¼± °æÂûÀÇ ¸¸Çà

30ÀÏ, ±¤È­¹®Àº Áö¿ÁÀÌ¾ú´Ù. ¼¼¿ùÈ£ Æ¯º°¹ý ½ÃÇà·ÉÀÇ Àü¸é Ã¶È¸¿Í ¼¼¿ùÈ£ ÀÎ¾çÀ» ÃË±¸ÇÏ±â À§ÇØ ¸ðÀÎ À¯°¡Á·µéÀº °æÂû¿¡ ÀÇÇØ ¹«±â·ÂÇÏ°Ô ¿¬ÇàµÇ°í »çÁöµé·Á ²ø·Á ³ª°¬´Ù. ½ÉÁö¾î °¨±ÝÀ» ´çÇÏ±âµµ Çß´Ù. 

ÀÌ ¿µ»óÀº TV ´º½º¿¡¼­¸¶Àú ¹ö·ÁÁø Àå¸éµéÀÌ´Ù. ¹¯Çô¼± ¾È µÇ´Â ±â·ÏÀÌ´Ù.

 http://www.ziksir.com/ziksir/view/1682

50~~~Eunhee Ha
#¼¼¿ùÈ£ #sewol 
´«¾Õ¿¡¼­ ÀÚ½Ä°ú Ä£±¸¸¦ ÀÒÀº ´Ü¿ø°í ÇÐºÎ¸ð, ÇÐ»ýµé¿¡°Ô ¿ì¸®°¡ ÇØÁÙ ¼ö ÀÖ´Â °ÍÀº °íÀÛ ÀÌ·± °Í »ÓÀÌÁö¸¸. ±×·¡µµ ÈûÀ» º¸ÅÂÁÖ¼¼¿ä. ³Î¸® °øÀ¯ÇÏ°í Âü¿©ÇØÁÖ¼¼¿ä!
