# Supplementary material for: Machine Learning-Based Data Mining Method for Sentiment Analysis of the Sewol Ferry Disaster's Effect on Social Stress
Source: Front Psychiatry. 2020 Dec 23;11:505673. doi: 10.3389/fpsyt.2020.505673 (PMC7785789; doi:10.3389/fpsyt.2020.505673)
Supplement: Supplementary file 1 [file Data_Sheet_1.ZIP › facebook/text/2.May.txt]

1~~~µ¹¾Æ¿Ã ¾óÆò
´ëÇÐ»ýµéÀÌ Á¦ÀÛÇÑ 
¼¼¿ùÈ£ Âü»ç Ãß¸ð¿µ»ó 
( ³ª ÀÌ°Åº¸°í ¿ï¾ú´Ù 

2~~~¹ÚÇö¿í
¼¼¿ùÈ£ Èñ»ýÀÚµéÀÇ ¸íº¹À» º÷´Ï´Ù..
ÁË¼ÛÇÕ´Ï´Ù

3~~~¿µ¶ô°íµîÇÐ±³
¼¼¿ùÈ£ Ä·ÆäÀÎ °ü·Ã EBS News ¿µ»óÀÔ´Ï´Ù.

4~~~È­¸í°í ÇÐ»ýÈ¸
¼¼¿ùÈ£ Âü»ç Èñ»ýÀÚ¸¦ ¾ÖµµÇÏ¸ç À¯°¡Á·¿¡°Ô Áø½É¾î¸° À§·Î¸¦ ÀüÇÕ´Ï´Ù.

5~~~¿¡ÇÁÅäÀÌ and night
¼¼¿ùÈ£ Ä§¸ô Èñ»ýÀÚ ´Ü¿ø°í ÍºÀÌº¸¹Ì ÇÐ»ýÀÌ µÎ ´ÞÀü, Á¹¾÷½Ä¿¡¼­ ÇÐ±³ ´ëÇ¥·Î ºÎ¸£±â À§ÇØ ¿¬½ÀÇß´ø °ÅÀ§ÀÇ ²Þ ÀÔ´Ï´Ù. 
ÀÌº¸¹Ì ÇÐ»ýÀÇ ¾Æ¹ö´Ô²²¼­´Â Á¤ºÎÀÇ º¸´Ù Àû±ØÀûÀÎ ¼ö»öÀÛ¾÷ÀÌ ÀÌ·ïÁö±æ ¹Ù¶ó´Â ¸¶À½¿¡¼­ ³ë·¡¸¦ °ø°³ÇÑ´Ù°í ÇÏ¼Ì½À´Ï´Ù.
 ÀÌº¸¹Ì ÇÐ»ýÀ» ºñ·ÔÇÑ ¼¼¿ùÈ£ Èñ»ýÀÚ ¾ÆÀÌµéÀ» Àý´ë ÀØÁö ¾Ê°Ú½À´Ï´Ù. 
ÃâÃ³- ´ÙÅ¥Ã¢ÀÛ¼Ò

6~~~ÀÌ¿¬ÁÖ

¼¼¿ùÈ£ ÃÐºÒ½ÃÀ§ Áß ¾î¶² ºÐÀÌ ÀÔ°í °è¼Ì´ø Æ¼¼ÅÃ÷¿¡¼­...... 

±¸Á¶¸¦ ÇÏ¶ó´Ï±ñ ±¸°æÀ» ÇÏ°í
 ÁöÈÖ¸¦ ÇÏ¶ó´Ï±ñ Áö¶öÀ» ÇÏ°í
 º¸µµ¸¦ ÇÏ¶ó´Ï±ñ ¿Àº¸¸¦ ÇÏ°í
Á¶»ç¸¦ ÇÏ¶ó´Ï±ñ Á¶ÀÛÀ» ÇÏ°í
 Á¶¹®À» ÇÏ¶ó´Ï±ñ ¿¬±â¸¦ ÇÏ°í
 »ç°ú¸¦ ÇÏ¶ó´Ï±ñ ´ëº»À» ÀÐ°í
 Ã¥ÀÓÀ» Áö¶ó´Ï±ñ ³²Å¿À» ÇÏ³ª
 ÇÏÁö¸¦ ¾ÊÀ¸·Á¸é ÇÏ¾ß¸¦ ÇÏ¶ó

7~~~12½Ã

2014/5/11 '¼¼¿ùÈ£ Ãß¸ð °ø¿¬ - ±â´Ù¸±²²'

ÀÚÁÖ ºÎ¸£°í ÀÖ´Â ¾È³ç¹Ù´ÙÀÇ 'º°ºûÀÌ ³»¸°´Ù' ºÒ·¶½À´Ï´Ù.
»ç½Ç ÀÌ °îÀº ¼¼¸°ÀÌ¿Í ÀúÀÇ Ã¹ °Å¸® °ø¿¬¶§ Ã¹ °îÀ¸·Î ºÒ·¶¾ú´ø °îÀÎµ¥´Ù ±× Àå¼Ò°¡ ¹Ù·Î ¿À´Ã°ú µ¿ÀÏÇÑ ½ºÅ¸¹÷½º ¿· ±¤ÀåÀÌ¾ú½À´Ï´Ù.
Âü ¾ÕµÚ ¾ø´Â ³¢¿ö ¸ÂÃß±â ¿´´ø°Å °°³×¿ä. ÁË¼ÛÇÕ´Ï´Ù.

 ÀÌ ¿µ»óÀ» ¿Ã¸±±î ¸»±î Àá±ñ °í¹ÎÇßÀ¸³ª ÆÈ ºÎ»ó¿¡µµ ºÒ±¸ÇÏ°í ¿µ»óÀ» Âï¾îÁÖ½Å ÃÖ¿ì¿µ´Ô²² °¨»çÇÏ¸ç ¿Ã¸³´Ï´Ù. ¿µ»ó¿¡ ¾à°£ÀÇ Èçµé¸²ÀÌ ÀÖÁö¸¸ ÀÎ»ýÀÌ ¾ðÁ¦³ª ¼øÅºÇÏÁö´Â ¾Ê´Â ¹ý ¾Æ´Ï°Ú½À´Ï±î. ±×·± Èçµé¸²À» °¡²û Á¢ÇÏ°Ô µÊÀ¸·Î½á ÀúÈñ´Â ÀÎ»ýÀÇ ¶Ç ´Ù¸¥ ¸ð½ÀÀ» ´À³¥¼ö ÀÖ°í ±×·ÎºÎÅÍ ¸¹Àº °¡¸£Ä§°ú ±ú´ÞÀ½À» ¾ò´Â´Ù »ý°¢ÇÕ´Ï´Ù.

»ç½Ç ÀÌ °îÀ» ¿Ã¸±±î ¸»±î °í¹ÎÇß´ø ÁøÂ¥ ÀÌÀ¯´Â ÈÄ·Å±¸ ¶§¹®ÀÔ´Ï´Ù. ÈÄ·Å±¸¿¡¼­ ¼¼¸°ÀÌ¿Í Á¦°¡ È­À½À» ¸ÂÃç¼­ °°ÀÌ ³ë·¡¸¦ ºÎ¸£´Âµ¥, ¼¼¸°ÀÌÀÇ ³ë·¡ ¿å½É ¶§¹®ÀÏ±î¿ä. Àúº¸´Ù ³¯¼ûÀ» 2ÃÊ Á¤µµ ´õ ±æ°Ô »©³¿À¸·Î½á ÀÚ½ÅÀÇ ¸ñ¼Ò¸®¸¦ »ç¶÷µé¿¡°Ô °¢ÀÎ½ÃÅ°·Á´Â ÀÇµµ°¡ ÀúÀÇ ±Í¿¡ µé·È½À´Ï´Ù.

¸ÞÀÎº¸ÄÃ·Î¼­ ÀÌ°ÍÀ» ¿ë³³ÇÒ°ÍÀÎ°¡¶ó´Â ÀÚÁ¸½ÉÀÌ °É¸° ¹®Á¦·Î Àá±ñ °¥µîÀ» ÇßÀ¸³ª, ¿©ÀÚÄ£±¸µµ ¾ø´Â Á¦°¡ ¹«½¼ ±ÇÇÑÀ¸·Î ±×¸¦ ¸·°Ú½À´Ï±î.

³¡À¸·Î ¿µ»óÀ» Âï¾îÁÖ½Å ÃÖ¿ì¿µ´Ô²² ´Ù½Ã ÇÑ¹ø °¨»çÀÇ ¸»¾¸ µå¸®¸ç ¾Æ¹«ÂÉ·Ï Æ°Æ°ÇÑ »ÀÀÇ °áÇÕÀ» ±â¿øÇÏ°Ú½À´Ï´Ù. 

»ç½Ç ¿À´Ã Á¦°¡ »ö´Ù¸¥ µå¸³ ½ºÅ¸ÀÏÀ» ±¸»çÇØº¸°í ½Í¾î¼­ ÁøÁöÇÑµíÇÑ ÀÇ½ÄÀÇ Èå¸§±â¹ýÀ» »ç¿ëÇØº¸¾Ò´Âµ¥ È¤½Ã ºÒÄè°¨À» ´À³¢¼Ì´Ù¸é ÁË¼ÛÇÕ´Ï´Ù.

8~~~Mido Kim
³»ÀÏÀº ºÎÃ³´Ô ¿À½Å ³¯! Àú´Â °¡Åç¸¯ ½ÅÀÚÁö¸¸ ¿À´ÃÀº ¹é¾ç»ç¿¡¼­ ¼¼¿ùÈ£ Èñ»ýÀÚµéÀÌ ÁÁÀº °÷À¸·Î °¬±â¸¦ ±â¿øÇÕ´Ï´Ù.

9~~~Á¤»óÃß ³×Æ®¿öÅ©
NBC°¡ ·ÎÀÌÅÍ Åë½Å ±â»ç¸¦ ¹Þ¾Æ¼­ Áö³­ 24ÀÏ ¼¼¿ùÈ£ ¼±¿øÀÌ ½Â°´µéÀÌ ¹è¿¡ °¤Èù Ã¤·Î ¹è¸¦ ¹ö¸®¶ó´Â ¸í·ÉÀ» ¹Þ¾Ò´Ù´Â ¹ß¾ðÀ» º¸µµÇß½À´Ï´Ù. ´©°¡ ¼±¿øµé¿¡°Ô ¸í·ÉÀ» ³»·È´ÂÁö Ã¶ÀúÇÑ Á¶»ç°¡ ÀÌ·ç¾îÁö±æ ¹Ù¶ø´Ï´Ù. ±â»ç¿ø¹®ÀÌ Àü¹® ¹ø¿ª°ú ÇÔ²² ¼Ò°³µË´Ï´Ù. <´º½ºÇÁ·Î>¿Í <Áø½ÇÀÇ ±æ>¿¡ °¡½Ã¸é ÀÐÀ¸½Ç ¼ö ÀÖ½À´Ï´Ù. ¹æ¹®ÇÏ¼Å¼­ ÃßÃµ, ´ñ±Û, °øÀ¯·Î ´õ ¸¹Àº ºÐµéÀÌ ÀÐÀ¸½Ç ¼ö ÀÖµµ·Ï ÇØÁÖ¼¼¿ä.
10~~~ÀÌÁ¤ÇÏ
¾Æ..¤Ð¤Ð
 ¹è°¡ ¿ÏÀü Ä§¸ôÈÄ ¿ÀÈÄ 6½Ã 38ºÐÀÇ ¾ÆÀÌµéÀÇ µ¿¿µ»óÀÌ¶ø´Ï´Ù.
»ì¾ÆÀÖ¾ú¾î¿ä. ±× ¾È¿¡¼­ ±âµµÇÏ°í ÀÖ¾ú¾î¿ä.
±¸ÇØ´Þ¶ó°í¿ä.
ÀÌ ÃÄÁ×ÀÏ ³ðµé¾Æ!

11~~~Á¤À¾ÀÍ¸íº¸Àå
½Å¿ëÀç - »ç¶ûÇÏ´Â ±×´ë¿© M.V
¼¼¿ùÈ£ ÍºÀÌ´Ù¿î ±ºÀÇ ¹Ì¿Ï¼º°îÀ» ¿Ï¼º½ÃÄÑ ºÒ·¶´Ù³×¿ä

12~~~¹è»óÁ¶

¹Ú±ÙÇý ´ëÅë·É ¼¼¿ùÈ£ ´ë±¹¹Î´ãÈ­

¹Ú±ÙÇý ´ëÅë·ÉÀÇ ¼¼¿ùÈ£ ´ë±¹¹Î´ãÈ­¸¦ º¸°í....
http://blog.naver.com/crenche/220004695952

 ÁøÁ¤¼ºÀ» ´À²¼´Ù.
±Û½ê ÁøÁ¤¼ºÀ» ´À³¢Áö ¾Ê´Â »ç¶÷ÀÌ ÀÖ´Ù¸é ´Ù½Ã ÇÑ¹ø ´ë±¹¹Î´ãÈ­¸¦ º¸¸é ¾î¶³±î?
ÀÌÀüÅõ±¸³ª ÀÌ·± Àú·± ÀÇµµ °°Àº °Í ³»·Á³õ°í.....

»ç°ú¿Í ´ëÃ¥ ¹ßÇ¥ ¼öÁØ?
¼ÖÁ÷È÷ ±â´ëÇß´ø ¼öÁØÀ» ¶Ù¾î³Ñ¾ú´Ù.
ÀüÀï¿¡ ÀÓÇÏ´Â Ãâ»çÇ¥?
ÀÇÁö·Î ´«¹°·Î ÀÚ½ÅÀ» ´øÁö´Â ºñÀåÇÔÀÌ¶ó°í³ª ÇÒ±î......

Áö±Ý±îÁö ±× ¾î¶² °³Çõº¸´Ù ÆÄ°ÝÀûÀÎ ÃÊÀ¯ÀÇ °ü·á °³ÇõÀÌ¶ó°í³ªÇÒ±î?
°úÈ÷ °ü·á»çÈ¸¿¡ ´ëÇÑ ÀüÀï ¼±Æ÷°¡ ¾Æ´Ñ°¡!
°Ô´Ù°¡ ¹Ù·Î ÀÚ½ÅÀÇ Á¤±ÇÀ» ÁöÅÊÇÏ°í ÀÖ´Â ¿ì±ºÀÎ È£À§¼¼·Â, ½Ç¼¼µéÀ» ÈÄ·ÁÃÄ ³»¾ß ÇÏ´Â....

ÀÌ·± ½ËÁ¡¿¡¼­ °ÆÁ¤ÇÏ°í ¿ì·ÁÇÒ °ÍÀº
 ÁøÁ¤¼ºÀ» ³íÇÏ°Å³ª ´ëÃ¥ÀÇ °­¾àÀÌ ¾Æ´Ï´Ù.
ÀÌÀüÅõ±¸, ¹Ý´ë¸¦ À§ÇÑ ¹Ý´ë¿¡ ±æµé¿©Áø Á¤Ä¡²ÛµéÀÇ ºñ¹æ, ¾Ç´ãµµ ¹°·Ð ¾Æ´Ï°í....

»Ñ¸®±íÀº °üÇÇ¾ÆµéÀÌ °¡¸¸È÷ µÎ°í º¸°í¸¸ ÀÖÀ» °ÍÀÎ°¡?
´ëÅë·É È¥ÀÚ¼­ ¹öÅß³¾ ¼ö ÀÖÀ»±î?
´ëÅë·É ÁÖº¯ÀÇ ÀÎ¹°µé·Î °ú¿¬ ´ëÅë·ÉÀÇ ÀÇÁö¸¦ ÁöÄÑ³¾ ¼ö ÀÖÀ»±î?
 ...........................Áß·«.

2014.05.20
 By Crenche- We create & change!

13~~~¾Æ¸§´Ù¿î ³ª´®±³À°
¿ì¸®´Â È¤½Ã Áö±Ý ´©±º°¡¸¦ ¿Õµû½ÃÅ°°í ÀÖÁö´Â ¾Ê³ª¿ä?
 <¿ì¾ÆÇÑ °ÅÁþ¸»>¿¡¼­ ÃµÁö´Â Ä£±¸µéÀÇ Àºµû¿Í ¿Õµû·Î ¼³ÀÚ¸®¸¦ ÀÒ°í ÀÚ»ìÀ» ÇÒ ¼ö¹Û¿¡ ¾ø¾ú½À´Ï´Ù.
ÃµÁö´Â Ä£±¸ÀÇ »ýÀÏÆÄÆ¼¿¡ ´Ê°Ô ¿Í¼­ ÀÚÀå¸éÀ» ¸Ô´Âµ¥ Ä£±¸µéÀº ¸ðµÎ ´ÜÃ¼Ä«ÅåÀ¸·Î ÃµÁö¸¦ ³î¸®°í ºñ¿ô½À´Ï´Ù. 
ÃµÁö°¡ ÀÚ»ìÇÑ ÈÄ Ä£±¸µéÀº ¸ðµÎ Ã¥ÀÓÀÌ ¾ø´Ù°í ÇÕ´Ï´Ù. ÇÏÁö¸¸ °ú¿¬ ±×·²±î¿ä? ¸ð¸¥ Ã´ÇÏ°í µ¿Á¶ÇÏ°í ¹æÁ¶Çß´ø ¸ð½Àµé¿¡¼­ °ú¿¬ Ã¥ÀÓÀÌ ¾ø´Ù°í ÇÒ ¼ö ÀÖÀ»±î¿ä?
 ¾îÁ¦ ¼¼¿ùÈ£ ÃÐºÒÁýÈ¸¿¡¼­ »õ·Î¿î »ç½ÇÀ» ¾Ë¾Ò½À´Ï´Ù. ¼¼¿ùÈ£ À¯°¡Á·µéÀÌ KBS º¸µµ±¹ÀåÀÇ ÀÏ·Î Ã»¿Í´ë¸¦ ¹æ¹®Çß°í ¹ãÀ» »õ¿ü½À´Ï´Ù. ÇÏÁö¸¸ ºÒ¹ýÇØº´´ëÄ·ÇÁ·Î ¼ûÁø °øÁÖ¸ð°íµîÇÐ»ýµéÀÇ À¯°¡Á·µéÀ» 150¿©ÀÏÀ» Ã»¿Í´ë ¾Õ¿¡¼­ ½ÃÀ§¸¦ ÇÏ°í ÀÖ´Ù°í ÇÕ´Ï´Ù. ¿ì¸®´Â ¾î´À»õ ÀØ°í Áö³Â´ø °Ì´Ï´Ù. ¼¼¿ùÈ£ Âü»çµµ ½Ã°£ÀÌ Áö³­ ÈÄ ÀØ°í Áö³½´Ù¸é ¶Ç´Ù½Ã ±×µéÀº ÃµÁöÃ³·³ ¿Ü·Ó°í ¼³ÀÚ¸®¸¦ ÀÒ°Ô µÉ °ÍÀÔ´Ï´Ù.
¿ì¸®µµ ¾î´À ¼ø°£ ±× ÀÚ¸®¿¡ ¼³Áö ¾Ë ¼ö ¾ø½À´Ï´Ù. ÀÌÁ¦´Â °ü½ÉÀ» ÀÒÁö¸»°í »ç¶ûÀ» ³ª´²¾ßÇÒ ¶§ÀÔ´Ï´Ù.
14~~~¹ÚÈñÁ¤
¼¼¿ùÈ£ À¯°¡Á· Áø»ó±Ô¸í Æ¯°ËµµÀÔ ¼­¸í¿îµ¿ Âø¼ö

¼¼¿ùÈ£ Ä§¸ô »ç°í 20ÀÏÂ°ÀÎ 5ÀÏ, ¼¼¿ùÈ£ Âü»ç Èñ»ýÀÚ ½ÇÁ¾ÀÚ À¯°¡Á·µéÀÌ ½ÇÁ¾ÀÚ ¼ö½À°ú »ç°í Áø»ó ±Ô¸íÀ» ¿ä±¸ÇÏ´Â Æ¯º°°Ë»çÁ¦¿Í Ã»¹®È¸ µµÀÔÀ» À§ÇÑ ¼­¸í¿îµ¿¿¡ µ¹ÀÔÇß´Ù. 
À¯°¡Á·µéÀÇ Æ¯°ËÁ¦ µµÀÔ ¿ä±¸´Â Áö³­ 3ÀÏ Á¶¹®°´À» »ó´ë·Î È£¼Ò¹®À» ³ª´² ÁÖ¸é¼­ ½ÃÀÛµÆÀ¸¸ç, ÀÌµéÀº ÀÌ³¯ºÎÅÍ ÇöÀç±îÁö 3ÀÏÀç Ä§¹¬½ÃÀ§¸¦ ¹úÀÌ°í ÀÖ´Ù

15~~~ÀÌÀç¼º
¼¼¿ùÈ£ ÃÐºÒ ÁýÈ¸. ¼­¿ï½ÃÃ» ±¤Àå ¾Õ. 
ÇöÀç »óÈ². 
Ã»°èÃµ - ¸íµ¿±îÁö.

16~~~~HIP-ZIP

´Üµ¶ÄÜ¼­Æ®¿¡¼­ ¼¼¿ùÈ£ Èñ»ýÀÚ ¾ð±ÞÇÑ ZICO

ºí¶ôºñ ÆÒÀÌ¾ú´ø ¼¼¿ùÈ£ Ä§¸ô Èñ»ýÀÚ À¯ ¾çÀÇ ¼Ò½ÄÀ» µè°í
 ºó¼Ò¿¡ ¼ÕÆíÁö¸¦ µé°í Ã£¾Æ°¡ '¼ÒÁßÇÑ ÆÒÀ» ÀÒ¾ú´Ù'¸ç ÇÑ½Ã°£ ¹Ý µ¿¾È ¿ï¾ú´Ù´Â ÁöÄÚ.
 ÈÄ¿¡, ¼¼¿ùÈ£ Âü¼Ò·Î ¿¬±âµÇ¾ú´ø ÄÜ¼­Æ®¿¡
À¯ ¾çÀ» Æ¯º° ÃÊ´ëÇÏ¿©, À¯¾çÀÇ ¾Æ¹öÁö°¡ ¿µÁ¤À» ¾È°í ÄÜ¼­Æ®¸¦ °ü¶÷ÇÏ¼Ì´Ù°í ÇÏ³×¿ä.


²÷ÀÌÁö ¾Ê´ø »ç°Ç»ç°í ¼Ó
 ³­ ¹æÆÐ¸·ÀÌ ¾øÀÌ ¸Ç¸öÀ¸·Î ¹öÅá¾î
 È­·ÁÇÑ ¼ö»ó °æ·Â That's nothing
¹Ù·Î ´ç½ÅµéÀÌ ³»°¡ 3³â°£ ¹ÞÀº ¸Þ´Þ°ú Æ®·ÎÇÇ
 ¾î±ú°¡ ¹«°Å¿öµµ ÀÌ Áü Àý´ë ¸ø ³ö
 »ç¶÷Àº Àú¸¶´Ù ÀÚ½ÅÀÇ ½ÊÀÚ°¡¸¦ Áø´Ù
 ³» ½É¹ÚÀÌ ¶Ù´Â ÇÑ ÈÞ½ÄÀº Ç×»ó ±Ý±â»çÇ×
PS. Çý¿ø¾Æ ÀÌ ³ë·¡°¡ µé¸®±â¸¦ ºó´Ù

17~~~¹Ú±ÙÈ£

¼¼¿ùÈ£ Ä§¸ô»ç°í·Î ÀÎÇÏ¿© Á¦´ë·Î ²ÉÀ¸·Î ÇÇ¾î³ªÁöµµ ¸øÇÑ ¾î¸°¾ÆÀÌµé!!!

¾ÆÀÌµéÀÌ ²É¼¶¿¡¼­ ¾Æ¸§´Ù¿î ²ÉÀ¸·Î °¡µæ ÇÇ¾î³ª±æ....
²É»ç¸ð È¸¿øµé°ú Áö³­ÇØºÎÅÍ
 µé¿¡³ª°¡ ¾ß»ýÈ­ ¾¾¾Ñ¹Þ°í¼­ 
À°¹¦Àå¿¡ ¾¾»Ñ·Á Å°¿ö¼­ ¿Å°Ü
 ÀÌ¹ø¿¡ ²É¼¶¿¡´Ù°¡ ½É¾ú½À´Ï´Ù. ¾¦ºÎÀïÀÌ¿Í ±¸ÀýÃÊ Á¾·ù·Î...
¼¼¿ùÈ£ »ç°íº¸¸ç ½½ÇÄ°ú Àý¸ÁÀÇ
 ½Ã°£º¸´Ù´Â ÀÌÁ¦´Â Èñ¸Á°ú ¶Ç ´Ù¸¥ ºñ±ØÀÌ µÇÇ®ÀÌ µÇÁö¾Êµµ·Ï ¼¼»óÀÇ º¯È­¸¦ 
 °¡Á®¿Ã ¼ö ÀÖµµ·Ï Çàµ¿ÇÏ°í ½Í½À´Ï´Ù. °¡À»³¯¿¡ ¾Æ¸§´Ù¿î ²É¼¶À¸·Î Çâ±â°¡ °¡µæ ³ÑÃÄ³ª´Â ¾ß»ýÈ­¼¶À¸·Î º¯ÇÏµµ·Ï ÀÌ°÷¿¡ ¿À½Ã´Â ¸ðµçºÐµéÀÌ Èñ¸ÁÀÇ ¸Þ¼¼Áö¸¦ ³²°ÜÁÖ½Ã±æ ¹Ù¶ø´Ï´Ù~
ÀÌµéÀÇ Á×À½ÀÌ ÇêµÇÀÌÁö ¾Êµµ·Ï ±â¾ïÇÏ°í ¾Æ¸§´Ù¿î ²ÉÀ¸·Î ÇÇ¾î³ªµµ·Ï °è¼Ó °¡²Ù°Ú½À´Ï´Ù. Àü¸Á´ë¿¡¼­ 
 ¹Ù¶óº¸´Â ¼öÆò¼± ³Ñ¾î Èñ¸ÁÀÇ ¹Ù´Ù·Î ¸ðµÎÇÔ²² º¸·Á ÇÕ´Ï´Ù.

°¡À»³¯¿¡´Â ¼¶ÀÌ¸§ºÎÅÍ ¾Æ¸§´Ù¿î ¾Æ·§²É¼¶(ÇÏÈ­µµ)
À¸·Î ²À ÇÑ¹ø ³î·¯¿À¼¼¿ä!!! 
µÑ·¹±æ ÁÖº¯ Ç³°æÀÌ ³Ê¹«³ª ÁÁ½À´Ï´Ù.

(²É¼¶¸¸µé±â È°µ¿µî)

18~~~¿©ÀÚµéÀÇ µ¿¿µ»ó
¾îÁ¦ À¯½ºÄÉº¸¸é¼­ ¿ïÄÀÇß´ø 2NE1 'ÄÄ¹éÈ¨' ¾ðÇÃ·¯±×µå ¹öÀü (¼¼¿ùÈ£ Èñ»ýÀÚµé »ý°¢³ª³×¿ä..)

- 3ºÐ 12ÃÊ -
³ë¶õ¸®º» ´Þ°í À§·ÎÇØÁÖ´ÂµíÀÌ ³ë·¡ ºÎ¸£´Â 2NE1....

19~~~ÀÌµ¿ÇÏ
ÇàÁ¤ÀÏÀÏÄ«Æä "¼±ºñ¿Í ÇÔ²² ÃãÀ»" Àá½Ã ÈÄ 12½ÃºÎÅÍ °³½ÃÇÕ´Ï´Ù! ¸¶´Ï¸¶´Ï ¿ÍÁÖ¼¼¿³! ÇàÁ¤ÇÐ°ú ¼±Âø¼ø 100ºÐ¿¡°Ô´Â ¿³µµ µå·Á¿³! Ä«Æä ¼öÀÍ±Ý Àü¾×Àº ¼¼¿ùÈ£ ¼º±ÝÀ¸·Î ¾²ÀÔ´Ï´Ù.

20~~~¹Ú»óÀÎ

¼¼¿ùÈ£ ¤ÑÇÒ¸Ó´Ï °¨±â
¼¼¿ùÈ£ Âü»ç¿¡ ¸¶À½ »óÇÏ½Å ¿ì¸® ÁÖ¹Î ¿©·¯ºÐ 
 ¸ðµÎ °¡½¿ÀÌ ¾ÆÆÄ ´º½º¸¦ º¸±â ¾î·Æ´Ù´Â ºÐµéÀÌ ¸¹½À´Ï´Ù.

¿­¿­ÇÑ ÁöÁöÀÚÀÌ½Å ±æ °Ç³Ê¿¡ »ç½Ã´Â ÇÒ¸Ó´Ï²²¼­ °¡ÆÄ¸¥ ÀÏ±³Â÷¿Í ¼¼¿ùÈ£·Î ÀÎÇØ ¼Ó »óÇÏ¼Ì´ÂÁö ¸é¿ª·ÂÀÌ ¶³¾îÁ® °¨±â°¡ ½ÉÇÏ°Ô °É¸®¼Ì³×¿ä.

 ¿À´Ã ¸¶½ºÅ© ¾²½Ã°í ³ª¿À¼Å¼­ Àå³­»ï¾Æ ¸ð¸¥Ã´ ÇÏ¿´´õ´Ï »Ç·çÅü ÇØÁö¼Ì½À´Ï´Ù.

³ªÁß¿¡ ¼Õ Àâ¾Æ µå¸®°í °¨±â ³ª¾Æ¼­ °Ç°­ÇÏ¼Å¾ß ¼¼¿ùÈ£ ¾Öµé °ÆÁ¤µµ ÇÒ ¼ö ÀÖ´Ù°í Ãæ½É¾î¸° À§·Î ÇØ µå·È½À´Ï´Ù. 

"ÇÒ¸Ó´Ï °Ç°­ÇÏ½Ã°í ¿À·¡ Çàº¹ÇÏ°Ô »ç½Ê½Ã¿ä"

»óÀÎÀÌ°¡ µå¸²

21~~~ÇÑ´Ù¿î

ÀÎÃµ°øÇ× µµÂøÇØ¼­ Ã³À½ µè´Â ´º½º°¡,
¼¼¿ùÈ£ »ç°Ç ½ÃÀ§ Áß 5¸í ¿¬Çà.

¾Æ Á¤¸» ¾¹¾µÇÏ´Ù.
¸á¹ö¸¥ ½Ã³»¿¡¼­ ¿ì¿¬È÷ ¸¸³µ´ø ½ÃÀ§ Àå¸éÀ» °øÀ¯. 
ºÐ³ë¿¡ Âù ¸ð½ÀÀÌ ¾Æ´Ñ º»ÀÎµéÀÌ ÇÏ°í½ÍÀº ¸»À» ¿ÜÄ¡¸ç ±× ¼ø°£À» Áñ±â´Â ½ÃÀ§´ë¿Í ±×µéÀ» º¸È£ÇÏ´Â °æÂû, ¹è·ÁÇØÁÖ´Â ½Ã¹Îµé. ±× ºÐÀ§±â Æ´¼Ó¿¡¼­ ´ëÇÑ¹Î±¹ ±¹¹ÎÀÎ ³ª´Â, ¿ì¸®³ª¶ó »ý°¢³ª¼­ ´«¹° ÅÍ¶ß¸± »·...

22~~~±èÇü¸¸

@ È²±Ý¿¬ÈÞ!! ÇÏÁö¸¸~~@

¼¼¿ùÈ£ ½Ã½Å ¼ö½Àµµ ´Ù ¸øÇß´Âµ¥!!!

http://www.youtube.com/watch?v=WQwzikmeS3M
http://www.youtube.com/watch?v=DBwnJGQlYUA
http://www.youtube.com/watch?v=8weuhoTdaY4


 ¢Ñ º¸¶÷µÈ ¿¬ÈÞµÇ¼¼¿ä...()...~_~¢¾


23~~~°­º´Á¦
Å½¿åÀÇ ÀÚº», ¹Ú±ÙÇýÅðÁø! ¼¼¿ùÈ£ ¸ô»ì¿¡ ºÐ³ëÇÏ´Â ³ëµ¿ÀÚÇàµ¿ ¼¼¹øÂ° °ÅÁ¦ÃÐºÒÁýÈ¸

24~~~¼Õ°¡¿µ

<<15ÀÏ ¼­°­´ë, °¡¸¸È÷ ÀÖÀ¸¶ó>> #°¡¸¸È÷ÀÖÀ¸¶ó
 ¼­¸í¿îµ¿°ú Ä§¹¬ÇàÁø.

¼¼¿ùÈ£ ´ëÃ¥À§°¡ Áø»ó±Ô¸íÀ» ¿ä±¸ÇÏ´Â ¼­¸í¿îµ¿À», ¼­°­´ë ¸î¸î ÇÐ»ýµéÀÌ ÇÔ²² ÇÏ°í ÀÖ½À´Ï´Ù. <°ïÀÚ°¡ ÇÃ¶óÀÚ>¿¡¼­ ÇÏ°í ÀÖÀ¸´Ï ²À °¡¼Å¼­ ¼­¸í ÇØÁÖ½Ã±æ ¹Ù·¡¿ä upset ÀÌ¸ðÆ¼ÄÜ>_< 

 12½Ã ¼­°­´ë Á¤¹®¿¡¼­´Â Ä§¹¬ ÇàÁøÀÌ ÀÖ¾ú½À´Ï´Ù. 
¿À´ÃÀº ÇàÁøÀ» ÇÏÁö ¾Ê°í ÀÚ¸®¸¦ ÁöÄ×½À´Ï´Ù. "°¡¸¸È÷ ÀÖÀ¸¶ó" ÇÇÄÏ°ú ±¹È­¸¦ µé°í Á¤¹®¿¡ ¼± ¸ð½ÀÀÔ´Ï´Ù. 

³»ÀÏ 16ÀÏ 12½Ã, ¼­°­´ë Á¤¹®¿¡¼­ Ä§¹¬ ÇàÁøÀÌ ÀÌ¾îÁý´Ï´Ù. 
¼¼¿ùÈ£¸¦ ÀØÁö ¾Ê´Â ´õ ¸¹Àº »ç¶÷µé°ú ÇÔ²² ÇßÀ¸¸é ÁÁ°Ú½À´Ï´Ù-!

http://facebook.com/keepyourplace
http://cafe.naver.com/dontmove0416

( ±èÀ±¿µ ÀÌ°¡Çö ¾È³ç µÎ ºÐ? Á¦ ÆäºÏÀÎ¸ÆÀÌ ¹ÌÃµÇÏ¿©, ÅÂ±× °¨ÇàÀ»...)

25~~~À±¹ÌÇâ
´ë±Ý¿¬ÁÖÀÚ ÇÑÃæÀº ¼±»ý´ÔÀÌ ÇÔ²² ÇØ ÁÖ½Å 1125Â÷ ¼ö¿ä½ÃÀ§, ¼¼¿ùÈ£ Èñ»ýÀÚ¸¦ À§ÇÑ Ãß¸ð°î¿¡ ÀÌ¾î »õ¾ß »õ¾ß ³ë·¡¸¦ Æí°îÇÏ½Å °ÍÀ» ¿¬ÁÖÇØ ÁÖ¼Ì½À´Ï´Ù. ³Ê¹«³ª ÈÇ¸¢ÇÑ ¿¬ÁÖ¸¦ À½Çâ Àåºñ°¡ ÀÌ·¸°Ô ÁÁÁö¾ÊÀº ±æ°Å¸®¿¡¼­ ÀÌ·¸°Ô ÈÇ¸¢ÇÏ°Ô ¿¬ÁÖÇØÁÖ½Ã´Ï °¨µ¿ÀÌ ¸î°©Àý ´Ù°¡¿É´Ï´Ù.

26~~~Seong Yong Im
´ëÇÑ¹® ¾Õ- °¡¸¸È÷ ÀÖÁö ¸»¾Æ¶ó!
ÇÑ±¹ÀÛ°¡È¸ÀÇ Ãß¸ð¹®¿¹Á¦!!
ÇÏ´Ã¿¡ ¹ÙÄ¡´Â ÀÛ°¡µéÀÇ ÈûÀÌ
¼¼¿ùÈ£ Áø»ó±Ô¸í°ú ±¹¹ÎµéÀÇ Á¤´çÇÑ ÀÇ¹®À» ¾ï´©¸£´Â ¹«´ÉÇÑ Á¤ºÎ¿¡ ´ëÇÑ Æ¯´ÜÀÇ Á¶Ä¡·Î ÀÌ¾îÁö±â¸¦ ¹Ù¶ø´Ï´Ù!

27~~~±è¿íÁÖ

"¾î¸°¿µÈ¥±îÁö ÆÈ¾Æ Á¤Ä¡¼±µ¿ÇÏ´Â 
 ÃµÁÖ±³ Á¤ÀÇ±¸Çö»çÁ¦´Ü°ú Ä«Åç¸¯Çàµ¿"

2014³â 5¿ù5ÀÏ ´ö¼ö±Ã ´ëÇÑ¹® ¾Õ¿¡¼­ 
¼¼¿ùÈ£ Èñ»ýÀÚ Ãß¸ð¹Ì»ç¸¦ ºùÀÚÇØ¼­?
¹Ú±ÙÇý ´ëÅë·É ÅðÁøÀ» ÃË±¸ÇÏ´Â Á¤Ä¡¼±µ¿
 ¹Ì»ç¸¦ Çß´Ù?

4.19 Çõ¸íÀ» ÀçÇöÇÏÀÚ¸ç ¼¼¿ùÈ£ Âü»ç¸¦
 Á¤ºÎÅ¸µµÀÇ ±âÈ¸·Î ?ÃµÁÖ±³°¡ ¹Ý¿ªÁ¾±³ 
 Á¤Ä¡Á¾±³ Ä£ºÏÁ¾±³ Æø·Â¼±µ¿ Á¾±³¶ó´Â ?
 ¿À¸íÀ» ¹Þ°í ÀÖ´Â Çö½ÇÀÌ °³Åº½º·´°í

Æøµ¿ ¼±µ¿¹Ì»ç¸¦ ÇÏ´Â ¸ð½ÀÀ» º¸¸é¼­
 ÃµÁÖ±³ÀÎÀ¸·Î¼­ ºñ¾Ö¿Í ºÐÅëÀÌ ÅÍÁø´Ù
 ÀÌ·± ½âÀº ½ÅºÎ³ðµéÀÇ ¿ÊÀ» ¾ðÁ¦ ¹þ±æ±î?

ÆØ¸ñÇ×¿¡´Â ½ÇÁ¾ÀÚ ºÎ¸ðµéÀÇ °£ÀüÇÑ 
 ¸¶À½°ú ½½ÇÄÀ» ÀÌ¿ëÇØ ÁÂÀÍ¼¼·ÂµéÀÌ
 °è¼ÓÇØ¼­ ¸ô·Áµé¾î °¡Á·µéÀ» µÎ ¹ø?
 ¿ï¸®°í ÀÖÀ¸¸ç ÂüÀ¸·Î °¡Áõ½º·¯¿î 
 ¹Ý±¹°¡ÀûÀÎ ½âÀº ¿µÈ¥µéÀÌ´Ù ?

JTBC´Â ¼Õ¼®Èñ »çÀåÀÇ °ËÁõµÇÁö ¾ÊÀº
 ´ÙÀÌºùº§ ÀÌÁ¾ÀÎ¾¾ÀÇ ÀÎÅÍºä ¹æ¼ÛÀ»
 ³»º¸³»¼­ ¼±µ¿¹æ¼ÛÀ» ÇÏ°í Á¾ºÏ¼¼·ÂÀº

¹Ú±ÙÇý ´ëÅë·É ÅðÁøÀ» ¿ä±¸ÇÏ´Â ¿ô±â´Â
 °Å¸®ÁýÈ¸¸¦ ÇÏ°í ÀÖ´Â °ÍÀÌ´Ù?
 ½ÉÁö¾î Âü»çÀ¯°¡Á· ´ëÇ¥¿¡ Á¾ºÏ¼¼·ÂÀÌ 
 Æ÷ÁøµÇ¾î ÀÖ¾î ½Ã½Å ¼ö½À¿¡ Àü³äÇÏ°í 
 ÀÖ´Â Á¤ºÎÀÇ ¹æÇØ¸¦ ÇÏ°í ÀÖ´Â Çö½ÇÀÌ´Ù

Á¤ºÎ´Â ÃÊµî´ëÃ³¿¡ ¹ÌÈíÇÑ °ÍÀ» ÀÎÁ¤ÇÏ°í
 »çÈÄ ´ëÃ¥¿¡ ¸¸ÀüÀ» ±âÇØ¾ß ÇÒ °ÍÀÌ´Ù 
 ¿ì¼± À¯º´¾ð ÀÏ°¡ÀÇ Àç»êÀ» ¸ô¼öÇØ¼­ 
 À¯°¡Á·ÀÇ ¾ÆÇÄÀ» ´ú¾îÁÖ°í ÀÌ¹ø ±âÈ¸¿¡
 ¾Ç´ö±â¾÷ÀÇ »Ñ¸®¸¦ »Ì¾Æ¾ß ÇÑ´Ù ?

±×¸®°í °ü·Ã°ø¹«¿øµéÀ» Ã¶ÀúÈ÷ Á¶»çÇØ¼­
 ÀÏ¹ú¹é°è·Î ´Ù½º¸®¸ç Àß¸øµÈ °üÇà°ú 
 ºñÁ¤»óÀ» Á¤»óÈ­·Î ÇÏ·ç»¡¸® µ¹¸®¸ç

Á¤ÀÇ±¸Çö»çÁ¦´ÜÀ» ºñ·ÔÇÑ ¹Ý±¹°¡ÀûÀÎ
 È°µ¿À» ÇÏ´Â ½âÀº Á¾ºÏ¼¼·ÂµéÀÇ »Ñ¸®¸¦
 Ã£¾Æ¼­ ÀÌ¹ø±âÈ¸¿¡ Ã¶ÀúÇÏ°Ô ²÷¾î³»¸ç

"À§±â´Â ±âÈ¸´Ù" ¶ó´Â ¸»Ã³·³ ¼¼¿ùÈ£
 Âü»ç¸¦ °è±â·Î ³²ºÏ´ëÄ¡ÀÇ ÁØÀü½Ã±¹¿¡¼­
 ¹«»ç¾ÈÀÏ¿¡ ºüÁ®ÀÖ´Â °ü·áµé°ú °ø¹«¿øµé¿¡
 Çõ¸íÀûÀÎ °³ÇõÀ» ÇÏ°í ±¹¹ÎµéÀÇ Á¤½Åµµ 

»õ¸¶À»¿îµ¿°ú °°Àº »õÁ¤½Å ±¹¹ÎÀÇ½Ä ¿îµ¿À»
 Àü°³ÇØ¼­ ½â°í º´µç ºÎºÐÀ» Ã£¾Æ³» ¿ÏÀüÈ÷
 µµ·Á³» ¹ý°ú ¿øÄ¢ÀÌ ÅëÇÏ´Â ¼±ÁøÀÇ½ÄÀÇ
 ÀÚ¶û½º·± ´ëÇÑ¹Î±¹À» ¸¸µç´Âµ¥ ¿Â ÈûÀ» 
 ±â¿ï¿© ÇÒ °ÍÀÌ´Ù ?¾Ö±¹ !!
»ç´Ü¹ýÀÎ »õ¸¶À½½ÇÃµÁß¾ÓÈ¸Àå ±è¿íÁÖ ¿Ã¸²


28~~~Janghee Han

¼¼¸ð±×·ì Á¦Ç°À» ¾Ë·Áµå·Á¿ä.
 »çÀÌºñ ±¸¿øÆÄÁý´ÜÀÇ ÀÚ±Ý¿øÀÌ°í ¿ì¸® ¼¼¿ùÈ£ Èñ»ýÀÚÀÇ ÇÇ·Î ¾ó·èÁø Á¦Ç°µéÀÔ´Ï´Ù. ¹Ýµå½Ã Ã¶Åð¸¦ °¡ÇØ¾ßÇÕ´Ï´Ù

µåº¸ºê¿¡°¥·¹- ÃÊÄÚ·¿Áý 
 ´ÙÀÌ¾Æ¾Ø°ñµå 
¸óÅ× Å©¸®½ºÅä - ·¹½ºÅä¶û 
 »çº¸·ç ½º½Ã - ÀÏ½Ä ´ç 

Å´¾ØÁ¸½¼ ¼­Á¡, ¹®Áø¹Ìµð¾î - ¾ÆÀÌµé ¿µ¾îÃ¥ Àü¹® 
 Ã»ÃÊ¹ç ¿ìÀ¯, ´ÙÀÌ¾Æ¾Ø°ñµå ¿ìÀ¯, µÎºÎ - Ã»ÃÊ¹ç¿µ³óÁ¶ÇÕ¹ýÀÎ. ¿Â³ª¶óÀ¯Åë 
 ³ë¸¥ÀÚ¼îÇÎ - µ¿³× ¸¶Æ® 
 ´ÙÆÇ´Ù - ´ÙÀÌ¼Ò °°Àº °÷ 
 ¿Â³ª¶ó - ÀÚµ¿Â÷ºÎÇ° Á¦Á¶¾÷Ã¼ 
 ¿ÂÁö±¸ - ÀÚµ¿Â÷ ºÎÇ°(SUVµî¿¡ »ç¿ëµÇ´Â ÄõÅÍ ±Û·¡½º´Â ½ÃÀåÁ¡À¯À² 50%, ½ºÆ÷ÀÏ·¯, ¹üÆÛ°¡µå, »çÀÌµå¹Ì·¯, LED·¥ÇÁ µî) 

½Å¾È¿°Àü - °Ô¶ûµå ¼Ò±Ý 
 ´ë±¸ ¿µÁøÀü¹®´ë Ä¥°î¿µ¾î¸¶À»µµ ±¸¿øÆÄ

³Î¸® ÆÛÆ®·ÁÁÖ¼¼¿ä..
µµÀÇÀû Ã¥ÀÓÀ» Á®¾ßÇÏ´Â È¸»ç È¸ÇÇÇÏ³×¿ä.

29~~~¿øµµ¿¬

ÀØÇôÁø Çõ¸í°ú Á×À½, ÀØÇôÁ® °¥ ¶Ç´Â ÀÌÁ¦ ÀØÀ¸¶ó ÇÏ½Ã´Â ¼¼¿ùÈ£ Âü»ç¿Í ¾ï¿ïÇÑ Á×À½À» ±â¾ïÇÏ¸ç...

[½Ã·Ð] ¿øÆò ±¸¹Ì¶õ°ú ±â¾ïÅõÀï

1894³â, ³í»ê È²È­´ë ÀüÅõ¿¡¼­ ÆÐ¹èÇÑ ÀüºÀÁØ°ú 3Ãµ¸íÀÇ ³ó¹Î±ºµéÀº 11¿ù 19ÀÏ ÀüÁÖ·Î µ¹¾Æ¿Ô´Ù. ±Ý°­À» ³Ñ¾î °æº¹±ÃÀ» Ä§Å»ÇÏ°í Ã»ÀÏÀüÀïÀ» ÀÏÀ¸ÄÑ ¾Æ½Ã¾ÆÀÇ ÆÐ±ÇÀ» Àâ°Ú´Ù°í ³ª¼± ÀÏº»¿¡ ¸Â¼­ ¹ÝºÎÆÐ, ¹ÝºÀ°Ç, ¹Ý¿Ü¼¼ÀÇ »õ ¼¼»óÀ» ¼¼¿ì·Á Çß´ø ³ó¹Î±ºÀÇ ²ÞÀº ¹«³ÊÁ®°¡°í ÀÖ¾ú´Ù. Àü¶ó°¨¿µ ¼±È­´ç¿¡¼­ ¸çÄ¥À» ¸Ó¹® ÀüºÀÁØ µîÀº 23ÀÏ ±Ý±¸ ¿øÆòÀ¸·Î ´Ù½Ã ÈÄÅðÇß´Ù. 

 °ü±º°ú ÀÏº»±ºÀº ³ó¹Î±ºÀ» ³¡±îÁö ÃßÀûÇÏ¿© ÈÊ³¯ ÀúÇ×ÀÇ »Ñ¸®¸¦ »Ì°Ú´Ù°í ³ª¼¹´Ù. ¼±ºÀÀå ÀÌ±ÔÅÂ, ÀåÀ§¿µ±ºÀ» ÀÌ²ö ÀÌµÎÈ²°ú ±³µµ±º, ±×¸®°í ÀÏº»ÀÇ ³²¼Ò»ç¶û(Ñõá³ÞÌÕÍ) ¼ÒÁÂ°¡ ÀÌ²ô´Â ÀÏº»±º±îÁö ¸ðµÎ ÀüÁÖ¿¡ ¸ð¿© ¿øÆòÀ¸·Î ¹Ð·Á³­ ³ó¹Î±ºÀ» Ãß°ÝÇß´Ù. ±Ý±¸ ¿øÆòÀº »ç½Ç»ó ÀüºÀÁØÀÇ ±Ù°ÅÁö¿´´Ù. ÀüºÀÁØÀÇ µ¿ÁöÀÌÀÚ ½ÇÁúÀû ÈÄ°ßÀÎÀÌ¾ú´ø ±è´ö¸íÀå±ºÀÌ ÀÌ°÷¿¡¼­ µ¿ÇÐ³ó¹Î±ºÀ» ÈÄ¿øÇß°í, Áý°­¼Ò ÅëÄ¡±â¿¡´Â ÀüºÀÁØÀÌ ÀÌ°÷¿¡ ¸Ó¹«¸£±âµµ Çß´Ù. ¶Ç 1Â÷ ³ó¹ÎÀüÀï ´ç½Ã ÀüÁÖ¼º ÀÔ¼ºÀ» ¾ÕµÎ°í ¿ÕÀÌ Á÷Á¢ º¸³½ »çÀÚ¸¦ ¸ñ º£¾î µ¹¾Æ¿Ã ¼ö ¾ø´Â Çõ¸íÀÇ ±æ·Î Á¢¾îµç °÷µµ ÀÌ°÷ÀÌ¾ú´Ù. 

11¿ù 25ÀÏ, ¹Ù·Î ±×°÷¿¡¼­ ÀüºÀÁØÀÌ ÀÌ²ô´Â ¸¶Áö¸· ³ó¹Î±º°ú Á¶ÀÏ ¿¬ÇÕ±ºÀº ¿î¸íÀûÀ¸·Î ¸¸³µ´Ù. ³ó¹Î±ºÀº »ê À§¿¡ ÁøÀ» Ä¡°í ÀÏº»±º°ú °ü±ºÀº ¿øÆòÃµÀ» °Ç³Ê ¹úÆÇ¿¡ Æ÷ÁøÇß´Ù. ¿ÀÀü 9½ÃºÎÅÍ ¾çÃøÀº Á¢ÀüÀ» ¹ú¿´´Ù. »êÀ§ÀÇ ³ó¹Î±ºÀÌ ÁöÇü»ó À¯¸®ÇÑ À§Ä¡¸¦ Á¡ÇßÀ½¿¡µµ ÀÏº»±º°ú °ü±ºÀÇ ¿ùµîÇÑ È­·ÂÀ» ³ó¹Î±ºÀº °ßµ®³¾ ¼ö ¾ø¾ú´Ù. ¸¶Ä§³» ¿ÀÈÄ 4½Ã°¡ Áö³ª¸é¼­ ÀåÀ§¿µ ´ë°ü ÃÖ¿µÇÐÀÌ µ¹°Ý´ë¸¦ ÀÌ²ø°í »êÀ§·Î ¿Ã¶ó°¡ ³ó¹Î±º°ú Á¢ÀüÀ» ¹ú¿© 37¸íÀ» »ç»ìÇß´Ù. ÀÌ°÷¿¡¼­ ÆÐÇÑ ÀüºÀÁØÀº ´Ù½Ã ÅÂÀÎÀ¸·Î ¹°·¯³ª ÀÌÆ² ÈÄÀÎ 11¿ù 27ÀÏ ¸¶Áö¸· ÀüÅõ¸¦ ¹úÀÌ°í ±º´ë¸¦ ÇØ»êÇß´Ù. 

ÀüºÀÁØ°ú ³ó¹Î±ºÀÌ Ä¡¸¥ ¿øÆòÀüÅõ¿Í ÅÂÀÎÀüÅõ´Â µ¿ÇÐ³ó¹ÎÇõ¸í »ç»ó °¡Àå ºñ±ØÀûÀÎ ±â¾ïÀ¸·Î ³²¾ÆÀÖ´Ù. ¿øÆò ±¸¹Ì¶õÀÇ »êÀ§¿¡¼­ ÁøÀ» Ä¡°í ¹ã»õ °ü±º°ú ÀÏº»±ºÀ» ±â´Ù¸®´ø ³ó¹Î±ºÀº ´©±¸¿´À»±î. ±×µéÀº ±×¶§ ¾î¶² ½ÉÁ¤À¸·Î ±× ÀüÅõ¸¦ Ä¡·¯³ÂÀ»±î. ¾Æ¸¶µµ ¿øÆò ±¸¹Ì¶õ ÀüÅõ¿¡ ÀÓÇß´ø ³ó¹Î±ºµéÀº ±× ´©±¸µµ ÀÌ ÀüÀïÀÌ ½Â¸®·Î ³¡³ª¸®¶ó°í »ý°¢ÇÏÁö ¾Ê¾ÒÀ» °ÍÀÌ´Ù. ÀÌ¹Ì °øÁÖ ¿ì±ÝÄ¡¿¡¼­ °ü±º°ú ÀÏº»±ºÀÇ ¸·°­ÇÑ È­·ÂÀ» ½Ç°¨Çß°í °ÅµìµÇ´Â ÆÐÀüÀ» °ÞÀ¸¸é¼­ ±×µéÀÇ ¸ñ¼ûÀ» º¸ÀüÇÒ °¡´É¼ºÀº °ÅÀÇ ¾ø´Ù´Â »ç½Çµµ ³Ê¹«µµ Àß ¾Ë°í ÀÖ¾úÀ» °ÍÀÌ´Ù. 

±×·³¿¡µµ, µ¿ÇÐ³ó¹ÎÇõ¸íÀÇ ³ó¹Î±ºµéÀº ¿øÆò°ú ÅÂÀÎ¿¡¼­ ¿ë¸ÍÇÏ°Ô ½Î¿ü°í Á×¾î°¬´Ù. ¿øÆò ±¸¹Ì¶õ¿¡¼­ Á×¾î°£ ³ó¹Î±ºÀº °ü±ºÃø ±â·Ï¸¸À¸·Îµµ 37¸íÀÌ¾ú´Ù. ¿øÆò ±¸¹Ì¶õ¿¡´Â Áö±Ýµµ ±× ´ç½Ã ÀüÅõ¿¡¼­ Á×¾î°£ ³ó¹Î±ºµéÀÇ À¯°ñÀÌ °÷°÷¿¡ ¹¯Çô ÀÖ´Ù. µ¿ÇÐ³ó¹ÎÇõ¸í 2ÁÖ°©À» ¸ÂÀº Áö±Ý ±×°÷Àº 120³âÀü ±× ¸ð½À ±×´ë·Î ¹æÄ¡µÇ¾î ÀÖ´Ù. ´Ù¸¸, ÀÛÀº Ç¥ÁöÆÇ ÇÏ³ª°¡ °Ü¿ì ¼­ ÀÖÀ» »ÓÀÌ´Ù. ¿ì¸®°¡ µ¿ÇÐ³ó¹ÎÇõ¸íÀ¸·ÎºÎÅÍ ¹è¿ì°í, ±× ¿ª»ç·ÎºÎÅÍ ºúÀ» Áö°í ÀÖ´Ù¸é ¸¶¶¥È÷ ¿øÆò ±¸¹Ì¶õ ÇöÀåÀº Á» ´õ ºÐ¸íÇÏ°Ô ±â³äµÇ¾î¾ß ÇÑ´Ù. »ìÀ» ¿¡´Â ÃßÀ§¸¦ °ßµð¸ç »ê À§¿¡¼­ ¸¶Áö¸·ÀÌ µÉÁöµµ ¸ð¸£´Â ÀüÅõ¸¦ ±â´Ù¸° ³ó¹Î±ºµéÀÇ °Ý·ÄÇÑ ½ÉÁ¤À» ÇÑ ¹ø¸¸ÀÌ¶óµµ µ¹¾Æº»´Ù¸é ¿ì¸®´Â ÀÌ°÷À» ±×´ë·Î µÎ¾î¼­´Â ¾È µÈ´Ù. 

Âü´ãÇÏ°Ô °©¿À³âÀÇ º½³¯ÀÌ °¡°í ÀÖ´Ù. ÀÜÀÎÇÑ 4¿ùÀÌ¾ú°í ±× °íÅëÀº Áö±Ýµµ °è¼ÓµÇ°í ÀÖ´Ù. ¿ì¸®¿¡°Ô °©¿À³âÀÌ »õ»ï½º·¯¿ü´ø ±î´ßÀº ¿ÃÇØ°¡ µ¿ÇÐ³ó¹ÎÇõ¸í 2ÁÖ°©ÀÌ µÇ´Â ÇØÀÌ±â ¶§¹®ÀÌ¾ú´Ù. 120³âÀü ¿ì¸®ÀÇ ¼±Á¶µéÀÌ ¹«´ÉÇÏ°í ºÎÆÐÇÑ Á¤±Ç¿¡ ¸Â¼­ ÀÏ¾î¼¹°í, ±× ±âÄ¡´Â ´Ü¼øÈ÷ ¹ÝÁ¤ºÎ¸¦ ³Ñ¾î ¹ÝºÀ°Ç°ú ¹Ý¿Ü¼¼ÀÇ ±¹°¡Àû, ¹ÎÁ·Àû °úÁ¦·Î ÀÌ¾îÁ³´Ù. ¼¼¿ùÈ£ Âü»ç¸¦ ºúÀº Á¤°æÀ¯ÂøÀÇ ºÎÆÐ¿Í »ç°í¿¡ ´ëÀÀÇÏ´Â ±Ç·ÂÀÇ ¹«´ÉÇÔÀÌ¶õ 120³âÀÇ ½Ã°£À» ³Ñ¾î Áö±Ýµµ ²öÁú±â°Ô ¹Ýº¹µÇ°í, ±× Èñ»ý°ú °íÅëÀº ±×´ë·Î ¹ÎÁßµéÀÇ ¸òÀ¸·Î ³²°ÜÁ®ÀÖ´Ù. 

¿ª»ç´Â ±×·¡¼­ ¼ÒÁßÇÏ°í ±ÍÇÏ°Ô ´Ù·ç¾îÁ®¾ß ÇÑ´Ù. 120³âÀü ¼ö¸¹Àº ¹ÎÁßµéÀÌ ºÎÆÐÇÑ Á¤ºÎ¿Í ½Î¿ì°í ¿Ü¼¼¿¡ ÀúÇ×ÇÏ¸é¼­ ÀÌ¸§µµ ³²±âÁö ¸øÇÏ°í Á×¾î°¬À» ¶§ ±× ¿ª»ç·ÎºÎÅÍ ¿ì¸®´Â ÈÎ¾À ´õ ¸¹Àº °ÍÀ» ¹è¿ü¾î¾ß Çß´Ù. ÇÑ »ç°ÇÀ» È¸»óÇÏ°í ±â³äÇÏ´Â °ÍÀº ´Ü¼øÈ÷ ÀÇ·Ê°¡ ¾Æ´Ï´Ù. ±× »ç°ÇÀ» ÅëÇØ ¿À´Ã ¿ì¸®°¡ ¾ò¾î¾ß ÇÒ ±³ÈÆÀ» µÇÃ£°í ¿ì¸®°¡ °¡´Â ±æÀÌ ¿ÇÀº°¡¸¦ ´õµë¾î º¸´Â °ÍÀÌ ±× ÁøÁ¤ÇÑ ÀÇ¹Ì´Ù. ±×·¡¼­ ±â³ä»ç¾÷Àº ¿ì¸®ÀÇ ±â¾ïÀ» ²÷ÀÓ¾øÀÌ µÇ»õ±â´Â ±â¾ïÅõÀïÀÇ ÇöÀåÀÌ´Ù. ¿øÆòÀÇ ±¸¹Ì¶õÀº ¿ì¸®¿¡°Ô µ¿ÇÐ³ó¹ÎÇõ¸íÀÇ °¡Àå ÀýÀýÇÑ ¼ø°£À» ±â¾ïÇÏ°Ô ÇØÁÖ´Â Àå¼Ò¿©¾ß ÇÑ´Ù. ¼¼¿ùÈ£ Âü»ç¸¦ ¿ì¸®°¡ ¿µ¿øÈ÷ ÀØÁö ¸»¾Æ¾ß ÇÏ´Â ÀÌÀ¯¿Í °°Àº °ÍÀÌ´Ù.

30~~~¼Û¹ÎÁ¾

ÁË¼ÛÇÕ´Ï´Ù. Àú´Â ³ë¶õ ¸®º» º°·Î ÁÁ¾ÆÇÏÁö ¾Ê½À´Ï´Ù. ³ë¶õ ¸®º» ´Ù½Å ºÐµéÀÇ »ý°¢ ÃæºÐÈ÷ Á¸ÁßÇÏ°í ¼ø¼öÇÏ¸é¼­µµ ¾Æ¸§´ä½À´Ï´Ù. ±×³É Á¦ °³ÀÎ ÃëÇâÀÌ¶ó°í »ý°¢ÇØÁÖ¼ÌÀ¸¸é ÁÁ°Ú½À´Ï´Ù.

ÁÖº¯ºÐµé ¾Æ½Ã´Ù½ÃÇÇ Àú´Â ´Ã "So what?" ÀÌ´Ï±ñ¿ä~ ±×·¸°Ô »ý°Ü ¸ÔÀº ³ÃÁ¤ÇÏ¸é¼­µµ ¾ÆµÐÇÑ »ç¶÷ÀÔ´Ï´Ù.

»ó´çÇÑ ±â°£ µ¿¾È ¼¼¿ùÈ£ ¾ÆÀÌµé¿¡°Ô ¿µ¹® ¸ð¸¦ ¹Ì¾ÈÇÔ ¶§¹®¿¡ ½½ÇÄ ¼Ó¿¡ ÀÖ¾ú°í Á¦ ¾È¿¡ ´äÀ» Ã£Áö ¸øÇØ Çì¸Ì½À´Ï´Ù. °øÈ² »óÅÂ¿´½À´Ï´Ù.

 ¾î´À ³¯ ³²»êÀ» °È´Ù º¹ÀâÇÑ »ý°¢¿¡ ¸Ó¸®°¡ Âü ¾îÁú¾îÁú ÇÏ´õ±º¿ä. ³²»ê¿¡¼­ ³»·Á¿À´Ù È¸»ç ¹Ù·Î ÄÚ¾Õ ²É¹ç¿¡ ¼Ò½Ç Àû ÁÁ¾ÆÇß´ø ½Ã ÇÑ±¸Àý ÀÖ¾ú½À´Ï´Ù. ±×¸®°í È°Â¦ ¿ô¾úÁö¿ä.

Àú´Â Âü ¿ìµÐÇÑ »ç¶÷ °°½À´Ï´Ù. Á¦ ´äÀº Á¦ ¾È¿¡ ÀÖ¾ú½À´Ï´Ù.
 Æò»ý ¸¶ÁÖÃÄ º¸Áöµµ ¸øÇÑ ¼¼¿ùÈ£ ¾ÆÀÌµé¿¡°Ô Á¦°¡ ÇÑ¸¶µð ÇØÁÖ°í ½ÍÀº ¸»Àº
 ÀÌ ÈçÇÏµð ÈçÇÑ~ ±× ´©±¸¶óµµ ÇÑ¹øÂëÀº ÀÐ¾úÀ» ¹ýÇÑ ²É¹ç¿¡¼­ º» ÀÌ ½Ã ÇÑ±¸Àý·Î ³²±é´Ï´Ù.

---------------------------------------------------------------

Á×´Â ³¯±îÁö ÇÏ´ÃÀ» ¿ì·¯·¯
 ÇÑ Á¡ ºÎ²ô·³ÀÌ ¾ø±â¸¦,
ÀÙ»õ¿¡ ÀÌ´Â ¹Ù¶÷¿¡µµ
 ³ª´Â ±«·Î¿öÇß´Ù.
º°À» ³ë·¡ÇÏ´Â ¸¶À½À¸·Î
 ¸ðµç Á×¾î °¡´Â °ÍÀ» »ç¶ûÇØ¾ßÁö.
±×¸®°í ³ªÇÑÅ× ÁÖ¾îÁø ±æÀ»
 °É¾î°¡¾ß°Ú´Ù.

¿À´Ã ¹ã¿¡µµ º°ÀÌ ¹Ù¶÷¿¡ ½ºÄ¡¿î´Ù.

31~~~¾È»ó¼·

¿©·¯ºÐ
 È°±âÂù ÇÏ·ç º¸³»°í °è½Ê´Ï±î?^^

°æ»óºÏµµ ¼±°Å°ü¸®À§¿øÈ¸°¡ ÁØºñÇÑ ¡®Á¤Ã¥¼±°Å ½ÇÃµ Çù¾à½Ä¡¯¿¡ Âü¼®ÇÏ¿´½À´Ï´Ù.
 ¡°¼¼¿ùÈ£ Ä§¸ô¡± Âü»ç´Â ºÎÁ¶¸®¿Í ³°Àº °üÇàÀÇ Áö¼ÓÀÌ ºúÀº ÇÊ¿¬Àû »ç°ÇÀÌ¾ú½À´Ï´Ù.
ÀÌ»Û ¿ì¸® ¾ÆÀÌµéÀÌ Áñ°Ì°Ô ¿ôÀ¸¸ç ¶°³­ ¼öÇÐ¿©ÇàÀÌ ´Ù½Ã´Â µ¹¾Æ¿ÀÁö ¸øÇÏ´Â ¸¶Áö¸· ±æÀÌ µÇ¾ú½À´Ï´Ù. 
¾ÆÁ÷µµ ±× ½½ÇÄÀÇ Ãæ°ÝÀÌ °¡½¿À» ¹Ì¾îÁö°Ô ÇÕ´Ï´Ù. 

Àú´Â 'º¯È­¿Í Çõ½Å'¿¡ ÁßÁ¡À» µÐ ÀþÀº Á¤Ã¥À» ÆîÄ¡°íÀÚ °æ»óºÏµµ±³À°°¨ ÈÄº¸·Î Ãâ¸¶ÇÏ¿´½À´Ï´Ù.
ÀÌ¹ø 6.4 °æ»óºÏµµ±³À°°¨ ¼±°Å´Â ±ÝÀü¼±°Å, Èæ»ö¼±ÀüÀÌ ¾Æ´Ï¶ó Á¤Ã¥°ú °ø¾àÀÌ Áß½ÉÀÌ µÈ ÀÎ¹°°ú Á¤Ã¥ÀÇ ¼±°Å°¡ µÇ¾î¾ß ÇÕ´Ï´Ù. 

°æºÏÀº ¿Õµû, ÇÐ±³Æø·Â, Ã»¼Ò³â ¹®Á¦·Î ÀÎÇØ ¸Å³â ÇÐ¾÷À» Áß´ÜÇÏ´Â ÇÐ»ýÀÌ 2Ãµ 6¹é¿©¸íÀÌ¶ó´Â ¹ßÇ¥°¡ ÀÖ°í ÀÚ»ìÀ²µµ ³ô½À´Ï´Ù. 
ÀÌÁ¦ ³°Àº °üÇàÀÇ ±¸ÅÂÀÇ¿¬ÇÑ ±³À°ÀÌ ¾Æ´Ï¶ó ¿ì¸® ¾ÆÀÌµéÀÇ ¾ÈÀüÀÌ ÃÖ¿ì¼±ÀÌ µÇ°í, ¾ÆÀÌµéÀÌ ¾È½ÉÇÏ°í Áñ°Ì°Ô °øºÎ Àß ÇÏµµ·Ï ÇÏ´Â ÇÐ±³, ¾ÆÀÌµéÀÌ Çàº¹ÇØÁö´Â ÇÐ±³·Î °æºÏÀÇ ±³À°À» »õ·Ó°Ô ¼¼¿ì°Ú½À´Ï´Ù.

¾à¼Óµå¸³´Ï´Ù!
Àú ¾È»ó¼· °æ»óºÏµµ±³À°°¨ (¿¹ºñ)ÈÄº¸´Â ±ú²ýÇÏ°í °ø¸íÁ¤´ëÇÑ Á¤Ã¥¼±°Å·Î ÇÐ»ý, ÇÐºÎ¸ð´Ô, ¼±»ý´Ô ±×¸®°í °æ»óºÏµµ µµ¹Î ¸ðµÎ°¡ Çàº¹ÇÒ ¼ö ÀÖ´Â 'º¯È­¿Í Çõ½ÅÀÇ ÀþÀº ±³À°'À» ¸¸µé°Ú½À´Ï´Ù. 

°¨»çÇÕ´Ï´Ù!!!

32~~~±è¼ºÀÏ

<¹ö½º44>´Â 2001³â¿¡ Áß±¹¿¡¼­ ½ÇÈ­¸¦ ¹ÙÅÁÀ¸·Î¸¸µé¾îÁø 11ºÐ Â¥¸® ´ÜÆí ¿µÈ­´Ù.

2001³â Á¦58È¸ º£´Ï½º¿µÈ­Á¦ ½É»çÀ§¿ø´ë»óÀ» ºñ·ÔÇØ ±¹Á¦¿µÈ­Á¦¿¡¼­ ¸¹Àº »óÀ» ¹Þ¾Ò´ø ÀÛÇ°À¸·Î µ¥ÀÌ¾á ¾û(çêÞÂúç) °¨µ¶À» ±¹Á¦Àû ½ºÅ¸ ¹Ý¿­¿¡ ¿Ã·Á ³õ¾ÒÀ¸¸ç ºÎ»ê±¹Á¦¿µÈ­Á¦ µîÀ» ÅëÇØ ÇÑ±¹¿¡µµ ¼Ò°³µÈ ¹Ù ÀÖ´Ù. 

ÀÌ ¿µÈ­ÀÇ ³»¿ëÀÌ ÃÖ±Ù ¼¼¿ùÈ£¿Í °ü·ÃÇÏ¿© <¾î´À ¹ö½º±â»ç ÀÌ¾ß±â>¶ó´Â Á¦¸ñÀ¸·Î ÀÎÅÍ³Ý°ú »çÈ¸°ü °è¸Á¼­ºñ½º(SNS)¸¦ ÅëÇØ ±Þ¼ÓÈ÷ È®»êµÇ°í ÀÖ´Ù. 

<ÁÙ°Å¸®>

ÇÑÀûÇÑ ½Ã°ñ¿¡¼­ ÇÑ ³²¼ºÀÌ µÎ½Ã°£ÀÇ ±â´Ù¸² ³¡¿¡ 44¹ø ¹ö½º¿¡ ¿À¸£°Ô µÈ´Ù. ¹ö½º¸¦ Å¸±â±îÁö 2½Ã°£ÀÌ °É·È´Ù¸ç ¿ôÀ¸¸ç ÀÎ»ç¸¦ °Ç³»´Â ³²¼º. »ó´çÈ÷ ±Í¿©¿î ¹Ì¸ðÀÇ ¿©¼º ¹ö½º ¿îÀü¼ö¿¡°Ô "´ã¹è Æìµµ µÇ³Ä"´Â Áú¹®°ú ÇÔ²² ÀÌ·± Àú·± ¸»À» °Ç³½´Ù. ±×·± ±×¿¡°Ô ±×³à´Â "ÀÚ¸®¿¡ °¡ ¾ÉÀ¸¶ó"°í ´ÜÈ£ÇÏ°Ô ¸»À» °Ç³½´Ù.

¹ö½º´Â ´Ù½Ã ¸ØÃß°í ÀÌ¹ø¿¡´Â µÎ ¸íÀÇ ³²¼ºÀÌ ¹ö½º¿¡ ¿À¸¥´Ù. ±×·¯³ª ÀÌ µÑÀº °­µµ·Î ½Â°´µé·ÎºÎÅÍ ±ÝÇ°À» °¥ÃëÇÑ´Ù. ¹«·ÂÇÑ ½Â°´µéÀº ¼ø¼øÈ÷ °­µµµé¿¡°Ô µ·À» ³»³õÀ» ¼ö¹Û¿¡ ¾ø¾ú°í, °­µµµéÀº ±ÝÇ°À¸·Î ¸¸Á·Ä¡ ¸øÇÏ°í ¹ö½º ¿îÀü»çÀÎ ¿©ÀÚ ÁÖÀÎ°øÀ» ¹ÛÀ¸·Î ²ø°í ³ª°¡ °­°£ÇÑ´Ù.

¿ïºÎÂ¢´Â ±×³à¸¦ ¹ö½º Ã¢°¡ ³Ê¸Ó·Î ¹Ù¶ó¸¸ º¸´Â ½Â°´µéÀº ³Ê¹«³ª ¹«±â·ÂÇÏ´Ù. 20¸í ³²ÁþÇÑ ±×µé ¸ðµÎ ±×³àÀÇ ÀÏÀ» ³ª¸ô¶ó¶ó ÇÏ°í ÀÖÀ» ¶§ ³²ÀÚ ÁÖÀÎ°ø È¥ÀÚ ¹ö½º ¹ÛÀ¸·Î ³ª°¡ ±×³à¸¦ ±¸ÇÏ·Á ÇÑ´Ù. ¹ö½º ¾ÈÀÇ ±×µéÀº ¸ðµÎ ±×°¡ ¾î¶»°Ô ÇÏ´ÂÁö º¸±â À§ÇØ Ã¢°¡·Î ¸ô·Á¸¸ µé»Ó ¹ö½º ¹ÛÀ¸·Î ³ª¿Í µµ¿ì·Á´Â ¸¶À½Àº ¾ø´Ù.

¿îÀü¼ö¸¦ µ½±â À§ÇØ ¹ö½º ¹ÛÀ¸·Î ¶ÙÃÄ ³ª°¬´ø ³²ÀÚ´Â °á±¹ ´Ù¸®¿¡ Ä®À» ¸Â°í ¾²·¯Á³°í °á±¹ ±×³à´Â °­µµµé¿¡°Ô ¹üÇØÁø ÈÄ ¾µ¾µÈ÷ ¹ö½º·Î µ¹¾Æ¿Í ½Â°´µéÀ» °æ¸êÀÇ ´«À¸·Î ÃÄ´Ùº»´Ù.

¹ö½º ¾È¿¡¼­ ±× ¸¸ÇàÀ» ÁöÄÑ¸¸ º» ½Â°´µéÀº ±×³à¸¦ ¸Ó¾³ÇÏ´Ï ÃÄ´Ù¸¸ º¼ »Ó.

±× ¶§ ºÎ»óÀ» ´çÇÑ ³²ÀÚÁÖÀÎ°øÀÌ ±¸ÇØÁÖÁö ¸øÇØ ¹Ì¾ÈÇÏ´Ù¸ç ¹ö½º¿¡ ¿À¸£·Á ÇÏÀÚ ¿îÀü¼ö´Â ¹ö½º ¹®À» ´Ý¾Æ °É°í Ã¢¹® ¹ÛÀ¸·Î ³²ÀÚÀÇ ÁüÀ» ´øÁ® ¹ö¸°´Ù.
È²´çÇØ ÇÏ´Â ÇÏ´Â ³²ÀÚ´Â "³ª È¥ÀÚ ´ç½ÅÀ» ±¸ÇÏ·Á Çß´Âµ¥, ³ª¿¡°Ô ¿Ö ÀÌ·¯³Ä"°í ¹¯Áö¸¸ ¹ö½º´Â ±×´ë·Î ¶°³ª ¹ö¸°´Ù.

È¦·Î ³²Àº ³²ÀÚ´Â ´ÙÄ£ ¸öÀ» ÀÌ²ø°í ¾î·Æ°Ô ´Ù¸¥ Â÷¿¡ Æí½ÂÇÏ°Ô µÈ´Ù. 
¾ó¸¶ ÈÄ ±×´Â ÂüÈ¤ÇÑ ±³Åë»ç°í ÇöÀåÀ» ¸ñ°Ý ÇÑ´Ù. ¹Ù·Î ±×°¡ ÅÀ´ø 44¹ø ½Ã¿Ü¹ö½º°¡ Àýº® ¾Æ·¡·Î Ãß¶ôÇÑ °ÍÀÌ´Ù

°æÂûÀº Å¾½ÂÀÚ Àü¿øÀÌ »ç¸ÁÇß´Ù°í ÀüÇÑ´Ù. ¿©¼º ¿îÀü»ç°¡ ±×¸¸ ³»·Á³õ°í ¸ðµÎ Àú½ÂÀ¸·Î µ¥·Á°£ ¼ÀÀÌ´Ù.

¸ðµÎµé ¹æ°üÇÒ ¶§ ÀÚ½ÅÀ» µµ¿ì·Á Çß´ø ±×³²ÀÚ¿¡°Ô ¹ö½º±â»ç´Â ÀºÇý¸¦ °±Àº °ÍÀÌ´Ù.
 ~~~~~~~~~~~~~~~

Ä§¹¬!
¹æ°ü!
¹«°ü½É!

ºÒÀÇ¸¦ º¸°íµµ ¹«Ã¥ÀÓÇÑ ¸ð½ÀÀ¸·Î ¹æ°üÇÑ
 ¹ö½º ¾È ½Â°´µéÀÇ ¸ð½ÀÀÌ ¼¼¿ùÈ£ Âü»ç¸¦
 ´ëÃ³ÇÏ´Â ¹«´É·ÂÇÑ Á¤ºÎ¿Í ¾Ö½á Çö½ÇÀ» ºÎÁ¤ÇÏ·Á´Â ÀÌµéÀÇ ¸ð½À°ú ¿À¹ö·¦µÇ¾î
 »õ»ï ´Ù½Ã ÀÌ ¿µÈ­°¡ ÁÖ¸ñ ¹Þ°í ÀÖ´Ù.

¸ðµÎ°¡ ¹æ°üÇÒ ¶§
 ¸ðµÎ´Â Ä§¹¬ÀÇ »ìÀÎÀÚÀÌ¸ç °ø¹üÀÌ´Ù.

³ª¸¸ ¾Æ´Ï¸é µÈ´Ù´Â »ý°¢
 ¾Æ¹«µµ ³ª¼­Áö ¾Ê´Â´Ù¸é °á±¹ ¸ðµÎ°¡ ºñ±ØÀ» ¸Â°Ô µÈ´Ù.

³ª´Â ¹ö½º ¾È ½Â°´ÀÎ°¡?

ÀÌ ¿µÈ­¸¦ º¸¸é¼­ µÎ°¡Áö°¡ ¶°¿À¸¥´Ù

ÇÏ³ª´Â ¼º¼­¿¡ ³ª¿À´Â <ÂøÇÑ »ç¸¶¸®¾ÆÀÎ>ÀÇ ÀÌ¾ß±â

´Ù¸¥ ÇÏ³ª´Â °í ±è´ëÁß ´ëÅë·É²²¼­ ³²±â½Å ¸»¾¸
¡°¹ÎÁÖÁÖÀÇ´Â ½Î¿ì´Â ÀÚ, ÁöÅ°´Â ÀÚÀÇ °ÍÀÌ´Ù. ½Î¿ìÁöµµ ¾Ê°í ÁöÅ°Áöµµ ¾Ê°í ÇÏ´Ã¿¡¼­ °¨ÀÌ ¶³¾îÁö±æ ±â´Ù·Á¼± ¾ÈµÈ´Ù. ¹ÎÁÖÁÖÀÇ¸¦ ÁöÅ°±â À§ÇØ ¿ì¸® °¢ÀÚ°¡ ÇØ¾ß ÇÒ ÀÏÀÌ ÇÏ·Á°í ÇÏ¸é ³Ê¹« ¸¹´Ù. ÇÏ´Ù¸øÇØ ´ãº­¶ôÀ» ÃÄ´Ùº¸°í ¿åÀ» ÇÒ ¼öµµ ÀÖ´Ù!¡± 

¿µÈ­ <¹ö½º44>11ºÐ

33~~~¹ÎÁßÀÇ¼Ò¸®

¼¼¿ùÈ£ Ä§¸ô »ç°í ´Ü¿ø°í Èñ»ýÀÚ À¯°¡Á·µéÀÌ ¾È»ê È­¶ûÀ¯¿øÁö Á¤ºÎ ÇÕµ¿ºÐÇâ¼Ò ¾Õ¿¡¼­ ºÐÇâ¼Ò¸¦ Ã£Àº Ãß¸ð°´µé¿¡°Ô 'ÀúÈñ ¾ÆÀÌ¸¦ º¸·¯ ¿©±â±îÁö ¿ÍÁÖ¼Å¼­ °¨»çÇÕ´Ï´Ù'¶ó´Â È£¼Ò¹®À» ¹èÆ÷Çß´Ù. 

´ÙÀ½Àº È£¼Ò¹® Àü¹®ÀÌ´Ù.

ÀúÈñ´Â ÀÌ¹ø ¼¼¿ùÈ£ Ä§¸ô »ç°í·Î ¾ÆÀÌ¸¦ ÀÒÀº À¯°¡Á·ÀÔ´Ï´Ù.

 ÀúÈñ´Â ±×³ª¸¶ ¾ÆÀÌÀÇ ½Ã½ÅÀÌ¶óµµ ¾È¾Æº¸°í º¸³ÂÁö¸¸ ¾ÆÁ÷µµ ¾ÆÀÌ¸¦ ¸¸³ª°Ô ÇØ´Þ¶ó°í ºñÅëÇÑ ¿ïÀ½À¸·Î Áøµµ¿¡¼­ ±â´Ù¸®´Â ºÐµéÀ» À§ÇØ ¸ÕÀú ±âµµ ºÎÅ¹µå¸³´Ï´Ù.

¶ÇÇÑ ÇÔ²² Èñ»ý´çÇÑ ½Â¹«¿øµé°ú ±³»çµé, ¾Æ¸£¹ÙÀÌÆ®»ý, ÀÏ¹ÝÀÎ ½Â°´µé¿¡°Ôµµ Á¶ÀÇ¸¦ Ç¥ÇÏ¸ç ÀúÈñÀÇ ¾ÖÀýÇÑ ¸¶À½ÀÌ Àü´ÞµÇ±â¸¦ ¹Ù¶ø´Ï´Ù.

»ç°í·Î ¾ÆÀÌ¸¦ ÀÒ°í °æÈ²ÀÌ ¾ø´Â Áß¿¡ Àü±¹¹Î Àå·ÊÃàÁ¦Ã³·³ Àü±¹ ºÐÇâ¼Ò ¼³Ä¡¿¡ ÀÌ·±Àú·± ÇÞºû ´ë¾ÈÀ» ³»³õ°í »ý»öÀ» ³»´Â »ç°í´ëÃ¥º»ºÎ ¹× °üÇÒÁ¤ºÎµéÀÇ ÇàÅÂ¿¡ ¾öÃ»³­ »ç±â±ØÀ» º¸´Â °Í °°¾Æ ÀÚ½Ä ÀÒÀº ½½ÇÄ¸¸À» ³ª´­ ¼ö ÀÖ´Â Ã³Áö°¡ ¸øµË´Ï´Ù.

»ç°í Ã¹³¯ºÎÅÍ ±¸Á¶ÇÒ ¼ö ÀÖÀ½¿¡µµ ¾ÈÇÏ°í, È¸ÀÇ¸¸ ÇÏ°í ºê¸®ÇÎ¸¸ ÇÏ°í »çÁø¸¸ Âï¾î´ë´Â ÀÌ Á¤ºÎ¸¦ ÀúÈñ´Â ¹Ï°í ±â´Ù·È½À´Ï´Ù.

´ç½ÃÀÇ ¾ð·ÐÀº ÃÖ¼±ÀÇ ±¸Á¶¶ó°í Çß½À´Ï´Ù.

ÇöÀå¿¡ ÀúÈñ ºÎ¸ðµéÀÌ µÎ ´« ¶ß°í º¸°í ÀÖ¾úÁö¸¸ ¾Æ¹«°Íµµ ¾ÈÇß½À´Ï´Ù. ³» °¡Á·À» À§ÇØ ÀÏÇÏ·¯ ³ª°¡°í ²¿¹Ú²¿¹Ú ¼¼±Ý ³»°í Á¤ºÎ¸¦ ¹Ï°í ÀÖ´ø ÀúÈñ´Â ¹«·ÂÇÑ ¼­¹ÎÀÔ´Ï´Ù.

ÀÚ½ÄÀ» ÀÒÀº ¾öÃ»³­ ½½ÇÄ°ú Èñ»ýÀ» ¾È°ÜÁÖ°í Á¹Áö¿¡ À¯Á·ÀÌ µÈ ÀúÈñµé¿¡°Ô ½É¸®Áö¿øÀÌ´Ï, »ýÈ°¾ÈÁ¤´ëÃ¥ÀÌ´Ï ¾ð·Ð¿¡ À¯Æ÷ÇÏ°í ±¹¹ÎµéÀÇ ¸¶À½À» ÀâÀ¸·Á´Â ÀÌµéÀº ³ª¸ÓÁö ¾ÖµéÀ» ¼ö½ÀÇÏ´Â °ÍÀº µÞÀüÀÌ µÇ¾î¹ö·È³×¿ä.

¾ÆÁ÷ ¸øÃ£Àº ½Ã½Åµµ ÀÖ´Âµ¥ ¡¦

¿ÀÈ÷·Á À¯Á·³¢¸® À§·ÎÇÏ¸ç, Áø½Ç¿Ö°î¿¡ ºÐ³ëÇÏ´Â ±¹¹Îµé°ú ÀÚ¿øºÀ»çÀÚµé¿¡°Ô ¹Ì¾ÈÇÏ°Ô ÇÕ´Ï´Ù.

µ¿¿µ»ó ¼ÓÀÇ ³» ÃµÁøÇÑ ¾ÆÀÌµé

¡°¾ö¸¶¾Æºü »ç¶ûÇØ¿ä. ³» µ¿»ý ¾î¶±ÇÏÁö?¡±

¡°¾ß~Çï¸®ÄßÅÍ º¸ÀÎ´Ù¡±

°¡¸¸ÀÖÀ¸¶ó´Â ¹æ¼Û¿¡ ÃµÁøÇÏ°Ô ¡°³×¡±¶ó°í ´ë´äÇÏ¸ç ¿ÀÈ÷·Á ¼±»ý´ÔÀ» °ÆÁ¤Çß´ø ³» »õ³¢µé!

ÀúÈñ´Â µ¿¿µ»óÀ» º¸¸ç ÇÇ°¡ °Å²Ù·Î ¼Ú´Â °íÅëÀ» ´À²¼½À´Ï´Ù.

¾ÆÁ÷µµ ¹Ï¾îÁöÁö ¾Ê½À´Ï´Ù. ¿©·¯ºÐ ÀúÈñ´Â ±Ã±ÝÇÕ´Ï´Ù.

¾ÏÃÊ´Ï ¹¹´Ï ÇÏ´õ´Ï ¼±ÀåÀ» Á¦¹°·Î ³»¼¼¿ì°í, °úÀûÀÌ ¹®Á¦¶ó°í ÇÏ½Ã´Âµ¥ ´ëÃ¼ ¹«¾ù ¶§¹®¿¡ ¾î¸¥µéÀ» ¹Ï°í ±â´Ù¸®´ø ¾ÆÀÌµéÀ» ±¸Á¶ÇÏÁö ¾Ê°í Ä«¸Þ¶ó¸¸ µéÀÌ´ë°í ¾ð·ÐÇÃ·¹ÀÌ¸¸ ÇÏ¼Ì´ÂÁö¡¦

±× ¾ÆÀÌµéÀ» ¹ö·ÁµÎ°í Å»ÃâÇØ¼­ ³ªÅ¸³ªÁö ¾Ê´Â ¼±»ý°ú ±æ ÀÒÀº ÇÐºÎ¸ðµé¿¡°Ô ´ë¾ÈÀÌ³ª À§·ÎÁ¶Â÷ ÇÏÁö ¾Ê´Â ´Ü¿ø°í ±³Á÷¿øµé¡¦

¹æ¼Û¿¡´Â ÇÐ±³ Á¤»óÈ­¸¦ ¾ê±âÇÏ´Âµ¥ ÀúÈñ´Â ¾ÆÄ§¸¶´Ù °Ç°­ÇÏ°Ô µî±³ÇÏ´Â ¾ÆÀÌµéÀ» º¸¸ç ºñÅëÇÏ°í ºÎ·¯¿î ½ÉÁ¤ÀÔ´Ï´Ù.

ÀçÇÐÁßÀÎ ¾ÆÀÌµéµµ ÀúÈñ ¾ÆÀÌµéÀÔ´Ï´Ù. ÀúÈñ´Â ¾ÆÁ÷µµ ÇÐºÎ¸ðÀÔ´Ï´Ù.

±×·¯³ª ÀÚ½ÅÀÇ °íÀ¯¾÷¹«¸¦ ¸Á°¢ÇÏ°í Ã¥ÀÓÈ¸ÇÇ¸¸ ÇÏ´Â ±³Á÷¿øµé¿¡°Ô ³²Àº ¾ÆÀÌµéÀ» ¸Ã°ÜµÎ´Â °Íµµ ¿ë¼­ÇÒ ¼ö´Â ¾ø½À´Ï´Ù.

´ÜÁö Á¦ ¾ÆÀÌµéÀÌ ÇÏ´Ã¿¡¼­³ª¸¶ ´Ù °°ÀÌ È°Â¦ ¿ôÀ» ¼ö ÀÖµµ·Ï »ç°íÁø»ó ±Ô¸íÇØÁÖ¼¼¿ä.

±×·² ¼ö ÀÖµµ·Ï ¿©·¯ºÐµéÀÌ ÈûÀ» ½Ç¾îÁÖ¼¼¿ä. ¹ÏÀ» ¼ö ÀÖ´Â ºÐµéÀÇ Æ¯°ËÀ» ¿ä±¸ÇÕ´Ï´Ù.

ÀúÈñ´Â ½ÃÀ§ÇÏ´Â °ÍÀÌ ¾Æ´Õ´Ï´Ù.

ÀÌ ¶¥ÀÇ ±¹¹ÎÀ¸·Î¼­ ³» »õ³¢¸¦ ÀÒÀº À¯Á·À¸·Î¼­ ´ç¿¬È÷ ¿ä±¸ÇÒ ¼ö ÀÖ´Â ±Ç¸®ÀÔ´Ï´Ù.

¸¶Áö¸·À¸·Î ÀúÈñ ¾ÆÀÌµéÀ» Ã£¾ÆÁÖ¼Å¼­ °¨»çµå¸®¸ç, ¿ì¸® ¾ÆÀÌµéÀÇ ÃµÁøÇÑ ¾ó±¼ ÇÏ³ªÇÏ³ª ²À ±â¾ïÇØ ÁÖ½Ê½Ã¿À.

2014.5.3 ´Ü¿ø°í ¼¼¿ùÈ£ Èñ»ýÀÚ À¯°¡Á· ÀÏµ¿

¡Ü±â»çº¸±â : http://www.vop.co.kr/A00000751110.html
 ¡Ü°øÀ¯ÇÏ±â¡¤ÁÁ¾Æ¿ä¸¦ ´­·¯ ÆäÄ£µé¿¡°Ô ÀüÇØÁÖ¼¼¿ä
¡Ü¹ÎÁßÀÇ¼Ò¸® À¯Æ©ºê : http://goo.gl/9LDRwj
 ¡Ü¹ÎÁßÀÇ¼Ò¸® ¾îÇÃ : http://goo.gl/b3FlEp

34~~~¿À¸¶ÀÌ´º½º
[¿À¸¶ÀÌTV] ¼­¿ï Ã»°è±¤Àå¿¡¼­ ¿­¸®´Â ¼¼¿ùÈ£ Ä§¸ô»ç°í Èñ»ýÀÚ Ãß¸ð¸¦ À§ÇÑ ±¹¹ÎÃÐºÒÁýÈ¸¸¦ »ýÁß°èÇÏ°í ÀÖ½À´Ï´Ù. ¸¹Àº ½ÃÃ» ¹Ù¶ø´Ï´Ù. http://omn.kr/82q0

35~~~Á¤Ã¶½Â

º° ÀÏµµ ¾Æ´Ñµ¥ ±â»ç¿Í »çÁøÀÌ ³ª¿Í¼­ ¹«Ã´ ¾¦½º·´°Ô µÆ½À´Ï´Ù. 

¼¼¿ùÈ£ Èñ»ýÀÚ À¯Á·ºÐµéÀ» À§ÇØ ¾Ö¾²°í ÀÖ´Â º¯È£»çµéÀÌ ¸¹½À´Ï´Ù. ±× ºÐµéÀÇ ¼ö°í¿¡ ºñÇÏ¸é Á¦°¡ ÇÏ´Â ÀÏÀº »ç¼ÒÇÑ °ÍÀÔ´Ï´Ù. 

¿©ÇÏÆ° ¿À´Ã ¸¹Àº ºÐµéÀÌ °Ý·ÁÇØÁÖ¼Ì´Âµ¥ ±íÀÌ °¨»çµå¸³´Ï´Ù.

 ±×¸®°í Àú´Â ÀÌ·¸°Ô ±ÇÀ§ÀûÀÎ ÀÎ»óÀÌ ¾Æ´Õ´Ï´Ù. ^^ 

36~~~

37~~~

38~~~

39~~~

40~~~

41~~~

42~~~

43~~~

44~~~

45~~~

46~~~

47~~~

48~~~

49~~~

50~~~
