# Supplementary material for: Machine Learning-Based Data Mining Method for Sentiment Analysis of the Sewol Ferry Disaster's Effect on Social Stress
Source: Front Psychiatry. 2020 Dec 23;11:505673. doi: 10.3389/fpsyt.2020.505673 (PMC7785789; doi:10.3389/fpsyt.2020.505673)
Supplement: Supplementary file 1 [file Data_Sheet_1.ZIP › facebook/text/3.June.txt]

1~~~´Ü¿ø°í ¾ÆÀÌµé
¼¼¿ùÈ£ Èñ»ýÀÚ ´Ü¿ø°í 2ÇÐ³â3¹Ý °í ±è½Ã¿¬ ¾çÀÇ Ãß¸ð ¿µ»óÀÔ´Ï´Ù.
ÇÔ²² ±â¾ïÇØ ÁÖ½Ã°í ÀØÁö ¸»¾ÆÁÖ¼¼¿ä

2~~~¹Ìµð¾îÀü³²
¼¼¿ùÈ£ Ã¹ ÀçÆÇ

3~~~¿ì¼Û°íµîÇÐ±³
2014³â 4¿ù 16ÀÏ ±×·ÎºÎÅÍ 50ÀÏÀÌ Áö³­ 6¿ù 4ÀÏ ¿À´Ã.
 172¸íÀÇ ±¸Á¶ÀÚ¿Í 288¸íÀÇ »ç¸ÁÀÚ ±×¸®°í 16¸íÀÇ ½ÇÁ¾ÀÚµéÀ» ³ºÀº '¼¼¿ùÈ£ »ç°Ç'
¿ì¼Û°íµîÇÐ±³ ÆäÀÌÁöµµ Â÷µð Âù ¹Ù´Ù ¼Ó¿¡¼­ ¾ÆÁ÷±îÁöµµ ³ª¿ÀÁö ¸øÇÑ 16¸íÀÇ ½ÇÁ¾ÀÚµéÀÌ ÇÏ·ç »¡¸® °¡Á·µéÀÇ, Ä£±¸µéÀÇ °çÀ¸·Î µ¹¾Æ¿À±æ ¹Ù¶ø´Ï´Ù.
 ÀÌ µ¿¿µ»óÀº ¿ì¼Û°íµîÇÐ±³ ¹æ¼ÛºÎ¿¡¼­ ¼¼¿ùÈ£ Èñ»ýÀÚµéÀ» Ãß¸ðÇÏ´Â ¸¶À½À» ´ã¾Æ Á¦ÀÛÇÑ µ¿¿µ»óÀÔ´Ï´Ù. ¿ì¼Û°íµîÇÐ±³ ÇÐ»ýµéÀÇ ¸¶À½ÀÌ ¼¼¿ùÈ£ Èñ»ýÀÚµé¿¡°Ô ´ê±â¸¦.

4~~~°­¼÷Çö
¢¾¼­¿ïÇ³·ù&°¡°îÀü¼ö°ü °³°ü±â³ä ¹× ¼¼¿ùÈ£ Ãß¸ð°ø¿¬

¡Ú°ø¿¬¸í/ Ç³·ù&°¡°î
(¸¶À½ÀÌ Èå¸£°í,¸¶À½ÀÌ ÀÖ³×)
¡Ú°ø¿¬ÀÏ½Ã/2014. 6. 23. ¿ù. 7½Ã °ø¿¬ 
¡Ú°ø¿¬Àå¼Ò/ÀÎ´ö´ëÇÐ±³ ÀººÀÈ¦
(¼­¿ï ³ë¿ø±¸ ¿ù°è¿ª 3¹ø Ãâ±¸ µµº¸10ºÐ°Å¸®/ÁöÇÏÃ¶ 1È£¼±)

¡ÚÀÌ¹ø°ø¿¬Àº ºñÈ¸¿ø ¡¸Àü¼® ÃÊ´ë¡¹ ¹«·á °ø¿¬À¸·Î °ø¿¬ ´çÀÏ ÀÚÀ²ÀûÀÎ ÈÄ¿ø±Ý ¸ð±ÝÀü¾×Àº ¼¼¿ùÈ£ À¯Á·µé²² ±âºÎ±ÝÀ¸·Î Àü´ÞÇÏ°íÀÚ ÇÕ´Ï´Ù

#°ø¿¬³»¿ë

*»çÈ¸.³¶µ¶/¿ø¾Ö¸®(¹®È­±âÈ¹°¡)

1ºÎ ¡¼Ç³·ù, ¸¶À½À» ´Ù½º¸®´Ù¡½
1.Ãµ³â¸¸¼¼_Á¤¾ÇÇÕÁÖ
2.¿©Ã¢°¡°î_Æò·Õ
3.³²Ã¢°¡°î_¾ð¶ô
4.ÇÑ·®¹«
5.´ë±Ý»êÁ¶

2ºÎ ¡¼¹®ÇÐ, ³ë·¡¿Í ¼Ò¸®°¡ µÇ´Ù¡½
6.Æò½ÃÁ¶ ÇÕÃ¢(ÀÎ´ö´ëÇÐ±³ Á¦ÀÚµé)
7.°æÁ¦ Áö¸§½ÃÁ¶_¹Ù¶÷µµ ½¬¿©¸¦ ³Ñ°í
8.ÆÇ¼Ò¸®ÇüÁ¦ÀÇ ´Ü°¡ '»çÃ¶°¡'
9.ÇÑ½ÂÈ£ ¹Ùµð 'Àûº®°¡' Áß ÇÑ´ë¸ñ

3ºÎ ¡¼¼¼¿ùÈ£, Èñ»ýÀÚ¸¦ Ãß¸ðÇÏ¸ç Ç³·ù·Î ÇÏ³ª µÇ´Ù¡½
10.ÇØ±Ý ¼±À²À§ÀÇ ¸Û¼® ±è¹®ÅÂÀÇ Çö´ë¼­¿¹ ½Ã¿¬
(¹Ì¾ÈÇÏ´Ù, ¿¬µÎºû »ý¸íÀÌ¿©)
11.Çö´ëÀ½¾Ç°¡ ±è³²±¹ÀÇ 'Àï'´Ü
 (½Å´ÞÀÚ ½ÃÀÎÀÇ ¼¼¿ùÈ£ Ãß¸ð½Ã) 

È«º¸ ÀÌ»ç_±è±¹±Ç
 ÁøÇà ÃÑ°ý_Ç¥±¤¹è
 ¿µ»ó ÃÔ¿µ_±èÇü´ë 
 ¿¹¼ú °¨µ¶_±è³²±¹

ÁÖÃÖ.ÁÖ°ü_ÇÑ±¹½Ã°¡ÀÎÁ¤°¡ÇùÈ¸
 ±âÈ¹.ÀÇ»ó_ÀüÅë&¹Ì·¡
 ÈÄ¿ø_ÇÑ±¹¹®È­¿¹¼úÀ§¿øÈ¸
 ÀÎ´ö´ëÇÐ±³
 ¹®È­º¹Áö³ª´®Çùµ¿Á¶ÇÕ
 ÇÑ±¹µð¾Æ½ºÆ÷¶ó¹æ¼ÛKDBi

*°¡°îÃµ»ç, °¡°î¼¼»ó

5~~~Á¦Á¾±æÀÇ »ç¶÷Áß½É ¾È»êÆ¯º°½Ã

[³ëÄÆ´º½º] ¹Ú¿µ¼± ¿ø³»´ëÇ¥, ¾È»ê¼­ Á¦Á¾±æ ÈÄº¸ Áö¿ø

Á¤µ¿¿µ, ÃµÁ¤¹è, ³ë¿õ·¡ ÃÑÀå µî ÀÕµû¶ó ¾È»ê ¹æ¹® 

¹Ú¿µ¼± »õÁ¤Ä¡¹ÎÁÖ¿¬ÇÕ ¿ø³»´ëÇ¥°¡ 2ÀÏ Á¦Á¾±æ ¾È»ê½ÃÀå ÈÄº¸ Áö¿øÀ» À§ÇØ ¾È»êÀ» Àü°Ý ¹æ¹®, ÁöÁö¸¦ È£¼ÒÇß´Ù. 

»õÁ¤Ä¡¿¬ÇÕ ÁöµµºÎ´Â ¼¼¿ùÈ£ Âü»ç Áø¿øÁö ¾È»ê¿¡¼­ºÎÅÍ ¹«´ÉÇÏ°í ¹«Ã¥ÀÓÇÑ Á¤ºÎ¸¦ ½ÉÆÇÇØ¾ß ÇÑ´Ù¸ç Á¦Á¾±æ ¾È»ê½ÃÀå ÈÄº¸ Áö¿ø»ç°Ý¿¡ ³ª¼¹´Ù. 

¹Ú¿µ¼± ´ëÇ¥´Â ÀÌ³¯ Á¦Á¾±æ ÈÄº¸¿Í ÇÔ²² »ó·Ï±¸ º»¿Àµ¿ »ó°¡¹ÐÁýÁö¿ªÀ» ¹æ¹®, ½Ã¹Îµé¿¡°Ô Á¦Á¾±æ ÈÄº¸ÀÇ ÁöÁö¸¦ È£¼ÒÇß´Ù. 

¹Ú¿µ¼± ´ëÇ¥´Â ½Ã¹Îµé¿¡°Ô "¼¼¿ùÈ£ÀÇ Á¦´ë·Î µÈ Áø»ó±Ô¸íÀ» À§ÇØ¼± Á¦Á¾±æ ÈÄº¸°¡ ¾È»ê½ÃÀåÀ¸·Î ²À ´ç¼±µÅ¾ß ÇÑ´Ù"¸ç "½Ã¹Î¿©·¯ºÐµé²²¼­ Á¦Á¾±æ ÈÄº¸¸¦ ´ç¼±½ÃÄÑ ´Þ¶ó"°í È£¼ÒÇß´Ù. 

Á¦Á¾±æ ¾È»ê½ÃÀå ÈÄº¸´Â "¹Ú¿µ¼± ´ëÇ¥²²¼­ ¼¼¿ùÈ£ ±¹Á¤°¨»ç¸¦ À§ÇØ °í±ººÐÅõÇÏ°í ÀÖ´Ù"¸ç "»õÁ¤Ä¡¿¬ÇÕÀÇ ¼¼¿ùÈ£Áø»ó±Ô¸íÀ§¿øÀåÀ¸·Î ÀÌ¹ø Áö¹æ¼±°Å¿¡¼­ ²À ´ç¼±µÅ ¼¼¿ùÈ£ÀÇ Ã¥ÀÓÀ» ¹¯°í ½Ã¹ÎµéÀÇ ¾ÆÇÄÀ» Ä¡À¯ÇÏ°Ú´Ù"°í ¸»Çß´Ù. 

Á¦ ÈÄº¸´Â ÀÌ¾î "½Ã¹ÎµéÀÌ ÅõÇ¥¿¡ Âü¿©ÇØ ½ÃÀåÀº ¹°·ÐÀÌ°í µµÀÇ¿ø°ú ½ÃÀÇ¿ø±îÁö ±âÈ£ 2¹ø »õÁ¤Ä¡¹ÎÁÖ¿¬ÇÕ ÈÄº¸µéÀ» ´ç¼±½ÃÄÑ ¹«´ÉÇÑ Á¤ºÎ¿¡ ´ëÇÑ ¾öÁßÇÑ ½ÉÆÇÀ» ÇØ ´Þ¶ó"°í ´çºÎÇß´Ù.

6~~~ÃÖ¿ø¼®
¼¼¿ùÈ£ Âü»ç·Î Èñ»ýµÈ ¾È»ê ´Ü¿ø°í À¯´Ï³ª ±³»ç¿Í ¾ÈÁß±Ù ÇÐ»ýÀÇ ¹ßÀÎÀÌ ¿À´Ã ¿ÀÀü ¾ö¼öµÆ½À´Ï´Ù.

Á¦ÀÚ 19¸íÀ» ±¸ÇÏ°í ¹è¿¡¼­ Å»ÃâÇÏÁö ¸øÇÑ À¯ ±³»ç´Â ¾È»ê °í´ëº´¿ø¿¡¼­ ¹ßÀÎÇØ Ã¹ ºÎÀÓÁö¿´´ø ´Ü¿ø°í °÷°÷À» µ¹¾Æº» µÚ °æ±âµµ È­¼º È¿¿ø³³°ñ°ø¿ø¿¡ ¾ÈÀåµÆ½À´Ï´Ù.
Æò¼Ò ÇÁ·Î¾ß±¸¸¦ ÁÁ¾ÆÇß´ø ¾ÈÁß±Ù ÇÐ»ýµµ ¾È»ê ±ºÀÚÀå·Ê½ÄÀå¿¡¼­ ¹ßÀÎÇØ ÆòÅÃ ¼­È£Ãß¸ð°ø¿ø ³³°ñ´ç¿¡ ¾ÈÀåµÆ½À´Ï´Ù.

7~~~Á¤È£À±

1930³â´ë ½ºÆäÀÎ °ÅÀå ·çÀÌ½º ºÎ´©¿¤ÀÇ È²±Ý½Ã´ëÀÇ ÀÎÆ®·Î¿¡ ¿µ°¨À» ¹Þ¾Æ ¸¸µç
 ´ÙÅ¥¸àÅÍ¸® ÀÛ¾÷ ÀÔ´Ï´Ù. ½Ã°£ ³ª½Ç¶§ °¨»óÇØ ÁÖ½Ã°í ÇÇµå¹é ³²°ÜÁÖ¼¼¿ä.

Áö±Ý ¹®·¡µ¿ µÎµé¿¡¼­´Â ¼¼¿ùÈ£ °ü·ÃÇÑ ½Ã±¹¿¡ ´ëÇÑ ÀÛ°¡µéÀÇ ½Ã¼±°ú »ý°¢À» ´ãÀº ÀÛÇ°µéÀÌ Àü½Ã ÁßÀÔ´Ï´Ù. ¹®·¡µ¿ ¿À½Ã¸é ²À ³î·¯ ¿ÍÁÖ½Ã°í ¼¼¿ùÈ£ °ü·ÃÇØ¼­ Áö¼ÓÀûÀÎ °ü½É°¡Á® ÁÖ½Ã±æ¹Ù¶ø´Ï´Ù. 

 ÀÎ°£´ä°Ô »ìÀÚ´Âµ¥ ¿Ö ±×¸® ¼ºÈ­ÀÎÁö.....
±×·³ ÁÖ¸» Àßº¸³»½Ã°í~~Áñ~~

8~~~¹ÚÁøÇö

'¶ó¿Â ÄýÁî ÄýÅÝ Ã¢´Ü ¿¬ÁÖÈ¸'

¸¶Áö¸· ¾ÞÄÝ °îÀ¸·Î ¼¼¿ùÈ£ Âü»ç Èñ»ýÀÚ¸¦ À§ÇÑ

·¹¹ÌÁ¦¶óºí ost Áß ' Bring him home'À»

 ¿¬ÁÖÇÑ ¿µ»óÀÔ´Ï´Ù.

'¶ó¿Â ÄýÁî ÄýÅÝ'Àº ±âÁ¸ Å¬·¡½ÄÀÌ¶õ Àå¸£¿¡ ±¹ÇÑµÇÁö ¾Ê°í performance ¿ä¼Ò¸¦ °¡¹ÌÇÏ¿© 

Á¶±Ý´õ ´ëÁßµéÀÌ Å¬·¡½ÄÀ» ½±°í Áñ°Ì°Ô µéÀ»¼ö ÀÖµµ·Ï ¿¬ÁÖÇÏ´Â ÆÀÀÔ´Ï´Ù.

9~~~Á¤ÀÍÇö

1ÀÎ ½ÃÀ§ ÁÁÀºµ¥¿ä.
°è¶õ¸¸ ¹ÛÀ¸·Î »©´Þ¶ó °æÂûÀÌ ºÎÅ¹ÇÏ°í¿ä.

°ÅºÎÇÏ´Ï °æÂû 20¿©¸í ÀÌ ¿©±âÀú±â¼­ ³ªÅ¸³ª
 °æ°è¿¡ ³ª¼­³×¿ä.

 °è¶õ ³ëÀÌ·ÎÁ¦¿¡ °É¸° °æÂû.

°ÆÁ¤¸¶¼¼¿ä.
¿ì¸®´Â 
¼¼¿ùÈ£ ÇÐ»ì °øµ¿ ÁÖ¹ü
 »õ´©¸®´ç ÈÄº¸ÀÇ ÆÐÅð¸¦ ¹Ù¶ö »Ó
 °è¶õ ÆøÅº ¾È´øÁú °ÍÀÌ¾î¿ä.

°è¶õ ÇÑÆÇ ¶§¹®¿¡
 ºÒºµ ´õÀ§¿¡ Å¸´Â ¸ñ¸¶¸§À¸·Î 
13½Ã°£ 
 ±×Áß 11½Ã°£Àº ¼­¼­
2½Ã°£Àº ¾É¾Æ¼­
 ½ÃÀ§ ÇØº¸½Ã°Ô³ª.
±× ¸¶À½ÀÌ ¹«¼­¿î°ÅÁö
¼¼¿ùÈ£ ¾È¿¡¼­ ¸¶Áö¸·À¸·Î ºÒ·¶À» ÀÌ¸§ 
" ¾ö¸¶" 
±× ¾ö¸¶ÀÇ ¸¶À½ÀÌ ¹«¼­¿î°Å°ÚÁö

±× ¾È¿¡ ¾²·ÁÁø ±Û ±Í

¹Ú±ÙÇý ÅºÇÙ
 »õ´©¸®´ç ÇØÃ¼

±× ÁÖÀåÀÌ ¹«¼­¿î°Å°ÚÁö.

ÇÏÁö¸¸ ³ÊÈñµéµµ ¼¼¿ùÈ£ ÇÐ»ì °øµ¿ ÁÖ¹üÀÌ ´©±¸¶ó´Â °É Àß ¾Ë°ÚÁö¿ä.

10~~~¼Õ°¡¿µ

<¼¼¿ùÈ£¸¦ ±â¾ïÇÏ´Â ¼­°­´ë ÇÐ»ý.µ¿¹®.Ã»¼Ò³ëµ¿ÀÚ.±¸¼º¿øÀÇ °øµ¿ ¼±¾ð>

¼¼¿ùÈ£ Âü»ç ¼­°­´ë ±¸¼º¿ø ½Ã±¹¼±¾ð - ´Ù°¡¿À´Â 6¿ù 10ÀÏ ¹ÎÁÖÈ­ ¿îµ¿ ±â³äÀÏ¿¡ ºÎÃÄ
 "¿ì¸®´Â ¼¼¿ùÈ£ »ç°í¸¦ °áÄÚ ÀØÁö ¾ÊÀ» °ÍÀÔ´Ï´Ù."

 6¿ù 5ÀÏ 11½Ã ¹Ý 
 ¼­°­´ë Á¤¹®¿¡¼­ 270¸íÀÇ ¸ñ¼Ò¸®°¡ ´ã±ä ½Ã±¹ ¼±¾ðÀ» ¹ßÇ¥ÇÏ¿´½À´Ï´Ù. 

ÂïÀº »ç¶÷ : ±èÀÌÀç
 ±âÀÚÈ¸°ß »çÈ¸ : ±èÀ±¿µ
 Âü°¡ÀÚ : ÀÌ°¡Çö Shina Kim Á¶ÇöÃ¶ ¾È¼ºÁØ In-seong Hwang In-Gun Lee ÀÌ°æÇÏ Á¤À¯Èñ ±èÆò°­, ¸ð¸£´Â ºÐ ÇÑ ºÐ^_¤Ì
 ±×¸®°í ÀÏÀÏÀÌ ´ãÀ» ¼ø ¾øÁö¸¸, ¿¬¸íÀ¸·Î ÇÔ²² ÇÏ½Å <290¸íÀÇ ¼±¾ðÀÚµé, ´Ù¼¸ ´ÜÃ¼µé>(6¿ù6ÀÏ 00:00½Ã ±âÁØ) 

--
º¸°ü¿ëÀ¸·Î ¿Ã¸²´Ù.

11~~~°­¼÷Çö
Ãµ³âÀ» ÀÌ¾î¿Â'Ç³·ù'¹®È­·Î ¿ì¸® ¹ÎÁ·ÀÇ ÀÚ±à½É°ú ÀÎ¼ºÀÇ º»ÁúÀ» Ã£¾Æ ¹Ù·Î ¼¼¿ö ³ª°©½Ã´Ù 

<¼­¿ïÇ³·ù & °¡°îÀü¼ö°ü> °³°ü±â³ä ¹× ¼¼¿ùÈ£ Èñ»ýÀÚ Ãß¸ð °ø¿¬À¸·Î °¡°îÃµ»ç ÈÄ¿øÀÚ ¿©·¯ºÐµé°ú °ø¿¬ Âü¼®ÀÚµé°ú ÇÔ²² ¼¼¿ùÈ£ Áø½Ç±Ô¸í Ãµ¸¸ÀÎ ½Ã¹Î ¼­¸í¿îµ¿¿¡ °ø¿¬ ´çÀÏ µ¿ÂüÇÏ°íÀÚ ÇÕ´Ï´Ù

ÇÑ±¹¹®È­¿¹¼úÀ§¿øÈ¸¸¦ ÅëÇÑ ¾Æ¸§´Ù¿î ±â¾÷ÀÇ ÁöÁ¤±âºÎ ÈÄ¿ø°ú ÀÎ´ö´ëÇÐ±³ÀÇ ÈÄ¿øÀ¸·Î ÇÑ±¹½Ã°¡ÀÎ Á¤°¡ÇùÈ¸°¡ 2014 ¿©¸§ Á¤±â°ø¿¬À» ÁØºñÇÏ°Ô µÇ¾ú½À´Ï´Ù

 ¸» ÇÏ³ª Çàµ¿ ÇÏ³ª°¡ ÂüÀ¸·Î Á¶½É½º·´°í °æÁ¦ÀûÀ¸·Îµµ ¾î·Æ°í È¥¶õ½º·¯¿î ½Ã±âÀÔ´Ï´Ù¸¸ ±ÍÇÑ ¿©·¯ºÐµéÀÇ ¸¹Àº °ü½É°ú »ç¶ûÀÇ Âü¿©·Î ´ëÇÑ¹Î±¹ÀÌ ´Ù½Ã ÀÏ¾î¼³ ¼ö ÀÖ´Â ¿ë±â¸¦ ÇÔ²² ³ª´­ ¼ö ÀÖ´Â °ø¿¬ÀÌ µÇ±â¸¦ °£ÀýÇÑ ¸¶À½À¸·Î ¼Ò¸ÁÇÕ´Ï´Ù 

¡Ú°ø¿¬ÀÏ½Ã/2014. 6. 23. ¿ù. 7½Ã °ø¿¬ 
¡Ú°ø¿¬Àå¼Ò/ÀÎ´ö´ëÇÐ±³ ÀººÀÈ¦
(¼­¿ï ³ë¿ø±¸ ¿ù°è¿ª 3¹ø Ãâ±¸ µµº¸10ºÐ°Å¸®/ÁöÇÏÃ¶ 1È£¼±)

¡ÚÀÌ¹ø°ø¿¬Àº ºñÈ¸¿ø ¡¸Àü¼® ÃÊ´ë¡¹ ¹«·á °ø¿¬À¸·Î °ø¿¬ ´çÀÏ ÀÚÀ²ÀûÀÎ ÈÄ¿ø±Ý ¸ð±ÝÀü¾×Àº ¼¼¿ùÈ£ À¯Á·µé²² ±âºÎ±ÝÀ¸·Î Àü´ÞÇÏ°íÀÚ ÇÕ´Ï´Ù

#°ø¿¬³»¿ë
 ¸¶À½À» ´ã¾Æ³»´Â Ç³·ù&°¡°î
1ºÎ ¡¼Ç³·ù, ¸¶À½À» ´Ù½º¸®´Ù¡½
1.Ãµ³â¸¸¼¼_Á¤¾ÇÇÕÁÖ
2.¿©Ã¢°¡°î_Æò·Õ
3.³²Ã¢°¡°î_¾ð¶ô
4.ÇÑ·®¹«
5.´ë±Ý»êÁ¶

2ºÎ ¡¼¹®ÇÐ,³ë·¡¿Í ¼Ò¸®°¡ µÇ´Ù¡½
6.Æò½ÃÁ¶ ÇÕÃ¢(ÀÎ´ö´ëÇÐ±³ Á¦ÀÚµé)
7.°æÁ¦ Áö¸§½ÃÁ¶_¹Ù¶÷µµ ½¬¿©¸¦ ³Ñ°í
8.ÆÇ¼Ò¸®ÇüÁ¦ÀÇ ´Ü°¡ '»çÃ¶°¡'
9.ÇÑ½ÂÈ£ ¹Ùµð 'Àûº®°¡' Áß ÇÑ´ë¸ñ

3ºÎ ¡¼¼¼¿ùÈ£ Èñ»ýÀÚ¸¦ Ãß¸ðÇÏ¸ç
 ½Ã.¼­.È­.¾Ç.°¡.¹« Ç³·ù·Î ÇÏ³ª µÇ´Ù¡½
10.°Å¹®°í¿Í °¡°î ¼±À²À§ÀÇ ¹«¿¹ ½Ã¿¬
11.ÇØ±Ý ¼±À²À§ÀÇ ¸Û¼® ±è¹®ÅÂÀÇ Çö´ë¼­¿¹ ½Ã¿¬
(¹Ì¾ÈÇÏ´Ù, ¿¬µÎºû »ý¸íÀÌ¿©)
12.Çö´ëÀ½¾Ç°¡ ±è³²±¹ÀÇ 'Àï'´Ü
 (½Å´ÞÀÚ ½ÃÀÎÀÇ ¼¼¿ùÈ£ Ãß¸ð½Ã ³¶µ¶°ú ´õºÒ¾î ³ë·¡ÇÏ´Ù) 

*°¡°îÃµ»ç, °¡°î¼¼»ó


12~~~ÀåÁ¾¹Î
¹Ì¾ÈÇÕ´Ï´Ù. ¹Ì¾ÈÇÕ´Ï´Ù.??
¼¼¿ùÈ£ Âü»ç ÀØÁö ¾Ê°Ú½À´Ï´Ù. ??
³¿ºñÃ³·³ ²ú°í ³¿ºñÃ³·³ ½Ä¾î¹ö¸®´Â ÇÑ±¹»çÈ¸ÀÇ ¼¼ÅÂ ¼Ó¿¡¼­ ÀØÁö ¾Ê°Ú½À´Ï´Ù.
ÀÌ¹ø ¸¸Å­Àº Àý´ë ÀØÁö ¾Ê°Ú½À´Ï´Ù.
ÀÌ¹ø Âü»ç·Î ÇÑ±¹»çÈ¸°¡ Áø½ÉÀ¸·Î ¹Ý¼ºÇÏ°í ¼º¼÷ÇÒ ¼ö ÀÖ´Â °è±â°¡ µÇ¾úÀ¸¸é ÇÕ´Ï´Ù.
¹Ì·¡ÀÇ Å« ÀÏ²ÛÀÌ µÇ¾ú¾î¾ß ÇÒ ´Ü¿ø°í Ä£±¸µéÀ» »ý°¢ÇÏ¸é ½½ÇÄ¿¡Àá±é´Ï´Ù.??
´õ±º´Ù³ª Á¦°¡ ±Ù¹«ÇÏ°í ÀÖ´Â ÁÖ½ÄÈ¸»çÀâ½ºÀÇ º»»ç°¡ ¾È»ê½Ã ´Ü¿ø±¸¿¡ ¼ÒÀçÇÏ°í ÀÖ¾î ´õ ¾ÖÆ¶ÇÏ±â¸¸ ÇÕ´Ï´Ù.??
Á¤È®È÷ 14³âÀü 2000³â ¿©¸§ ÀÌ ÁîÀ½. ´Ü¿ø°í ÇÐ»ýµé°ú °°Àº ³ªÀÌÀÇ ¹Ð¾ç ¼¼Á¾°í 2ÇÐ³â ÀåÁ¾¹Î.
´Ü¿ø°í Ä£±¸µéÀ» º¸¸é¼­ ¸¶Ä¡ µ¥ÀÚºäÃ³·³ ºÎ°üÈÑ¸®È£¿¡ Å¸°í ÀÖ¾ú´ø ¿¾ÀÏÀÌ ¶°¿Ã¶ó ÀÌµû±Ý ¸¶À½ÀÌ ¾ÆÆÄ¿É´Ï´Ù.??
ºÎ°üÈÑ¸®È£ °°Àº Å« ¹è¸¦ Å¸ º» ÀûÀÌ ¾ø´Â ¿ì¸®´Â °©ÆÇ¿¡¼­ ¼ú·¡ ÀâÀ¸¸ç ¶Ù¾î ³î°í, ¸»Å¸±âÇÏ°í ½Å³ª°Ô Áñ°å¾ú´Ù.
¼¼Á¾°í Ãà±¸ºÎ Ä£±¸µé, ±èºÀ½Ç Ã¼À°¼±»ý´Ô, ¼¼Á¾°í ±â¼÷»ç Ä£±¸µé, ±èÁ¾¼· ÀÏº»¾î¼±»ý´Ô°ú ÇÔ²² ºÎ»ê¿¡¼­ ½Ã¸ð³ë¼¼Å°±îÁö ºÎ°üÈÑ¸®È£¸¦ Å¸°í °¬¾ú½À´Ï´Ù.
±× ´ç½Ã ¼¼Á¾°í ±â¼÷»ç Ä£±¸µéÀº ÀåÇÐÈ¸ÀÇ Áö¿øÀ¸·Î 1ÀÎ´ç ´Ü 10¸¸¿øÀÇ µ·À¸·Î ÀÏº» ÇÑ °íµîÇÐ±³¿Í ±³·ù¸¦ ÇÏ¿´½À´Ï´Ù. 
¸¸¾à¿¡ ³»°¡ ÅÀ´ø ºÎ°üÈÑ¸®È£°¡ ¹®Á¦°¡ »ý°å´Ù »ý°¢ÇÏ¸é ³Ê¹«³ª ²ûÂïÇÏ°í, Áö±ÝÀÇ ³»°¡ ¾ø´Ù°í »ý°¢ÇÏ´Ï ½½ÇÁÁö ¾ÊÀ» ¼ö ¾ø¾ú½À´Ï´Ù.
½Ã¸ð³ë¼¼Å° ±Ù±³ È÷°¡½ÃÂîÄí½Ã°¡²Ù¿£°í±³¿¡ ±³·ù´Â ³Ê¹«³ª ÁÁ¾Ò°í ÁÁÀº Ãß¾ïÀ¸·Î ¸¶À½ ¼Ó¿¡ ³²¾Æ ÀÖ½À´Ï´Ù. ±× ÇÐ±³¿¡¼­ ¹ÞÀº ±â³ä¼ö°ÇÀ» ¾ÆÁ÷µµ ±â³äÀ¸·Î °£Á÷ÇÏ°í ÀÖ¾î ºÎ°üÈÑ¸®È£¿¡¼­ Ä£±¸µé°ú ÂïÀº »çÁø°ú ÇÔ²² ¿Ã·Áº¾´Ï´Ù.
¹Ì¾ÈÇÕ´Ï´Ù. ¹Ì¾ÈÇÕ´Ï´Ù. Àý´ë ÀØÁö ¾Ê°Ú½À´Ï´Ù.
13~~~Àå¼®¿î

ÄÚ½º¸ð½º...
 (ºÎÁ¦;¹ÌÃÆ±º ¹ÌÃÆ¾î)
 (²É¸»;Á¶È­[ðàûú])
http://blog.naver.com/ionic60/220021341029

 ÄÚ½º¸ð½º°¡ ¾ðÁ¦ ÇÇ³ª¿ä?
À¯¿ù¿ä!!!
¹ÌÃÆ±º ¹ÌÃÆ¾î...

Àý±â¸¦ ÀÒ¾î¹ö¸° ÄÚ½º¸ð½º°¡ 
 ½Ãµµ ¶§µµ ¾øÀÌ ¿Ö À¯¿ù¿¡ ÇÇ³ª¿ä?
È¯°æÆÄ±«·Î ÀÎÇÑ ¿Â³­È­ Çö»ó¾Æ´Ñ°¡!!!
¹ÌÃÆ±º ¹ÌÃÆ¾î...

ÁöÀÚÁ¦ ¼±°ÅÅõÇ¥À²ÀÌ 60%µµ ¾ÈµÈ´Ù´øµ¥?
¹¹¶ó ÂïÀ»³ð ¾ø¾î ¾ÈÇß´Ù°í...
±×·³ ÀÚ±â ±Ç¸®µµ Çà»ç¸øÇÏ¸é¼­ 
 ¹«½¼ Á¤±ÇÀ» ºñ³­ÇÏ³ë, °¡¸¸È÷ ÀÖµçÁö!!!
¹ÌÃÆ±º ¹ÌÃÆ¾î...

¼­¿ï½ÃÀå Ãâ¸¶ÇÑ »ç¶÷ÀÌ 
¼¼¿ùÈ£ À¯°¡Á·¾Õ¿¡¼­´Â ´«¹°ÇÏ³ª ¾ÈÈê¸®°í 
 ±âÀÚµé ¾Õ¿¡¼­´Â ´«¹° Â®´Ù´Âµ¥?
±×·¸°Ô¶óµµ ¾ð·ÐÇÃ·¹ÀÌ·Î ½ÃÀåµÇ°í ½Í¾ú³ªº¸Áö...
±×·¯´Ï ¶³¾îÁöÁö...ÂìÂì!!!
¹ÌÃÆ±º ¹ÌÃÆ¾î...

ÁöÀÚÁ¦ ¼±°Å½Ã ÀÎÃµ½ÃÀå Å×·¹ºñÅä·Ð¼­
 Çö¿ª½ÃÀåÀÌ ¼¼¿ùÈ£Âü»ç´Â 
 ÁöÀÚÁ¦ Ã¥ÀÓÀÌ ¾Æ´Ñ Áß¾ÓÁ¤ºÎ Ã¥ÀÓÀÌ¶ó´øµ¥?
¼¼¿ùÈ£ »ç¾÷ÀåÀÌ ÀÎÃµ ¾Æ´Ñ°¡...
ÂìÂì...±×·¯´Ï ¶³¾îÁöÁö!!!
¹ÌÃÆ±º ¹ÌÃÆ¾î...

¼¼¿ùÈ£Âü»ç¿¡ Çö¿ª °æ±âµµÁö»ç°¡
 ¿Ïµµ´Â °æ±âµµ°¡ ¾Æ´Ï¶ó ³­ ÈûÀÌ ¾ø´Ù´Âµ¥?
±×·³ ¿Ïµµ´Â ¿Ö°¬³ë, ³î·¯°£ °ÍÀÎ°¡!!!
¹ÌÃÆ±º ¹ÌÃÆ¾î...

¼¼¿ùÈ£Âü»ç°¡ ÇØ°æ¸¸ ÇØÃ¼µÇ¸é
 ´ëÃ¥¿Ï·áÀÎµí Æ÷ÀåÇÏ´øµ¥?
ÇØ°æÀº ÇØ¾ç¼ö»êºÎ ¸í·É¹Þ´Â ±â°ü¾Æ´Ñ°¡!!!
¹ÌÃÆ±º ¹ÌÃÆ¾î...

ÁöÀÚÁ¦ ¼±°Å½Ã Àü ¾ÈÀüÇàÁ¤ºÎÀå°üÀÌ
 ÀÚ±ä Áö±Ý Çö¿ªÀÌ ¾Æ´Ï¶ó Ã¥ÀÓ¾ø´Ù´øµ¥?
¼¼¿ùÈ£ ºÒ·®¹è¸¦ ÀÎÇã°¡¿Í 
 °Ë»ç½ÂÀÎÇÑ ½ÃÁ¡Àº Çö¿ª½ÃÀý ¾Æ´Ñ°¡!!!
¹ÌÃÆ±º ¹ÌÃÆ¾î...

Àý±â¸¦ ÀÒ¾î¹ö¸° ÄÚ½º¸ð½ºµµ,
ÁöÀÚÁ¦ ¼±°Å½Ã ¹«ºÐº°ÇÑ ¸·¸»µµ,
¼¼¿ùÈ£Âü»ç½Ã ÇÑ°á°°Àº "³²ÀÇÅ¿" Å¸·Éµµ,
½ÇÀº ÀüºÎ "³»Å¿" ¾Æ´Ï¾ú´ø°¡...
¹ÌÃÆ±º ¹ÌÃÆ¾î...

³» Å¿ÀÌ¿À,
³» Å¿ÀÌ¿À,
³» Å«Å¿ÀÌ·Î¼ÒÀÌ´Ù...
Á¶¿ëÈ÷ ¿ÜÃÄº¾´Ï´Ù...

---¼¼¿ùÈ£ Âü»ç¿Í ÁöÀÚÁ¦¼±°Å¸¦ ÁöÄÑº¸¸é¼­...ÇÑ¸¶µð "³»Å¿ÀÔ´Ï´Ù..."
---´õ ÀÚ¼¼ÇÑ ÄÚ½º¸ð½ºÀÇ Á¤º¸¿Í ¾Æ¸§´Ù¿î ÀÌ¾ß±â´Â ³×ÀÌ¹ö ºí·¯±×¿¡¼­µµ º¸½Ç¼ö ÀÖ½À´Ï´Ù...

14~~~¿ÀÁø±¹
2014 Daniel's Digilog Artworks(3925)
 Image Size 10,000 x 6,000 Pixels(171.7M) Resolution 300dpi, RGB Mode, JPEG Format. 

´«¾Õ¿¡ ÆîÃÄÁö´Â ßäÀº ÀüÇô ¹ÏÀ» °ÍÀÌ ¸ø µÈ´Ù.
 Æ¯È÷ »öÀ» ´Ù·ç´Â È­°¡ÀÇ ÀÔÀå¿¡¼­ º¸¸é ºûÀÇ ¹Ý»ç¿¡¼­ ¿À´Â »öÀÌ¶õ ´Ü ÇÑ ¹øµµ Á¤ÁöµÈ »ö±òÀÌ ¾ø´Â, ±×¾ß¸»·Î ½Ã½Ã°¢°¢ º¯ÇÏ´Â °ÍÀÌ »öÀÌ°í ³» ¸¶À½¿¡ µû¶ó ½Ãµµ ¶§µµ ¾øÀÌ º¯ÇÏ´Â °ÍÀÌ »öÀÌ´Ù. ÀÚ½ÄÀÌ ´«¿¡ ¹âÇô °¡½¿ÀÌ ±î¸Ä°Ô Å¸µé¾î°¡´Â ¼¼¿ùÈ£ Âü»çÀÇ ºÎ¸ð ¸¶À½ÀÌ ±×·¸°í, »ýÀÌº°À» ÇÑ ºÎºÎÀÇ Á¤ÀÌ ±×·¸°í ¸Á¿¬ÀÚ½Ç ÀÎ»ýÀÇ µÚ¾È±æ¿¡¼­ »ý¸íÁÙÀ» ¸¸ÁöÀÛ °Å¸®´Â ÀÎ»ýÀÇ ³«¿ÀÀÚ°¡ ±×·¸µí ³» ¸¶À½¿¡ µû¶ó °°Àº »öµµ ´Þ¶ó º¸ÀÌ´Â °ÍÀÌ´Ù.

ÇÏ´ÃÀÌ ³ë¶þ´Ù´Â °ÍÂëÀº ´©±¸³ª ÇÑµÎ ¹ø °æÇèÀÌ ÀÖÀ»Å×Áö¸¸ ³ª´Â ½ÇÁ¦·Î ¹Ù´Ù°¡ ±î¸Ä´Ù°í ´À³¤ ÀûÀÌ ³Ê¹«³ª ¸¹´Ù. ¹Ù´å°¡¿¡ ¾É¾Æ ÀÖ¾îµµ ±× ½ÃÆÛ·± ¹Ù´Ù°¡ Çª¸£´Ù ¸ø ÇØ ±î¸Ä´Ù°Å³ª ¸ðµç °ÍÀ» Èí¼öÇØ¹ö¸± µí ÇÑ ±«·ÂÀÇ Á¸Àç·Î ´À³¤ ÀûÀÌ ÇÑ µÎ ¹øÀÌ ¾Æ´Ï¾ú´Ù. ³» ÀÇÁö³ª ÈûÀ¸·Î´Â ²ÄÂ¦´Þ½Ïµµ ÇÏÁö ¾ÊÀ» °Å´ëÇÑ Èû °°Àº °Å. »ó´ëÀûÀ¸·Î ÀÚ½ÅÀÌ ³Ê¹«³ªµµ ÃÊ¶óÇÒ ¶§ ´À³¢´Â ¹Ù´Ù»ö ¸»ÀÌ´Ù. ¹Ù´å°¡¿¡ ¿©·¯ »ç¶÷ÀÌ ¾É¾Æ ÀÖ¾îµµ ´©±¸´Â ºñÃë»öÃ³·³ º¸ÀÌ°í ´©±¸¿¡°Ô´Â ¿¡¸Þ¶öµå »öÀ¸·Î º¸ÀÏÅ×°í ´©±¸´Â ÄÚ¹ßÆ®³ª ³×ÀÌºñºí·ç·Î º¸ÀÏ °ÍÀÌ´Ù. ±×·±°¡ ÇÏ¸é ´©±¸¿¡°Ô´Â ±×·¹ÀÌ·Î º¸ÀÌ±âµµ ÇÏ°í ´©±¸´Â Çì¾î ³ª¿Ã ¼ö ¾ø´Â °ËÁ¤ÀÇ ´Ë¿¡¼­ ½ÅÀ½ÇÏ±âµµ ÇÏ´Â °ÍÀÌ´Ù.

È­°¡°¡ °ø½ÄÀ» ¿Ü¿ì¸é ¼ö¸íÀÌ ³¡ÀåÀÌ´Ù.
ÇÏ´ÃÀÌ³ª ¹Ù´Ù´Â ÆÄ¶þ°í »êÀº ³ì»öÀÌ°í ²ÉÀº ºÓ°Å³ª ³ë¶þ°í....½ÄÀ¸·Î ¿Ü¿ö¹ö¸®¸é ±×¸²ÀÌ ¾È µÈ´Ù. ³»ÀçµÈ °¨Á¤ÀÌ ½º¸çµé ¿©Áö¸¦ ½º½º·Î ¸·¾Æ¼­´Â ²ÃÀÌ µÇ±â ¶§¹®ÀÌ´Ù. ÀÚÀ¯·Î¿î ¹ß»ó, ±×¸®°í ¹®ÇÐÀûÀÎ ¿¬»óÀÌ ÀÚÀ¯·Ó°Ô À¯¿µÇÏ°Ô ÇÏ·Á¸é °íÁ¤°ü³ä¿¡¼­ Å»ÇÇÇÏÁö ¾ÊÀ¸¸é ¾È µÈ´Ù. ÀÌ°ÍÀº ºñ´Ü »ö¿¡¸¸ ±¹ÇÑµÇ´Â °ÍÀÌ ¾Æ´Ñ, ÇüÅÂ¸¦ ÀÏÄÂ´Â ²Ãµµ ¸¶Âù°¡Áö´Ù. ±×°Ô ¾Ë¾Æµµ Âü Àß ¾È µÇ´Â ¼÷Á¦ÀÌ±ä ÇÏÁö¸¸.....

15~~~±èÀû
°í·Á´ë Á¤°æ´ë ÈÄ¹®¿¡ °Ô½ÃµÇ¾ú´Ù°í ÇÕ´Ï´Ù.

<< ±³¼ö´Ô¿¡°Ô ºÎÄ¡´Â ÆíÁö >>
¡ª 6¿ù 10ÀÏÀ» ¾ÕµÎ°í

 ±³¼ö´Ôµé, 27³â Àü 87³â 6¿ùÀ» ±â¾ïÇÏ½Ê´Ï±î? ¿¬¼¼´ëÇÐ»ý ÀÌÇÑ¿­ÀÌ ÃÖ·çÅºÀ» ¸Â¾Ò´ø 87³â 6¿ùÀ», Àü±¹¿¡¼­ ¸îÃµ¸íÀÌ ½ÃÀ§¸¦ ÇÏ´Ù °æÂû¼­·Î ¿¬ÇàµÇ´ø 87³â 6¿ùÀ», ±×·³¿¡µµ °è¼ÓÇØ¼­ »ç¶÷µéÀÌ ½ñ¾ÆÁ® ³ª¿Í ¸î¹é¸¸ÀÌ °Å¸®¿¡¼­ ¸¸³µ´ø 87³â 6¿ùÀ» ±â¾ïÇÏ½Ê´Ï±î? ±×Àú Æò¹üÇÏ°Ô »ì¾Æ°¡µç »ç¶÷µéÀÌ ºÒÀÇ¿¡ Ç×°ÅÇØ °Å¸®·Î ¶ÙÃÄ³ª¿Ô´ø 87³â 6¿ùÀ» ±â¾ïÇÏ½Ê´Ï±î?

³»ÀÏ, ´ç½ÅµéÀÇ Á¦ÀÚµéÀÌ ´Ù½Ã °Å¸®·Î ³ª°©´Ï´Ù. ¿ì¸®µéÀÇ 6¿ùÀ» ¸ÂÀÌÇÏ·¯ °Å¸®·Î ³ª°©´Ï´Ù. 87³â 6¿ùÀ» ÀØÁö ¾Ê±â À§ÇØ¼­ °Å¸®·Î ³ª°©´Ï´Ù. Æò¹üÇÑ »ç¶÷µéÀÌ ¸¸µé¾î³Â´ø º¯È­¸¦ ¹Ï±â¿¡ °Å¸®·Î ³ª°©´Ï´Ù. ¼¼¿ùÈ£ Âü»ç´Â »ý¸íº¸´Ù ÀÌÀ±ÀÌ ¸ÕÀúÀÎ ÀÌ »çÈ¸¿Í ±× ÀüÅëÀÌ ¸¸µé¾î ³½ °ÍÀÌ¶ó ¼Ò¸®Ä¡·¯ ³ª°©´Ï´Ù.

Ã»¿Í´ë·Î ÇâÇÕ´Ï´Ù. ¹«ÂüÈ÷ ¹âÈ÷°í ±úÁö°í °á±¹ °æÂû¼­·Î ÀâÇô°¥ °ÍÀÔ´Ï´Ù. ±×·¡µµ ¿ì¸®´Â ³ª°©´Ï´Ù. ¼¼¿ùÈ£ Âü»çÀÇ ¸ðµç Ã¥ÀÓÀÌ ¹Ú±ÙÇý ´ëÅë·É¿¡°Ô ÀÖ´Â °ÍÀº ¾Æ´Õ´Ï´Ù. ´Ù¸¸ ¸¹Àº °ÍµéÀ» ÇØ°áÇÒ ¼ö ÀÖ´Â ÃÖ°í Ã¥ÀÓÀÚ°¡ ÀÌÀ±º¸´Ù »ý¸íÀÌ ¸ÕÀúÀÎ »çÈ¸¸¦ ¸¸µé ÀÇÁö°¡ ¾ø¾î º¸ÀÌ±â¿¡ ¿ì¸®´Â ±×°Í¿¡ Ç×ÀÇÇÏ·¯ °©´Ï´Ù. ¹«¸ðÇÏ´Ù°í¿ä. 87³â 6¿ùÀÇ ±×µéµµ ¹«¸ðÇÏ´Ù´Â ÀÌ¾ß±â¸¦ µé¾úÀ» °Ì´Ï´Ù.

¾Æ½±°Ôµµ Á¾°­ ¼ö¾÷Àº µèÁö ¸øÇÒ °Í °°½À´Ï´Ù.

¡ª ¡°°¡¸¸È÷ ÀÖÀ¸¶ó¡±´Â »çÈ¸¿¡¼­ ±³¼ö´ÔµéÀÌ ±×¸¸ °¡¸¸È÷ ÀÖ±æ ¹Ù¶ó´Â ºÒ¼ÕÇÑ Á¦ÀÚµé µå¸²

16~~~°øÁ¤È£
- ½ºÄ«ÀÌ_´ÙÀÌºù_¼Ò°¨¹® -
23³âµ¿¾È À°Áö¿¡¼­ ÇÏ´Ã¸¸ ¹Ù¶óºÃ¾úÁö
 ÇÏ´Ã¿¡¼­ À°Áö¸¦ ¹Ù¶óº»ÀûÀº ¾ø¾ú´Âµ¥..
14,000feet (4267.2¹ÌÅÍ)ÇÏ´Ã¿¡¼­ º¸´Â ¼¼»óÀº 
 Áö±Ý±îÁö ³» ´«¾Õ¿¡ ÀÖ´ø ÁÂÀý°ú µÎ·Á¿òÀº ¾Æ¹«°Íµµ ¾Æ´Ï¾ú´Ù.
»ì¾Æ¿Â ³¯º¸´Ù »ì¾Æ°¥ ³¯ÀÌ ´õ ¸¹ÀÌ ³²¾ÒÀ¸´Ï±ñ Æ÷±â ÇÏÁö¸»°í ÈÄÈ¸ ÇÏÁö¸»ÀÚ.
°¡Á·ÀÌ ÀÖ¾î Çàº¹ÇÏ°í Ä£±¸µéÀÌ ÀÖ¾î µçµçÇÏ°í ÀÚ±â°¡ ÀÖ¾î »îÀÇ ¿øµ¿·ÂÀÌ´Ù.
±Ùµ¥ ´Ù½Ã´Â ÇÏ°í ½ÍÁö ¾Êˆª¤»¤»¤»¤»¤»¤»¤»¤»¤»¤»¤»¤»Àç¹Õµû Áñ°Ì´Ù Çàº¹ÇÏ´ç
 °øÁ¤È£ ¹öÅ¶¸®½ºÆ® ½ºÄ«ÀÌ´ÙÀÌºù ¿Ï·á

±×¸®°í È­¸é Ã¹Àå¸é¿¡ °¡½¿ ¾çÂÊ¿¡ ´Þ¸° ³ë¶õ¸®º»ÀÌ º¸ÀÌ½ÃÁÒ?
¼¼¿ùÈ£ Âü»ç 42ÀÏÀÌ Áö³­ Áö±Ý ÀúÈñ ¸Ó¸®¼Ó¿¡¼­ ÀØ¾î°¡°í ÀÖ½À´Ï´Ù.
´Ù½ÃÇÑ¹ø µÇ»õ±âÀÚ´Â ÀÇ¹Ì·Î ¹Î¸ÁÇÏÁö¸¸ ¾çÂÊ¿¡ ³ë¶õ¸®º» »§»§
 ¾ÆÁ÷ 16¸í ½ÇÁ¾ÀÚ°¡ µ¹¾Æ¿ÀÁö ¸øÇÑ »óÅÂÀÔ´Ï´Ù.
16¸íÀÌ µ¹¾Æ¿À´Â ±×³¯±îÁö ³¡±îÁö

17~~~Á¤¼º½Ä

°³³ä ÀÖ´Â ¾î¸° ¹þµé¾Æ

ÇÐ±³ ´Ù´Ò ¶§ Àß °¡¸£Ä¡Áöµµ ¸øÇÏ°í ¹ø¹øÈ÷ È¥³»±â¸¸ Çß´ø ±â¾ïÀÌ ¶°¿Ã¶ó ÀÌ·¸°Ô ÀÌ¸§°ú ¾ó±¼À» ¶°¿Ã¸®·Á´Ï ÇÑÃþ ºÎ²ô·´±â¸¸ ÇÏ´Ù.

³» ´öÀº ¾Æ´Ï°Ú´Ù¸¸ ±×·¡µµ º¸¶õµíÀÌ ¹øµíÇÏ°Ô ÀÚ¶ó¼­ ÀÌ ¸ø³­ »ç¶÷À» ¼±»ýÀÌ¶ó°í Ã£±âµµ ÇÏ°í °¡²û ¼Ò½Äµµ ÀüÇÏ´Â °ÍÀÌ ±×°Ô ³» »îÀÇ Áñ°Å¿òÀÌ¶ó´Â °É ÀÌÁ¦¼­¾ß ±ú´Þ¾Æ °¡´Â±¸³ª.

 »îÀÇ ÇÑ °¡¿îµ¥¼­°Ç º¯µÎ¸®¿¡¼­°Ç ±×·¡µµ ³ÊÈñµéÀÇ Çª³ä°ú °´±â´Â ´Ã ³»°Ô ¿ë±â¸¦ ÁÖ´Ï ÀÌÁ¦´Â ¿ÀÈ÷·Á ³»°¡ ¹è¿ì´Â±¸³ª. ¾Æ´Ï ÀÌÁ¦ ÁøÂ¥ ³» ¿À·£ Ä£±¸ °°´Ù.

¼¼¿ùÀÌ Èê·¯ °áÈ¥À» ÇÑ Ä£±¸µµ ÀÖ°í, 
±º´ë¿¡¼­ ¿­½ÉÈ÷ »±ÀÌ Ä¡´Â Ä£±¸µµ ÀÖ°í(±º´ë¸»ÀÌ´Ï ÀÌÇØÇÏ°Å¶ó),
¹øµíÇÑ Á÷Àå Àâ¾Æ »ç¶÷ ±¸½ÇÇÏ´Â Ä£±¸µµ ÀÖ°í,
Ãë¾÷¹®¿¡ µé·Á°í ¹ÙµÕ´ë´Â Ä£±¸µµ ÀÖ°í,
´ëÇÐÀÌ ¹ºÁö Àç¼ö»ï¼ö±îÁö ÇØ°¡¸ç ¾ÆµÕ¹ÙµÕÇÏ´Â Ä£±¸µµ ÀÖ°í, 
ÄÚÇÇ ½ñ¾Æ°¡¸ç ÇÐ±³ ³¡³ªÀÚ¸¶ÀÚ ÇÐ¿øÀ¸·Î ³»´Ý´Â Ä£±¸µµ ÀÖ°í,
±×·¸°Ô Èûµé°Ô ´ëÇÐ °¡¼­µµ ¾Ë¹ÙÇØ°¡¸ç °£½ÅÈ÷ µî·Ï±Ý ¸¶·ÃÇÏ´À¶ó Çã´ö´ë´Â Ä£±¸µµ ÀÖ°í,
»ê¾÷ÇöÀå¿¡¼­ ¿­½ÉÈ÷ ¶¡Èê¸®´Â Ä£±¸µµ ÀÖ°í,
½½ÇÁ´Ù°í ¼úÇª°í ±â»Ú´Ù°í ¼úÇª´Â Ä£±¸µµ ÀÖ°í...

´õ ¸¹Àº Ä£±¸µéÀÌ ÀÖ´Ù¸¸ ÃÑ±â°¡ Èå·ÁÁö´ÂÁö °£½ÅÈ÷ ÀÌ ¸¸Å­ÀÌ¶óµµ ±â¾ïÀ» ÇØ³Â´Ù.

¿À´ÃÀº Áö¹æ¼±°ÅÀÏÀÌ´Ù. ÅõÇ¥´Â ÇÏ¿´´À³Ä? ÀÌ·¸°Ô ¸»ÇÏ¸é ¹Ì¾ÈÇÑµ¥ ³ª´Â Ä£±¸µé¸¸ ÇÒ ¶§ ¼¼»óÀ» ¹Ù²Ü Ä¡±â·Î ÇÏ·çÇÏ·ç¸¦ »ì¾Ò¾ú´Ù. ±×·¡³õ°í ¹øµíÇÏ°Ô »ìÁö ¸øÇØ ÀÌ·± °¢¹ÚÇÑ ¼¼»óÀ¸·Î ³ÊÈñµéÀ» ³»º¸³»¼­ ºÎ²ô·¯¿î ¸¶À½ÀÌ ¾Õ¼±´Ù. 

'¾È³ç ´ëÀÚº¸'¸¦ º¸¸ç, ¼¼¿ùÈ£ Âü»ç¸¦ ¸ÛÇÏ´Ï ÁöÄÑº¸¸ç ÀÌÁ¦ ´õ´Â ¹Ì¾ÈÇØ ÇÏÁö ¾Ê°í ½Í¾ú´Ù. ±×·¡¼­ ´Ù½Ã ±ú¾î³ª ¼¼»óÀ» Ä¡¿­ÇÏ°Ô »ì°Ú³ë¶ó ´ÙÁüµµ ÇÏ¿´°í, ÀÌ·± ¸¶À½À¸·Î ¶°³ª°£ ¹þµé¿¡°Ô ÆíÁöµµ ¾²´Â °Å´Ù.

ÅõÇ¥ÇÏ°Å¶ó. »ý¾Ö Ã¹ ÅõÇ¥¸¦ ÇÏ´ø ³¯, ³ª´Â ¼®°£½Å¹® ¹è´ÞÀ» ÀÏÂï ¸¶Ä¡°í ¹è´Þ¿ë ¿ÀÅä¹ÙÀÌ¸¦ Å¸°í ÀüÁÖ¿¡¼­ ¹«ÁÖ±îÁö µÎ ½Ã°£À» ´Þ·Á ÅõÇ¥¸¦ Çß¾ú´Ù. ±×¸®°í ÀÌÈÄ¿¡µµ ´Ü ÇÑ ¹øÀÇ ÅõÇ¥¸¦ ¸¶´ÙÇÑ ÀûÀÌ ¾ø¾ú´Ù.

±×·¡¼­ ³ª¾ÆÁ³³Ä°í ¹°À¸¸é ¼Ó½Ã¿øÈ÷ ±×·¸´Ù°í ´ë´äÀº ¸øÇÏ°Ú´Ù¸¸ ±×·¡µµ ´ú ¹Ì¾ÈÇÑ ¸¶À½À¸·Î ³ÊÈñµé ¾Õ¿¡ ¼³ ¼ö ÀÖ¾ú´Ù.

¼±°Å ¶§¸¸ µÇ¸é °æÁ¦¸¦ µé¸ÔÀÌ´Â »ç¶÷µéÀÌ º¼½Ö»ç³³´Ù¸¸ ±×·¡µµ ¿À´ÃÀº ³ªµµ µ· ÀÌ¾ß±â Á» ÇØ¾ß°Ú´Ù. 

¿À´ÃÀÇ ÅõÇ¥ ÇÑ ¹øÀÌ µ·ÀÇ °¡Ä¡·Î ¾ó¸¶ÀÎ ÁÙ ¾Æ´À³Ä? ¹«·Á 1,452¸¸¿øÀÌ¶õ´Ù. ¿ì¸®°¡ ³»´Â ¼¼±ÝÀ» ÃÑ À¯±ÇÀÚ¼ö·Î ³ª´©¸é ÀÌ·± °è»êÀÌ ³ª¿Â´Ù.

±×·¯´Ï ´õ¿í ´õ ÅõÇ¥ÇÏ°Å¶ó." ±× ³ðÀÌ ±× ³ðÀÌ´Ù"¶ó°í ¸»µé ÇÏÁö¸¸ ±×·¡µµ Àß Ã£¾Æº¸¸é ±× ³ðµé Áß¿¡ ´ú ³ª»Û ³ðÀÌ ¹Ýµå½Ã ÀÖ´Ù. ¸¾¿¡ µå´Â ³ðÀÌ ¾øÀ¸¸é ´ú ³ª»Û ³ðÀÌ¶óµµ »Ì¾Æ ÁøÂ¥ ³ª»Û ³ðÀº °¡·Á³»¸é µÇ´Â °Å´Ù. ±×·¡µµ ¸ø Ã£°ÚÀ¸¸é ¸Þ½ÃÁö¸¦ ÁÖ°Å¶ó. °øºÎ¶ó »ý°¢ÇÏ°í °°ÀÌ Ã£¾Æº¸ÀÚ.

ÅõÇ¥±ÇÀÌ ¾ø´Â ¾î¸° Ä£±¸µéÀº ½Ä±¸µé ÅõÇ¥Çß´ÂÁö ¹°¾îº¸°í, ¾È Çß´Ù°í ÇÏ¸é ÅõÇ¥ÀåÀ¸·Î °¡Á·µéÀ» ¸ð½Ã°í ³ª¼­°Å¶ó. °¡¼­ »ç¶÷ÀÇ °¡Ä¡¿¡ ´ç´çÈ÷ ÅõÇ¥ÇÏ°Ô ÇÏ°Å¶ó.

ÀÌ°ÍÀÌ Áö³­ ³¯ Àß °¡¸£Ä¡Áö ¸øÇÑ ¸ø³­ ¼±»ýÀÇ ¸¶Áö¸· °¡¸£Ä§ÀÌ¶ó ¿©±â°í ¾î¼­ ÅõÇ¥ÀåÀ¸·Î °¡°Å¶ó. °¡¼­ »ç¶÷ÀÌ ¸ÕÀú´Ù¶ó°í ¿ÜÄ¡¸ç ´ç´çÈ÷ ÅõÇ¥ÇÏ°í ¿À³Ê¶ó. 

ÅõÇ¥´Â ¼¼»óÀ» ¹Ù²Ù´Â °Ô ¾Æ´Ï´Ù. ³ª¸¦ ¹Ù²Ù·Á´Â ´«¹° °Ü¿î ³ë·ÂÀÌ´Ù. ÀÌ·± ³ë·ÂÀÌ ¸ð¾ÆÁ®¾ß ¼¼»óµµ ¹Ù²î´Â°Å´Ù. 

"ÅõÇ¥Çß¾î¿ä" ¶ó´Â ¹Ý°¡¿î ´ñ±Û ±â´Ù¸®·Ã´Ù. ±× Ä£±¸µé¸¸ ¸¸³ªÁÙ °Å°í ±×·¸°Ô ¸¸³ª¾ß ¹Ý°©°Ô ¼ÒÁÖ¶óµµ ÇÑ ÀÜ ÇÒ¶õ´Ù.

* »ý°¢³ª´Â´ë·Î ÅÂ±×¸¦ ÇßÁö¸¸ ºüÁø Ä£±¸µéµµ ¸¹Àº °Í °°´Ù. ºüÁ³´Ù°í ¼­¿îÇØ ÇÏÁö ¸»°í ºüÁø Ä£±¸µéÀº ´ñ±Û·Î¶óµµ ÅÂ±×ÇØ¼­ ²À ÅõÇ¥ÇÒ ¼ö ÀÖµµ·Ï ¼­·Î ºÏµ¸¾Æ ÁÖÀÚ.

18~~~

19~~~

20~~~

21~~~

22~~~

23~~~

24~~~

25~~~

26~~~

27~~~

28~~~
29~~~

30~~~

31~~~

32~~~

33~~~

34~~~

35~~~

36~~~

37~~~

38~~~

39~~~

40~~~

41~~~

42~~~

43~~~

44~~~

45~~~

46~~~

47~~~

48~~~

49~~~

50~~~
