# Supplementary material for: Machine Learning-Based Data Mining Method for Sentiment Analysis of the Sewol Ferry Disaster's Effect on Social Stress
Source: Front Psychiatry. 2020 Dec 23;11:505673. doi: 10.3389/fpsyt.2020.505673 (PMC7785789; doi:10.3389/fpsyt.2020.505673)
Supplement: Supplementary file 1 [file Data_Sheet_1.ZIP › facebook/text/4.July.txt]

1~~~¼¼¿ùÈ£ 3³â»óÀ» Ä¡¸£´Â ±¤ÁÖ½Ã¹Î»óÁÖ¸ðÀÓ
¼¼¿ùÈ£ µµº¸¼ø·Ê´Ü - º°µé°úÀÇ "µ¿Çà" ÀÌ ±¤ÁÖ ÃæÀå·Î¸¦ °ÉÀ¸¸ç "¼¼¿ùÈ£ Âü»ç Áø»ó±Ô¸í Ã¥ÀÓÀÚ Ã³¹ú Æ¯º°¹ý Á¦Á¤"À» ¿ÜÄ¨´Ï´Ù.


2~~~Ã¶±¸ ¼º´Ô

¼¼¿ùÈ£ ¹Ú¼öÇö(Èñ»ýÀÚ)ÃÔ¿µ ¹Ì°ø°³¿µ»ó

"»ì ¼ö¸¸ ÀÖ´Ù¸é ¾ö¸¶ ¾Æºü »ç¶ûÇØ¿ä..."


ÀÌ¿ÍÁß¿¡ ¹æ¼ÛºÁ¶ó Âü..

3~~~ÀÌ¿øÇ¥
80³â´ë ±è¹Î±âÀÇ Ä£±¸°¡ ¼¼¿ùÈ£ ¹Ù´Ù¸¦ À§·ÎÇÏ´Â ±èÀåÈÆÀÇ ¸ñ¼Ò¸®·Î ¿ï¸®´Âµ¥ °ÈÀâÀ» ¼ö ¾øÀÌ ¼ÓÀý¾øÀÌ ¹«³ÊÁý´Ï´Ù.

4~~~ÀÏ»ê ´Ù ÀüÇØÁØ´Ù
¼¼¿ùÈ£ ¹Ì°ø°³ ¿µ»ó..
ÇÏ..¤¶..Àü¾ÆÁ÷µµÁøÂ¥ÀÌÇØ¹Ù¾ÈµÇ³×¿ä...

5~~~Á¤ÀÍÇö
¼¼¿ùÈ£ µµº¸¼ø·Ê´Ü º°µé°úÀÇ µ¿Çà 
 ¾È»ê¿¡¼­ Ãâ¹ßÇÑÁö 16ÀÏÂ° 
 ÆØ¸ñÇ×¿¡ µµÂøÇÏ¿© ±âÀÚÈ¸°ßÀ» ÇÏ°í. . . .

6~~~³ë¶õ¸®º»
¾îÁ¦´Â ÈÄ¹®¿¡¼­
 ¼­¸íÀ» ¹Þ´Â È°µ¿À» Çß´ä´Ï´Ù
 Âî´Â ´õÀ§¿¡µµ ´õ¿í ¿­½ÉÈ÷!
#¼¼¿ùÈ£

7~~~ÀÓÃ¤ºÀ
¼¼¿ùÈ£ 100ÀÏ Ãß¸ðÁýÈ¸¼­ ´Ü¿ø°í Èñ»ýÀÚ ÀÌº¸¹Ì¾ç°ú ±èÀåÈÆ¾¾ µà¾Ü°î..°ÅÀ§ÀÇ ²Þ..
³ªµµ ¿ï°í ½ÃÃ»±¤Àå¿¡ Âü¿©ÇÑ ½Ã¹ÎµéÀÌ ´Ù¿ï¾ú´Ù ¤Ð¤Ð

8~~~¹ÂÁ÷
2NE1 - Come Back Home (Unplugged Ver.)

³ë¶õ ¸®º» ´Þ°í ³ë·¡ºÎ¸£´Â 2NE1 ¸ð½À ³Ê¹« ÁÁ³×¿ä.
¼¼¿ùÈ£ »ý°¢ÇÏ´Ï ¸¶À½ÀÌ ¾ÆÇÁ³×¿ä.


2 NE1 - ÁýÀ¸·Î µ¹¾Æ¿Í (¾ðÇÃ·¯µå ver. )

³ë¶õ ¸®º» ´Þ°í ³ë·¡ºÎ¸£´Â 2NE1 ¸ð½À ³Ê¹« ÁÁ³×¿ä.
¼¼¿ùÈ£ »ý°¢ÇÏ´Ï ¸¶À½ÀÌ ¾ÆÇÁ³×¿ä.
9~~~Æ÷Åä±×·¡ÆÛ ¹ÚÁØ¼ö
¼¼¿ùÈ£ Âü»ç 100ÀÏÂ°, Áøµµ ÆØ¸ñÇ×. ´©±º°¡ÀÇ »îÀº ÀÏ»óÀ¸·Î µ¹¾Æ°¬Áö¸¸, ±×°÷¿¡´Â ¾ÆÁ÷ 10¸íÀÇ ½ÇÁ¾ÀÚ¿Í °¡Á·µéÀÌ ³²¾ÆÀÖ´Ù
10~~~ÆÛÁú °¡Ä¡°¡ ÀÖ´Â ÀÌ¾ß±â

ÆÛ°¡±â #7 - ÇÏ´Ã¿¡¼­µµ °è¼Ó µÉ ³ë·¡] sung by ÀÌº¸¹Ì(¼¼¿ùÈ£ Èñ»ýÀÚ) & ±èÀåÈÆ 
 ±èÀåÈÆ¾¾, ÀÌº¸¹Ì¾çÀÇ µà¿§°î..
ÀÌº¸¹Ì¾çÀÇ ¸ñ¼Ò¸®¿¡ ±èÀåÈÆ¾¾°¡ µà¿§À» ÀÔÇû³×¿ä.
...

[ÆÛ°¡±â #7 - ÇÏ´Ã¿¡¼­µµ °è¼Ó µÉ ³ë·¡] sung by ÀÌº¸¹Ì(¼¼¿ùÈ£ Èñ»ýÀÚ) & ±èÀåÈÆ 

 ±èÀåÈÆ¾¾, ÀÌº¸¹Ì¾çÀÇ µà¿§°î..
ÀÌº¸¹Ì¾çÀÇ ¸ñ¼Ò¸®¿¡ ±èÀåÈÆ¾¾°¡ µà¿§À» ÀÔÇû³×¿ä.

¹¹¶ó ¸¹Àº ¸»À» ÇÒ ¼ö°¡ ¾ø³×¿ä..
ÀÌ ¶¥À» ÀÏÂï ¶°³ª°Ô µÈ ¾î¸° ¼Ò³à¸¦ Ãß¸ðÇØ º¾´Ï´Ù..
±×¸®°í ¾î¸° Èñ»ýÀÚ¿¡°Ô ¾Æ¸§´Ù¿î ÇåÁ¤À» ÇØÁÖ½Å ±èÀåÈÆ¾¾²² °¨»çÇØ º¾´Ï´Ù.


¼¼¿ùÈ£ ÇÇÇØÀÚ Bomi Lee¿Í ½Ì¾î janghoon Kim¿¡ ÀÇÇØ ÀÌ ³ë·¡°¡ ¼ºÇß´Ù.
janghoon KimÀº 16 ³â 4¿ù 16 ÀÏ ¼¼¿ùÈ£ »ç°í¿¡ ÀÇÇØ ±×ÀÇ º¸ÄÃÀ» Ãß°¡Çß´Ù. 2014.

±×³à¿Í ±×³àÀÇ ³ë·¡ÀÇ Àç´ÉÀÌ Ãµ±¹¿¡¼­ °è¼ÓµÇ´Â °ÍÀ» Ãàº¹ÇÒ ¼ö ÀÖ½À´Ï´Ù..
11~~~¹Ú»óÁØ
¼¼¿ùÈ£ »ç°ÇÀÌ Áø½ÉÀ¸·Î ¾ÈÅ¸±õ°í °¡½¿ ¾ÆÇÂ »ç°ÇÀÌ¶ó »ý°¢Àº ÇÏÁö¸¸
 ³ª´Â Áö±Ý À¯°¡Á·µéÀÇ ÅÂµµ¸¦ ÁöÁöÇÏÁö´Â ¸øÇÏ°Ú´Ù.

12~~~Æ÷Åä±×·¡ÆÛ ¹ÚÁØ¼ö
¼¼¿ùÈ£ Âü»ç 92ÀÏÂ°, ÇÏÁö¸¸ º¯ÇÑ °ÍÀº ¾Æ¹« °Íµµ ¾ø´Ù.
13~~~±èÁÖ°ü
¿©±Ç Á¤Ä¡ÀÎµéÀÌ ¼¼¿ùÈ£ Âü»ç¸¦ ±³Åë»ç°í¿¡ ºñÀ¯ÇÏ¸ç ´Ü¼ø º¸»óÂ÷¿ø¿¡¼­ µ¤À¸·ÁÇÏ´Â ¸øµÈ ÁþÀ» ÇÏ·Á°í ÇØ¼­ ÀÌ¸¦ °Ü°èÇÏ¸ç ±ÛÀ» ¾¹´Ï´Ù
 ¤Ñ¹«¾ùº¸´Ùµµ ÇØ°æ ÇØ¼öºÎ ±âÅ¸ °ü·Ã °ø¹«¿ø Á¤°ü°è ¸¶ÇÇ¾Æµé¿¡ ´ëÇÑ ¾öÁß ¼ö»ç¿Í Ã³¹ú ¿ä±¸¿¡ÁýÁßÇØ¾ß ÇÏ¸®¶ó º¾´Ï´Ù. ÀÌ·¯ÇÑ°úÁ¤¼Ó¿¡¼­
 Æ¯º°¹ý Á¦Á¤À» ÃË±¸ÇØ ³ª°¡¾ß ÇÏ¸®¶ó º¾´Ï´Ù ¤Ñ ¹Ú±ÙÇýÁ¤ºÎ¿Í ¿©±ÇÀÇ Ã¥ÀÓ µµÇÇ Çà°¢À» °æ°èÇØ¾ß ÇÏ°í ³¡±îÁö ÃßÀûÇØ¼­ ´ÜÁËÇØ¾ß ÇÒ °Í ÀÔ´Ï´Ù ¿ì¸®°¡ ±¸¼Ó ¼ö»çÇÒ ´ë»óÀº À¯º´¾ðÀÌ ¾Æ´Ï¶ó ¼¼¿ùÈ£ Âü»ç °ü·Ã °ø¹«¿øµé°ú Á¤°ü°è ¸¶ÇÇ¾ÆÀÓÀ» ¸í½ÉÇØ¾ß ÇÏ°Ú½À´Ï´Ù 

14~~~Æ÷Åä±×·¡ÆÛ ¹ÚÁØ¼ö
#¼¼¿ùÈ£ Âü»ç 90ÀÏÂ°, °¡Á·µéÀº ½Ã°£ÀÇ Èå¸§À» ¿À·ÔÀÌ °ßµð°í ÀÖ´Ù.
15~~~ÀÌ¼ºÀç
¼¼¿ùÈ£ Âü»ç 100ÀÏ.. Á¤ºÎ, ±¹°³ÀÇ¿øµé ÇÏ´Â °Å ÇÏ³ª¾ø°í.. ¼­¿ï±¤Àå¿¡ ¸ðÀÎ 2¸¸¿© ½Ã¹Îµé¸¸ ¿ÜÄ£´Ù. "Æ¯º°¹ý Á¦Á¤ÇÏ¶ó", "¹Ú±ÙÇý°¡ Ã¥ÀÓÁ®¶ó"...±èÀåÈÆ°ú º¸¹Ì¾çÀÌ ¶Ñ¿§À¸·Î ºÎ¸¥ "°ÅÀ§ÀÇ ²Þ"

16~~~~±èÁÖ°ü

[¼¼¿ùÈ£Âü»ç 100ÀÏ Ãß¸ð ½Ã³¶¼Û°ú À½¾ÇÈ¸]

ÀÏ½Ã: 07.24.(¸ñ) ¿ÀÈÄ 7½Ã 30ºÐ
 Àå¼Ò: ¼­¿ï½ÃÃ» ±¤Àå

 ¼¼¿ùÈ£°¡ Ä§¸ôÇÑÁö 100ÀÏÀÔ´Ï´Ù.

¼¼¿ùÈ£ Æ¯º°¹ý Åë°ú¿¡ ÈûÀ» ¸ð¾Æ¾ß ÇÒ ¶§ÀÔ´Ï´Ù. ¿ì¸®ÀÇ ¾ÆÀÌµéÀÌ ÆòÈ­·Ó°Ô »ì ÅÍÀüÀ» ¸¸µé±â À§ÇÑ Èñ¸ÁÀÇ µîºÒ ÀÔ´Ï´Ù

17~~~³ë¶û¸®º»

Âü»ç ÀÏ¾î³­Áö 102ÀÏ.
100ÀÏ ¸¶Àú ³Ñ°Ü¹ö·È½À´Ï´Ù
 ±¹¹ÎµéÀÌ ÇÏ³ª·Î ¹¶Ä¡´Â°Ô ¹«¼­¿îÁö ÀÌÁ¦´Â À¯¾ðºñ¾î¸¦ ÆÛ¶ß¸®°í ÀÖ½À´Ï´Ù

±× ¾î¶² °Í¿¡µµ Àý´ë ±¼ÇÏÁö ¾Ê°í
À¯°¡Á·ºÐµé°ú ÇÔ²² ÇÏ°Ú½À´Ï´Ù
#¼¼¿ùÈ£

18~~~Á¤Áøºó
 ¼¼¿ùÈ£ Âü»çÀÇ ±Ùº» ¿øÀÎ ¼±°üÀ§ Àü»ê¼¾ÅÍÀÇ ´ë¼±°³Ç¥Á¶ÀÛÀÌ´Ù ##
(Çå¹ý»ó ´ëÅë·ÉÀº ±¹¹ÎÀÌ º¸Åë,ºñ¹Ð,Æòµî,Á÷Á¢¼±°Å·Î »Ì´Â´Ù. ±×·±µ¥ Áß¾Ó¼±°üÀ§ Àü»ê¼¾ÅÍ¿¡¼­ °¡Â¥µ¥ÀÌÅÍ·Î ¹Ú±ÙÇý¸¦ ´ëÅë·ÉÀ¸·Î »Ì¾Ò´Ù.)
Áß¾Ó¼±°üÀ§´Â Ç÷¼¼ 160¾ï¿øÀ» µé¿© Áß¾Ó¼±°üÀ§ Àü»ê¼¾ÅÍ¿¡ 8ÄÚ¾î Àü»ê±â±â 22´ë¿Í ±âÅ¸ Áö¿ª¼±°üÀ§¿¡ ¼³Ä¡ÇØ ³õ¾Ò´Âµ¥ 
 Àü»ê¼­¹ö´Â ÀÓÂ÷¸¦ ÇÑ °ÍÀÌ°í, ÀÓÂ÷±â°£Àº 30ÀÏÀÌ¸ç 
 ¼±°ÅÀÏÀÌ ³¡³ª¸é µÇµ¹·Á ÁÖ´Â °ÍÀ¸·Î °è¾àÀ» ¸Î¾ú°í, 
Áß¾Ó¼±°üÀ§ Àü»ê¼¾ÅÍ º»Ã¼ Àü»ê¼­¹ö¿¡ ºÎÂøÇÏ¿© ¿ÜºÎ¿¡¼­ ºô·Á¿Â Àü»ê¼­¹ö¿¡ °¡Â¥µ¥ÀÌÅÍ¸¦ ÀÔ·ÂÇØ ³õ¾Ò´Ù. 
Àü»ê¼­¹ö¶õ ÄÄÇ»ÅÍ´É·Â°ú ¿ÜºÎ¿¡ ÀÚ·á¸¦ ¼Û½ÅÇÏ´Â °ÍÀ» ÁÖ ±â´ÉÀ¸·Î ÇÏ´Â Àü»ê±â±âÀÌ´Ù.
¿Ö? Àü»ê¼­¹ö¿ë ±â±â¸¦ ¿ÜºÎ¿¡¼­ ºñ½Ñ Ç÷¼¼¸¦ ÁÖ°í ºô·Á¼­ ¼±°Åµ¥ÀÌÅÍ Àü¼Û¿¡ »ç¿ëÇÏ¿´À»±î? ±×°ÍÀº ¸¸¾àÀ» ´ëºñÇÏ±â À§ÇØ¼­ÀÌ´Ù. 
----------------------------------------------------------------------------------------------------
(¼±°üÀ§ Àü»ê¼­¹ö ÄÄÇ»ÅÍ¿¡¼­ Ã£¾Æ³½ ÀÚ·á) 
¸¸µç ³¯Â¥ 2009.10.20.¿ÀÈÄ 4:45 (°³Ç¥Á¶ÀÛ ÇÁ·Î±×·¥À» ¸¸µé¾î ³õÀº ³¯Â¥)
¸¸µç »ç¶÷ : ni
¸¶Áö¸·À¸·Î ÀÎ¼âÇÑ ³¯Â¥ : 2012.12.11.¿ÀÀü 1:21
¸¶Áö¸·À¸·Î ¼öÁ¤ÇÑ »ç¶÷ : admin
¸¶Áö¸·À¸·Î ¼öÁ¤ÇÑ ³¯Â¥ : 2012.12.18ÀÏ ¿ÀÈÄ 1:11
¸¶Áö¸·À¸·Î ¼öÁ¤ÇÑ »ç¶÷ : younge
 -------------------------------------------------------------------------------------------------------
ÀÌ¸í¹Ú ÀçÀÓ±â°£ ÃÊÁß¹Ý ¶§ Áß¾Ó¼±°üÀ§ Àü»ê¼¾ÅÍ¿¡¼­´Â ÄÄÇ»ÅÍ ¼ÒÇÁÆ®¿þ¾î Àü¹®°¡¿¡°Ô ¿ë¿ªÀ» ÁÖ¾î ¸¸µé¾ú´Ù.
¿¢¼¿¹®¼­¿¡¼­ ÈÞ¸®½ºÆ½ÇÔ¼ö f(x)= ÇÁ·Î±×·¥À» ÀÌ¿ëÇÏ¿© Æ¯Á¤Áö¿ªÀÇ ÅõÇ¥¼ÒÀÇ ÈÄº¸ÀÚº° µæÇ¥¼ö¸¦ °³Ç¥»óÈ²Ç¥¿¡ µæÇ¥À²À» Á¤ÇÏ¿© ÈÞ¸®½ºÆ½ÇÔ¼ö¿¡ ¼±°ÅÀÎ,ÅõÇ¥À²À» ÀÔ·ÂÇÏ¸é ÀÚµ¿À¸·Î ÈÄº¸ÀÚº° µæÇ¥¼ö°¡ ±âÀçµÈ´Ù.
¿¹¸¦ µé¾î AÁö¿ª ¼±°ÅÀÎ¼ö(ÅõÇ¥ÀÚ°ÝÀÌ ÀÖ´Â ¸ðµç »ç¶÷ ¼ö) ¿¡ ÅõÇ¥À² 75%¸¦ ÀÔ·ÂÇÏ°í, ¹Ú±ÙÇý 51.6%¹®ÀçÀÎ48%±âÅ¸0.4% µæÇ¥À²À» ÀÔ·ÂÇÑ´Ù¸é °³Ç¥µ¥ÀÌÅÍ¿¡ ÀÚµ¿À¸·Î ÃÑ ÅõÇ¥¼ö 3000Ç¥ ¹Ú±ÙÇý 1,548Ç¥, ¹®ÀçÀÎ 1,440Ç¥,12Ç¥ ·Î ÀÚµ¿ ÀÔ·ÂµÈ´Ù.
Áö³­ ´ë¼±¿¡¼­ ¼±°üÀ§ Àü»ê¼¾ÅÍ´Â ¹æ¼Û¿ë °¡Â¥µ¥ÀÌÅÍ¿¡ ÅõÇ¥À² 82%·Î ¼³Á¤ÇÏ¿© Àü±¹ 13,542ÅõÇ¥¼ÒÀÇ ÈÄº¸ÀÚº° °³Ç¥»óÈ²Ç¥¸¦ °¢Áö¿ª Æ¯¼º¿¡ ¸ÂÃß¾î ³õ¾Ò´Âµ¥ ½ÇÁ¦ ÅõÇ¥À²Àº 75.8%¿´´Ù. SBS¹æ¼ÛÈ­¸é °LÃÄ¸¦ Âü°íÇÏ½Ã¶ó
 ¼­¿ïÀº ¹®ÀçÀÎÀÌ ¾à°£ ³ô°Ô, °æ±â´Â ¹Ú±ÙÇý°¡ ¾à°£ ³ô°Ô, ÀÎÃµÀº ¹Ú51.6%¹®48%·Î ´ë¼±°á°ú¿Í ¶È°°ÀÌ ¼³Á¤ÇØ ³õ¾Ò´Ù(ÀÎÃµ¸¸ º¸´õ¶óµµ °¡Â¥ÀÌ´Ù.), ´ë±¸ °æºÏ°ú ±¤ÁÖ È£³²Àº ÀÌ¸í¹Ú¶§ÀÇ ¿©¾ß ÈÄº¸ µæÇ¥À²·Î ¸ÂÃß¾î ³õ¾Ò´Ù.
±×·±µ¥ ºÎ»ê °æ³²Àº ¹®ÀçÀÎÀÌ °ÅÁ¦µµ Ãâ½ÅÀ¸·Î °æ³²°í °æÈñ´ë¸¦ ³ª¿Í ºÎ»ê¿¡¼­ ³ë¹«Çö°ú ÇÔ²² ÀÎ±Çº¯È£»ç¸¦ ¿À·§µ¿¾È ÇØ ¿Ô´ø °÷ÀÌ´Ù.
YTNÀÌ ¿ÀÈÄ 3½Ã°æ Àü±¹Áö¿ªÀÇ Ãâ±¸Á¶»çÇ¥°¡ ¾Æ°í¶ó¿¡ ¶¹¾ú´Ù.
ºÎ»ê,°æ³²¿¡¼­ ¸ðµç Áö¿ª¿¡¼­ ¹®ÀçÀÎÀÌ 50%°¡ ³Ñ°Ô ³ª¿Ô´Ù.
±×·±µ¥ Áß¾Ó¼±°üÀ§ÀÇ °³Ç¥ÀÚ·á¿¡´Â ¹Ú60%:¹®40%·Î ÀüÁö¿ªÀÌ °í¸£´Ù.
¿ÀÈÄ 3½Ã°æÀÌ¸é ÀüÅëÀûÀ¸·Î ¹Ú±ÙÇýÁöÁöÀÚµéÀÎ ³ëÀÎµéÀÇ ÅõÇ¥°¡ ³¡³­ ½ÃÁ¡ÀÌ°í ÅõÇ¥ÀÏ¿¡ ½¬Áö ¾Ê´Â ÀþÀº Á÷ÀåÀÎµéÀÌ ¿ÀÈÄ 6½Ã±îÁö ¹®ÀçÀÎ¿¡°Ô Ç¥¸¦ ´õ ÁÖ¾úÀ» °ÍÀÌ´Ù.
----------------------------------------------------------------------------------------------------
¼±°üÀ§ Àü»ê¼¾ÅÍ¿¡¼­´Â ¼±°ÅÀü³¯ÀÎ 2012.12.18. ¿ÀÈÄ1:11ºÐ¿¡ °¡¼­¾ß ¸¶Áö¸· ¼öÁ¤½Ã°¢ÀÌ ÂïÇûÀ»±î?
¹Ú±ÙÇý°¡ ÀÌ±â´Â Á¶ÀÛµ¥ÀÌÅÍ´Â ÀÌ¹Ì 2012.12.11.¿ÀÀü1:21ºÐ¿¡ ¸¸µé¾îÁ³°í Ãâ·Â±îÁö ÇØ ³õÀº »óÅÂ¿´´Ù.
ÀÌ¶§´Â ÀÌÁ¤Èñ ÅëÁø´ç ÈÄº¸ÀÇ Ç¥µµ °¡Â¥µ¥ÀÌÅÍ¿¡ ¾à 5%µæÇ¥À²·Î ³Ö¾î ³õ¾ÒÀ» °ÍÀÌ´Ù. ¿©ÅÂÀÇ ¼±°Å¿¡¼­ ÅëÁø´ç Æò±Õ µæÇ¥À²·Î ¸¸µé¾î ³õ¾ÒÀ» °ÍÀÌ´Ù.
±×·±µ¥ ÀÌÁ¤ÈñÈÄº¸°¡ 2012.12.16ÀÏ ÀÚ½ÅÀÇ ÁöÁöÇ¥¸¦ ¹®ÀçÀÎ¿¡°Ô ¾ñ¾îÁÖ±â À§ÇØ ±×³¯ Àú³á¿¡ ÀÖÀ» ¿¹Á¤ÀÎ ´ë¼±ÈÄº¸ÀÚ°£ ¸¶Áö¸· TVÅä·Ð ´çÀÏ ³·¿¡ ´ë¼±ÈÄº¸ »çÅð¸¦ ¼±¾ðÇÑ °ÍÀÌ´Ù
±×·¡¼­ Áß¾Ó¼±°üÀ§ Àü»ê¼¾ÅÍ¿¡¼­´Â ºñ»óÀÌ °É·È´Ù. À¯ÈÆ¿Á ¼±°Å1°úÀå °ú ÇÙ½É ¸î³ðÀÌ ºÎ·ª ºÎ·ª 2012.12.11ÀÏ ¸¸µé¾î Ãâ·Â±îÁö ÇØ ³õÀº ¹æ¼Û¿ë °³Ç¥ÀÚ·á¸¦ °íÄ¡±â ½ÃÀÛÇß´Âµ¥, 
ÀÌÁ¤Èñ ÈÄº¸ÀÇ µæÇ¥¼öµéÀ» ¹Ú±ÙÇý¿Í ¹®ÀçÀÎ ÈÄº¸¿¡ ¹èºÐÇÏ´Âµ¥ ½Ã°£ÀÌ °É·È±â ¶§¹®¿¡ °£½ÅÈ÷ ¼±°ÅÀÏ ÇÏ·çÀüÀÎ 2012.12.18ÀÏ ¿ÀÈÄ1:11ºÐ¿¡ ³¡³­ °ÍÀÌ´Ù. ÀÌ°ÍÀÌ ¸¶Áö¸· ¼öÁ¤ÇÑ ½Ã°¢ÀÌ ÄÄÇ»ÅÍ¿¡ ±â·ÏµÈ °ÍÀÌ´Ù. 
2012.12.19ÀÏ ¿ÀÈÄ 3½Ã°æ »ï¼ºÀ» Æ÷ÇÔÇÑ ¸ðµç ¾ð·Ð¿¡¼­ ¹®ÀçÀÎÀÌ 2%~6%¾Õ¼±´Ù°í Ãâ±¸Á¶»çÇ¥°¡ ¼Ó¼Ó »õ´©¸®´ç ¼±´ëº»ºÎ¿¡ ¿Ã¶ó¿À´Ï »õ´©¸®´ç ¼±´ëº»ºÎ °ü°èÀÚµéÀº ÃÊ»óÁý ºÐÀ§±â¿´À¸¸ç ¼ºÁú °ý°ýÇÑ ÀÌÁ¤ÇöÀº "´ç¼±¹«È¿" ¼±¾ð ¿î¿îÇß´Ù. Á¶ÀÛµ¥ÀÌÅÍ·Î ¹Ú±ÙÇý°¡ µÇ¾úÀ» ¶§ ÀÌÁ¤ÇöÀÇ ¸¶À½Àº ¾î¶®´ÂÁö ÀÌÁ¤Çö Ä£±¸µéÀº ÇÑ¹ø ¹°¾îº¸¾Æ ÁÖ±â ¹Ù¶õ´Ù. 
ÀÌÁ¤Çöµµ ¸ð¸£°Ô »õ´©¸®´ç ¸î³ð,±¹Á¤¿øÀå ¿ø¼¼ÈÆ,¼±°üÀ§ ´ã´ç°ü, Áß¾Ó¼±°üÀ§¿øÀå ±è´ÉÈ¯µµ ¸ð¸£°Ô Áß¾Ó¼±°üÀ§ Àü»ê¼¾ÅÍÀå ¹ÚÇõÁø¼­±â°ü ÁöÈÖÇÏ¿¡ À¯ÈÆ¿Áµî ±Ø¼Ò¼öÀÇ µµµÏ³ðµéÀÌ ´ëÅë·ÉÀ» °¡Â¥µ¥ÀÌÅÍ·Î »ÌÀº °ÍÀÌ´Ù.
1987.6.29¼±¾ðÀ¸·Î ´ëÅë·É Á÷¼±Á¦¸¦ ÇÇ¸¦ Èê¸®¸ç Ã£¾Æ¿Â °ÍÀ» ÀÌ¸í¹Ú °³ÀÚ½ÄÀÌ ¼±°üÀ§ Àü»ê¼¾ÅÍÀÇ Àü»ê±â±â »ç±â·Î Á¶ÀÛ´ëÅë·ÉÀ» ¸¸µé´Ù´Ï....
±×·± ºñ¹ÐÀÛÀüÀ» ¹Þ¾ÆµéÀÎ ¹Ú±ÙÇý³âµµ ¶È°°´Ù. ¾ß¸êÂ÷°Ô ÀÌ¸í¹ÚÀÇ Á¦¾ÈÀ» °È¾îÃ¡¾î¾ß ÇÏ¿´´Ù.
±×·¡¼­ °¡Â¥´ëÅë·ÉÀÓÀÌ ¼¼»ó¿¡ ¾Ë·ÁÁöÁö ¾Ê°Ô ¹Ú±ÙÇý Ãø±ÙµéÀÌ ¿Â°® »ç°Ç »ç°í¸¦ ÀÏÀ¸Å°´Â ±âÈ¹¹°Áß¿¡ ¾öÃ»³­ ¼¼¿ùÈ£ »ç°í¸¦ Âü»ç·Î Å°¿ö Àü ¼¼°èÀÎ°ú 5000¸¸ ±¹¹ÎµéÀÌ ÁöÄÑº¸´Â °¡¿îµ¥ 300¿©¸íÀÇ ½Â°´µéÀ» ±¹Á¤¿ø Æ¯¼ö¶óÀÎ ³ðµéÀÌ ÀÏºÎ·¯ ¼öÀå½ÃÅ°´Â Âü»ç¸¦ ÀÏÀ¸Å² °ÍÀÌ´Ù.
¹°·Ð ±¹Á¤¿øÀÇ ¼­¿ï½Ã °£Ã¸Á¶ÀÛ»ç°ÇÀÇ ±¹¸éÀüÈ¯¿¡´Â ¼º°øÇÏ¿´´Ù. ±¹Á¤¿ø Æ¯¼ö ¿ä¿ø³ðµéÀÌ ¸î¹é¸íÀÌ ÀÖ´ÂÁö ¸ð¸£Áö¸¸ ÀÌ³ðµéµµ ÅõÇ¥¸¦ ÇßÀ» °ÍÀÌ°í ¹Ú±ÙÇý°¡ °¡Â¥µ¥ÀÌÅÍ·Î ¸¸µé¾îÁø °ÍÀ» ¾Ë °ÍÀÏÁøµ¥
5000¸¸ ±¹¹ÎµéÀÌ ³½ Ç÷¼¼·Î ¸Ô°í »ç´Â ±¹°¡°ø¹«¿ø³ðµéÀÌ ÀÚ±¹¹ÎÀ» Å×·¯ÇÏ¶ó°í ¸í·ÉÇÑ´Ù°í ¼¼¿ùÈ£ Å×·¯¸¦ ÀÚÇàÇÏ³Ä? ÀÌ ³ª»Û 18»õ³¢µé¾Æ~
Áß¾Ó¼±°üÀ§ Àü»ê¼¾ÅÍ¿¡¼­´Â ¾ß´çÀÌ '´ç¼±¹«È¿'¼±¾ðÀ» ÇÏ¸é¼­ ¹ý¿ø¿¡ Áõ°Åº¸Àü½ÅÃ»¿¡ ´ëºñÇÏ¿© ¿ÜºÎ¿¡¼­ Àü»ê¼­¹ö¸¦ ºô·Á¿Í °¡Â¥µ¥ÀÌÅÍ¸¦ ÀÔ·ÂÇÏ°í µÇµ¹·ÁÁÖ±â À§ÇÏ¿© Ç÷¼¼¸¦ ¾´ °ÍÀÌ´Ù.
¼öÃµ¸íÀÇ ÅõÇ¥ÀÎµéÀÌ °³Ç¥¹æ¼Û¿¡¼­ ³Ê¹« ÀÌ»óÇÑ Á¡µéÀ» ¸¹ÀÌ ´À²¼±â ¶§¹®¿¡ ¹®ÀçÀÎ°ú ¹ÎÁÖ´ç¿¡ "´ç¼±¹«È¿"¸¦ Á¾¿ëÇÏ¿´´Ù. Àü±¹ 13,542Áö¿ª¼±°üÀ§ÀÇ °³Ç¥ÀÚ·á¿Í Áß¾Ó¼±°üÀ§ °³Ç¥ÀÚ·á, ¹æ¼Û»ç °³Ç¥ÀÚ·á¸¦ »óÈ£ ºñ±³ÇÑ ÈÄ¿¡ ¸í¹éÇÑ ºÎÁ¤¼±°Å·Î ¹Ú±ÙÇý¸¦ ´ëÅë·É ¸¸µé¾ú´Ù°í ÁÖÀåÇÏ¸é¼­...
±×·±µ¥ ¹®ÀçÀÎ°ú ¹ÎÁÖ´çÀÌ °ÅÀýÇÏ¿´´Ù. °ÅÀýÇß±â ¶§¹®¿¡ ¼±°ÅÈÄ 30ÀÏÀ» ³Ñ°å°í, Àç°ËÇ¥¸¦ ÇÏÁö ¾Ê¾Ò°í ±¹È¸¿¡¼­ ÀüÀÚ°³Ç¥±â ½Ã¿¬È¸¸¦ ÇÏ´Â°ÍÀ¸·Î´ëÃ¼ÇÏ¿´´Âµ¥ ±× ½Ã¿¬È¸¿¡¼­6000Ç¥ °³Ç¥ÇÏ´Âµ¥ ¸î½Ã°£ÀÌ °É·È¾ú´Ù.
Áö±Ý ÇàÁ¤¼ö¹ÝÀ» ÇÏ´Â ¿©ÀÚ´Â °¡Â¥ÀÌ¸ç, 
»ç±â²Û ÀÌ¸í¹ÚÀÇ ºñ¹ÐÀÛÀüÀ» ¹Þ¾Æµé¿© 
Áß¾Ó¼±°üÀ§ Àü»ê¼¾ÅÍ¿¡¼­ °¡Â¥µ¥ÀÌÅÍ¸¦ ¸¸µç ÈÄ¿¡ 
 Àü±¹13,542°³Ç¥»óÈ²Ç¥¸¦ ¹æ¼Û»ç¿¡ Àü¼ÛÇÏ¿© ´ëÅë·ÉÀ» ÈÉÄ£ ¿©ÀÚÀÌ´Ù.
18´ë´ë¼± ¼±°Å¹«È¿ ¼Ò¼ÛÀÎ´Ü

19~~~Á¤Áøºó
 ¼¼¿ùÈ£ Âü»ç? °ËÂûÀÇ °Ë»çµéÀÌ Á¦´ë·Î ÀÏÀ» ÇÏ¿´´Ù¸é ´ëÇüÂü»ç´Â ¾ø¾úÀ» °ÍÀÌ´Ù.##
 ( ´ëÇÑ¹Î±¹ °ËÂûÀÇ ·Î°í °øÁ¤,Áø½Ç,Á¤ÀÇ,ÀÎ±Ç,Ã»·ÅÀº ¾îµð¿¡ ÀÖ´À³Ä?)
 (´ëÇÑ¹Î±¹ÀÌ ¹ý¿¡ ÀÇÇÏ¿© Áú¼­°¡ À¯ÁöµÇ°í ¹ýÀÇ Å×µÎ¸®¾È¿¡¼­ ¸ðµç ÀÏ°ú Çàµ¿µéÀÌ ÀÌ·ç¾îÁø´Ù. 
Áï ¹ýÀÌ ÃÖ°íÀÇ ±Ç·ÂÀÌ´Ù. ¹ý ¾Æ·¡¿¡ ´ëÅë·ÉÀÌÇÏ ¸ðµç »ç¶÷µéÀÌ ÀÖ´Ù. 
¸¸¾à ´©±¸¶óµµ ¹ýÀ» À§¹ÝÇÏ¸é °ËÂûÀÇ °Ë»çµéÀÌ µ¶¸³µÈ ¼ö»ç±ÇÀ» ¹ßµ¿ÇÒ ¼ö ÀÖ´Ù. 
Çö¿ª´ëÅë·ÉÀº Çü»ç¼ÒÃß°¡ ¸éÁ¦µÇÁö¸¸ 
ÅðÀÓÈÄ¿¡ ÇöÁ÷¶§ÀÇ ¹ü¹ýÇàÀ§¿¡ ´ëÇÏ¿© ¼ö»ç¸¦ °Ë»çµéÀÌ ÇÒ ¼ö ÀÖ´Ù.
ÀÌ¸í¹ÚÀÌ ÀÌ¿¡ ÇØ´çÇÏ´Â ÀÚÀÌ´Ù.)
 (Áö³­ ¼ö½Ê³â°£ÀÇ µ¶ÀçÁ¤±ÇÇÏ¿¡¼­ °ËÂûÀÇ °Ë»çµéÀÌ Á¦´ë·Î ÀÏÀ» Çß´Â°¡?)
 (2µî µæÇ¥³àÀÓÀ» ¸í¹éÇÏ°Ô Áõ¸íÇÒ ¼ö ÀÖ´Â "2013¼ö18"Àº 18´ë´ë¼± ¼±°Å¹«È¿ÀÇ ¼ÒÀÇ »ç°Ç¹øÈ£ÀÌ´Ù. ´ë¹ý¿ø¿¡ 2013.1.4ÀÏ Á¦¼ÒÇÑ »óÅÂÀÌ´Ù. ±×·±µ¥ ´ë¹ý°ü13¸íÀÌ °øÁ÷¼±°Å¹ý 225Á¶ÀÎ ¼ÒÀå Á¢¼öÈÄ 180ÀÏ ÀÌ³»¿¡ ÀçÆÇ ¹× ÆÇ°áÀ» ÇÏÁö ¾Ê´Â À§¹ýÇàÀ§¸¦ ÇÏ°í ÀÖ´Ù. °ËÂûÀÇ °Ë»çµéÀÌ ÀÌ¸¦ µûÁ®¶ó.)
 (2µî µæÇ¥³à´Â ¸í¹éÇÑ °¡Â¥´ëÅë·ÉÀÌ´Ù Áï Çü»ç¼ÒÃß¸éÁ¦´ë»óÀÌ ÀüÇô ¾Æ´Ï´Ù. ´çÀå 5000¸¸ ±¹¹Îµé¿¡°Ô »ç±âÄ£ 2µî µæÇ¥³à °¡Â¥´ëÅë·É ¹Ú±ÙÇý¸¦ ²ø¾î³»·Á ¼ö°©À» Ã¤¿ö¶ó. ¹ü¹ýÀÚ¿¡°Ô ´©±¸³ª ÆòµîÇÑ ´ëÇÑ¹Î±¹ÀÌ ¾Æ´Ñ°¡?)
----------------------------------------------------------------------------------------------------
´ëÇÑ¹Î±¹ °ËÂûÀÇ ·Î°í ¸¶Å©°¡ °ðÀº ´Ù¼¸°³ÀÇ ´ë³ª¹« ±âµÕÀÔ´Ï´Ù. 
Á¦ÀÏ ³ôÀº °ÍÀÌ °¡¿îµ¥ÀÇ °ÍÀº Á¤ÀÇ¸¦, ¿ÞÂÊ³¡Àº °øÁ¤, ¿À¸¥ÂÊ ³¡Àº Ã»·Å, °¡¿îµ¥ Á¤ÀÇÀÇ ¾çÂÊÀº Áø½Ç,ÀÎ±ÇÀ» »óÂ¡ÇÕ´Ï´Ù. 
´ëÇÑ¹Î±¹ °ËÂûÀÌ ¹ýÀ» À§¹ÝÇÏ´Â ÀÚµéÀ» ±â¼ÒÇÏ¿© °ø¼ÒÀåÀ» ÀÛ¼ºÇÏ°í ¹ý¿øÀÇ ÆÇ»çµé¿¡°Ô ¹ý¿¡ µû¸¥ ÆÇ´ÜÀ» ³»·Á´Þ¶ó°í ÇÕ´Ï´Ù. 
±â¼Òµ¶Á¡À» ¸»ÇÏ¸ç, ¸ðµç »ç°ÇÀÇ ½ÃÀÛ°ú Á¾°áÀ» Áþ´Â ¹«Áö¸·ÁöÇÑ ±ÇÇÑÀ» ÁÖ¾úÁÒ. ¹Ù·Î ¹ýÀÌ ±Ç·ÂÀÇ Á¾Âø¿ªÀÌ¸ç, 
¹ýÀ» À§¹ÝÇÏ´Â ÀÚ´Â ÇöÁ÷ ´ëÅë·ÉÀÇ Çü»ç¼ÒÃß¸éÁ¦ÀÌ³ª ÀçÀÓ±â°£ÀÌ ³¡³ªÀÚ¸¶ÀÚ °ð¹Ù·Î À§¹ýÇÑ »çÇ×¿¡ ´ëÇÑ ±â¼Ò¸¦ ÇÒ ¼ö ÀÖ½À´Ï´Ù. ¹Ù·Î ÀÌ¸í¹ÚÀÔ´Ï´Ù. 
# ÀÌ¸í¹ÚÀÌ ÇöÁ÷¿¡ ÀçÀÓÇÏ°í ÀÖ¾ú´ø 2012.4.11ÀÏ ±¹È¸ÀÇ¿ø ÃÑ¼±°Å¿Í 2012.12.19ÀÏ ´ëÅë·É ¼±°Å¿¡¼­ Çå¹ý°ú °øÁ÷¼±°Å¹ýÀ» À§¹ÝÇÏ¿´´Âµ¥, ±× °£·«ÇÑ ³»¿ªÀº Á¡¼± ¾È¿¡ ÀÖ½À´Ï´Ù.#
------------------------------------------------------------------------------------------------------
Áß¾Ó¼±°üÀ§ Àü»ê¼¾ÅÍÀå ¹ÚÇõÁø¼­±â°üÀ» 2011³â ¼­¿ï½ÃÀü»ê°úÀåÀÌ¾úÀ» ¶§ ¿ø¼¼ÈÆÀ» ÅëÇÏ¿© Áß¾Ó¼±°üÀ§ Àü»ê¼¾ÅÍÀå ¼­±â°üÀÌ¶ó´Â ³ôÀº Á÷±ÞÀ¸·Î ¸î´Ü°è ½ÂÁø½ÃÅ°´Â ¹Ì³¢¸¦ ¹°°ÔÇÏ°í ÀÌÈÄ 
 ¸ðµç ¼±°Å¿¡¼­ Áß¾Ó¼±°üÀ§ Àü»ê¼¾ÅÍ¿¡¼­ µ¥ÀÌÅÍ¸¦ Á¶ÀÛÇÏ¿© 
 ´ç¼±ÀÚ¸¦ »õ´©¸®´ç ÈÄº¸µé·Î ¹Ù²ãÃÆ½À´Ï´Ù. 
Çàµ¿Ã¥Àº ¼±°üÀ§ ¼±°Å1°úÀå À¯ÈÆ¿ÁÀ¸·Î 
2001³â ÀÎÃµ¼±°üÀ§¿¡¼­ Ã³À½ ÀÓ¸íÀ» ¹Þ°í³­ ÈÄ¿¡, 
³ªÁß¿¡ Áß¾Ó¼±°üÀ§ ¼±°Å1°úÀåÀ¸·Î ¸»Àßµè°Ô »ý±äÀÚµéÀ» Á¶Á÷È­ÇÏ¿©, 
2012.4.11ÃÑ¼±¿¡¼­ Á¦2´çÀ¸·Î Ãß¶ôÇÒ °ÍÀÌ 100%ºÐ¸íÇÑµ¥, 
¾Æ¹«µµ µé¾î°¡Áö ¸øÇÏ°í, °¨½Ã°¡ ÀüÇô µÇÁö ¾Ê°í, 
´Ù¸¸ Áö¿ª¿¡¼­ ¿Ã¶ó¿À´Â °³Ç¥ÀÚ·áµéÀ» ¹æ¼Û»ç¿¡ Àü¼ÛÇÏ´Â ´Ü¼øÁß°è¾÷¹«¸¸ º¸´Â, 
Áß¾Ó¼±°üÀ§ Àü»ê¼¾ÅÍ¿¡¼­ °¡Â¥µ¥ÀÌÅÍ¸¦ ¹Ì¸® ¸¸µé¾î ´ç¼±ÀÚµéÀ» ¹Ù²ãÄ¡´Â °ÍÀ»
 ÀÌ¸í¹ÚÀÌ Âø¾ÈÇÏ¿© ¹ÚÇõÁøÀ» Àü»ê¼¾ÅÍÀåÀ¸·Î ¾ÉÈ÷°í °³Ç¥Á¶ÀÛ°ú °¡Â¥µ¥ÀÌÅÍ¸¦ ¹æ¼Û»ç¿¡ Àü¼ÛÇÏ´Â °ÍµéÀ» ÁöÈÖÇÏ¿´´ø °ÍÀÔ´Ï´Ù. 
¸ðµÎ ÀÌ¸í¹ÚÀÌ ¿ø¼¼ÈÆÀ» ÅëÇÏ¿© °³Ç¥Á¶ÀÛÁúÀ» ½ÃÄ×½À´Ï´Ù. 
¹ÚÇõÁø°ú À¯ÈÆ¿ÁÀÌ¶ó´Â ÀÛÀÚµéÀº °³»õ³¢º¸´Ù ¸øÇÑ ³ðµéÀÔ´Ï´Ù. 
ÀÌ³ðµéÀÌ ½ÂÁø,Æ÷»óÀ¯È¤À» »Ñ¸®Ä¡Áö ¸øÇÏ°í °¡Â¥ ±¹È¸ÀÇ¿øµé, °¡Â¥´ëÅë·ÉÀ» ¸¸µé¾ú½À´Ï´Ù. 
ÅõÇ¥ÀÎµéÀº °³Ç¥Á¶ÀÛ¿¡ ´ëÇÑ ¸íÈ®ÇÑ ±Ù°ÅµéÀ» Ã£¾Æ³Â½À´Ï´Ù.
 (Áß¾Ó¼±°üÀ§ Àü»ê¼¾ÅÍ¿¡¼­ ¹æ¼Û»ç·Î º¸³½ °³Ç¥ÀÚ·á¿Í 
 Áö¿ª¼±°üÀ§¿¡¼­ Áß¾Ó¼±°üÀ§À¸·Î º¸³½ °³Ç¥ÀÚ·á°¡ 
 Àü¼Û½Ã°¢°ú ±× ³»¿ëÀÌ ¿ÏÀüÈ÷ ´Ù¸¥ °ÍÀÓÀ» 
 ÅõÇ¥ÀÎµéÀÌ °³Ç¥°¡ ³¡³­ ÈÄ¿¡ 
 Áö¿ª,Áß¾Ó¼±°üÀ§¿Í ¹æ¼Û»ç¿¡¼­ °³Ç¥ÀÚ·á¸¦ Á¦Ãâ¹Þ¾Æ 
 ¼­·Î ºñ±³ ºÐ¼®ÇÏ¿© Ã£¾Æ³½ °ÍÀ¸·Î 100%°³Ç¥Á¶ÀÛ»ç½ÇÀÓÀ» ¹àÇô³Â½À´Ï´Ù.) 
ÀÏ·Ê·Î Áö¿ª¼±°üÀ§¿¡¼­ °³ºÀµµ ÇÏÁö ¾ÊÀº ÅõÇ¥±¸ÀÇ °³Ç¥ÀÚ·á°¡ ¹æ¼Û»ç¿¡ Àü¼ÛµÈ °ÍÀÌ ¸¹°í, 
Áö¿ª¿¡¼­ Àü¼ÛÇÏÁöµµ ¾Ê¾Ò´Âµ¥ ÀÌ¹Ì Áß¾Ó¼±°üÀ§ Àü»ê¼¾ÅÍ¿¡¼­´Â ¹æ¼Û»ç¿¡±× Áö¿ªÀÇ °³Ç¥ÀÚ·á¸¦ ¹æ¼ÛÇØ ¹ö¸° °ÍµéÀÌ 
 Àü±¹ 13,542ÅõÇ¥±¸ÀÇ °³Ç¥»óÈ²Ç¥Áß¿¡¼­ 90%ÀÌ»ó µÇ¾ú½À´Ï´Ù. 
Áï °¡Â¥µ¥ÀÌÅÍ¸¦ ¹Ì¸® ¸¸µç °ÍÀ» Áö¿ª¿¡¼­ ¿Ã¶ó¿À±âµµ Àü¿¡ ¹æ¼Û»ç¿¡ Àü¼ÛÇÑ »ç½ÇµéÀ» Ã£¾Æ³½ °ÍÀÔ´Ï´Ù. ¸ðµÎ ¼±°üÀ§ °ø¹®¼­µéÀ» ºÐ¼®ÇÑ °á°úÀÔ´Ï´Ù.
------------------------------------------------------------------------------------------------------
°øÁ¤ÇÑ ¼±°Å°ü¸®,ÅõÇ¥°ü¸®,°³Ç¥°ü¸®,»çÈÄ°ü¸®¿Í Á¤´ç±îÁö °ü¸®ÇÏ´Â ¸·°­ÇÑ ±ÇÇÑ°ú ÀÇ¹«¸¦ °¡Áø Çå¹ý±â°üÀÎ Áß¾Ó¼±°üÀ§°¡ 
 ½º½º·Î Çå¹ý°ú °øÁ÷¼±°Å¹ýÀ» À§¹ÝÇÏ¸é¼­±îÁö ´ç¼±ÀÚµéÀ» ¹Ù²ãÄ¡´Ù´Ï¿ä.... 
°Ë»çµéÀÌ Á¦Á¤½ÅÀÌ¶ó¸é Áß¾Ó¼±°üÀ§ Àü»ê¼¾ÅÍ¸¦ ¿ì¼±ÀûÀ¸·Î ¾Ð¼ö¼ö»öÇÏ¶ó. °Ë»çµéÀº ¹ü¹ýÀÚµéÀ» Àâ¾ÆµéÀÌ´Â °Í ¾Æ´Ï³Ä? ÀÌ¸í¹ÚÀ» Àâ¾Æµé¿©¶ó. 
ÀÌ¸í¹ÚÀÇ ¹ü¹ýÇàÀ§´Â 2013.1.4ÀÏ¿¡ ´ë¹ý¿ø¿¡ Á¦¼ÒÇÑ 18´ë´ë¼± ¼±°Å¹«È¿ÀÇ ¼Ò¼ÛÀå(2013¼ö18) 22È£ÁõÀ¸·Î Áõ¸íÇÏ¿´´Ù. 
¸ðµÎ Ã¶ÀúÈ÷ ÇöÇà¹ý À§¹ÝÇÑ »ç½ÇÀ» ±Ù°Å·Î ÀÛ¼ºµÈ 18´ë´ë¼± ¼±°Å¹«È¿ÀÇ ¼Ò¼ÛÀÌ´Ù. 
À§¹ýÀÚµéÀ» Àâ¾ÆµéÀÌ´Â ´ëÇÑ¹Î±¹ÀÇ ¸·°­ÇÑ °ËÂû ±Ç·ÂÀÇ °Ë»çµéÀº 
 ¿ì¼± ÀÌ¸í¹ÚÀ» Àâ¾ÆµéÀÌ°í 
 ¼±°üÀ§ Àü»ê¼¾ÅÍ °ø¹«¿øµéÀ» Àâ¾ÆµéÀÎ ÈÄ¿¡ 
 °¡Â¥µ¥ÀÌÅÍ·Î ¸¸µé¾îÁø °¡Â¥´ëÅë·É ¹Ú±ÙÇý¸¦ Ã¼Æ÷ÇÏ¶ó.
ÇöÀç ÇàÁ¤¼ö¹Ý ¿ªÇÒÀ» ÇÏ´Â °Í ÀÚÃ¼°¡ ºÒ¹ýÇàÀ§µéÀÌ´Ù. 
 (2013¼ö18)Àº ÀÌµé ¹ü¹ýÇàÀ§¿¡ ´ëÇÑ ¸íÈ®ÇÑ Áõ°ÅµéÀ» ±Ù°Å·Î 
2013.1.4ÀÏ´ë¹ý¿ø¿¡ Á¦¼ÒµÇ¾î ÀÖ´Ü ¸»ÀÌ´Ù. 
°ËÂûÀÌ¹ü¹ý³àÀÎ 2µî µæÇ¥³àÀÇ ¸»¸¸ µè°í ¹ýÄ¡±¹°¡ÀÎ ´ëÇÑ¹Î±¹ÀÇ ÇöÇà¹ýÀ» Ã¶ÀúÈ÷ ÁöÅ°°í ÀÖ´Â ÅõÇ¥ÀÎµé 15,000¿©¸íÀÌ ¿ø°í°¡ µÇ¾î 
ÇÇ°íÀÎ Áß¾Ó¼±°üÀ§¿øÀå (Àü/Çö) ±è´ÉÈ¯, ÀÌÀÎº¹ µÎ»ç¶÷À» Àâ¾Æµé¿©¶ó. 
ÀÌµéÁß ±è´ÉÈ¯Àº 4.11ÃÑ¼±,12.19´ë¼±ÀÇ ÃÑÃ¥ÀÓÀÚÀÌ´Ù. 
ÀÌÀÎº¹ Çö¼±°üÀ§¿øÀåÀ» ÀÚ½ÅÀÇ Á÷¿øµéÀÌ »çÈÄÁ¶ÀÛÀ» °è¼ÓÇÑ °Íµé, 6.4Áö¹æ¼±°Å¿¡¼­ 
 ¼±°üÀ§ Á÷¿øµéÀÌ Çå¹ý°ú °øÁ÷¼±°Å¹ýÀ» À§¹ÝÇÏ°í °¡Â¥ ½ÃµµÁö»ç 7¸íÀÌ³ª ¹Ù²ãÃÆ´Ù. ÀÌµéÀ» ±¸¼ÓÇÏ¶ó. 
¹ýÀ» À§¹ÝÇÏ´Â ÀÚµé¿¡°Ôµµ ¹ýÄ¡°¡ ÅëÇÑ´Ù´Â °ÍÀ» º¸¿©ÁÖ±â ¹Ù¶õ´Ù. 
´ë¹ý¿øÀå ¾ç½ÂÅÂ¸¦ Ã¼Æ÷ÇÏ¶ó. 12¸íÀÇ ´ë¹ý°üµéµµ Ã¼Æ÷ÇÏ¶ó, ÀÌµéÀÌ 2013.1.4ÀÏ ´ë¹ý¿ø¿¡ Á¦¼ÒÇÑ 18´ë´ë¼± ¼±°Å¹«È¿ ¼Ò¼Û¿¡ ´ëÇÑ »ç°Ç(2013¼ö18)À» ¼±°Å¹ý 225Á¶¿¡ ÀÇ°Å 180ÀÌ³»¿¡ °­Á¦ ÀçÆÇ ÆÇ°áÀ» ³»·Á¾ß ÇÑ´Ù´Â Á¶Ç×À» À§¹ÝÇÑ ÀÚµéÀÌÇöÀçÀÇ 13¸í ´ë¹ý°üµéÀÌ´Ù. 
ÀÌµé¿¡°Ô ÅºÇÙ¼ö¼øÀ» °¡Á®¾ß ´ëÇÑ¹Î±¹ÀÌ »ì ¼ö ÀÖ´Ù. 
ÀÌµé 13¸íÀÇ ´ë¹ý°üµéÀÌ 180ÀÏ ÀÌ³»ÀÎ 2013.7.3ÀÏ±îÁö 18´ë´ë¼± ¼±°Å¹«È¿ÀÇ ¼Ò¼ÛÀå¿¡ ´ëÇÑ ÀçÆÇ°ú °áÁ¤¹®À» ³»¶ó°í ÇØ¾ßÇÑ´Ù. (°øÁ÷¼±°Å¹ý 225Á¶)
´ëÇÑ¹Î±¹Àº ¹ýÀ¸·Î ±¹¹ÎµéÀ» ÅëÁ¦ÇÏ´Â ³ª¶óÀÌ±â ¶§¹®ÀÌ´Ù.
18´ë´ë¼± ¼±°Å¹«È¿ ¼Ò¼ÛÀÎ´Ü

20~~~

21~~~

22~~~

23~~~

24~~~

25~~~

26~~~

27~~~

28~~~

29~~~

30~~~

31~~~

32~~~

33~~~

34~~~

35~~~

36~~~

37~~~

38~~~

39~~~

40~~~

41~~~

42~~~

43~~~

44~~~

45~~~

46~~~

47~~~

48~~~

49~~~

50~~~
