# Supplementary material for: Machine Learning-Based Data Mining Method for Sentiment Analysis of the Sewol Ferry Disaster's Effect on Social Stress
Source: Front Psychiatry. 2020 Dec 23;11:505673. doi: 10.3389/fpsyt.2020.505673 (PMC7785789; doi:10.3389/fpsyt.2020.505673)
Supplement: Supplementary file 1 [file Data_Sheet_1.ZIP › facebook/text/5.August.txt]

1~~~ÀÌ¿Ü¼ö
½Ãµå´Ï¿¡¼­ ¹Ì¼úÀÎ ±è¼ºÁ¾´Ô²²¼­ º¸³»ÁÖ¼Ì½À´Ï´Ù. °øÀ¯ ºÎÅ¹µå¸³´Ï´Ù.
 <¼¼¿ùÈ£ Ãß¸ð ÆÛÆ÷¸Õ½º ¿µ»ó> Á¦¸ñ: Lost Eyes ? ÀÌ Ãß¸ð ¿µ»óÀº ¾ï¿ïÇÏ°Ô Á×Àº °íÀÎµé°ú À¯Á·µé ±×¸®°í ¾ÆÇÄÀ» ÇÔ²² ÇÏ´Â »ç¶÷µé¿¡°Ô ¹ÙÄ¨´Ï´Ù... Áö³­ 6¿ù 14ÀÏ È£ÁÖ ½Ãµå´Ï ¿Ã¸²ÇÈÆÄÅ© ÀÜµð¹ç¿¡¼­ µÎ ½Ã°£¿©¿¡ °ÉÃÄ ÁøÇàµÆ´ø ÆÛÆ÷¸Õ½º µ¿¿µ»óÀÔ´Ï´Ù. µ¿¿µ»óÀº 7ºÐ 15ÃÊ ±æÀÌ±¸¿ä. °£ÀýÇÑ ¸¶À½Àº '¼¼¿ùÈ£ Ä§¸ô'ÀÇ Áø½Ç±Ô¸í°ú ¾ÈÀü´ëÃ¥ÀÌ ¸¶·ÃµÇ¾î ´ëÇÑ¹Î±¹ÀÌ Èñ¸ÁÀÇ ±¹°¡·Î °Åµì³ª±æ ¼Ò¿øÇÕ´Ï´Ù... 

2~~~¹é¼­¿í
¼¼¿ùÈ£ »ç°ÇÀÇ ÁøÇà»çÇ×À» º¸¸ç ¾¹½½ÇÑ »ý°¢ÀÌ µç´Ù. ¼¼»ó¿¡´Â ¼¼¿ùÈ£ ¸øÁö¾Ê°Ô ¾ï¿ïÇÑ Á×À½ÀÌ ¸¹´Ù. ±×·±µ¥ ¼¼¿ùÈ£¿¡ ¹¯Çô ÀÔµµ »½±ß ¸øÇÑ´Ù. ±×ÁßÀÇ ÇÏ³ª - °¡½À±â»ì±ÕÁ¦ »ç°Ç
 ÀÌ°Íµµ 150¿©¸íÀÌ Á×Àº »ç°ÇÀÎµ¥... (³»°¡ Á÷Á¢ ÇÇÇØ¸¦ º» »ç°ÇÀÌ¶ó ±×·±Áö ¾¹½½ÇÑ »ý°¢ÀÌ ´õÇØÁø´Ù...)

3~~~¼¼¿ùÈ£ 3³â»óÀ» Ä¡¸£´Â ±¤ÁÖ½Ã¹Î»óÁÖ¸ðÀÓ

ÀÓ¹ÌÁ¤ ½Ã¹Î»óÁÖ´ÔÀÌ ±¤ÁÖMBC 9½Ã ´º½º¿¡ º¸µµµÈ "¼¼¿ùÈ£À¯°¡Á· µµº¸¼ø·Ê" ÀÌ¾ß±â¸¦ Á÷Á¢ ÃÔ¿µÇØ¼­ °øÀ¯ÇØÁÖ¼Ì½À´Ï´Ù.

4~~~¹é¼­¿í
¼¼¿ùÈ£ »ç°ÇÀÇ ÁøÇà»çÇ×À» º¸¸ç ¾¹½½ÇÑ »ý°¢ÀÌ µç´Ù. ¼¼»ó¿¡´Â ¼¼¿ùÈ£ ¸øÁö¾Ê°Ô ¾ï¿ïÇÑ Á×À½ÀÌ ¸¹´Ù. ±×·±µ¥ ¼¼¿ùÈ£¿¡ ¹¯Çô ÀÔµµ »½±ß ¸øÇÑ´Ù. ±×ÁßÀÇ ÇÏ³ª - °¡½À±â»ì±ÕÁ¦ »ç°Ç
 ÀÌ°Íµµ 150¿©¸íÀÌ Á×Àº »ç°ÇÀÎµ¥... (³»°¡ Á÷Á¢ ÇÇÇØ¸¦ º» »ç°ÇÀÌ¶ó ±×·±Áö ¾¹½½ÇÑ »ý°¢ÀÌ ´õÇØÁø´Ù...)

5~~~¾ÈÁ¤¹Î
Á¤ÀÇ¿Í Áø½ÇÀÌ ¹Ù·Î ¼­´Â ´ëÇÑ¹Î±¹,
 À¯°¡Á·ÀÌ ¿øÇÏ´Â ¼¼¿ùÈ£ Æ¯º°¹ýÀ» ÁöÁöÇÕ´Ï´Ù!
6~~~ÇÑ°­³ªºñ - ÇÑ³ª¹êµå

¼¼¿ùÈ£ »ç°Ç Ãß¸ð°îÀÔ´Ï´Ù. 
´Ù½Ã´Â ÀÌ·¯ÇÑ ÀÏÀÌ ¹ß»ýµÇÁö ¾Êµµ·Ï, ±â¿øÇÕ´Ï´Ù. 


¸Ó¸®°¡ ¶Ç ÇÏ³ª ³·°Ô °É·È°í, 
¾ÆÀÌµéµµ ¼­¼­È÷ ²ø·Á°¡°í ÀÖ¾î.
Æø·ÂÀÌ¶ó´Â °ÍÀÌ ÀÌ·± Ä§¹¬À» ¸¸µé¾î³½°ÅÁö.
¿ì¸®°¡ ´©±¼ ¿ÀÇØÇÏ°í ÀÖ´Â°ÅÁö.
±Ùµ¥ ¸»¾ß, ÀÌ°ÍºÁ, ³ªµµ ¾Æ´Ï°í, ¿ì¸® °¡Á·µµ ¾Æ³Ä.
´Ï ¸Ó¸® ¼Ó¿¡ ÀÖ´Â°Å¾ß. ´Ï ¸Ó¸® ¼Ó¿¡¼­ ½Î¿ì°í ÀÖ´Â°Å¶ó±¸.
±× ÅÊÅ©ÇÏ°í ÆøÅºÀ» °¡Áö°í, 
±× ÆøÅºµéÇÏ°í ÃÑÀ» °¡Áö°í, 
³× ¸Ó¸® ¼Ó¿¡¼­, ³× ¸Ó¸® ¼Ó¿¡¼­ ¿ï°í ÀÖ´Â°Å¶ó±¸.

´Ï ¸Ó¸® ¼Ó¿¡¼­ ¸»¾ß... ¸Ó¸® ¼Ó¿¡¼­.
Á»ºñ. Á»ºñ..
´Ï ¸Ó¸® ¼Ó¿£ ¹¹°¡ µé¾îÀÖ´Â°ÅÁö. ´Ï ¸Ó¸® ¼Ó¿¡ ¸»¾ß.
Á»ºñ, Á»ºñ, Á»ºñ. 

µÎµÎ µÎµÎ.. 
µÎµÎ µÎµÎ µÎµÎ...

¶Ç ´Ù¸¥ ¾î¸Ó´ÏÀÇ ½½ÇÄÀÌ µÇÇ®ÀÌµÇ°í ÀÖ¾î.
Æø·ÂÀÌ ÀÌ·± Ä§¹¬À» ¸¸µé¾î ³¾ ¶§´Â, 
¿ì¸®°¡ ¹º°¥ Àß¸øÇÏ°í ÀÖ´Ù´Â ¸»¾ß.
1916³âºÎÅÍ °è¼ÓµÈ ¶È°°ÀÌ ¿À·¡µÈ ¾ê±â¾ß.
´Ï ¸Ó¸® ¼Ó¿¡¼­, ¾ÆÁ÷µµ, ´Ï ¸Ó¸® ¼Ó¿¡¼­ ½Î¿ì°í ÀÖ´Â°Å¶ó±¸.
ÅÊÅ©¿Í ÆøÅºÀ» °¡Áö°í, 
ÆøÅº°ú ÃÑÀ» °¡Áö°í, 
´Ï ¸Ó¸® ¼Ó¿¡¼­, ´Ï ¸Ó¸® ¼Ó¿¡¼­ »ç¶÷µéÀÌ Á×¾î°£´Ù±¸.

´Ï ¸Ó¸® ¼Ó¿¡¼­ ¸»¾ß.
Á»ºñ, Á»ºñ. 
´Ï ¸Ó¸® ¼Ó¿£, ´Ï ¸Ó¸® ¼Ó¿£ ¹¹°¡ µé¾îÀÖÁö.

7~~~Ji Yeon Lim
¼¼¿ùÈ£ ±â¾ïÆÈÂî µµÂø.
°¡½¿¾ÆÇÁÁö¸¸ ¸¶À½¿¡ »õ°Ü¾ß ÇÒ
REMEMBER 20140416
ÀØÁö¾Ê°Ú½À´Ï´Ù.

8~~~¹Ý¿Ã¸²
¼¼¿ùÈ£ Áø»ó±Ô¸í¿¡ ¹Ý¿Ã¸²µµ ÀÀ¿øÇÕ´Ï´Ù
9~~~¹«¾È ¿¬²É ÃàÁ¦

°¡À»ÀÌ ºÒ¾î¿À´Â ¹«¾È ¡®È¸»ê¹é·ÃÁö¡¯

¸Â´Â ÀÌÀÇ »óÈ²¿¡ µû¶ó ºñ´Â ´Ù¸£°Ô ¼Ò¸® ³»¸ç ³»¸³´Ï´Ù.

¼¼¿ùÈ£ Âü»ç À¯°¡Á·¿¡°Ô´Â ¾î¸° ¿µÈ¥ÀÇ °î¼Ò¸®·Î ³»¸®°í, ÃàÁ¦°¡ ³¡³ª°¡´Â ¿¬Áö¿¡´Â ¹«°Å¿î ¿©¸§ÀÇ ¾ûµ¢ÀÌ¸¦ °È¾îÂ÷¸ç °¡À»À» ÀçÃËÇÏ´Â ÀÜ¼Ò¸®·Î ³»¸³´Ï´Ù.

 Áö³­ 4ÀÏ°£, ¿¬Áö¸¦ °Å´Ò¾ú´ø ¸¹Àº »ç¶÷Àº ÅÂÇ³À¸·Î »óÃ³¸¦ ¹Þ¾Æ ºûÀ» ÀÒ¾î¹ö¸° ²É´ëº¸´Ù´Â °ÉÀ½À» ¸ØÃß°Ô Çß´ø ÇÏ¾é°Ô ¼±¸íÇÑ ¿¬²É ¼ÛÀÌ¸¦ ±â¾ïÇÒ °Ì´Ï´Ù.

ÀÌÁ¦ ÀÌ ºñ°¡ ±×Ä¡¸é ¿¬Áö¿¡ ¹«½ÉÇÑ °¡À»ÀÌ ºÒ¾î¿Ã °Í °°½À´Ï´Ù.


¡®2014 ¹«¾È ¿¬²É ÃàÁ¦¡¯´Â 8¿ù 14ÀÏºÎÅÍ ¿À´Ã 8¿ù 17ÀÏ±îÁö 4ÀÏ°£, Àü³² ¹«¾È±º ÀÏ·ÎÀ¾ È¸»ê¹é·ÃÁö¿¡¼­ ¿­¸®°í ÀÖ½À´Ï´Ù.

¡®2014 ¹«¾È ¤·¤Å¤¤²É ÃàÁ¦ È«º¸¿µ»ó¡¯

10~~~È²°¡È÷
·¹ÀÌ½Ì¸ðµ¨ È²¸®¾Æ¾çÀÇ ºÎ¸§??À» ¹Þ¾Æ #¾ÆÀÌ½º¹öÅ¶Ã§¸°Áö ¿¡ Âü¿©ÇÕ´Ï´Ù.. 
°á±¹Àº #¾ÆÀÌ½º³¿ºñÃ§¸°Áö°¡ µÇ¾î¹ö·ÈÁö¸¸..

 100´Þ·¯ #½ÂÀÏÈñ¸ÁÀç´Ü ¿¡ #±âºÎ Çß±¸¿ä, 
#·ç°Ô¸¯È¯¿ì »Ó¾Æ´Ï¶ó #¼¼¿ùÈ£ ¿¡µµ ¸¹Àº °ü½É ºÎÅ¹µå¸±°Ô¿ä. 
¼¼°è °÷°÷¿¡ ±âºÎ¹®È­°¡ È®»êµÉ¼ö ÀÖµµ·Ï °¢±¹¿¡ °è½ÅºÐÀ» Áö¸ñÇÏ°Ú½À´Ï´Ù.

11~~~¿øÁ¤½º´Ô

¼¼¿ùÈ£ ¹®Á¦ ¹°°Ç³Ê °¬´Ù

»õÁ¤Ä¡ ¹®ÀçÀÎ°ú 
 ±¹¹Î´ëÃ¥È¸ÀÇ ¹Ú¼®¿î
 ±¹Á¤¿ø»ç°ÇÃ³·³ µ¤°í
ÀÌ¼®±â °£Ã¸ ¸¸µé°í
 ÅëÁø´ç ÇØ»ê½ÉÆÇ ÇÏµí

¼¼¿ù¾Æ ³×¿ù¾Æ ÇÏ´Ù°¡
 À¯°¡Á·Àº ¹üÁËÀÎ µÇ°í
 ÇÔ²² ¿¬´ëÇß´ø 
 »ç¶÷µéÀº ÆÄ»êÇÏ°í..

°ÆÁ¤µÈ´Ù

12~~~Pablo Kim
"°íÅë ¾Õ¿¡ Áß¸³Àº ¾ø½À´Ï´Ù"
¼¼¿ùÈ£ Âü»ç Áø»ó±Ô¸íÀ» À§ÇÑ ¹Ì»ç

13~~~±èµ¿Âù
ÁÁÀº ÃëÁö·Î ¾ÆÀÌ½º¹öÅ¶Ã§¸°Áö¿¡ Âü¿©ÇÏ¿´½À´Ï´Ù.
Àú¸¦ Áö¸ñÇØÁÖ½Å Á¤ÁöÀº¾ç^^ °í¸¿±¸¿ä.
 »Ó¸¸¾Æ´Ï¶ó ÀúÈñ ÇÐ±³ ¹®Á¦¿Í ¼¼¿ùÈ£ ¹®Á¦µéÀÌ ½Ã¿øÇÏ°Ô Àß ÇØ°áµÇ¾úÀ¸¸é ÇÏ´Â ¸¶À½µµ ´ã¾Æ¼­ ½Ã¿øÇÑ ¾óÀ½¹° ¸Â¾Ò½À´Ï´Ù.
Á¦°¡ Áö¸ñÇÑ ºÐÀº 
 »óÁö´ë ¹®È­ÄÜÅÙÃ÷ ÇÐ°ú 08ÇÐ¹ø À¯È£µ¿´Ô.
»óÁö´ë È¯°æ°øÇÐ°ú 08ÇÐ¹ø ¹é°æÈ¯´Ô.
±èÇØ¿¡ °ÅÁÖÁßÀÌ½Å Á¦ Ä£±¸ ±è½Âµµ´Ô.
ÀÔ´Ï´Ù.
14~~~Wonseok Jang
¼¼¿ùÈ£ À¯Á·µéÀ» ¿åÇÏ´Â »ç¶÷µéÀÌ ²Ï ÀÖ´õ±º¿ä ±×µé ÀÔÀå¿¡¼­´Â Âü»ç°¡ ¹ú¾îÁøÁö ²Ï ½Ã°£ÀÌ Èê·¶À¸´Ï Áö°ã±âµµ ÇÏ°ÚÁÒ. È¤ÀÚ´Â À¯Á·ÀÌ ¿å½ÉÀÌ ¸¹´Ù°í, Á¤Ä¡ÀûÀ¸·Î ÀÌ¿ëÇÏ´Â °Í ¾Æ´Ï³Ä°íµµ ÇÏ´õ±º¿ä ¿ì½º¿î °ÍÀº »ç°íÃÊ±âºÎÅÍ ¾î¶² ¹æ½ÄÀ¸·Îµç ±×µé °ç¿¡¼­ °ø°¨ÇÏ°í µµ¿ì·Á Çß´ø »ç¶÷µéÀº Á¶¿ëÈ÷ ÀÖ´Âµ¥ ¹«°ü½ÉÇß°Å³ª ³Ã¼ÒÀûÀÌ¾ú´ø »ç¶÷µéÀÌ ´õ ÀÌ»ó ¸ø Âü°Ú´Ù´Â ½ÄÀ¸·Î ³ª¿Â´Ù´Â °Ì´Ï´Ù ¹» ±×¸® Âü¾Ò´ÂÁö ¾Ë ¼ö ¾ø´Â ÀÏÀÔ´Ï´Ù

15~~~³ëÇö¼ö

¼¼¿ùÈ£ Æ¯º°¹ý ¸·´Â °£½Å È£ÅëÄ¡´Â ¡®±ÙÇØ¡¯...¿µÈ­ ¡®±¤ÇØ¡¯ ÆÐ·¯µð È­Á¦


¼¼¿ùÈ£ Æ¯º°¹ý Á¦Á¤°ú °ü·ÃÇØ À¯°¡Á·µéÀÇ ¸é´ã ¿äÃ»À» °ÅºÎÇÏ°í ÀÖ´Â ¹Ú±ÙÇý ´ëÅë·ÉÀ» ¿µÈ­ '±¤ÇØ' ÆÐ·¯µð¸¦ ÅëÇØ Ç³ÀÚÇÑ ¾Ö´Ï¸ÞÀÌ¼Ç '±ÙÇØ'°¡ È­Á¦´Ù. 

 ¿µÈ­ '±¤ÇØ:¿ÕÀÌ µÈ ³²ÀÚ'¸¦ ÆÐ·¯µðÇÑ '±ÙÇØ:¿ÕÀÌ µÈ ¾Æ³«'Àº ¾Ö´Ï¸ÞÀÌ¼Ç ±âÈ¹ÀÚ ¿ÀÀÎ¿ëÀÇ ÀÛÇ°ÀÌ´Ù. 

ÀÌ ÀÛÇ°ÀÇ ÁÖÀÎ°øÀº ¿Õ ±ÙÇØ±º(¹Ú ´ëÅë·É)ÀÇ ´ë¿ªÀ» ÇÏ´Â ¾î´À ¾Æ³«ÀÌ´Ù. ¿µÈ­ ¼Ó ´ë¿ª ±¤ÇØ±ºÀÌ ´ëµ¿¹ýÀÇ Áø½ÇÀ» Ã£¾Ò´ø °ÍÃ³·³, ´ë¿ª ±ÙÇØ±ºµµ '¼¼¿ùÈ£ Æ¯º°¹ý'ÀÇ ½ÇÃ¼¸¦ ±ú´Ý´Â´Ù. 

ÀÌ¿¡ ´ë¿ª ±ÙÇØ±ºÀÎ ¾Æ³«Àº "¾îÂ÷ÇÇ ÁøÂ¥ ¿Õµµ ³»°¡ ½ÃÅ°´Â ´ë·Î ÇßÀ¸´Ï, ³Êµµ ³»°¡ ½ÃÅ°´Â ´ë·Î ÇÏ¶ó"°í Çß´ø µµ½ÂÁöÀÇ ¸»À» ¾î±â°í, "ÀÓ±ÝÀÎ ³ª±îÁö Æ÷ÇÔÇÏ´Â ¼º¿ª¾ø´Â ¼ö»ç¸¦ ÇÏ¶ó"¸ç ¼¼¿ùÈ£ Æ¯º°¹ýÀ» ÃßÁøÇÏµµ·Ï ÇÑ´Ù. 

ÀÌ °úÁ¤¿¡¼­ ¼¼¿ùÈ£ À¯°¡Á·µéÀÌ '´ëÇÐ Æ¯·Ê ÀÔÇÐ' µîÀ» ¿ä±¸ÇÏ°í ÀÖ´Ù°í ¿Ö°îÇØ¼­ ¿Õ¿¡°Ô º¸°íÇÏ´Â °£½ÅµéÀ» È£ÅëÄ¡´Â Àå¸éµµ ³ª¿Â´Ù. 

¾à 8ºÐ¿¡ ´ÞÇÏ´Â ÀÌ ÀÛÇ°¿¡´Â ±¤È­¹®¿¡¼­ ±ÙÇØ¸¦ ¸¸³ª·Á´Â ¹é¼ºµéÀÇ ¸ð½Àµµ ³ª¿Â´Ù. ±¤È­¹®¿¡¼­ ½ÃÀ§¸¦ ÇÏ°í ÀÖ´Â ¼ö¿°ÀÌ ³­ ³²¼ºÀº 40ÀÏ ³Ñ°Ô ±¤È­¹® ±¤Àå¿¡¼­ ´Ü½Ä³ó¼ºÀ» ¹ú¿´´ø À¯¹Î¾Æºü ±è¿µ¿À ¾¾·Î ÃßÁ¤µÈ´Ù. °ú¿¬ ±ÙÇØ°¡ ÀÌµéÀ» ¸¸³ªÁÙÁö ±× °á¸»¿¡µµ °ü½ÉÀÌ ¸ð¾ÆÁø´Ù. 

¿ÀÀÎ¿ëÀº À¯Åõºê¸¦ ÅëÇØ "¼¼¿ùÈ£ Æ¯º°¹ýÀº À¯°¡Á·µé¸¸ÀÇ ¹ýÀÌ ¾Æ´Ï¶ó ±¹¹ÎÀ» À§ÇÑ ¹ý"ÀÌ¶ó¸ç "´Ê°Ô ÇÕ·ùÇØ¼­ ¹Ì¾ÈÇÏ´Ù"´Â ±ÛÀ» ³²°å´Ù. 

27ÀÏ À¯Åõºê¸¦ ÅëÇØ °ø°³µÈ '±ÙÇØ'´Â »çÈê¸¸¿¡ 1¸¸ È¸¿¡ °¡±î¿î Á¶È¸¼ö¸¦ ±â·ÏÇÏ¸ç ÀÎ±â¸¦ ²ø°í ÀÖ´Ù.

========= ÀÌ¸® µÆÀ¸¸é ¾ó¸¶³ª ÁÁÀ»²¿..
ÀÌ¸® µÇ±æÀ» °£ÀýÈ÷ ¹Ù·¡º»´Ù...

16~~~Seong Yong Im
±¤È­¹® ¼¼¿ùÈ£ ±¤Àå!
ÀÛ°¡È¸ÀÇ ½Ã³¶¼Û ¹®È­Á¦°¡ ¿­¸®°í ÀÖ³×¿ä...
±èÁÖ´ë ½ÃÀÎ°ú ±èÀÏ¿µ ½ÃÀÎÀÇ ½Ã³¶¼ÛÀÔ´Ï´Ù.

17~~~±èÁöÈÆ
ÇÏ¾Æ... ÀÌ°Ô ¹¹ÇÏ´ÂÁ¤ºÎÀÎÁö..

18~~~¾çÁ¤ÈÆ
ÇÏ¾ßÇÏ¶ó°í °¡µÎ ÅõÀïÇØ¼­ Á¾·Î¼­¿¡¼­ Á¶»ç¹Þ°í. ±è¿µ¿À¾¾´Â 40ÀÏ ´Ü½ÄÀ¸·Î ÀÔ¿øÁßÀÌ°í ¼¼¿ùÈ£ Æ¯º°¹ýÀº ÁöÁöºÎÁø~ ±× »óÈ²¿¡ ÀÎÃµ°øÇ×¿¡ ½Ö¹«Áö°³°¡ ¶¹³×¿ä Á¦¹ß ÇÏ´Ã¿¡ ÀÀ´äÀÌ ÀÖ±â¸¦~
19~~~ÀÌº´¼±
·ç°Ô¸¯º´À» ¾Î°í ÀÖ´Â ºÐµéÀÇ ÄèÀ¯¿Í ¼¼¿ùÈ£ÀÇ Áø»ó±Ô¸í ¹× ¼¼¿ùÈ£ À¯°¡Á·ÀÇ °Ç°­°ú Çàº¹À» ±â¿øÇÕ´Ï´Ù! Á¦°¡ Áö¸ñÇÒ ¼¼¸íÀº ÇÔ¿­¿©°í ½Å¹è¿Ï ¼±»ý´Ô, ¿ø±¤°í ÀÌÁØÈ­ ¼±»ý´Ô, ¿ì¸®ÇÐ±³ ÇöÇýÁö ¾çÀÔ´Ï´Ù! °¨»çÇÕ´Ï´Ù!

20~~~°­µµ¸®
ºÎÁ¤¼±°Å ¹üÁËÀÚ°¡ ¼¼¿ùÈ£ ÇÐ»ì¹ü ! ÀÌ¸í´ß±×³× ¹«¼ºÀÌ ±âÃáÀÌ ¹Ýµå½Ã »ìÃ³¸® !!

21~~~ÀÌÁØ¿µ

²À 10³â ÀüÀÎ 2004³â 8¿ùÀÇ ÀÌ¾ß±â´Ù.
¾î·Æ°Ô ¾î·Æ°Ô ¸¸µç ¹ÂÁöÄÃ <Ã»³âÀåÁØÇÏ> °ø¿¬À» ¸· ½ÃÀÛÇßÀ» ¶§¿´´Ù. »ç¹«½Ç¿¡¼­ ±âÈ¹ÆÀ¿øµéÀÌ ¼ö±Ù°Å¸®´Âµ¥ ³»¿ëÀÎÁï½¼, ¾î¶² »ç¶÷ÀÌ ¼¼Á¾¹®È­È¸°ü ´ë±ØÀå 2Ãþ¿¡ ³× ÁÂ¼®À» ¿¹¾àÇß´Âµ¥ ÀÚ¸®°¡ ´Ù ¶³¾îÁ® ÀÖ´Ù´Â °Å´Ù. ÀÌ»óÇØ¼­ ÁÂ¼®¹èÄ¡µµ¸¦ ÆîÃÄº¸´Ï ³× ÀÚ¸®°¡ ±×³É ¶³¾îÁø °Ô ¾Æ´Ï¶ó Á÷»ç°¢ÇüÀ» ÀÌ·ç¸ç ¸ÖÂïÀÌ ¶³¾îÁ® ÀÖ´Ü´Ù. °ÅÂü ÈñÇÑÇÑ »ç¶÷ÀÌ³×ÇÏ°í ±×³É ³Ñ¾î°¬´Ù. 

±× ¸çÄ¥ ÈÄ Ã»¿Í´ë °æÈ£½Ç¿¡¼­ ³ª¸¦ Á¶¿ëÈ÷ Á» ¸¸³ªÀÝ´Ù. ¾î? ÀÌ°Ç... ´ëÅë·ÉÀÌ ³» °ø¿¬À» º¸·¯ ¿À·Á³ª? Çß´Âµ¥ ¿ª½Ã ±×·¨´Ù. ´ëÅë·ÉÀÌ ¸¶Áö¸· °ø¿¬À» º¸·¯¿À´Âµ¥ ¸î°¡Áö¸¸ ÇùÁ¶ÇØ´Þ¶õ´Ù. ±×¸®°í ¼Ò¹®ÀÌ ³ª¸é °æÈ£°¡ ¾î·Á¿öÁ® °ü¶÷°èÈ¹ÀÌ Ãë¼ÒµÇ´Ï Ã¶ÀúÈ÷ ºñ¹ÐÀ» ÁöÄÑ´Þ¶õ´Ù. ÇùÁ¶¿äÃ»Àº ¹«´ë ¾È ÂÊ¿¡ °æÈ£¿ø µÎ ¸íÀ» ÀÖ°Ô ÇØ ´Þ¶ó´Â °Í µî ¸î°¡Áö¿´´Âµ¥ µüÈ÷ Æ¯º°ÇÑ °Ç ¾Æ´Ï¾ú´Ù. 

 ¿ÀÈ÷·Á ³»°¡ ±Ã±ÝÇØ¼­ Áú¹®À» ´øÁ³´Ù. °ü°´ÀÔÀå ½Ã¿¡ ¾ÈÀü°Ë»ç¸¦ ÇÒ°ÇÁö, ±× ³¯ °ø¿¬ÀÌ ¸ÅÁøÀÌ¶ó Ç¥°¡ ¾ø´Âµ¥ ´ëÅë·ÉÀÇ ÁÂ¼®Àº ¾î¶»°Ô ÇÒ°ÇÁö, ½¬´Â ½Ã°£¿¡ È­Àå½ÇÀº ¾îÂî °¥°ÇÁö(´ç½Ã ¼¼Á¾¹®È­È¸°ü ´ë±ØÀå¿£ VIP¿ë ÈÞ°Ô½Çµµ, È­Àå½Çµµ ¾ø¾ú´Ù) µîµî... ±×·±µ¥ ´äº¯Àº °£´ÜÇß´Ù. "½Å°æ¾²Áö ¾ÊÀ¸¼Åµµ µË´Ï´Ù. ÀúÈñ°¡ ´Ù ¾Ë¾Æ¼­ ÇÏ°Ú½À´Ï´Ù." ¹¹... ´äÀÌ ÀÌ·¯´Ï ´õ ÀÌ»ó ¹°¾îº¼ ¼öµµ ¾ø°í...

µåµð¾î ¸¶Áö¸· °ø¿¬³¯. 
1¸· ½ÃÀÛÇÏ¸é¼­ Á¶¸íÀÌ ¸ðµÎ ²¨Áö°í, ÀÎÆ®·Î¿¬ÁÖ°¡ ³ª°¡´Â »çÀÌ¿¡ 2Ãþ¿¡¼­ Àá½Ã ¿õ¼º°Å¸²ÀÌ ÀÏ´õ´Ï È¯È£¿Í ¹Ú¼ö°¡ ÅÍÁ®³ª¿Ô´Ù. ºÒ²¨Áø 2Ãþ ±ØÀå ¾ÈÀ¸·Î µÚ´Ê°Ô ÀÔÀåÇÏ´Â °Ô ¹Ì¾ÈÇÑ µíÀÌ ¸Ó¸®¸¦ ¼÷ÀÎ »ç¶÷µéÀÌ ¿ì·ç·ç ¸ô·Áµé¾î¿Í Àçºü¸£°Ô ¹Ú½ºÁÂ¼®(¿ä ÁÂ¼®Àº ¿ø·¡ ³»°¡ ÆÈ ¼ö ¾ø´Â ÁÂ¼®ÀÌ´Ù)À¸·Î µé¾î°£ °ÍÀÌ´Ù. 2Ãþ °ü°´µéÀº "Àú »ç¶÷µé ¹¹¾ß?"ÇÏ´Ù°¡ ´ëÅë·É°ú ¿µºÎÀÎ ±×¸®°í Ã»¿Í´ë ¼ö¼®µé°ú Àå°üµéÀÓÀ» ¾Ë¾Æº¸°Ô µÈ°Å´Ù.

°ü°´µéÀº ÀÚ½ÅµéÀÌ ÀÔÀåÇÒ ¶§ °æÈ£¿ø °°Àº »ç¶÷À» º» Àûµµ ¾ø°í, ¿¢½º·¹ÀÌ¹Ú½º¸¦ Åë°úÇÑ Àûµµ ¾ø°í, °¡¹æÀ» ±îº¸ÀÎ Àûµµ ¾ø¾ú´Âµ¥ ´ëÅë·É ÀÏÇàÀÌ ¾îµÒ ¼Ó¿¡¼­ ¸Ó¸®¸¦ ¼÷ÀÌ°í µé¾î¿ÀÀÚ ³î¶ö ¼ö ¹Û¿¡ ¾ø¾úÀ»°Å´Ù. ´ëÅë·ÉÀº ¼¼Á¾¹®È­È¸°ü Á¤¹®ÀÌ ¾Æ´Ñ ¿· ¹®À¸·Î ´«¿¡ ¶çÁö ¾Ê°Ô ½Å¼ÓÇÏ°Ô µé¾î¿Ô°í, 2ÃþÀÇ ÀÛÀº ¹æ¿¡¼­ ±â´Ù¸®´Ù°¡ Á¶¸íÀÌ ²¨Áø ÈÄ¿¡ ¿ì·ç·ç ¹Ú½ºÁÂ¼®À¸·Î µé¾î°£ °ÍÀÌ´Ù. ±×·¡¼­ Àá½ÃÀÇ ¼ú··ÀÓÀº ÀÌ³» ¶ß°Å¿î È¯È£¿Í ¹Ú¼ö·Î ÀÌ¾îÁ³´ø°Å´Ù.

±× ¶§ ¸Ó¸®¿¡¼­ ¶°¿À¸¥°Ô ÀÖ¾ú´Ù. ±× ÀÌ»óÇß´ø ³× ÀÚ¸®!! ±×·¨´Ù. ±× ³× ÀÚ¸®´Â ´ëÅë·É ÀÏÇàÀÇ ¹Ú½ºÁÂ¼®À» Áß¾Ó¿¡ ³õ°í Á¤È®È÷ Á÷»ç°¢Çü ²ÀÁöÁ¡¿¡ À§Ä¡Çß´Ù. °æÈ£¿ø ÀÚ¸®´Ù. ³ª¿¡°Ô °æÈ£¿ë ÁÂ¼®ÀÌ´Ï ºñ¿ö´Þ¶ó°í Çß´Ù¸é ´ç¿¬È÷ ºñ¿öÁáÀ»ÅÙµ¥ ±×·¯Áö ¾Ê°í ÀÎÅÍ³Ý¿¡¼­ À¯·á·Î ¿¹¸Å¸¦ ÇÑ°Å´Ù. 

´ëÅë·ÉÀÇ ÀÌ·± ÆÄ°ÝÀûÀÌ°í 'Å»'±ÇÀ§Àû Çàµ¿Àº ¹«Ã´ ÀÎ»ó ±í¾ú´Ù. ´ç½Ã ¸î¸î Á¤Ã¥Àû ¹®Á¦·Î ´ëÅë·ÉÀ» ´Þ°©°Ô º¸Áö ¾Ê´ø ³ª¿´Áö¸¸, ½Ã¹Îµé¿¡°Ô ÇÇÇØ¸¦ ³¢Ä¡Áö ¾ÊÀ¸·Á´Â ÁöµµÀÚ¿Í ±× ÁöµµÀÚÀÇ ¶æÀ» Á¸ÁßÇÏ´Â °æÈ£½ÇÀÇ ³ë·ÂÀº ¸Å¿ì µ¸º¸¿´°í Áö±Ýµµ ±â¾ï¿¡ ¼±ÇÏ´Ù. ´Ü, ¸·°øÀÌ ¾Æ´Ï¶ó Ã¹°ø ¶§ ¿Í Áá´Ù¸é °ø¿¬È«º¸¿¡ Å« µµ¿òÀÌ µÇ¾úÀ»ÅÙµ¥ ¿Ö ¸·°ø¿¡ ¿À³Ä±¸!! ÇÏ´Â Á¦ÀÛÀÚ·Î¼­ÀÇ ÁÖÆÇ¾Ë Æ¨±â´Â ¾Æ½¬¿ò ¿ª½Ã ÀÖ¾úÁö¸¸, ¿¬ÀÏ ¸ÅÁøÀ» ±â·Ï ÇßÀ¸´Ï ±×°Ç ÆÐ½º~ 

¾îÁ¦ ¾î´À ¿©ÀÎÀÌ ÇÑ¹ø¸¸ ¸¸³ª´Þ¶ó´Â ¼¼¿ùÈ£ À¯°¡Á·µéÀÇ ¾Ö²ú´Â ¿äÃ»Àº µéÀº Ã´µµ ¾Ê°í, ¾îÀÌ¾ø°í, ºÐÀ§±â¿¡ ¾È ¸Â°Ô ¹ÂÁöÄÃÀ» °ü¶÷Çß´Ù±â¿¡, °Ô´Ù°¡ ½ß¶×¸Â°Ô °ø¿¬ Àü¿¡ ¹«´ë¿¡ ¿Ã¶ó°¡ ¸¶ÀÌÅ©±îÁö Àâ¾Ò´Ù±â¿¡(°ø¿¬ ±â°£ Áß '¹«´ë'¶õ ¿À·ÎÁö ¹è¿ìµéÀÇ °ÍÀÌ´Ù) ºóÁ¤ »óÇØ ±×³É ¿¾³¯ ÀÌ¾ß±â ÇÑ¹ø ÁÖÀý°Å·ÁºÃ´Ù.

22~~~¹Ú´ë½Â
¿Â°ÔÀÓ³Ý ¹Ú´ë½ÂPDÀÔ´Ï´Ù.°ÔÀÓÇÃ·¯½º Ãâ¿¬ÀÚ ·¹³ª¾¾ÀÇ Áö¸ñÀ» ¹Þ¾Ò±¸¿ä~°×ÇÃÆÀ Àü¿øÀÌ ÇÔ²² ÇÒ ¼ö ÀÖ´Â ½Ã±â¸¦ Ã£´Ù°¡ 24½Ã°£À» ³õÄ¡°í ¸»¾Ò½À´Ï´Ù. °¡Á·Áß¿¡ ·ç°Ô¸¯º´Àº ¾Æ´ÏÁö¸¸ À¯»ç Èñ±ÍÁúÈ¯À» ¾Î°í°è½Å ºÐÀÌ °¡±îÀÌ¿¡ ÀÖ¾î ¾ÆÇÄÀ» Á¶±ÝÀº ´À³¢°í ÀÖ½À´Ï´Ù. ÇØ¼­ ¾ÆÀÌ½º¹öÅ¶°ú ±âºÎ¸¦ °°ÀÌÇÒ »ý°¢ÀÌ±¸¿ä~´ÙÀ½ Áö¸ñ ´ë»óÀº ¿µ»ó¿¡¼­ º¸´Â°Í°ú °°ÀÌ...°×ÇÃÀ» Àß ÀÌ²ø¾îÁÖ°í ÀÖ´Â ÇÑ³ªÀÛ°¡¿Í ¿Â°ÔÀÓ³Ý °­ÇåÁÖGM´Ô, ³²À±½Â Á¦ÀÛÆÀÀå´ÔÀ» Áö¸íÇÏµµ·Ï ÇÏ°Ú½À´Ï´Ù. ¾Æ¿ï·¯ ÀÌÈÄ ¼¼¿ùÈ£ Æ¯º°¹ý Á¦Á¤ ÃË±¸¸¦ À§ÇÑ ´Ü½Ä¿îµ¿¿¡µµ ±âÈ¸°¡ µÈ´Ù¸é Âü¿©Åä·Ï ÇÏ°Ú½À´Ï´Ù. ÁÁÀºÀÏÀº ½Ã±â¿Í ÁÖº¯È¯°æ/½Ã¼± µîÀ» µûÁú ÀÌÀ¯°¡ ¾ø´Ù°í »ý°¢ÇÕ´Ï´Ù. Æó°¡ µÇÁö ¾Ê´Â ÇÑµµ¿¡¼­ µ¿ÂüÇØÁÖ¼ÌÀ¸¸é ÇÕ´Ï´Ù.^^

23~~~¿øÁ¤½º´Ô

´õÀÌ»ó ±â´Ù¸®¸é Á×´Â´Ù
¼¼¿ùÈ£À¯°¡Á·Àº
 ´ëÅë·É.Á¤ºÎ.±¹È¸°¡ Á¦¿ÜµÈ
 À¯°¡Á·Áß½É Æ¯º°À§±¸¼ºÇØ¼­
 Áø»óÁ¶»ç.Æ¯º°¹ýÁ¦Á¤ ÇØ¾ßÇÑ´Ù

 ¼¼¿ùÈ£ Æ¯º°¹ý
 °í¾çÀÌ¿¡°Ô
 »ý¼±À» ¸Ã±ä°Ý

´õÀÌ»ó
 ¾Æ¹«µµ ¹ÏÁö¸»¶ó
 µû¸£Áö¸»¶ó
 ¹«¼ÒÀÇ »ÔÃ³·³
 À¯Á·À§ ¶Ê¶Ê¹¶ÃÄ
 ½º½º·Î ÇìÃÄ³ª°¡¶ó

24~~~Hunter Jeong
±æÀ§¿¡¼­ ..
°í ÀÌ½ÂÇö±º ¾Æ¹öÁö ÀÌÈ£Áø´ÔÀº 8¿ù14ÀÏ ¿ÀÈÄ ¼¼¿ùÈ£ À¯°¡Á·¼ø·Ê´Ü ½Ã¹Î°ú ÇÔ²²ÇÑ 38ÀÏÂ÷ 2Ãµ¸® ¼ø·Ê¸¦ ¸¶ÃÆ´Ù.
¿À´Ã ´ëÀü¿¡¼­ ÇÁ¶õ½Ã½º ±³È²´ÔÀ» ¸ÂÀÌ ÇÒ Ã¤ºñ¸¦ ÇÏ°í ÀÖ´Ù
25~~~Á¤Áøºó


È²±³¾ÈÀÇ ¾ÇÁú ÁþÀÌ ¹Ù·Î ¹ýÀ» ÅëÇÏ¿© ºÒ¹ýÇàÀ§¸¦ ÇÏ´Â °ÍÀÌ¾ú½À´Ï´Ù. 2µî µæÇ¥³àÀÇ ¾ÆÅ³·¹½º °ÇÀÌ ¼±°üÀ§ Àü»ê¼¾ÅÍÀÇ ¿ÜºÎÀü»ê±âÀÇ Á¶ÀÛµ¥ÀÌÅÍ¸¦ ¹æ¼Û»ç¿¡ Àü¼ÛÇÏ¿© 5000¸¸ ±¹¹Î¿¡°Ô »ç±âÄ¡°í ´ç¼±³à¿Í ´ëÅë·É Çà¼¼¸¦ ÇÏ´Â Çå¹ý,°øÁ÷¼±°Å¹ý ³»¶õ,±¹Çå¹®¶õ ÇöÇà¹üÀ» °¡Â¥¹ý¹«°¡ µÇ¾î ¹ü¹ýÇàÀ§¸¦ È²±³¾ÈÀÌ ÇØ ¿Â °Ì´Ï´Ù.


È²±³¾ÈÀº Àü±³Á¶ ¹ý¿Ü³ëÁ¶È­, ÅëÁø´ç ¹ý¿ÜÁ¤´ç ÇåÀçÁ¦¼Òµî¿¡ ´ç»çÀÚ·Î °ü¿©ÇßÁÒ.


¿À´Ãµµ ¼Ò¼ÛÀÎ´Ü °øµ¿´ëÇ¥ ±èÇÊ¿ø, ÇÑ¿µ¼ö, »ç¹«Â÷Àå ÃÖ¼º³âÀÇ ÀçÆÇÀÌ ¼­¿ïÁö¹ý¿¡ ÀÖ½À´Ï´Ù. ¾ð·ÐµéÀÌ ÃÄ´Ùº¸Áöµµ ¾Ê½À´Ï´Ù. ¼Ò¼ÛÀÎ´Ü¿¡¼­ ÀÓ¸íÇÑ º¯È£»çµéÀÌ ´Ù »çÇ¥¸¦ ³ÂÀ¸¸ç, ±è¿ë°ü ´ã´çÀçÆÇ°ü ÆÇ»ç°¡ °­Á¦·Î ±¹¼±º¯È£»ç¸¦ ÀÓ¸íÇÏ°í ÀçÆÇÀ» ÀÏÁÖÀÏ¿¡ µÎ¹ø ÀÌ»ó ¿­°í ÀÖ°í.


ÇÇÀÇÀÚ¶ó¸ç °ø¼ÒÀå 3000¸Å¾¿ÀÌ³ª ¾´ ¼­·ù¸¦ °¡Áö°í °ø¾È°Ë»ç ÀÌ¼º½ÄÀÌ ±× ¼­·ù¿¡ ÀÖ´Â ±ÛÁ¶°¢µéÀ» ÆíÁýÇÏ¿© ³»¶õÁË·Î ¸ô¾Æ°¡´Â Áþ°Å¸®¸¦ ÇÏ°í ÀÖ´Â ÀçÆÇÀÌ ÁøÇàµÇ°í ÀÖ½À´Ï´Ù.


----------------------------------------------------------------------------------------------------------


Àü¼¼°è ÆäÀÌ½ººÏ µ¶ÀÚ ¿©·¯ºÐ!
Á¦°¡ ¿Ö ÀúÀÇ ½Å»óÀ» ¿ÏÀüÈ÷ °ø°³ÇÏ°í ±ÛÀ» ½èÀ»±î¿ä?


-Áö³­ ´ë¼±¿¡ ¼±°üÀ§¿¡¼­ ¿ÜºÎ¼­¹ö¸¦ ÀÓÂ÷ÇÏ¿© Á¶ÀÛµ¥ÀÌÅÍ¸¦ ÀÔ·ÂÇØ ³õ°í ÀÌ¸¦ ¹æ¼Û»ç¿¡ Àü¼ÛÇÏ±â¸¸ ÇÏ¿´°í, 


-Áß¾Ó¼±°üÀ§ ÀÚÃ¼ Àü»ê¼­¹ö¿¡¼­´Â Àü±¹13,542ÅõÇ¥¼Ò¿¡¼­ ÇÏ·çÁ¾ÀÏ ÅõÇ¥ÇÑ °á°úÀÎ ÅõÇ¥ÇÔÀ» 252Áö¿ª¼±°üÀ§¿¡¼­ ¹ý½âÀ» ¶³¸é¼­ °³Ç¥¾÷¹«¸¦ ÇÑ ÈÄ¿¡ Áö¿ª¼±°üÀ§¿øÀåÀÇ °øÇ¥½Ã°¢À» ÀûÀº ÈÄ °øÇ¥ÇÑ °áÁ¤¹®ÀÎ 13,542¸ÅÀÇ °³Ç¥»óÈ²Ç¥¸¦ Áß¾Ó¼±°üÀ§ ÀÚÃ¼ÀÇ Àü»ê¼­¹ö·Î ¼ö½ÅÇÏ±â¸¸ ÇÏ°í ÀÌ µ¥ÀÌÅÍµéÀ» ¹æ¼Û»ç¿¡ Àü¼ÛÇÏÁö ¾Ê¾Ò´ø °ÍÀ»


 Á¦°¡ Á¤È®ÇÏ°Ô ¾Ë¾Ò±â ¶§¹®¿¡ ³Ê¹« È­°¡ ³µ°í, 
Çå¹ý°ú ¼±°Å¹ýÀ» Ãµ¿¬´ö½º·´°Ô À§¹ÝÇÏ°í 5000¸¸ ±¹¹ÎÀ» ¼ÓÀÎ 


 »õ´©¸®´ç ÀÌ¸í¹Ú,±è¹«¼º,¹Ú±ÙÇý, ¼±°üÀ§ ¹®»óºÎ»ç¹«ÃÑÀå,¹ÚÇõÁøÀü»ê¼¾ÅÍÀå, ¼±°Å1°úÀå À¯ÈÆ¿ÁÀÇ ³»¶õ,±¹Çå¹®¶õ ÇàÀ§¸¦ 5000¸¸ ±¹¹Î°ú Àü¼¼°è ÇÑ±¹±³¹Îµé¿¡°Ô ¾Ë¸®°íÀÚ Áö³­ 1¿ùºÎÅÍ ±ÛÀ» ¾´ °ÍÀÔ´Ï´Ù.


Á¦ ±ÛÀÌ ¸¹ÀÌ ±é´Ï´Ù. ¿©ÀÚ µ¶ÀÚºÐµéÀÌ Á¦°¡ °ÅÄ¥°Ô ¾²°í, Á÷¼³ÀûÀ¸·Î ½á ¿Ô°í, ±æ°Ô ¾´ ±ÛµéÀ» ÀÐÁö ¾Ê°í, ¿ÀÈ÷·Á Àú¸¦ ³ª¹«¶ó´Â »ç¶÷µéµµ ¸¹´Ù´Â °Í ¾Ð´Ï´Ù

¸ðµç°ÍÀº ºÎÁ¤¼±°Å¿¡¼­ Ãâ¹ßÇß´Ù°í ÇÏ¸é¼­ ±ÛÀ» ½èÀ» ¶§ ¿¹¸¦ µé¾î ¹Ð¾ç»ç¶÷µé ÆäÀÌ½ººÏ°ü¸®ÀÚ°¡ ÁÖÁ¦¿¡ ¾È¸Â´Â ±Û ³Ê¹« ÀÚÁÖ ¿Ã¸®Áö ¸»¶ó°í ÇßÀ» ¶§ 

Àú´Â ´õ Å« ³ª¹«½£À» º¸¼¼¿ä. 2µî µæÇ¥³à ¹Ú±ÙÇý¸¸ ²ø¾î³»¸®¸é "¹Ð¾ç" "°­Á¤" ¸ðµÎ ÇØ°áµÈ´Ù°í ´äÇß½À´Ï´Ù.


ÀÚ~ º¸¼¼¿ä. ¿¹Ãø°¡´ÉÇÏ ´ëÇÑ¹Î±¹À» ¸¸µé·Á¸é ¿ì¼±ÀûÀ¸·Î °¡Â¥´ëÅë·É ¹Ú±ÙÇý¸¦ ²ø¾î³»·Á¾ß ÇÕ´Ï´Ù. 


´ë¹ý¿ø¿¡ Á¦¼ÒÇß¾îµµ, ¾ð·Ð»ç¿¡ ¼ö¾øÀÌ Æ÷½ºÆÃÇß¾îµµ ÇãÀ§¿Í °¡½ÄÀÇ º¸ÀÚ±â¿¡ ¾º¿î ´ëÇÑ¹Î±¹ ÆÄ¿ö¿¤¸®Æ®µéÀÌ ¿òÁ÷ÀÌÁö ¾Ê¾Ò½À´Ï´Ù.


±×·¯¸é SNS ¼ÒÅë±â±¸·Î 5000¸¸ ±¹¹Îµé¿¡°Ô ¾Ë¸± ¼ö ¹Û¿¡ ¾øÀÝ½À´Ï±î?


Àú °°Àº ±¹¹ÎµéÀÌ ÀÌÁ¦´Â ºÎÁ¤¼±°Å ÀÚ·áÀ» Àúº¸´Ù ´õ ½±°Ô µ¿¿µ»ó±îÁö ³Ö¾î°¡¸é¼­, Ã¥ÀÚµµ ¸¸µé¸é¼­ 5000¸¸ ±¹¹Îµé¿¡°Ô 2µî µæÇ¥³à¸¦ ¸¸µç »õ´©¸®´çÀÇ ¿ªÀûµéÀ» ¾Ë¸®°í ÀÖ½À´Ï´Ù.


Àú´Â ¶¸¶¸ÇÏ°í ´ç´çÇÕ´Ï´Ù. ´ëÇÑ¹Î±¹ 5000¸¸ ±¹¹ÎµéÀÌ Àú¸¦ µÚ¿¡¼­ ÁöÄÑÁÖ°í ÀÖ°í, Á¤ºÎ±â°ü¿¡¼­µµ Àú¿¡°Ô ¼ÒÁßÇÑ Á¤º¸¸¦ °£°£ÀÌ ÁÖ°í ÀÖ½À´Ï´Ù.


Àú¿Í °°ÀÌ ÁÖ±â»ì±â·Î ¹ýÀ» ÁöÅ°¸é¼­ °¡½ÄÀÇ °ÅÁþÀÇ »õ´©¸®´ç ÀÎ°£µé°ú ÀÌ¸í¹Ú,¹Ú±ÙÇý ±è¹«¼ºµé ¼±°üÀ§ Àü»ê¼¾ÅÍ °ø¹«¿øµéÀÇ ³»¶õ,±¹Çå¹®¶õ ÁË»óÀ» ¼¼»ó¿¡ °øÀ¯ÇÏ¸é 

´ëÇÑ¹Î±¹Àº ¿¹Ãø°¡´ÉÇÑ ³ª¶ó°¡ µÉ ¼ö ÀÖ½À´Ï´Ù.


ÀÚ~ ¸ðµÎµé ²÷±âÀÖ°Ô ¹ýÀ» ÁöÅ°¸é¼­ À§¹ýÀÚµéÀ» Â¡Ä¡ÇØ ³ª°©½Ã´Ù.
5000¸¸ ±¹¹ÎµéÀÌ ´ëÇÑ¹Î±¹ÀÇ ±¹¹ÎÀÓÀ» º¸¿©ÁÖ¸é¼­ »õ´©¸®´ç °¡Â¥´ëÅë·É°ú ±×³à¸¦¸¸µç³â³ðµéÀ» ³¡±îÁö ¹ýÁ¤¿¡ ¼¼¿ö¾ß ÇÕ´Ï´Ù. 


¿©·¯ºÐ ±×·¸ÁÒ?

26~~~¹Ú¸®³ª
°í¸¶¿ö Dooyong Lee ³Í ³ª¸¦ À§ÇÑ ÀÛÀº ¸ÛÃ»ÀÌ. ´ÙÀ½ ¾ÆÀÌ½º ¹öÅ¶ Ã§¸°Áö´Â Doyi ÀÓ¼¼¿¬ ¿Í @½ÉÇÑ¼Ö. (À¸) ·Î Á¦½ÃµË´Ï´Ù.
ÀÌ ¾ÆÀÌ½º ¹öÅ¶ Ã§¸°Áö´Â ÇÊ¿ä¿¡ ÇÊ¿äÇÑ »ç¶÷µéÀ» À§ÇØ ¾Æ·¡¿¡ ¸µÅ©¸¦ ¿Ã·ÁÁÖ¼¼¿ä smile ÀÌ¸ðÆ¼ÄÜ:)
¼¼¿ùÈ£ Âü»ç Áø»ó±Ô¸íÀ» À§ÇÑ ¼­¸í
http://sign.sewolho416.org/
µµ¿òÀÌ ÇÊ¿äÇÑ ¾ÆÀÌµéÀ» À§ÇÑ unicef ¹®ÀÚÈÄ¿ø
27~~~±è±Í¿ø

¿ë¹®±³È¸ ½Åº¸¶ó´ÔÀÇ Áö¸ñÀ¸·Î ¾ÆÀÌ½º¹öÅ¶¿¡ Âü¿©ÇÏ°ÔµÇ¾ú½À´Ï´Ù. ¸ñ»ç¼ö·Ã°úÁ¤ ±³À°¹Þ´Â ÁßÀÌ¶ó ¿µ»ó µî·ÏÀÌ ´Ê¾ú½À´Ï´Ù~ ¤Ð¤Ð ¾îÂ·µç Àú¿¡°Ôµµ ÀÌ·± °¨»çÇÑ ±âÈ¸¸¦ ÁÖ¼Å¼­ °¨»çÇÏ°Ô »ý°¢ÇÕ´Ï´Ù. 
¹«¾ùº¸´Ùµµ ÀÌ ÇàÀ§ ÀÚÃ¼°¡ ÁÖ¸ñÀÌ µÇ±âº¸´Ù´Â ¿¹¼ö´ÔÀÇ »ç¶û°ú ´É·ÂÀÌ °íÅë¹Þ´Â ¸ðµç ÀÌ¿ôµé¿¡°Ô Å« ±âÀûÀÇ ¿ª»ç°¡ °¡µæÇÏ±â¸¦ ±âµµÇÕ´Ï´Ù. ^^v ±×¸®°í Á¦°¡ Áö¸ñÇÒ ¼¼ºÐ¿¡°Ô´Â ¾ÆÀÌ½º¹öÅ¶ »Ó ¾Æ´Ï¶ó ¼¼¿ù·Î Æ¯º°¹ý Á¦Á¤À» À§ÇÑ ±Ý½Ä±âµµµµ µµÀüÇÕ´Ï´Ù! ^^v ¸¶Áö¸·À¸·Î... ºñ·Ï 100´Þ·¯´Â ¾î·ÆÁö¸¸ ÇüÆí²¯ ½ÂÀÏÈñ¸ÁÀç´Ü¿¡ ±âºÎÇÏµµ·Ï ÇÏ°Ú½À´Ï´Ù. ^^

Á¦°¡ Áö¸ñÇÏ´Â »ç¶÷Àº
 ¾ç¼ö¸®ÀÇ º°, K-POP½ºÅ¸ ½ÃÁð3 TOP6ÀÇ ÀåÇÑ³ª¾ç
°­¿ø IVFÃáÃµÁö¹æÈ¸ ´ëÇ¥°£»ç ÃÖÀÎ±â°£»ç´Ô
 ½¦¾Æ¸£¿ö½ÊÀÇ ½Ì¾î¼Û¶óÀÌÅÍ, ±âÅ¸¸®½ºÆ® Á¶¿µ¹Î °£»ç´Ô

ÀÔ´Ï´Ù! ²À µ¿ÂüÇØ ÁÖ½Ã±æ ÀÀ¿øÇÕ´Ï´Ù! ^^v

p.s
¾ÆÀÌ½º¹öÅ¶ Ã§¸°Áö¸¦ ÅëÇØ ¸¹Àº »ç¶÷µé·Î ÇÏ¿©±Ý ·ç°Ô¸¯ º´¿¡ ´ëÇÑ °ü½ÉÀ» ÀÌ²ø¾î ³»¸ç ±âºÎ¿¡ µ¿ÂüÇÏ°Ô ÇÑ´Ù´Â °Í Âü ÁÁÀº »ý°¢ÀÔ´Ï´Ù. ±× µ¿¾È Ä·ÆäÀÎ¿¡ µ¿ÂüÇØÁÖ½Å ºÐµé¿¡°Ô °í¸¶¿î ¸¶À½À» ÀüÇÏ¸ç ¾ÕÀ¸·Î °è¼ÓµÇ´Â µµÀüÀ» ÅëÇØ¼­µµ ±àÁ¤ÀûÀÎ È¿°ú¸¦ ºÒ·¯¿À±æ ±âµµÇÕ´Ï´Ù~ ^^v

¶ÇÇÑ ÀÌ ±âÈ¸¸¦ ÅëÇØ ±× µ¿¾È Àß ¸ô¶ú´ø ·ç°Ô¸¯ º´¿¡ ´ëÇØ Á» ´õ ¾Ë°Ô µÇ¾ú´Âµ¥, ·ç°Ô¸¯ º´À¸·Î °íÅë¹Þ°í ÀÖ´Â È¯¿ìºÐµé°ú °¡Á·À» À§ÇØ ÀÀ¿øÇÏ¸ç ±âµµÇÏ°Ú½À´Ï´Ù!

±× µ¿¾È ¿ì¸®°¡ ·ç°Ô¸¯ º´¿¡ ¹«°ü½ÉÇß´ø °Í Ã³·³ ÁÖÀ§¸¦ µ¹¾Æº¸¸é ¿ì¸®°¡ °ü½É °®Áö ¸øÇÏ°í Áö³ªÃÄ¿Â ¾î·Á¿î ÀÌ¿ôµéÀÌ ³Ê¹« ¸¹½À´Ï´Ù~ ¤Ð¤Ð ¼¼¿ùÈ£ Âü»ç·Î ÀÎÇØ °íÅë ¹Þ°í ÀÖ´Â À¯°¡Á·µé, ¼¼¿ùÈ£ Æ¯º°¹ý Á¦Á¤À» À§ÇØ ´Ü½ÄÇÏ¸ç ½Î¿ì°í °è½Å ºÐµé, ÀØÁö¸¿½Ã´Ù. ¶Ç °¡±õ°Ô´Â ³» ÁÖÀ§¿¡ ¾Æ¹«µµ °ü½É °®Áö ¾Ê´Â Ä£±¸¿Í ¼Ò¿Ü¹Þ´Â ÀÌ¿ôµé, ÀÛÀº °ü½ÉÀÇ ¸» ÇÑ¸¶µð°¡ ÇÊ¿äÇÑ Ä£±¸°¡ ¸¹½À´Ï´Ù.
¾ÆÀÌ½º¹öÅ¶ Ã§¸°Áö¿¡¼­ ½ÃÀÛµÈ °ü½É°ú »ç¶ûÀÇ ¼Õ±æµéÀÌ ÀÌÁ¦ ¹Ù·Î ³» ¿·, ³»°¡ ¸¶ÁÖÇÏ°í ÀÖ´Â ¾î·Á¿î ÀÌ¿ôµé¿¡°Ôµµ ÀüÇØÁö±â¸¦ ±âµµÇÕ´Ï´Ù.

´õºÒ¾î ÀúÀÇ ÆäÄ£´Ôµé ¾Æ·¡ ¼¼°÷¿¡ ÇÔ²² °ü½É°¡Á® ÁÖ½Ã¸é ÁÁ°Ú³×¿ä~

28~~~Maximilian Kolbe


Maximilian Kolbe

¿¬.

¿¬²É ÃµÁöÀÎ µÎ¹°¸Ó¸® ±ÙÃ³¿¡ »ì¸é¼­
 ÀÌÁ¦¾ß ¿¬À» º¸¾Ò´Ù. 

 8¿ùÀÌ °¡¸é Á¾ÀûÀ» °¨Ãß·Á³ª
 ¼­¼­È÷ »ç¶óÁú ÁØºñ¸¦ ÇÏ´Â µí,
¿¬²ÉÀ¸·Î ²Ë Ã¡´ø °­ °¡ÀåÀÚ¸®¿¡
 µå¹® µå¹® ºó ÀÚ¸®°¡ º¸ÀÎ´Ù.

±×·¡µµ ¾ÆÁ÷ ´ÙÇàÀÏ±î?
¿¬²ÉÀÌ ÁöÁö ¾Ê¾Æ¼­... 

¿¬²É Áö±â Àü¿¡ ¼¼¿ùÈ£ Èñ»ýÀÚ °¡Á·µéÀÌ
 µÎ ´Ù¸® Æî ¼ö ÀÖ±â¸¦ ±âµµÇÏ°í ÀÖÀ¸´Ï....

29~~~SmileMan Kuk-sun

¾È³çÇÏ¼¼¿ä! ½º¸¶ÀÏ¸Ç ±¹¼±±º ÀÔ´Ï´Ù. 
¸ÕÀú ALS #¾ÆÀÌ½º¹öÅ¶ Ã§¸°Áö¿¡ Áö¸ñÀ»ÇØÁØ Adroit Joe Yim Ä£±¸¿¡°Ô ±â»Ú°Ô »ý°¢ÇÕ´Ï´Ù. (¿À¸·»ï µ¿¿µ»ó ÃÔ¿µÀ» ºÎÅ¹ÇÏ¿´´Âµ¥¿ä ¿µ»óÀ» ¿Ã¸³´Ï´Ù.) 

´º½º SNS¿¡¼­ ¸¹ÀÌµé µé¾îº¸¼ÌÀ» ÅÄµ¥¿ä 
ALS(#·ç°Ô¸¯º´) ¾ÆÀÌ½º ¹öÅ¶ Ã§¸°Áö´Â »çÈ¸ ¿îµ¿À¸·Î, ÇÑ »ç¶÷ÀÌ ¸Ó¸®¿¡ ¾óÀ½¹°À» µÚÁý¾î ¾²°Å³ª ALS ÇùÈ¸¿¡ ±âºÎ¸¦ ÇÏ´Â ¹æ½ÄÀ¸·Î ÀÌ·ç¾îÁ® ÀÖ½À´Ï´Ù.

 ÀÌ¹ø ÆÛÆ÷¸Õ½º¸¦ ÅëÇØ ¿ì¸® ¸ðµÎ°¡ °¡º±°Ô Áö³ª°¡´Â ÀÌº¥Æ®¼ºÀÇ ±âºÎ ÈÄ¿øÀÌ ¾Æ´Ï¿´À¸¸é ÇÕ´Ï´Ù. ·ç°è¸¯ È¯ÀÚ»Ó¸¸ ¾Æ´Ï¶ó ¿ì¸®ÁÖÀ§¿¡ °¡±îÀÌ ÀÖ´Â °¡Á·, Ä£±¸, ÁöÀÎ, ¼Ò¿Ü°èÃþ µîÀÇ ¹®Á¦µéµµ °ü½É °®¾î ÁÖ½Ã°í, ´Ù°°ÀÌ ÇÔ²² Ç®¾î°¥ ¼÷Á¦ÀÌÀÚ ¼ö³â ÀüºÎÅÍ ²ÙÁØÈ÷ °Å¸®¿¡ °è½Ã´Â ºÐµé ¼­¸í¿¡µµ µ¿ÂüÇØÁÖ°í, ¸ñ¼Ò¸®µµ ÇÔ²² ³ô¿©ÁÖ°í, ÀÀ¿øµµ ÇØÁÖ¾úÀ¸¸é ÁÁ°Ú´Ù´Â »ý°¢°ú ¹Ù¶÷ÀÔ´Ï´Ù.

¾ÆÀÌ½º¹öÅ¶Ã§¸°Áö¿¡ ´ëÇØ ¿Ð°¡¿ÐºÎ ÇÏÁö¸¸, ¼±ÀÇ´Â Á¸ÁßÇÏ°í ¹Ú¼öº¸³¾ ÀÏ ÀÎ°Í °°½À´Ï´Ù.


 ±×¸®°í ¸¶Áö¸·À¸·Î ¼¼¿ùÈ£ À¯°¡Á·ºÐµé°ú Æ¯º°¹ýÀ» À§ÇØ ¿©·¯ºÐµéÀÇ ¼º¿ø°ú °ü½É ºÎÅ¹µå¸®´Â ¹ÙÀÔ´Ï´Ù.


¾ÆÀÌ½º¹öÅ¶¿¡ µµ¿òÀ» ÁØ 3¸íÀÇ Ä£±¸µéÀ» Áö¸ñÇÏ´Â ¹ÙÀÔ´Ï´Ù. : )

30~~~ÀÓÅÂÀÏ

31~~~Á¤Áøºó

°¡Â¥´ëÅë·ÉÀÌ Åº»ýÇÑ ½ºÅä¸®³ª ¼Ò¼Û¹®À» º¸µµÇÒ ¾ð·ÐÀ» ±â´Ù¸°´Ù.##

(18´ë´ë¼± ¼±°Å¹«È¿ ¼Ò¼ÛÀÎ´Ü 15,000¿©¸íÀº ´ëÇÑ¹Î±¹ ¾ð·Ð¿¡ 2012.12.20ÀÏºÎÅÍ 18´ë ´ë¼±ÀÌ ºÎÁ¤¿¡ ¾ó·èÁ³´Ù°í ¸»Çß´Ù.)

(¼Ò¼ÛÀÎ´ÜÀº Áß¾Ó¼±°üÀ§,252Áö¿ª¼±°üÀ§,SBS¿¡ Á¤º¸°ø°³¹ý¿¡ ÀÇ°Å ´ë¼±°³Ç¥ÀÚ·á¸¦ Á¦Ãâ¹Þ¾Ò´Ù. ±×¸®°í 3°³±â°üÀÇ ÀÚ·áµéÀ» ±³Â÷ºñ±³ÇÏ¿´´Ù.)

(Áß¾Ó¼±°üÀ§¿¡¼­ ¹æ¼Û»ç¿¡ Àü¼ÛÇÑ ÀÚ·áÀÇ Àü¼Û½Ã°¢ÀÌ ¸ðµÎ »¡¶úÀ½À» 3°³±â°üÀÇ °³Ç¥ÀÚ·á¸¦ º¸°í ¾Ë¾Ò´Ù.)

(Áß¾Ó¼±°üÀ§¿¡¼­´Â ¼±°ÅÀÏ 30ÀÏ ¾ÕµÎ°í ¿ÜºÎ¿¡¼­ 160¾ï¿ø=5³â°£ °è¾àÇÏ¿© ¼±°Å¶§¸¶´Ù ºô¸®´Â °ÍÀ¸·Î ¼öÀÇ°è¾àÇÔ= 8ÄÚ¾î Àü»ê±â¿¡ Á¶ÀÛµ¥ÀÌÅÍ¸¦ ÀÔ·ÂÇØ ³õ¾Ò°í ¼±°Å´çÀÏ ¸ðµç Á¶»ç±â°üÀÇ Ãâ±¸Á¶»ç¿¡¼­ ¹®ÀçÀÎÀÌ ¾Õ¼±´Ù°í ÇÏÀÚ)

(ÀÓÂ÷ÇÑ 8ÄÚ¾î Àü»ê±â¿¡ 2012.12.18ÀÏ ¿ÀÈÄ 1:11ºÐ¿¡ ¹Ú51.6%¹®48%±âÅ¸0.4% Á¶ÀÛµ¥ÀÌÅÍ¸¦ ÀÔ·ÂÇØ ³õ¾Ò´ø µ¥ÀÌÅÍ¸¦ ¹æ¼Û»ç¿¡ Àü¼ÛÇÑ °ÍÀ» ¾Ë¾Ò´Ù.)

(2013.1.4ÀÏ 2011¸íÀÇ ÅõÇ¥ÀÎµéÀÌ ¼Ò¼ÛÀÎ´ÜÀ» °á¼ºÇÏ¿© °øµ¿´ëÇ¥ ±èÇÊ¿ø,ÇÑ¿µ¼ö¸¦ ´ëÇ¥¸¦ ¿ø°í·Î ³»¼¼¿ì°í ÇÇ°í´Â 18´ë´ë¼± ÃÑÃ¥ÀÓÀÚÀÎ Áß¾Ó¼±°üÀ§¿øÀå ±è´ÉÈ¯ ´ë¹ý°üÀ» ÇÇ°í·Î ÇÏ¿©)

(18´ë´ë¼± ¼±°Å¹«È¿ÀÇ ¼Ò¸¦ ´ë¹ý¿ø Æ¯¼ö1ºÎ = ÀçÆÇÀå ¾çÃ¢¼ö, ÁÖ½É °í¿µÇÑ,¹è½É ±èÃ¢¼®, ¹è½É ¹Úº´´ë´ë¹ý°ü= ¿¡ Á¢¼ö½ÃÄ×´Ù.)

(2013.1.17ÀÏ 18´ë´ë¼± ¼±°Å¹«È¿ ¼Ò¼Û ÇÇ°íÀÎ Áß¾Ó¼±°üÀ§¿øÀå ±è´ÉÈ¯ ´ë¹ý°üÀÌ Ã»¹é¸® ¹ý°üÀ¸·Î ¾ð·Ð¿¡¼­ Äª¼ÛÀ» ¹ÞÀ¸¸é¼­ ¾Æ³»°¡ ¿î¿µÇÏ´Â ¼öÆÛÀÏÀ» µ½´Â ±â»ç°¡ ¶¹°í, Àü°ÝÀûÀ¸·Î Áß¾Ó¼±°üÀ§¿øÀåÁ÷À» »çÅðÇÏ¿´´Ù.)

(´ë¹ý¿øÀåÀº ¼±°ÅÀï¼ÛÀÌ Á¢¼öµÇ¸é ÀÌ¸¦ Áï°¢ÀûÀ¸·Î Áß¾Ó¼±°üÀ§¿øÀå¿¡ Åëº¸ÇÏ°Ô µÇ´Âµ¥ ±è´ÉÈ¯Àº ºÎÇÏÁ÷¿øµéÀÌ »õ´©¸®´ç ÀÌ¸í¹Ú,¹Ú±ÙÇý,±è¹«¼ºµéÀÇ ºñ¹ÐÀÛÀü ¸í·ÉÀ» ¹Þ°í 2012.12.19ÀÏ ´ë¼±¿¡¼­ ´ëÅë·ÉÀ» ¹Ù²ãÄ£ ¾öÃ»³­ Çå¹ý,¼±°Å¹ý À§¹Ý »ç½ÇÀ» ¼Ò¼ÛÀÎ´ÜÀÇ "2013¼ö18"À» ÀÐ¾îº¸°í »çÅð¸¦ ÇÑ °ÍÀÌ´Ù.)

(´ëÇÑ¹Î±¹ÀÌ ¼¼¿ùÈ£·Î ¸ö»ìÀ» ¾Î°í ÀÖ´Ù. ±× ¿øÀÎÀÌ ¹«¾ùÀÎÁö ´ëÇÑ¹Î±¹ ¾ð·ÐµéÀº ¾Æ´Â°¡? ¸ð¸£´Â°¡?)

(ÇöÀç15,000¿©¸íÀÇ ¼Ò¼ÛÀÎ´ÜÀÌ ¸ðµç ¾ð·Ð¿¡ 1³â 9°³¿ùµ¿¾È 18´ë´ë¼±ÀÌ Çå¹ýÀ¯¸°À¸·Î °øÁ¤¼±°Å¸¦ Ã¥ÀÓÁö´Â ¼±°üÀ§¿¡¼­ Àü»ê¼­¹ö¿¡ Á¶ÀÛµ¥ÀÌÅÍ·Î ´ç¼±ÀÚ¸¦ ¹Ù²ãÃÆ´Ù°í ¾Ë·Á ¿Ô´Ù.)

(µ¿½Ã¿¡ 15,000¿©¸íÀÇ ¼Ò¼ÛÀÎ´ÜÀº SNS¸¦ ÅëÇÏ¿© Á×±â»ì±â·Î ´ëÇÑ¹Î±¹°ú Àü¼¼°è¿¡ ¼±°üÀ§ °³Ç¥Á¶ÀÛÀ¸·Î ´ëÅë·ÉÀ» ¹Ù²ãÃÆ´Ù°í Æ÷½ºÆÃ, Æ®À­µîÀ¸·Î ¾Ë·Á¿Ô´Ù)

(°³Ç¥Á¶ÀÛÀ¸·Î ÇàÁ¤¼ö¹ÝÀ» µµµÏÁúÇØ °£ ¹Ú±ÙÇýÃøÀº ¾î¶»°Ô ´ëÀÀÇßÀ»±î? ±Ã±ÝÇÏÁöµµ ¾Ê´Ü ¸»ÀÌ³Ä?)

(¹Ú±ÙÇýÃøÀº °³Ç¥Á¶ÀÛÀ¸·Î ´ëÅë·ÉÀ» ¹Ù²ãÃÆ´Ù´Â »ç½ÇÀÌ ¾Ë·ÁÁö·Á ÇÒ ¶§¸¶´Ù ¾ïÁö·Î »ç°Ç »ç°í¸¦ ÁØºñÇÏ¿© ¸ðµç ¾ð·ÐÀÇ °ü½É»ç¸¦ µ¹·Á ³õÀ¸·Á°í ÇÏ¿© ¼º°øÇÏ´Â µíÇß´Ù.)

(Àü±³Á¶ ¹ý¿Ü³ëÁ¶È­, ÅëÁø´ç ¹ý¿ÜÁ¤´ç ÇåÀçÁ¦¼Ò, ÀÌ¼®±â³»¶õÀ½¸ðÁ¶ÀÛ ¼ö»ç¹ßÇ¥, Ã¶µµ¹Î¿µÈ­ Àü°Ý¹ßÇ¥¿Í Ã¶µµ³ëÁ¶ ½ÃÀ§, 2014³âµé¾î¼­ Á¦1½É¿¡¼­ ¹«ÁË·Î ÆÇ°á³­ ¼­¿ï½Ã°ø¹«¿ø °£Ã¸Á¶ÀÛ»ç°Ç Á¦2½É¿¡¼­ Áß±¹ ÃâÀÔ°æ±â·Ï±îÁö À§Á¶ÇÏ°í, Áß±¹¿¡¼­ ÂïÀº »çÁøÀ» ºÏÇÑ¿¡¼­ Âï¾ú´Ù°í ÇÏ´Â Áõ°ÅÁ¶ÀÛ¹°µéÀ» ÁØºñÇØ µÎ¾ú´Ù°¡ Á¦2½É¿¡¼­ 1½É¹«ÁËÆÇ°áÀ» µÚÁýÀ¸·Á Çß´Ù°¡ ´º½ºÅ¸ÆÄ º¸µµ·Î ¿ø°íÀÎ °Ë»çµéÀÌ Â¡°è¸Ô°í, Á¶ÀÛÁõ°Å¹°À» ÁÖ¾ú´ø ±¹Á¤¿ø °£ºÎ°¡ À½µ¶ÀÚ»ì½ÃµµµîÀ¸·Î ¹«»êµÇ¾úÀ½À» ¾Ë °ÍÀÌ´Ù.)

(¼­¿ï½Ã°ø¹«¿ø °£Ã¸Á¶ÀÛ»ç°ÇÀÌ ½ÇÆÐ·Î µ¹¾Æ°¡ÀÚ, ¹«ÀÎ±â ÆÄµ¿À» ÀÏÀ¸Ä×´Ù.)

(2014.4.15ÀÏ ±¹¹«È¸ÀÇ¿¡¼­ ¿¬¾È¿©°´¼± ¿îÇ× ½ÃÇà±ÔÄ¢À» ÀÇ°áÇß´Ù. ¼±ÀåÀÌ ÇÇ°ïÇÏ¿© ½¯ °æ¿ì¿¡´Â 1µî Ç×ÇØ»çµµ Á¶Å¸½Ç ¿îÇ×Å°¸¦ Á¶Á¾ÇÒ ¼ö ÀÖ°Ô ÇÏ´Â Á¶Ç×µéÀ» Åë°úÀÇ°áÇß´Ù.)

(´ÙÀ½³¯ÀÎ 2013.4.16ÀÏ ¼¼¿ùÈ£ »ç°í°¡ ³µ°í, Âü»ç·Î ÀÌ¾îÁö´Â °ÍÀ» 5000¸¸ ±¹¹Îµé°ú Àü¼¼°èÀÎÀÌ º¸´Â ¾Õ¿¡¼­ »ýÀ¸·Î 304¸íÀÇ ½Â°´µéÀÌ ¼öÀåµÇ´Â TVÁß°è,¼¼¿ùÈ£ ¾È¿¡¼­ '°¡¸¸ÀÖÀ¸¶ó' ÇÏ´Â ¼±³»¹æ¼ÛÀ» µéÀ¸¸é¼­ ±¸¸íÁ¶³¢¸¦ Âø¿ëÇÏ°í ±¸Á¶¸¦ ±â´Ù¸®´Â ÇÐ»ýµéÀÇ SNS¸¦ ¼ö¾øÀÌ Àü¼Û¹Þ¾Ò´Ù.)

(Áö±Ýµµ ¼¼¿ùÈ£ Á¤±¹Àº °è¼ÓµÇ°í ÀÖ´Ù.)

--------------------------------------------------------------------------------------------------------

(ÇÑÆí 18´ë´ë¼± ¼Ò¼ÛÀÎ´ÜÀÇ ¿òÁ÷ÀÓ°ú ¹Ú±ÙÇýÃøÀÇ ´ëÀÀÀ» º¸ÀÚ)

(18´ë ´ë¼±Àº ´ëÅë·ÉÀ» ¹Ù²ãÄ£ Çå¹ý,¼±°Å¹ý À§¹Ý »õ´©¸®´çÀÇ ÇÕ¹ýÀ» À§ÀåÇÑ °³Ç¥Á¶ÀÛ ¼±°ÅÀÓÀ» ¹àÈù ¼Ò¼ÛÀÎ´ÜÀº 22Áõ°ÅÇ×¸ñÀ» ¹ýÀ§¹Ý Á¶Ç×°ú ÇÔ²² '18´ë´ë¼± ¼±°Å¹«È¿ÀÇ ¼Ò = 2013¼ö18= ¸¦ ´ë¹ý¿ø¿¡ 2013.1.4ÀÏ Á¢¼ö½ÃÄ×´Ù.)

(´ë¹ý¿øÀº ¼±°üÀ§¿øÀåÀ» ºÒ·¯ '¼±°Å¹«È¿ÀÇ ¼ÒÀå' ÀÎ "2013¼ö18"À» ±è´ÉÈ¯¿¡°Ô Åë”NÇÏ°í ±è´ÉÈ¯Àº ¼±°Å¹«È¿ ¼ÒÀåÀ» ÀÐ¾ú´Ù.)

(°øÁ÷¼±°Å¹ý 225Á¶´Â '¼±°Å¹«È¿ÀÇ Àï¼Û'Àº ´Ù¸¥ ¾î¶² »ç¾Èº¸´Ù ¿ì¼±ÀûÀ¸·Î ÀçÆÇ “I ÆÇ°áÀ» ³»¸®µÇ ¼ÒÀå Á¢¼ö ÈÄ 180ÀÏÀ» ³Ñ±âÁö ¾Êµµ·Ï ±ÔÁ¤ÇÑ´Ù.)

(¼Ò¼ÛÀÎ´ÜÀº ´ë¹ý¿ø¿¡ ¿©·¯¹ø Ã£¾Æ°¡¼­ '¼±°Å¹«È¿' ¼Ò¼ÛÇØ´Þ¶ó°í ÇßÀ¸³ª ´ë¹ý¿øÀº ÀçÆÇÀ» ½ÃÀÛÁ¶Â÷ ÇÏÁö ¾Ê¾Ò´Ù.)

(´ë¹ý¿øÀº ³Ê¹« Å« »ç¾ÈÀÌ¶ó¼­ °í¹ÎÀ» ÇÏ±â¸¸ ÇÏ°í 180ÀÏ ½ÃÇÑÀÎ 2013.7.3ÀÏÀ» ³Ñ°Ü ¹ö·È´Ù. »ç¹ýºÎ ÃÖÈÄÀÇ º¸·ç ´ë¹ý¿ø 13¸íÀÇ ´ë¹ý°üµéÀÌ ¼±°Å¹ý 225Á¶Ç×À» À§¹ÝÇÏ´Â ÃÊÀ¯ÀÇ »çÅÂ°¡ ¹ß»ýÇÏ¿´´Ù.)

(´ë¹ý¿øÀÌ 2013.9.26ÀÏ ÀçÆÇ¼ÓÇàÇÑ´Ù°í ¼±°üÀ§¿Í ¼Ò¼ÛÀÎ´Ü¿¡ Åëº¸¸¦ ÇßÀ¸³ª ¼±°üÀ§°¡ ¿¬±â¸¦ ¿ä±¸Çß°í ÇöÀç±îÁö °è·ùÁßÀÌ´Ù.)

(¼Ò¼ÛÀÎ´ÜÀº 2013.7.30~31ÀÏ ¾çÀÏ°£ ¼­¿ï°ü¾Ç±¸ ³²Çöµ¿¿¡ ÀÖ´Â Áß¾Ó¼±°üÀ§ Àü»ê¼¾ÅÍ¿¡ Ã£¾Æ°¡¼­ ¼±°üÀ§°ø¹®¼­ÀÎ 1ºÐ´ç °³Ç¥ÀÚ·á¿Í ³²¾çÁÖ,¼ÛÆÄ±¸ °³Ç¥»óÈ²Ç¥ÀÇ Àü¼Û½Ã°¢ÀÌ ´Ù¸¥ °Í°ú ³²¾çÁÖ °³Ç¥»óÈ²Ç¥ ÀÛ¼º Á¦¾îÄÄÇ»ÅÍ¿¡ ÀÖ´Â °³Ç¥»óÈ²Ç¥ÀÇ ±â·ÏµéÀÌ Áß¾Ó¼±°üÀ§°¡ 2012.12.18ÀÏ Á¶ÀÛµ¥ÀÌÅÍ¿Í ¶È°°Àº ½Ã°¢ÀÌ ÂïÈù °ÍµîÀ» È®ÀÎÇØ´Þ¶ó°í ÇßÀ¸³ª À¯¼Ò¿µÀÌ¶ó´Â Á÷¿ø¸¸ Àá°£³ª¿Í¼­ È¾¼³¼ö¼³ÇÏ°í ´Ù¸¥ °£ºÎÁ÷¿øµéÀº ÇÏ·çÁ¾ÀÏ ³ª¿ÀÁöµµ ¾Ê¾Ò´Ù. ´ç½Ã »ç¹ý°æÂû°üÀ» ´ëµ¿ÇÏ°í Á¶ÀÛµ¥ÀÌÅÍ¸¦ ¸¸µç À¯ÈÆ¿ÁÀ» Ã¼Æ÷ÇÏ·Á°í Çß¾ú´Ù. ±×·±µ¥ ¼±°üÀ§´Â À¯ÈÆ¿ÁÀ» ¹Ì±¹¿¡ 2013.8.1ÀÏÀÚ ¼±Áø±¹ ¼±°Å¹ý ¿¬±¸Â÷ º¸³»´Â Çü½ÄÀ¸·Î ¼ö»ç¸¦ ÇÇÇØ°¡°Ô Çß´Ù.)

(¼Ò¼ÛÀÎ´ÜÀº 8.31ÀÏ¿¡ ´Ù½Ã °úÃµ¿¡ ÀÖ´Â Áß¾Ó¼±°üÀ§¿¡ °¡¼­ ºÎÁ¤¼±°ÅÀÚ·á¿¡ ´ëÇÑ ÇØ¸íÀ» ¿ä±¸ÇßÀ¸³ª ¹«·Á7½Ã°£µ¿¾È ¾Æ¹«µµ ³ª¿ÀÁö ¾Ê¾Ò´Ù.)

(¼Ò¼ÛÀÎ´ÜÀº ´ë¹ý¿ø¿¡ ÀçÆÇ ¼ÓÇàÀ» ÁÖÀåÇÏ´Â µ¿½Ã¿¡ ±×µ¿¾È Ã£¾Æ³Â´ø ºÎÁ¤¼±°ÅÀÚ·á¿Í '2013¼ö18'À» Ã¥À¸·Î ¿«¾î "ºÎÁ¤¼±°Å¹é¼­"¶ó´Â Ã¥ÀÚ¸¦ ¸¸µé¾î ¹èÆ÷ÇÏ±â ½ÃÀÛÇß°í, ±× Ã¥ÀÌ ºÒÆ¼³ª°Ô ÆÈ¸®±â ½ÃÀÛÇß´Ù.)

(±×·¯ÀÚ ¹Ú±ÙÇý ¹ý·ü´ë¸®ÀÎ °¡Â¥¹ý¹« È²±³¾ÈÀÌ ±×µ¿¾È Àü±³Á¶ ¹ý¿Ü³ëÁ¾È­,ÅëÁø´ç ¹ý¿ÜÁ¤´ç ÇåÀçÁ¦¼ÒµîÀ¸·Î ¹ýÀ» ÀÌ¿ëÇÏ¿© ¾ð·Ð ÁÖ¸ñÀ» ¹Þµµ·Ï À¯µµÇß´ø °æÇèÀ» ¹ÙÅÁÀ¸·Î "ºÎÁ¤¼±°Å¹é¼­" °¡Ã³ºÐ ½ÅÃ»À» ¼­¿ïÁö¹ý ÀçÆÇÀå °­ÇüÁÖ¿¡°Ô ³Â´Ù.)

(¼Ò¼ÛÀÎ´Ü¿¡¼­´Â ´ë¼±ºÎÁ¤¿¡ ´ëÇÑ Ã¥ÀÌ¸ç, ¿ø¾È¼Ò¼Û "2013¼ö18"À» ´ë¹ý¿ø¿¡¼­ Á¢¼ö¸¦ ¹Þ¾Ò°í, ¼±°Å¹«È¿ ÀçÆÇÀ» ¼±°Å¹ý±îÁö À§¹ÝÇÑ °­Á¦ÀçÆÇ ¹× ÆÇ°á±âÀÏÀÎ 180ÀÏÀ» ³Ñ±â¸é¼­±îÁö 18´ë´ë¼± ¼±°Å¹«È¿ ¼Ò¼ÛÀ» ÇÏÁö ¾Ê¾Ò±â ¶§¹®¿¡ "ºÎÁ¤¼±°Å¹é¼­"¸¦ ¸¸µé¾úÀ¸´Ï, °¡Ã³ºÐ ½ÅÃ»µµ ¿ø¾È ¼Ò¼Û"2013¼ö18"À» ³½ ´ë¹ý¿ø¿¡¼­ "°¡Ã³ºÐ½ÅÃ» °áÁ¤À» ³»·Á¾ß ÇÑ´Ù°í ¼­¿ïÁö¹ý ´Ù¸¥ ÀçÆÇºÎ¿¡ ³Â°í, ½ÂÀÎ°áÁ¤¹®À» ¹Þ¾Æ³Â´Ù.)

(±×·±µ¥ " ºÎÁ¤¼±°Å¹é¼­ Ã¥ÀÚ °¡Ã³ºÐ½ÅÃ»À» »ó±â °áÁ¤¹®À» ³½ ´ÙÀ½³¯ °­ÇüÁÖ°¡ È²±³¾ÈÀÇ °¡Ã³ºÐ ½ÅÃ» °áÁ¤À» ÇÏ¿´´Ù. ÀÌ°Íµµ ¿ø¾È ¼Ò¼Û¹ý¿ø¿¡¼­ °¡Ã³ºÐ°áÁ¤À» ÇÏ¶ó´Â ¹ý¿ø °áÁ¤¹®À» ¹«½ÃÇÑ °­ÇüÁÖÀÇ À§¹ýÇàÀ§¿´´Ù.)

(ÇÑÆí ¼±°üÀ§ »ç¹«ÃÑÀå ¹®»óºÎ´Â "ºÎÁ¤¼±°Å¹é¼­" ³»¿ëÀ» °ËÅäÇÏ°í, ±× Ã¥ÀÚ³»¿¡ " °³Ç¥Á¶ÀÛÀ» ¾î¶»°Ô ¾Ë¾ÒÁö? ¿ì¸®´Â ¼±°Å±¹¿¡¼­ ½ÃÅ°´Â µ¥·Î ÇßÀ» »ÓÀÌ´Ù." ¶ó´Â ´ëÈ­³»¿ëÀ» ±âÀçÇÑ °ÍÀ» ¾Ë°í, ÀÌ ¹ß¾ðÀº ¼±°üÀ§ Á÷¿øµéÀÌ ÇÑ °Í ¾Æ´Ï´Ù. ¼Ò¼ÛÀÎ´ÜÀÌ Áö¾î³½ ÀÌ¾ß±âÀÌ´Ù. ¿ì¸®´Â °³Ç¥Á¶ÀÛÇÑ ¼±°üÀ§ °ø¹«¿ø ¾Æ´Ï´Ù ¶ó´Â °ÍÀ¸·Î ±ú²ýÇÏ°í °øÁ¤ÇÑ ¼±°Å¾÷¹«¿¡ Á¾»çÇÏ´Â ±¹°¡°ø¹«¿ø 8¸íÀÇ ¸í¿¹¸¦ ÈÑ¼ÕÇß´Ù°í ÇÏ¸é¼­ "ÃâÆÇ¹°¿¡ ÀÇÇÑ ¸í¿¹ÈÑ¼Õ Çü»ç°í¹ßÀ» ¼­ÃÊ°æÂû¼­¿¡ 2013.11¿ù¿¡ ¼Ò¼ÛÀåÀ» ¹ý·ü´ë¸®ÀÎÀ» ÅëÇÏ¿© Á¦ÃâÇÏ¿´´Ù.)

(¼­ÃÊ°æÂû¼­ Áö´ÉÆÀÀº ¼±°üÀ§ ¹ÚÇõÁø°ú ¼Ò¼ÛÀÎ´Ü ÇÑ¿µ¼ö,±èÇÊ¿øÀ» ºÒ·¯ ´ëÁú½Å¹®±îÁö ÇÑ ÈÄ¿¡ ¼ö»çÀÚ·á¿¡ "ÇøÀÇ¾øÀ½" ÀÇ°ßÀ» ³½ ´ÙÀ½ °ËÂû¿¡ ³Ñ°å´Ù.)

(¼Ò¼ÛÀÎ´ÜÀÌ ÇÕ¹ýÀûÀ¸·Î ¼±°Å¹«È¿»ç½ÇÀ» ¾Ë¸®°í ´Ù´Ï´Â µ¿¼±À» °è¼Ó ÆÄ¾ÇÇÏ°í ÀÖ´ø ¹Ú±ÙÇýÃø ±è±âÃá°¡ È²±³¾ÈÀº ¼­¿ïÁö°Ë °ø¾È1ºÎ 10³âÂ÷ °Ë»ç ÀÌ¼º½Ä¿¡°Ô ¼­ÃÊ°æÂû¼­¿¡ ÀÌ°üµÈ "ÃâÆÇ¹°¿¡ ÀÇÇÑ ¸í¿¹ÈÑ¼Õ" Çü»ç°Ç¿¡ ´ëÇÏ¿©, ÇÇ°íÀÎ ¼Ò¼ÛÀÎ´Ü °øµ¿´ëÇ¥ ±èÇÊ¿ø°ú ÇÑ¿µ¼ö¸¦ ¼­¿ïÁö¹ýÆÇ»ç¿¡°Ô ¿µÀå½ÇÁú½É»ç¸¦ ÇÑ´Ù°í ºÒ·¯ ¹«Á¶°Ç ±¸¼ÓÇÏ¶ó°í Áö½Ã¸¦ ÇÏ¿´´Ù.)

(°Ë»ç ÀÌ¼º½ÄÀº µÎ ´ëÇ¥¿¡°Ô ÀüÈ­ÇÏ±â¸¦ ³» ¶æÀÌ ¾Æ´Ï´Ù, "ÃâÆÇ¹°¿¡ ÀÇÇÑ ¸í¿¹ÈÑ¼Õ"¼ö»ç ¼­·ù°¡ °æÂû¿¡¼­ ¿Ã¶ó¿ÔÀ¸´Ï ¼­¿ïÁß¾ÓÁö¹ý ÆÇ»ç¿¡°Ô µÎ´ëÇ¥ÀÇ ±¸¼ÓÀûºÎ½É ½É»ç¸¦ ÇÒ °ÍÀÌ´Ï ³»ÀÏ ÃâµÎÇÏ¶ó°í ÀüÈ­À» Çß´Ù.)

(¼Ò¼ÛÀÎ´Ü ±èÇÊ¿ø,ÇÑ¿µ¼ö´Â °Ë»ç ÀÌ¼º½Ä¿¡°Ô ÀüÈ­¸¦ ÇÏ°í ÇÏ·ç ¸»¹Ì¸¦ ÁÖ¾î¶ó, ¼­·ùÁØºñ¸¦ ÇÒ °ÍÀÌ´Ù ¶ó°í ½Â³«À» ¹Þ°í ÇÏ·çµÚ¿¡ ¼­¿ïÁö°Ë¿¡ µµÂøÇÏ´Ï °ËÂû ¼ö»ç°ü 2¸íÀÌ ¼Ò¼ÛÀÎ´Ü µÎ»ç¶÷ÀÇ ¼Õ¿¡ ¼ö°©À» Ã¤¿ì°í À¯Ä¡Àå¿¡ °¨±ÝÇØ ¹ö·È´Ù.)

(ÀÌ¼º½ÄÀÌ ³½ ±¸¼ÓÀûºÎ½É»ç¸¦ ÆÇ»ç°¡ ¸î¹ø ÇÏ°í ¿µÀåÀ» ³»¾î ÁÖ¾ú°í, ¼Ò¼ÛÀÎ´Ü °øµ¿´ëÇ¥´Â ¼­¿ï±¸Ä¡¼Ò¿¡ ¼ö°¨µÇ¾ú´Ù.)

(2014.8.11ÀÏ 1Â÷ÀçÆÇ, 8.18ÀÏ 2Â÷ÀçÆÇ, 8.21ÀÏ 3Â÷ÀçÆÇÀ» ¿­¾ú´Ù.)

(2014.8.28ÀÏ Á¦4Â÷ ÀçÆÇÀ» ¿­ ¿¹Á¤ÀÌ´Ù.)

(¿ø°í ÀÌ¼º½Ä °Ë»ç´Â 'ºÎÁ¤¼±°Å¹é¼­' ¿Í '¼Ò¼ÛÀÎ´Ü Ä«Æä¿¡¼­ Ãâ·ÂÇÑ °Í'µî 3000¿© ÂÊÀÇ °ø¼ÒÀåÀ» ¸¸µé°í ±× ³»¿ëÀÇ Á¶°¢¸»µéÀ» Áß¿äÇÑ Áõ°Å·Î ³»¶õÁË·Î ¸ð´Â ¿ø°í Áõ¾ðÀ» ½Ã°£ Á¦ÇÑ¾øÀÌ ÀçÆÇÀå¿¡°Ô º¯·ÐÇß´Ù)

(ÀçÆÇÀå ±è¿ë°üÀº ¼Ò¼ÛÀÎ´Ü µÎ ÇÇ°íÀÎ¿¡°Ô ¹ß¾ð½Ã°£À» ¿©·¯¹ø Á¦ÇÑÇÏ¿´´Ù. ±×¸®°í °ø°ø¿¬ÇÏ°¡ ÀÌ ÀçÆÇÀ» 2014.9¿ù13ÀÏ±îÁö ÆÇ°áÀ» ³»¸± °ÍÀÌ´Ù. ÆÇ°á¿¡ ºÒº¹ÇÏ¸é °íµî¹ý¿ø Á¦ 2½É¿¡ Ç×¼ÒÇØ¶ó°í Çß´Ù.)

(°æ³²°í,¼­¿ï¹ý´ë¸¦ ³ª¿Â ±è±âÃáÀÌ ¶È°°Àº °íµîÇÐ±³¿Í ´ëÇÐÀ» ³ª¿Â »õ±î¸¸ ÈÄ¹è ¾ç½ÂÅÂ°¡ ´ë¹ý¿øÀåÀ¸·Î ÀÖÀ¸´Ï ¾ç½ÂÅÂ¸¦ ¸¸³ª ¼Ò¼ÛÀÎ´ÜÀÇ 18´ë´ë¼± ¼±°Å¹«È¿ÀÇ ¼Ò "2013¼ö18"À» ÀçÆÇ ¼ÓÇà ÇÏÁö ¸»¶ó°í ÇßÀ» °ÍÀÌ°í. ¼Ò¼ÛÀÎ´Ü µ¿¼±À» °è¼Ó ÆÄ¾ÇÇÏ·Î ÀÖ¾ú°í, ¼Ò¼ÛÀÎ´ÜÀÇ 18´ë´ë¼± ¼±°Å¹«È¿¿¡ ´ëÇÑ °³Ç¥Á¶ÀÛ Áõ°ÅµéÀ» ´ãÀº "ºÎÁ¤¼±°Å¹é¼­" ÃâÆÇ,¹èÆ÷,ÆÇ¸Å¿¡ ´ëÇÑ °¡Ã³ºÐÀ» °¡Â¥¹ý¹« È²±³¾È¿¡°Ô ¹ý¿ø¿¡ ³»µµ·Ï Çß´ø °ÍÀÌ´Ù.)

(¾ÆÁÖ ±æ°Ô »ý°¢³ª´Âµ¥·Î ±ÛÀ» ½è´Ù. ¹Ú±ÙÇý¿¡°Ô °í¿ëµÈ ±è±âÃá,È²±³¾ÈÀÌ ¹ýÀ» ÀÌ¿ëÇÏ¿© ¹ýÀ» À§¹ÝÇÏ¸é¼­ ¼Ò¼ÛÀÎ´Ü °øµ¿´ëÇ¥¸¦ °¨¿Á¿¡ ÃÄ ³Ö°í ¹­¾îµÎ±â À§ÇÏ¿© ÀüÇô ±¸¼Ó»çÀ¯°¡ µÇÁö ¾ÊÀ¸¸ç, °æÂû¿¡¼­µµ '¹«ÇøÀÇ'ÀÇ°ßÀ» ³½ "ÃâÆÇ¹°¿¡ ÀÇÇÑ ¸í¿¹ÈÑ¼Õ"ÀÌ¶ó´Â »ç¼ÒÇÑ Çü»çÀï¼Û¿¡ ¼Ò¼ÛÀÎ´ÜÀ» ¹­¾î ³õ´Â ÀÌÀ¯´Â)

(Çå¹ý°ú ¼±°Å¹ýÀ» Á¤¸éÀ¸·Î À§¹ÝÇÏ°í ´ëÅë·ÉÀ» µµµÏÁúÇÑ ¹Ú±ÙÇý¸¦ ÁöÅ°±â À§ÇÏ¿© ¶Ç´Ù¸¥ ¹ü¹ýÇàÀ§¸¦ ÇÏ°í ÀÖ´Ù´Â °ÍÀ» 5000¸¸ ±¹¹Î°ú Àü¼¼°èÀÎµéÀÌ ¾Ë°ÔÇÏ±â À§ÇÏ¿© Àå¹®ÀÇ ±ÛÀ» µÇ³ªÄÉ³ª ¾´ °ÍÀÌ´Ù.)

--------------------------------------------------------------------------------------------------------

2012.12.18ÀÏ ¿ÀÈÄ 1:11ºÐ¿¡ younge ¾ÆÀÌµð ¾²´Â ¼±°üÀ§ Á÷¿ø À¯ÈÆ¿ÁÀÌ ¿ÜºÎ¿¡¼­ ÀÓÂ÷ÇØ ¿Â 8ÄÚ¾î Àü»ê¼­¹ö¿¡ °¡Â¥ Á¶ÀÛ µ¥ÀÌÅÍ ¹Ú 51.6%ÀÇ µæÇ¥À²·Î ÀÔ·ÂÇØ ³õ¾Ò´Ù.

±×¸®°í ´ÙÀ½³¯ÀÎ 2012.12.19ÀÏ ¾ÆÄ§ 7:00ºÎÅÍ ¿ÀÈÄ 6:00±îÁö 3058¸¸¿©¸íÀÇ ÅõÇ¥ÀÎµéÀÌ ÅõÇ¥¸¦ Çß´Ù. ´ç½Ã ¼±°ÅÀÎ ¼ö´Â 4100¿©¸¸¸í.

12.19ÀÏ ¿ÀÈÄ 3½Ã°æ, »ï¼ºÆ÷ÇÔ ¸ðµç ¾ð·ÐµéÀÇ Ãâ±¸Á¶»ç °á°úÇ¥°¡ ¹®ÀçÀÎÀÌ ¹Ú±ÙÇý¿¡°Ô 2%~6% ¾Õ¼­´Â °ÍÀ¸·Î ³ª¿ÀÀÚ

»õ´©¸®´ç ÃÑ°ý¼±´ëº»ºÎÀå ±è¹«¼ºÀÌ ÀÚ½ÅÀÇ ¹æÀ¸·Î °¡¼­ ÈÞ´ëÆùÀ» ²¨³»¾î ¸ÖÆ¼ Àü¼ÛÀ» Çß´Ù.

"ºñ»óÀÔ´Ï´Ù. Àü±¹ ÅõÇ¥¼Òº° ¼ºº° ¿¬·Éº° È®ÀÎÇÏ½Ã°í¿ä. ÁØºñµÈ ¹ö½º °¡µ¿¹Ù¶ø´Ï´Ù."

"ºñ»óÀÔ´Ï´Ù"´Â ¹®ÀçÀÎÀÌ ¹Ú±ÙÇý¸¦ ¼±°Å¿¡¼­ ÀÌ±â°í ÀÖ´Ù´Â Ãâ±¸Á¶»çÀÌ´Ù.

"ÁØºñµÈ ¹ö½º"´Â ¼±°üÀ§°¡ ¿ÜºÎ¿¡¼­ ÀÓÂ÷ÇØ¿Â Àü»ê¼­¹ö¿¡ ¾îÁ¦ 1:11ºÐ¿¡ Á¶ÀÛµ¥ÀÌÅÍ ¹Ú±ÙÇý µæÇ¥À² 51.6%ÀÌ´Ù.

"°¡µ¿ ¹Ù¶ø´Ï´Ù."´Â À§ÀÇ Á¶ÀÛµ¥ÀÌÅÍ ¹Ú51.6%¹®48%±âÅ¸0.4% ÀüÃ¼ µæÇ¥À²ÀÎ 13,652ÅõÇ¥¼ÒÀÇ °³Ç¥µ¥ÀÌÅÍ 13,542¸ÅÀÇ °³Ç¥»óÈ²Ç¥¸¦ ¹æ¼Û»ç¿¡ Àü¼ÛÇÏ¿© ´ëÅë·ÉÀ» ¹Ù²ãÄ¡¶ó´Â ¹®ÀÚ ¸í·ÉÀÌ´Ù.

(±è¹«¼ºÀº »ó±â ¹®ÀÚ¸Þ½ÃÁö¸¦ ³¯¸®°í 1³â 3°³¿ù µ¿¾È ÀáÀûÇÏ¿´´Ù.) 

----------------------------------------------------------------------------------------------------

# ¸¸¾à ±è¹«¼ºÀÌ ÃÑ°ý¼±´ëº»ºÎÀåÀ¸·Î¼­ ¼±°Å¿¡ ½ÇÁ¦·Î ÀÌ°åÀ» °æ¿ì¸¦ º¸ÀÚ

½ÇÁ¦ 2012.12.19ÀÏ ¿ÀÈÄ 3½Ã¿¡ ¸ðµç ¾ð·Ð¿¡¼­ ¹Ú±ÙÇý°¡ ¾ÐµµÀûÀ¸·Î ¾Õ¼±´Ù´Â Ãâ±¸Á¶»çÇ¥°¡ ³ª¿Ô´Ù°í ÇÏÀÚ.

Á¤»óÀûÀÎ °³Ç¥¾÷¹« ¸Å´º¾óµ¥·Î ¼±°üÀ§¿¡¼­´Â 252Áö¿ª ¼±°üÀ§¿¡¼­ ÀüÀÚ°³Ç¥±â¸¦ µ¹·Á 13,542ÅõÇ¥¼ÒÀÇ °³Ç¥ÇÔ ¾È¿¡ ÀÖ´Â ¸ðµç ÅõÇ¥¿ëÁö¸¦ ºÐ·ùÇÏ°í, °³Ç¥»óÈ²Ç¥ 13,542¸Å¸¦ ÀÛ¼ºÇÏ¿©, 8¸í °Ë¿­À§¿øÀÌ ÅõÇ¥Áö¿Í °³Ç¥»óÈ²Ç¥°¡ ¸Â´ÂÁö È®ÀÎÇÏ´Â ÀÎ°¨µµÀåÀ» ÂïÀº ÈÄ¿¡ 

252Áö¿ª¼±°üÀ§¿øÀåÀÌ 13,542ÅõÇ¥±¸ÀÇ °³Ç¥»óÈ²Ç¥¿¡ ÀûÀº ´ë·Î ÈÄº¸ÀÚº° µæÇ¥¼ö¸¦ °³Ç¥Àå Àå³»¿¡ ¸¶ÀÌÅ©·Î Å©°Ô °øÇ¥¸¦ ÇÑ ÈÄ °øÇ¥½Ã°¢À» Àû°í, 

Àü»ê´ã´ç °ø¹«¿øÀÌ ÀÌ¸¦ Áß¾Ó¼±°üÀ§¿¡ º¸³»°í, µ¿½Ã¿¡17½Ãµµ ¼±°üÀ§¿¡ º°µµÀÇ ÆÑ½º ¼Û½ÅÀ» ÇßÀ» °ÍÀÌ¸ç, 

Áß¾Ó¼±°üÀ§´Â 252Áö¿ª¼±°üÀ§¿¡¼­ ¿Ã¶ó¿Â 13542ÅõÇ¥±¸ÀÇ °³Ç¥µ¥ÀÌÅÍ¿Í 17½Ãµµ¼±°üÀ§ÀÇ ÆÑ½ºº»À» È®ÀÎÇÏ´Â °úÁ¤À» °ÅÄ£ ÈÄ¿¡ ¶È°°¾ÒÀ» °æ¿ì 

Áö¿ª¼±°üÀ§¿¡¼­ ¿Ã¶ó¿Â °áÁ¤¹®ÀÇ ÈÄº¸ÀÚº° µæÇ¥¼ö¸¦ ¼ø¼­´ë·Î ¹æ¼Û»ç¿¡ Àü¼ÛÇÏ¿´À» °ÍÀÌ´Ù. 

3058¸¸¿©¸íÀÇ ÅõÇ¥ÀÎµé Áß¿¡ ´Ù¼öÇ¥¸¦ µæÇ¥ÇßÀ» °æ¿ì ¹Ú±ÙÇý´Â Á¤Åë¼ºÀÖ´Â ´ëÅë·ÉÀÌ µÈ´Ù. 

±×·¨À» °æ¿ì, 
¹Ú±ÙÇýÀÇ ¼±°Å¿îµ¿À» Çß´ø »õ´©¸®ÃÑ°ý¼±´ëº»ºÎÀå ±è¹«¼ºÀÌ 1³â¿© ÀáÀûÇÏÁö ¾Ê¾ÒÀ» °ÍÀÌ´Ù. 

¸¶Âù°¡Áö·Î ¾ÈÃ¶¼öµµ °³Ç¥½ÃÀÛ ÇÏ±âµµ Àü¿¡ ÀÎÃµ°øÇ×À» ÅëÇÏ¿© ±ÞÇÏ°Ô ¹Ì±¹À¸·Î Ãâ±¹ÇÏÁö ¾Ê¾ÒÀ» °ÍÀÌ´Ù. 

¹Ú±ÙÇý°¡ Ãâ±¸Á¶»ç¿¡¼­ ¹®ÀçÀÎ¿¡°Ô ¾Õ¼±´Ù°í ¸ðµç ¾ð·Ð¿¡¼­ ¹ßÇ¥Çß´Ù¸é 

±è¹«¼ºÀº »õ´©¸®´ç ¼±´ëº»ºÎ »ç¹«½Ç¿¡¼­ ´Ù¸¥ ´çÁ÷ÀÚµé°ú ¹ÚÀå ´ë¼Ò¸¦ ÇÏ°í È¯È£ÇÏ¸é¼­ ´ç»ç¸¦ Ã£¾Æ¿Â ´ç¼±ÀÎ ¹Ú±ÙÇý¸¦ Á¤ÁßÇÏ°Ô ¸ÂÀÌÇÏ°í ÃàÇÏÇØ ÁÖ¾úÀ» Àå¸éÀÌ ¶°¿À¸£Áö ¾Ê´Â´Ü ¸»ÀÌ³Ä? »ó»óÀ» Á» ÇØº¸¾Æ¶ó.#

±×·¯³ª ºÒÇàÇÏ°Ôµµ 2012.12.19ÀÏ ¿ÀÈÄ 3½Ã°æ »ï¼ºÆ÷ÇÔ ¸ðµç ¾ð·ÐÀÇ Ãâ±¸Á¶»ç´Â ´ÙÀ½°ú °°´Ù.

------------------------------------------------------------------------------------------------------

2012.12.19ÀÏ ¿ÀÈÄ 3½Ã°æ Ãâ±¸Á¶»ç °á°úÇ¥

# »ï¼º : ¹® 50.4% ¹Ú 48.6%
 # ÄÚ¸®¾Æ ¸®¼­Ä¡ : ¹®47% ¹Ú 42%
 # ¸®¼­Ä¡ ºä : ¹® 50.4% ¹Ú 48.1%

2012.12.19. ¿ÀÈÄ 5:50ºÐÀÇ Ãâ±¸Á¶»ç °á°ú

# KBS ´Üµ¶ : ¹® 3%Â÷ ½Â

2012.12.19ÀÏ ¿ÀÈÄ 6:00 Ãâ±¸Á¶»ç °á°ú

YTN ¿¹ÃøÁ¶»ç ¹® 4%Â÷ ½Â

(10ºÐµ¿¾È 1%Â÷ ´õ ¸¹Àº °ÍÀº ÅõÇ¥¸¶°¨½Ã°£¿¡ ¹®ÀçÀÎÇ¥°¡ ÁýÁßÇß´Ù´Â °ÍÀ» º¸¿©ÁÜ)

--------------------------------------------------------------------------------------------------

ÀÌ°ÍÀ» »õ´©¸®´ç ±è¹«¼ºÀÇ ¹®ÀÚ¸Þ½ÃÁö¸¦ ¹ÞÀº ¼±°üÀ§ Àü»ê¼¾ÅÍÀå ¹ÚÇõÁø¼­±â°ü, ¼±°üÀ§ ¼±°Å±¹ ¼±°Å1°úÀå À¯ÈÆ¿ÁµéÀÌ ¿ÜºÎ¿¡¼­ ºô·Á¿Â 8ÄÚ¾î Àü»ê±â¿¡ ¹Ú±ÙÇý 51.6% µæÇ¥À²ÀÎ Àü±¹ 13,542ÅõÇ¥¼ÒÀÇ ÈÄº¸ÀÚº° ¹æ¼ÛÀü¼Û¿ë 1ºÐ°£µ¥ÀÌÅÍ¸¦ 2012.12.18ÀÏ ¿ÀÈÄ 1:11ºÐ¿¡ ÀÔ·ÂÇÑ µ¥ÀÌÅÍ¸¦ ¹æ¼Û»ç¿¡ Àü¼ÛÇÏ¿© ´ëÅë·ÉÀ» ¹Ù²ãÄ£ °ÍÀÌ´Ù.

( »õ´©¸®´ç ÃÑ°ý¼±´ëº»ºÎÀå ±è¹«¼ºÀº ±Ç¿µ¼¼,¼±°üÀ§»ç¹«Â÷Àå ¹®»óºÎ, ¼±°üÀ§ Àü»ê¼¾ÅÍÀå ¼­±â°ü ¹ÚÇõÁø, ¼±°Å1°úÀå À¯ÈÆ¿Áµé¿¡°Ô º¸³½ °Í)

( ¼±°üÀ§ »ç¹«°ü À¯ÈÆ¿ÁÀº ¼±°Å1°úÀåÀ¸·Î 

Àü±¹ 13,542ÅõÇ¥¼ÒÀÇ ÈÄº¸ÀÚº° µæÇ¥¼ö°¡ ÀÖ´Â 

¹æ¼Û¿ë 1ºÐ°£ °³Ç¥»óÈ²Ç¥ µ¥ÀÌÅÍ¸¦ ¸¸µç ÀÚÀÎµ¥ 

¼±°üÀ§ÂÊ¿¡¼­ À¯ÈÆ¿ÁÀ» ¹Ì±¹À¸·Î 2013.8.1ÀÏ »©µ¹·È´Ù)

ÀÓÂ÷ÇØ¿Â Àü»ê¼­¹ö¿¡¼­´Â ¼±°ÅÀü¿¡ ¹æ¼Û¿ë 1ºÐ°£µ¥ÀÌÅÍ¸¦ ¼±°ÅÇÏ·çÀü¿¡ ÀÔ·ÂÇØ ³õ°í

¼±°üÀ§ ÀÚÃ¼ Àü»ê¼­¹ö´Â 252 Áö¿ª¼±°üÀ§¿¡¼­ Àü¼ÛµÇ¾îÁö´Â °³Ç¥ÀÚ·áµéÀ» ¹Þ±â¸¸ Çß´Ù.(¿ø·¡´Â Áö¿ª¿¡¼­ ¿Ã¶ó¿À´Â ¼ø¼­´ë·Î ¹æ¼Û»ç¿¡ Àü¼ÛÇØ¾ß ÇÑ´Ù)

¿ÜºÎ¿¡¼­ ÀÓÂ÷ÇÑ Àü»ê¼­¹ö¿¡ ¹Ú51.6%ÀÇ µæÇ¥À² °¡Â¥µ¥ÀÌÅÍ¸¦ ¹æ¼Û»ç¿¡ Àü¼ÛÇÏ¿© ´ëÅë·ÉÀ» ¹Ù²ãÃÆ´Ù.

°¡Â¥ ´ëÅë·ÉÀÌ ¸¸µé¾îÁø °ÍÀÌ´Ù.

°¡Â¥´ëÅë·É°ú ÀÓ¸íµÇ¾î ¹Ú±ÙÇý¸¦ º¸À§ÇÏ´Â °¡Â¥°¢·áµéÀÌ ¾ðÁ¦±îÁö °¥±î? 

Æ¯Á¤ ¾ð·ÐÀÌ ÀÛ½ÉÇÏ°í ÀÌ¸í¹ÚÀÌ ¼±°üÀ§¸¦ ÅëÇÏ¿© °¡Â¥°³Ç¥»óÈ²Ç¥¸¦ ¹æ¼Û»ç¿¡ Àü¼ÛÇÏ¿© ´ëÅë·ÉÀ» µµµÏÁú ÇÏ¿´´Ù°í ½Ã¸®Áî·Î º¸µµ¸¦ ÇÏ¸é ¹Ú±ÙÇý´Â ³¡Àå³ª°Ô µÇ¾îÀÖ´Ù.

(¹ýÀ» ÁöÅ°´Â ÀÏ¹Ý ½Ã¹ÎµéÀÌ Á×±â»ì±â·Î ´Ü½ÄÀ» ÇÏ¸é¼­ Çå¹ýÀ» À§¹ÝÇÏ°í, ¼±°Å¹ýÀ» ¿ÏÀüÈ÷ ¹«½ÃÇÏ´Â ÀÌ¸í¹Ú,¹Ú±ÙÇý,±è¹«¼º, ´ë¹ý¿øÀå ¾ç½ÂÅÂ, °¡Â¥Á¤ºÎÀÇ ±è±âÃá,È²±³¾È,Àü±¹Á¤¿øÀå ³²ÀçÁØµé ¶§¹®¿¡, ÀÌµé ÃÖ°íÀ§ ¼±ÃâÁ÷°øÁ÷ÀÚ,ÀÓ¸íÁ÷ °øÁ÷ÀÚÀÎ ÀÌµéÀ» ÁØ¾öÇÏ°Ô ²ÙÂ¢Àº ¾ð·ÐÀÌ ¾ø´Ù´Â °ÍÀÌ´Ù.)

¾ð·ÐÀÌ »ì¾Æ¾ß ´ëÇÑ¹Î±¹ÀÌ °ÇÀüÇÏ°Ô ¹ßÀüÇÑ´Ù. 

ÀÌ¸í¹Ú ÀçÀÓÈÄºÎÅÍ ¾ð·Ð¿¡ Àç°¥À» ±³¹¦ÇÏ°Ô ¹°·Á¿Ô°í ÇöÀçµµ ¾ð·ÐÀÌ ´ëÅë·É ±Ç·Â¿¡ ²ÄÂ¦ ¸øÇÏ´Â ÀÌÀ¯´Â ¹«¾ùÀÏ±î?

±×°ÍÀº ÀÌ¸í¹ÚÀÌ ±¹Á¤¿øÀ» ÀÌ¿ëÇÏ¿© ¾ð·Ð»ç »çÀåµé°ú ÇÁ·ÐÆ®¿Í ÆíÁýÀÚ±ÞµéÀ» ´ë°Å ½Å»óÅÐÀÌ¸¦ ÇÏ¿´°í, ¶ÇÇÑ ºÎÁ¤À» À¯µµÇÏ¿© ÀÌ¸¦ ³ìÃë³»Áö´Â ³ìÀ½ÇÏ¿© ¾ð·Ð °£ºÎµéÀÇ ¿Ä¾Æ¸Ì±â ¶§¹®¿¡ °¡´ÉÇß´ø °ÍÀÌ´Ù.

³»°¡ ¸¸ÀÏ ÁÖ·ù¾ð·ÐÀÇ ÆíÁýÀÚÀÌ°Å³ª »çÀåÀÌ¶ó¸é 
 ³ª´Â °ú°¨ÇÏ°Ô Áö³­½ÃÀý ÀÌ¸í¹Ú°ú ±¹Á¤¿øÀÇ ²ÒÀÓ¿¡ ´ëÇÏ¿© ¼ÖÁ÷ÇÏ°Ô ÅÐ¾î³õ°í ºÎÇÏÁ÷¿øµé¿¡°Ô Áö±ÝºÎÅÍ´Â Á¤·ÐÀ» ÆîÄ¡ÀÚ ±×°ÍÀÌ ´ëÇÑ¹Î±¹À» »ì¸®´Â ±æÀÌ´Ù ¶ó°í ÇÏ°Ú´Ù. ³ª ÀÚ½ÅÀÇ °ú°ÅÀÇ Àß¸øÀ» ¼ÖÁ÷ÇÏ°Ô ÅÐ¾î³õ°í ¿ë¼­¸¦ ±¸ÇÏ¸é¼­....

60³â´ë ÃÊÀÇ ½Å¹® ±âÀÚµéÀº Á¤·ÐÀ» ÆîÃÆ´Ù. 70³â´ëµµ Á¦ÇÑÀûÀÌÁö¸¸ Á¤·ÐÀ» ÆîÄ£ ±âÀÚµéÀÌ ¸¹¾Ò´Ù. 80³â´ë¿¡´Â ´Ù½Ã ¾ð·ÐÀÌ Á×¾ú´Ù. ±×¸®°í ³ëÅÂ¿ì,±è¿µ»ï½ÃÀý¿¡ ¾à°£ »ì¾Ò°í, ±è´ëÁß,³ë¹«Çö 10³âµ¿¾È ¾ð·ÐÀÌ »ì¾ÒÀ¸³ª.

´Ù½Ã »õ´©¸®´ç ÀÌ¸í¹ÚÀÌ¶ó´Â ÃµÇÏÀÇ »ç±â²Û ½ÃÀý¿¡ 
 ±³¹¦ÇÑ ¹æ¹ýÀ¸·Î ¾ð·Ð¿¡ Àç°¥À» ¹°·È´ø °ÍÀÌ´Ù.

ÀÌÁ¦´Â ¾ð·ÐÀÎ ½º½º·Î Àç°¥À» Ç®¾î¹ö¸®°í ¸¶À½²¯ º¸µµÇÏ±â ¹Ù¶õ´Ù.

±×¸®°í ÇöÀç ÇàÁ¤ºÎ ¼öÀå¿ªÇÒÀ» ÇÏ´Â ¹Ú±ÙÇý´Â 
 ±¹¹ÎÀÌ »ÌÀº ´ëÅë·ÉÀÌ 100%¾Æ´Ï´Ù.

(¼±°üÀ§ Àü»ê¼­¹ö¿¡ ¼±°ÅÀü¿¡ ÀÔ·ÂÇÑ Á¶ÀÛµ¥ÀÌÅÍ ¹Ú51.6%¸¦ 2012.12.19ÀÏ ¿ÀÈÄ 6:00ºÎÅÍ ¹æ¼Û»ç¿¡ Àü¼ÛÇÏ¿© 5000¸¸ ±¹¹Î¿¡°Ô »ç±âÄ£ ¿©ÀÚÀÌ´Ù.)

ÀÌ¿¡ ´ëÇÑ ¸ðµç Á¤º¸´Â ¾Æ·¡ÀÇ Á¦18´ë´ë¼± ¼±°Å¹«È¿ ¼Ò¼ÛÀÎ´Ü Ä«Æä¿¡ ´Ù ÀÖ´Ù.

¼Ò¼ÛÀÎ´ÜÀÇ Ä«Æä°¡ ÃëÀç¿øÀÌ´Ù. ¼Ò¼ÛÀÎ´ÜÀº ¾Æ¹«³ª ¹æ¹®ÇÏ¿© ¸ðµç ±ÛµéÀ» ÆÛ °¡µµ·Ï ÇØ ³õ¾Ò´Ù. 

¾î¶² ¾ð·ÐÀÌ 
 ¼Ò¼ÛÀÎ´ÜÀÌ Ä«ÆäÀÇ ¹ý°ú ¿øÄ¢¿¡ µû¶ó ¾´ °¡Â¥´ëÅë·É¿¡ °üÇÑ ½ºÅä¸®,¼Ò¼Û¹®µéÀ» ½Ã¸®Áî·Î ¼¼»ó¿¡ º¸µµÇÒ °æ¿ì ±× ¾ð·ÐÀº 5000¸¸ ±¹¹ÎµéÀÇ »ç¶ûÀ» µë»Ò ¹ÞÀ» °ÍÀÌ¸ç ³ª¸ÓÁö ¾ð·ÐµéÀº °æ¿µ»çÁ¤ÀÌ ¾î·Á¿öÁú °ÍÀÌ »·ÇÏ´Ù. 

¾î´À ¾ð·ÐÀÌ ÇöÀç ´ëÅë·ÉÀÌ °¡Â¥ÀÌ´Ù ¶ó°í °ú°¨È÷ º¸µµÇÏ´ÂÁö 
5000¸¸ ±¹¹ÎµéÀÌ ÁöÄÑº¼ °ÍÀÌ´Ù. 

Áö±ÝÀº ¾ð·Ð¿¡ ´ëÇ×ÇÒ ¼ö ÀÖ´Â 1ÀÎ ¹Ìµð¾î ½Ã´ë
 Áï SNS°¡ ´ë¼¼°¡ µÇ¾ú´Âµ¥µµ

±â¼º ¾ð·ÐµéÀº °è¼Ó °¡Â¥´ëÅë·É¿¡°Ô ²¿¸®¸¦ Ä¥ °ÍÀÎ°¡?
18´ë´ë¼± ¼±°Å¹«È¿ ¼Ò¼ÛÀÎ´Ü(http://cafe.daum.net/18sosong)


ÀÌ¹ÌÁö: »ç¶÷ 1¸í ÀÌ»ó, »ç¶÷µéÀÌ ¼­ ÀÖÀ½, ½Ç¿Ü

À¯¶ó½Ã¾Æ ¹®È­°æÁ¦¿¬ÇÕ ¹ÚÈñÁ¤ ( »ç¶÷»ç´Â ½ÅºÎ»ê ¸¸µé±â - ³²ºÏ¿¬ÇÕ - À¯¶ó½Ã¾Æ¿¬ÇÕ°á¼º)´ÔÀÌ À°ÁöÇý´Ô ¿Ü 36¸í°ú ÀÖ½À´Ï´Ù.ÆäÀÌÁö ÁÁ¾Æ¿ä

2012³â 10¿ù 28ÀÏ ¡¤ 


½Åµ¿¾Æ°¡ ÇØºÎÇÑ ¹Ú±ÙÇýÀÇ 7ÓÞ ¾ÆÅ³·¹½º°Ç 

¸¸»ç¿ÃÅë¡¯ ¼­ÇâÈñ¡¤Üô÷× ÀÌ¹ÌÁö ÓÞÏí ¾Õ±æ °É¸²µ¹... 

¼­¿ïÀÇ¼Ò¸® ¤Ó ±â»çÀÔ·Â 2012/10/25 [11:59] 


¹Ú±ÙÇý »õ´©¸®´ç ´ë¼± ÈÄº¸°¡ °ËÁõÀÇ ±×¹°¿¡ °É·Áµé°í ÀÖ´Ù. ¹ÎÁÖÅëÇÕ´çÀÇ ´ë¼± ÈÄº¸ °æ¼±ÀÌ ¸¶¹«¸®µÇ¸é¼­ ³»Àü(Ò®îú)¿¡ »ç¿ëµÆ´ø È­·ÂÀÌ ¹Ú ÈÄº¸¿¡°Ô ÁýÁßµÆ´Ù. ¸·°­ÇÑ Àå¿ÜÁÖÀÚÀÎ ¾ÈÃ¶¼ö ¼­¿ï´ë À¶ÇÕ°úÇÐ±â¼ú´ëÇÐ¿øÀå Ãøµµ ¹Ú ÈÄº¸¸¦ °Ü³ÉÇÑ °ø¼¼ÀûÀÎ °ËÁõÀ» ÁØºñÇÏ°í ÀÖ´Ù´Â ¼Ò¹®µµ µé¸°´Ù. ¹Ú ÈÄº¸´Â ÆÄ»óÀûÀ¸·Î ´ÚÃÄ¿À´Â °ËÁõÀÇ Ä®³¯À» ¸ðµÎ ¸·¾Æ³»°í ´ë±Ç°íÁö¿¡ ¿À¸¦ ¼ö ÀÖÀ»±î. 

¹Ú ÈÄº¸´Â ÀÌ¹Ì 5³â ÀüÀÎ 2007³â ÇÑ³ª¶ó´ç(»õ´©¸®´ç Àü½Å)ÀÇ ´ë¼± ÈÄº¸ °æ¼± °úÁ¤¿¡¼­ È¤µ¶ÇÑ °ËÁõÀ» ¹ÞÀº ¹Ù ÀÖ´Ù. 

±×·¯³ª ´ç½Ã´Â ±×·¡µµ °°Àº Áý¾ÈÀÎ ÀÌ¸í¹Ú ÈÄº¸ ÃøÀÌ °ø°ÝÇß´Ù. ¾Æ¹«·¡µµ ¾çÂÊ ¸ðµÎ »ó´ë¹æÀÇ Ä¡¸íÀûÀÎ ¾ÆÅ³·¹½º°ÇÀº °Çµå¸®Áö ¾Ê¾Ò´Ù. ÀÌ¹ø¿¡µµ ¹Ú ÈÄº¸´Â ´ç³» °æ¼±À» °ÅÃÆÁö¸¸ ¿ö³« ½ÂºÎ°¡ ½Ì°Å¿ö¼­ Á¦´ë·Î µÈ °ËÁõÀº ¹ÞÁö ¾Ê¾Ò´Ù. ±×·¯³ª Áö±ÝºÎÅÍ´Â ´Ù¸£´Ù. ¿©·ÐÁ¶»ç ÁöÁöÀ² 1À§¸¦ ´Þ¸®°í ÀÖ´Â ¹Ú ÈÄº¸¸¦ ²ø¾î³»¸®±â À§ÇØ ¾ß±ÇÀº ¹«Â÷º°ÀûÀ¸·Î Ä®³¯À» ÈÖµÎ¸¦ °ÍÀÌ´Ù. »ç»ý°á´ÜÀÇ ºÐÀ§±â¸¶Àú °¨µ·´Ù. ³²Àº ´ë¼± ±â°£ ³»³» ¹Ú ÈÄº¸¸¦ ±«·ÓÈú 7´ë ¾ÆÅ³·¹½º°ÇÀ» ²Å¾ÆºÃ´Ù. 

¨ç ¾Æ¹öÁö ¹ÚÁ¤Èñ ½Ã´ë ¿ª»ç ÀÎ½Ä 

¹Ú ÈÄº¸¿¡°Ô ¼±Ä£ÀÎ ¹ÚÁ¤Èñ Àü ´ëÅë·ÉÀº ÀÚ»êÀÌÀÚ ºÎÃ¤´Ù. ¹ÚÁ¤Èñ ½Ã´ë°¡ ¿ì¸®³ª¶ó¸¦ °æÁ¦ÀûÀ¸·Î ºÎÈï½ÃÄ×´Ù´Â µ¥´Â ¾ß±Ç¿¡¼­µµ ¾î´À Á¤µµ ¼ö±àÇÑ´Ù. ´Ù¸¸ Á¤Ä¡Àû Ãø¸é¿¡¼­´Â ¾ê±â°¡ ´Ù¸£´Ù. ´çÀå ¾ß±Ç°ú Áøº¸¾ð·ÐÀº 5¡¤16°ú À¯½Å(ë«ãæ)¿¡ ´ëÇÑ ¹Ú ÈÄº¸ÀÇ ÀÔÀå Ç¥¸íÀ» ¿ä±¸ÇÑ´Ù. ¾Æ¹öÁö ½Ã´ë¿¡ ÀÏ¾î³­ ÀÏµé¿¡ ´ëÇÑ ¿ª»çÀÎ½ÄÀ» ÁÙ±âÂ÷°Ô ¹¯´Â´Ù. ¹Ú ÈÄº¸´Â ¾Æ¹öÁö ½Ã´ë¸¦ Àý´ë ºÎÁ¤ÇÏ°í ½ÍÁö ¾ÊÀº °Í °°´Ù. 

5¡¤16Àº ¡°ºÒ°¡ÇÇÇÑ ÃÖ¼±ÀÇ ¼±ÅÃ¡±, À¯½ÅÀº ¡°¿ª»çÀÇ ÆÇ´Ü¿¡ ¸Ã±æ ¹®Á¦¡±¶ó°í Çß´Ù. ÃÖ±Ù¿¡´Â À¯½Å ½ÃÀýÀÇ ´ëÇ¥Àû °ø¾È »ç°ÇÀÎ ¡®ÀÎ¹ÎÇõ¸í´ç(ÀÎÇõ´ç »ç°Ç)¡¯¿¡ ´ëÇØ¼­µµ ¡°´ë¹ý¿ø ÆÇ°áÀÌ µÎ °¡Áö·Î ³ª¿ÀÁö ¾Ê¾Ò³ª. ÀÌ ¿ª½Ã ¾ÕÀ¸·ÎÀÇ ÆÇ´Ü¿¡ ¸Ã°Ü¾ß µÇÁö ¾Ê°Ú´Â°¡¡±¶ó°í ¸»ÇØ ³í¶õÀ» Å°¿ü´Ù. ÀÌ ÇÑ¸¶µð·Î ¹Ú ÈÄº¸°¡ ¾É¾Æ¼­ 100¸¸ Ç¥´Â ³¯·È´Ù´Â ¸»±îÁö ³ª¿Â´Ù. »ý°¢º¸´Ù ÈÄÆøÇ³ÀÌ °Å¼¼°í Æ¯È÷ ÁöÁöÀÚµé »çÀÌ¿¡ ½Ç¸Á°¨ÀÌ Å« °Í °°´Ù. »õ´©¸®´ç ¾È¿¡¼­µµ ºñÆÇ·ÐÀÌ ÀÏ¾ú´Ù. 

Ä£¹Ú°è ¾È¿¡¼­ ¾´¼Ò¸®¸¦ ÀÚÁÖ ÇÏ´Â À¯½Â¹Î ÀÇ¿øÀº ¡°°á±¹ ¹ÚÁ¤Èñ Àü ´ëÅë·ÉÀÇ °ø°ú(ÍíÎ¦)¸¦ ¸»ÇÏ´Â °ÍÀÎµ¥, °ú¿¡ ÇØ´çÇÏ´Â ¾ÆÇÂ ºÎºÐ¿¡ ´ëÇØ ºÎ³à(Ý«Ò³) °ü°è¿¡¼­ °¡Áú ¼ö ÀÖ´Â »ý°¢°ú 18´ë ´ëÅë·ÉÈÄº¸·Î¼­ »ý°¢Àº ´Ù¸¥ ¸¸Å­ ±¹¹ÎÀÇ ´«³ôÀÌ¿¡¼­ °ø°ú¿¡ ´ëÇØ ¹àÇûÀ¸¸é ÇÏ°í, ¶Ç ±×·¸°Ô ÇÒ °ÍÀÌ¶ó º»´Ù¡±°í °­Á¶Çß´Ù. ´ë¼± ¼±°Å¿îµ¿ÀÌ º»°ÝÈ­µÇ¸é ¹ÚÁ¤Èñ ½Ã´ë µéÃç³»±â°¡ ´õ¿í °Å¼¼Áú Àü¸ÁÀÌ´Ù. 

°í(Íº) ÀåÁØÇÏ ¼±»ý ÀÇ¹®»ç¿¡ ´ëÇÑ Áø»ó±Ô¸í ¿ä±¸µµ ÀÌ¹Ì ´ë¼± ÀïÁ¡À¸·Î ºÎ»óÇØ ÀÖ´Ù. ±×·¸´Ù°í ¹Ú ÈÄº¸°¡ ´ë¼± Àü·« Â÷¿ø¿¡¼­ ¿ª»ç ÀÎ½ÄÀ» ¹Ù²Ü °ÍÀÎÁöµµ ±Ã±ÝÇÏ´Ù. ¡®¾Æ¹öÁö¸¦ ¹ö·Á¾ß »ê´Ù¡¯´Â ¸»±îÁö ³ª¿À°í ÀÖÁö¸¸ ÁöÁö±â¹ÝÀÎ º¸¼öÃþÀÇ Ç¥½Éµµ °í·ÁÇØ¾ß ÇÏ´Â Ãø¸éµµ ÀÖ¾î ÁøÅð¾ç³­ÀÇ Çü±¹ÀÌ´Ù. 

¨è ¹Ú±Ù·É, ½Åµ¿¿í, ±×¸®°í ¼­ÇâÈñ 

¹Ú ÈÄº¸¿¡°Ô´Â ÇüÁ¦, Ä£Ã´µéÀÇ ÀÏÅ»µµ °í¹Î°Å¸®´Ù. Æ¯È÷ ¿©µ¿»ýÀÎ ¹Ú±Ù·É Àü À°¿µÀç´Ü ÀÌ»çÀå°ú ±×ÀÇ ³²Æí ½Åµ¿¿í Àü ¹é¼®¹®È­´ë ±³¼ö(±¸¼Ó¼ö°¨ Áß)°¡ ´ë¼± ±¹¸é¿¡¼­ ¾î¶² µ¹¹ßÇàµ¿À» ÇÒÁö ¸ð¸¥´Ù´Â ºÒ¾È°¨ÀÌ ÀÖ´Ù. ¹Ú Àü ÀÌ»çÀå ºÎºÎ´Â ³²µ¿»ý ¹ÚÁö¸¸ EGÈ¸Àå°ú À°¿µÀç´Ü ¿î¿µ±ÇÀ» µÎ°í 6³âÂ° ºÐÀïÀ» ¹úÀÌ°í ÀÖ´Ù. 

¹Ú Àü ÀÌ»çÀåÀº ¹Ú ÈÄº¸°¡ »õ´©¸®´ç ºñ´ëÀ§¿øÀåÀ» ¸Ã¾Æ Á¤Ä¡»ý¸íÀ» °É°í ÃÑ·ÂÀ» ±â¿ïÀÎ Áö³­ 4¡¤11 ÃÑ¼±¿¡¼­ ÃæºÏ º¸Àº¡¤¿ÁÃµ¡¤¿µµ¿ Áö¿ª±¸¿¡ Ãâ¸¶ÇÏ±â À§ÇØ ¼±ÁøÅëÀÏ´ç¿¡ °øÃµÀ» ½ÅÃ»Çß´Ù°¡ ³«ÃµÇß´Ù. ¿ÁÃµÀº À°¿µ¼ö ¿©»çÀÇ °íÇâÀÌ´Ù. ¾ð´ÏÀÎ ¹Ú ÈÄº¸¿¡ ´ëÇÑ ¹Ý°¨À» ÀÐÀ» ¼ö ÀÖ´Â ´ë¸ñÀÌ´Ù. ¹Ú Àü ÀÌ»çÀåÀÇ 14¼¼ ¿¬ÇÏ ³²ÆíÀÎ ½Å Àü ±³¼öµµ »ç»ç°Ç°Ç ¹Ú ÈÄº¸ÀÇ ¹ß¸ñÀ» Àâ´Â ÀÎ¹°ÀÌ´Ù. 

½Å Àü ±³¼ö´Â ÀÎÅÍ³Ý¿¡ ¹Ú ÈÄº¸¿¡ ´ëÇÑ ºñ¹æ ±ÛÀ» ¿Ã¸° ÇøÀÇ·Î ½ÇÇü±îÁö ¼±°í¹Þ¾Ò´Ù. ¹ÚÁö¸¸ È¸ÀåÀÇ ºÎÀÎÀ¸·Î ¹Ú ÈÄº¸ÀÇ ¿ÃÄÉ°¡ µÇ´Â ¼­ÇâÈñ º¯È£»çµµ °¢Á¾ ±¸¼³¿¡ ¿Ã¶ó ÀÖ´Ù. ¼­ º¯È£»ç´Â 2004³â 12¿ù °áÈ¥ ´ç½Ã »ç¹ý¿¬¼ö¿øÀ» °« ¼ö·áÇÑ 3³âÂ÷ º¯È£»ç¿´Áö¸¸ ÀÌÈÄ ³î¶ö ¸¸ÇÑ È°µ¿·ÂÀ» º¸¿´´Ù. °¡Á× °¡°ø¾÷Ã¼ ½Å¿ìÀÇ »ç¿ÜÀÌ»ç, CNH °¨»ç, Æó±â¹° Ã³¸® ¾÷Ã¼ÀÎ ÀÎ¼±ÀÌ¿£Æ¼ ¹ý·ü°í¹®, KMAC »ç¿ÜÀÌ»ç µîÀ» ÀÕ´Þ¾Æ ²çÃ¡´Ù. °æ¿µÄÁ¼³ÆÃ È¸»ç ÇÇ¿¡½º¾ØÇÇ¸¦ Ã¢¸³Çß°í, 2009³â¿¡´Â ´ë±¸°í°ËÀåÀ» Áö³½ ÀÌ°Ç°³ Àü ÀÇ¿ø°ú ¹ý¹«¹ýÀÎ ÁÖ¿øµµ ¼³¸³Çß´Ù. ÀúÃàÀºÇà ºñ¸®·Î ¹°ÀÇ¸¦ ÀÏÀ¸Å² »ïÈ­ÀúÃàÀºÇà °í¹®º¯È£»çµµ ÀÌ¶§ ¸Ã¾Ò´Ù. 2011³â¿¡´Â ¹ý¹«¹ýÀÎ ¡®»õºû¡¯ÀÇ ´ëÇ¥º¯È£»ç°¡ µÆ´Ù. 

¹ýÁ¶°è Ãâ½Å ÇÑ ÀÎ»ç´Â ¡°¼­ º¯È£»ç´Â °áÈ¥ ÀüºÎÅÍ ¹ýÁ¶»çÈ¸¿¡¼­ ¸¶´ç¹ß·Î À¯¸íÇß´Ù¡±¸ç ¡°¹ÚÁö¸¸ È¸Àå°ú °áÈ¥ ÈÄ È°µ¿ ÆøÀ» ´õ¿í ³ÐÇô ¸»ÀÌ ¸¹¾Ò´Ù¡±°í ±Í¶êÇß´Ù. Ç×°£¿¡´Â ¼­ º¯È£»çÀÇ ¿µÇâ·ÂÀ» ºø´ë¾î ¡®¸¸»ç¿ÃÅë¡¯(¸ðµç ÀÏÀº ¿ÃÄÉ¸¦ ÅëÇÏ¸é µÈ´Ù)ÀÌ¶õ ¸»±îÁö ³ª¿Ô´Ù. ¹Ú ÈÄº¸ÀÇ Ä£ÀÎÃ´ ºñ¸® ¹®Á¦¸¦ µé¿©´Ùº¸°í ÀÖ´Â »õ´©¸®´ç ¾È´ëÈñ Á¤Ä¡¼â½ÅÆ¯º°À§¿øÀåÀº ¡°¼­ º¯È£»ç¸¦ Á¦¿ÜÇÏ¸é ¹Ú ÈÄº¸ Ä£ÀÎÃ´ Áß¿¡ ¹®Á¦ µÇ´Â »ç¶÷ÀÌ ¸¹Áö ¾Ê´Ù¡±°í ¸»Çß´Ù. ±×¸¸Å­ ¼­ º¯È£»ç°¡ ¿äÁÖÀÇ ÀÎ¹°ÀÎ ¼ÀÀÌ´Ù. ÇöÀç ¼­ º¯È£»ç´Â ¡®»õºû¡¯ÀÇ ´ëÇ¥º¯È£»çÁ÷À» »çÅðÇÏ°í ±Ù½Å ¸ðµå¿¡ µé¾î°¬Áö¸¸ ¾ß±ÇÀÇ °ø¼¼´Â ´ë¼± ±â°£ ³»³» ÀÌ¾îÁú °ÍÀ¸·Î º¸ÀÎ´Ù. 

ÀÌ¿Ü¿¡µµ ¹Ú ÈÄº¸¸¦ ºÒ¾ÈÇÏ°Ô ¸¸µå´Â Ä£Ã´Àº ÀûÁö ¾Ê´Ù. 2011³â 9¿ù¿¡´Â ¹Ú ÈÄº¸ÀÇ 5ÃÌ Á¶Ä« µÎ ¸íÀÌ ¼ûÁø Ã¤ ¹ß°ßµÆ´Ù. °æÂû ¼ö»ç °á°ú, ÇÑ Á¶Ä«°¡ »çÃÌÁö°£ÀÎ ´Ù¸¥ Á¶Ä«¸¦ Èä±â·Î Âñ·¯ »ìÇØÇÑ µÚ ½º½º·Î ¸ñ¼ûÀ» ²÷Àº °ÍÀ¸·Î ¹àÇôÁ³´Ù. ¹ÚÁ¤Èñ °¡¹®ÀÇ ºÒÇàµéÀÌ ´ë¼±ÆÇ¿¡¼­ È¸ÀÚµÇ´Â °ÍÀº °áÄÚ ÁÁÀº ÀÏÀÌ ¾Æ´Ï´Ù. 

¨é ÃÖÅÂ¹Î°ú Á¤À±È¸ 

¹Ú ÈÄº¸ ÁÖº¯¿¡¼­ °í(Íº) ÃÖÅÂ¹Î ¸ñ»ç ¾ê±â¸¦ ²¨³»´Â °ÍÀº ±Ý±â½ÃµÅ ÀÖ´Ù. ±×¸¸Å­ ¹Ú ÈÄº¸°¡ Á¤Ä¡¸¦ ½ÃÀÛÇßÀ» ¶§ºÎÅÍ ÃÖ ¸ñ»ç¿Í °ü·ÃÇÑ °¢Á¾ ·ç¸Ó¿¡ ½Ã´Þ·Á¿Ô±â ¶§¹®ÀÌ´Ù. ¹ÎÁÖ´çÀº ´ç½Ã ¹Ú ÈÄº¸¿Í ÃÖ ¸ñ»çÀÇ °ü°è¿¡ ÀÇÈ¤ÀÇ ½Ã¼±À» º¸³»°í ÀÖ´Ù. Àü·ÂÀÌ ºÒÅõ¸íÇÑ ÀÎ¹°ÀÌ ¹Ú ÈÄº¸¸¦ µî¿¡ ¾÷°í °¢Á¾ ºñ¸®¸¦ ÀÏ»ï¾Ò´Âµ¥µµ ¹Ú ÈÄº¸°¡ °¨½Î±â¸¸ ÇÑ °ÍÀº ´ëÅë·ÉÀ¸·Î¼­ÀÇ ÀÚÁú¿¡ ÀÇ±¸½ÉÀ» °®°Ô ÇÑ´Ù´Â ³í¸®´Ù. 

±×·¯³ª ¹Ú ÈÄº¸ ÃøÀº ¡°½ÃÁß¿¡ ¶°µµ´Â ·ç¸Ó¸¦ ¹«Ã¥ÀÓÇÏ°Ô Á¤Ä¡Àû ¸ñÀûÀ¸·Î ÀÌ¿ëÇÑ´Ù¡±´Â ÀÔÀåÀÌ´Ù. ÃÖ ¸ñ»çÀÇ »çÀ§ÀÎ Á¤À±È¸ ¾¾µµ ³í¶õÀÇ Áß½É¿¡ ¼­ ÀÖ´Ù. ¹Ú±ÙÇý ÀÇ¿ø½Ç¿¡¼­ È°µ¿ÇÏ´Ù 2004³â ³ª¿Â ÀÌÈÄ¿¡µµ ¼Ò¹®ÀÌ ¹«¼ºÇß´Ù. ½ÉÁö¾î 4¡¤11 ÃÑ¼± ¶§ ¸·ÈÄ¿¡¼­ °øÃµ¿¡ °ü¿©ÇÏ°í ÀÖ´Ù´Â ¼³ÀÌ ÀÏºÎ ¾ð·Ð¿¡ º¸µµµÇ±âµµ Çß´Ù. Ä£¹Ú°è ÀÇ¿øµéÀº ¡°¿ì¸®µµ ÃÖ±Ù ¸î ³â »çÀÌ¿¡ Á¤ ¾¾ÀÇ ¾ó±¼Á¶Â÷ º¸Áö ¸øÇß´Ù. Áö±Ý ¶°µµ´Â ¾ê±âµéÀº ÀüºÎ ¾ïÃø¡±ÀÌ¶ó°í ÀÔÀ» ¸ðÀº´Ù. ±âÀÚ´Â ±×ÀÇ ÀÔÀåÀ» µè±â À§ÇØ ¼öÂ÷ ÅëÈ­¸¦ ½ÃµµÇßÁö¸¸ ¿¬°áµÇÁö ¾Ê¾Ò´Ù.


¨ê Ãø±Ù ±×·ì ìÑÀÇ Àå¸· 

¹Ú ÈÄº¸¸¦ Áö±Ù°Å¸®¿¡¼­ º¸ÁÂÇÏ´Â Ãø±ÙµéÀÇ ¾ÏÅõ³ª ÀÏÅ»ÇàÀ§µµ ´ë¼±°¡µµ¿¡ Àå¾Ö¹°ÀÌ µÉ ¼ö ÀÖ´Ù. 2007³â ´ë¼± ÈÄº¸ °æ¼± ¶§´Â ¹°·ÐÀÌ°í, ÀÌÈÄ ¹Ú ÈÄº¸°¡ ¹Ì·¡±Ç·ÂÀ¸·Î ÀÚ¸® ÀâÀº Áö³­ 5³â µ¿¾È ¹Ú±ÙÇý Ä·ÇÁ ³»ºÎ¿¡¼­ Çì°Ô¸ð´Ï ´ÙÅùÀÌ ÀÏ¾î³ª°í ÀÖ´Â Â¡ÈÄ°¡ ¸¹¾Ò´Ù. ÇÑ¶§ Ä£¹Ú°èÀÇ ÁÂÀåÀÌ¾ú´ø ±è¹«¼º Àü ÀÇ¿øÀÌ ÀÌÅ»ÇÏ´Â °úÁ¤¿¡¼­µµ ³»ºÎÀÇ ±Ø½ÉÇÑ °ßÁ¦°¡ ÀÖ¾ú´ø °ÍÀ¸·Î ¾Ë·ÁÁ® ÀÖ´Ù. ÀÌ¹ø ´ë¼±À» ¾ÕµÎ°íµµ ¼º°ÝÀº ´Ù¸£Áö¸¸ À¯»çÇÑ ÀÏµéÀÌ ¹ú¾îÁö°í ÀÖ´Ù. 

¡®°æÁ¦¹ÎÁÖÈ­¡¯¸¦ ³õ°í °ÅÄ£ ¼³ÀüÀ» ¹úÀÌ°í ÀÖ´Â ±èÁ¾ÀÎ ±¹¹ÎÇàº¹ÃßÁøÀ§¿øÀå°ú ÀÌÇÑ±¸ ¿ø³»´ëÇ¥°¡ ±×·± »ç·Ê´Ù. °æÁ¦¹ÎÁÖÈ­´Â ¹Ú ÈÄº¸°¡ ¿ø·¡ Áøº¸Áø¿µÀÇ ´Ü°ñ¸Þ´º¿´´ø Á¤Ã¥ÀÌ½´¸¦ ¼±Á¡ÇÑ °ÍÀÌ¾î¼­ ³»ºÎ ºÐ¶õÀº Ç¥ÀÇ È®Àå¼ºÀ» °¡·Î¸·°Ô µÈ´Ù. ÃÖ±Ù Ä£¹Ú°è Çö±âÈ¯ Àü ÀÇ¿øÀÇ °øÃµÇå±Ý ºñ¸® ¿¬·ç, Á¤ÁØ±æ Àü °øº¸À§¿øÀÇ ¡®¾ÈÃ¶¼ö ºÒÃâ¸¶ Çù¹Ú¡¯ °°Àº ¿¹±âÄ¡ ¸øÇÑ ¾ÇÀçµéÀÌ ´ë¼± Á¤±¹¿¡¼­ ÅÍÁ® ³ª¿Ô´Ù. 

°Ë»ç Ãâ½Å º¯È£»çÀÎ Á¤ÁØ±æ Àü °øº¸À§¿øÀº 9¿ù 4ÀÏ ¼­¿ï´ë ¹ý´ë µ¿±âÀÎ, ¾ÈÃ¶¼ö ¿øÀå Ãø ±ÝÅÂ¼· º¯È£»ç¿¡°Ô ÀüÈ­¸¦ °É¾î ¾È ¿øÀåÀÇ ³ú¹°Áõ¿© ¹× ¿©ÀÚ°ü°è ÀÇÈ¤À» Á¦±âÇÏ¸ç ºÒÃâ¸¶ Á¾¿ë ¹ß¾ðÀ» ÇÑ °ÍÀ¸·Î ¾Ë·ÁÁ³´Ù. ÀÌ¿Í °ü·ÃÇØ ¾Æ¹«¸® Ä£ÇÑ Ä£±¸ »çÀÌ¶óµµ »ó´ëÆí Á¤Ä¡Áø¿µ¿¡ ÀÖ´Â »ç¶÷¿¡°Ô ÇØ¼± ¾È µÉ ÀÌ¾ß±â¸¦ Çß´Ù´Â ºñÆÇÀÌ ³ª¿Â´Ù. 

´õ±¸³ª Ä£ÇÑ Ä£±¸ °£ÀÇ »çÀû ´ëÈ­¶ó°í ÁÖÀåÇßÁö¸¸ ´ç½Ã Á¤ Àü À§¿øÀÌ ÅÀ´ø ÅÃ½Ã¿îÀü»çÀÇ Áõ¾ðÀÌ »ç°ÇÀÇ ¼º°ÝÀ» È® µÚÁý¾î³õ¾Ò´Ù. ¡°Ä£±¸ »çÀÌÀÇ ´ëÈ­ ¼öÁØÀÌ ¾Æ´Ñ °Í °°¾Ò´Ù¡±´Â ¿îÀü»çÀÇ Áõ¾ð¿¡ ´ëÇØ Á¤ Àü À§¿øÀÌ ¡®±×³¯ ³ª´Â ÅÃ½Ã¸¦ Å¸Áö ¾Ê¾Ò´Ù¡¯°í ÇØ¸íÇß´Ù°¡ ¿îÀü»ç°¡ ÅÃ½Ã ºí·¢¹Ú½º µ¿¿µ»óÀ» °ø°³ÇÏ°Ú´Ù°í ÇÏÀÚ ÅÃ½Ã Åº »ç½ÇÀ» ½ÃÀÎÇß´Ù. ´Ü¼ø °ÅÁþ¸»·Î ³¡³­ °Ô ¾Æ´Ï¶ó ¾ÈÃ¶¼ö Ãø¿¡ ºÒÃâ¸¶ Á¾¿ë ¹× Çù¹ÚÀ» Çß´Ù´Â ¾ß±ÇÀÇ ÁÖÀåÀ» ²ÄÂ¦¾øÀÌ µÚÁý¾î¾µ ¼ö¹Û¿¡ ¾ø°Ô µÆ´Ù. ¹Ú ÈÄº¸ÀÇ ÀÎÇõ´ç »ç°Ç ¹ß¾ð±îÁö µÎ °¡Áö ¾ÇÀç°¡ °ãÄ£ °ÍÀÌ´Ù. 

¨ë À°¿µÀç´Ü°ú Á¤¼öÀåÇÐÈ¸ 

À°¿µÀç´ÜÀº ¹Ú ÈÄº¸ 3³²¸Å¸¦ °¥¶ó³õ¾Ò´Ù. 1990³â ¹Ú±Ù·É ¾¾¸¦ ÁöÁöÇÏ´Â ¡®¼þ¸ðÈ¸¡¯´Â ¹Ú±ÙÇý À°¿µÀç´Ü ÀÌ»çÀå ÅðÁø ¿îµ¿À» ¹ú¿´°í, ¹Ú ÈÄº¸´Â °á±¹ 1992³â ÀÌ»çÀåÁ÷À» ±Ù·É ¾¾¿¡°Ô ³Ñ°ÜÁá´Ù. ±×·¯³ª ±Ù·É ¾¾´Â 2004³â ±³À°Ã»À¸·ÎºÎÅÍ ºÎ½Ç ¿î¿µ µîÀ» ÀÌÀ¯·Î ÀÌ»çÀå ÇØÀÓ °áÁ¤À» ¹Þ¾Ò°í, ¿À·£ ¼Ò¼Û ³¡¿¡ ÆÐ¼ÒÇØ 2008³â ÀÌ»çÀåÁ÷¿¡¼­ ¹°·¯³µ´Ù. ¹ÚÁö¸¸ ¾¾´Â ÀÌ °úÁ¤¿¡¼­ Ã³À½¿£ ±Ù·É ¾¾ Æí¿¡, ³ªÁß¿¡´Â ¹Ú ÈÄº¸ Æí¿¡ ¼¹´ø °ÍÀ¸·Î ¾Ë·ÁÁø´Ù. 

À°¿µÀç´Ü ÀÚ»ê Áß ÇÏ³ªÀÎ ¼­¿ï ±¤Áø±¸ ´Éµ¿ ¾î¸°ÀÌÈ¸°ü ºÎÁö(13¸¸2000§³)¸¸ ÇØµµ 3Á¶~4Á¶ ¿ø´ë¿¡ ÀÌ¸£´Â °ÍÀ¸·Î ¾Ë·ÁÁ® ÀÖ´Ù. Á¤¼öÀåÇÐÈ¸µµ ¸¶Âù°¡Áö´Ù. ¾ß±ÇÀº Á¤¼öÀåÇÐÈ¸¸¦ ¡°¹ÚÁ¤Èñ ±º»çÁ¤±ÇÀÌ 1962³â °í(Íº) ±èÁöÅÂ ¾¾ÀÇ °³ÀÎ Àç»ê°ú ºÎÀÏÀåÇÐÈ¸¸¦ °­Å»ÇÑ Àå¹°(íüÚª)¡±ÀÌ¶ó°í ÁÖÀåÇÏ°í ÀÖ´Ù. ¹Ý¸é ¹Ú ÈÄº¸ Ãø°ú Á¤¼öÀåÇÐÈ¸´Â ¡°ºÎÁ¤ ÃàÀç ÇøÀÇ¸¦ ¹Þ´ø ±èÁöÅÂ ¾¾°¡ ±¸¸íÀ» À§ÇØ ÀÚÁø Çå³³ÇÑ Àç»ê¡±ÀÌ¶ó°í ¹Ý¹ÚÇÑ´Ù. 

¹Ú ÈÄº¸´Â 1962³â ¹ÚÁ¤Èñ Àü ´ëÅë·ÉÀÌ ¼³¸³ÇÑ Á¤¼öÀåÇÐÈ¸ ÀÌ»çÀåÀ» 1995³âºÎÅÍ 10³â °¡±îÀÌ Áö³Â´Ù. ¹Ú ÈÄº¸´Â ¡°ÀåÇÐÈ¸ ¿î¿µ¿¡¼­ ¿ÏÀüÈ÷ ¼ÕÀ» ¶Ã´Ù¡±´Â ÀÔÀåÀÌ´Ù. ÇÏÁö¸¸ ¾ß±Ç¿¡¼± ¡°¹Ú ÈÄº¸°¡ ¿©ÀüÈ÷ ¿µÇâ·ÂÀ» Çà»çÇÏ°í ÀÖ´Ù¡±°í ÁÖÀåÇÑ´Ù. Æ¯È÷ Á¤¼öÀåÇÐÈ¸ ³í¶õÀº Áö³­ÇØ ¸» Á¤¼öÀåÇÐÈ¸ ¼ÒÀ¯ÀÎ ºÎ»êÀÏº¸ ºÐ±Ô·Î ´Ù½Ã ºÒÀÌ ºÙ¾ú´Ù. ³ëÁ¶´Â ¡®Á¤¼öÀåÇÐÈ¸ÀÇ »çÈ¸ È¯¿ø°ú »çÀå ¼±Ãâ±Ç¡¯À» ¿ä±¸Çß´Ù. ºÎ»ê¿¡ Á¤Ä¡Àû ±â¹ÝÀ» µÐ ¹®ÀçÀÎ ÈÄº¸´Â ÀÌ¸¦ ¹Ú ÈÄº¸¸¦ °ø°ÝÇÏ´Â ¹«±â·Î È°¿ëÇÏ°í ÀÖ´Ù. 

¨ì ºÒÅë ÀÌ¹ÌÁö 

9¿ù 2ÀÏ ¿©·ÐÁ¶»ç Àü¹®±â°ü ¡®¸ð³ë¸®¼­Ä¡¡¯ÀÇ Á¶»ç °á°ú¿¡ µû¸£¸é À¯±ÇÀÚµéÀº ¹Ú ÈÄº¸ÀÇ ¾àÁ¡À¸·Î ¡®¼ÒÅëºÒ°¡ ÀÌ¹ÌÁö¡¯(20.8%)¸¦ °¡Àå ¸¹ÀÌ ²Å¾Ò´Ù. ±×´ÙÀ½ÀÌ ¡®¿©¼ºÈÄº¸¡¯(19.8%), ¡®¹ÚÁ¤Èñ Àü ´ëÅë·É¡¯(14.2%), ¡®Ãø±Ù °ü·Ã ³í¶õ¡¯(8.7%) ¼øÀÌ¾ú´Ù. ¡®±âÅ¸¡¯¶ó´Â ÀÀ´äÀº 36.5%¿´´Ù. ¹Ú ÈÄº¸¿¡°Ô ¡®ºÒÅë(ÝÕ÷×)¡¯ ÀÌ¹ÌÁö°¡ µ¡¾º¿öÁø °è±â´Â 2010³â ÇÑ ÇØ µ¿¾È Á¤±¹À» ¶ß°Ì°Ô ´Þ±É´ø ¼¼Á¾½Ã ¼öÁ¤¾È ÆÄµ¿ÀÌ¾ú´Ù. Ãø±ÙµéÀÇ ´ë¾È·Ðµµ »Ñ¸®Ä¡°í ¼¼Á¾½Ã ¿ø¾È °í¼ö¸¦ °íÁýÇÏ´Â ¹Ù¶÷¿¡ ÁöÁöÀ²ÀÌ Å©°Ô ¶³¾îÁ³Áö¸¸ °³ÀÇÄ¡ ¾Ê¾Ò´Ù. ÃÖ±Ù¿¡´Â ´ë¼± ÈÄº¸ °æ¼± ·ê ³í¶õ¿¡¼­ ÇÑ Ä¡ÀÇ ¾çº¸µµ ÇÏÁö ¾Ê´Â ¹Ù¶÷¿¡ ´ç³»¿¡¼­Á¶Â÷ ºÒÅë ¼Ò¸®¸¦ µé¾ú´Ù. 

¶Ç 5¡¤16, À¯½Å, ÀÎÇõ´ç »ç°Ç µî¿¡ ´ëÇÑ ¿ª»ç ÀÎ½Ä¿¡ À¯¿¬¼ºÀ» º¸ÀÌÁö ¸øÇÏ¸é¼­ ºÒÅë ÀÌ¹ÌÁö°¡ °íÂøÈ­µÇ°í ÀÖ´Ù. ÀÌ ¶§¹®¿¡ Æ¯È÷ ¼öµµ±Ç°ú 20, 30´ë À¯±ÇÀÚ, ÁßµµÃþ¿¡¼­ ¹Ú ÈÄº¸¿¡ ´ëÇÑ °ÅºÎ°¨ÀÌ »ó´ëÀûÀ¸·Î °­ÇÏ´Ù. ÀÌµé À¯±ÇÀÚÃþÀº ¹Ú ÈÄº¸¸¦ ¡®ÀÚ±âÁß½ÉÀûÀÎ ½Ã°¢°ú °ú°Å, º¸¼öÀÇ Æ²¿¡ °¤Èù Á¤Ä¡ÀÎ¡¯À¸·Î º»´Ù. ¹Ú ÈÄº¸´Â ¿øÄ¢°ú ¼Ò½ÅÀ¸·Î »ý°¢ÇÏÁö¸¸ À¯±ÇÀÚÀÇ »ý°¢Àº ´Ù¸£´Ù. 

¨í ¿©¼º Á¤Ä¡ÀÎ 

¹Ú ÈÄº¸´Â 5³â Àü ¾²¶ó¸° °æÇèÀ» Çß´Ù. ´ë¼± ÈÄº¸ ÁöÁöÀ²¿¡¼­ ¾ÐµµÀû 1À§¸¦ ´Þ¸®´Ù°¡ ´ë¼±À» 1³â°¡·® ¾ÕµÐ 2006³â 10¿ù ºÏÇÑ ÇÙ½ÇÇèÀ» ±âÁ¡À¸·Î ÁöÁöÀ²ÀÌ Ãß¶ôÇÑ µÚ È¸º¹ÇÏÁö ¸øÇß°í °á±¹ ÀÌ¸í¹Ú ÈÄº¸¿¡°Ô ¹Ð·È´Ù. ÇÑ¹Ýµµ ºÐ´Ü »óÈ²¿¡¼­ ¿©¼º ´ëÅë·ÉÀº ¾Æ¹«·¡µµ ºÒ¾ÈÇÏ´Ù´Â ÀÎ½ÄÀÌ È®»êµÈ °á°ú¿´´Ù. 

ÀÌÈÄ·Î ¹Ú ÈÄº¸´Â ÇÑ¶§ ÁÖÃ¢Çß´ø ¡®¸ð¼ºÁ¤Ä¡·Ð¡¯À» ´õ ÀÌ»ó ¼³ÆÄÇÏÁö ¾Ê´Â´Ù. Áö±ÝÀº »óÈ²ÀÌ ¸¹ÀÌ º¯ÇØ ÇÑ±¹ ÃÖÃÊÀÇ ¿©¼º ´ëÅë·É¿¡ ´ëÇÑ ±â´ë°¨µµ ³ôÁö¸¸ ¾ÆÁ÷Àº ¿©¼º ´ëÅë·ÉÀÌ ³ª¿À±â¿¡´Â ÀÌ¸£´Ù°Å³ª, ¿©¼ºÀû Ä«¸®½º¸¶´Â ³ª¶ó¸¦ ÀÌ²ô´Âµ¥ ºÎÁ·ÇÏ´Ù´Â ÁÖÀåµµ ³ª¿Â´Ù. ÀÌ ¶§¹®ÀÎÁö ¿ª´ë ´ë¼± »ç»ó Ã³À½À¸·Î ¡®¿©¼º ´ë ³²¼º¡¯ÀÇ ¼º(àõ) ´ë°á ±¸µµ°¡ ÆîÃÄÁö°Ô µÆÁö¸¸ ¹Ú ÈÄº¸ Ä·ÇÁ´Â ¡®¿©¼º ÈÄº¸¡¯¸¦ ±×´ÙÁö °­Á¶ÇÏÁö ¾Ê´Â´Ù. 

½Åµ¿¾Æ 10¿ùÈ£, ¼Û±¹°Ç ¿µ³²ÀÏº¸ ¼­¿ïÃëÀçº»ºÎÀå

32~~~¼¼¿ùÈ£ 304 ÀØÁö¾ÊÀ»°Ô
¹ãÀÌ µÇ´Ï ºñ°¡ ¿É´Ï´Ù.
ºñ´Ò·Î ÀÓ½ÃÃµ¸·À» Ä¡°í ºÎ¸ð´ÔµéÀÇ °£´ãÈ¸°¡ ÀÖ´Â °÷À» ¹Ù¶óº¸ÀÚ´Ï ´«¹°ÀÌ Èå¸¨´Ï´Ù... ¿Ö ÀÌ°÷¿¡¼­ ºÎ¸ð´ÔµéÀÌ ÀÌ·¸°Ô ¹ãÀ» »õ¾ß ÇÏ´Â °Ç°¡¿ä.

33~~~Á¤Áß±Ô
¿µÈ­º¸´Ù ´õ ¿µÈ­ °°Àº ÀÏµéÀÌ ÆîÃÄÁö´Â »çÈ¸ Çö½Ç

34~~~ºñÁÖ¾ó´ÙÀÌºê
°¡¼ö ±èÀåÈÆÀÌ Áö³­ 4ÀÏºÎÅÍ #±¤È­¹® ±¤Àå¿¡¼­ ¼¼¿ùÈ£ Æ¯º°¹ý Á¦Á¤À» ÃË±¸ÇÏ¸ç À¯°¡Á·°ú ÇÔ²² ´Ü½Ä¿¡ µ¿ÂüÇÏ°í ÀÖ½À´Ï´Ù. ÇÑÂÊ¿¡¼­´Â ¼¼¿ùÈ£ Âü»ç Áø»ó±Ô¸í°ú Æ¯º°¹ý Á¦Á¤À» À§ÇÑ ÃµÁÖ±³ ´Ü½Ä ±âµµÈ¸°¡ ÀÖ¾ú½À´Ï´Ù.
35~~~±Ç¼º¼±
¼¼¿ùÈ£ Âü»ç 113ÀÏÂ°.
À¯°¡Á· ´Ü½Ä 24ÀÏÂ°.

Á×À½ÀÌ µÎ·Æ°Ú½À´Ï±î.
ÀÚ½Ä ¸ÕÀú º¸³½ ºÎ¸ð°¡ ¹«¾ùÀÌ µÎ·Æ°Ú½À´Ï±î?

 ´ÜÁö 'Áø½Ç±Ô¸í' 'Ã³¹ú'¸¸À» ¹Ù¶ø´Ï´Ù.

¾ÈµË´Ï±î? ¹Ú±ÙÇý¾¾?

36~~~¼¼¿ùÈ£ Âü»ç ±¹¹Î´ëÃ¥È¸ÀÇ
#¼¼¿ùÈ£ µ¿Á¶´Ü½Ä¿¡ µ¿ÂüÇÏ´Â ¹è¿ì ³²º¸¶ó ´Ô

37~~~¿À¸¶ÀÌ´º½º
Àå±â°£ ±³Âø »óÅÂ¿¡ ºüÁ®ÀÖ´ø ¼¼¿ùÈ£ Æ¯º°¹ý ¹× ±¹Á¤Á¶»çÆ¯À§ Ã»¹®È¸ ÁõÀÎÃ¤ÅÃ ¹®Á¦°¡ ÇØ¹ýÀ» Ã£¾Ò´Ù. »õ´©¸®´ç ÀÌ¿Ï±¸¡¤»õÁ¤Ä¡¹ÎÁÖ¿¬ÇÕ ¹Ú¿µ¼± ¿ø³»´ëÇ¥°¡ 7ÀÏ ¿ÀÀü ±¹È¸¿¡¼­ ¾à 2½Ã°£ 25ºÐ °¡·® ÁøÇàµÈ Á¤·ÊÈ¸µ¿À» ÅëÇØ ÆØÆØÈ÷ ¸Â¼¹´ø ÀïÁ¡µéÀ» ÀÏ°ý Å¸°áÇß´Ù

38~~~ÇÑ°Ü·¹
¼¼¿ùÈ£ À¯Á·µé »óÃ³¿¡ ¼Ò±Ý »Ñ¸° ¡®21°¡Áö ¸·¸»¡¯
39~~~ÃÖ½ÂÈ£
¼¼¿ùÈ£ Ä§¸ô ÈÄ 3ÀÏ µ¿¾È Á¤ºÎ°¡ ÇÑ ÀÏµéÀ» ¿µ»óÀ¸·Î ³²¾Æ ÀÖ´Â Áõ°ÅµéÀ» ÅëÇØ °í¹ßÇÑ ´ÙÅ¥ '¼¼¿ùÈ£ °ñµçÅ¸ÀÓ, ±¹°¡´Â ¾ø¾ú´Ù' ¿µ¹®ÆÇÀÌ ¸¸µé¾îÁ³½À´Ï´Ù. ¸¹ÀÌ ¾Ë·ÁÁÖ½Ã±æ ºÎÅ¹µå¸³´Ï´Ù. ±×¸®°í¿ä. ÀÌ ´ÙÅ¥¸àÅÍ¸® Á¤¸» Àß ¸¸µé¾îÁø °Ì´Ï´Ù. ¼¼¿ùÈ£ Âü»ç°¡ ¾î¶»°Ô ÀÏ¾î³µ´ÂÁö ¿©±â Àú±â Ã£¾Æº¸½Ç °Å ¾ø°í, ÀÌ ÇÁ·Î±×·¥ º¸½Ã¸é ´Ü¹Ú¿¡ ¾Æ½Ç ¼ö ÀÖ½À´Ï´Ù. Á¦°¡ º¸ÁõÇÏ´Ï±î, º¸½ÃÁö ¾ÊÀº ºÐµéÀº ²À º¸½Ê½Ã¿À. ÇÑ±Û ¹öÀüÀº 
 ¿©±â¼­ º¸½Ç ¼ö ÀÖ½À´Ï´Ù.

40~~~¿À¸¶ÀÌ´º½º
°æÂû¿¡ ¸·Èù ¼¼¿ùÈ£ À¯°¡Á· ÁöÁö¹æ¹®]
 23ÀÏ ¿ÀÈÄ ¼­¿ï Á¾·Î±¸ Ã»¿îµ¿»ç¹«¼Ò ¾Õ¿¡¼­ ¹Ú±ÙÇý ´ëÅë·ÉÀÇ ´äº¯À» ±â´Ù¸®¸ç ÀÌÆ²Â° ³ó¼ºÁßÀÎ ¼¼¿ùÈ£ Èñ»ýÀÚ À¯°¡Á·µéÀ» ÀÀ¿øÇÏ±â À§ÇØ ³ó¼ºÀåÀ» Ã£Àº ½Ã¹ÎµéÀÌ °æÂû¿¡ °¡·Î¸·Çô °í¸³µÅ ÀÖ´Ù. ¨Ï³²¼Ò¿¬ http://omn.kr/9yed ¡Ü ¿À¸¶ÀÌ´º½º¸¦ ÀÀ¿øÇÏ´Â ¹æ¹ý
41~~~°æÇâ½Å¹®
"¼¼¿ùÈ£ »çÅÂ°¡ ±æ¾îÁö´Ï °³ÀÎÀûÀ¸·Î ¾È Ç®¸®´Â °æÁ¦ ¹®Á¦µµ ¡®¼¼¿ùÈ£ °¡Á·µéÀÌ ³ª¶ó ¹ßÀüÀ» ¸·°í ÀÖ±â ¶§¹®¡¯ÀÌ¶ó »ý°¢ÇÏ´Â °æÇâÀÌ ÀÖ´Ù. ¾ö¹ÐÈ÷ ¼¼¿ùÈ£ ¹®Á¦¶ó º¼ ¼ö ¾øÀ» ÅÙµ¥ ¡®Ã¥ÀÓÀü°¡¡¯ ½É¸®°¡ ÀÛ¿ëÇØ ºñ³­°ú ·ç¸Ó¿¡ ´õ ³¯°³¸¦ ´Þ¾ÆÁÖ°í ÀÖ´Ù" (°øÁ¤½Ä °æ±â´ë ¹üÁË½É¸®ÇÐ°ú ±³¼ö)

42~~~°æÇâ½Å¹®
¿ùÈ£ Âü»ç ±¹¹Î´ëÃ¥È¸ÀÇ°¡ ÁÖÃÖÇÑ ¡®Ã»¿Í´ë´Â ÀÀ´äÇÏ¶ó! ¼¼¿ùÈ£ Æ¯º°¹ý Á¦Á¤ ÃË±¸ ±¹¹Î´ëÈ¸¡¯°¡ 23ÀÏ ¿ÀÈÄ 5½Ã²²ºÎÅÍ ¼­¿ï ±¤È­¹® ±¤Àå¿¡¼­ ¿­·È½À´Ï´Ù. Âü°¡ÀÚµéÀº "¹Ú±ÙÇý ´ëÅë·É°ú Á¤Ä¡±ÇÀÌ À¯°¡Á·ÀÇ ¶æÀÌ ¹Ý¿µµÈ ¼¼¿ùÈ£ Æ¯º°¹ý Á¦Á¤¿¡ ³ª¼­¾ß ÇÑ´Ù"°í ÃË±¸Çß½À´Ï´Ù.
43~~~SBS ´º½º
<¼¼¿ùÈ£ Èñ»ýÀÚ °¡Á· ¸¸³­ 'Áø½É' ±³È²>
 ¿À´Ã ±¤È­¹® ±¤Àå¿¡¼­ ÀÚµ¿Â÷·Î ÀÌµ¿ ÁßÀÌ´ø ±³È²ÀÌ °©ÀÚ±â ¸ØÃç¼¹½À´Ï´Ù. ±×¸®°í ¼¼¿ùÈ£ Èñ»ýÀÚ °¡Á·ÀÌ ÀÖ´Â Ãµ¸·À¸·Î ´Ù°¡°¡ °¡Á·µéÀ» ¸¸³µ½À´Ï´Ù. ´Ù½Ã´Â ÀÌ·± Âü»ç°¡ ¾ø±â¸¦ ¹Ù¶õ´Ù´Â °¡Á·µéÀ» À§·ÎÇß½À´Ï´Ù. Áø½É ¾î¸° Ç¥Á¤ÀÌ¶õ ÀÌ·± ¸ð½ÀÀÎ °Í °°½À´Ï´Ù.

44~~~SBS ´º½º
<¼¼¿ùÈ£ Èñ»ýÀÚ °¡Á· ¸¸³­ 'Áø½É' ±³È²>
 ¿À´Ã ±¤È­¹® ±¤Àå¿¡¼­ ÀÚµ¿Â÷·Î ÀÌµ¿ ÁßÀÌ´ø ±³È²ÀÌ °©ÀÚ±â ¸ØÃç¼¹½À´Ï´Ù. ±×¸®°í ¼¼¿ùÈ£ Èñ»ýÀÚ °¡Á·ÀÌ ÀÖ´Â Ãµ¸·À¸·Î ´Ù°¡°¡ °¡Á·µéÀ» ¸¸³µ½À´Ï´Ù. ´Ù½Ã´Â ÀÌ·± Âü»ç°¡ ¾ø±â¸¦ ¹Ù¶õ´Ù´Â °¡Á·µéÀ» À§·ÎÇß½À´Ï´Ù. Áø½É ¾î¸° Ç¥Á¤ÀÌ¶õ ÀÌ·± ¸ð½ÀÀÎ °Í °°½À´Ï´Ù.

45~~~À¯°æ±Ù

¹°°ú ¼Ò±ÝÀ» ¸ÔÀº°Ô Àß¸øÀÌ±º¿ä.
±×·¡¼­ ¸ñ¼ûµµ ¾È°É°í ´ëÃæ ¾¤ÇÏ´Â °ÍÀ¸·Î º¸ÀÎ°Å±º¿ä.
¼û¾î¼­ ´Ù¸¥°Å ¸ÔÀ¸¸ç ´Ü½ÄÇÏ´Â Ã´ »ç±âÄ¡´Â°Å¶ó°í »ý°¢ÇÏ´Â°Å±º¿ä.

¾Ë°Ú½À´Ï´Ù.
±×·± °Í °°¾Æ¼­ ¹°µµ ¼Ò±Ýµµ, ³» ÀÔÀ» ÅëÇØ °ø±â ¿Ü¿¡´Â ±× ¾î´À °Íµµ ³Ñ±âÁö ¾ÊÀ»°Ô¿ä.
±×·¡¼­ ¼Ò¿ø´ë·Î ¾²·¯Á®µå¸®Áö¿ä.

Âü!! ¾ÈÈ«ÁØ ´ç½ÅÀÇ Áø½ÉÀº ¿ì¸®°¡ »¡¸® Á×¾î ¾ø¾îÁ®ÁÖ´Â°Å°ÚÁÒ?

46~~~ÇÑ°Ü·¹
¼¼¿ùÈ£ Âü»ç ÀÌÈÄ 100ÀÏµ¿¾È »õ´©¸®´ç ÀÇ¿øµéÀº ¸Á¾ðÀ» ½ñ¾Æ³Â½À´Ï´Ù.
 °æ±â Ä§Ã¼ÀÇ ÀÌÀ¯µµ ¸ðµÎ ¼¼¿ùÈ£ ¶§¹®ÀÌ¶ó°í ¶°³Ñ°å°í, Áø»ó±Ô¸íº¸´Ù º¸»óÀ¸·Î ¸ÅµìÁþ±â À§ÇÑ ¼ö¼øµµ ¹â°í ÀÖ½À´Ï´Ù.

47~~~¿Á»ó´Þºû

¾È³çÇÏ¼¼¿ä ¿Á»ó´ÞºûÀÔ´Ï´Ù.
°¢°¢ ¾ÆÀÌ½º¹öÅ¶ Áö¸ñÀ» ¹Þ°í µµ¿òÀ» µå¸± 
 µÎ°÷À» Ã£¾Ò½À´Ï´Ù.

½ÂÀÏÈñ¸ÁÀç´Ü ¿¡¼­ ÁøÇàÇÏ´Â 
·ç°Ô¸¯ ¿ä¾çº´¿ø ±â±Ý ¸ð±ÝÂü¿©¿Í 
¼¼¿ùÈ£ À¯°¡Á·ºÐµéÀ» µ½´Ù ¾²·¯Áö½Å 
 ¹®¸í¼ö ¸ñ»ç´Ô¿¡°Ô ÀÛÀº µµ¿òÀ» 
 µå¸®°íÀÚ ÇÕ´Ï´Ù.
¼¼»óÀ» ¹àÈ÷´Â ÀÛÀº µîºÒ!!
¿©·¯ºÐÀÇ ¸¹Àº°ü½É°ú ±âµµ ºÎÅ¹µå¸³´Ï´Ù.

48~~~¹ÎÁßÀÇ¼Ò¸®
¼¼¿ùÈ£ Æ¯º°¹ý Á¦Á¤À» ÃË±¸ÇÏ¸ç 40ÀÏÂ° ´Ü½Ä³ó¼º ÁßÀÌ´ø À¯¹ÎÀÌ ¾Æ¹öÁö ±è¿µ¿À ¾¾°¡ 22ÀÏ ¿ÀÀü °Ç°­ ¾ÇÈ­·Î ÀÎÇØ º´¿øÀ¸·Î ÀÌ¼ÛµÆ´Ù.

49~~~°æÇâ½Å¹®
¼¼¿ùÈ£ ÀÏ¹ÝÀÎ Èñ»ýÀÚ À¯°¡Á·µéÀÌ Á¶±Ý Àü ÀÎÃµ½ÃÃ»¿¡¼­ ±âÀÚÈ¸°ßÀ» ¿­¾î ¿©¾ßÀÇ Æ¯º°¹ý ÇÕÀÇ¾ÈÀ» ¼ö¿ëÇÏ°Ú´Ù°í ¹àÇû½À´Ï´Ù.

50~~~SBS ´º½º
<±³È²ÀÌ ¼¼¿ùÈ£ Èñ»ýÀÚ °¡Á·µé¿¡°Ô º¸³½ ÆíÁö>
 ÇÁ¶õÄ¡½ºÄÚ ±³È²ÀÌ ¿À´Ã ÇÑ±¹À» ¶°³³´Ï´Ù. ½Ãº¹½ÄÀÌ ¿­¸° ±¤È­¹® ±¤Àå¿¡¼­µµ ¼¼¿ùÈ£ À¯°¡Á·µé¿¡°Ô µû¶æÇÑ À§·Î¸¦ º¸³Â´ø ±³È²ÀÌ ¶°³ª´Â ³¯ ÀÌ·± ÆíÁöµµ ³²°å½À´Ï´Ù.
