# Supplementary material for: Machine Learning-Based Data Mining Method for Sentiment Analysis of the Sewol Ferry Disaster's Effect on Social Stress
Source: Front Psychiatry. 2020 Dec 23;11:505673. doi: 10.3389/fpsyt.2020.505673 (PMC7785789; doi:10.3389/fpsyt.2020.505673)
Supplement: Supplementary file 1 [file Data_Sheet_1.ZIP › facebook/text/6.September.txt]

1~~~¼Õ¼®Èñ¿Í ÇÔ²²ÇÏ´Â »ç¶÷µé
¼¼¿ùÈ£ Âü»ç ±¹¹Î 7´ë ÀÇÈ¤.
1¸¸¸íÀÌ °øÀ¯ÇÏ¸é
100¸¸¸íÀÌ º¸°Ô µË´Ï´Ù. 
ÁÁ¾Æ¿ä+°øÀ¯ºÎÅ¹µå¸³´Ï´Ù!

2~~~°øÀºÁÖ
ÆÄÁÖ ¼¼¿ùÈ£ °Ô¸±¶ó À½¾ÇÈ¸

3~~~Disport film

¼¼¿ùÈ£ Ãß¸ð¿µ»ó Remember dance ver. 

choreographer - Sang hun


 Disport filmÀÇ Ã¹ ÀÛÇ°ÀÔ´Ï´Ù.

4~~~LODIA - ·Îµð¾Æ

¿À·§¸¸¿¡ Æ÷½ºÆÃ..??
Elena demo __sailing 
Á¶½É½º·´Áö¸¸, 
 ÀÌ °îÀº ¼¼¿ùÈ£ »ç°Ç ´ç½Ã Èñ»ýµÈ ºÐµéÀ» À§·ÎÇÏ´Â ¸¶À½À» °¡½¿¿¡ ...


¿À·§¸¸¿¡ Æ÷½ºÆÃ..??

¿¤·¹³ª µ¥¸ð
 Á¶½É½º·´Áö¸¸, 
ÀÌ °îÀº ¼¼¿ùÈ£ »ç°Ç ´ç½Ã Èñ»ýµÈ ºÐµéÀ» À§·ÎÇÏ´Â ¸¶À½À» °¡½¿¿¡ 
 »õ±â¸é¼­ ¸¸µç °îÀÎµ¥¿ä.
±Ùµ¥ °ú¿¬ ¿Ï¼ºÀÌ ¾îÂî µÉ·±Áö
 ¾ÆÁ÷ ¸ð¸£°ÚÁö¸¸¼­µµ.. '-':: 
°¡»ç°¡ Á¤¸®µÇ´Â´ë·Î ´Ù½Ã !! 

±× ÃÖ±ÙÀÇ »ç´ãÀº ÇÑ±¹¿¡¼­ ÀÏ¾î³µ´ø ÃÖ±ÙÀÇ »ç°ÇÀÌ ºñ±ØÀûÀÎ »ç°í¿´´Ù. »ç°íÀÇ ÄÜ¼Ö ÇÇÇØÀÚ¸¦ ¹Ù¶ó¸ç, ³ª´Â ÀÌ ³ë·¡¸¦ ÂüÀ» ¼ö ¾ø´Â ½½ÇÄÀ¸·Î ÀÌ ³ë·¡¸¦ ½è´Ù.
¼­Á¤Àº ¾ÆÁ÷ ¹«ÀÇ¹ÌÇÏ´Ù.
 .. °ð Ãâ½ÃÇÕ´Ï´Ù.
5~~~¹Ú¿ë¼­
"¼¼¿ùÈ£ À¯Á·ÀÌ¶õ" ³ðµé°ú »õ¹ÌÄ£³â´ç "±èÇö"ÀÌ¶õ ´¤°ú "´ë¸®±â»ç"¿Í
 ´ë Ç÷Åõ°¡ ¹ú¾îÁøÈÄ À¯Á·ÀÌ¶õÀÚµéÀÌ Áø´Ü¼­¸¦ ¶¼·¯ ¼º¸ðº´¿øÀ» Ã£¾Æ
 °¬À¸³ª ---º´¿øÀÇ °£È£»ç°¡---
 "<¾Æ¹« »óÃ³µµ ¾ø´Âµ¥ Áø´Ü¼­¸¦ ¶¿¼ö ¾ø½À´Ï´Ù">. ¶ó°í ¸»ÇÏÀÚ ¼¼¿ùÈ£ 
 À¯Á· ÀÌ¶õÀÚ¿Í ±èÇöÀÌ¶õ´¤ÀÌ ÇÏ´Â¸»ÀÌ ¸íÇ°ÀÌ¿ä °ÉÀÛÀÌ¶ø´Ï´Ù.......
¡Ü¡Ü°£È£»ç¿¡°Ô "ÀÌ ¾¾¹ß³âÀÌ º¸X¸¦ Âõ¾î¹ö¸±¶ó °³³â¾Æ!" ¶ó°í Çß´ÙÁö¿ä
¼¼¿ùÈ£À¯°¡Á·µéÀº ´ë¸®±â»ç¿Í ÀÏ¹Ý ½Ã¹ÎÀ» Áý´ÜÆøÇàÇÑ ÈÄ ½º½º·Î ÀÚÇØ
 ÇÏ°í ±ÞÈ÷ º´¿øÀ¸·Î Áø´Ü¼­¸¦ ²÷À¸·Á°í 

¿©ÀÇµµ ¼º¸ðº´¿øÀ» Ã£¾Æ °¬À¸³ª, ¿©ÀÇµµ ¼º¸ðº´¿ø¿¡¼­ ¾Æ¹«¸® ¼¼¿ùÈ£
 À¯°¡Á·ÀÌ¶óÇØµµ ¾Æ¹«·± »óÃ³°¡ ¾ø´Âµ¥ ¾î¶»°Ô Áø´Ü¼­¸¦ ²÷¾îÁÖ°Ú³Ä
 °í ÇÏÀÚ --
°£È£»ç¿¡°Ô "ÀÌ ¾¾¹ß³âÀÌ º¸Áö¸¦ Âõ¾î¹ö¸±¶ó °³³â¾Æ!"¶ó¸ç µµÀúÈ÷ 
 ÀÎ°£ÀÌ ¿©¼º¿¡°Õ ÇÒ ¼ö¾ø´Â ¾ð¾î¼ºÆøÇàÀ» °¡ÇØ ³í¶õÀÌ µÇ°í ÀÖ´Ù. 
ÀÌÁ¤µµ¸é ±º´ë¿¡¼­µµ µé¾î º»ÀûÀÌ ¾ø´Âµ¥...

¼¼¿ùÈ£À¯°¡Á·µé ¼º¹üÁË Àü°ú ÀÖ³ª? ¼¼¿ùÈ£À¯°¡Á·µéÀº °£È£»ç¿¡°Ô 
 ¾ð¾î¼ºÆøÇàÀ» °¡ÇÑÈÄ µµÀúÈ÷ °¡Â¥Áø´Ü¼­ ¹ß±ÞÀÌ ¾î·Æ´Ù°í ¿©°ÜÁöÀÚ
 ºÎ·ªºÎ·ª ÀÚ½ÅµéÀÇ ¾ÆÁöÆ®ÀÌÀÚ, ÅëÁø´ç ´ç¿øÀÌ ÀÇ»ç·Î ÀÖ´Â ¾È»êÀÇ 
 º´¿øÀ¸·Î ÀÌµ¿... 
 [ÃâÃ³] °£È£»ç¿¡°Ô "ÀÌ ¾¾¹ß³âÀÌ º¸Áö¸¦ Âõ¾î¹ö¸±¶ó °³³â¾Æ!" ¶ó°í Çß´Ü´Ù...

6~~~ÀÌÇØ±Ô
±èÁ¦¿¡¼­ ¼¼¿ùÈ£ Æ¯º°¹ý Á¦Á¤À» À§ÇÑ ±èÁ¦½Ã¹Î ÃÐºÒ¹®È­Á¦¸¦ ÇÏ°í ÀÖ½À´Ï´Ù. ¼¼¿ùÈ£ À¯°¡Á·¿¡°Ô µé·ÁÁÖ°í ½Í´Ù´Â ¿ÀÄ«¸®³ª ¿¬ÁÖ°î ÃÊÈ¥ÀÔ´Ï´Ù. °¡½¿ÀÌ ¸Ô¸ÔÇØÁý´Ï´Ù.

7~~~Æ÷Åä±×·¡ÆÛ ¹ÚÁØ¼ö
¼¼¿ùÈ£ À¯°¡Á·µéÀÌ ±¤È­¹® ±¤Àå¿¡¼­ ¼¼ ½Ã°£ °¡±îÀÌ 3º¸1¹è¸¦ ÇÏ°í ÀÖ´Ù. 3º¸1¹è·Î Ã»¿Í´ë±îÁö ÇàÁøÇÏ¿© Æ¯º°¹ý Á¦Á¤À» ¿°¿øÇÏ´Â 4¹é¸¸°³ÀÇ ¼­¸íÀ» Àü´ÞÇÒ ¿¹Á¤ÀÌ¾úÀ¸³ª, °æÂûº´·Â¿¡ °¡·Î¸·Çû´Ù
8~~~¿øÁ¤½º´Ô
¹®Èñ»ó.¹Ú±ÙÇý°¡ ³Ñ ÁÁ¾Æ¼­
 ¹ºµé ¸øÇØÁÖ¸®.ÇÏ´ÃÀÇ º°µµ ¾Æ´Ï°í
¼¼¿ùÈ£ Æ¯º°¹ý ÂëÀÌ¾ß

9~~~Og Lim
·ÎÀÌÅÍ°¡ ¹Ú±ÙÇýÀÇ ³Ã´ãÇÏ°í ÀÇ½É ¸¹Àº ¸®´õ½ÊÀÌ ¼¼¿ùÈ£ Âü»ç·Î ½½ÇÄ¿¡ ºüÁö°í ¾ç±ØÈ­µÈ ±¹°¡¸¦ Ä¡À¯ÇÏ´Â µ¥¿¡ Àå¾Ö°¡ µÇ°í ÀÖ´Ù°í º¸µµÇÕ´Ï´Ù. Æ¯È÷ ¼¼¿ùÈ£ Âü»ç °ü·Ã, ¹Ú±ÙÇý´Â ¾Æ¿¹ ºÎÀç(Üôî¤)ÇÏ´Â °ÍÃ³·³ º¸ÀÎ´Ù°í ÀüÇÕ´Ï´Ù. ±â»ç ¿ø¹®ÀÌ ¹ø¿ª°ú ÇÔ²² ¼Ò°³µË´Ï´Ù. <´º½ºÇÁ·Î>¿Í <Áø½ÇÀÇ ±æ>¿¡ °¡½Ã¸é ÀÐÀ¸½Ç ¼ö ÀÖ½À´Ï´Ù. ¹æ¹®ÇÏ¼Å¼­ ÃßÃµ, ´ñ±Û, °øÀ¯·Î ´õ ¸¹Àº ºÐµéÀÌ ÀÐÀ¸½Ç ¼ö ÀÖµµ·Ï ÇØÁÖ¼¼¿ä.

10~~~±è¼¼Çõ

¼¼¿ùÈ£ ¹®È­Á¦ ¿µ»ó..

Á¤¸» »çÁøµµ ±¦ÂúÀº °Ô ¾ø¾î¼­ Á¤¸» ÀÌ»óÇÏ°Ô ¸¸µé¾î ÁøÁ¡¿¡ ´ëÇØ »ç°úµå¸³´Ï´Ù.

Áö±Ý ¾à ¿ÀÀü 12½Ã 51ºÐÀ» Áö³ª°í ÀÖ³×¿ä.
11½Ã ºÎÅÍ ¸¸µé¾úÀ¸´Ï...

ÀÌ ¿µ»óÀº »êÃ»¿¡¼­ ¿­¸° ¼¼¿ùÈ£ ¹®È­Á¦ ¿µ»óÀÔ´Ï´Ù. 
¸¹Àº ºÐµéÀÌ ¿Í ÁÖ¼Ì°í À¯°¡Á·ºÐµéµµ ¿À¼Å¼­ ÀÌ¾ß±â ÇØÁÖ¼Ì½À´Ï´Ù.


¿¡°í... ¿µ»ó Àß ¸ø¸¸µé¾î¼­ ÁË¼ÛÇÕ´Ï´Ù.

11~~~Hwang Dong-ha
0911/ ¼¼¿ùÈ£ Âü»ç ÁýÈ¸Àå ¾ÕÀ¸·Î ¿ï·ÁÆÛÁö´Â '°³µé,,,,,,'

12~~~Pablo Kim
±¤È­¹® ¼¼¿ùÈ£ Æ¯º°¹ý Á¦Á¤ ÁýÈ¸. ÇÐ»ýµéÀÌ <·¿ÀÕºñ>¸¦ °³»çÇØ ºÎ¸¥´Ù.

13~~~Mirr Lee
¹«´ë¸¦ ¸¸µå´À¶ó Á¦´ÜÀ» Á¤¸®ÇØµµ Ç×»ó À¯ÁöµÇ´Â ¼¼¿ùÈ£ À§ÆÐ! 
He was dedicated all the people.. 
ÇÑÂü ²ÞÀ»
 ÆîÃÄ ³¯¾Æ ¿Ã¶ó¾ß ÇÒ ¾ÆÀÌµéÀÌ ³¯°³µµ ¸øÆí Ã¤ ²©¿©¹ö¸° ±× ²ÞÀº ÀÌÁ¨ ²ÞÀ¸·ÎÁ¶Â÷ µÇÁö ¸øÇÑ Å« ½½ÇÄ, disappointed point of the man.
14~~~Pablo Kim
¾îÁ¦´Â ´©»óµ¿ »çÀÌÁÁÀºÄ«Æä¿¡ µé·¶´Ù. ¸¹Àº »ç¶÷µéÀÇ ÃâÀÚ·Î ¸¸µé¾îÁø ÀÌ Çùµ¿Á¶ÇÕ Ä«Æä¿¡¼­ ¼¼¿ùÈ£ ÀÌÈÄ "³»°¡ ÇÒ ¼ö ÀÖ´Â ÇÑ °¡Áö" Çà»ç°¡ ÀÖ¾ú´Ù. ¼Ò¹ÚÇÑ ÀÛÇ° Àü½ÃÈ¸¿Í °ø¿¬, ±× ¾È¿¡¼­ ¾î¶»°Ô ÁöÄ¡Áö ¾Ê°Ô ³ª¾Æ°¥Áö °í¹ÎÇÏ´Â ÀÚ¸®¿´´Ù. 

<¹Ù¶÷°è°îÀÇ ³ª¿ì½ÃÄ«> ÁÖÁ¦°¡¸¦ ¿ÀÄ«¸®³ª·Î ¿¬ÁÖÇÑ´Ù. ´Ù½Ã ¿ÀÄ«¸®³ª¸¦ Àâ°íÇÂ ¸¶À½À» ºÒ·¯ÀÏÀ¸Ä×´Ù. 
´©»óµ¿¿¡ ¿À½Ã´Â ºÐµéÀº ÇÑ ¹ø µé·¯º¸½Ã±æ.

15~~~Á¤ÈÄ¼·

¿äÁò ÀþÀº »ç¶÷µéÀº ³ªÀÌ¸ÔÀº »ç¶÷µé ¶Ç´Â ±Ø¿ì ¶Ç´Â º¸¼ö ¼ºÇâÀÇ »ç¶÷µéÀ» 
 Ä£ÀÏÆÄ¶ó°í ºÎ¸¥´Ù.±×¸®°í, ¿äÁò ²Á´ëµé ¶Ç´Â ³ªÀÌ¸ÔÀº »ç¶÷µé ¾Æ´Ï¸é º¸¼ö ±×¸®°í ±Ø¿ìÀÇ »ç¶÷µéÀº
 »ó´ëÆíÀ» »¡°»ÀÌ ¶Ç´Â Ä£ºÏ¼¼·ÂÀÌ¶ó°í ºÎ¸¥´Ù.

ÂüÂüÂü

 ¹Ì±¹ÀÇ ÇÑ°³ ÁÖµµ ¾ÈµÇ´Â ³ª¶ó°¡,ÀÏº»º¸´Ùµµ ÀÛÀº ³ª¶ó°¡
 ÀÎ±¸¹Ðµµ´Â °¡Àå ³ôÀº ³ª¶ó ÁßÀÇ ÇÏ³ªÀÌ°í
 ÁöÇÏÀÚ¿øµµ ¾ø´Â ³ª¶óÀÌ°í,
±×·±µ¥, »ç¶÷¸¸ ¸¹Àº ³ª¶ó

Àü ¼¼°èÀûÀ¸·Î º¸¸éÀº º° º¼ÀÏ ¾ø´Â ³ª¶óÀÎµ¥
 °æÁ¦±Ô¸ð 10À§ ±Ç¾È¿¡ µé¾î°¡´Â ³ª¶ó

¾îÀÌ°¡ ¾ø´Ù
 ÀÌ·±³ª¶ó¿¡¼­ 
 ´Ù¸¥ ³ª¶ó »ç¶÷µéÀº µµÀúÈ÷ ÀÌÇØ ÇÒ ¼ö ¾ø´Â »óÈ²ÀÌ
 ¹ú¾îÁö°í ÀÖ°í 
 ±× »óÈ²Àº µµÀúÈ÷ ÀÌÇØÇÏ±â°¡ ½±Áö ¾Ê´Ù¶õ´Â °ÍÀ»

³ª´Â Ä£ÀÏÆÄ°¡ ¾Æ´Ï´Ù.
 ³ª´Â ÀþÀº »ç¶÷µéÀ» »¡°»ÀÌ¶ó°í »ý°¢ÇØº»Àûµµ ¾ø´Ù.±×¸®°í, ¿äÁò ÀÌ½´ÀÎ ¼¼¿ùÈ£µµ ±×·¸´Ù
 ³ª´Â ¼¼¿ùÈ£ ÀÏ¹Ý »ç¸ÁÀÚ À¯Á·
 ´Ü¿ø°í ÇÐ»ý »ç¸ÁÀÚ À¯Á·
 ±× ¾î´ÀÂÊ À¯Á·¿¡°Ôµµ ¾ÈÅ¸±î¿ò°ú ¸»ÇÒ ¼ö ¾ø´Â
 ºñÅëÇÔÀ» °¡Áö°í ÀÖ°í,ÀÌ »ç°Ç°ú °ü·ÃÇØ¼­´Â ¸í¸í¹é¹éÇÏ°Ô ±î ¹ß·ÁÁ®¾ßÇÏ°í
 À¯Á·µéÀÌ ÀÌÇØÇÒ ¼öÀÖ´Â Ã³ºÐÀÌ ÀÌ·ç¾îÁ®¾ß ÇÑ´Ù°í »ý°¢ÀÌµÈ´Ù.

±×·¯³ª Çö½ÇÀº ¾È±×·±°Å °°´Ù.À¯Á·µéÀº ÀÌ ¼¼·Â , Àú ¼¼·Â¿¡ ÆÐ°¡ °¥¸®°í 
 ÀÚ±âµéÀÇ ÀÌ±ÇÀ» À§ÇÑ ¾ÆÀüÅõ±¸ÀÇ ÀÌ±Ç¼¼·ÂÀÌ µÈ°Å °°°í
 ÀÌ±Ç¼¼·ÂµéÀº À¯Á·µéÀ» ºô¹Ì»ï¾Æ ÀÚ±âµéÀÇ ¼¼·ÂÀ» È®º¸ÇÏ·Á´Â
 ÇàÅÂ°¡ º¸¿©Áø´Ù.
Âü , ³ª»Û ³ðµéÀÌ¶ó°í »ý°¢ÀÌ µÇ¾îÁý´Ï´Ù. 
ºÒ³­Áý°¡¼­ ÀÚ½Äµé Á×ÀºÁý¿¡ °¡¼­
 ±Ó¼Ó¸»·Î ³ª¶ó(Á¤ºÎ) ¶§¹®¿¡ ³ÊÈñ ÀÚ½ÄÀÌ Á×¾ú´Ù°í 
 ÀÌ°£ÁúÀº ÇÏ´Â ¼¼·Â
 Âü ³ª»Û ³ðµéÀÔ´Ï´Ù.

Áö±ÝÀÇ Çö½ÇÀ» µ¹¾Æº¾´Ï´Ù.ÂüÂüÂü
 ÇÑ½ÉÇÕ´Ï´Ù.ºÏÇÑÀÇ ³²Ä§À» ¹«¹æºñ »óÅÂ¿¡¼­ ¹Þ°í
 ¹«°íÇÏ°í ¸¹Àº ¹Î°£ÀÎÀÌ Á×°í
 ³ª¸®¸¦ ÁöÅ°±â À§ÇØ ¸¹Àº ±ºÀÎµéµµ Á×°í
 ¶ÇÇÑ
 ¿ì¸®³ª¶ó¸¦ À§ÇØ ¸¹Àº ³ª¶ó¿¡¼­ 
 ¸¹Àº ÀþÀº »ç¶÷µéÀÌ
 ¿ì¸®¸¦ ÁöÅ°±â À§ÇØ 
 º»ÀÎ ÀÚ½ÅÀÇ °¡Á·µµ ¸¶´ÙÇÏ°í Á×¾ú½À´Ï´Ù.

±×¸®°í ÀÌ »óÈ²ÀÌ 
 ¹é³â
 ÀÌ¹é³âµµ ¾ÈµË´Ï´Ù.ÀÌÁ¦ 61³â µË´Ï´Ù.

¿ì¸®´Â ³Ê¹« ½±°Ô ÀØ´Â°Å °°½À´Ï´Ù.
¿ì¸® ºÎ¸ð´Ô ÇÒ¾Æ¹ö´Ô ¼¼´ë´Â
 ³ª¸¦ ÁöÅ°±â À§ÇØ ½Î¿ì´Ù
 ´ÙÄ¡°í
 Á×°í
 ÇÏ¼Ì½À´Ï´Ù.

Áö±Ý ÀþÀ¸½ÅºÐµéÀÇ ºÎ¸ð´Ôµé Áß¿¡´Â
 ÀÌ·±ºÐµéÀÌ ¾È°è½Å°¡¿ä.

³ª¶ó°¡ Àß¸øÇÏ°í, Á¤ºÎ°¡ Àß¸øÇÏ°í,
±¹È¸°¡ Àß¸øÇÑ °Í¿¡ ´ëÇØ¼­´Â
 ¹Ýµå½Ã ÀßÀß¸øÀ» µûÁö°í
 ±×°ÍÀ» °íÄ¡°í,
¾ÈµÇ¸éÀº ´ÙÀ½ ¼±°Å¶§ 
 ±× »ç¶÷À» ¾È »ÌÀ¸¸é µÇ´Â °ÍÀÌ¶ó°í »ý°¢µË´Ï´Ù.

Áö±Ý »ÌÈù »ç¶÷ÀÌ ¸¶À½¿¡ ¾Èµç´Ù°í
 ³»°¡ »ý°¢ÇÏ´Â Á¤Ã¥°ú Æ²¸®´Ù°í
 ¸ðµç°ÍÀ» ºÎÁ¤ÇÏ¸éÀº
 ±×°ÍÀº °è¼ÓµÈ ¾Ç ¼øÈ¯À» ºÒ·¯¿Ã»ÓÀÔ´Ï´Ù.

³Ê¹« ±æ¾îÁö´Â °Í °°Àºµ¥
 ¿©±â¼­ ÁÙÀÌ°Ú½À´Ï´Ù.³ªÀÇ »ý°¢Àº ¾Æ·¡ º¸¿©ÁÖ´Â µ¿¿µ»óÀ¸·Î
 °¥À½ÇÏ°Ú½À´Ï´Ù.

ÁøÂ¥ Ä£ÀÏÆÄÇÏ°í,ÁøÂ¥ »¡°»ÀÌÇÏ°í,
´Ù Àâ¾Æ Á×ÀÏ ¼ö´Â ¾øÁö¸¸Àº
 ½ÉÆÇÀ» ¹Þ°ÔÇÏ°í,
ÁË °ªÀ» Ä¡¸£°ÔÇÏ¸é ÁÁ°Ú½À´Ï´Ù.
±×¸®°í, 
ÁøÁ¤À¸·Î
 ¿Ã¹Ù¸£°í
 Æ°Æ°ÇÑ
 ´ëÇÑ¹Î±¹ÀÌ µÇ¾úÀ¸¸é ÁÁ°Ú½À´Ï´Ù.

16~~~~ÃÖÈ«ÁØ
Áö¸ñÇØÁÖ½Å ¼­µ¿¹Ì´Ô °¨»çÇÕ´Ï´Ù. 
¼ø¼öÇÑ ÀÇ¹ÌÀÇ ·ç°Ô¸¯º´ È¯ÀÚµéÀ» À§ÇÔ°ú ¼­µ¿¹Ì´ÔÀÇ ¶æÀ» Á¸Áß, Àú¸¦ Áö¸ñÇÑ°Í¿¡ ´ëÇØ ºÎ²ô·´Áö¾Ê°Ô,
ÃÖ¼±À» ´ÙÇß½À´Ï´Ù.

 ·ç°Ô¸¯Àº ´º¿å¾çÅ°½ºÀÇ 4¹øÅ¸ÀÚ¿´´ø¸¸Å­ ÀúÈñÆÀ ÆÀ¿øµéÀÇ Á¶¾ðÀ» ¹Þ¾Æµé¿© Á¶±Ý ´õ Å«ÀÇ¹Ì¸¦ Ã£°íÀÚ Å²ÅØ½º¾ß±¸Àå¿¡¼­ °æ±âÈÄ ÁøÇàÇÏ¿´½À´Ï´Ù. 

Áñ°Å¿î ¸¶À½À¸·Î ÁøÇàÇÏ¿´°í,
±âºÎ°¡ ¸ÕÀú¶ó´Â°É Àß ¾Ë°íÀÖ¾î,
±âºÎ¿ª½Ã Á¦°¡ÇÒ¼öÀÖ´Â ¸¸Å­ ÃæºÐÈ÷ ÇÏ¿´½À´Ï´Ù.

³­Ä¡º´È¯ÀÚµé, Èû°Ü¿î ½Î¿òÇÏ°íÀÖ´Â ¼¼¿ùÈ£ À¯°¡Á·ºÐµé, °³ÀÎÀûÀ¸·Î ºÀ»çÇÏ°íÀÖ´Â °í¾ç½Ã´Ù¹®È­°¡Á¤Áö¿ø¼¾ÅÍµî ´Ã ¿ì¸®ÁÖº¯¿¡ µµ¿ò¿øÇÏ´Â°÷À» µ¹¾Æº¼¼öÀÖ´Â ¿©À¯ÀÖ´Â ¸¶À½À» °¡Á³À¸¸é ÁÁ°Ú½À´Ï´Ù.

¹Ì¾àÇÏÁö¸¸ °¨µ¶ÀÌ¶ó°í Àß µû¶óÁÖ°í ÃÔ¿µµµ¿ÍÁØ NFB½Ä±¸µé, -Minyoung Sim, ÃÖÈ«¼º,Hojung Kim,Tae Kyu Lee,¾È´öÁø
 ³©³©°Å¸®¸é¼­ ¾óÀ½¹° ¿Å°ÜÁØ »ç¶ûÇÏ´Â ¾Æ³»Haeran Choi°¨»çÇÕ´Ï´Ù »ç¶ûÇÕ´Ï´Ù.

¾ß±¸°¡ °ø¿ë¾î ÀÔ´Ï´Ù.


And..
 continuosly to do Ice Bucket Challenge, Ill choose 3 people of my best frenz.
 I really want you to understand perfectly of this challenge. 
 I surely know that you are going to do this with warm heart and happiness. 
 Let`s make the earth better. thank you so much. 
 so miss you guys.

1. Art Dionssone
 2. kazuyo tsunekawa
 3. Alan Lin

Good luck!

17~~~Ã¤ÁÖº´

Á¦°¡ ¹ÎÁÖ´ç ±è½Â¼ö ÀüÁÖ½ÃÀåÀ» ÄªÂùÀ» ´ÙÇÏ°í... ÀÌ·²¶§µµ ÀÖ¾î¾ßÁö¿ä. 

±è½Â¼ö ÀüÁÖ½ÃÀå´ÔÀÌ ¼¼¿ùÈ£Ä§¸ô Áø»ó±Ô¸íÀ» À§ÇÑ, ±¹¹ÎµéÀÇ ¿ä±¸»çÇ×À» ÀûÀº, ÀüÁÖ °Å¸® °Å¸®¿¡ ´Þ·ÁÀÖ´Â °³ÀÎ½Ç¸íÁ¦ÇÁ¶ûÀ», ¼¼¿ùÈ£°¡ ¿ø¸¸ÇÏ´Ï ÇØ°á µÉ¶§±îÁö °ÈÁö¾Ê°Ú´Ù°í ¾à¼ÓÀ» ÇÏ¿´½À´Ï´Ù.
Àú¹ø¿¡ ±¸Ã» °úÀåÀÌ¶ó´Â »ç¶÷ÀÌ °È¾î°£°Å´Â ±×ºÐµµ Á÷Ã¥»ó ¾îÂ¿¼ö¾ø´Â »óÈ²ÀÌ¾ú´Ù°í..¿©·¯°¡ÁöÀÇ ¹Î¿øÀÌ µé¾î¿Ô°í ÇöÀçµµ µé¾î¿Â´Ù°íÇÕ´Ï´Ù. 
³× ´ç½ÅÀÇ ¼±ÅÃÀ» ÄªÂùÇÕ´Ï´Ù. 

 ¼¼¿ùÈ£Ä§¸ôÀÇ ¸í¹éÇÑ Áø»ó±Ô¸íÀ» À§ÇÑ ÀüÁÖ½Ã¹ÎµéÀÇ Ãµ¸· ³ó¼ºÀº ÀÌÁ¦ ¹Ù¶÷À» Å¸°í ±¤¾ß¿¡ °Å¼¼°Ô È°È° Å¸¿À¸£´Â ºÒ±æÀÌ µÇ¾î Àü±¹À¸·Î ¹øÁ®³ª¾Æ°¡°íÀÖ½À´Ï´Ù. 
¹Î½ÉÀ» ¸·À¸¸é ¹Î¶õÀÌ µË´Ï´Ù. 

´ÜÇÑ¸íµµ ±¸Á¶ÇÏÁö¸øÇÏ°í ¾Æ¹«·± ÁË¾ø´Â ¾ÆÀÌµéÀ» ¼öÀå½ÃÅ°°íµµ ¸ðÀÚ¶ó ...
À¯°¡Á·ºÐµéÀ» ¸Ç¶¥¹Ù´Ú¿¡ ºñ´ÒÇÑÀåÀ¸·Î ³ë¼÷°ÔÇÏ´Â ¹Ú±ÙÇý ³Ê´Â ¾î´À ³ª¶óÀÇ ´ëÅë·ÉÀÌ¶õ¸»ÀÌ³Ä ...

¼¼¿ùÈ£ Áø»ó±Ô¸íÀ» À§ÇÑ ÃÖ¼ÒÇÑÀÇ ¿ä±¸»çÇ×ÀÌ µ¶¸³µÈ±â±¸·Î½á ±â¼Ò±Ç ¼ö»ç±ÇÀÔ´Ï´Ù. 
¿ì¸® ¸ðµÎ Á»´õ ÈûÂ÷°Ô Áú±â°Ô ½Î¿ö³ª¾Æ°©½Ã´Ù. 

ÀüÁÖ¿¡ 740¿©°³ÀÇ °³ÀÎ ÇÁ¶ûÀÌ °É·È½À´Ï´Ù. ¾ÕÀ¸·Îµµ °è¼Ó ÀÛ¾÷Áß...
¿©±â¿¡´Â ³Ê¹«µµ »ç½ÇÀûÀÎ ¸»¾¸µéÀÌ ¸¹ÀÌ ÀÖ½À´Ï´Ù. 
´ëÅë·É´Ô Æ¯º°¹ýÀ» Á¦Á¤ÇØÁÖ½Ê½Ã¿ä. ¿¡¼­
 ±¹È¸ÀÇ¿øµéÀÌ¿© Æ¯º°¹ýÀ» Á¦Á¤ÇÏ¶ó..
´É·Â¾ø°í ÀÚ½Å¾øÀ¸¸é ¹Ú±ÙÇý ¹°·¯³ª¶ó. ±îÁö
 Á¤¸»ÀÌÁö ±¹¹ÎµéÀÇ ¿ä±¸°¡ ¸ðµÎ ´ã°ÜÁ® ÀÖ½À´Ï´Ù. 

±¹¹Î¿©·¯ºÐ ¼Ó½Ã¿øÇÏ°Ô ¿ÜÃÄº¾½Ã´Ù. 
´ç½ÅÀÌ ÇÏ°í½ÍÀº ¸»À» ¸ðµÎ ´ã¾Æ¼­ ½Ç¸íÁ¦ ÇÃ¶û¿¡ ´ã¾Æ ÀüÁÖ¿¡¼­ Ã»¿Í´ë±îÁö ³ª¾Æ°©½Ã´Ù. 
°©¿À³ó¹ÎÀüÀï 120ÁÖ³â ³ó¹Î±ºµéÀÇ ÀÇÁö¸¦ ´ã¾Æ¼­ ½Î¿ö ¾ÕÀ¸·Î ³ª¾Æ°©½Ã´Ù.

18~~~

19~~~

20~~~

21~~~

22~~~
23~~~

24~~~

25~~~

26~~~

27~~~

28~~~
29~~~

30~~~

31~~~

32~~~

33~~~
34~~~

35~~~

36~~~

37~~~

38~~~

39~~~
40~~~

41~~~

42~~~

43~~~

44~~~

45~~~

46~~~

47~~~

48~~~
49~~~

50~~~
