# Supplementary material for: Machine Learning-Based Data Mining Method for Sentiment Analysis of the Sewol Ferry Disaster's Effect on Social Stress
Source: Front Psychiatry. 2020 Dec 23;11:505673. doi: 10.3389/fpsyt.2020.505673 (PMC7785789; doi:10.3389/fpsyt.2020.505673)
Supplement: Supplementary file 1 [file Data_Sheet_1.ZIP › facebook/text/7.October.txt]

1~~~


½Åµ¿Ãµ
¼¼¿ùÈ£ À¯°¡Á· ÆøÇà»ç°Ç ÀÇ¹®Á¡ÀÌ µåµð¾î ±â»çÈ­‰ç³×
 ÃâÃ³ ´ÙÀ½¾Æ°í¶ó

2~~~ÇÁ·ÎÁ§Æ® ¶ô±³
µÑÂ°³¯ È¿°ú¶õ°Ô ÀÖ´Ù. µÎ¹øÂ°´Â ¿ØÁö ´õ ¾Æ½±´Ù. ÀÌ¹ø °ø¿¬µµ ±×·¨´ø °Í °°´Ù. ½É±â°¡ ºÒÆíÇß´øÁö ¹è¿ìµéÀº ¹ä ¸Ô´Ù ½Î¿ì±â ±îÁö Çß´Ù. ÇÏÁö¸¸ ¾à°£ÀÇ ½ÇÆÐµµ ±¦Âú´Ù. Èçµé¸®Áö ¾Ê°í ÇÇ¾î³ª´Â ²ÉÀº ¾øÀ¸´Ï±î.

3~~~´ÙÀÌºùº§ The Truth Shall Not Sink with Sewol
´ÙÀÌºùº§ ¸ÞÀÎ¿¹°íÆí

´ÙÀÌºùº§ ÇÖÁ¤º¸´Â < ´ÙÀÌºùº§ The Truth Shall Not Sink with Sewol > ÀÌ°÷¿¡¼­!

4~~~ÁøÈ£ / Jinho

[Live] »ç¶û ±× ¸÷¾µ º´..

5¿ù¿¡ ºÒ·¶´ø »ç¶û ±× ¸÷¾µº´ÀÌ¿¡¿ä.
¼¼¿ùÈ£ Ãß¸ð ±â³äÀ¸·Î jtbc¿¡¼­ ¸¶·ÃÇÑ ³ª´®À½¾ÇÈ¸¿¡ Âü¿©Çß¾ú¾î¿ä.

 Àú¶§ ³ë¶õ ¸®º»À» Ã¬°Ü°¬¾î¾ß Çß´Âµ¥ ¹ÌÃ³ Ã¬°Ü°¡Áö¸¦ ¸øÇß³×¿ä.
¾ÆÁ÷µµ ±× ¾Æ½¬¿òÀÌ ÁøÇÏ°Ô ³²¾ÆÀÖ´Â ¹«´ë³×¿ä. ³ë¶õ ¸®º»..

¸¶Áö¸· °¡¼ºÀÌ Á¶±Ý Èçµé·ÈÁö¸¸, ¹æ¼Û¿¡¼­ ¶óÀÌºê·Î ¿ÏÃ¢À» Çß´Ù´Â°Í¿¡ ¸¸Á·ÇÑ »ç¶û ±× ¸÷¾µº´ ÀÔ´Ï´Ù.

´Ùµé Áñ°¨ÀÌ¿ä ^^

5~~~Daniel Kim

 ±× °øµ¿Ã¼ÀÇ 
 ¼±ÀåÀÌ°í 
 ¼±¿øÀÌ´Ù...

»çµµ¹Ù¿ïÃ³·³. 
¸ðµÎ¸¦ »ì¸±¼ö ÀÖ´Â...

±âµµ·Î ±ú¾îÀÖ°í 
 ¿¹¼ö´ÔÀÇ ÀÌ¸§À¸·Î 
 ¿ÜÄ¡¸é....

¸ðµÎ¸¦ »ì¸±¼ö ÀÖ´Â 
 ¼±ÀåÀÌ°í ¼±¿øÀÌ´Ù...

Ä§¸ôÇÏ´Â 
¼¼¿ùÈ£ ¾È¿¡ 
 ±¸¿øÀÌ ÀÓÇÏ°Ô 
 ÇÒ¼ö ÀÖ´Ù...
 .
 .
À¯¶ó±¼·Î ±¤Ç°/ ¸»¾¸

¿ì¸®´Â

¹Ýµå½Ã Ä§¸ôÇÒ...

³ª¶ó´Â
 °¡Á¤ÀÌ¶ó´Â 
 °øµ¿Ã¼¶ó´Â 
 Á÷ÀåÀÌ¶ó´Â
 ±³È¸¶ó´Â 
 ³ª¶ó¶ó´Â 
 Áö±¸¶ó´Â
 ¿ìÁÖ¶ó´Â
 ÀÌ ¼¼»óÀÌ¶ó´Â 

¼¼¿ùÈ£ÀÇ 
 ¼±ÀåÀÔ´Ï´Ù.

°¡½¿¿¡ 
 ¿¹¼ö±×¸®½ºµµ¸¦ ¸ð½Å
 ¸ðµÎ¸¦ »ì¸±¼ö ÀÖ´Â 
 ¼±ÀåÀÔ´Ï´Ù...

¿ÜÃÄ¾ßÇÕ´Ï´Ù. 
¿ÀÁ÷"¿¹¼ö±×¸®½ºµµ"
±×ÀÌ¸§ÀÇ ´É·ÂÀ».
 .
 .
³ª´Â ¹ÛÀ¸·Î ³ª¿Ô¾îµµ 
 ³ª´Â »ì¾Ò¾îµµ. 

¹Ýµå½Ã Ä§¸ôÇÏ´Â.

´©±º°¡ÀÇ °¡½¿À¸·Î 
 ¾î¶°ÇÑ °øµ¿Ã¼·Î
 ¾î¶°ÇÑ Áö¿ªÀ¸·Î
 ¾î¶°ÇÑ ³ª¶ó·Î....

³»°¡ ±×µéÀ» 
 »ì¸®°í ³ª´Â 
 ±× ¹è¿Í ÇÔ²² Ä§¸ôÇÏ´õ¶óµµ
 µé¾î°¡¾ßÇÕ´Ï´Ù....

±×µéÀ» »ì¸®°í Á×¾îµµ 
 ³ª´Â »ì¼ö ÀÖ´Â 

ºÎÈ°ÀÇ ¿¹¼ö´ÔÀÌ
 ÇÔ²²ÇÏ½Ã±â ¶§¹®ÀÔ´Ï´Ù...
 .
 .
¹Ýµå½Ã 
 Àú¹°¾î°¥ ÀÌ ÇÏ·ç 
 ÀÎ»ýÀÇ ¼¼¿ù

¿¹¼ö±×¸®½ºµµ¸¸À» 
 ÀÇÁöÇÏ¿©. 
±¸¿øÀÌ ÀÓÇÏ±æ 
 ¼Ò¸ÁÇÕ´Ï´Ù~

³ª¸¸ »ì»Ó¾Æ´Ï¶ó. 
³»°¡ »ì°ÔµÈ ¹æ¹ýÀ» 
 ¼±Æ÷ÇÏ±æ ¼Ò¸ÁÇÕ´Ï´Ù~
±×·¸°Ô ÀüµµÇÏ°í 
 ±×·¸°Ô ¼±±³ÇÏ±æ 
 ´ÙÁýÇÕ´Ï´Ù~
 .
 .
»ç°øÀÌ ¸¹À¸¸é 
 ¹è°¡ »êÀ¸·Î °£´Ù Çß³ª¿ä..
Ä§¸ôÇÒ¼ö ¹Û¿¡ 
 ¾ø°ÚÁö¿ä. 

±¤Ç³ÀÌ ÀÌ´Â 
 ¹Ù´Ù¸¦ °Ç³Ê´Â 
 ÀÌ ¼¼»óµµ 
 ¸¶Âù°¡Áö°ÚÁö¿ä...

³»¾È¿¡ ¿¹¼ö±×¸®½ºµµ¸¦ 
 ¸ð½Ã°í 

³»°¡ ¼ÓÇÑ ¸ðµç 
 °øµ¿Ã¼°¡ 

³» ¾È¿¡ ¿¹¼ö´ÔÀ¸·Î ÀÎÇØ
 À¯ÀÏÇÑ ¼±ÀåµÇ½Å
 ¿¹¼ö´ÔÀ¸·Î ÀÎÇØ...

¸ðµÎ°¡ »ì±â¸¦ 
 ¼Ò¸ÁÇÕ´Ï´Ù..
 .
 .
ÀÌ ³ª¶ó. 
¿Â¶¥¿¡ ¿¹¼ö´ÔÀ» 
 ÁÖ·Î ¸ð½Å ¸ðµç ¿µÈ¥ÀÌ...
°¢ÀÚ°¡ ¼ÓÇÑ °øµ¿Ã¼ÀÇ 
 »ý¸íÀ» »ì¸±¼ö ÀÖ´Â 
 ¼±ÀåÀÌ´Ï...

¿¹¼ö´ÔÀ» ¿ÜÄ¡´Â 
 ±×·¡¼­ ±×µéÀÇ ±Í¿¡ 
 ¿¹¼ö´ÔÀ» µé·ÁÁà...

¿¹¼ö´ÔÀ» ºÎ¸¦ ¼ö ÀÖµµ·Ï
 ±×·¡¼­ ±¸¿øÀ» 
 ¾òÀ» ¼ö ÀÖµµ·Ï....
ÇÏ°ÔÇÏ¼Ò¼­...
 .
 .
Àû¾îµµ 
 ³»°Ô Çã¶ôµÈ 
 ¸ðµç À¯ÇüÀÌµç 
 ¹«ÇüÀÇ °øµ¿Ã¼µç...

¿¹¼ö±×¸®½ºµµ¸¦ ¿ÜÃÄ 
 ±¸¿øÀÌ ÀÓÇÏ°Ô 
 ÇÏ¼Ò¼­...

"¿©·¯ ³¯ µ¿¾È 
 ÇØµµ º°µµ º¸ÀÌÁö ¾Æ´ÏÇÏ°í 
 Å« Ç³¶ûÀÌ ±×´ë·Î ÀÖÀ¸¸Å 
 ±¸¿øÀÇ ¿©¸Á¸¶Àú ¾ø¾îÁ³´õ¶ó

¿©·¯ »ç¶÷ÀÌ 
 ¿À·¡ ¸ÔÁö ¸øÇÏ¿´À¸¸Å 
 ¹Ù¿ïÀÌ °¡¿îµ¥ ¼­¼­ ¸»ÇÏµÇ 
 ¿©·¯ºÐÀÌ¿© 
 ³» ¸»À» µè°í 
 ±×·¹µ¥¿¡¼­ ¶°³ªÁö ¾Æ´ÏÇÏ¿© 
 ÀÌ Å¸°Ý°ú ¼Õ»óÀ» 
 ¸éÇÏ¿´´õ¶ó¸é 
 ÁÁÀ» »·ÇÏ¿´´À´Ï¶ó

³»°¡ ³ÊÈñ¸¦ ±ÇÇÏ³ë´Ï 
 ÀÌÁ¦´Â ¾È½ÉÇÏ¶ó 
 ³ÊÈñ Áß ¾Æ¹«µµ »ý¸í¿¡´Â 
 ¾Æ¹«·± ¼Õ»óÀÌ ¾ø°Ú°í 
 ¿ÀÁ÷ ¹è»ÓÀÌ¸®¶ó

³»°¡ ¼ÓÇÑ ¹Ù 
 °ð ³»°¡ ¼¶±â´Â ÇÏ³ª´ÔÀÇ »çÀÚ°¡ 
 ¾îÁ¦ ¹ã¿¡ ³» °ç¿¡ ¼­¼­ ¸»ÇÏµÇ

¹Ù¿ï¾Æ µÎ·Á¿öÇÏÁö ¸»¶ó 
 ³×°¡ °¡ÀÌ»ç ¾Õ¿¡ ¼­¾ß ÇÏ°Ú°í 
 ¶Ç ÇÏ³ª´Ô²²¼­ ³Ê¿Í ÇÔ²² Ç×ÇØÇÏ´Â ÀÚ¸¦ 
 ´Ù ³×°Ô ÁÖ¼Ì´Ù ÇÏ¿´À¸´Ï

±×·¯¹Ç·Î ¿©·¯ºÐÀÌ¿© 
 ¾È½ÉÇÏ¶ó 
 ³ª´Â ³»°Ô ¸»¾¸ÇÏ½Å 
 ±×´ë·Î µÇ¸®¶ó°í 
 ÇÏ³ª´ÔÀ» ¹Ï³ë¶ó

±×·±Áï ¿ì¸®°¡ ¹Ýµå½Ã 
 ÇÑ ¼¶¿¡ °É¸®¸®¶ó ÇÏ´õ¶ó"
»çµµÇàÀü27:20~26??

¼±Àå°ú 
 ¼±¾ðÀÌ ÀÖ¾úÁö¸¸. 
½ÇÁúÀûÀÎ ±× ¹èÀÇ ¼±ÀåÀº 
 ¹Ù¿ïÀÌ¾ú½À´Ï´Ù. 

¹Ù¿ïÀº ÁË¼öÀÇ 
 ½ÅºÐÀÌ¾úÁö¸¸. 
´ã´ëÈ÷ ¿ÜÃÆ½À´Ï´Ù. 

±×¸®½ºµµÀÎÀÔ´Ï´Ù
 ÁËÀÎÀÌ¶ó´Â ÀÌ¾ß±âÀÔ´Ï´Ù.
½º½º·Î ÁËÀÎÀÓÀ» 
 °í¹éÇÑ »ç¶÷µéÀÔ´Ï´Ù. 

ÁËÀÎÀÌÁö¸¸. 
¿ÜÃÄ¾ßÇÕ´Ï´Ù. 
´ã´ëÈ÷ ¿ÜÃÄ¾ßÇÕ´Ï´Ù. 

ÇÏ³ª´Ô²²¼­ 
 ±¸¿øÀÇ ¹æ¹ýÀ» 
 Çã¶ôÇÏ¼ÌÀ½À» 

±× ¹æ¹ýÀ» µû¸£´Â ÀÚ´Â 
 ¿ÜÄ¡´Â ¿ì¸®ÀÇ ¼±Æ÷¸¦ 
 µû¸£´Â ÀÚ´Â ±¸¿øÀ» 
 ¾òÀ½À» ¿ÜÃÄ¾ßÇÕ´Ï´Ù. 

±¤Ç³ÀÌ ¸ô¾ÆÄ¡´Â ¹Ù´Ù°°Àº
 ¿ì¸®ÀÇ »î¿¡...

¾îÂîÇÒ¹Ù ¸ð¸£´Â 
 ±×µé¿¡°Ô. 

¼±ÀåÀÌ³ª ¼±ÀåÀÌ ¾Æ´Ï°í
 ¼±¿øÀÌ³ª ¼±¿øÀÌ ¾Æ´Ñ 
 ±×µé¿¡°Ô....

ÁË¼öÀÇ ½ÅºÐÀÌÁö¸¸
 ÇÏ³ª´ÔÀ» ÈûÀÔ¾î 
 ¿ÜÃÄ¾ßÇÕ´Ï´Ù. 

¹Ýµå½Ã!!
ÇÑ¼¶¿¡ °É¸®¸®¶ó. 
¸ðµÎ ±¸¿øÀ» ¾òÀ¸¸®¶ó...

±× ÇÑ¼¶Àº ¹Ù·Î 

¿ÀÁ÷ ÇÑ¼¶
 ¿¹¼ö±×¸®½ºµµÀÔ´Ï´Ù....

¿ÀÁ÷ ÇÑ±æ
 ¿¹¼ö±×¸®½ºµµÀÔ´Ï´Ù.....
 .
 .
¼¼»óÀÇ ±Ç¼¼ÀÚµé°ú 
 Á¤Ä¡°¡µéÀÌ 
 ÀÌ ¼¼»óÀÇ ¼±ÀåÀÌ ¾Æ´Ï¶ó. 

¼¼»óÀÇ ÁÖ°üÀÚÀÎ 
 ÇÏ³ª´ÔÀÇ ¶æÀ» ¾Æ´Â ¿ì¸®°¡

¹è°¡ ¾îµð·Î °¥Áö. 
±× ³¡À» ¾Æ´Â ¿ì¸®°¡...
»ì¼ö ÀÖ´Â ¹æ¹ýÀ» ¾Æ´Â ¿ì¸®°¡...

¼±ÀåÀÌ°í. 
¼±¿øÀÔ´Ï´Ù. 
 .
 .
Àß¸øµÈ º¹À½À» ÀüÇÏ´Â 
 ¹æ¼ÛÇÏ¶ó°í ¸íÇÑ. 
±× ¼±ÀåÀº »çÇüÀ» 
 ¼±°í ¹Þ¾Ò½À´Ï´Ù. 

¹è°¡ ¾î¶»°Ô µÉÁö ¾Ë°íµµ 
 Ä§¹¬ÇÏ°í µµ¸ÁÄ£ ÀÚµéÀº....
¹«±âÂ¡¿ªÀ» ¼±°í ¹Þ¾Ò½À´Ï´Ù..

¹ÌÈ¤ÇÏ´Â ÀÚµé!
±×¸®°í º¹À½¾Õ¿¡ 
 Ä§¹¬ÇÏ´Â ÀÚµéÀ» À§ÇÑ. 
ÇÏ³ª´ÔÀÇ ¾ÆÇÂ ´«¹°ÀÌ ¹Ù·Î....
¼¼¿ùÈ£ ÀÔ´Ï´Ù. 

ÀÚ½ÅÀÇ »ç¶ûÇÏ´Â ¾ÆµéÀ» 
 Á×ÀÌ½Ã¸é¼­ ±îÁö 
 »ì¸®°íÀÚ Çß´ø 
 ÇÏ³ª´ÔÀÇ ¸¶À½ÀÔ´Ï´Ù.

°¡½¿¿¡ »õ°ÜÁú 
 ÀØÇôÁöÁö ¾ÊÀ» ±× Èñ»ýÀ» ÅëÇØ...
ÇÏ³ª´ÔÀÇ ¶æÀ» ¾Ë±æ 
 ¿øÇÏ½Ã´Â °ÍÀÔ´Ï´Ù...

¿¹¼ö±×¸®½ºµµ¸¦ ¿ÜÄ¡¶ó´Â
 ÇÏ³ª´ÔÀÇ ¶æÀÔ´Ï´Ù.

6~~~±è¿íÁÖ

°³Çå·Ð °ú¿¬ ÇÊ¿äÇÑ°¡? : 

°³ÇåÀ» °¡Àå °­·ÂÇÏ°Ô ÁÖÀåÇÑ Á¤Ä¡ÀÎÀº ³ë¹«Çö Àü ´ëÅë·É°ú ÀÌÀç¿À ÀÇ¿øÀÌ´Ù. ³ë¹«Çö ´ëÅë·ÉÀº ´ëÅë·É ¸øÇØ¸Ô°Ú´Ù°í ¼ö ½Ê¹øÀÌ³ª ¸»ÇØ ¾ð·ÐÀÇ È£µÈ ºñÆÇÀ» ¹Þ¾Ò°í ÀÌÀç¿ÀÀÇ¿øÀº ¹«´Ì¸¸ ¿©´çÀÌÁö ¹Ú±ÙÇýÁ¤ºÎ¿¡ »ç»ç°£°Ç ¹ÝÁ¤ºÎ¼±µ¿À» ÇØ¿Ô°í ³ë¼±ÀÌ ¾ß´ç°ú °°´Ù´Â ºñÆÇÀ» ¹Þ¾Æ¿Ô´Ù.

±×µéÀº ±¹Á¤ÀÇ ³­¸Æ»óÀ» Çå¹ý¿¡ Ã¥ÀÓÀ» Àü°¡Çß´Ù. ³ë¹«Çö ´ëÅë·ÉÀº ÀÚ±âÀÇ ÁÂÆíÇâ ÀÌ³ä Çå¹ýÀ» ¹Ù·¨°í ÀÌÀç¿ÀÀÇ¿øÀº ÀÚ±âÀÇ ÁÂÆíÇâ ÀÌ³ä°ú ±Ç·ÂºÐ»ê Çå¹ýÀ» ¹Ù·¨´Ù. ¾î´À °ÍÀÌ³ª À§ÇèÇÑ °³ÇåÀÌ±â ¶§¹®¿¡ ±¹¹ÎÀÌ ¹Ý´ëÇÑ °ÍÀÌ´Ù.

¾ß´çÀÌ ¹Ý´ëÇÏ¸é ¾Æ¹«°Íµµ ÇÒ ¼ö ¾ø´Â ½Ä¹°±¹È¸¹ýÀ» ¸¸µç ±¹È¸, ±èÀÏ¼º ÁÖÃ¼»ç»óÀ» µû¸£¸é¼­ ºÏÇÑÀÌ ÀüÀïÀ» ÀÏÀ¸Å°¸é ±â°£½Ã¼³ ÆøÆÄÇØ ´ëÇÑ¹Î±¹À» Àüº¹ÇÏ·Á´Â ÀÌ¼®±â Á¦¸íµµ ¸ø ½ÃÅ°´Â ±¹È¸, Á¤ºÎÁ¶Á÷¹ýÅë°ú¸¦ ´ÊÃß¾î ¹Ú±ÙÇýÁ¤ºÎ Ãâ¹üµµ ´ÊÃß°Ô ÇÑ ±¹È¸, À¯Á·¿¡°Ô ²ø·Á ´Ù³à ¼¼¿ùÈ£ Æ¯º°¹ýÀ» ÀÎÁú·Î ´Ù¼¸ ´Þ µ¿¾È ´Ü ÇÑ °ÇÀÇ ¹ý·ü¾Èµµ Åë°ú½ÃÅ°Áö ¸øÇÑ ±¹È¸, Â÷¶ó¸® ÇØ»êÇÏ¶ó´Â ºñÆÇÀ» ¹Þ´Â ±¹È¸, ±×·± ºÒ½ÅÀ» ¹Þ´Â ±¹È¸°¡ ÃßÁøÇÏ´Â °³ÇåÀÌ ±¹¹Î¿¡°Ô ¹«½¼ µµ¿òÀÌ µÇ°Ú´Â°¡? ±¹Á¤½ÇÆÐ ¸ðµç Ã¥ÀÓÀÌ ±¹È¸¿¡ ÀÖÀ½¿¡µµ ´ëÅë·ÉÁ¦¿Í Çå¹ý¿¡ Àü°¡ÇÏ·Á´Â Á¤Ä¡°øÀÛÀÌ ¾Æ´Ò±î?

4.3 ¹ÎÁÖÈ­¿îµ¿, 5.18 ¹ÎÁÖÈ­¿îµ¿, ÃÐºÒÁ¤½Å °è½Â, Áß´ë¼±°Å±¸Á¦ µî °³ÇåÀÇ ÃÖ´ëÀÇ ¼öÇýÀÚ´Â ÅëÇÕÁøº¸´ç°ú Á¾ºÏ¼¼·Â°ú ¾ß±Ç¿¬´ë°¡ µÉ °ÍÀÌ »·ÇÏ°í ÀÌ³ä°ú Ã¶ÇÐÀÌ ºó°ïÇÑ ¿©´çÀº ¾ß´ç°ú Á¾ºÏ¼¼·ÂÀÇ ÇÔÁ¤¿¡ ºüÁú À§ÇèÀÌ Å©´Ù. °³ÇåÀº ½É°¢ÇÑ ±¹·ÐºÐ¿­À» ÀÏÀ¸ÄÑ ³²³²°¥µîÀÇ È¥¶õ¿¡ ºüÁ® ÃÖ¾ÇÀÇ À§±â¸¦ ÀÚÃÊÇÒ °ÍÀÌ »·ÇÏ´Ù. °³Çåº¿¹°Àº ÁÂÆíÇâ Á¾ºÏ¼¼·Â°ú ¾ß´ç°ú ¿©´ç³»ÀÇ ÁÂÆÄ¼¼·Â¿¡°Ô ³¯°³¸¦ ´Þ¾ÆÁÖ¾î ÃÖ¾ÇÀÇ À§±â¸¦ ÀÚÃÊÇÏ°Ô µÈ´Ù´Â °ÍÀ» ¸í½ÉÇØ ´ëÃ³ÇÏ¿©¾ß ÇÒ ¶§ÀÌ´Ù. ½É°¢ÇÑ 
 Çö½Ç ÇÔ²² ´ëÃ³ÇØ¾ßÁö¿ä 
 »õ¸¶À½Æ÷·³ »óÀÓ°í¹®
 »ç´Ü¹ýÀÎ »õ¸¶À½½ÇÃµÁß¾ÓÈ¸Àå
 ±è¿íÁÖ ¿Ã¸² ¾Ö±¹!!

7~~~Seung Yeal Lee
Áøµµ ¼¼¿ùÈ£ ¼ö»ö ¸¶Ä¡°í ±¤ÁÖºñÇàÀå¿¡¼­ ÀÌ·úÇÏ¿© °è±âºñÇàÀ¸·Î º¹±ÍºñÇà
8~~~Á¤Áøºó
2µî µæÇ¥³à °¡Â¥´ëÅë·É ¹Ú±ÙÇý¸¦ ¹ýÀ¸·Î È®½ÇÇÏ°Ô ³¡³¾ ¼ö ÀÖ´Â ¹æ¹ý ##


 (´ë¹ý¿øÀå ¾ç½ÂÅÂÀÇ ¸è»ìÀ» Àâ°í 18´ë´ë¼± ¼±°Å¹«È¿ ¼Ò¼ÛÀ» ¼ÓÇàÇÏ¶ó°í °­Á¦ÇØ¾ßÇÑ´Ù)

 
»ç¹ýºÎ ÃÖÈÄÀÇ º¸·ç ´ë¹ý¿ø ´ë¹ý°ü 13¸íÀÌ ´ëÇÑ¹Î±¹ÀÇ ¹ýÄ¡¸¦ ¸Á°¡¶ß¸° ´ëÇ¥ÀûÀÎ Áþ°Å¸®°¡ 


¹Ù·Î 2013.1.4ÀÏ ´ë¹ý¿ø¿¡ Á¦¼ÒÇÑ 18´ë ´ë¼± ¼±°Å¹«È¿ÀÇ ¼Ò(2013¼ö18)ÀÇ ÀçÆÇÀ» ¹«±âÇÑ Áö¿¬ÇÏ°í ÀÖ´Â °Í ÀÔ´Ï´Ù. 


ÇöÀçµµ ¹ýÀûÀ¸·Î À¯È¿ÇÕ´Ï´Ù. 


 ´ë¹ý¿øÀå ¾ç½ÂÅÂÀÌÇÏ 13¸íÀÇ ´ë¹ý°üµéÀÌ ¼±°Å¹ý225Á¶Ç×À» ÁöÅ°°í ÀÖÁö ¾Ê¾Ò±â ¶§¹®¿¡ '¼¼¿ùÈ£ Âü»ç'¸¦ °¡Â¥Á¤ºÎ¿¡¼­ ÀÏÀ¸Å² °Ì´Ï´Ù. 


Çå¹ýÁ¦1Á¶2Ç×, ¸ðµç ±Ç·ÂÀº ±¹¹ÎÀ¸·ÎºÎÅÍ ³ª¿Â´Ù. 

(¼±°üÀ§ Àü»ê¼¾ÅÍ¿¡¼­ »ç±âµ¥ÀÌÅÍ·Î ´ëÅë·ÉÀ» ¸¸µé¾ú´Ù.)


Çå¹ý67Á¶ : ´ëÅë·ÉÀº ±¹¹ÎÀÌ º¸Åë,Æòµî,ºñ¹Ð,Á÷Á¢ »Ì´Â´Ù, 


 ("ÀÌ¸í¹Ú",¹Ú±ÙÇý,±è¹«¼º,¿ø¼¼ÈÆ,¹®»óºÎ,ÀÌÁ¾¿ì,¹ÚÇõÁø,À¯ÈÆ¿ÁÀÌ »Ì¾Ò´Ù.)


Çå¹ý114Á¶ : ¼±°üÀ§¿øµéÀº Á¤Ä¡¿¡ °ü¿©ÇÏÁö ¸øÇÑ´Ù.µî 
(Çå¹ý À§¹ýÇÑ ¼±°üÀ§ ÀÌÁ¾¿ì Áß¾ÓÀ§¿ø,¹®»óºÎ »ç¹«ÃÑÀå,¹ÚÇõÁø Àü»ê¼¾ÅÍÀå,À¯ÈÆ¿ÁµéÀÌ »õ´©¸®´ç ´ëÅë·É ºÎÁ¤ ¼±°Å¶ó´Â Á¤Ä¡ÇàÀ§¿¡ °³ÀÔÇÏ¿´´Ù.) 
»ó±â °Å¸íÇÑ ÀÌ¸í¹Ú,¹Ú±ÙÇý,±è¹«¼º,¿ø¼¼ÈÆ,ÀÌÁ¾¿ì,¹®»óºÎ,¹ÚÇõÁø,À¯ÈÆ¿ÁµéÀº
Çü¹ý87Á¶ ³»¶õ¹ü, Çü¹ý91Á¶ ±¹Çå¹®¶õ¹üµéÀÔ´Ï´Ù. 
´ë¹ý°ü 13¸íÀº ¼±°Å¹ý225Á¶ À§¹ýÇÑ ¹ü¹ýÀÚµé·Î ÅºÇÙÈÄ Çü»ç¹üÀ¸·Î ±¸¼ÓµÇ¾î¾ß ÇÕ´Ï´Ù. 
Àü Áß¾Ó¼±°üÀ§¿øÀå ±è´ÉÈ¯Àº 18´ë´ë¼± Ã¥ÀÓÀÚ·Î ´ë¹ý¿ø¿¡ Á¦¼ÒÇÑ 18´ë´ë¼± ¼±°Å¹«È¿ÀÇ ¼Ò (2013¼ö18)ÀÇ Ã¥ÀÓÀÚÀÌ¸ç, 
Çö Áß¾Ó¼±°üÀ§¿øÀå ÀÌÀÎº¹Àº 18´ë ´ëÅë·É ºÎÁ¤¼±°Å »çÈÄÁ¶ÀÛ Ã¥ÀÓÀÚÀÔ´Ï´Ù. 


 # ¿ì¼± 18´ë ´ë¼± ¼±°Å¹«È¿ÀÇ ¼Ò (2013¼ö18)¸¦ ´ë¹ý¿ø¿¡¼­ ÀçÆÇ ¼ÓÇàÇÏ°Ô ÇÏ´Â °ÍÀÌ °¡Àå ½Ã±ÞÇÑ ÀÌ¸í¹Ú±ÙÇý¸¦ ¹ýÁ¤¿¡ ¼¼¿ï ¼ö ÀÖ´Â °¡Àå È¿°úÀûÀÎ ¹ýÀû Á¶Ä¡ÀÔ´Ï´Ù. # 

9~~~¹Ú¼ºÁØ
¾ÆÁ÷³¡³ªÁö¾ÊÀº±â´Ù¸²
 ¾ÈÀüÇÑ´ëÇÑ¹Î±¹

10~~~¹ÎÁßÀÇ¼Ò¸®
¼¼¿ùÈ£ »ç°íÀÇ Áø»óÁ¶»ç¸¦ µ¶¸³ÀûÀ¸·Î º¸ÀåÇÏ±â À§ÇØ...
 ´ëÅë·ÉÀÌ ÀÓ¸íÇÏ´Â À§¿øÀå vs ¼¼¿ùÈ£ À¯°¡Á·ÀÌ ÃßÃµÇÏ´Â À§¿øÀå
 ÀÌ µÑ Áß ´©°¡ µÇ¾î¾ß ÇÒ±î¿ä?

11~~~¼¼¿ùÈ£ 304 ÀØÁö¾ÊÀ»°Ô
Ã¢ÇöÀÌ¸¦ ÀÒÀº ¾Æ¹öÁö¸¦ 
 ¹«¸­²Ý°ÔÇÏ´Â. ¸Å¸ôÂ÷°Ô.
±×·± µ¿½Ã´ë¿¡. ¿ì¸®°¡ ÀÖ½À´Ï´Ù.

12~~~¿©ÀÚµéÀÌ ÁÁ¾ÆÇÒ ³²ÀÚ
¼¼¿ùÈ£ 295¹øÂ° Èñ»ýÀÚ È®ÀÎ, 
»ýÀÏ³¯ µ¹¾Æ¿Â È²ÁöÇö ¾ç¡¦µ¹¾Æ¿Í Áà¼­ °í¸¶¿ö¡¯

13~~~°íÀºÈñ
¼¼¿ùÈ£ »ç°í ´çÀÏÀÎ Áö³­ 4¿ù 16ÀÏ, ÇØ°æ°ú °æÂû, Áøµµ »óÈ²½Ç µî¿¡ °Ý·Áºñ ¸í¸ñÀ¸·Î ¼ö¹é¸¸¿øÀÌ Áö±ÞµÆ°í,
°æÂûÃ» Á¤º¸º¸¾È°úÀå°ú Á¤º¸±¹Àå¿¡°Ôµµ µ·ÀÌ Áö±ÞµÆ±º¿ä. ±×·±µ¥µµ ÃÊ±â ´ëÀÀÀÌ ±× ¸ð¾ç ÀÌ¿´½À´Ï±î?

14~~~¼¼¿ùÈ£ Âü»ç ±¹¹Î´ëÃ¥È¸ÀÇ
10/13 <¿ì¸®ÀÇ ÇÏ·ç> ±¤È­¹®, ±¹È¸ ¾Õ, Ã»¿îµ¿ ³ó¼ºÀå ÇÏ·ç ¼Ò½Ä ¡æ ¿·À¸·Î ¹Ð¾îº¸±â #¼¼¿ùÈ£ 
* ¿À´Ã ÀÏÁ¤ Áß ¿ÀÈÄ 3½Ã Ãæ³²´ëÇÐ±³ °£´ãÈ¸´Â 10/22(¼ö)·Î º¯°æµÇ¾ú½À´Ï´Ù

15~~~À±ÅÂ

¼¼¿ùÈ£ Âü»ç¶§ Èñ»ýµÈ ´Ü¿ø°í 2ÇÐ³â 3¹Ý °í ±è½Ã¿¬ Ä£±¸°¡ ¸¸µç ³ë·¡...<¾ß, ÀÌ µÅÁö¾ß>

¿ï ¾Æµé, 7»ì ¿ø¿µÀÌ°¡ ºÒ·¯¿ä. ¤Ð

ÀØÇôÁöÁö ¾ÊÀ½À¸·Î Ä£±¸µéÀÇ ÇÑÀ» Ç®°íÀÚÇÕ´Ï´Ù.

 À¯Æ©ºê·Î º¸½Ã·Á¸é ¾Æ·¡·Î...

16~~~~¼¼¿ùÈ£ 304 ÀØÁö¾ÊÀ»°Ô
¿ÀÀü9½Ã
DNA°Ë»ç°¡ È²ÁöÇö¾çÀÓÀÌ È®Á¤µÇ°í ÁöÇöÀÌ ºÎ¸ð´ÔÀº Ã¼À°°üÀ» ¶°³ª½Ç ÁØºñ¸¦ ÇÏ¼Ì½À´Ï´Ù...

17~~~¼¼¿ùÈ£ Âü»ç ±¹¹Î´ëÃ¥È¸ÀÇ´ÔÀÌ 
Â¥ÀÜ! ÇÔ²² ¿Ï¼ºÇÑ °É°³¸¦ °¡À»ºµ¿¡ ¸»¸®´Â Áß ¾ÆÀÌµéÀÌ Æ¯È÷ ¿­½ÉÈ÷ »öÄ¥ÇØÁÖ¾ú¾î¿ä ±×¸²¿¡ ¿ì¸®ÀÇ ¹Ì·¡¸¦ ´ã¾Ò½À´Ï´Ù smile ÀÌ¸ðÆ¼ÄÜ:) #¼¼¿ùÈ£

18~~~Á¤Ã¶½Â
Àú³á 7½ÃºÎÅÍ 9½Ã±îÁö °­³²¿ª 11¹ø Ãâ±¸ ¾Õ¿¡¼­ ¼¼¿ùÈ£ Æ¯º°¹ý Á¦Á¤À» À§ÇÑ ¼­¸íÁö±â È°µ¿À» Çß½À´Ï´Ù.

°í¼º´É ¿¥ÇÁ°¡ ¸¶·ÃµÇ¾î ¸ðÃ³·³ ±æ°Å¸®¿¡¼­ ¸¶ÀÌÅ©¸¦ Àâ¾Æ ºÃ½À´Ï´Ù. ¼¼¿ùÈ£ Æ¯º°¹ýÀº Àý´ë·Î À¯¾ß¹«¾ß ³Ñ¾î°¥ ÀÏÀÌ ¾Æ´Õ´Ï´Ù.
¼¼¿ùÈ£ Æ¯º°¹ýÀÌ ¸¸µé¾îÁö´Â ±×³¯±îÁö ³¡±îÁö °©´Ï´Ù.. ^^

19~~~¼¼¿ùÈ£0416

³»ÀÏÀÌ¸é ¼¼¿ùÈ£ Âü»ç°¡ ÀÏ¾î³­Áö 6°³¿ù, ¹Ý³âÀÌ Áö³­ ³¯ÀÌ µË´Ï´Ù.

¾Æ¹«°Íµµ ÇÏÁö ¾Ê¾Æ ºÎ²ô·¯¿ö ±ÛÀ» ¿Ã¸®Áö ¸øÇß½À´Ï´Ù.
°úºÐÇÏ°Ôµµ Àú´Â ³Ê¹« Àß Áö³À´Ï´Ù. ¿À´Ã, ¿À·¡ÀüºÎÅÍ °èÈ¹Çß´ø ¹Ù¸¦ ÀÌ·ç±â À§ÇØ ÀÏº» ¿µ»ç°ü¿¡ ºñÀÚ¸¦ ½ÅÃ»ÇÏ·¯ ºÎ»êÀ» ´Ù³à¿Ô½À´Ï´Ù.
 ºÎ»ê¿ª ¾Õ¿¡¼­ ¼¼¿ùÈ£ ´Ü½Ä ³ó¼ºÀ» º¸°Ô µÉ ÁÙÀº »ý°¢µµ ¸øÇß±â¿¡ ¸¶À½ÀÌ ¹«°Å¿ü½À´Ï´Ù. 
¾ÆÁ÷±îÁö ¹ß°ßµÇÁö ¸øÇÑ 10¸íÀÇ ½ÇÁ¾ÀÚ.
Àº»ç´ÔÀÇ »ç¸ð´Ô²² Â÷¸¶ ÀÌÁ¦ ±×¸¸ ³»·Á³õ°í ¿ø·¡ÀÇ »îÀ¸·Î µ¹¾Æ°¡½Ã¶ó°í ¸»µµ ¸øÇÏ°í, Ã£¾ÆºËÁöµµ ¸øÇÏ´Âµ¥ ¿¬¶ô¸¸ µå¸®´Â °ÍÀÌ ÁË½º·¯¿ö ÇÏÁöµµ ¸øÇÕ´Ï´Ù.

<´ÙÀÌºùº§>ÀÌ¶ó´Â ´ÙÅ¥¸àÅÍ¸® ¿µÈ­°¡ 10¿ù 23ÀÏ¿¡ °³ºÀÇÕ´Ï´Ù.
¶Ç È¤ÀÚ´Â Á¾ºÏÁÂÆÄÀÇ ¼±µ¿ÀÌ¶ó°í ¸ÅµµÇÏ°ÚÁö¿ä.
 <Ãµ¾ÈÇÔ ÇÁ·ÎÁ§Æ®>¶ó´Â ¿µÈ­µµ °³ºÀÀ» ¸øÇÏ°Ô Çß´ø ÀûÀÌ ÀÖ½À´Ï´Ù. ¼®¿¬Ä¡ ¾ÊÀº Á¡À» ÆÄÇìÄ¡°í, Áú¹®À» ÇÏ´Â °ÍÀÌ Ã¼Á¦ Àüº¹ÀÇ ½ÃµµÀÔ´Ï±î.
¾ÆÀÌµé ¼ö¹é¸íÀÌ ¿Ö Á×°Ô µÇ¾ú´Â°¡¸¦ ±Ã±ÝÇØÇÏ´Â °ÍÀÌ ¾î¶»°Ô Á¤Ä¡ ³í¸®°¡ µÉ ¼ö ÀÖ°Ú½À´Ï±î. 

°É±×·ì ·¹ÀÌµð½º ÄÚµå°¡ ¾ÈÅ¸±î¿î »ç°í·Î ¸ñ¼ûÀ» ÀÒ¾úÀ» ¶§µµ ¸¹Àº ¾ð·Ðµé°ú SNS¿¡¼­ ¾Öµµ¸¦ Ç¥Çß½À´Ï´Ù. ÀÌ¸¥ ³ªÀÌ¿¡ ¹ÌÃ³ ³¯°³¸¦ ´Ù ¸ø ÆîÄ¡°í ¶°³­ ¾ÈÅ¸±î¿òÀÌ ÄÇ±â¿¡ ½½ÇÄÀÌ ÄÇ½À´Ï´Ù. 
±×º¸´Ù ´õ ¾î¸° ±³º¹µµ ¸ø ¹þÀº ¿µÈ¥µéÀÌ ÇÑ²¨¹ø¿¡ »ç¶óÁø °ÍÀ», Á¤È®È÷ ¿øÀÎÀ» ¾Ë°í ´Ù½Ã´Â ¹Ýº¹µÇÁö ¾Êµµ·Ï ÇÏÀÚ°í ÇÏ´Â °ÍÀÌ ¿Ö Àß¸øÀÏ±î¿ä.
6°³¿ù µ¿¾È ¿ôÁö ¸»°í ½½ÆÛÇÏ¶ó´Â °ÍÀÌ ¾Æ´Ï¾ú½À´Ï´Ù. 

½Å¾È ¾Õ¹Ù´Ù È«µµ¿¡¼­ ¹è°¡ ¶Ç »ç°í¸¦ ´çÇÏ´Â ÀÏÀÌ ÀÖ¾ú½À´Ï´Ù. Ãµ¸¸´ÙÇàÀÌµµ ÇÑ »ç¶÷ÀÇ ÀÎ¸íÇÇÇØ ¾øÀÌ ±¸Á¶µÇ¾ú¾î¼­ ÀÚ¿¬½º·´°Ô ³Ñ¾î°¬Áö¸¸, ±× °úÁ¤¿¡¼­ ¼¼¿ùÈ£ ¶§¿Í º¯ÇÔ¾ø´Â ¹®Á¦°¡ ¹ß»ýÇß½À´Ï´Ù.
»ç°í¸¦ ½Å°íÇßÀ¸³ª, '»ç°í ÁöÁ¡ÀÌ ¾îµðÀÎÁö¸¦ ¹¯°í', ²÷¾î¹ö·È´Ù°í ÇÕ´Ï´Ù. ¹Î°£ÀÎµéÀÌ ±¸Á¶¸¦ Çß¾ú½À´Ï´Ù.
ÀÌ ¼Ò½Ä¿¡ ºÐ°³Çß½À´Ï´Ù. ÇÏ³ªµµ ¹Ù²ï °ÍÀÌ ¾ø±¸³ª. 
±×·¯³ª ¾ð·Ðµµ, »ç¶÷µéµµ ¹ÝÀÀÀÌ ¾ø´Ù´Â °Í¿¡ ´õ Ãæ°ÝÀ» ¹Þ¾Ò½À´Ï´Ù. ¾ðÁ¦µçÁö »ç°í°¡ ¶Ç ÅÍÁú °¡´É¼ºÀÌ ÀÖ´Ù´Â °Í.

¼¼¿ùÈ£ ¶§¹®¿¡ ¸ðµç ±¹Á¤ÀÌ ¸ØÃç¼­´Â ¾ÈµÇ°ÚÁö¸¸, ²÷ÀÌÁö ¾Ê´Â Á¤Àï. Ä«Ä«¿ÀÅåÀÇ °Ë¿­. 
¼¼»óÀÌ °Å²Ù·Î µ¹¾Æ°¡´Â ´À³¦ÀÔ´Ï´Ù.

¾î¶»°Ô ÇÏ´Â °ÍÀÌ °¡Àå Çö¸íÇÑ Ã³½ÅÀÎÁö ´õ ¿¬±¸ÇÏ°í ÀÖ½À´Ï´Ù. Çàµ¿ÇÒ ¼ö ¾ø´õ¶óµµ ±â¾ï¸¸ ÇØÁÖ½Ê½Ã¿À.

20~~~¼¼¿ùÈ£ Âü»ç ±¹¹Î´ëÃ¥È¸ÀÇ´ÔÀÌ 
2014³â 4¿ù 16ÀÏ. ´ëÇÑ¹Î±¹ÀÇ ½Ã°è´Â ¾ÆÁ÷ 4¿ù 16ÀÏ¿¡ ¸ØÃç ÀÖ½À´Ï´Ù. °¢ Áö¿ª¿¡¼­ »ó¿µÇÏ´Â #¼¼¿ùÈ£ Âü»ç¿¡ °üÇÑ Ã¹ ´ÙÅ¥¸àÅÍ¸® <´ÙÀÌºùº§> »ó¿µ¾È³»ÀÔ´Ï´Ù. ¾ÆÁ÷ ¸øº¸½ÅºÐµé²²¼­´Â ½Ã°£³»¼Å¼­ ¸¹ÀÌ °ü¶÷ÇØÁÖ¼¼¿ä.

21~~~±è¿Á¼±
Àü¿øÁÖ ÇÒ¸Ó´Ï!
±×Åä·Ï ¾Æ³¢´Â ¾ÆµéÀÌ #¼¼¿ùÈ£ ¿¡ ¼öÀåµÆ¾îµµ Æ¯º°¹ý ¹Ý´ëÇÒ°Ì´Ï±î?
ÀÌ ÇÒ¸Ó´Ï ¾öÃ» ÁÁ¾Æ Çß¾ú´Â´ë °³³ä »ó½Ç ÇÒ¸Ó´Ï¿´±º¿ä! 

22~~~¼¼¿ùÈ£ Âü»ç ±¹¹Î´ëÃ¥È¸ÀÇ
¾È»ê ÇÕµ¿ºÐÇâ¼Ò ÆÄ¶õ °¡À»ÇÏ´Ã À§·Î, º½¿¡ ¶°³­ ¾ÆÀÌµéÀÇ ÀÌ¸§°ú °¡Á·µéÀÇ ¹Ù·¥À» »õ±â°í ±¹¹ÎÀÇ ¸¶À½À» ¶ç¿ü½À´Ï´Ù #¼¼¿ùÈ£

23~~~
24~~~
25~~~
26~~~
27~~~
28~~~
29~~~
30~~~
31~~~
32~~~
33~~~
34~~~
35~~~
36~~~
37~~~
38~~~
39~~~
40~~~
41~~~
42~~~
43~~~
44~~~
45~~~
46~~~
47~~~
48~~~
49~~~
50~~~
