# Supplementary material for: Machine Learning-Based Data Mining Method for Sentiment Analysis of the Sewol Ferry Disaster's Effect on Social Stress
Source: Front Psychiatry. 2020 Dec 23;11:505673. doi: 10.3389/fpsyt.2020.505673 (PMC7785789; doi:10.3389/fpsyt.2020.505673)
Supplement: Supplementary file 1 [file Data_Sheet_1.ZIP › facebook/text/8.November.txt]

1~~~±è³ë¿¤
¼¼¿ùÈ£ »ç°Ç ´Ü¿ø°í Èñ»ýÀÚ°¡ ÂïÀº ¸¶Áö¸· µ¿¿µ»ó º¹¿øº» °ø°³.
¸¶Áö¸·¿¡ ÇÑ ´ëÈ­°¡ ¸¾¾ÆÇÁ³×¿ä¤Ð¤Ð
"»ì°Çµ¥ ¹º °³¼Ò¸®¾ß? »ì¾Æ¼­ º¸ÀÚ"
 ÇÏ¾á³ªºñ
2~~~¼¼¿ùÈ£ 304 ÀØÁö¾ÊÀ»°Ô
2014.04.16. 4¹Ý ´ÜÃ¼Åå. »ç¶óÁöÁö ¾Ê´Â ¼ýÀÚ.
³¡±îÁö ¸ðµÎ¸¦ »ç¶ûÇÑ´Ù°í Çß´ø
 ¿õ±â¾ß. ¹«¼·°í Ãß¿üÀ»ÅÙµ¥.. 
³¡±îÁö ¹àÈú°Ô¿ä.

3~~~¼¼¿ùÈ£, ÀØÁö¸¶¼¼¿ä
¼¼¿ùÈ£ »ç°ÇÀ» ´Ù·é ¿µÈ­
'´ÙÀÌºùº§' ÀÌ °³ºÀÇß´Ù°í ÇÕ´Ï´Ù
¼¼¿ùÈ£ »ç°ÇÀ» ÀØÁö ¸»¾ÆÁÖ¼¼¿ä
 ¼¼¿ùÈ£ »ç°ÇÀº
 ³¡³ªÁö ¾ÊÀº »ç°ÇÀÔ´Ï´Ù
4~~~¼¼¿ùÈ£ Âü»ç ±¹¹Î´ëÃ¥È¸ÀÇ
[#¼¼¿ùÈ£ 200ÀÏ] Æ¯º°¹ý Á¦Á¤, ÀÌÁ¦ °Ü¿ì ÇÑ °ÉÀ½À» ¶¼¾ú½À´Ï´Ù. ´Ù½Ã ±ä ½Î¿òÀ» ÁØºñÇÏ¸ç Èñ»ýÀÚºÐµé²² ÀØÁö ¾Ê°Ú´Ù°í ³¡±îÁö ÇÔ²² ÇÏ°Ú´Ù°í ´ÙÁüÇÏ·¯ °©´Ï´Ù. °Å¸®¿¡¼­ ¸¸³ª´Â ½Ã¹Î ¿©·¯ºÐ²²µµ ÀÌÁ¦ ½ÃÀÛÀÌ¶ó´Â ¸» ÀüÇÏ·Á ÇÕ´Ï´Ù. ¼­¿ï±¤Àå ÇÕµ¿ºÐÇâ¼Ò±îÁö ÇàÁøÇÕ´Ï´Ù

5~~~¼¼¿ùÈ£ 304 ÀØÁö¾ÊÀ»°Ô´ÔÀÌ 
4¹Ý °­Çõ±ºÀº ÇÚµåÆùÀ» µÎ°í°¡¼­ Áý¿¡¼­ ¿ï¸° ´ÜÃ¼Ä«Åå¹æ. ÃÖ¼ºÈ£±ºÀÇ ¸¶Áö¸· ¸Þ½ÃÁö. ¾ö¸¶¾Æºü°¡ ¸ØÃâ¼ö ¾ø´Â ÀÌÀ¯.³¡±îÁö »ç¶óÁöÁö¾ÊÀº ¼ýÀÚ.21 .

6~~~°íÀºÈñ
±¤È­¹® ±¤Àå¿¡¼­ ¼¼¿ùÈ£ Áø»ó±Ô¸íÀ» ¿ÜÄ¡´Â »ï¼øÀÌ ¾Æºü ¸Íº¹ÇÐ´Ô. ¼¼¿ùÈ£ Âü»ç ÀÌÈÄ·Î Âü ¸¹ÀÌ ¾Ö½á¿À¼ÌÁÒ. ¸ö»ç¸®¸ç ÀÏ½ÅÀÇ ¿µ´Þ¸¸À» ²ÒÇÏ´Â ¿¬¾ÖÀÎµé¿¡°Ô °æÁ¾À» ¿ï¸®½Ã´Â ºÐÀÔ´Ï´Ù.

7~~~¼¼¿ùÈ£ Âü»ç ±¹¹Î´ëÃ¥È¸ÀÇ
11/23 <¿ì¸®ÀÇ ÇÏ·ç> ¡æ ¿·À¸·Î ¹Ð¾îº¸±â #¼¼¿ùÈ£

8~~~¼¼¿ùÈ£ 304 ÀØÁö¾ÊÀ»°Ô
2ÇÐ³â 1¹Ý ¿ì¼Ò¿µ.»ýÀÏÃàÇÏÇØ¿ä.
¾Æ¹öÁö²²¼­ º¸³»ÁÖ½Å »çÁøÀÔ´Ï´Ù.

9~~~ÃÖÁØ¿µ
¤» ÀÌÁ¨ ¿åµµ ¾È³ª¿Â´Ù

10~~~¼¼¿ùÈ£ Âü»ç ±¹¹Î´ëÃ¥È¸ÀÇ
76ÀÏ °£ÀÇ Ã»¿Í´ë ¾Õ ±â´Ù¸²À» ¸¶Ä¡¸ç ¿À´Ã ¿ÀÈÄ 2½Ã, ±âÀÚÈ¸°ß°ú ÇÔ²² Ã»¿îµ¿ ³ó¼ºÀåÀ» Á¤¸®ÇÕ´Ï´Ù. ±â²¨ÀÌ ÀÌ¿ôÀÌ µÇ¾îÁÖ½Å Ã»¿îÈ¿ÀÚµ¿ ÁÖ¹ÎºÐµé, ÀÌ°÷±îÁö Ã£¾Æ¿Í µû¶æÇÑ ¿¬´ëÀÇ ¸¶À½ ³ª´²ÁÖ½Å ¸ðµç ºÐµé²² °¨»çµå¸³´Ï´Ù #¼¼¿ùÈ£

11~~~¼¼¿ùÈ£ 304 ÀØÁö¾ÊÀ»°Ô
´Ü¿ø°í 2ÇÐ³â 8.9.10 ¹Ý Ãâ¼®ºÎ.
³ë¶õ»ö¸¸ »ýÁ¸.

12~~~¼¼¿ùÈ£ Âü»ç ±¹¹Î´ëÃ¥È¸ÀÇ
11/29 <¿ì¸®ÀÇ ÇÏ·ç> ¡æ ¿·À¸·Î ¹Ð¾îº¸±â #¼¼¿ùÈ£

13~~~¼¼¿ùÈ£ Âü»ç ±¹¹Î´ëÃ¥È¸ÀÇ
¸ÅÁÖ ±Ý¿äÀÏ Àú³á 7½Ã, ±¤È­¹® ±¤Àå¿¡¼­ #¼¼¿ùÈ£ ¿Í ÀÎ±ÇÀ» ÀÌ¾ß±âÇÕ´Ï´Ù
 ´ç½ÅÀÇ ±Ç¸®°¡ ³ªÀÇ ±Ç¸®, ±×·¡¼­ ¡®¿ì¸®¡¯ÀÇ ±Ç¸®ÀÔ´Ï´Ù
14~~~Á¶Á¤¿î
µ·¾ø¾î¼­ ¼¼¿ùÈ£ ÀÎ¾çÆ÷±âÇÑ´Ù´Âµ¥..
±Ùµ¥,
 1Ãµ¾ïÀÌ³ª ¸ðÀÎ ¼¼¿ùÈ£ ±â±ÝÀº ¾îµð°£°Å¾ß ±×·³?

15~~~°íÀºÈñ
Á¦ÁÖ´Â ¸ÅÁÖ Åä¿äÀÏ 7½Ã 30ºÐ¿¡ ½ÃÃ»¾Õ¿¡¼­ ¼¼¿ùÈ£ Áø»ó±Ô¸íÀ» ¿ä±¸ÇÏ´Â ÁýÈ¸°¡ ÀÖ½À´Ï´Ù. Àü±¹ÁýÈ¸ ¾ç»óÀÌ ±×·¯ÇÏµí ÀÎ¿ø¼ö°¡ ÁÙ°í ÀÖ½À´Ï´Ù. ¼¼¿ùÈ£ ÀÌÀü°ú ÀÌÈÄ¸¦ ¹Ù²Ù´Â ÈûÀº ±¹¹Î¿¡°Ô ÀÖ½À´Ï´Ù. ÇÔ²² ÇØ ÁÖ¼¼¿ä. #¼¼¿ùÈ£

16~~~¼¼¿ùÈ£ 304 ÀØÁö¾ÊÀ»°Ô
³ªÂü...
¾îÁ¦ ¼ö»öÁß´Ü ¹ßÇ¥Çß°í °¡Á·Àº ¾ÆÁ÷ Ã¤À°°ü¿¡ °è½Åµ¥ ÀÇ·áÁøÀÌ °¡Àå ¸ÕÀú Ã¶¼öÇÑ´Ù°í ³­¸®.

17~~~°æÇâ½Å¹®
ÇÑ±¹Àº ¼¼¿ùÈ£ ÀÌÀüÃ³·³ »ì ¼ö ¾øÀ¸¸ç, ÀÌ¡¤¹Ú Á¤±Ç ¿ªÁÖÇà¿¡ ºÒ·®±¹°¡·Î È¸±ÍÇß´Ù°í ¹é³«Ã» ¼­¿ï´ë ¸í¿¹±³¼ö°¡ Àå¹®ÀÇ ±ÛÀ» Àû¾ú½À´Ï´Ù. ¿ì¸®°¡ ³ª¾Æ°¥ ¹æÇâµµ Á¦¾ðÇÕ´Ï´Ù. http://goo.gl/4OwTMQ

18~~~¼¼¿ùÈ£ Âü»ç ±¹¹Î´ëÃ¥È¸ÀÇ
11/24 <¿ì¸®ÀÇ ÇÏ·ç> ¡æ ¿·À¸·Î ¹Ð¾îº¸±â #¼¼¿ùÈ£

19~~~¹Ú¿ø¼ø

Áö³­, 4¿ù 16ÀÏÀº 
 ÇÏ´ÃÀÌ ¹«³ÊÁö´Â ½½ÇÄÀÇ ³¯ÀÔ´Ï´Ù

'¹Ì¾ÈÇÏ°í, ¹Ì¾ÈÇÕ´Ï´Ù'
´Ù¸¥ ¸»À» Ã£À» ¼ö¾ø¾ú½À´Ï´Ù. 
 'ÀØÁö ¾Ê°Ú½À´Ï´Ù'´Â ´ÙÁüÀ¸·Î 
 ½½ÇÄÀ» °ßµ±½À´Ï´Ù. 

'ÀØÁö ¾Ê°Ú´Ù'´Â ÇÑ »ç¶÷, ÇÑ »ç¶÷ÀÇ ¸¶À½ÀÌ ¸ð¿© '4.16 ¼¼¿ùÈ£ Âü»ç ±â¾ï°ø°£'(¼­¿ïµµ¼­°ü 3Ãþ)À¸·Î »ó¼³È­µË´Ï´Ù.

ÀÌ°÷¿¡¼­ 416 ¼¼¿ùÈ£ Âü»ç Èñ»ýÀÚµéÀº ¿ì¸® ¸¶À½¼Ó º°ÀÌ µÇ¾î, »ì¾Æ³²Àº '¿ì¸®µéÀÇ ³ªÄ§¹Ý'ÀÌ µÉ°ÍÀÔ´Ï´Ù. 

¿ª»ç¸¦ ÀØÀº ¹ÎÁ·¿¡°Ô´Â ¹Ì·¡°¡ ¾ø½À´Ï´Ù.

¿À´Ã, ¿ÀÈÄ 1½Ã 30ºÐºÎÅÍ À¯Á·µé°ú ÇÔ²²ÇÏ´Â 
 »õ·Î¿î ±â¾ï°ø°£¿¡¼­ÀÇ Ã¹ Ãß¸ð¿¡ ÇÔ²²ÇØÁÖ¼¼¿ä.

20~~~¼¼¿ùÈ£ Âü»ç ±¹¹Î´ëÃ¥È¸ÀÇ
11/4 <¿ì¸®ÀÇ ÇÏ·ç> ±¤È­¹®, ±¹È¸ ¾Õ, Ã»¿îµ¿ ³ó¼ºÀå ÇÏ·ç ¼Ò½Ä ¡æ ¿·À¸·Î ¹Ð¾îº¸±â #¼¼¿ùÈ£

21~~~¼¼¿ùÈ£ 304 ÀØÁö¾ÊÀ»°Ô
Á¦ÁÖµµ °­Á¤¸¶À» ¹ÌÇØ±º±âÁö ¹Ý´ë ³ó¼ºÀå
 Á¤ÀÇ±¸Çö»çÁ¦´Ü ¹®±ÔÇö ½ÅºÎ´Ô²²¼­ ÇÔ²² °è½Ê´Ï´Ù.
 ÀÌ°÷ ÁÖ¹Îµéµµ ÀÚ½ÅµéÀÇ °íÅë¸¸À¸·Îµµ ¹ö°Å¿ïÅÙµ¥ ¼¼¿ùÈ£ À¯°¡Á·µéÀÇ °íÅë±îÁö ÇÔ²² À§·ÎÇÏ°íÀÚ ÇÏ½Ê´Ï´Ù.

22~~~NEVER
¼¼¿ùÈ£ ¼ö»öÁ¾·á... 
¸¹ÀÌ ¾ÈÅ¸±õ°í 
 Àá¼ö»ç ºÐµé °í»ý¸¹À¸¼Ì½À´Ï´Ù

23~~~±è¿Á¼±
4¿ù 16ÀÏ ¿¡¼­ ¸ØÃá½Ã°è...
¿ì¸®°¡ ÀØÁö ¾Ê´Â ÇÑ Áø½ÇÀº Ä§¸ôÇÏÁö ¾Ê½À´Ï´Ù...
Ãß¿î³¯¾¾¿¡µµ ±¤È­¹®±¤Àå¿¡¼­ Áø½ÇÀ» ¾Ë¸®·Á ¾Ö½áÁÖ½Ã´Â ÃÐºÒ ½Ã¹Îµé... °¨»çÇÕ´Ï´Ù... #¼¼¿ùÈ£ #¹Ù²Ù¼¼

24~~~¼¼¿ùÈ£ Âü»ç ±¹¹Î´ëÃ¥È¸ÀÇ
11/6 <¿ì¸®ÀÇ ÇÏ·ç> ±¤È­¹®, ±¹È¸ ¾Õ, Ã»¿îµ¿ ³ó¼ºÀå ÇÏ·ç ¼Ò½Ä ¡æ ¿·À¸·Î ¹Ð¾îº¸±â #¼¼¿ùÈ£

25~~~¼¼¿ùÈ£ 304 ÀØÁö¾ÊÀ»°Ô
»ç¶÷Àº ´©±¸¿¡°Ô³ª Áö±Ý »ý¿¡¼­ÀÇ ÇØ¾ßÇÒ ¸òÀÌ ÀÖ´Ù°í ÇÕ´Ï´Ù.
Âª°Ô ºÎ¸ð´Ô °ç¿¡ ¸Ó¹°´Ù ÇÏ´Ã³ª¶ó·Î °£ ¼ºÈ£ÀÇ ¸òÀº ¿ì¸®¿¡°Ô Àý´ë ÀØÁö¸»¾Æ´Þ¶ó´Â »ç¸í°¨À» ¿ì¸®¿¡°Ô ÁØ°Ô ¾Æ´Ò±îÇÕ´Ï´Ù.
¼ö¸ñÀåÀ¸·Î ¼ºÈ£¸¦ º¸³Â´ø ºÎ¸ðÀÓÀº ¾ó¸¶Àü Ä£±¸µéÀÌ ÀÖ´Â ³³°ñ´çÀ¸·Î ÁýÀ» ¿Å°å½À´Ï´Ù. ¼ºÈ£ÀÇ Áý¿¡ °í¾çÀÌ¸¦ ³Ö¾îÁØ ¾ö¸¶ ¾Æºü´Â ¼ºÈ£°¡ ³²±ä ³ª¹«ÆÖ¸»¾Ö ¾´ ±ÛÀ» º¸°í ¾Ë°ÔµÇ¼Ì´Ù°í ÇÕ´Ï´Ù.

26~~~±è¿Á¼±
EBS 2ºÎ... "´ç½ÅÀÇ °¡Á·Àº ¾È³çÇÏ½Ê´Ï±î?" Áö±Ý ¹æ¿µÁßÀÌ±º¿ä.... ¤Ð¤Ð #¼¼¿ùÈ£

27~~~¼¼¿ùÈ£ Âü»ç ±¹¹Î´ëÃ¥È¸ÀÇ
[±¤È­¹® ÃÐºÒ] "¿ì¸®°¡ Àú¸¶´Ù Èû¿¡ °Ü¿î ÀÎ»ýÀÇ ¹«°Ô·Î ³Ñ¾îÁú ¶§ ±× ¼ø°£ÀÌ ¹Ù·Î ¿ì¸®µéÀÇ »ç¶ûÀÌ ÇÊ¿äÇÑ °ÅÁÒ" ÀÌ¼Ò¼± ÇÕÃ¢´Ü¿¡¼­ ¸ÚÁø ³ë·¡·Î µû¶æÇÑ ¸¶À½ ³ª´²ÁÖ°í °è½Ê´Ï´Ù smile ÀÌ¸ðÆ¼ÄÜ:) #¼¼¿ùÈ£

28~~~¿ëÇýÀÎ
¼¼¿ùÈ£ ÁýÈ¸¿¡ Âü¿©ÇÞ´Ù´Â Áõ°Å¸¦ Ã£±â ¾î·Æ´Ù°í ÆÇ´ÜÇÑ °æÂûÀÌ ÁýÈ¸Âü°¡ÀÚ°¡ ÀÔ¾ú´ø ¿ÊÀ» ¾Ð¼ö¼ö»öÇÏ°Ú´Ù¸ç ÁýÀ¸·Î µéÀÌ´ÚÃÆ½À´Ï´Ù. ÀÌ·± »ç°ÇÀ¸·Î ÀÌ·¸°Ô³ª ½±°Ô ¿µÀåÀ» ¹ßºÎÇØÁÖ´Â ¹ý¿ø°ú ÆÇ»çµµ ¹®Á¦°¡ ÀÖ½À´Ï´Ù. ¿µÀå¹ßºÎ°¡ ÀÚÆÇ±â¸¦ ÅëÇØ ÀÌ·ç¾îÁö´Â°Íµµ ¾Æ´Ï°í... ¼¼¿ùÈ£Âü»ç Èñ»ýÀÚµéÀ» Ãß¸ðÇß´ø °Ë°æÀÇ Åº¾ÐÀÌ Á¡Á¡ ´õ ³ë°ñÀûÀ¸·Î ÀÌ·ç¾îÁö´Â °Í °°½À´Ï´Ù..

29~~~¼¼¿ùÈ£ 304 ÀØÁö¾ÊÀ»°Ô
11¿ù 4ÀÏ Ã»¿îµ¿¿¡¼­ÀÇ ¸¶Áö¸·¹ã 
 Âù¹Ù¶÷¿¡ ºÎÂ½ ¾µ¾µÇØÁø ¾ö¸¶¾ÆºüÀÇ ±×¸®¿òÀº ±í¾î°¡°í.
¹«½ÉÄÚ ¹Û¿¡ ³ª¿Íº¸´Ï ¿¹Àº¾Æºü ¸Ó¸®À§·Î °¨³ª¹«¿¡ 3°³ÀÇ °¨ÀÌ ¿­·ÁÀÖ¾ú½À´Ï´Ù. ±×µ¿¾È ¿¹»Ú°Ô ÀÍÀ» ¶§±îÁö ¾Æ¹«µµ ¸ð¸£°í ÀÖ¾ú´Âµ¥ ¸¶Ä¡ ±×µ¿¾È ¹Ù¶óº¸°í ÀÖ¾ú´ø °Í Ã³·³. ¸¶Áö¸· ³¯ ¹ã¿¡ ¾ö¸¶¾ÆºüÀÇ ´«¿¡ º¸¿´½À´Ï´Ù. 

ÀÌÁ¦ ´Ù½Ã ½ÃÀÛÇÏ´Â ¸¶À½À¸·Î. 
Áø»ó±Ô¸íÀÇ ÀýÂ÷¿Í °úÁ¤. ±×¸®°í Ã³¹ú±îÁö. 
½Ã¹ÎÀÌ ÁöÄÑºÁ¾ßÇÒ ¶§°¡ ¾Æ´Ñ°¡ ÇÕ´Ï´Ù.

30~~~¿À¸¶ÀÌ´º½º
±â¾ïÇÏ½Ã³ª¿ä? ¼¼¿ùÈ£ Âü»ç°¡ 'µ· ¶§¹®¿¡' ¹ú¾îÁ³´Ù´Â »ç½ÇÀ». 

31~~~»õ¹Ù¶÷ 80ÀÎ¡¿80ÀÏ ¸±·¹ÀÌ 1ÀÎ ½ÇÃµ
<11/13(¸ñ) ¼¼¿ùÈ£ ÁÖ¿äÀÏÁ¤>

#¼¼¿ùÈ£ Âü»ç 212ÀÏ, 
¡Ú±¤È­¹® ±¤Àå ³ó¼º 123ÀÏ

 ¡ß16½Ã 
<±¤È­¹® TV> »ýÁß°è ½ÃÀÛ!!
 : ¸ÅÀÏ 16½Ã~21½Ã±îÁö 
¼¼¿ùÈ£ÀÇ Áø½ÇÀ» ÀüÇÕ´Ï´Ù.
 : ±¹¹Î°£´ãÈ¸, Æ¯º°¹ýÇØ¼³,
º¸ÀÌ´Â ¶óµð¿À, ÃÐºÒ¹®È­Á¦ µî
 ´Ù¾çÇÑ ÇÁ·Î±×·¥ ÁøÇà
: ¾ÆÇÁ¸®Ä«tv¿¡¼­ <±¤È­¹®TV>¸¦
 °Ë»öÇØÁÖ¼¼¿ä.
 : ±¤È­¹® ¼¼¿ùÈ£±¤Àå
¢¾¸¹Àº ½ÃÃ»¹Ù¶ø´Ï´Ù~!!

32~~~¼¼¿ùÈ£ Âü»ç ±¹¹Î´ëÃ¥È¸ÀÇ
11/9 <¿ì¸®ÀÇ ÇÏ·ç> ±¤È­¹®, ±¹È¸ ¾Õ ³ó¼ºÀå ÇÏ·ç ¼Ò½Ä ¡æ ¿·À¸·Î ¹Ð¾îº¸±â #¼¼¿ùÈ£

33~~~±è¿Á¼±
»ç¶ûÀº ¸¶À½À» °øÀ¯ÇÏ´Â °ÍÀÔ´Ï´Ù.
»ç¶ûÀº Çàµ¿ÇÏ´Â °ÍÀÔ´Ï´Ù..
±¤È­¹®ÀÇ ¹ãÀº ÀÌ·¸°Ô »ç¶ûÀÌ ³ÑÃÄ Èå¸¨´Ï´Ù..
#¼¼¿ùÈ£ #¹Ù²Ù¼¼

34~~~ÃÖ±¹ÅÂ
¼¼¿ùÈ£ 1µî Ç×ÇØ»ç¸¦ ¹Ù²ãÄ¡±â Çß±º. ±¹Á¤¿øÀÛ¿øÀ¸·Î ÀÇ½ÉµÇµç 1µîÇ×ÇØ»ç°¡ ´Ù¸¥ ÀÎ¹°·Î ³ªÅ¸³µ´Ù. ±×¸®°í ±â°üÀÇ Æ¯¼öÈ­ÇÐ¾àÇ° Ã³¸®¹Ýµµ ±×¸®µÉ±î?

35~~~¸Æ½º¹«ºñ
¡°#¼¼¿ùÈ£ Ä§¸ô »ç°í ÀÌÈÄ »çÈ¸°¡ ÀÌ ¾ÆÀÌµéÀ» ¾î¶»°Ô ´ëÇØ¾ß ÇÒ±î, ¾î´À Á¤µµ ÈùÆ®¸¦ Á¦½ÃÇØ¾ß ÇÑ´Ù´Â »ç¸í°¨¿¡¼­ ¸¸µç ¿µÈ­´Ù. ¾ÆÀÌµéµµ ½º½º·Î¸¦ ±¸¿øÇÒ ¼ö ÀÖ´Ù. ±×°É ¾Ë¾ÆÁáÀ¸¸é ÁÁ°Ú´Ù.¡± <#°ÅÀÎ> #±èÅÂ¿ë °¨µ¶
 ±èÅÂ¿ë °¨µ¶ÀÇ °¡½¿¾Æ¸° ÀÚÀü´ã <°ÅÀÎ> Ç® ½ºÅä¸®, µé¾îº¸½ÃÁÒ. ÀÎÅÍºä | <°ÅÀÎ>¨é ¡°¼¼¿ùÈ£ Ä§¸ô ÀÌÈÄ, ÇÑ±¹»çÈ¸¿¡ °íÇÑ´Ù

36~~~±æ¹Ù´Ú
ÀÌ·¸°Ô ½ÃÀÛÇÑ Ã»¿îµ¿ ³ó¼ºÀåÀÌ ³»ÀÏ ±âÀÚÈ¸°ß ÈÄ Ã¶°Å ÇÕ´Ï´Ù..¼¼¿ùÈ£ Âü»ç Áø»ó±Ô¸íÀº ÀÌÁ¦ºÎÅÍ ½ÃÀÛÀÎµ¥ ¸¹Àº»ç¶÷µéÀÌ ³¡³­°Å ¾Æ´Ï³Ä±¸ ÇÕ´Ï´Ù..

¾ÆÁ÷ Áøµµ¿¡´Â 9¸íÀÇ ½ÇÁ¾ÀÚ°¡ ³²¾Æ ÀÖ½À´Ï´Ù..
¹¹°¡ ³¡³­°ÅÁÒ?

37~~~°æÇâ½Å¹®
¼¼¿ùÈ£ Âü»ç 100ÀÏÂ°, ÆØ¸ñÇ×¿¡´Â 'ÇÏ´Ã³ª¶ó ¿ìÃ¼Åë'ÀÌ ¼¼¿öÁ³½À´Ï´Ù. ¿ìÃ¼ÅëÀ» ¼¼¿î ¼Û±æ¿ø ¸ñ»ç´Â ¡°½½ÇÄ¿¡´Â À¯Åë±âÇÑÀÌ Á¤ÇØÁ® ÀÖÁö ¾Ê´Ù. »¡¸® ÀÏ¾î³ª¶ó°í ÇÏ´Â °Ç ÇÑ¹ø ´õ »óÃ³¸¦ ¾È±â´Â ²Ã¡±ÀÌ¶ó¸ç ¡°ÃæºÐÇÑ ½Ã°£À» º¸³»¸é¼­ Áø½ÉÀ¸·Î ÇÔ²² ¾ÆÆÄÇØ¾ß ÀÌ°Ü³¾ ¼ö ÀÖ´Ù¡±°í ¸»Çß½À´Ï´Ù. 

38~~~¼¼¿ùÈ£ Âü»ç ±¹¹Î´ëÃ¥È¸ÀÇ
11/13 <¿ì¸®ÀÇ ÇÏ·ç> ¡æ ¿·À¸·Î ¹Ð¾îº¸±â #¼¼¿ùÈ£

39~~~¿À¸¶ÀÌ´º½º
Áö³­ 1ÀÏ ¼¼¿ùÈ£ Âü»ç 200ÀÏÀ» ¸Â¾Æ °ø°³µÈ Æ¯Áý ´ÙÅ¥ 'Á¤ºÎ¿Í °ËÂûÀº ¹àÈ÷Áö ¸øÇÏ´Â ¼¼¿ùÈ£ÀÇ Áø½Ç' ¿µ»óÀÌ ¿Â¶óÀÎ»ó¿¡¼­ È­Á¦°¡ µÇ°í ÀÖ½À´Ï´Ù. 'Áø½ÇÀº Ä§¸ôÇÏÁö ¾Ê´Â´Ù'´Â ºÎÁ¦ÀÇ ÀÌ ¿µ»óÀº 3ÀÏ À¯Æ©ºê¿Í ÆäÀÌ½ººÏ µî SNS¿¡¼­ ³Î¸® °øÀ¯µÇ°í ÀÖ´Ù´Â±º¿ä. http://omn.kr/aq15

40~~~SKY·Î °¡´Â±æ
Âü»ç 200ÀÏ, ¼¼¿ùÈ£ »ýÁ¸ ÇÐ»ýÀÇ ÆíÁö
 ÁøÂ¥ ´«¹°³ª³×¿ä.. ²À º¸½Ã±æ ¹Ù¶ø´Ï´Ù.


41~~~Á¶¿¬Èñ
µ·º¸´Ù »ý¸í!
42~~~¼¼¿ùÈ£ Âü»ç ±¹¹Î´ëÃ¥È¸ÀÇ
[#¼¼¿ùÈ£ 200ÀÏ] °¡Á·µéÀÌ ¸Ç ¾Õ¿¡ ÀÚ¸®ÇÏ¼Ì¾î¿ä. ¾ÆÁ÷ µ¹¾Æ¿ÀÁö ¸øÇÑ 9ºÐÀÌ °è½Ã±â¿¡ ¿À´ÃÀÇ Ãß¸ð½ÄÀº ¿ÂÀüÇÑ Ãß¸ðÀÏ ¼ö ¾ø½À´Ï´Ù. Æ¯º°¹ý Á¦Á¤À¸·Î ÀÌÁ¦ ¸· Áø½ÇÀ» ÇâÇÑ Ã¹°ÉÀ½À» ¶ÃÀ» »ÓÀÔ´Ï´Ù. 
Áö³­ 200ÀÏ µ¿¾È °¡Á·ºÐµéÀÌ ¾Õ¿¡ ¼¹´Ù¸é, ÀÌÁ¦ ¿ì¸®°¡ °¡Á·ÀÌ µÇ¾î ±× ¾Õ¿¡ ¼­¾ß ÇÏÁö ¾ÊÀ»±î¿ä? ´Ù½Ã´Â ¾ø¾î¾ß ÇÒ Âü»ç¸¦, ¾ÈÀüÇÑ »çÈ¸¸¦ ¸¸µé±â À§ÇÑ ¿ì¸®ÀÇ ¸¶À½À» ´Ù½Ã±Ý ¸ð¾ÆÁÖ¼¼¿ä. 
°¡¼ö ÀÌ»óÀº´ÔÀÇ ¸ñ¼Ò¸®°¡ ¿ï·ÁÆÛÁö´Â Ã»°è±¤Àå¿¡´Â ¸¹Àº ºÐµéÀÌ ÇÔ²²ÇÏ°í °è½Ê´Ï´Ù. "ÀØÁö¾ÊÀ»°Ô ³¡±îÁö ¹àÇôÁÙ°Ô"

43~~~°æÇâ½Å¹®
[¼Óº¸]Á¤ºÎ, ¡®¼¼¿ùÈ£ ¼ö»öÀÛ¾÷ Á¾·á¡¯ ¹ßÇ¥

44~~~¼¼¿ùÈ£ 304 ÀØÁö¾ÊÀ»°Ô
2014.11.26 ¾È»êºÐÇâ¼Ò.
ÇÑ¹ø ¹¶Ä¥±î¿ä?

45~~~±è¿Á¼±
#¼¼¿ùÈ£ Èñ»ýÀÚ¸¦ À§ÇÑ ±â¾ï°ø°£¿¡´Â Èñ»ýÀÚµéÀ» Ãß¸ðÇÏ´Â Á¾ÀÌ¹è ¿Í ³ë¶õ¸®º»ÀÌ Àü½ÃµÇ¾î ÀÖ°í ÇÑÂÊ º®¿¡´Â ºÎ¸ð´ÔµéÀÌ ¾´ ÆíÁö¿Í Èñ»ýÀÚµéÀÌ »ì¾Æ ¼û½¬¸ç ³¯¾Æ°¡´Â °ÍÀ» Ç¥ÇöÇÑ ³ë¶õº°°ú ³ë¶õ³ªºñ°¡ ²Ù¸çÁ® ÀÖ½À´Ï´Ù.

À¯°¡Á·µéÀº ¸»ÇÕ´Ï´Ù.
 "¿µ¿øÈ÷ ±â¾ïÇØ ÁÖ¼¼¿ä"

46~~~±èÈñ¿Á
#¼¼¿ùÈ£
 16ÀÏ µµºÀ416¾à¼ÓÁöÅ´ÀÌ Ã¹ Çàµ¿ ¼¼¿ùÈ£ Âü»ç¸¦ ÀØÁö ¾Ê°Ú´Ù Áø½ÇÀÌ ¹àÇôÁú¶§±îÁö ³ë¶õ¸®º»À» ´Þ°í ´Ù´Ï°Ú´Ù´Â ÀÇ¹Ì·Î ÀÚ½ÅÀÌ ´Þ°í ´Ù´Ï´Â ³ë¶õ¸®º»°ú ÇÔ²² sns¿¡ ±ÛÀ» ¿Ã·È½À´Ï´Ù
 ÇÔ²² ÇØÁØ À¯Áø´©³ª, ¼¼µ¿,À¯°æ,µ¿¿Ï Çö¿õ °¨»ç

47~~~¿À¸¶ÀÌ´º½º
11ÀÏ ¿ÀÈÄ ¼­¿ï ±¤È­¹®±¤Àå ¼¼¿ùÈ£ ³ó¼ºÀå ¾Õ. ³ó¼ºÀåÀ» Ã¶°ÅÇÏ°Ú´Ù°í ´Þ·Áµå´Â ¾î¹öÀÌ¿¬ÇÕ, ÇÑ°Ü·¹Ã»³â´Ü µî º¸¼ö´ÜÃ¼ È¸¿øµé...12ÀÏ ¿À´Ãµµ ³ó¼ºÀå Ã¶°Å¸¦ À§ÇØ ±¤È­¹®±¤Àå¿¡ ¸ðÀÌ±â·Î ÇÏ¸é¼­ ¶Ç ´Ù½Ã Ãæµ¹ÀÌ ¿ì·ÁµË´Ï´Ù. 

48~~~±è¼ö±Ù

<11/19(¼ö) ¼¼¿ùÈ£ ÁÖ¿äÀÏÁ¤>

#¼¼¿ùÈ£ Âü»ç 218ÀÏ, 
¡Ú±¤È­¹® ±¤Àå ³ó¼º 129ÀÏ

 ¡ß16½Ã 
<±¤È­¹® TV> »ýÁß°è ½ÃÀÛ!!
 : ¸ÅÀÏ 16½Ã~21½Ã±îÁö 
¼¼¿ùÈ£ÀÇ Áø½ÇÀ» ÀüÇÕ´Ï´Ù.
 : ±¹¹Î°£´ãÈ¸, °­¿¬ ¹× Åä·Ð,
º¸ÀÌ´Â ¶óµð¿À, ÃÐºÒ¹®È­Á¦ µî
 ´Ù¾çÇÑ ÇÁ·Î±×·¥ ÁøÇà
: ¾ÆÇÁ¸®Ä«tv¿¡¼­ <±¤È­¹®TV>¸¦
 °Ë»öÇØÁÖ¼¼¿ä.
http://play.afreeca.com/sewolho416
 : ±¤È­¹® ¼¼¿ùÈ£±¤Àå
¢¾¸¹Àº ½ÃÃ»¹Ù¶ø´Ï´Ù~!!

¡ß19½Ã
<Áø½ÇÀ» ¹àÈ÷´Â ÃÐºÒ¹®È­Á¦>
 : ±¤È­¹® ¼¼¿ùÈ£±¤Àå

¡ÚÁø½Ç±Ô¸íÀÇ ½ÃÀÛÀº
 ´ç½ÅÀÌ <4.16¾à¼ÓÁöÅ´ÀÌ>°¡ µÇ´Â °ÍÀÔ´Ï´Ù. °¡Á·ÀÌ µÇ´Â °ÍÀÔ´Ï´Ù.

49~~~°æÇâ½Å¹®
±¹È¸ º»È¸ÀÇ¿¡¼­ ¡®¼¼¿ùÈ£ 3¹ý¡¯ Åë°ú Á÷ÈÄ...
 ¿ô´Â ¿©¾ß ¿ø³»´ëÇ¥´Ü, ±×¸®°í ¿ì´Â ¼¼¿ùÈ£ Âü»ç À¯°¡Á·µé (±ÇÈ£¿í ¼±ÀÓ±âÀÚ)

50~~~´º½º¾ØÁ¶ÀÌ
Á¶¹Ì¼± Áý»ç(50)°¡ ±¤È­¹®±¤Àå¿¡¼­ Æ¯º°¹ý ¼­¸í¿îµ¿À» ÇÏ¸ç À¯°¡Á·°ú ÇÔ²² ½Ã°£À» º¸³½ Áö 3°³¿ùÀÌ Áö³µ½À´Ï´Ù. ±×´Â ¼¼¿ùÈ£ ÇöÀå, À¯°¡Á·ÀÌ ÀÖ´Â °÷ÀÌ '¼±±³Áö'¶ó°í Çß½À´Ï´Ù. ¼¼¿ùÈ£ À¯°¡Á·Àº "¸ðµç ±âµ¶ÀÎÀÌ Á¶¹Ì¼± ¾¾¸¸ °°À¸¸é ÁÁ°Ú´Ù"°í ÇÕ´Ï´Ù. 
