# Supplementary material for: Machine Learning-Based Data Mining Method for Sentiment Analysis of the Sewol Ferry Disaster's Effect on Social Stress
Source: Front Psychiatry. 2020 Dec 23;11:505673. doi: 10.3389/fpsyt.2020.505673 (PMC7785789; doi:10.3389/fpsyt.2020.505673)
Supplement: Supplementary file 1 [file Data_Sheet_1.ZIP › facebook/text/9.December.txt]

1~~~¼¼¿ùÈ£ 304 ÀØÁö¾ÊÀ»°Ô
´«¿À´Â 12¿ù 2ÀÏ ¾È»êºÐÇâ¼Ò.
¾ó¸¶Àü »ýÀÏÀÌ¾ú´ø 
1¹Ý ¿ì¼Ò¿µ¾ç ¾Æ¹öÁö°¡ ¹ãÀ» Áö»õ°í °è½Ê´Ï´Ù.

2~~~±ò²ûÇÑ ÄÚµð
¼¼¿ùÈ£ »ç°í³­ÀÌÈÄ ¼¼¿ùÈ£ ÆÈÂî¸¦ Ç×»ó Â÷°í ´Ù´Ï³×¿©.. ÁøÂ¥¸Ó½Ë´Âµí!!

3~~~¸ÁÇØ°¡´Â ´ëÇÑ¹Î±¹
¼¼¿ùÈ£ À¯°¡Á·µéÀº ¿Ü¸éÇÏ°í ´Ù¸¥»ç¶÷°ú ÀÎ»çÇÏ´Â
 ¹Ú00

4~~~±è¿Á¼±
±¤È­¹® »çÁø...
¾ÆÁ÷ ºó ÀÚ¸®°¡ ³Ê¹« ¸¹³×¿ä...¤Ð¤Ð
#¼¼¿ùÈ£ #¹Ù²Ù¼¼

5~~~ÆäºÏ±«´ã
' ¼¼¿ùÈ£ ÀÎ¾ç Æ÷±â '
6~~~¼¼¿ùÈ£ 304 ÀØÁö¾ÊÀ»°Ô
2014.04 16 ¿ì¸®°¡ ÀÒ¾î¹ö¸°²Þ
1¹Ý ¹Ú¼ººó¾ç »ýÀÏÀÔ´Ï´Ù. ÀåÇÐ±ÝÀ» Å¸¼­ Áý¿¡ ¸ñ¿åÅÁÀ» ¸®¸ðµ¨¸µÇØÁØ ¼ººóÀÌ. ÅÂ¾î³ªÁà¼­ °í¸¿°í ÁöÄÑÁÖÁö¸øÇØ ¹Ì¾ÈÇÕ´Ï´Ù. ÀØÁö¾ÊÀ»°Ô¿ä.

7~~~±è¿Á¼±
#¼¼¿ùÈ£ ÀÇ ½ÇÁúÀû ¼ÒÀ¯ÀÚ°¡ ±¹Á¤¿øÀÓÀ» °ÅÀÇ È®½Å ÇÏ¼Ì´ø ÀÌÀç¸í ¼º³²½ÃÀå´Ô..
¿ù°£Áß¾ÓÀÇ < #¾ç¿ì°øÁ¦È¸ >°ü·Ã ±â»ç¸¦ º¸´Ï ¼¼¿ùÈ£ ÁÖÀÎÀÌ ±¹Á¤¿ø ÀÏ¼öµµ ÀÖ°Ú´Ù ½Í±º¿ä

8~~~¼¼¿ùÈ£ Âü»ç ±¹¹Î´ëÃ¥È¸ÀÇ
12/3 <¿ì¸®ÀÇ ÇÏ·ç> ¡æ ¿·À¸·Î ¹Ð¾îº¸±â

9~~~¼¼¿ùÈ£ 304 ÀØÁö¾ÊÀ»°Ô
º¸°í½ÍÀº..ÀØÁö ¾ÊÀ»°Ô.

10~~~¼­¿µ¼®
¿ë±âÀÖ´Â ºÐ
11~~~¿¬¾Ö²ÜÆÁ
¼¼¿ùÈ£ »ç°í³­ÀÌÈÄ ¼¼¿ùÈ£ ÆÈÂî¸¦ Ç×»ó Â÷°í ´Ù´Ï³×¿©.. ÁøÂ¥¸Ó½Ë´Âµí!!

12~~~°íÀºÈñ
¿Ã Å©¸®½º¸¶½º´Â ¿¤·Î¿ì ±×¸®½º¸¶½º ¾î¶°¼¼¿ä? ¼¼¿ùÈ£ Âü»ç¸¦ ±â¾ïÇÏ°í, Ã¶ÀúÇÑ Áø»ó±Ô¸í°ú Ã¥ÀÓÀÚÃ³¹ú, ¾ÈÀü´ëÃ¥À» ¸¶·ÃÇÏ°í, À¯°¡Á·°ú ¾ÆÇÄÀ» °øÀ¯ÇÏ´Â µû¶æÇÑ Å©¸®½º¸¶½º. ¹Ù»Û ¿¬¸»ÀÌÁö¸¸ ÀØÁö ¾Ê°Ú½À´Ï´Ù. #¼¼¿ùÈ£

13~~~¼¼¿ùÈ£ 304 ÀØÁö¾ÊÀ»°Ô
ÀÌ¸¥ ¾ÆÄ§. µû¶æÇÑ ¼Ò½Ä ÀüÇÕ´Ï´Ù.
Èû²¯ ÆÛÆ®·ÁÁÖ¼¼¿ä!
ÀØÁö¾Ê¾Æ¿ä. °áÄÚ ÇêµÇÀÌÇÏÁö ¾Ê°Ú½À´Ï´Ù. 
¤Ñ1Â÷ ¶óÀÎ¾÷ÀÔ´Ï´Ù

14~~~¼¼¿ùÈ£ 304 ÀØÁö¾ÊÀ»°Ô
ÀØÁö ¸»¾Æ¾ßÇÒ ¾ó±¼µé
 ÁöÄÑÁÖÁö¸øÇØ ¹Ì¾ÈÇÕ´Ï´Ù.
2014.04.16 ÀØÁö¾ÊÀ»°Ô¿ä

15~~~Liz Kim

[°øÀ¯ÇØÁÖ¼¼¿ä]

*¼¼¿ùÈ£ ÀÎ¾çÃË±¸ Ã»¿ø¿îµ¿*

½ÇÁ¾ÀÚµéÀ» ³¡±îÁö Ã£¾Æ³»°í Ä§¸ôÀÇ Áø½ÇÀ» ±Ô¸íÇÏ±â À§ÇØ¼­´Â ¼±Ã¼ ÈÑ¼Õ ¾ø´Â ¿ÂÀüÇÑ ÀÎ¾çÀ» ÇØ¾ß ÇÕ´Ï´Ù.

 ¾Æ·¡ ÆäÀÌÁö¿¡ °¡¼Å¼­ ÀÌ¸§°ú ÀÌ¸ÞÀÏ¸¸ ¾²½Ã¸é ÀÎ¾çÀ» ÃË±¸ÇÏ´Â Ã»¿ø¼­°¡ ´ëÇÑ¹Î±¹ Á¤ºÎ(ÃÑ¸®½Ç)·Î ¹Ù·Î ÆÑ½º ¹ß¼ÛµË´Ï´Ù. 
¸¹Àº Âü¿©¿Í °øÀ¯ ºÎÅ¹µå¸³´Ï´Ù.

¼¼¿ùÈ£ ÀÎ¾çÃË±¸ ¹ü±¹¹Î Ã»¿ø ¿îµ¿

16~~~±è¿Á¼±
¼¼¿ùÈ£ Âü»ç 260ÀÏÂ°
 ½½ÇÂ 2014³â, 304¸íÀÇ °í±ÍÇÑ »ý¸íÀÌ ¹Ù´å¼ÓÀ¸·Î »ç¶óÁ³´Ù.
±×¸®°í 252°³ÀÇ Ã¥»óµéÀÌ ÁÖÀÎÀ» ÀÒ¾ú´Ù.
4¿ù 16ÀÏ¿¡ ¸ØÃçÁø ½Ã°£
 ÀØÁö ¸»ÀÚ..
17~~~¼¼¿ùÈ£ 304 ÀØÁö¾ÊÀ»°Ô
2014.04 16.¿ì¸®°¡ ÀÒ¾î¹ö¸° ²Þ.
2ÇÐ³â 7¹Ý ÀÌ¹Î¿ì±º »ýÀÏÀÔ´Ï´Ù. ¼öÇÐ¿©Çà¾È°¡¸é ¾ÈµÇ³Ä°í ¸î¹øÀÌ³ª ¹°¾îº¸´ø ¹Î¿ì±º. ±×·¡µµ °¡¾ßÇÏÁö ¾Ê°Ú³Ä°í ¼³µæÇÑ ¹Î¿ì¾Æ¹öÁö´Â ±¤È­¹®À» ÁöÅ°½Ê´Ï´Ù. ¿À´Ã ÇÏ´Ã°ø¿ø ¹Î¿ì±º º¸·¯°¡¼Ì½À´Ï´Ù. ¹Î¿ì±º ÅÂ¾î³ªÁà¼­ °í¸¿°í ÁöÄÑÁÖÁö¸øÇØ ¹Ì¾ÈÇÕ´Ï´Ù.

18~~~°íÀºÁÖ
±âµµÇÕ´Ï´Ù...
ÇÔ²²ÇÕ´Ï´Ù...

19~~~±æ¹Ù´Ú
¼¼¿ùÈ£ Âü»ç Ã¥ÀÓÁ®¾ßÇÒ »ç¶÷

20~~~±è¿Á¼±
ºÎ²ô·¯¿îÁÙ ¸ð¸£´Â »õ´©¸®,
¼¼¿ùÈ£ À¯°¡Á·µéÀÌ µ· ¿ä±¸¸¦ Çß´Ù¸ç ¶Ç À¯¾ðºñ¾î »ìÆ÷Áß?
»õ´©¸® ±èÀç¿ø¾¾! ´ã¹î°ª ÀÎ»óÀÌ ºÎÀÚ Áõ¼¼¶ó¸ç ¸»µµ ¾ÈµÇ´Â ÁÖÀåÀ¸·Î ±¹¹Îµé ¿­¹Þ°Ô ÇÏ´õ´Ï ÀÌ¹ø¿£ À¯°¡Á·µéÀÌ Æ¯º°À§·Î±ÝÀ» ¿ä±¸ Çß´Ù°í?
´©°¡ ¿ä±¸Çß´ÂÁö Á¤È®È÷ ¹àÇô¶ó?
Á¤¸» Áö±ß Áö±ßÇÑ »õ´©¸®! Áú¸°´Ù Áú·Á!!
21~~~ÀÚ·Î - ³×Æ¼Áð ¼ö»ç´ë
¿À´Ãµµ ÀÌµéÀÇ ÀÌ¸§À» ºÒ·¯º¾´Ï´Ù.
¾î¼­ µ¹¾Æ¿À¼¼¿ä.
¾î¼­ µ¹¾Æ¿À¼¼¿ä.
¾î¼­ µ¹¾Æ¿À¼¼¿ä. #¼¼¿ùÈ£

22~~~¼¼¿ùÈ£ 304 ÀØÁö¾ÊÀ»°Ô
2014.12.16. ´«º¸¶óÄ¡´Â Áøµµ ÆØ¸ñÇ×.
¼Ò¿µ¾Æºü. °í¿î¾Æºü°¡ º¸³»ÁÖ¼Ì½À´Ï´Ù.

23~~~¿À¸¶ÀÌ´º½º
¹è¿ì ÃÖ¹Î¼ö¾¾µµ ¼¼¿ùÈ£ÀÇ ¾ÆÇÄÀ» ÇÔ²²Çß³×¿ä. ±× ½É°æÀ» ¿À¸¶ÀÌ½ºÅ¸¿¡ ÀüÇß½À´Ï´Ù. 

24~~~¼­¿µ¼®
¼îÅ©»óÅÂÀÇ ¾ÆÀÌ°¡ ¿Ö ¹Ù±×³×ÀÇ ÇöÀå¹æ¹® ÀÚ¸®¿¡ ¿Ô´À³Ä´Â ÇÑ°Ü·¹ ±â»ç¿¡ ¸í¿¹ÈÑ¼Õ ¼Ò¼ÛÀ» ÇÏ·Á¸é °í¼ÒÁÖÃ¼°¡ ¹Ú±×³×°¡ µÅ¾ß ÇÑ´Ù´Â ¾ê±âÀÓ

25~~~±è¿Á¼±
ÀØÁö ¾Ê°Ú½À´Ï´Ù>
Ä§¸ôÇÏ´ø ±× ½Ã°¢ ¡°»ç¶ûÇØ¿ä¡° ¸¶Áö¸· ¹®ÀÚ¡¦µü ÇÑ ¹ø º¼ ¼ö ¾ø°Ú´Ï?
¹æ¼ÛÀÛ°¡ ²Þ²Ù´ø À¯Çý¿ø ¾ç¿¡°Ô ¾Æºü°¡ º¸³»´Â ÆíÁöÀÔ´Ï´Ù...
http://t.co/HNBMbE398R #¼¼¿ùÈ£ #¹Ù²Ù¼¼
26~~~°æÇâ½Å¹®
¼¼¿ùÈ£ Âü»ç¸¦ ±â¾ïÇÏ±â À§ÇÑ ´Þ·ÂÀÌ ³ª¿Ô½À´Ï´Ù. ´Þ·ÂÀÇ ÀÌ¸§Àº '»ì¾Æ¶ó, ±×¸®°í ±â¾ïÇÏ¶ó'...³ªÈñ´ö ½ÃÀÎÀÌ Áö¾ú´Ù°í ÇÕ´Ï´Ù. ÈÞÀÏÀÌ ÀÇ¹Ì ¾ø´Â À¯°¡Á·µéÀÇ ¸¶À½À» Çì¾Æ·Á °øÈÞÀÏ Ç¥½Ã¸¦ ÇÏÁö ¾Ê¾Ò´Ù°í ÇÏ³×¿ä. ±â»ç>> 

27~~~°íÀºÁÖ
ÀÌ°÷Àº Âü µû¶æÇÕ´Ï´Ù... »ç¶ûÀÌ ¸ð¿©ÀÖ´Â °÷ÀÌ´Ï±î¿ä... ±¤È­¹® 7½Ã ¼¼¿ùÈ£ Ãß¸ð¹Ì»ç... ¾î¼­¾î¼­ ¿À¼¼¿ä^^

28~~~¼¼¿ùÈ£ 304 ÀØÁö¾ÊÀ»°Ô

ÀØÁö ¸»¾Æ¾ß ÇÒ ¾ó±¼µé
 ÁöÄÑÁÖÁö ¸øÇØ ¹Ì¾ÈÇÕ´Ï´Ù
2014. 04. 16 ÀØÁö¾ÊÀ»°Ô¿ä

2ÇÐ³â 7¹Ý
´Ü ÇÑ¸íÀÇ »ýÁ¸ÀÚ »ÓÀÌ°í....
¼±»ý´Ô Æ÷ÇÔ ¸ðµÎ Èñ»ýµÈ.....
 ...........................

29~~~±è¿Á¼±
±¤È­¹®ÀÇ ¸¶Áö¸· °ø¿¬...^^
»õÇØ º¹ ¸¹ÀÌµé ¹ÞÀ¸¼¼¿ä~~~??????????
#¼¼¿ùÈ£ #¹Ù²Ù¼¼ #ÇÏ¿ï¸²

30~~~¿À¸¶ÀÌ´º½º
±³À°ºÎ°¡ ¼¼¿ùÈ£ Âü»ç °ü·Ã ¹Ú±ÙÇý ´ëÅë·É ºñÆÇ ±³»çµé¿¡ ´ëÇÑ ÀÚÅÃÁÖ¼Ò¿Í ÈÞ´ëÆù¹øÈ£ µîÀÇ °³ÀÎÁ¤º¸¸¦ Á¦ÃâÇÒ °ÍÀ» ½Ã¡¤µµ±³À°Ã»¿¡ ºñ°ø°³·Î Áö½ÃÇÑ »ç½ÇÀÌ µå·¯³µ½À´Ï´Ù

31~~~±èÀº¼÷

¡°ÇÏÇÊ ¿Ö Àú¸¦ ºÙµé°í ±×·¸°Ô Ãµ¿¬´ö½º·¹ ¿¬±â¸¦ ÇÏ¼Ì³ª¿ä?¡± ¼¼¿ùÈ£ À¯°¡Á· ¹Ú¼ø¹Ì¾¾°¡ Ã»¿Í´ë¿¡¼­ ´Ù½Ã ¹Ú ´ëÅë·ÉÀ» ¸¸³ª¸é ÀÌ·¸°Ô ¹¯°í ½Í´Ù¸ç ÀÎÅÍºäÇß½À´Ï´Ù.

¡°¾î±ú °¨½Î¸ç ¼¼¿ùÈ£ Áø»ó±Ô¸í ¾à¼Ó¡¦ ¹Ú ´ëÅë·ÉÀÇ ±× ¸»À» ¹Ï¾ú´Âµ¥¡¦¡±
http://www.hani.co.kr/a¡¦/society/society_general/671286.html

***
 [ÀÌ »ç¶÷] ¹Ú ´ëÅë·É ¸é´ã ±×ÈÄ¡¦ ¡®¼öºó ¾ö¸¶¡¯ ¹Ú¼ø¹Ì¾¾

¹Ú±ÙÇý ´ëÅë·ÉÀº Áö³­ 5¿ù16ÀÏ ¼¼¿ùÈ£ À¯Á·µéÀ» Ã»¿Í´ë¿¡¼­ ¸¸³ª ¡°¾ðÁ¦µç À¯°¡Á·µéÀ» ´Ù½Ã º¼ °Í¡±ÀÌ¶ó°í ¾à¼ÓÇß´Ù.(»çÁø) ÇÏÁö¸¸ ¹Ú ´ëÅë·ÉÀº ±×³¯ ÀÌÈÄ Áö±Ý±îÁö À¯Á·µéÀ» ´Ù½Ã ¸¸³ªÁö ¾Ê¾Ò´Ù. 
 *
¡°ÇÏÇÊ ¿Ö Àú¸¦ ºÙµé°í ±×·¸°Ô Ãµ¿¬´ö½º·¹ ¿¬±â¸¦ ÇÏ¼Ì³ª¿ä? ´ç½Å ¸»À» °ðÀÌ°ð´ë·Î ¹Ï¾ú´ø ³»°¡ ºÎ²ô·´±â¸¸ ÇÕ´Ï´Ù. ±×¶§ µµ´ëÃ¼ ¿Ö ±×·¯¼Ì¾î¿ä?¡±

±×··±×·· ¸ÎÈù ´«¹°À» ÈÉÄ¡´ø ¹Ú¼ø¹Ì(40¡¤¾ó±¼ »çÁø)¾¾´Â ¡°±×·² ÀÏ ¾ø°ÚÁö¸¸, ¸¸ÀÏ ³»°¡ ¹Ú±ÙÇý ´ëÅë·ÉÀ» ´Ù½Ã ¸¸³¯ ¼ö ÀÖ´Ù¸é ²À ÀÌ·¸°Ô ¹¯°í ½Í´Ù¡±°í Çß´Ù. ±×´Â ¼¼¿ùÈ£ Âü»ç·Î Èñ»ýµÈ °æ±âµµ ¾È»ê ´Ü¿ø°í ÇÐ»ý 250¸í °¡¿îµ¥ ÇÑ ¸íÀÎ 2ÇÐ³â 7¹Ý °í ÀÌ¼öºó(17)±ºÀÇ ¾ö¸¶´Ù. ¹Ú¾¾´Â Áö³­ 5¿ù16ÀÏ ¼¼¿ùÈ£ À¯Á·ÀÇ Ã»¿Í´ë ¹æ¹® ÀÌÈÄ ±¹¹ÎµéÀÇ ³ú¸®¿¡ °¡Àå ±í¼÷ÀÌ ³²¾Æ ÀÖ´Â À¯Á· °¡¿îµ¥ ÇÑ ¸íÀÌ±âµµ ÇÏ´Ù.
 *
¼¼¿ùÈ£ Ä§¸ô »ç°í ÇÑ ´Þ ¸¸ÀÎ 5¿ù16ÀÏ À¯°¡Á·µéÀ» Ã»¿Í´ë·Î ºÒ·¯ ¸¸³­ ¹Ú ´ëÅë·ÉÀº ´ç½Ã Ã³¿¬ÇÏ°Ô Ã»¿Í´ë¸¦ ³ª¼­´Â À¯°¡Á·µéÀ» ¹®¹Û±îÁö ¹è¿õÇÏ¸ç ¡®Âü µû¶æÇÑ ´ëÅë·É¡¯ÀÌ¶õ ÀÌ¹ÌÁö¸¦ ½É¾ú´Ù. ¹Ú ´ëÅë·ÉÀº ÀÌ³¯ ¹è¿õ µµÁß ½½ÇÄ¿¡ Àá±ä ÇÑ ¿©¼ºÀÇ ¾î±ú¸¦ °¨½Î¸ç À§·ÎÇß°í Ã»¿Í´ë´Â ÀÌ Àå¸éÀÌ ´ã±ä »çÁøÀ» ¾ð·Ð¿¡ »Ñ·È´Ù. ÀÌ ¿©¼ºÀÌ ¹Ù·Î ¼öºó±ºÀÇ ¾ö¸¶ ¹Ú¾¾´Ù.

±×´Â ´ç½Ã ¡®¾ðÁ¦µç À¯°¡Á·µéÀ» ´Ù½Ã º¼ °ÍÀÌ´Ù. ¹«¾ùº¸´Ù Áø»ó±Ô¸í¿¡ À¯Á· ¿©·¯ºÐÀÇ ¿©ÇÑÀÌ ¾øµµ·Ï ÇÒ °ÍÀÌ´Ù¡¯¶ó´Â ¹Ú ´ëÅë·ÉÀÇ ¸»À» Ã¶¼®°°ÀÌ ¹Ï¾ú´Ù. ±×·¯³ª 200¿©ÀÏÀÌ ÈÇÂ½ Áö³­ Áö±Ý, ¹Ú¾¾´Â ±×³¯ ´ëÅë·É¿¡ ´ëÇÑ ¹ÏÀ½ÀÌ ¾ó¸¶³ª ºÎÁú¾ø´ø °ÍÀÎÁö¸¦ µÇ³ú¸ç »ÀÀú¸° ÈÄÈ¸¸¦ ÇÏ°í ÀÖ´Ù.
 *
 Áö³­ 23ÀÏ ¿ÀÀü ¼¼¿ùÈ£ Âü»ç Èñ»ýÀÚ Á¤ºÎÇÕµ¿ºÐÇâ¼Ò°¡ Â÷·ÁÁø °æ±â ¾È»ê È­¶ûÀ¯¿øÁö¿¡¼­ ¸¸³­ ¹Ú¾¾¿¡°Ô´Â ´ëÅë·É¿¡ ´ëÇÑ ½Ç¸Á°ú ºÐ³ë, ÁÂÀý¸¸ ³²¾Æ ÀÖ´Â µíÇß´Ù.

¹Ú¾¾´Â ¹Ú ´ëÅë·ÉÀ» ¸¸³­ ´ç½Ã »óÈ²À» ¶Ç¹Ú¶Ç¹Ú ¼³¸íÇß´Ù. ¡°¸é´ãÀ» ¸¶Ä¡°í ¾Õ¿¡ ¸ÕÀú ³ª°¡½Ã´ø ´ëÅë·ÉÀÌ °©ÀÚ±â µ¹¾Æ¼­¸é¼­ Á¦ ¼ÕÀ» ²À Àâ¾Ò¾î¿ä. ±×¸®°í ¾î±ú¿¡ ¼ÕÀ» ¾ñ°í µµ´ÚÀÌ¸ç À§·ÎÇß¾î¿ä. ³Ê¹« °í¸¶¿ö¼­ Á¦°¡ ¡®¿ì¸® ¾ÆÀÌµé Á×À½ÀÌ ÇêµÇÁö ¾Ê°Ô ºÎÅ¹µå¸°´Ù¡¯°í ÇÏ´Ï (´ëÅë·É²²¼­) ¡®°ÆÁ¤ÇÏÁö ¸¶¼¼¿ä¡¯¶ó°í Çß¾î¿ä.¡± 

¹Ú¾¾´Â ¡°´ëÅë·É²²¼­´Â ±×¶§ À¯Á·µéÀÇ ÇÏ¼Ò¿¬À» ÇÏ³ªÇÏ³ª ¸Þ¸ðÇÏ¸é¼­ ¡®Áø»ó±Ô¸íÀÌ ÀÌ·ïÁ®¾ß ÇÑ´Ù°í »ý°¢ÇÑ´Ù. (À¯°¡Á·µéÀ») ´Ù½Ã ÇÑ ¹ø ¸¸³ª°Ú´Ù¡¯°í ¸»¾¸ÇÏ¼Ì´Ù¡±°í ±â¾ïÀ» ¶°¿Ã·È´Ù.

ÇÏÁö¸¸ ±×¶§»ÓÀÌ¾ú´Ù. ¹Ú¾¾´Â ¡°±×Ã³·³ µû¶æÇÏ°í ÀÚ»óÇÑ ¸ð½ÀÀ» º¸¿´´ø ´ëÅë·ÉÀÌ ±×³¯ ÀÌÈÄ ¿ì¸® ¾ÆÀÌµé ¾ê±â¸¦ ÀÔ ¹ÛÀ¸·Î ²¨³»´Â °ÍÀ» º» Àû ¾ø°í, ¿ì¸®¸¦ ¸¸³ªÁØ Àûµµ ¾ø´Ù. ¸ðµç °Ô ¿¬±â¿´´Ù´Â °ÍÀ» µÚ´Ê°Ô ±ú´Ý°í ¶Ç´Ù½Ã °¡½¿À» Ä¡¸ç ¿ï°í ¸»¾Ò´Ù¡±¸ç °¡´Ã°Ô ¶³¾ú´Ù.
 *
¹ÝÀåÀÌ¾ú´ø ¾ÆµéÀ» ´ë½ÅÇØ 2ÇÐ³â 7¹Ý À¯°¡Á· ¹Ý ´ëÇ¥¸¦ ¸Ã¾Ò´ø ¹Ú¾¾´Â ¡°´ëÅë·É¿¡°Ô ¡®Àú¸¦ ±â¾ïÇÏ½Ê´Ï±î? ¾ÆÀÌµéÀÇ ÇÑÀ» Ç®¾îÁÖ°Ú´Ù´Â ¾à¼ÓÀÌ °íÀÛ À¯°¡Á·µéÀ» ¿Ü¸éÇÏ°í »ç°íÀÇ Áø»ó±Ô¸íÀ» °¡·Î¸·´Â ÀÌ»óÇÑ Æ¯º°¹ýÀ» ¸¸µéµµ·Ï ÇÏ´Â °Ì´Ï±î? ´ë´ä Á» ÇØº¸¼¼¿ä¡¯¶ó°í ¸»ÇÏ°í ½Í´Ù¡±¸ç ¼­·¯¿î µí ´«¹°À» ¶³±É´Ù.

¹Ú¾¾´Â Áö³­ 22ÀÏ ¾Æµé ¼öºóÀÌ°¡ Àáµé¾î ÀÖ´Â °æ±âµµ ÆòÅÃ ¼­È£°ø¿ø¿¡ ´Ù³à¿Ô´Ù. ±×´Â ¡°¾ÆµéÀÇ ³³°ñÇÔÀ» ¾î·ç¸¸Áö¸ç ¡®Àý´ë·Î Àú½ÂÀ¸·Î ¶°³ªÁö ¸»°í ³ÊÈñ¸¦ ÀØÀ¸·Á´Â ´ëÅë·É°ú Á¤Ä¡±ÇÀ» ³¡±îÁö ÁöÄÑºÁ¾ß ÇÑ´Ù¡¯°í ±âµµÇß´Ù¡±¸ç ºÐÀ» »èÀÌÁö ¸øÇß´Ù.

¡°½Ã°£¸¸ Èê·¯°¡±æ ¹Ù¶ó´Â Á¤Ä¡±ÇÀÇ ¿òÁ÷ÀÓ¿¡ ´ëÇÑ ºÐ³ë¿Í ÁÂÀý·Î ÀÌÁ¨ ´ëÀÎ±âÇÇ Áõ¼¼±îÁö ³ªÅ¸³ª±â ½ÃÀÛÇß´Ù¡±´Â ¹Ú¾¾´Â ÃÖ±Ù ¹Ý ´ëÇ¥ ÀÚ¸®¸¦ ³»³ù´Ù. ±×´Â ¡°¾ÆÀÌµéÀÇ ÇÑÀ» Á¶±Ýµµ Ç®¾î ÁÖÁö ¸øÇÑ Å¿¿¡ ¼öºóÀÌ ¾Æºü´Â ¿äÁòµµ »õº®¸¶´Ù Áý Ã¢¹®À» ¿­°í ºñ¸íÀÌ³ª ´Ù¸§¾øÀÌ ¾ÆµéÀÇ ÀÌ¸§À» ºÎ¸£°í ÀÖ´Ù¡±¸ç Èå´À²¼´Ù.

32~~~±è»óÈ£
Ãæ°Ý, ºÐ³ë ] Áö±Ýµµ ±¹°¡´Â »çÀÍ¸¸À» Ã¬±â°í ÀÖ´Ù. ±¹¹ÎÀº Á¸Àç ÇÏÁö ¾Ê´Â´Ù.
 ¹Ú±ÙÇý ¾¾ ÀÌ·±½ÄÀ¸·Î ±¹°¡ ¿î¿µÇÏ·Á°Åµç ÅðÁøÇØ¾ß...[¼¼¿ùÈ£ »ýÁ¸ ¿©ÇÐ»ý ÀÚ»ì ½Ãµµ, »ý¸í¿£ ÁöÀå ¾ø¾î

33~~~ÇÑ°Ü·¹
È«°¡Çý¾¾´Â ¼¼¿ùÈ£ »ç°í ÀÌÆ² µÚ MBN ÀÎÅÍºä ¹ß¾ðÀÌ ¹®Á¦°¡ µÅ ÇØ°æÀÇ ¸í¿¹¸¦ ÈÑ¼ÕÇÑ ÇøÀÇ·Î ±¸¼ÓµÆ½À´Ï´Ù. º¸¼®À¸·Î Ç®·Á³ª ¼±°í¸¦ 2ÁÖ ¾ÕµÎ°í ÀÖ´Â ±×¸¦ ¸¸³ª ´ç½Ã »ç°ÇÀÇ ½ÇÃ¼¿¡ ´Ù°¡°¬½À´Ï´Ù.

34~~~±è¿Á¼±
¿À´ÃÀº Ãµ±¹¿¡ ÀÖ´Â ¿¹Áö, Âù¿ì, ¹Î¿ìÀÇ »ýÀÏ ÀÔ´Ï´Ù...
 #1111 ¹øÀ¸·Î ÃàÇÏ ¹®ÀÚµµ ºÎÅ¹ µå¸±²²¿ä..
±×¸®°í °Ç¿ì ¾î¸Ó´Ô »ý½Å ÃàÇÏ µå¸³´Ï´Ù~ #¼¼¿ùÈ£ #¹Ù²Ù¼¼

35~~~ÇàÀÚ¼öÁö? ´ÔÀÌ °Ô½Ã: ¼¼¿ùÈ£_Áö¸®»ê ÃµÀÏ±âµµ
12¿ù 30ÀÏ È­¿äÀÏ ¿ÀÈÄ7½Ã. 
Áö¸®»ê»ì·¡°ñÇÕÃ¢´Ü.2014³â ¸¶Áö¸· ¿¬½À °â ¼Û³âÈ¸...
 ³ªÁß¿¡ µµ¹ý½º´Ôµµ ÇÕ¼®. ¼¼¿ùÈ£¿¡ ´ëÇÑ °áÀÇ¸¦ ³ª´©´Â ÀÚ¸®°¡ µÇ¾ú´Ù..
»ì·¡°ñÇÕÃ¢´Ü. ¼¼»ó°ú ¾î¿ì·¯Áö´Â ÇÏ¸ð´Ï. °í¸¿½À´Ï´Ù.

36~~~¿À¸¶ÀÌ´º½º
'ÀØÁö ¾Ê°Ú½À´Ï´Ù.' ¿©±â ¼¼¿ùÈ£ »ç°ÇÀ» ÀØÁö ¾Ê±â À§ÇØ ºÐÅõÇÏ´Â »ç¶÷µéÀÇ ÀÌ¾ß±â°¡ ÀÖ½À´Ï´Ù

37~~~¼¼¿ùÈ£ Âü»ç ±¹¹Î´ëÃ¥È¸ÀÇ
³»ÀÏ(12/9) Á¶°è»ç¿¡¼­ ¿­¸®´Â #¼¼¿ùÈ£ Âü»ç Áø»ó±Ô¸í ±¹Á¦¿öÅ©¼ó Âü¼®À» À§ÇØ ÇÑ±¹À» ¹æ¹®ÇÑ ÈÄÄí½Ã¸¶ ¿øÀü ÇÇÇØÀÚÀÎ °í¿ÍÅ¸ ¸¶½º¹Ì´ÔÀÌ ¼­¿ï½ÃÃ» ºÐÇâ¼Ò¿Í ±¤È­¹® ³ó¼ºÀåÀ» ¹æ¹®ÇØ ¼¼¿ùÈ£ À¯°¡Á· ºÐµé°ú ÀÌ¾ß±â¸¦ ³ª´©°í °è½Ê´Ï´Ù. Ã¶ÀúÇÑ Áø»ó±Ô¸í, Ã¥ÀÓÀÚ Ã³¹ú. ÀÏº»°ú ÇÑ±¹ µÎ ±¹°¡ ¸ðµÎ ¹Ýµå½Ã ÇØ¾ß ÇÕ´Ï´Ù. ÇØ¿Ü »ç·Ê¿¡¼­ º» ¼¼¿ùÈ£ Áø»ó±Ô¸íÀÌ ³ª¾Æ°¡¾ß ÇÒ ±æ ±¹Á¦¿öÅ©¼ó¿¡µµ ¸¹Àº Âü¼® ºÎÅ¹µå¸³´Ï´Ù.

38~~~ÀÎ»çÀÌÆ®
È«¼ø°â È¸ÀåÀº ½ÇÁ¾ÀÚ ¼ö»ö ¹®Á¦·Î È¸»ç¿¡ Ãâ±ÙÇÏÁö ¸øÇÏ´Â Á÷¿øÀÇ »çÇ¥¸¦ ¹Þ¾ÆµéÀÌÁö ¾Ê°í ¸Å´Þ ±Þ¿©¸¦ Áö±ÞÇß´Ù. 
 "µþÀ» ÀÒÀº ¾ÆºñÀÇ ½ÉÁ¤À» ³»°¡ ¾îÂî ÀÌÇØÇÒ ¼ö ÀÖ°Ú´À³Ä"

39~~~3È£¼± ¹öÅÍÇÃ¶óÀÌ 3rd Line Butterfly
'ÀØÁö¾ÊÀ»°Ô' ¼¼¿ùÈ£ Ãß¸ð¹®È­Á¦>
 '2014³â 4¿ù 16ÀÏ' ÀØÁö ¾Ê°Ú½À´Ï´Ù.

40~~~Á¤Ã¶½Â

¾ü±×Á¦ Àú³á °­³²¿ª¿¡¼­ ¼¼¿ùÈ£ Áø»ó±Ô¸í ÃË±¸ ¼­¸íÀ» ¹Þ°í ÀÖ´Â ºÐµéÀ» ÀÀ¿øÇÏ·¯ °¡¼­ 30ºÐ Á¤µµ Ä®¹Ù¶÷À» ¸Â°í ¼­ÀÖ¾ú´õ´Ï ¹Ù·Î °¨±â¿¡ °É·È½À´Ï´Ù. ¼­¸íÁö±âµéÀº ¸ÅÀÏ ±×·± ÃßÀ§¿¡ 2½Ã°£¾¿ÀÌ³ª ±æ°Å¸®¿¡¼­ ½Ã¹Îµé¿¡°Ô È£¼ÒÇÏ°í ÀÖ½À´Ï´Ù. 

¿À´Ã Àú³á¿¡´Â ½ÃÃ»±¤Àå¿¡¼­ ÃÐºÒ¹®È­Á¦°¡ ¿­¸®°í ÀÖ´ä´Ï´Ù. ¾ü±×Á¦º¸´Ù ´õ Ãß¿î ³¯¾¾ÀÓ¿¡µµ ¸¹Àº ½Ã¹ÎµéÀÌ ¸ð¿©¼­ ¼¼¿ùÈ£ À¯°¡Á·µéÀ» À§·ÎÇÏ¸ç ¾ÆÇÄÀ» ³ª´©°í ÀÖ½À´Ï´Ù. 

2014³âÀº ±¹°¡°¡ ÂüÀ¸·Î ¸¹Àº ±¹¹Îµé¿¡°Ô Å©³ªÅ« »óÃ³¿Í °íÅëÀ» Áá´ø ÇØ°¡ ¾Æ´Ñ°¡ ½Í½À´Ï´Ù. ±× »óÃ³¿Í °íÅëÀÌ ÀÌ ÃßÀ§¿Í Ä®¹Ù¶÷À» ¹«¸¨¾²°í ½Ã¹ÎµéÀ» ±æ°Å¸®¿Í ±¤ÀåÀ¸·Î ³ª¿À°Ô ¸¸µå´Â °Í °°½À´Ï´Ù. ÀÌ·¸°Ô¶óµµ ÇÏÁö ¾ÊÀ¸¸é ±× ¾ÆÇÄÀ» °ßµ®³¾ ¼ö ¾ø±â¿¡.. 

 µµ´ëÃ¼ ´ç½ÅµéÀÌ ¹«½¼ ÁþÀ» ÇÑ °ÍÀÎÁö ¾Ë±â³ª ÇÏ´Â°¡?

41~~~±è¿Á¼±
#¼¼¿ùÈ£ ½ÇÁ¾ÀÚ ¾ç½ÂÁø ±³»ç ¾Æ³» À¯¹éÇü ¾¾, 8°³¿ùÂ° ±â¾à ¾ø´Â ±â´Ù¸²...
¡°»À ÇÑ Á¶°¢ÀÌ¶óµµ ÇÏ³ª´Ô °è½Å °÷À¸·Î º¸³»°í ½Í¾î¡± http://t.co/Wt3Whc8Bsb ¼±»ý´Ô ²À µ¹¾Æ¿À¼¼¿ä!! #¹Ù²Ù¼¼ #ÇÏ¿ï¸²

42~~~±ÇÁøÇÏ
¼¼¿ùÈ£ »ç°í·Î µþÀ» ÀÒÀº ¾Æ¹öÁöÀÇ »çÇ¥¸¦ ¹Ý·ÁÇÏ°í µþÀ» Ã£´À¶ó Ãâ±ÙÇÏÁö ¸øÇÔ¿¡µµ °è¼ÓÇØ¼­ ±Þ¿©¸¦ Áö±ÞÇØ ÁÖ½Å È«È¸Àå´ÔÀÇ Á÷¿ø¿¡ ´ëÇÑ ¹è·Á¿Í »ç¶ûÀÇ ¸¶À½¿¡ Å« °¨µ¿À» ¹Þ½À´Ï´Ù. Åä»ç±¸ÆØÀÌ ³­¹«ÇÏ´Â ÀÌ ½Ã´ë¿¡ ³ëºí·¹½º ¿Àºí¸®ÁÖ¸¦ ¸ö¼Ò ½ÇÃµÇÏ½Ã°í ±Í°¨ÀÌ µÇ¾îÁÖ¼Å¼­ °¨»çµå¸³´Ï´Ù.^^

43~~~¹Ú¼ö
°øÀ¯ ºÎÅ¹µå¸³´Ï´Ù. 
¼¼¿ùÈ£ ÀÎ¾çÀº Áø½Ç±Ô¸íÀ» À§ÇÑ Ã¹°ÉÀ½ ÀÌ´Ù. »ç¶÷ÀÌ »ì°í »ç¶÷ÀÌ ÅëÄ¡ÇÏ´Â ³ª¶ó¶ó¸é... ¹ÎÁÖÁÖÀÇ°¡ »ì¾Æ ÀÖ°í Á¤ÀÇ°¡ »ì¾ÆÀÖ´Â ±¹°¡¶ó¸é ÀÎ¾çÇÏ¿© Áø½ÇÀ» ¹àÇô¶ó!

44~~~¼¼¿ùÈ£ Âü»ç ±¹¹Î´ëÃ¥È¸ÀÇ
2014³â Å©¸®½º¸¶½º ÀÌºê´Â ¾È»ê¿¡¼­ ÇÔ²²ÇÏ¸é ¾î¶³±î¿ä?
½Ã¹Î°ú ÇÔ²²ÇÏ´Â 416 ¹®È­Á¦
<ÇÔ²² °¡ÀÚ ¿ì¸® ÀÌ ±æÀ»>
12/24 Àú³á 7½Ã, ¾È»ê ÇÕµ¿ºÐÇâ¼Ò #¼¼¿ùÈ£

45~~~±è¿Á¼±
±¤È­¹® ¶ô ÆÐ½ºÆ¼¹ú¿¡ ÃÊ´ë ÇÕ´Ï´Ù.
½½ÇÂ 14³âÀ» Èñ¸Á15³âÀ» ÇÔ²² º¸³»ÀÚ´Â ÀÇ¹Ì¿¡¼­ #¼¼¿ùÈ£ 304¸íÀÇ À¯°¡Á· ºÐµéÀÌ ½Ã¹ÎµéÀ» ÃÊ´ë Çß½À´Ï´Ù.
12¿ù 31ÀÏ ¿ÀÈÄ 3½Ã 04ºÐ ±¤È­¹®¿¡¼­ 100¸¸½Ã¹Î ÇÔ²²ÇÕ½Ã´Ù. #¹Ù²Ù¼¼ #ÇÏ¿ï¸²

46~~~´º½º¾ØÁ¶ÀÌ

'¼¼¿ùÈ£ÀÇ¾ÆÇÄÀ»ÇÔ²²ÇÏ´ÂÀÌ¶¥ÀÇ½ÅÇÐÀÚµé'ÀÌ <°ç¿¡ ¸Ó¹°´Ù>¶ó´Â ¼öÇÊÀ» ÃâÆÇÇß½À´Ï´Ù. Âü»ç ÀÌÈÄ ±×µéÀÌ °ÞÀº '½ÅÇÐÀû ¸àºØ'À» ´ã¾Ò½À´Ï´Ù. 

±¤È­¹®±¤Àå¿¡¼­ ½ÅÇÐÀÚµé°ú ºÏ ÄÜ¼­Æ®¸¦ ÇÔ²²ÇÑ °í À¯¿¹Àº ¾çÀÇ ¾î¸Ó´Ï ¹ÚÀºÈñ Àüµµ»ç´Â ÀÌ ÇöÀåÀÌ ¸¶Ä¡ ¼¼·Ê ¿äÇÑÀÌ 'È¸°³ÇÏ¶ó'°í ¿ÜÃÆ´ø ±¤¾ß¿Í °°´Ù°í Çß½À´Ï´Ù. ±×´Â Âü»ç ÀÌÈÄ »õ·Î¿î ½ÅÇÐ¿¡ ´ëÇÑ ´ã·ÐÀÌ ¸¹Àº ±âµ¶ÀÎ¿¡°Ô ´Ù·ïÁö±æ ¹Ù¶õ´Ù°í Çß½À´Ï´Ù. 

#¼¼¿ùÈ£ #¹ÚÀºÈñ #À¯¿¹Àº #½ÅÇÐÀÚ #°ç¿¡¸Ó¹°´Ù

 ¡á <#´º½º¾ØÁ¶ÀÌ> ÁÖ¿ä ±â»ç ÀÚµ¿ °øÀ¯ ½ÅÃ» : http://boosteng.com/newsnjoy
 ¢Ñ ÁÖ¿ä ±â»ç¸¦ ½ÅÃ»ÀÚ ÆäÀÌ½ººÏ Å¸ÀÓ¶óÀÎ¿¡ ÀÚµ¿ °øÀ¯ÇØ ÁÖ´Â ±â´É
¡á <´º½º¾ØÁ¶ÀÌ> ÀÀ¿øÇÏ·¯ °¡±â : http://www.newsnjoy.or.kr/com/hw.html

47~~~¿À¸¶ÀÌ´º½º
<¿À¸¶ÀÌ´º½º>´Â ¿Ã ÇÑÇØ ¿ì¸®¸¦ ¿ô±â°í ¿ï¸° '¸»'À» ¸ð¾ÆºÃ½À´Ï´Ù. ¼¼¿ùÈ£ Âü»ç¿Í ÇÁ¶õÄ¡½ºÄÚ ±³È² ¹æÇÑ µî Á¤½Å¾øÀÌ ½ñ¾ÆÁø ÀÌ½´ ¼Ó¿¡¼­ ÃÖÁ¾ 10°³¸¦ ¼±Á¤Çß´Âµ¥ °í½Â´ö Àü ¼­¿ï½Ã ±³À°°¨ÈÄº¸ÀÇ "¹Ì¾ÈÇÏ´Ù" Àý±Ô°¡ ÃÖ´ÙÃßÃµÀ» ¹Þ¾Ò½À´Ï´Ù. '2014 ¿ÃÇØÀÇ ¸»¸»¸»' ´õ º¸½Ã·Á¸é http://omn.kr/b5e7

48~~~¼¼¿ùÈ£ Âü»ç ±¹¹Î´ëÃ¥È¸ÀÇ
±¤È­¹® #¼¼¿ùÈ£ ÃÐºÒ <Áø½ÇÀ» ÇâÇÑ °ÉÀ½> º½´«º° ´ÔÀÇ ¿¬ÁÖ·Î ½ÃÀÛÇß¾î¿ä. ¿À´ÃÀº µû²öµû²öÇÑ °¡·¡¶±°ú ÇÔ²² ÇÕ´Ï´Ù. ±¤ÀåÀ¸·Î ¾î¼­µé ¿À¼¼¿ä.
³¯¾¾°¡ ³Ê¹« Ãä½À´Ï´Ù. ÀÌ·¸°Ô Ãß¿î ³¯¾¾¿¡ ¿À´Ã °í°ø³ó¼º¿¡ µ¹ÀÔÇÑ ½Ö¿ëÂ÷ ÇØ°í³ëµ¿ÀÚµé, ³ó¼ºÀå ±ÙÃ³ Àü±¤ÆÇ À§¿¡ °è½Å ¾¾¾Ø¿¥ ³ëµ¿ÀÚµé¿¡°Ôµµ, ±¤È­¹®¿¡¼­ ¿¬´ëÀÇ ¸¶À½À» º¸³À´Ï´Ù.

49~~~¼¼¿ùÈ£ Âü»ç ±¹¹Î´ëÃ¥È¸ÀÇ
¿À´ÃÀº ¾È»ê¿¡¼­µµ °¡Á·µé°ú ÇÔ²² ÇÏ´Â ¹®È­Á¦°¡ ¿­¸³´Ï´Ù. ¿Ã ÇÑ ÇØ #¼¼¿ùÈ£ °¡Á·ÀÌ µÇ¾îÁÖ¼Ì´ø ¸¹Àº ºÐµé, Å©¸®½º¸¶½º ÀÌºê¿¡µµ ÇÔ²² ÇØÁÖ¼¼¿ä smile ÀÌ¸ðÆ¼ÄÜ:)
 <ÇÔ²² °¡ÀÚ ¿ì¸® ÀÌ ±æÀ»>
12/24(¼ö) Àú³á 7½Ã, ¾È»ê ÇÕµ¿ºÐÇâ¼Ò

50~~~±è¿Á¼±
<ÀØÁö ¾Ê°Ú½À´Ï´Ù>
¾ö¸¶ ÀÏ ¸¹ÀÌ µµ¿ÍÁáÁö¡¦²Þ¿¡ Àå°¡ º¸³» ´Þ·¡¼­ ½½ÆâÁö¸¸ ºÎµð Çàº¹ÇÏ±æ...
°ø¹«¿ø ²Þ²Ù´ø ±èµ¿¿µ ±º¿¡°Ô ¾ö¸¶°¡ º¸³»´Â ÆíÁöÀÔ´Ï´Ù...
http://t.co/wefH9p5P0p #¼¼¿ùÈ£ #¹Ù²Ù¼¼
