# Supplementary material for: Machine Learning-Based Data Mining Method for Sentiment Analysis of the Sewol Ferry Disaster's Effect on Social Stress
Source: Front Psychiatry. 2020 Dec 23;11:505673. doi: 10.3389/fpsyt.2020.505673 (PMC7785789; doi:10.3389/fpsyt.2020.505673)
Supplement: Supplementary file 1 [file Data_Sheet_1.ZIP › facebook/year/1.Total.xlsx]

## Sheet: Sheet1
	도보순례하고 있는 소영아빠가 보내주신 사진. 오늘은 도보순례 6일째입니다. 대전입니다.
	세월호 재판 광주에서 합니당 내일 28일도 하니까 시간 되시는 분들 10시부터 참여 부탁해용 ㅠㅠㅍ
	#세월호 참사 2틀뒤 MBN과의 인터뷰에서 무능한 해경을 비판해, 해경의 명예를 훼손했다며 고발됐던 홍가혜 씨 오늘 무죄 받았답니다. 진실은 꼭 밝혀지는법! 세월호 참사의 진실도 꼭 밝혀질것입니다. 축하드립니다. 그리고 같이 내려 가셨던 김구님 유영희님 고맙습니다..#바꾸세 #하울림
	★세월호 참사 263일, ★광화문 세월호광장 농성 174일 ◆오늘(1/3) 광화문 토요 촛불문화제는 없습니다. 12/31 문화제가 집중일정이었습니다. ◆팽목항 기다림과 진실의 버스는 1월부터 지역별로 돌아가면서 진행합니다. 서울은 매월 마지막주 토요일에 출발합니다. ★국가가 국민을 구조하지 않은 사건입니다. 진실을 밝히는 4.16약속지킴이가 됩시다! [4.16 약속지킴이 가입]
	세월호 학생 20명 구한 아저씨 근황.jpg 세월호 특별법은 단원고만을 위한 법인듯 합니다.
	세월호광장 현수막 입니다 다시 시작입니다
	집중이요!! 서북청년단 재건위 정함철이 #세월호 유가족들의 광화문 천막을 자진 철거 하지 않으면 1월 31일께 침탈 하겠다고 엄포를 놓았네요! C파!! 올테면 와봐!! 누가 쫄까봐!
	세월호 실종자 양승진 선생님 사모님 모습. 울음이 나옵니다.
	세월호 인양촉구 청원운동 * 실종자들을 끝까지 찾아내고 침몰의 진실을 규명하기 위해서는 선체 훼손 없는 온전한 인양을 해야 합니다. 아래 페이지에 가셔서 이름과 이메일만 쓰시면 인양을 촉구하는 청원서가 대한민국 정부(총리실)로 바로 팩스 발송됩니다. 많은 참여와 공유 부탁드립니다. 세월호 인양촉구 범국민 청원 운동
	세월호 참사 희생자들을 위한 신곡 조관우의 '풍등' http://t.co/pQypIhQsyI #바꾸세 #세월호
	아ㅡ 이 분들이 시인이다. 나는 시인이 아니다, 그저 좀 외로운 놈일 뿐.
	배우 최민수씨가 세월호 참사를 추모하는 노래를 발표했습니다.
	세월호 참사 가족대책위는 선체 인양을 촉구하며 오는 26일부터 경기 안산합동분향소부터 진도 팽목항까지 도보순례에 나선다고 밝혔는데요. 도대체 정부가 이야기하는 ‘검토’는 언제쯤 끝나는 걸까요 세월호 참사 가족대책위는 선체 인양을 촉구하며 오는 26일부터 경기 안산합동분향소부터 진도 팽목항까지 도보순례에 나선다고 밝혔는데요. 도대체 정부가 이야기하는 ‘검토’는 언제쯤 끝나는 걸까요
	세월호 참사 263일, ★광화문 세월호광장 농성 174일 ◆오늘(1/3) 광화문 토요 촛불문화제는 없습니다. 12/31 문화제가 집중일정이었습니다. ◆팽목항 기다림과 진실의 버스는 1월부터 지역별로 돌아가면서 진행합니다. 서울은 매월 마지막주 토요일에 출발합니다. ★국가가 국민을 구조하지 않은 사건입니다. 진실을 밝히는 4.16약속지킴이가 됩시다! [4.16 약속지킴이 가입]
	#세월호_지원_특별법 이란 것이 세월호 특별법을 무력화 시키는 법안으로 월요일인 12일에 통과될 예정이라고 합니다. 세월호 특별법의 음모, 두번째 세월호 지원특별법. 막아야 합니다.
	새누리당 김재원 원내 수석부대표는 세월호 사건에서 사사건건 갈등을 증폭시키는 주인공이네요. 세월호 조사특위에 차기환, 고영주 같은 극우 인사들을 임명할 때 알아봤습니다만 새누리당은 세월호 조사를 하자는 건지 방해하겠다는 건지 알 수 없는 행태를 보이고 있습니다. 뉴스타파 김성수 기자가 계속 감시할 겁니다.
	<1/16(금) #세월호 주요일정> ★세월호 참사 276일, ★광화문 세월호광장 농성 187일 ◆17시 <광화문 TV> 생중계 시작!! : 평일 17시~20시까지 세월호의 진실을 전합니다. : 아프리카tv에서 <광화문TV>를 검색해주세요.
	"세월호 희생자를 모욕한 일베 회원에 대한 고발 대리 위임장을 작성해 주세요. 우리의 분노를 전달하고, 그들의 죄를 물을 수 있어야 합니다."
	정함철 "세월호 참사 원인은 세월호 광화문 농성장" 눈앞에서 자식이 죽어가도 무능한 정부와 거짓말하는 언론에 상처받는게 왜 정함철류가 아닌 순진한 유가족이였을까요? 이런 잉간들의 자녀가 사고를 당했어야 유가족의 심정을 만분의 일이라도 알았을 텐데요.
	1/9(금) #세월호 주요일정> ★세월호 참사 269일, ★광화문 세월호광장 농성 180일 ◆17시 <광화문 TV> 생중계 시작!! : 평일 17시~20시까지 세월호의 진실을 전합니다. : 아프리카tv에서 <광화문TV>를 검색해주세요. http://play.afreeca.com/sewolho416 : 페이스북 페이지 https://www.facebook.com/sewolhoTV ★국가가 국민을 구조하지 않은 사건입니다. 진실을 밝히는 4.16약속지킴이가 됩시다. [4.16 약속지킴이]
	<그토록 싸웠으나.... 세월호 진실을 침몰시킬 인물들> 곧 본격적으로 활동할 17명의 세월호특위위원들 중 새누리당이 추천한 5명 1. 고영주 변호사- 영화 ‘변호인’의 배경인 ‘부림사건’ 담당 공안검사 출신. 세월호 참사에 대한 정부책임을 부정하고 호도한 인물 2. 조대환 변호사- 박대통령의 과거 싱크탱크인 ‘국가미래연구원’ 발기인, 박대통령인수위 전문위원 출신 3. 차기환 변호사- 자신의 트위터에 세월호 유가족을 매도하고 극우사이트 ‘일베’의 게시물을 지속적으로 퍼뜨린 인물 4. 석동현 변호사- 새누리당 공천신청자 5. 황전원 전 한나라당 부대변인- 새누리당 공천신청자 * 녹색사진: 단원고 2학년 10반 고 김주희양의 어머니 이선미씨가 최근에 공개한 사진. 세월호가 바다 속에 잠긴 상태에서 아이들이 창…
	<1/17(토) #세월호 주요일정> ★세월호 참사 277일, ★광화문 세월호광장 농성 188일 ◆17시 <광화문 세월호광장 토요촛불> 《진실을 인양하라》 : 아프리카tv에서 <광화문TV>를 검색해주세요.
	도보행군중인 유가족과 시민분들.. 응원합니다... #세월호 #바꾸세
	정말 기가막히군요... 보면 볼 수록 어째 이럴 수 있나 할 정도로 분노가 일어납니다. 국민들의 관심은 점점 더 식어져만 가고.. (한국어 번역을 보시려면 화면 밑에 커서를 옮기시면 설정에서 한국어자막을 선택하시면... 한국어 자막 보실 수 있어요)
	<1/5(월) #세월호 주요일정> ★세월호 참사 265일, ★광화문 세월호광장 농성 176일 ◆17시 <광화문 TV> 생중계 시작!! : 평일 17시~20시까지 세월호의 진실을 전합니다. : 아프리카tv에서 <광화문TV>를 검색해주세요.
	일베에 올라온 세월호 희생자 모욕 사진을 보고 심히 빡치신 분들의 분노가 사그러들기전에 행동으로 옮기겠습니다. 박지웅 변호사님이 선봉에 섰고 미력하나마 함께 하려 합니다. 많이 퍼가주세요. 고발인 / 고발에 대한 대리인 동의 페이지 입니다. 개인정보는 철저히 보호됩니다. 인생은 실전이다. ㅈ…
	벌써 세월호 사건이 지난지가 9개월이나 됬네요 차가운 바닷속에서 구조를 기다리던 희생자들을 기리는 마음을 잊지않도록 가슴아픈 시하나 소개하나 해드립니다 . 절대 잊지않겠습니다 #세월호 #희생자 #착한바보들 #추모 #잊지않겠습니다 #희망 #사랑 #나눔 #희사나
	#세월호_도보행진 병점역에서 잠깐의 휴식후 다시 출발~ 고맙습니다... - 최운규 최영운 -
	박그네 부정선거 범죄집단의 국민은 자기들 실리와 이해관계에 춤을 추는 꼴통들인데... 국민 생명 책임못지는 박그네 정부는 사라져야 한다. 더이상 국민들의 혈세를 쳐먹으며 무책임 직무유기 말아야
	<1/5(월) #세월호 주요일정> ★세월호 참사 265일, ★광화문 세월호광장 농성 176일 ◆17시 <광화문 TV> 생중계 시작!! : 평일 17시~20시까지 세월호의 진실을 전합니다. : 아프리카tv에서 <광화문TV>를 검색해주세요.
	세월호 구조작업의 부실을 지적한 방송 인터뷰로 해경이 명예를 훼손당했다며 낸 재판에서 홍가혜씨가 무죄를 선고받았습니다.
	세월호 유족들은 A군에 대한 고소 취하를 검토 중이다…
	잊지 않겠습니다> 맞벌이 엄마·아빠 대신 동생 돌보던 나의 공주…꿈에서처럼 잘 있지? 수학 선생님 되고 싶었던 이다혜 양에게 엄마가 보내는 편지 입니다. http://t.co/272cELJ6xo #세월호
	????세월호 참사~289일째... ?????【유가족 도보순례】 II~4일째... ? 1?2?4일째~날이"??" 출발~대기 中 성환역?직산역?두정역?쌍용대로?천안역?터미널???? 3?4?노란풍선이~눈에 확?? 아이들도~손잡고?? 90여명~직산을 향해!?? 진실을 향해!!
	이 아이들을 보십시오... 어찌 지난 일이라고 잊을 수 있겠습니까... 어찌 그만하라 할 수 있겠습니까... 어찌 단순사고라 말할 수 있겠습니까... 우리 어른들은 이 아이들의 눈물을 기억해야합니다. 남의 아이들이 아닌 우리 아이들이고 우리 이웃입니다...ㅠㅠ
	불안과 믿음 사이 이번 주 목요일 기도회는 장신대 하나님의 선교회가 인도를 했는데 작은 변화가 있었습니다. 깔끔한 기도회 순서지가 등장하였고, 본문 말씀인 누가복음 18장 1절에서 8절까지를 본문에 등장하는 인물의 배역을 정해서 읽었고, 바이올린 찬양 연주가 있었습니다. 그리고 생활나눔에서는 세월호 가족뿐 아니라 참가자들 개인과 교회의 나눔도 시작하게 되었습니다. 말씀나누기에서 창현 어머님은 "1절에 예수님께서, 늘 기도하고 낙심하지 말아야 한다는 뜻으로 비유를 말씀하셨지만, 8절에 보면 그러나 인자가 올 때에, 세상에서 믿음을 찾아 볼 수 있겠느냐?"라고 말씀하셨는데, 세월호 참사 이후 진행되어온 과정을 보면 여전히 많은 국민들이 동참해주시고, 세월호 가족들도 열심히 싸우고 있기때문에 희망을 갖고 있지만…
	광화문 광장 토요일 촛불 문화제] “진실을 인양하라” - 2015년 1월 10일(토) 오후5시 광화문 세월호 광장 공연1 짤막강연 / 꼭 밝혀내아 하는 의혹 발언1 / 세월호는 반드시 인양되어야 합니다 발언2 / 진실을 밝히기 위한 우리의 약속 공연2 발언3 / 4.16특별조사위원회 중간경과 발언4 / #세월호 참사 유가족 발언
	"세월호 유족 면담 거부한 건 여야가 법안 논의 중인 상황이어서" 정말 오래 기다려 듣게 된 대답…
	#세월호 참사291일 #세월호_도보행진 6일차 오늘은 대전역에서 출발합니다. 유가족분들과 함께 하시는 시민분들은 하늘의 별이된 아이들과 약속했습니다.. 진실을 밝히겠다고..
	세월호 참사로 숨진 단원고 학생들을 ‘어묵’으로 지칭해 모욕한 인터넷사이트 ‘일간베스트저장소(일베)’ 게시물에 대해 경찰이 수사에 나섰습니다.
	세월호 참사 희생 학생들을 모욕하는 듯한 내용이 담긴 일베 '어묵' 게시글에 대해 경찰이 수사에 나섰습니다. 자세한 기사 내용은 ==>
	아프리카TV에서,, #세월호 유가족, 안산→팽목항 도보행진 20일 생방송 중입니다. [ http://t.co/R0fdygphGu ] 어머니, 아버지, 힘내세요! 함께 하시는 시민분들도 감사합니다!
	세월호 우리의 영웅이 이렇게 남의 나라에서 대접 받도록 만드는 우리의 몰골이라니 ㅠㅡ
	야속했던 하늘... 팽목항에서 세월호 실종자 가족들이 어떻게 기다리고 있는지 진짜 모습을 봐 주셨으면 합니다. 2015년 미디어몽구 첫 영상 입니다.
	끝나지 않은 세월호... 이시키들 다 잡아 내야대..!!
	기독인들이 세월호 가족들과 신앙의 답을 찾는 동행을 시작했습니다. 세월호를 기억하며 유가족과 함께하길 원하는 기독인은 누구나 참여할 수 있습니다. 안산 세월호 희생자 정부합동분향소에서 매주 목요일 오후 5시부터 7시까지입니다.
	<'금요일엔 돌아오렴' 세월호 기록을 읽어야 할 이유>
	세월호 희생자 가족 13명의 육성을 기록한 책 '금요일엔 돌아오렴'이 출판됐습니다. 병원에서 세상을 떠난 두 아이가 만든 의료사고 관련 법 ,'종현이법 ·예강이법'을 취재했던 심영구 기자가 세월호에 대한 기억을 잊지 말아야 할 이유를 설명합니다.
	[취재파일] 세월호 유가족 육성 기록…'금요일엔 돌아오렴'
	<1/17(토) #세월호 주요일정>
	★세월호 참사 277일,
	★광화문 세월호광장 농성 188일
	◆17시
	<광화문 세월호광장 토요촛불>
	《진실을 인양하라》
	: 아프리카tv에서 <광화문TV>를
	검색해주세요.
	이재명 성남시장이 세월호 참사가 일어난 뒤부터 줄곧 성남시청에 걸려 있던 세월호 희생자 추모 깃발을 세월호 유족에게 보냈습니다. 다음은 이재명 시장이 세월호 유족들에게 보낸 편지 전문입니다.
	세월호 참사 피해자 가족 여러분!
	힘내십시오!
	먼저 초청해주셨음에도 다른 공식일정 때문에 현장에 함께 하지 못함을 매우 안타깝게 생각합니다. 몸은 함께 못하지만 마음은 언제나 여러분과 함께 하고 있다는 점을 알아주시기 바랍니다.
	도보행진 시작에 즈음하여 성남시청 국기게양대에 게양되어 있던 세월호기를 보내드립니다. 성남시는 세월호참사를 기억하며 또한 가족들의 아픔에 함께 하는 의미로 세월호참사 직후부터 지금까지 각구청과 시청의 국기게양대에 세월호기를 게양하고 있습니다.
	참사의 진상이 규명되고 그에 따른 엄정한 문책과 또다른 참사의 방지를 위한 국가적 대책이 수립될 때까지 성남시청의 세월호기는 계속 바람에 나부낄 것입니다.
	피해 가족 여러분!
	여러분이 개인적 억울함으로 이 긴 고통의 시간을 보내고 있다고 생각하지 않습니다.
	안전한 대한민국, 책임지는 대한민국, 의문이 없는 대한민국을 위한 희생임을 너무나 잘 알고 있습니다.
	그래서 여러분의 그 길고 힘든 싸움을 현장에서 함께하지는 못하지만, 여러분의 투쟁에 함께 하는 의미로 새로 만들어 달게 될 성남시청의 세월호기는 계속 휘날리게 될 것입니다.
	가족들게 깊은 위로의 말씀과 함께 격려의 뜻을 전합니다.
	세월호 희생자 영정을 발로 차다가 시민들에게 잡혀 영정앞에 무릎꿇고 "죄송합니다. 일베도 안 하겠습니다"며 싹싹 비는 일베.
	일베하지마세요. 바보 소시오패스가 됩니다.
	#세월호_도보행진
	팽목항이 가까와 오네요.. #세월호
	세월호 잊지말아야할 또 한분
	단원고 2학년1반 유니나 선생님 당시 상대적으로 탈출하기 쉬운 4층에 있었지만 3층에 다친학생이 있다는 전화를 받고 갔다가 58일만에 발견되었죠..
	세월호 광화문 시위현장의 진실
	지금 새누리당앞에서 #세월호 가족들이 울부짖고 있습니다.
	특별조사위 구성 방해 그만하고 제발 빨리 진상조사에 임하라는 서한 들고 왔습니다. 기자회견 후 서한 전달하려는데 새누리당 관계자 단 한사람도 나와보지를 않습니다.
	경찰동원해서 채증하면서 유가족들 흥분시키더니 강제해산한다고 방송하고, 대화하던 경찰도 당사 안으로 들어가버렸습니다. 다 연행할 태세입니다.
	아예 귀를 닫고 모르쇠하고 있습니다. 국민세금으로 운영되는 정당이, 그것도 여당이 국민에게 이래도 됩니까?
	유가족들이 울부짖는데, 다른 것도 아니고 이미 제정된 특별법에 따라 정상적으로 진상조사 시작하자는데 이런식으로 나오면 안되지요. 패륜집단이 따로 없습니다.
	여러분! 새누리당을 규탄해 주십시오. 유가족들에게 힘을 주십시오. 예산문제를 빌미로 특별조사위를 흔드는 새누리당의 행태는 용납되어서는 안됩니다. 반드시 진실은 밝혀져야 합니다.
	세월호 참사 300일 잊지않겠습니다.
	도보순례중. 정읍ㅡ담양. 2학년 7반 김수빈이모부.가방에 7반 생존은 한명입니다.
	담임은 배안에서 제자 두명 끌어안고 발견된 서른 초반의 기간제 교사 이지혜선생님입니다.
	세월호 팽목항 범국민대회 2만여 시민들 참석으로 시작했어요. 문재인 당대표도 오셨습니다.
	'세월호 진실을 규명하고 즉각 인양하라'
	세월호 참사 300일인거 다들아시나요??
	모르시는분들 많으실꺼같은데
	대표적인 추모곡 '천개의 바람되어'
	한번씩 듣고가주세요
	잊을수없는 잊어선안될 그날입니다
	꼭퍼졋으면좋겠어요 공유한번씩만 부탁드립니다
	https://play.google.com/store/apps/details…
	링크는 노란리본카톡테마에요
	전주의 거리에서 세월호 가족들에 대한 응원의 목소리가 울리고 있습니다.
	전주의 거리에서 세월호 가족들에 대한 응원의 목소리가 울리고 있습니다.
	세월호 희생자 비난한 20대 일베충녀
	출처 - 웃긴대학
	끝까지 함께!
	세월호 팽목항 범국민대회 2만여 시민들 참석으로 시작했어요. 문재인 당대표도 오셨습니다.
	'세월호 진실을 규명하고 즉각 인양하라'
	<2/18(수) #세월호 주요일정>
	★세월호 참사 309일
	★광화문 세월호광장 농성 220일
	《세월호광장에서 함께맞는 설》
	◆15시 ~ 18시
	- 세월호 가족과 함께하는 윷놀이
	- 세월호의 진실 "OX퀴즈대회"
	: 광화문 세월호광장
	★국가가 국민을 구조하지 않은 사건입니다. 진실을 밝히는 4.16약속지킴이가 됩시다.
	플래쉬몹 본 행사 영상입니다. 가운데에 있는 노란색 체크무늬 옷 입은 아이가 <진실은 침몰하지 않는다> 원곡을 부른 친구라네요. 파란색 풍선에 우리의 마음을 담은 감동의 시간이였습니다. 촬영하다가 페북지기는 눈물을 참느라 힘들었네요 ㅠ
	세월호 학생들 .,, 죄송합니다,,,
	<2/2(월) #세월호 주요일정>
	▣ 세월호 참사 293일,
	▣ 광화문 세월호광장 농성 204일
	▣ 진실을 밝히는 4.16약속지킴이가 됩시다.
	도보순례중. 정읍ㅡ담양. 2학년 7반 김수빈이모부.가방에 7반 생존은 한명입니다.
	담임은 배안에서 제자 두명 끌어안고 발견된 서른 초반의 기간제 교사 이지혜선생님입니다.
	오늘은 무안에서 행진 중입니다.
	잠시 청계북초등학교에서 쉬는 중에 단체사진 찍었어요~~ 뿌잉뿌잉 하면서~~^^
	#세월호
	내일이면 #세월호 참사 300일입니다.
	오늘 도보행진단이 입성한 광주에서는 참사 300일 진실마중한마당이 펼쳐졌습니다.
	도보행진에 참여하신 700여 시민분들과, 마음으로 함께하신 모든 분들의 힘이 모아져 반드시 세월호를 건져낼 것입니다.
	#세월호_참사 320일째
	오늘은 저도 또 한명의 길 위의 친구 입니다.
	#삼보일배 하시며 슬픔과 아픔 그리움을 토해 내시는 유가족 옆에서
	오늘은 저도 길 위에서 같이 또 한명의 유가족이 되어 같이 토해 내겠습니다.
	#바꾸세 #하울림 정이
	팽목항 모습입니다.
	성빈아버지가 보내주셨습니다.
	세월호 단원고 유가족들분께서 체육관을 사용할수있게되었다는 소식을 들었습니다! 많은분들이 항의 전화를 해주셨답니다! 이제 글을 내려도 된다고 하기에 글 내렸습니다!
	뉴스타파 최승호 앵커]
	세월호 특별조사위 여당측 위원들이 세월호 기초조사 예산을 ‘0’원으로 책정했습니다. 검찰 수사결과가 있는데 뭐하러 조사하냐는 겁니다. '조사위원'이 아니라 '은폐위원'입니다...
	철수1 : 세월호 참사 정치적으로 이용하지 마시죠!?
	철수2 : 세월호! 우리가 해결하겠습니다. 표 좀..
	2월 9일 세월호 300일을 앞두고, 사귄지 600일 맞은 커플이 청년회식구들에게 돌린 선물. 세월호를 잊지 말고 함께 하자. 9일에 함께 광화문에 가자는 이야기. 멋지다~ 이쁘다~!!
	<2/20(금) #세월호 주요일정>
	★세월호 참사 311일
	★광화문 세월호광장 농성 222일
	《세월호광장에서 함께맞는 설》
	◆15시 ~ 18시
	- 세월호 가족과 함께하는 윷놀이
	- 세월호의 진실 "OX퀴즈대회"
	: 광화문 세월호광장
	★국가가 국민을 구조하지 않은 사건입니다. 진실을 밝히는 4.16약속지킴이가 됩시다.
	재판? 두렵지만 괜찮아! 세월호 재판. 묻고 듣고 따져보기!
	2월 11일 늦은 7시, 바로 내일인데요.
	세월호 집회시위탄압으로 줄줄이 기소되는 분들이 늘고 있습니다.
	지난 1월에 첫 모임을 가졌는데요. 내일은 두번째 모임입니다.
	본격적으로 맞서보아요~!
	개인적으로 '국가보훈처' 하면 제일 먼저 떠오르는 사진 #청해진해운 #유병언 #세월호
	16일 월요일 부터 청와대 분수대 앞에서 손 피켓을 들고 실종자 9명을 끝까지 찾아달라는 1인시위를 하시겠다는 허다윤양 어머니 이십니다.
	이 1인 시위를 시작으로 사람들이 모이는곳은 어디든 가서 1인시위를 하시겠다고 대단한 결심을 하신 허다윤양 어머니에게 힘과 응원에 메세지를 남겨주세요..허다윤양 어머니께서 자주들어와 소식을 들여다 보고 계십니다...오늘은 진도에 내려가 계시고요..
	문정은 부대표와 청년·학생위원회가 함께하는
	<세월호 가족 팽목항 도보행진>
	온전한 실종자 수습을 위한 세월호 인양 및 진상규명을 촉구합니다.
	#1111 생일을 축하해주세요.
	9일 세월호 참사 300일을 앞두고 광주를 방문한 #세월호 가족협의회 도보행진단을 만난 윤장현 광주시장 “온전한 세월호 인양을 위해 적극 돕겠다”고 밝혔다.
	교사로써 세월호와 같은 엄청난 사건에 함묵하고 있는 것들이 더 문제지, 어찌 세월호 집회 참석을 이유로 파면을 요구한단 말인가!
	사제가꿈이었던 박성호군.
	이 예쁜 웃음을 볼 수가 없네요.
	잊지않을게요. 꼭 엄마아빠 곁을 지키겠습니다.
	세월호 사건이 국민 관심에서 멀어지자 정부가 본색을 드러냈습니다. 진상규명을 외치는 유족과, 집요한 언론플레이로 국민 호도하는 정부 여당. 세월호 침몰 사건은 이제부터 시작입니다.
	세월호 참사 유가족들이 세월호 특별조사위원회(아래 세월호 특위) 정상화 촉구를 요구하는 서한을 새누리당에 전달하려고 했지만 새누리당의 외면으로 한겨울 길에서 1시간 30분 가량 항의해야 했다. 경찰은 항의하는 유가족들이 미신고 불법집회를 벌이고 있다며 해산을 요구했다. 경찰과 새누리당의 행태에 분개한 유가족들은 "이게 나라냐"라며 분통을 터뜨렸다.
	예전 세월호 사고 때 외국작가 조형 작품을 보고 그린 그림인데..
	벌써 잊은 건가?
	잊고 싶었던 건가...
	애들 찾아 평목항까지 걸어 간 부모들을 보며 다시 한 번 미어집니다.
	다들 너무 잊고 산것은아닌지 한번씩은 되돌아 봤으면
	#세월호도보행진 8일째입니다.
	논산에서 출발한다는 소식을 듣고 논산시장님이 이른 아침부터 나와 격려해주셨습니다. 감사합니다.
	아침식사 후 힘차게 행진 시작했습니다.
	오늘 행진코스는 논산시청앞 출발->논산대교->강경읍사무소->강경역->연무읍사무소입니다.
	오늘도 많은 격려와 관심, 참여 뷰탁드립니다.
	식사비 후원 : 014101-04-155232 국민은행 성상영(세월호도보행진)
	지난해에 비해 언론 보도량은 상당히 줄었지만 세월호 관련 소식에 대한 우리 국민의 관심은 여전히 잦아들지 않고 있다.”_x000D_ 드디어 세월호 도보행진이 막바지에 다달았습니다. _x000D_ 지난달 26일 안산에서 출발한 세월호 도보행진단이 19일 만에 해남과 진도를 잇는 진도대교 건넜습니다. 세월호 참사 유가족과 일반 시민 100여 명은 이날 오후 진도실내체육관에 도착해 하룻밤을 묵은 뒤 14일 종착지인 팽목항에 도착할 예정인데요, 그 현장 소식을 소중한 기자가 전합니다... _x000D_ 세월호 참사 희생자인 단원고 교복을 입고 어묵을 들고 있는 사진을 <일베>에 찍어 올려 희생자를 비하해 구속된 20대 남성의 어머니가 세월호 유가족과 국민에게 사죄의 글을 썼습니다. 전문 있습니다._x000D_ 오…
	친구들한테 들어보니 커서도 친구들한테 고민상담도 잘해주구 그랬대요"
	마지막사진은 현철군이 세월호안에서 찍은 사진입니다.
	세월호 유가족과 함께하는 북콘서트
	ㅡ금요일엔 돌아오렴
	광주 콘서트 지금 막 시작합니다
	잊지않겠어요ㆍ기억할께요
	가수 김장훈이 배우 최민수와 조인트 콘서트를 엽니다. 세월호 소신발언으로 누리꾼의 관심을 받은 두 연예인의 조인트 콘서트네요.
	가슴 아픈 삼보일배 현장.
	6일차(2/28) 10:00 일정을 시작합니다.
	어제 하루 쉬고, 그제 끝난 지점인 장구포2교에서 출발합니다.
	오늘은 18번 국도를 따라 올라가서 염장마을을 지나 포산삼거리 조금 지나서 마무리 될 것으로 생각됩니다.
	오늘 하루도 순례단이 무사히 끝낼 수 있도록 기도하여주셨으면 합니다
	서명사명소명!!!!!
	세월호 참사 선장/선원 재판에 대한 엄정한 판결 촉구 탄원서
	존경하는 재판장님
	어느덧 세월호 참사 300일이 훌쩍 넘어 1 주기를 바라보는 시점이 되었습니다. 재판장님께서는 그간 세월호 가족의 진상 규명을 위한 피눈물 나는 노력을 잘 알고 계실 겁니다. 재판 중에 유가족들이 점점 유능해지고 절제력이 생겼다고까지 말씀하셨다지요? 이는, 재판장님께서 유가족의 아픔을 마음 깊이 체휼하심의 반증이라고 생각됩니다. 또한, 재판을 보다 공정하고 객관적으로 진행해주신 점에 대해 깊은 감사를 전합니다. 그렇기에 국민들은 이번 항소심(광주고법 2014 노 490호)에서 세월호 참사의 특수성 감안 및 국민의 법 감정을 고려한 판결을 기대하고 있습니다.
	미루어 짐작하시겠지만, 대다수의 국민들은 선장/선원 1심 선고 내용을 신문으로 접하고 탄식했습니다. 세월호 참사가 기본적인 사회의 통념이 철저히 무너진 사건이기에 관련자에 대해 보다 엄격한 법 적용과 처벌이 필요하고, 이를 통해 세월호 참사와 같은 또 다른 참사의 재발을 방지하고 안전한 나라를 건설하는데 초석이 될 것을 희망하고 있기 때문입니다.
	세월호 참사의 참혹함과 중대성에 비춰볼 때 이들의 형량은 과연 합당한 것인가요? 승객들을 탈출시켜야 했던 절박한 시간에 캔맥주를 마시며 담배를 피우고 본인들만 빠져나가기에 급급했던 선장과 선원들, 그 결과 해경 추산 304명을 수장시킨 것에 대한 1차적인 책임을 법의 이름으로 제대로 묻고 있는가 하는 근본적 의문이 듭니다.
	1차 판결문 일부 (선장/1등 항해사)를 보니 “이준석 선장은 대리선장이었고 2013. 10월 담석 수술로 인해 건강 상태가 좋지 않아 화물 과적 및 부실 고박의 업무 관행을 바로 잡기 어려웠으며 선원들에게 승객들에 대한 구호 조치를 제대로 할 수 없다”. 그리고, 1등 항해사 강원식은 “선장 이준석의 지시가 없는 상태에서 다른 선원들에게 구조활동을 적극적으로 지시할 위치에 있지 않았다”고 했습니다.
	그렇다면 국민들은 묻고 싶습니다.
	이 모든 구조적인 문제로 인해 선장/선원이 손 놓고 있는 상황이었다면 침몰하는 배에서 승객은 누구를 믿고 지시에 따랐어야 하냐는 것입니다. 선장 이준석의 경우, 건강상의 이유로 구조에 대한 판단이 흐려질 정도라면 그 동안의 항해는 어떻게 했을까요? 그리고, 1등 항해사가 선장의 지시가 없는 상황에서 아무것도 할 수 없다면 수난 구조 시 1등 항해사의 역할은 무엇인가요? 재판장님께서도 잘 아시겠지만 교사, 학생, 일반인들이 나서서 승객을 구조했습니다. 그런데 그 동안 배를 수도 없이 탔던 배의 관리자들은 왜 승객을 구하지 않은 채 해경의 고무보트를 제일 먼저 탔을까요?
	그리고, 피고인들이 구조활동에 대한 적절한 교육은 받지 못했더라도 선장 이준석의 경우 배를 40년 이상 탄 베테랑이며 이미 이준석은 침몰되는 배에서 구조된 적도 있습니다. 그럼에도 불구하고 승객들을 버리고 선원과 같이 탈출하는 기본적인 인간의 도덕적 소양 및 직업 윤리 의식을 버린 사람입니다. 마찬가지로 선원들 역시 그 모든 것을 순식간에 버렸습니다.
	게다가 더욱 중요한 것은, 선장 이준석은 침몰하는 배의 상황에 대해 인지를 하고 있었습니다. 해경과의 교신을 보면 본선이 넘어가고 있다고 했습니다. 그러면 조타실에서 긴급 명령을 내려서 어떻게든 승객들을 탈출 시켰어야 합니다. 재판부에서 인정한대로 고 양대홍 사무장에게 퇴선 명령을 내렸다고 한들 실제 이행했는지 아닌지도 모르는 상황에서 왜 조타실에서 긴급 퇴선 명령을 하지 못했을까요? 침몰하는 배에서 선장과 선원이 어떤 조치도 하지 않은 채 유유히 빠져나가는 것만으로도 살인의 고의성이 인정되어야 합니다.
	이런 비상식적인 행동을 하는 사람들에 대해 참사의 책임을 제한하고 건강상의 이유로 유리한 양형을 하는 것이 과연 맞는 지 재판장님께 다시 한 번 여쭈고 싶습니다.
	존경하는 재판장님
	다 탈출할 수 있었던 소중한 304명의 생명이 온 국민이 보는 앞에서 수장 당했습니다. 왜 구조받지 못하고 죽어야 했는지 밝혀질 때까지 유가족들에게 일상은 없습니다. 모든 참사의 원인이 밝혀지고 관련 책임자를 처벌할 때 현재 유가족들이 겪고 있는 고통과 자책에서 조금씩 벗어날 수 있을 것입니다.
	재판이 마무리됨에 따라 일부 국민들은 세월호 참사가 다 해결되었다고 생각하고 있는 것 같습니다. 유가족이 원하는 진실이 무엇인지 모르겠다. 법정에서 낱낱이 밝혀지고 있는데 어떤 진실을 위해서 싸우냐는 이야기들이 나돌고 있습니다. 특별법의 제정과정도 힘겨웠지만, 진실을 재구성하는 길도 시작부터 험난합니다. 진상조사특위 설립에서부터 예산문제로 갈등이 있었고, 실종자수습과 진실규명을 위한 인양조차 돈의 논리로 접근하는 정부와 여당을 봅니다.
	재판장님! 하지만 대다수의 국민들은 세월호 참사의 진실에 여전한 갈증을 느끼고 있습니다. 검찰의 무딘 칼날은 세월호 참사 당일 CCTV 코드가 왜 뽑혔는지, 생존자 서희근씨가 증언한대로 변산반도 앞에서 왜 배가 쿵 하는 소리와 함께 기울었는지, 참사 당일 왜 이준석이 해경 아파트에서 머물렀는지 등 일일이 나열하기 어려울 정도로 밝히지 못한 진실이 너무나도 많습니다. 그런 상황에서 선장/선원 재판을 마무리한다는 것이 매우 아쉽습니다 하지만, 이런 한계 속에서도 합리적이고 엄중한 판결을 해주실 것을 믿고 또 요청 드립니다.
	존경하는 재판장님
	벚꽃이 만개하던 4월 16일 수학여행의 목적지가 제주도가 아닌 하늘나라로 바뀐 이유가 궁금합니다. 참사의 원인을 밝히라고, 안전하고 행복한 나라에 함께 살자고 300일 동안 고통스럽게 외쳐왔던 유가족들과 수 많은 국민들을 잊지 말아주시기 바랍니다. 그 많은 사람들은 세월호 참사 전과 후의 대한민국이 달라지길 원하고 있습니다. 세월호 참사의 진실이 명명백백하게 밝혀져서 잘못은 바로잡고, 책임이 있는 사람은 그에 합당한 책임을 지는 것이 안전한 대한민국에서 건설할 수 있는 길이라고 믿습니다. 세월호 참사에 얼룩진 잔상이 대한 민국에 남지 않도록 피고인 모두에게 엄중한 처벌을 부탁 드립니다. 제발 이 나라의 정의가 피해자의 눈물을 닦을 수 있도록, 반복되는 인재에 더 이상 희생되는 국민이 없도록 현명한 판결 부…
	감사합니다.
	세월호 1년 됐으니 잊자고 합니다. 5년째 천안함 이용하는 것들이.
	그 마음 그대로.
	목포 시내 기준점인 목포시청까지 25km 남았습니다..
	세월호 배상금 결정남
	세월호 잊지마세요를 함께해주실 분들을 찾습니다!
	안녕하세요 세월호, 안녕하세요 페이지입니다
	지난 2014년 4월 16일
	대한민국에서는 세월호 참사가 발생했습니다
	오보와 나라의 답답한 대처는 국민들을 분노에 빠뜨렸고, 모두를 슬픔에 잠기게 하였습니다.
	이 참사를 지켜볼 수 밖에 없는 유가족들도 국민들도 애끓는 마음을 달래며 하루하루를 보냈고 그 시간동안 우리의 딸들이 아들들이 어머니 아버지가 형이 누나들이 언니, 오빠들이 동생들이 살아돌아오리라는 희망은 점차 줄어만 갔습니다
	그렇게 세월호는 서슬퍼런 바닷속으로 삼켜 들어가고 말았습니다
	저희는 현재 대안학교에 재학중인 학생들 입니다.
	세월호 사건의 희생자들과 친척 관계도, 친분이 있는 것도 아니고 어떤 단체에 소속이 되어있는 것도 아닙니다
	그저 이 가슴아픈 세월호 사건을 잊지않았으면 하는 생각 하나로 세월호, 잊지마세요 페이지를 만들었고 이렇게 많은 분들의 관심에 놀랍고 감사했습니다.
	그래서 세월호 사건이 발생한지 일년이 되어가는 시점에 세월호를 다시 한 번 기억하고 되돌아 볼 수 있는 기회를 만들어보고 싶었습니다
	세월호 사건이 발생한지 일년이 되어가는 이 시점,
	세월호를 기억하고 계신가요?
	*세월호 잊지마세요를 시작하고 시일이 흐른 이 시점 시행착오를 겪으며 저희는 이 캠페인 모든 울타리를 녹여내버리고자 합니다
	어떤 양식에도 갇히지 않았으면 합니다
	자신의 방식대로 진심을 다해 세월호을 추모해주십시오
	또한 저희 페이지에서 너무나 많은 글들이 올라오면서 불편을 겪기도 한다는 이야기들이 있어 더 이상 침여해주신 사진을 올리지는 않도록 할 생각입니다
	그렇지만 저희와 함께, 모두와 함께 나누시고 싶은 이야기가 있다면 언제나 페이지 타임라인이나 메세지로 남겨주시면 됩니다
	세월호, 잊지마세요
	세월호 참사에 "우리가 배타고 가라고 했어요, 죽으라고 했어요"며 망자와 유가족에 막말하고, 유가족을 빨갱이 취급하더니 미 대사에겐 "죄송합니다. 사랑합니다"를 외치는 엄마부대.
	엄마라는 이름이 부끄러운 잉간들.
	세월호 비하가 또..
	진상규명 된 게 없어 사망신고 못한
	#세월호 유족들에게
	만18세가 되어 주민증 발급하지 않았다고
	과태료 부과하는 나라.
	세월호 잊지마세요를 함께 해주신 정유담님 감사합니다:)
	세월호 의인, 파란바지의 영웅! 김동수님께서 목숨을 끊으려고 했습니다. 그냥 부끄럽고 미안합니다....어서어서..건강을 회복하시길 바랍니다.
	2014년 4월 16일 그리고 그 후 1년
	#세월호
	나로선 세월호 빠진 어떤 수난주간도,
	세월호 없는 어떤 부활절도 맞이할 수 없다.
	#세월호
	#사회적영성
	별이 된 너희들을 잊지 않을게... #세월호
	한달후 세월호 참사 1년이 됩니다.
	기가 막힌 세월이였습니다
	세월호 참사 단원고 희생자들을 추억하기 위한 ‘열일곱 살의 버킷리스트’ 콘서트표가 대량으로 예매되었다가 취소되는 일이 반복된다는 군요. 누군가 의도적으로 이러는 건가요? 그렇다면 사람이 아닌 악마라고 봐야겠죠.
	지금 이시간..
	길위의 작은 음악회 중 입니다.
	청운동] 영장도 시설보호요청도 없이 푸르메재단 건물 안에 마음대로 들어와 진을 치고 있습니다 이건 명백한 불법입니다! 가족들과 함께 고립되어 있는 학생들을 연행하려는 것 같습니다 종로경찰서 해도해도 너무합니다 #세월호
	심재철 새누리당 의원은 세월호 참사 국정조사 특별위원회 위원장이라는 사람이 이런 짓을 했다..
	#세월호 사고 희생자에 대한 배상금이 결정됐습니다.
	봄이 성큼다가온 일요일입니다.
	여러분. 안녕들 하십니까.
	정부가 27일 결국 '4·16 세월호 참사 특별조사위원회(아래 세월호 특위)'의 직제·예산안을 대폭 축소한 시행령을 입법예고했다. 입법예고는 세월호 특위와의 합의없이 일방적으로 진행된 것으로 세월호 특위와의 정면 충돌이 불가피하게 됐다.. http://omn.kr/cekj
	서울 방송고 연예과 4기 학생분들이 새월호 유가족 분들에게 위로를 전하기 위해 노래를 직접 만들어 함께 부른 영상을 보내오셨어요
	새월호 사건을 이야기하고 알리기 위해 많은 노력을 하고 계신 분들께 감사하고 함께 힘내자는 말을 하고 싶습니다
	서울 방송고 연예학과 4기 학생분들의 인사말과 가사, 영상입니다
	두 번째 영상도 이어서 올리겠습니다
	안녕하세요. 저는 싱어송라이터 뮤지션 김경민(K-MIN)입니다. 세월호 사건이 일어난 후 벌써 설날이 다 지나고 이제 곧 3월이 다가오네요. 유가족 분들께 감히 어떤 위로의 말을 전할 수 있을까 고민해봤지만 저와 아이들이 할 수 있는 일이라고는 진심으로 노래를 만들고 부르는 것뿐이네요. 제가 곡을 쓰고 아이들이 진심어린 가사를 쓴 '벽' 이란 곡과 '왜' 라는 곡 올립니다. 이 작은 등불에 사람들의 많은 관심이 다시 모였으면 좋겠습니다. 세월호 희생자분들의 명복을 빕니다. 잊지말아주세요. 2014. 4.16 -작곡/작사/피아노/지도 : 김경민(K-MIN) -합창/작사/ 서울방송고등학교 방송연예과 2학년 학생들.
	벽
	차라리 말하지 말 걸 안가도 된다고 할 걸
	서로에게 조금 더 솔직할 걸
	차라리 보내지 말 걸 좋은 거 많이 해 줄 걸
	조금 더 다정하게 대해 줄 걸
	처음엔 말하지 못했지 마음속에 담아둔 그 말
	입 밖으로 꺼내지 못한 말
	어떻게 얘기해야 하지 고맙고 사랑한단 그 말
	한번도 얘기 못했어
	한번도 얘기 못했던 이제야 용기가 나는
	사랑한단 그 한마디
	이제는 할 수가 없어 마음속 고요한 외침
	미안해요 그 한마디
	언제나 상상만 했던 마음에 간직한 내 꿈
	그 누구도 몰랐던 커다란 꿈
	언제나 망설이면서 당당히 말하지 못한
	내게도 사실 꿈이 있어요
	처음엔 말하지 못했지 마음속에 담아둔 그 말 입밖으로 꺼내지 못한 말
	어떻게 얘기해야 하지 노래가 하고 싶단 그 말 한번도 얘기 못했어
	한번도 얘기 못했던 이제야 용기가 나는
	꿈이있단 그 한마디
	이제는 할 수가 없어 마음속 고요한 외침
	미안해요 그 한마디 사랑해요 그 한마디
	유가족들이 다시 광화문과 청운동에서 길바닥잠을 잤습니다. 정부는 시행령으로 416 특별법을 종이쪼가리로 만들려고 합니다. 진상규명과 안전사회에 대한 의지가 전혀없는 총체적 무능과 야만을 질타해주세요. 모든 곳에 퍼날라주세요. 오늘과 내일은 특히 온라인 긴급행동과 신문광고 제작에 많이 동참해주세요! #세월호
	[함께해요] 특별법 무력화 시행령 폐기 & 인양 촉구 416시간 시민 긴급행동 http://sewolho416.org/4061
	너무 비상식적인 세월호 참사.
	원인을 끝까지 밝혀야 한다.
	그렇지 않으면 또 그런일이 되풀이 될 것이기 때문이다.
	우연을 가장한 속임수들
	프란치스코 교황의 따뜻한 마음도 '잊지 않겠습니다'
	진도 팽목항 분향소에는 어서 돌아와 영정사진으로 남고 싶은 실종자 9명의 이름이 적힌 명패와 빈 액자가 안치되어 있습니다...그리고 지금도 광화문광장에는 실종자 가족분들이 어서 빨리 실종자들이 돌아오길 바라는 1인시위를 하고 계십니다.
	심재철 새누리당 의원은 세월호 참사 국정조사 특별위원회 위원장이라는 사람이 이런 짓을 했다..
	#홍가혜 씨.. 그녀는 세월호 참사 2틀뒤 MBN과의 인터뷰에서 무능한 해경을 비판 했다는 이유로 고발 당해 재판을 받았었고 올 1월 무죄 받았습니다.
	그런 그녀가 #세월호 유가족과 함께 15일간 #삼보일배 를 참여 했었고 현재는 건강 상태로 인해 중단한 상태랍니다.
	정말 고맙고 감사해요.
	그리고 치료 잘 받아서 꼭 건강해 지길 빌어요.
	가혜씨의 아름답고 정의로운 행동...
	절때 잊지 않고 꼭 기억하겠습니다...
	http://t.co/liHLCXlFY0 #바꾸세 #하울림
	세월호 특별법 무력화하는 정부 시행령 폐기와 세월호 인양 촉구하는 요구서를 청와대에 전달하겠다는데…
	왜 막아서는 거냐!
	왜 끌어내는 거냐!
	왜 채증하는 거냐!
	가족 잃은 유가족이 죄인이란 말이냐! #광화문
	#세월호 1주기를 앞두고 서울지역 초·중·고등학교가 자율적으로 #추모행사 를 실시합니다. 31일 서울시교육청은 세월호 1주기를 앞두고 교육 #안전 에 대한 관심을 제고하고 안전관리체계를 재정비하기 위해 학교 구성원 모두가 함께 참여하는 '안전한 우리학교 만들기'를 추진한다고 밝혔습니다.
	#비주얼다이브 #뉴스 #서울시교육청 #[VD:64783]
	얼마 남지않은 세월호 1주기...
	진실규명의 마지막 증거물이 될 오하마나호의 해외반출을 반대합니다.
	오하마나호는 단순히 개인간 사고 팔아도 되는 선박이기 이전에 세월호와 쌍둥이 배로써 세월호 참사 진실규명과 침몰원인 및 침몰과정을 사실과 가장 근접하게 보여줄 유일한 증거물로서의 그 존재가치가 수천억원대에 이르는 가치가 있는 배니 정부는 반드시 공권력을 동원하여 압수하여 해외로의 반출을 막아라.
	[단독] 경찰, 세월호 집회 참가자 400여명 줄줄이 소환.
	박근혜 정권 비호 차원의 표적 수사 비판.
	제대로 공안정국이 군요.
	이런 집회와 경찰의 행태가 주요 언론에 제대로 보도되는 나라가 민주국가입니다.
	세월호 유가족들이 그토록 눈물을 흘리며 제발 한번만 만나 달라고
	애원 했지만 끝끝내 모른척 하며 냉정하게 외면 했던 이여자.
	주한미대사가 다쳤다는 소식에는
	외국에서 들어오자 마자 부리나케 달려 오는구나
	단원고 출석부 2학년 9반. 10반
	9반 22명중 2명 생존.
	10반 21명중 1명 생존.
	동의하에 실명공개도 합니다.
	잊지않을게요. 지켜주지못해 미안합니다.
	끝까지 밝힐게요.
	오늘 점심식사는 한울아이쿱생협 강진마을 분들께서 제공하여주셨습니다.
	맛있는 음식을 제공하여주셔서 감사의 인사를 드립니다.
	오늘 세월호 유가족들을 대하는 정부의 모습입니다..다치고.끌려나오고.연행되고.....화가나네요...
	경찰, '청와대 행진' 세월호 유가족 현행범 체포 http://omn.kr/cgy8
	삼보일배의 에너자이저 김일수 선생님!
	1타임 40분에 600~700미터를 평균적으로 하는데, 거의 1km를 해주시고, 지치지 않으신 모습에 존경을 안할수가 없습니다.
	육상도 하신적이 있고, 특히 마라톤 42.195km 풀코스를 수시로 참가하여 완주하시는 대단한 분입니다.
	정부가 세월호 참사 조사특위의 요구를 무시하고 업무와 역할, 규모를 축소했습니다. "진상규명에 의지가 없을 뿐 아니라 노골적으로 방해하겠다는 것"이라는 얘기가 나옵니다. http://goo.gl/jjtISF
	세월호 가족뿐만 아니라
	세월호 사건의 철저한 진상 규명을 촉구하는 국민과
	오랜 진통 끝에 세월호 특별법을 제정한 국회를 능멸하는
	정부의 불법적 비열한 작태에 분노를 금할 수 없습니다.
	철저한 자아 성찰과 참회 없이
	세월호를 적당히 묻어버리려는
	정부의 파렴치한 행태는 스스로의 무덤이 될 것입니다.
	지금도 늦지 않았습니다.
	국민과 힘겨루기를 하려는 정부는 즉각 과오를 인정하고
	세월호 특별법이 제 기능을 하도록 겸손하게 협조해야 합니다.
	“세월호 문제가 어떻게 됐느냐”
	프란치스코 교황이 교황청을 찾은 한국 주교단을 만나 던진 첫 질문입니다.
	http://www.hani.co.kr/arti/society/religious/681598.html
	정부가 최종적 책임자이다. 박근혜가 대통령이라면 세월호 참사에 대해 책임져라! 대통령 아니라면 그 자리에서 물러나라! 책임의식조차 없는 대통령은 필요 없다. 304명을 몰살시킨 궁극적 책임은 박근혜에게 있다.
	#세월호 #참사 곧1주기
	그림-전승연
	정부에게 원하는 것은 내 자식을, 단 한 가지, 내 자식을 찾아달라는 것뿐입니다. 20일째 청와대 앞에서 1인 시위 중인 세월호 실종자 허다윤양 어머니 박은미씨는 '유가족이 되는 것이 소원'이라고 절규했습니다. http://omn.kr/c0vd
	24일차(3/18) 10:00 일정을 시작합니다.
	전국적으로 비 내리는 아침입니다. 목포에도 하염없이 비가 내리는데, 일정 시작하는 현재는 부슬부슬하게만 내리는 중이라 삼보일배를 진행하기로 하였습니다. 다만, 진행하기 어려울정도로 비가 심하게 오면 중간에 취소를 할 예정입니다.
	오늘은 영산강하구둑 중 잔여구간을 지나 목포 시내를 통과하는 날 입니다. 비오는날 무사히 잘 끝나기만을 기도해봅니다.
	대학생들이 제작한
	세월호 참사 추모영상
	( 나도모르게 눈물이.. )
	#고인의명복을빕니다 #세월호참사_사건 #2014년4월16일
	#세월호_추모 #잊지말아주세요
	어제 (31일) 청와대 인근 청운동 주민센터 건너편... 세월호 유가족들의 노숙농성이 이어지는 현장을 다녀왔습니다. 현장에서 녹음한 내용을 전해드립니다. 416시간 농성을 이어가고 있는 유가족들의 목소리를 들어보시죠... http://www.podbbang.com/ch/8155?e=21670073
	[영상] 세월호 유가족 막아선 경찰의 만행
	30일, 광화문은 지옥이었다. 세월호 특별법 시행령의 전면 철회와 세월호 인양을 촉구하기 위해 모인 유가족들은 경찰에 의해 무기력하게 연행되고 사지들려 끌려 나갔다. 심지어 감금을 당하기도 했다.
	이 영상은 TV 뉴스에서마저 버려진 장면들이다. 묻혀선 안 되는 기록이다.
	http://www.ziksir.com/ziksir/view/1682
	#세월호 #sewol
	눈앞에서 자식과 친구를 잃은 단원고 학부모, 학생들에게 우리가 해줄 수 있는 것은 고작 이런 것 뿐이지만. 그래도 힘을 보태주세요. 널리 공유하고 참여해주세요!
	#세월호 인양 확정!
	세월호 유가족들이 '세월호 특별법 시행령 폐기'와 '온전한 인양'을 촉구하면서 2일차 도보행진에 나섰습니다. 단원고 희생자 형제자매들은 기자회견을 했습니다. 5일 오후 광화문 광장에서는 문화제가 열립니다.
	http://www.vop.co.kr/A00000869043.html
	다양한 정치적 견해, 교육경험, 연령, 지역, 성별을 가진 시민들이 세월호 희생자 304 분의 이름을 불러보았습니다. 생각은 조금씩 달라도 세월호 참사를 바라보는 안타까움과 마음의 어려움은 비슷한 것 같습니다.
	잊지 않겠습니다. 작은 행동들이 모여 기적을 만들어 낼 것 입니다.
	세월호 참사 1년 범국민 집중행동/ 총력행동
	#129 세월호 모두의 이야기 - 단원고 2학년 5반 박성호님 누나, 박예나님
	성호야. 너 없이 지낸 지 1년이 다 되었지만..
	니가 없다는 것을 누나는 아직 인정할 수 가 없고.. 하고 싶지도 않고..
	그냥 니가 잠시 니가 어디 가있는 거구. 아직 수학여행 가서 아직 안돌아오는 거라 생각하고 버티고 있어..
	지켜주지 못해 미안해..
	구글 플레이스토어에서 세월호를 기억하고자 하는 어플이 있다고 합니다!
	'노란리본의 기적' 이라고 검색하면 다운받을 수 있다고 하네요
	노란 리본의 기적을 다운받으면
	알림 상태바에 노란리본이 달리고 세월호 참사가 일어난지 며칠이 지났는지 알려주며 노란리본 이미지를 다운받을 수 있다고 합니다
	세월호를 기억하기 위해 저마다의 방법을 이용할 수 있다면 좋을 것 같습니다:)
	벌써 1년입니다.
	미안합니다. 잊지 않겠습니다.
	#세월호 '리멤버 0416'
	#세월호_인간띠잇기_속보 [35신]
	4월 18일 #광화문 앞
	청와대로 향하는 시민들
	광화문 현판 앞까지 들어온 시민들이 경복궁 담길을 따라 청와대로 행진 시작했습니다. 이에 경찰은 광화문 현판 앞 세월호 유가족의 농성장 쪽으로도 물대포를 발사했습니다. 또 경찰의 소화기 오발 사고도 있었다고 합니다.
	한편, 현장에 계신 시민인 홍은주 / 양형호 / Kiyoung Kim님 등께서 댓글을 통해 현장 상항을 전해주셨습니다. 감사합니다!
	#세월호_인간띠잇기 참가자분들은_현장_상황을_댓글로_올려주세요. 그리고 #세월호_인간띠잇기_속보 #공유 해주세요. 세월호 유가족에게 큰힘이 됩니다. 여러분이 오마이뉴스 #현장 #시민기자 가 돼 주세요! 여러분이 미디어입니다.
	오마이TV를 통해서도 현장 중계를 보실 수 있습니다.
	http://www.ohmynews.com/NWS_Web/OhmyTV/onair.aspx…
	세월호 잊지마세요를 함께해주신 박세영님 감사합니다..
	대통령 없는 나라- 세월호 1주기 , 팽목항에서 광화문까지 뉴스타파가 기록했습니다.
	#세월호_잊지않겠습니다 #RememberSEWOL
	세월호 1주기 시민들의 아픔.
	<Doctors-트라우마>로 기억합니다.
	#세월호_인간띠잇기_속보 [14신]
	4월 18일 #정부서울청사 앞
	정부서울청사 앞에서 차벽을 세운 경찰에 항의하는 세월호 유가족 영상입니다. 영상은 오마이뉴스 페이스북 메시지로 Jaeho Oh님께서 보내주셨습니다. 여러분께서 보내주시는 생생한 현장 영상이나 사진이 진실을 알리는데 큰 도움이 됩니다!
	#세월호_인간띠잇기 참가자분들은_현장_상황을_댓글로_올려주세요. 그리고 #세월호_인간띠잇기_속보 #공유 해주세요. 세월호 유가족에게 큰힘이 됩니다. 여러분이 오마이뉴스 #현장 #시민기자 가 돼 주세요! 여러분이 미디어입니다.
	오마이TV를 통해서도 현장 중계를 보실 수 있습니다.
	http://www.ohmynews.com/NWS_Web/OhmyTV/onair.aspx…
	#세월호 #1주기 #속보15
	4월15일 오전 9시50분
	“오빠가 내 앞에
	1분만 나타난다면…”
	#시사사IN #세월호 전체 기사 보기
	세월호 잊지마세요를 함께 해주신 허윤지님 감사합니다:)
	세월호 참사 이후 지난 1년 동안 정부는 수많은 대책을 쏟아냈지만 시장 구조는 1년이 지나도 바뀐 게 없습니다.
	세월호 침몰 그리고 1년
	우리가 잊지 말아야할 순간들을 기록했습니다.
	<법정에 선 세월호 잠수사>
	세월호 수색에 참여했던 민간잠수사 공우영 씨. 어느 날, 공씨에게 서류가 날아왔습니다. 과실치사죄로 기소됐으니 법정에 나오란 겁니다. 상을 받기는 커녕, 법정에?
	#세월호
	우리나라 국민 10명 중 8명이 세월호 선체를 인양해야 한다는 의견을 가지고 있는 것으로 나타났다. 지난해 4월16일 참사 이후 1년이 지나도록 선체 인양 여부를 명쾌하게 결론 내리지 못한 정부의 모습과는 확연히 대비되는 결과다. 세월호와 관련한 전체적인 정부의 대응에도 국민 66%가 부정적 평가를 내렸다.
	[포토] 세월호 가족협의회가 2일 오후 서울 광화문광장 농성장에서 배보상 절차 전면 중단과 조속한 세월호 선체 인양, 시행령안 즉각 폐기를 촉구하며 삭발식을 가졌다.
	세월호 잊지마세요를 함께 해주신 채자은님 감사합니다..
	#세월호_인간띠잇기_속보 [3신]
	4월 18일 #광화문 앞
	13:40 광화문 유가족 연행시작입니다
	장석윤님께서 오마이뉴스 페이스북 메시지로 알려온 현장 소식입니다.
	#세월호_인간띠잇기 참가자분들은_현장_상황을_댓글로_올려주세요. 그리고 #세월호_인간띠잇기_속보 #공유 해주세요. 세월호 유가족에게 큰힘이 됩니다. 여러분이 오마이뉴스 #현장 #시민기자 가 돼 주세요! 여러분이 미디어입니다.
	세월호 #1주기 #속보19
	4월15일 오후 1시30분
	본격 시사IN 만화 by 굽시니스트
	#시사IN #세월호 전체 기사 보기
	http://www.sisainlive.com/sewol/
	#속보를_공유해주세요. 함께 슬퍼하는 사회가 좋은 사회입니다
	#세월호_잊지않겠습니다 #RememberSEWOL
	기타도 피아노도 그대로인데
	그 앞에 시연이만 없습니다.
	단원고 故 김시연 양의 자작곡
	'야! 이 돼지야'
	오늘(16일) 밤 11시 15분
	특선 다큐 '망각의 시간, 기억의 시간'
	세월호 유가족을 대하는 경찰의 태도인가요?
	'유민아빠' 김영오 씨가 세월호 유가족을 막아 선 경찰버스 위에서 항의시위를 하다가 경찰의 무리한 연행 과정에서 아래로 떨어졌습니다. 범국민대회를 마친 분노한 시민들은 현재 광화문광장을 향해 행진 중입니다.
	#세월호_광화문_현장
	#425세월호_범국민추모문화제_속보 [7신]
	#성신여대입구 출발한 140여명의 행진인원이 3시 30분경 250명 정도로 증가했다고 합니다. 더운 날씨에도 불구하고 1개차선을 여유롭고 질서있게 세월호 진실을 알리기 위한 국민행진은 광화문광장으로 계속되고 있습니다.
	#세월호진실국민행진 #세월호를잊지마세요 #세월호 #sewol
	오마이뉴스를 응원해주세요 http://omn.kr/10manin
	오늘 새벽 뉴스타파가 공개한 바다속 세월호 영상입니다.
	많은 분들이 보실 수 있도록 공유 부탁합니다.
	동영상을 더 보시려면 아래 링크를 클릭해주세요
	http://newstapa.org/24816
	#뉴스타파 #세월호
	#세월호 #1주기 #속보11
	4월14일 저녁 6시50분
	위기의 순간에
	드러나는 지도자의 리더십
	#시사IN #세월호 전체 기사 보기
	http://www.sisainlive.com/sewol/
	#속보를_공유해주세요. 클릭 한 번이 가족들에게 위로가 됩니다. 함께 슬퍼하는 사회가 좋은 사회입니다.
	세월호 추모금론이요? 기가 찹니다.
	#00론 #명백한사기입니다
	#세월호_인간띠잇기_속보 [40신]
	4월 18일 #광화문 앞
	경찰, 차벽 흔드는 시민들 향해 물대포 쏴
	오후 9시 30분경 광화문 현판 아래에 시민들이 집회를 열었습니다. 이외에 광화문 일대 곳곳에서 산발적으로 경찰과 충돌이 있는 것으로 알려지고 있습니다.
	한편, 범국민대회를 주최한 416연대(국민대책회의 등 포함)는 현재 8000여 명의 시민이 광화문에 있고, 연행자가 최소 55명 이상이라고 밝혔습니다. 경찰은 차벽을 흔드는 시민들에게 물대포를 계속 쏘고 있습니다.
	#세월호_인간띠잇기 참가자분들은_현장_상황을_댓글로_올려주세요. 그리고 #세월호_인간띠잇기_속보 #공유 해주세요. 세월호 유가족에게 큰힘이 됩니다. 여러분이 오마이뉴스 #현장 #시민기자 가 돼 주세요! 여러분이 미디어입니다.
	세월호 1주기 #궁금한이야기Y
	여전히 '4월 16일'을 기억하며 살아가는 사람들
	실종자 가족이 바라는 단 한 가지는
	시신이라도 찾아 '유가족'이 되는 것이라고 합니다.
	이들의 작은 소망은 언제쯤 인양될 수 있을까요?
	4월 17일 금요일 밤 8시 55분
	#세월호_잊지않겠습니다 #RememberSEWOL
	세월호 참사 이후 남겨진 과제들을 점검하고 우리 사회에 만연한 안전불감증을 해소할 수 있는 근본적 대책을 모색하는 시간! 【 #세월호 1주기 특집 】밤 10시 1TV. https://youtu.be/r2uqhG5n1Yo
	올해 첫 물대포인가요? 현재 광화문광장 앞 현장입니다.
	#세월호_광화문_현장
	#세월호_인간띠잇기_속보 [39신]
	4월 18일 #광화문 앞
	국제엠네스티 "경찰의 최루액 살포 국제기준 위반" 비판
	국제엠네스티가 한국 경찰의 세월호 참사 1주기 시위 집압에 대해 "세월호 유가족에 최루액 살포는 국제 기준 위반"이라며 "희생자와 유가족 모두에 대한 모욕적 처사"라고 비판했습니다.
	한편, 오마이뉴스 페이지에 댓글 등으로 전해주신 현장 사진을 함께 전합니다. Kiyoung Kim / 양형호 / Hyeman Jo / 김예지 / 오준승 / Jinhee Kim / 이성호 / 임복희 등이 보내주셨습니다. 감사합니다.
	#세월호_인간띠잇기 참가자분들은_현장_상황을_댓글로_올려주세요. 그리고 #세월호_인간띠잇기_속보 #공유 해주세요. 세월호 유가족에게 큰힘이 됩니다. 여러분이 오마이뉴스 #현장 #시민기자 가 돼 주세요! 여러분이 미디어입니다.
	현장영상] '세월호 인양' 예상 시뮬레이션
	세월호 1주기, 유가족에게까지 폭력을 가하는 경찰…
	이건 너무하잖아요???
	#세월호_인간띠잇기_속보 [30신]
	4월 18일 #세종문화회관 앞
	세월호특조위 시행령 철회와 세월호 인양을 촉구하는 시민들이 18일 오후 세월호참사 유가족이 농성중인 광화문광장으로 향하는 가운데, 세종문화회관앞에서 저지하는 경찰과 격렬하게 몸싸움을 벌이고 있다. 경찰은 캡사이신을 뿌리고 살수차로 물대포를 쏴 해산을 시도했지만 시민들의 기세를 막지 못했다.
	* 오마이뉴스 권우성 사진기자의 생생한 현장 사진입니다. 참으로 안타깝습니다. 슬픈 하루로 기록될 것입니다.
	#세월호_인간띠잇기 참가자분들은_현장_상황을_댓글로_올려주세요. 그리고 #세월호_인간띠잇기_속보 #공유 해주세요. 세월호 유가족에게 큰힘이 됩니다. 여러분이 오마이뉴스 #현장 #시민기자 가 돼 주세요! 여러분이 미디어입니다.
	이제는 주검을 안는 것이 꿈이 되어버린 실종자 가족들. 이들의 꿈은 언제쯤 이루어질 수 있을까?【 #추적60분 】< #세월호 실종자 가족…멈춰버린 1년> 밤 10시 25분 2TV
	#세월호_잊지않겠습니다 #RememberSEWOL
	"기억합니다, 아무 것도 못했던 그 날을"
	세월호 1주기. 잊지 말아야할 숫자들..
	<넘버스>로 기억합니다.
	경찰력을 낭비시키고 혼란을 야기시키는게 시위의 목적인가요?
	#꿀팁 #임태훈 #세월호1주년시위 #경찰
	#세월호_인간띠잇기_속보 [12신]
	4월 18일 #광화문 앞
	오후 3시 14분경 경찰이 세월호 유가족 김영오씨와 유경근씨를 연행했습니다. 사진은 버스에서 떨어지는 김영오씨와 사지가 들려 연행되는 모습입니다.
	#세월호_인간띠잇기 참가자분들은_현장_상황을_댓글로_올려주세요. 그리고 #세월호_인간띠잇기_속보 #공유 해주세요. 세월호 유가족에게 큰힘이 됩니다. 여러분이 오마이뉴스 #현장 #시민기자 가 돼 주세요! 여러분이 미디어입니다.
	이다운 군의 '사랑하는 그대여' - 신용재
	故 이다운군의 휴대폰에 남아있던 곡입니다.
	오늘은 세월호 1주년이 되는 날입니다..
	세월호를 잊지 마세요
	#세월호 #1주기 #속보61
	4월17일 새벽 0시50분 #종로 #YMCA
	경찰과 충돌은 추모제 이후 광화문 이동이 막히면서 시작되었습니다. 경찰은 광화문 일대를 원천 봉쇄했습니다.
	유가족들은 손에 꽃을 들고 광화문 분향소에 헌화하겠다는 뜻을 밝혔지만 경찰은 차벽을 열지 않았습니다. 길을 여는 충돌 과정에서 캡사이신을 뿌렸습니다.
	이명익 사진 기자가 종로 YMCA 쪽 충돌 과정에서 경찰이 캡사이신을 뿌린 순간을 포착했습니다. 종로 쪽 대치 상황은 종료되었습니다.
	현재는 광화문 현판 밑에서 유가족 40여명을 비롯한 시민들이 경찰과 대치하고 있습니다. 유가족들은 이곳 저곳 흩어진 상태에서 광화문 현판 쪽으로 이동하고 있습니다.
	--------
	#서울_추모제_참가자_분들은_현장_상황을_댓글로_올려주세요. 현장 업데이트 상황은 댓글로 달리고 있습니다. 댓글을 주목해주세요.
	#속보_공유하기를_클릭해주세요 함께 슬퍼하는 사회가 좋은 사회입니다.
	#시사IN #세월호 전체 기사 보기
	#세월호_인간띠잇기_속보 [41신]
	4월 18일 #정부서울청사 앞
	[생생영상4] 차벽 흔들면 물대포 응사
	오후 9시 30분경 정부서울청사 앞. 시민들이 차벽으로 설치된 경찰버스를 호스로 연결해 잡아당깁니다. 그러자 경찰이 바로 물대포 살포로 응수하네요.
	#세월호_인간띠잇기 참가자분들은_현장_상황을_댓글로_올려주세요. 그리고 #세월호_인간띠잇기_속보 #공유 해주세요. 세월호 유가족에게 큰힘이 됩니다. 여러분이 오마이뉴스 #현장 #시민기자 가 돼 주세요! 여러분이 미디어입니다.
	세월호 1주기 맞이한 안산 단원고 사진 31장
	http://huff.to/1CMJWm0 (더 많은 사진은 클릭)
	#세월호_인간띠잇기_속보 [18신]
	4월 18일 #광화문광장
	오후 4시 30분경 서울광장에서 열린 범국민대회가 중단됐고, 이곳에 참여한 2만 명의 시민들이 광화문광장으로 향하고 있습니다. 경찰이 세종대왕상 앞에서 막고 있기 때문에 충돌이 예상됩니다.
	광화문 앞 정부서울청사 앞에서는 유가족-시민들과 경찰이 몸싸움을 벌이고 있습니다. 박주민 변호사는 이 과정에서 시민 1명이 연행됐다고 합니다. 경찰은 바로 연좌농성 중인 세월호 유가족과 시민을 체포하겠다고 방송하고 있네요.
	#세월호_인간띠잇기 참가자분들은_현장_상황을_댓글로_올려주세요. 그리고 #세월호_인간띠잇기_속보 #공유 해주세요. 세월호 유가족에게 큰힘이 됩니다. 여러분이 오마이뉴스 #현장 #시민기자 가 돼 주세요! 여러분이 미디어입니다.
	#세월호 #1주기 #속보66
	4월17일 새벽 3시 #광화문 현판
	밤이 깊어갑니다. 날이 차갑습니다.
	엄마들은 담요 한 장으로 몸을 감싸고 아스팔트 위에 그대로 누웠습니다.
	김연희 기자가 보낸 이 사진을 보고, 저는 이 상황을 전달할 단어가, 문자가 떠오르지 않습니다.
	----
	#공유하기를_클릭해주세요 함께 슬퍼하는 사회가 좋은 사회입니다.
	#시사IN #세월호 전체 기사 보기
	47~~~포스트코리아
	우리가 세월호 304명을 기억하는 방법
	"지금 살아 있는 우리들 304명이 세월호 희생자 304명의 이름을 한 분 한 분 진심을 다해 부릅니다."
	http://huff.to/1CNsEFw
	by 세월호 모두의 이야기
	잊지 않겠습니다.
	세월호 유가족들과 아픔을 함께 하겠습니다.
	※4월 16일,17일 이틀간 세월호 추모기간으로 게시물 업로드가 중단됩니다.
	#세월호 #1주기 #속보36
	4월16일 오전11시45분
	그날 마지막 카톡
	----------
	#시사IN_무료_특별판_배포를_도와주세요. 오늘 저녁 서울광장에 열리는 추모제 때 특별판 배포를 도와줄 분들은 메시지나 이상곤 팀장(010-5244-7205)에게 직접 연락해 주세요.
	#시사IN_무료_특별판_전자책도 발행했습니다. 전자책 내려 받기 주소는 www.sisainlive.com/app.html 입니다.
	#세월호_나만의_추모_사진을 찍어 사연과 함께 댓글로 달아주세요. 해외에 있는 독자분들의 참여 기대합니다. 메시지가 너무 많아 이제부터는 댓글로 달아주세요. 댓글을 달면 유가족분들이 바로 볼 수 있습니다.
	#공유하기_클릭해주세요. 속보를 공유해주세요. 함께 슬퍼하는 사회가 좋은 사회입니다.
	#세월호_인간띠잇기_속보 [5신]
	4월 18일 #광화문 앞
	세월호 유가족 광화문 광장으로 이동중 경찰과 충돌. 이 과정에서 유가족 한 명이 쓰러졌고, 한 시민이 구급차를 불렀으나 경찰차벽 때문에 미대사관 앞에서 구급차가 움직이지 못하고 있다고 합니다. 이에 시민들이 경찰을 향해 크게 항의하고 있습니다.
	#세월호_인간띠잇기 참가자분들은_현장_상황을_댓글로_올려주세요. 그리고 #세월호_인간띠잇기_속보 #공유 해주세요. 세월호 유가족에게 큰힘이 됩니다. 여러분이 오마이뉴스 #현장 #시민기자 가 돼 주세요! 여러분이 미디어입니다.
	대학생들이 제작한
	세월호 참사 추모영상
	( 나 이거보고 울었다
	세월호 희생자들의 명복을 빕니다..
	죄송합니다
	세월호 캠페인 관련 EBS News 영상입니다.
	세월호 참사 희생자를 애도하며 유가족에게 진심어린 위로를 전합니다.
	세월호 침몰 희생자 단원고 故이보미 학생이 두 달전, 졸업식에서 학교 대표로 부르기 위해 연습했던 거위의 꿈 입니다.
	이보미 학생의 아버님께서는 정부의 보다 적극적인 수색작업이 이뤄지길 바라는 마음에서 노래를 공개한다고 하셨습니다.
	이보미 학생을 비롯한 세월호 희생자 아이들을 절대 잊지 않겠습니다.
	세월호 촛불시위 중 어떤 분이 입고 계셨던 티셔츠에서......
	구조를 하라니깐 구경을 하고
	지휘를 하라니깐 지랄을 하고
	보도를 하라니깐 오보를 하고
	조사를 하라니깐 조작을 하고
	조문을 하라니깐 연기를 하고
	사과를 하라니깐 대본을 읽고
	책임을 지라니깐 남탓을 하나
	하지를 않으려면 하야를 하라
	2014/5/11 '세월호 추모 공연 - 기다릴께'
	자주 부르고 있는 안녕바다의 '별빛이 내린다' 불렀습니다.
	사실 이 곡은 세린이와 저의 첫 거리 공연때 첫 곡으로 불렀었던 곡인데다 그 장소가 바로 오늘과 동일한 스타벅스 옆 광장이었습니다.
	참 앞뒤 없는 끼워 맞추기 였던거 같네요. 죄송합니다.
	이 영상을 올릴까 말까 잠깐 고민했으나 팔 부상에도 불구하고 영상을 찍어주신 최우영님께 감사하며 올립니다. 영상에 약간의 흔들림이 있지만 인생이 언제나 순탄하지는 않는 법 아니겠습니까. 그런 흔들림을 가끔 접하게 됨으로써 저희는 인생의 또 다른 모습을 느낄수 있고 그로부터 많은 가르침과 깨달음을 얻는다 생각합니다.
	사실 이 곡을 올릴까 말까 고민했던 진짜 이유는 후렴구 때문입니다. 후렴구에서 세린이와 제가 화음을 맞춰서 같이 노래를 부르는데, 세린이의 노래 욕심 때문일까요. 저보다 날숨을 2초 정도 더 길게 빼냄으로써 자신의 목소리를 사람들에게 각인시키려는 의도가 저의 귀에 들렸습니다.
	메인보컬로서 이것을 용납할것인가라는 자존심이 걸린 문제로 잠깐 갈등을 했으나, 여자친구도 없는 제가 무슨 권한으로 그를 막겠습니까.
	끝으로 영상을 찍어주신 최우영님께 다시 한번 감사의 말씀 드리며 아무쪼록 튼튼한 뼈의 결합을 기원하겠습니다.
	사실 오늘 제가 색다른 드립 스타일을 구사해보고 싶어서 진지한듯한 의식의 흐름기법을 사용해보았는데 혹시 불쾌감을 느끼셨다면 죄송합니다.
	내일은 부처님 오신 날! 저는 가톨릭 신자지만 오늘은 백양사에서 세월호 희생자들이 좋은 곳으로 갔기를 기원합니다.
	NBC가 로이터 통신 기사를 받아서 지난 24일 세월호 선원이 승객들이 배에 갇힌 채로 배를 버리라는 명령을 받았다는 발언을 보도했습니다. 누가 선원들에게 명령을 내렸는지 철저한 조사가 이루어지길 바랍니다. 기사원문이 전문 번역과 함께 소개됩니다. <뉴스프로>와 <진실의 길>에 가시면 읽으실 수 있습니다. 방문하셔서 추천, 댓글, 공유로 더 많은 분들이 읽으실 수 있도록 해주세요.
	아..ㅠㅠ
	배가 완전 침몰후 오후 6시 38분의 아이들의 동영상이랍니다.
	살아있었어요. 그 안에서 기도하고 있었어요.
	구해달라고요.
	이 쳐죽일 놈들아!
	신용재 - 사랑하는 그대여 M.V
	세월호 故이다운 군의 미완성곡을 완성시켜 불렀다네요
	박근혜 대통령 세월호 대국민담화
	박근혜 대통령의 세월호 대국민담화를 보고....
	http://blog.naver.com/crenche/220004695952
	진정성을 느꼈다.
	글쎄 진정성을 느끼지 않는 사람이 있다면 다시 한번 대국민담화를 보면 어떨까?
	이전투구나 이런 저런 의도 같은 것 내려놓고.....
	사과와 대책 발표 수준?
	솔직히 기대했던 수준을 뛰어넘었다.
	전쟁에 임하는 출사표?
	의지로 눈물로 자신을 던지는 비장함이라고나 할까......
	지금까지 그 어떤 개혁보다 파격적인 초유의 관료 개혁이라고나할까?
	과히 관료사회에 대한 전쟁 선포가 아닌가!
	게다가 바로 자신의 정권을 지탱하고 있는 우군인 호위세력, 실세들을 후려쳐 내야 하는....
	이런 싯점에서 걱정하고 우려할 것은
	진정성을 논하거나 대책의 강약이 아니다.
	이전투구, 반대를 위한 반대에 길들여진 정치꾼들의 비방, 악담도 물론 아니고....
	뿌리깊은 관피아들이 가만히 두고 보고만 있을 것인가?
	대통령 혼자서 버텨낼 수 있을까?
	대통령 주변의 인물들로 과연 대통령의 의지를 지켜낼 수 있을까?
	...........................중략.
	2014.05.20
	By Crenche- We create & change!
	우리는 혹시 지금 누군가를 왕따시키고 있지는 않나요?
	<우아한 거짓말>에서 천지는 친구들의 은따와 왕따로 설자리를 잃고 자살을 할 수밖에 없었습니다.
	천지는 친구의 생일파티에 늦게 와서 자장면을 먹는데 친구들은 모두 단체카톡으로 천지를 놀리고 비웃습니다.
	천지가 자살한 후 친구들은 모두 책임이 없다고 합니다. 하지만 과연 그럴까요? 모른 척하고 동조하고 방조했던 모습들에서 과연 책임이 없다고 할 수 있을까요?
	어제 세월호 촛불집회에서 새로운 사실을 알았습니다. 세월호 유가족들이 KBS 보도국장의 일로 청와대를 방문했고 밤을 새웠습니다. 하지만 불법해병대캠프로 숨진 공주모고등학생들의 유가족들을 150여일을 청와대 앞에서 시위를 하고 있다고 합니다. 우리는 어느새 잊고 지냈던 겁니다. 세월호 참사도 시간이 지난 후 잊고 지낸다면 또다시 그들은 천지처럼 외롭고 설자리를 잃게 될 것입니다.
	우리도 어느 순간 그 자리에 설지 알 수 없습니다. 이제는 관심을 잃지말고 사랑을 나눠야할 때입니다.
	세월호 유가족 진상규명 특검도입 서명운동 착수
	세월호 침몰 사고 20일째인 5일, 세월호 참사 희생자 실종자 유가족들이 실종자 수습과 사고 진상 규명을 요구하는 특별검사제와 청문회 도입을 위한 서명운동에 돌입했다.
	유가족들의 특검제 도입 요구는 지난 3일 조문객을 상대로 호소문을 나눠 주면서 시작됐으며, 이들은 이날부터 현재까지 3일재 침묵시위를 벌이고 있다
	세월호 촛불 집회. 서울시청 광장 앞.
	현재 상황.
	청계천 - 명동까지.
	단독콘서트에서 세월호 희생자 언급한 ZICO
	블락비 팬이었던 세월호 침몰 희생자 유 양의 소식을 듣고
	빈소에 손편지를 들고 찾아가 '소중한 팬을 잃었다'며 한시간 반 동안 울었다는 지코.
	후에, 세월호 참소로 연기되었던 콘서트에
	유 양을 특별 초대하여, 유양의 아버지가 영정을 안고 콘서트를 관람하셨다고 하네요.
	끊이지 않던 사건사고 속
	난 방패막이 없이 맨몸으로 버텼어
	화려한 수상 경력 That's nothing
	바로 당신들이 내가 3년간 받은 메달과 트로피
	어깨가 무거워도 이 짐 절대 못 놔
	사람은 저마다 자신의 십자가를 진다
	내 심박이 뛰는 한 휴식은 항상 금기사항
	PS. 혜원아 이 노래가 들리기를 빈다
	세월호 침몰사고로 인하여 제대로 꽃으로 피어나지도 못한 어린아이들!!!
	아이들이 꽃섬에서 아름다운 꽃으로 가득 피어나길....
	꽃사모 회원들과 지난해부터
	들에나가 야생화 씨앗받고서
	육묘장에 씨뿌려 키워서 옮겨
	이번에 꽃섬에다가 심었습니다. 쑥부쟁이와 구절초 종류로...
	세월호 사고보며 슬픔과 절망의
	시간보다는 이제는 희망과 또 다른 비극이 되풀이 되지않도록 세상의 변화를
	가져올 수 있도록 행동하고 싶습니다. 가을날에 아름다운 꽃섬으로 향기가 가득 넘쳐나는 야생화섬으로 변하도록 이곳에 오시는 모든분들이 희망의 메세지를 남겨주시길 바랍니다~
	이들의 죽음이 헛되이지 않도록 기억하고 아름다운 꽃으로 피어나도록 계속 가꾸겠습니다. 전망대에서
	바라보는 수평선 넘어 희망의 바다로 모두함께 보려 합니다.
	가을날에는 섬이름부터 아름다운 아랫꽃섬(하화도)
	으로 꼭 한번 놀러오세요!!!
	둘레길 주변 풍경이 너무나 좋습니다.
	(꽃섬만들기 활동등)
	어제 유스케보면서 울컥했던 2NE1 '컴백홈' 언플러그드 버전 (세월호 희생자들 생각나네요..)
	- 3분 12초 -
	노란리본 달고 위로해주는듯이 노래 부르는 2NE1....
	행정일일카페 "선비와 함께 춤을" 잠시 후 12시부터 개시합니다! 마니마니 와주세엿! 행정학과 선착순 100분에게는 엿도 드려엿! 카페 수익금 전액은 세월호 성금으로 쓰입니다.
	세월호 ㅡ할머니 감기
	세월호 참사에 마음 상하신 우리 주민 여러분
	모두 가슴이 아파 뉴스를 보기 어렵다는 분들이 많습니다.
	열열한 지지자이신 길 건너에 사시는 할머니께서 가파른 일교차와 세월호로 인해 속 상하셨는지 면역력이 떨어져 감기가 심하게 걸리셨네요.
	오늘 마스크 쓰시고 나오셔서 장난삼아 모른척 하였더니 뽀루퉁 해지셨습니다.
	나중에 손 잡아 드리고 감기 나아서 건강하셔야 세월호 애들 걱정도 할 수 있다고 충심어린 위로 해 드렸습니다.
	할머니 건강하시고 오래 행복하게 사십시요
	상인이가 드림
	인천공항 도착해서 처음 듣는 뉴스가,
	세월호 사건 시위 중 5명 연행.
	아 정말 씁쓸하다.
	멜버른 시내에서 우연히 만났던 시위 장면을 공유.
	분노에 찬 모습이 아닌 본인들이 하고싶은 말을 외치며 그 순간을 즐기는 시위대와 그들을 보호하는 경찰, 배려해주는 시민들. 그 분위기 틈속에서 대한민국 국민인 나는, 우리나라 생각나서 눈물 터뜨릴 뻔...
	@ 황금연휴!! 하지만~~@
	세월호 시신 수습도 다 못했는데!!!
	☞ 보람된 연휴되세요...()...~_~♥
	탐욕의 자본, 박근혜퇴진! 세월호 몰살에 분노하는 노동자행동 세번째 거제촛불집회
	<<15일 서강대, 가만히 있으라>> #가만히있으라
	서명운동과 침묵행진.
	세월호 대책위가 진상규명을 요구하는 서명운동을, 서강대 몇몇 학생들이 함께 하고 있습니다. <곤자가 플라자>에서 하고 있으니 꼭 가셔서 서명 해주시길 바래요 upset 이모티콘>_<
	12시 서강대 정문에서는 침묵 행진이 있었습니다.
	오늘은 행진을 하지 않고 자리를 지켰습니다. "가만히 있으라" 피켓과 국화를 들고 정문에 선 모습입니다.
	내일 16일 12시, 서강대 정문에서 침묵 행진이 이어집니다.
	세월호를 잊지 않는 더 많은 사람들과 함께 했으면 좋겠습니다-!
	( 김윤영 이가현 안녕 두 분? 제 페북인맥이 미천하여, 태그 감행을...)
	대금연주자 한충은 선생님이 함께 해 주신 1125차 수요시위, 세월호 희생자를 위한 추모곡에 이어 새야 새야 노래를 편곡하신 것을 연주해 주셨습니다. 너무나 훌륭한 연주를 음향 장비가 이렇게 좋지않은 길거리에서 이렇게 훌륭하게 연주해주시니 감동이 몇갑절 다가옵니다.
	대한문 앞- 가만히 있지 말아라!
	한국작가회의 추모문예제!!
	하늘에 바치는 작가들의 힘이
	세월호 진상규명과 국민들의 정당한 의문을 억누르는 무능한 정부에 대한 특단의 조치로 이어지기를 바랍니다!
	어린영혼까지 팔아 정치선동하는 _x000D_ 천주교 정의구현사제단과 카톨릭행동
	2014년 5월5일 덕수궁 대한문 앞에서
	세월호 희생자 추모미사를 빙자해서?
	박근혜 대통령 퇴진을 촉구하는 정치선동
	미사를 했다?
	4.19 혁명을 재현하자며 세월호 참사를
	정부타도의 기회로 ?천주교가 반역종교
	정치종교 친북종교 폭력선동 종교라는 ?
	오명을 받고 있는 현실이 개탄스럽고
	폭동 선동미사를 하는 모습을 보면서
	천주교인으로서 비애와 분통이 터진다
	이런 썩은 신부놈들의 옷을 언제 벗길까?
	팽목항에는 실종자 부모들의 간전한
	마음과 슬픔을 이용해 좌익세력들이
	계속해서 몰려들어 가족들을 두 번?
	울리고 있으며 참으로 가증스러운
	반국가적인 썩은 영혼들이다 ?
	JTBC는 손석희 사장의 검증되지 않은
	다이빙벨 이종인씨의 인터뷰 방송을
	내보내서 선동방송을 하고 종북세력은
	박근혜 대통령 퇴진을 요구하는 웃기는
	거리집회를 하고 있는 것이다?
	심지어 참사유가족 대표에 종북세력이
	포진되어 있어 시신 수습에 전념하고
	있는 정부의 방해를 하고 있는 현실이다
	정부는 초등대처에 미흡한 것을 인정하고
	사후 대책에 만전을 기해야 할 것이다
	우선 유병언 일가의 재산을 몰수해서
	유가족의 아픔을 덜어주고 이번 기회에
	악덕기업의 뿌리를 뽑아야 한다 ?
	그리고 관련공무원들을 철저히 조사해서
	일벌백계로 다스리며 잘못된 관행과
	비정상을 정상화로 하루빨리 돌리며
	정의구현사제단을 비롯한 반국가적인
	활동을 하는 썩은 종북세력들의 뿌리를
	찾아서 이번기회에 철저하게 끊어내며
	위기는 기회다 라는 말처럼 세월호
	참사를 계기로 남북대치의 준전시국에서
	무사안일에 빠져있는 관료들과 공무원들에
	혁명적인 개혁을 하고 국민들의 정신도
	새마을운동과 같은 새정신 국민의식 운동을
	전개해서 썩고 병든 부분을 찾아내 완전히
	도려내 법과 원칙이 통하는 선진의식의
	자랑스런 대한민국을 만든는데 온 힘을
	기울여 할 것이다 ?애국 !!
	사단법인 새마음실천중앙회장 김욱주 올림
	세모그룹 제품을 알려드려요.
	사이비 구원파집단의 자금원이고 우리 세월호 희생자의 피로 얼룩진 제품들입니다. 반드시 철퇴를 가해야합니다
	드보브에갈레- 초코렛집
	다이아앤골드
	몬테 크리스토 - 레스토랑
	사보루 스시 - 일식 당
	킴앤존슨 서점, 문진미디어 - 아이들 영어책 전문
	청초밭 우유, 다이아앤골드 우유, 두부 - 청초밭영농조합법인. 온나라유통
	노른자쇼핑 - 동네 마트
	다판다 - 다이소 같은 곳
	온나라 - 자동차부품 제조업체
	온지구 - 자동차 부품(SUV등에 사용되는 쿼터 글래스는 시장점유율 50%, 스포일러, 범퍼가드, 사이드미러, LED램프 등)
	신안염전 - 게랑드 소금
	대구 영진전문대 칠곡영어마을도 구원파
	널리 퍼트려주세요..
	도의적 책임을 져야하는 회사 회피하네요.
	잊혀진 혁명과 죽음, 잊혀져 갈 또는 이제 잊으라 하시는 세월호 참사와 억울한 죽음을 기억하며...
	[시론] 원평 구미란과 기억투쟁
	1894년, 논산 황화대 전투에서 패배한 전봉준과 3천명의 농민군들은 11월 19일 전주로 돌아왔다. 금강을 넘어 경복궁을 침탈하고 청일전쟁을 일으켜 아시아의 패권을 잡겠다고 나선 일본에 맞서 반부패, 반봉건, 반외세의 새 세상을 세우려 했던 농민군의 꿈은 무너져가고 있었다. 전라감영 선화당에서 며칠을 머문 전봉준 등은 23일 금구 원평으로 다시 후퇴했다.
	관군과 일본군은 농민군을 끝까지 추적하여 훗날 저항의 뿌리를 뽑겠다고 나섰다. 선봉장 이규태, 장위영군을 이끈 이두황과 교도군, 그리고 일본의 남소사랑(南小四郞) 소좌가 이끄는 일본군까지 모두 전주에 모여 원평으로 밀려난 농민군을 추격했다. 금구 원평은 사실상 전봉준의 근거지였다. 전봉준의 동지이자 실질적 후견인이었던 김덕명장군이 이곳에서 동학농민군을 후원했고, 집강소 통치기에는 전봉준이 이곳에 머무르기도 했다. 또 1차 농민전쟁 당시 전주성 입성을 앞두고 왕이 직접 보낸 사자를 목 베어 돌아올 수 없는 혁명의 길로 접어든 곳도 이곳이었다.
	11월 25일, 바로 그곳에서 전봉준이 이끄는 마지막 농민군과 조일 연합군은 운명적으로 만났다. 농민군은 산 위에 진을 치고 일본군과 관군은 원평천을 건너 벌판에 포진했다. 오전 9시부터 양측은 접전을 벌였다. 산위의 농민군이 지형상 유리한 위치를 점했음에도 일본군과 관군의 월등한 화력을 농민군은 견뎌낼 수 없었다. 마침내 오후 4시가 지나면서 장위영 대관 최영학이 돌격대를 이끌고 산위로 올라가 농민군과 접전을 벌여 37명을 사살했다. 이곳에서 패한 전봉준은 다시 태인으로 물러나 이틀 후인 11월 27일 마지막 전투를 벌이고 군대를 해산했다.
	전봉준과 농민군이 치른 원평전투와 태인전투는 동학농민혁명 사상 가장 비극적인 기억으로 남아있다. 원평 구미란의 산위에서 진을 치고 밤새 관군과 일본군을 기다리던 농민군은 누구였을까. 그들은 그때 어떤 심정으로 그 전투를 치러냈을까. 아마도 원평 구미란 전투에 임했던 농민군들은 그 누구도 이 전쟁이 승리로 끝나리라고 생각하지 않았을 것이다. 이미 공주 우금치에서 관군과 일본군의 막강한 화력을 실감했고 거듭되는 패전을 겪으면서 그들의 목숨을 보전할 가능성은 거의 없다는 사실도 너무도 잘 알고 있었을 것이다.
	그럼에도, 동학농민혁명의 농민군들은 원평과 태인에서 용맹하게 싸웠고 죽어갔다. 원평 구미란에서 죽어간 농민군은 관군측 기록만으로도 37명이었다. 원평 구미란에는 지금도 그 당시 전투에서 죽어간 농민군들의 유골이 곳곳에 묻혀 있다. 동학농민혁명 2주갑을 맞은 지금 그곳은 120년전 그 모습 그대로 방치되어 있다. 다만, 작은 표지판 하나가 겨우 서 있을 뿐이다. 우리가 동학농민혁명으로부터 배우고, 그 역사로부터 빚을 지고 있다면 마땅히 원평 구미란 현장은 좀 더 분명하게 기념되어야 한다. 살을 에는 추위를 견디며 산 위에서 마지막이 될지도 모르는 전투를 기다린 농민군들의 격렬한 심정을 한 번만이라도 돌아본다면 우리는 이곳을 그대로 두어서는 안 된다.
	참담하게 갑오년의 봄날이 가고 있다. 잔인한 4월이었고 그 고통은 지금도 계속되고 있다. 우리에게 갑오년이 새삼스러웠던 까닭은 올해가 동학농민혁명 2주갑이 되는 해이기 때문이었다. 120년전 우리의 선조들이 무능하고 부패한 정권에 맞서 일어섰고, 그 기치는 단순히 반정부를 넘어 반봉건과 반외세의 국가적, 민족적 과제로 이어졌다. 세월호 참사를 빚은 정경유착의 부패와 사고에 대응하는 권력의 무능함이란 120년의 시간을 넘어 지금도 끈질기게 반복되고, 그 희생과 고통은 그대로 민중들의 몫으로 남겨져있다.
	역사는 그래서 소중하고 귀하게 다루어져야 한다. 120년전 수많은 민중들이 부패한 정부와 싸우고 외세에 저항하면서 이름도 남기지 못하고 죽어갔을 때 그 역사로부터 우리는 훨씬 더 많은 것을 배웠어야 했다. 한 사건을 회상하고 기념하는 것은 단순히 의례가 아니다. 그 사건을 통해 오늘 우리가 얻어야 할 교훈을 되찾고 우리가 가는 길이 옳은가를 더듬어 보는 것이 그 진정한 의미다. 그래서 기념사업은 우리의 기억을 끊임없이 되새기는 기억투쟁의 현장이다. 원평의 구미란은 우리에게 동학농민혁명의 가장 절절한 순간을 기억하게 해주는 장소여야 한다. 세월호 참사를 우리가 영원히 잊지 말아야 하는 이유와 같은 것이다.
	죄송합니다. 저는 노란 리본 별로 좋아하지 않습니다. 노란 리본 다신 분들의 생각 충분히 존중하고 순수하면서도 아름답습니다. 그냥 제 개인 취향이라고 생각해주셨으면 좋겠습니다.
	주변분들 아시다시피 저는 늘 "So what?" 이니깐요~ 그렇게 생겨 먹은 냉정하면서도 아둔한 사람입니다.
	상당한 기간 동안 세월호 아이들에게 영문 모를 미안함 때문에 슬픔 속에 있었고 제 안에 답을 찾지 못해 헤맸습니다. 공황 상태였습니다.
	어느 날 남산을 걷다 복잡한 생각에 머리가 참 어질어질 하더군요. 남산에서 내려오다 회사 바로 코앞 꽃밭에 소실 적 좋아했던 시 한구절 있었습니다. 그리고 활짝 웃었지요.
	저는 참 우둔한 사람 같습니다. 제 답은 제 안에 있었습니다.
	평생 마주쳐 보지도 못한 세월호 아이들에게 제가 한마디 해주고 싶은 말은
	이 흔하디 흔한~ 그 누구라도 한번쯤은 읽었을 법한 꽃밭에서 본 이 시 한구절로 남깁니다.
	죽는 날까지 하늘을 우러러
	한 점 부끄럼이 없기를,
	잎새에 이는 바람에도
	나는 괴로워했다.
	별을 노래하는 마음으로
	모든 죽어 가는 것을 사랑해야지.
	그리고 나한테 주어진 길을
	걸어가야겠다.
	오늘 밤에도 별이 바람에 스치운다.
	여러분
	활기찬 하루 보내고 계십니까?^^
	경상북도 선거관리위원회가 준비한 ‘정책선거 실천 협약식’에 참석하였습니다.
	“세월호 침몰” 참사는 부조리와 낡은 관행의 지속이 빚은 필연적 사건이었습니다.
	이쁜 우리 아이들이 즐겁게 웃으며 떠난 수학여행이 다시는 돌아오지 못하는 마지막 길이 되었습니다.
	아직도 그 슬픔의 충격이 가슴을 미어지게 합니다.
	저는 '변화와 혁신'에 중점을 둔 젊은 정책을 펼치고자 경상북도교육감 후보로 출마하였습니다.
	이번 6.4 경상북도교육감 선거는 금전선거, 흑색선전이 아니라 정책과 공약이 중심이 된 인물과 정책의 선거가 되어야 합니다.
	경북은 왕따, 학교폭력, 청소년 문제로 인해 매년 학업을 중단하는 학생이 2천 6백여명이라는 발표가 있고 자살율도 높습니다.
	이제 낡은 관행의 구태의연한 교육이 아니라 우리 아이들의 안전이 최우선이 되고, 아이들이 안심하고 즐겁게 공부 잘 하도록 하는 학교, 아이들이 행복해지는 학교로 경북의 교육을 새롭게 세우겠습니다.
	약속드립니다!
	저 안상섭 경상북도교육감 (예비)후보는 깨끗하고 공명정대한 정책선거로 학생, 학부모님, 선생님 그리고 경상북도 도민 모두가 행복할 수 있는 '변화와 혁신의 젊은 교육'을 만들겠습니다.
	감사합니다!!!
	<버스44>는 2001년에 중국에서 실화를 바탕으로만들어진 11분 짜리 단편 영화다.
	2001년 제58회 베니스영화제 심사위원대상을 비롯해 국제영화제에서 많은 상을 받았던 작품으로 데이얀 엉(伍仕賢) 감독을 국제적 스타 반열에 올려 놓았으며 부산국제영화제 등을 통해 한국에도 소개된 바 있다.
	이 영화의 내용이 최근 세월호와 관련하여 <어느 버스기사 이야기>라는 제목으로 인터넷과 사회관 계망서비스(SNS)를 통해 급속히 확산되고 있다.
	<줄거리>
	한적한 시골에서 한 남성이 두시간의 기다림 끝에 44번 버스에 오르게 된다. 버스를 타기까지 2시간이 걸렸다며 웃으며 인사를 건내는 남성. 상당히 귀여운 미모의 여성 버스 운전수에게 "담배 펴도 되냐"는 질문과 함께 이런 저런 말을 건낸다. 그런 그에게 그녀는 "자리에 가 앉으라"고 단호하게 말을 건낸다.
	버스는 다시 멈추고 이번에는 두 명의 남성이 버스에 오른다. 그러나 이 둘은 강도로 승객들로부터 금품을 갈취한다. 무력한 승객들은 순순히 강도들에게 돈을 내놓을 수밖에 없었고, 강도들은 금품으로 만족치 못하고 버스 운전사인 여자 주인공을 밖으로 끌고 나가 강간한다.
	울부짖는 그녀를 버스 창가 너머로 바라만 보는 승객들은 너무나 무기력하다. 20명 남짓한 그들 모두 그녀의 일을 나몰라라 하고 있을 때 남자 주인공 혼자 버스 밖으로 나가 그녀를 구하려 한다. 버스 안의 그들은 모두 그가 어떻게 하는지 보기 위해 창가로 몰려만 들뿐 버스 밖으로 나와 도우려는 마음은 없다.
	운전수를 돕기 위해 버스 밖으로 뛰쳐 나갔던 남자는 결국 다리에 칼을 맞고 쓰러졌고 결국 그녀는 강도들에게 범해진 후 쓸쓸히 버스로 돌아와 승객들을 경멸의 눈으로 쳐다본다.
	버스 안에서 그 만행을 지켜만 본 승객들은 그녀를 머쓱하니 쳐다만 볼 뿐.
	그 때 부상을 당한 남자주인공이 구해주지 못해 미안하다며 버스에 오르려 하자 운전수는 버스 문을 닫아 걸고 창문 밖으로 남자의 짐을 던져 버린다.
	황당해 하는 하는 남자는 "나 혼자 당신을 구하려 했는데, 나에게 왜 이러냐"고 묻지만 버스는 그대로 떠나 버린다.
	홀로 남은 남자는 다친 몸을 이끌고 어렵게 다른 차에 편승하게 된다.
	얼마 후 그는 참혹한 교통사고 현장을 목격 한다. 바로 그가 탔던 44번 시외버스가 절벽 아래로 추락한 것이다
	경찰은 탑승자 전원이 사망했다고 전한다. 여성 운전사가 그만 내려놓고 모두 저승으로 데려간 셈이다.
	모두들 방관할 때 자신을 도우려 했던 그남자에게 버스기사는 은혜를 갚은 것이다.
	~~~~~~~~~~~~~~~
	침묵!
	방관!
	무관심!
	불의를 보고도 무책임한 모습으로 방관한
	버스 안 승객들의 모습이 세월호 참사를
	대처하는 무능력한 정부와 애써 현실을 부정하려는 이들의 모습과 오버랩되어
	새삼 다시 이 영화가 주목 받고 있다.
	모두가 방관할 때
	모두는 침묵의 살인자이며 공범이다.
	나만 아니면 된다는 생각
	아무도 나서지 않는다면 결국 모두가 비극을 맞게 된다.
	나는 버스 안 승객인가?
	이 영화를 보면서 두가지가 떠오른다
	하나는 성서에 나오는 <착한 사마리아인>의 이야기
	다른 하나는 고 김대중 대통령께서 남기신 말씀
	“민주주의는 싸우는 자, 지키는 자의 것이다. 싸우지도 않고 지키지도 않고 하늘에서 감이 떨어지길 기다려선 안된다. 민주주의를 지키기 위해 우리 각자가 해야 할 일이 하려고 하면 너무 많다. 하다못해 담벼락을 쳐다보고 욕을 할 수도 있다!”
	영화 <버스44>11분
	세월호 침몰 사고 단원고 희생자 유가족들이 안산 화랑유원지 정부 합동분향소 앞에서 분향소를 찾은 추모객들에게 '저희 아이를 보러 여기까지 와주셔서 감사합니다'라는 호소문을 배포했다.
	다음은 호소문 전문이다.
	저희는 이번 세월호 침몰 사고로 아이를 잃은 유가족입니다.
	저희는 그나마 아이의 시신이라도 안아보고 보냈지만 아직도 아이를 만나게 해달라고 비통한 울음으로 진도에서 기다리는 분들을 위해 먼저 기도 부탁드립니다.
	또한 함께 희생당한 승무원들과 교사들, 아르바이트생, 일반인 승객들에게도 조의를 표하며 저희의 애절한 마음이 전달되기를 바랍니다.
	사고로 아이를 잃고 경황이 없는 중에 전국민 장례축제처럼 전국 분향소 설치에 이런저런 햇빛 대안을 내놓고 생색을 내는 사고대책본부 및 관할정부들의 행태에 엄청난 사기극을 보는 것 같아 자식 잃은 슬픔만을 나눌 수 있는 처지가 못됩니다.
	사고 첫날부터 구조할 수 있음에도 안하고, 회의만 하고 브리핑만 하고 사진만 찍어대는 이 정부를 저희는 믿고 기다렸습니다.
	당시의 언론은 최선의 구조라고 했습니다.
	현장에 저희 부모들이 두 눈 뜨고 보고 있었지만 아무것도 안했습니다. 내 가족을 위해 일하러 나가고 꼬박꼬박 세금 내고 정부를 믿고 있던 저희는 무력한 서민입니다.
	자식을 잃은 엄청난 슬픔과 희생을 안겨주고 졸지에 유족이 된 저희들에게 심리지원이니, 생활안정대책이니 언론에 유포하고 국민들의 마음을 잡으려는 이들은 나머지 애들을 수습하는 것은 뒷전이 되어버렸네요.
	아직 못찾은 시신도 있는데 …
	오히려 유족끼리 위로하며, 진실왜곡에 분노하는 국민들과 자원봉사자들에게 미안하게 합니다.
	동영상 속의 내 천진한 아이들
	“엄마아빠 사랑해요. 내 동생 어떡하지?”
	“야~헬리콥터 보인다”
	가만있으라는 방송에 천진하게 “네”라고 대답하며 오히려 선생님을 걱정했던 내 새끼들!
	저희는 동영상을 보며 피가 거꾸로 솟는 고통을 느꼈습니다.
	아직도 믿어지지 않습니다. 여러분 저희는 궁금합니다.
	암초니 뭐니 하더니 선장을 제물로 내세우고, 과적이 문제라고 하시는데 대체 무엇 때문에 어른들을 믿고 기다리던 아이들을 구조하지 않고 카메라만 들이대고 언론플레이만 하셨는지…
	그 아이들을 버려두고 탈출해서 나타나지 않는 선생과 길 잃은 학부모들에게 대안이나 위로조차 하지 않는 단원고 교직원들…
	방송에는 학교 정상화를 얘기하는데 저희는 아침마다 건강하게 등교하는 아이들을 보며 비통하고 부러운 심정입니다.
	재학중인 아이들도 저희 아이들입니다. 저희는 아직도 학부모입니다.
	그러나 자신의 고유업무를 망각하고 책임회피만 하는 교직원들에게 남은 아이들을 맡겨두는 것도 용서할 수는 없습니다.
	단지 제 아이들이 하늘에서나마 다 같이 활짝 웃을 수 있도록 사고진상 규명해주세요.
	그럴 수 있도록 여러분들이 힘을 실어주세요. 믿을 수 있는 분들의 특검을 요구합니다.
	저희는 시위하는 것이 아닙니다.
	이 땅의 국민으로서 내 새끼를 잃은 유족으로서 당연히 요구할 수 있는 권리입니다.
	마지막으로 저희 아이들을 찾아주셔서 감사드리며, 우리 아이들의 천진한 얼굴 하나하나 꼭 기억해 주십시오.
	2014.5.3 단원고 세월호 희생자 유가족 일동
	●기사보기 : http://www.vop.co.kr/A00000751110.html
	●공유하기·좋아요를 눌러 페친들에게 전해주세요
	●민중의소리 유튜브 : http://goo.gl/9LDRwj
	●민중의소리 어플 : http://goo.gl/b3FlEp
	[오마이TV] 서울 청계광장에서 열리는 세월호 침몰사고 희생자 추모를 위한 국민촛불집회를 생중계하고 있습니다. 많은 시청 바랍니다. http://omn.kr/82q0
	별 일도 아닌데 기사와 사진이 나와서 무척 쑥스럽게 됐습니다.
	세월호 희생자 유족분들을 위해 애쓰고 있는 변호사들이 많습니다. 그 분들의 수고에 비하면 제가 하는 일은 사소한 것입니다.
	여하튼 오늘 많은 분들이 격려해주셨는데 깊이 감사드립니다.
	그리고 저는 이렇게 권위적인 인상이 아닙니다. ^^
	세월호 희생자 단원고 2학년3반 고 김시연 양의 추모 영상입니다.
	함께 기억해 주시고 잊지 말아주세요
	세월호 첫 재판
	2014년 4월 16일 그로부터 50일이 지난 6월 4일 오늘.
	172명의 구조자와 288명의 사망자 그리고 16명의 실종자들을 낳은 '세월호 사건'
	우송고등학교 페이지도 차디 찬 바다 속에서 아직까지도 나오지 못한 16명의 실종자들이 하루 빨리 가족들의, 친구들의 곁으로 돌아오길 바랍니다.
	이 동영상은 우송고등학교 방송부에서 세월호 희생자들을 추모하는 마음을 담아 제작한 동영상입니다. 우송고등학교 학생들의 마음이 세월호 희생자들에게 닿기를.
	♥서울풍류&가곡전수관 개관기념 및 세월호 추모공연
	★공연명/ 풍류&가곡
	(마음이 흐르고,마음이 있네)
	★공연일시/2014. 6. 23. 월. 7시 공연
	★공연장소/인덕대학교 은봉홀
	(서울 노원구 월계역 3번 출구 도보10분거리/지하철 1호선)
	★이번공연은 비회원 「전석 초대」 무료 공연으로 공연 당일 자율적인 후원금 모금전액은 세월호 유족들께 기부금으로 전달하고자 합니다
	#공연내용
	*사회.낭독/원애리(문화기획가)
	1부 【풍류, 마음을 다스리다】
	1.천년만세_정악합주
	2.여창가곡_평롱
	3.남창가곡_언락
	4.한량무
	5.대금산조
	2부 【문학, 노래와 소리가 되다】
	6.평시조 합창(인덕대학교 제자들)
	7.경제 지름시조_바람도 쉬여를 넘고
	8.판소리형제의 단가 '사철가'
	9.한승호 바디 '적벽가' 중 한대목
	3부 【세월호, 희생자를 추모하며 풍류로 하나 되다】
	10.해금 선율위의 멍석 김문태의 현대서예 시연
	(미안하다, 연두빛 생명이여)
	11.현대음악가 김남국의 '쟁'단
	(신달자 시인의 세월호 추모시)
	홍보 이사_김국권
	진행 총괄_표광배
	영상 촬영_김형대
	예술 감독_김남국
	주최.주관_한국시가인정가협회
	기획.의상_전통&미래
	후원_한국문화예술위원회
	인덕대학교
	문화복지나눔협동조합
	한국디아스포라방송KDBi
	*가곡천사, 가곡세상
	[노컷뉴스] 박영선 원내대표, 안산서 제종길 후보 지원
	정동영, 천정배, 노웅래 총장 등 잇따라 안산 방문
	박영선 새정치민주연합 원내대표가 2일 제종길 안산시장 후보 지원을 위해 안산을 전격 방문, 지지를 호소했다.
	새정치연합 지도부는 세월호 참사 진원지 안산에서부터 무능하고 무책임한 정부를 심판해야 한다며 제종길 안산시장 후보 지원사격에 나섰다.
	박영선 대표는 이날 제종길 후보와 함께 상록구 본오동 상가밀집지역을 방문, 시민들에게 제종길 후보의 지지를 호소했다.
	박영선 대표는 시민들에게 "세월호의 제대로 된 진상규명을 위해선 제종길 후보가 안산시장으로 꼭 당선돼야 한다"며 "시민여러분들께서 제종길 후보를 당선시켜 달라"고 호소했다.
	제종길 안산시장 후보는 "박영선 대표께서 세월호 국정감사를 위해 고군분투하고 있다"며 "새정치연합의 세월호진상규명위원장으로 이번 지방선거에서 꼭 당선돼 세월호의 책임을 묻고 시민들의 아픔을 치유하겠다"고 말했다.
	제 후보는 이어 "시민들이 투표에 참여해 시장은 물론이고 도의원과 시의원까지 기호 2번 새정치민주연합 후보들을 당선시켜 무능한 정부에 대한 엄중한 심판을 해 달라"고 당부했다.
	세월호 참사로 희생된 안산 단원고 유니나 교사와 안중근 학생의 발인이 오늘 오전 엄수됐습니다.
	제자 19명을 구하고 배에서 탈출하지 못한 유 교사는 안산 고대병원에서 발인해 첫 부임지였던 단원고 곳곳을 돌아본 뒤 경기도 화성 효원납골공원에 안장됐습니다.
	평소 프로야구를 좋아했던 안중근 학생도 안산 군자장례식장에서 발인해 평택 서호추모공원 납골당에 안장됐습니다.
	1930년대 스페인 거장 루이스 부누엘의 황금시대의 인트로에 영감을 받아 만든
	다큐멘터리 작업 입니다. 시간 나실때 감상해 주시고 피드백 남겨주세요.
	지금 문래동 두들에서는 세월호 관련한 시국에 대한 작가들의 시선과 생각을 담은 작품들이 전시 중입니다. 문래동 오시면 꼭 놀러 와주시고 세월호 관련해서 지속적인 관심가져 주시길바랍니다.
	인간답게 살자는데 왜 그리 성화인지.....
	그럼 주말 잘보내시고~~즐~~
	'라온 퀸즈 퀸텟 창단 연주회'
	마지막 앵콜 곡으로 세월호 참사 희생자를 위한
	레미제라블 ost 중 ' Bring him home'을
	연주한 영상입니다.
	'라온 퀸즈 퀸텟'은 기존 클래식이란 장르에 국한되지 않고 performance 요소를 가미하여
	조금더 대중들이 클래식을 쉽고 즐겁게 들을수 있도록 연주하는 팀입니다.
	1인 시위 좋은데요.
	계란만 밖으로 빼달라 경찰이 부탁하고요.
	거부하니 경찰 20여명 이 여기저기서 나타나
	경계에 나서네요.
	계란 노이로제에 걸린 경찰.
	걱정마세요.
	우리는
	세월호 학살 공동 주범
	새누리당 후보의 패퇴를 바랄 뿐
	계란 폭탄 안던질 것이어요.
	계란 한판 때문에
	불볕 더위에 타는 목마름으로
	13시간
	그중 11시간은 서서
	2시간은 앉아서
	시위 해보시게나.
	그 마음이 무서운거지
	세월호 안에서 마지막으로 불렀을 이름
	엄마
	그 엄마의 마음이 무서운거겠지
	그 안에 쓰려진 글 귀
	박근혜 탄핵
	새누리당 해체
	그 주장이 무서운거겠지.
	하지만 너희들도 세월호 학살 공동 주범이 누구라는 걸 잘 알겠지요.
	<세월호를 기억하는 서강대 학생.동문.청소노동자.구성원의 공동 선언>
	세월호 참사 서강대 구성원 시국선언 - 다가오는 6월 10일 민주화 운동 기념일에 부쳐
	"우리는 세월호 사고를 결코 잊지 않을 것입니다."
	6월 5일 11시 반
	서강대 정문에서 270명의 목소리가 담긴 시국 선언을 발표하였습니다.
	찍은 사람 : 김이재
	기자회견 사회 : 김윤영
	참가자 : 이가현 Shina Kim 조현철 안성준 In-seong Hwang In-Gun Lee 이경하 정유희 김평강, 모르는 분 한 분^_ㅜ
	그리고 일일이 담을 순 없지만, 연명으로 함께 하신 <290명의 선언자들, 다섯 단체들>(6월6일 00:00시 기준)
	--
	보관용으로 올림다.
	천년을 이어온'풍류'문화로 우리 민족의 자긍심과 인성의 본질을 찾아 바로 세워 나갑시다
	<서울풍류 & 가곡전수관> 개관기념 및 세월호 희생자 추모 공연으로 가곡천사 후원자 여러분들과 공연 참석자들과 함께 세월호 진실규명 천만인 시민 서명운동에 공연 당일 동참하고자 합니다
	한국문화예술위원회를 통한 아름다운 기업의 지정기부 후원과 인덕대학교의 후원으로 한국시가인 정가협회가 2014 여름 정기공연을 준비하게 되었습니다
	말 하나 행동 하나가 참으로 조심스럽고 경제적으로도 어렵고 혼란스러운 시기입니다만 귀한 여러분들의 많은 관심과 사랑의 참여로 대한민국이 다시 일어설 수 있는 용기를 함께 나눌 수 있는 공연이 되기를 간절한 마음으로 소망합니다
	★공연일시/2014. 6. 23. 월. 7시 공연
	★공연장소/인덕대학교 은봉홀
	(서울 노원구 월계역 3번 출구 도보10분거리/지하철 1호선)
	★이번공연은 비회원 「전석 초대」 무료 공연으로 공연 당일 자율적인 후원금 모금전액은 세월호 유족들께 기부금으로 전달하고자 합니다
	#공연내용
	마음을 담아내는 풍류&가곡
	1부 【풍류, 마음을 다스리다】
	1.천년만세_정악합주
	2.여창가곡_평롱
	3.남창가곡_언락
	4.한량무
	5.대금산조
	2부 【문학,노래와 소리가 되다】
	6.평시조 합창(인덕대학교 제자들)
	7.경제 지름시조_바람도 쉬여를 넘고
	8.판소리형제의 단가 '사철가'
	9.한승호 바디 '적벽가' 중 한대목
	3부 【세월호 희생자를 추모하며
	시.서.화.악.가.무 풍류로 하나 되다】
	10.거문고와 가곡 선율위의 무예 시연
	11.해금 선율위의 멍석 김문태의 현대서예 시연
	(미안하다, 연두빛 생명이여)
	12.현대음악가 김남국의 '쟁'단
	(신달자 시인의 세월호 추모시 낭독과 더불어 노래하다)
	*가곡천사, 가곡세상
	미안합니다. 미안합니다.??
	세월호 참사 잊지 않겠습니다. ??
	냄비처럼 끓고 냄비처럼 식어버리는 한국사회의 세태 속에서 잊지 않겠습니다.
	이번 만큼은 절대 잊지 않겠습니다.
	이번 참사로 한국사회가 진심으로 반성하고 성숙할 수 있는 계기가 되었으면 합니다.
	미래의 큰 일꾼이 되었어야 할 단원고 친구들을 생각하면 슬픔에잠깁니다.??
	더군다나 제가 근무하고 있는 주식회사잡스의 본사가 안산시 단원구에 소재하고 있어 더 애틋하기만 합니다.??
	정확히 14년전 2000년 여름 이 즈음. 단원고 학생들과 같은 나이의 밀양 세종고 2학년 장종민.
	단원고 친구들을 보면서 마치 데자뷰처럼 부관훼리호에 타고 있었던 옛일이 떠올라 이따금 마음이 아파옵니다.??
	부관훼리호 같은 큰 배를 타 본 적이 없는 우리는 갑판에서 술래 잡으며 뛰어 놀고, 말타기하고 신나게 즐겼었다.
	세종고 축구부 친구들, 김봉실 체육선생님, 세종고 기숙사 친구들, 김종섭 일본어선생님과 함께 부산에서 시모노세키까지 부관훼리호를 타고 갔었습니다.
	그 당시 세종고 기숙사 친구들은 장학회의 지원으로 1인당 단 10만원의 돈으로 일본 한 고등학교와 교류를 하였습니다.
	만약에 내가 탔던 부관훼리호가 문제가 생겼다 생각하면 너무나 끔찍하고, 지금의 내가 없다고 생각하니 슬프지 않을 수 없었습니다.
	시모노세키 근교 히가시찌쿠시가꾸엔고교에 교류는 너무나 좋았고 좋은 추억으로 마음 속에 남아 있습니다. 그 학교에서 받은 기념수건을 아직도 기념으로 간직하고 있어 부관훼리호에서 친구들과 찍은 사진과 함께 올려봅니다.
	미안합니다. 미안합니다. 절대 잊지 않겠습니다.
	코스모스...
	(부제;미쳤군 미쳤어)
	(꽃말;조화[調和])
	http://blog.naver.com/ionic60/220021341029
	코스모스가 언제 피나요?
	유월요!!!
	미쳤군 미쳤어...
	절기를 잃어버린 코스모스가
	시도 때도 없이 왜 유월에 피나요?
	환경파괴로 인한 온난화 현상아닌가!!!
	미쳤군 미쳤어...
	지자제 선거투표율이 60%도 안된다던데?
	뭐라 찍을놈 없어 안했다고...
	그럼 자기 권리도 행사못하면서
	무슨 정권을 비난하노, 가만히 있든지!!!
	미쳤군 미쳤어...
	서울시장 출마한 사람이
	세월호 유가족앞에서는 눈물하나 안흘리고
	기자들 앞에서는 눈물 짰다는데?
	그렇게라도 언론플레이로 시장되고 싶었나보지...
	그러니 떨어지지...쯧쯧!!!
	미쳤군 미쳤어...
	지자제 선거시 인천시장 테레비토론서
	현역시장이 세월호참사는
	지자제 책임이 아닌 중앙정부 책임이라던데?
	세월호 사업장이 인천 아닌가...
	쯧쯧...그러니 떨어지지!!!
	미쳤군 미쳤어...
	세월호참사에 현역 경기도지사가
	완도는 경기도가 아니라 난 힘이 없다는데?
	그럼 완도는 왜갔노, 놀러간 것인가!!!
	미쳤군 미쳤어...
	세월호참사가 해경만 해체되면
	대책완료인듯 포장하던데?
	해경은 해양수산부 명령받는 기관아닌가!!!
	미쳤군 미쳤어...
	지자제 선거시 전 안전행정부장관이
	자긴 지금 현역이 아니라 책임없다던데?
	세월호 불량배를 인허가와
	검사승인한 시점은 현역시절 아닌가!!!
	미쳤군 미쳤어...
	절기를 잃어버린 코스모스도,
	지자제 선거시 무분별한 막말도,
	세월호참사시 한결같은 "남의탓" 타령도,
	실은 전부 "내탓" 아니었던가...
	미쳤군 미쳤어...
	내 탓이오,
	내 탓이오,
	내 큰탓이로소이다...
	조용히 외쳐봅니다...
	---세월호 참사와 지자제선거를 지켜보면서...한마디 "내탓입니다..."
	#NAME?
	2014 Daniel's Digilog Artworks(3925)
	Image Size 10,000 x 6,000 Pixels(171.7M) Resolution 300dpi, RGB Mode, JPEG Format.
	눈앞에 펼쳐지는 色은 전혀 믿을 것이 못 된다.
	특히 색을 다루는 화가의 입장에서 보면 빛의 반사에서 오는 색이란 단 한 번도 정지된 색깔이 없는, 그야말로 시시각각 변하는 것이 색이고 내 마음에 따라 시도 때도 없이 변하는 것이 색이다. 자식이 눈에 밟혀 가슴이 까맣게 타들어가는 세월호 참사의 부모 마음이 그렇고, 생이별을 한 부부의 정이 그렇고 망연자실 인생의 뒤안길에서 생명줄을 만지작 거리는 인생의 낙오자가 그렇듯 내 마음에 따라 같은 색도 달라 보이는 것이다.
	하늘이 노랗다는 것쯤은 누구나 한두 번 경험이 있을테지만 나는 실제로 바다가 까맣다고 느낀 적이 너무나 많다. 바닷가에 앉아 있어도 그 시퍼런 바다가 푸르다 못 해 까맣다거나 모든 것을 흡수해버릴 듯 한 괴력의 존재로 느낀 적이 한 두 번이 아니었다. 내 의지나 힘으로는 꼼짝달싹도 하지 않을 거대한 힘 같은 거. 상대적으로 자신이 너무나도 초라할 때 느끼는 바다색 말이다. 바닷가에 여러 사람이 앉아 있어도 누구는 비취색처럼 보이고 누구에게는 에메랄드 색으로 보일테고 누구는 코발트나 네이비블루로 보일 것이다. 그런가 하면 누구에게는 그레이로 보이기도 하고 누구는 헤어 나올 수 없는 검정의 늪에서 신음하기도 하는 것이다.
	화가가 공식을 외우면 수명이 끝장이다.
	하늘이나 바다는 파랗고 산은 녹색이고 꽃은 붉거나 노랗고....식으로 외워버리면 그림이 안 된다. 내재된 감정이 스며들 여지를 스스로 막아서는 꼴이 되기 때문이다. 자유로운 발상, 그리고 문학적인 연상이 자유롭게 유영하게 하려면 고정관념에서 탈피하지 않으면 안 된다. 이것은 비단 색에만 국한되는 것이 아닌, 형태를 일컫는 꼴도 마찬가지다. 그게 알아도 참 잘 안 되는 숙제이긴 하지만.....
	고려대 정경대 후문에 게시되었다고 합니다.
	<< 교수님에게 부치는 편지 >>
	― 6월 10일을 앞두고
	교수님들, 27년 전 87년 6월을 기억하십니까? 연세대학생 이한열이 최루탄을 맞았던 87년 6월을, 전국에서 몇천명이 시위를 하다 경찰서로 연행되던 87년 6월을, 그럼에도 계속해서 사람들이 쏟아져 나와 몇백만이 거리에서 만났던 87년 6월을 기억하십니까? 그저 평범하게 살아가든 사람들이 불의에 항거해 거리로 뛰쳐나왔던 87년 6월을 기억하십니까?
	내일, 당신들의 제자들이 다시 거리로 나갑니다. 우리들의 6월을 맞이하러 거리로 나갑니다. 87년 6월을 잊지 않기 위해서 거리로 나갑니다. 평범한 사람들이 만들어냈던 변화를 믿기에 거리로 나갑니다. 세월호 참사는 생명보다 이윤이 먼저인 이 사회와 그 전통이 만들어 낸 것이라 소리치러 나갑니다.
	청와대로 향합니다. 무참히 밟히고 깨지고 결국 경찰서로 잡혀갈 것입니다. 그래도 우리는 나갑니다. 세월호 참사의 모든 책임이 박근혜 대통령에게 있는 것은 아닙니다. 다만 많은 것들을 해결할 수 있는 최고 책임자가 이윤보다 생명이 먼저인 사회를 만들 의지가 없어 보이기에 우리는 그것에 항의하러 갑니다. 무모하다고요. 87년 6월의 그들도 무모하다는 이야기를 들었을 겁니다.
	아쉽게도 종강 수업은 듣지 못할 것 같습니다.
	― “가만히 있으라”는 사회에서 교수님들이 그만 가만히 있길 바라는 불손한 제자들 드림
	- 스카이_다이빙_소감문 -
	23년동안 육지에서 하늘만 바라봤었지
	하늘에서 육지를 바라본적은 없었는데..
	14,000feet (4267.2미터)하늘에서 보는 세상은
	지금까지 내 눈앞에 있던 좌절과 두려움은 아무것도 아니었다.
	살아온 날보다 살아갈 날이 더 많이 남았으니깐 포기 하지말고 후회 하지말자.
	가족이 있어 행복하고 친구들이 있어 든든하고 자기가 있어 삶의 원동력이다.
	근데 다시는 하고 싶지 않닼ㅋㅋㅋㅋㅋㅋㅋㅋㅋㅋㅋㅋ재밌따 즐겁다 행복하당
	공정호 버킷리스트 스카이다이빙 완료
	그리고 화면 첫장면에 가슴 양쪽에 달린 노란리본이 보이시죠?
	세월호 참사 42일이 지난 지금 저희 머리속에서 잊어가고 있습니다.
	다시한번 되새기자는 의미로 민망하지만 양쪽에 노란리본 빵빵
	아직 16명 실종자가 돌아오지 못한 상태입니다.
	16명이 돌아오는 그날까지 끝까지
	개념 있는 어린 벗들아
	학교 다닐 때 잘 가르치지도 못하고 번번히 혼내기만 했던 기억이 떠올라 이렇게 이름과 얼굴을 떠올리려니 한층 부끄럽기만 하다.
	내 덕은 아니겠다만 그래도 보란듯이 번듯하게 자라서 이 못난 사람을 선생이라고 찾기도 하고 가끔 소식도 전하는 것이 그게 내 삶의 즐거움이라는 걸 이제서야 깨달아 가는구나.
	삶의 한 가운데서건 변두리에서건 그래도 너희들의 푸념과 객기는 늘 내게 용기를 주니 이제는 오히려 내가 배우는구나. 아니 이제 진짜 내 오랜 친구 같다.
	세월이 흘러 결혼을 한 친구도 있고,
	군대에서 열심히 뺑이 치는 친구도 있고(군대말이니 이해하거라),
	번듯한 직장 잡아 사람 구실하는 친구도 있고,
	취업문에 들려고 바둥대는 친구도 있고,
	대학이 뭔지 재수삼수까지 해가며 아둥바둥하는 친구도 있고,
	코피 쏟아가며 학교 끝나자마자 학원으로 내닫는 친구도 있고,
	그렇게 힘들게 대학 가서도 알바해가며 간신히 등록금 마련하느라 허덕대는 친구도 있고,
	산업현장에서 열심히 땀흘리는 친구도 있고,
	슬프다고 술푸고 기쁘다고 술푸는 친구도 있고...
	더 많은 친구들이 있다만 총기가 흐려지는지 간신히 이 만큼이라도 기억을 해냈다.
	오늘은 지방선거일이다. 투표는 하였느냐? 이렇게 말하면 미안한데 나는 친구들만 할 때 세상을 바꿀 치기로 하루하루를 살았었다. 그래놓고 번듯하게 살지 못해 이런 각박한 세상으로 너희들을 내보내서 부끄러운 마음이 앞선다.
	'안녕 대자보'를 보며, 세월호 참사를 멍하니 지켜보며 이제 더는 미안해 하지 않고 싶었다. 그래서 다시 깨어나 세상을 치열하게 살겠노라 다짐도 하였고, 이런 마음으로 떠나간 벗들에게 편지도 쓰는 거다.
	투표하거라. 생애 첫 투표를 하던 날, 나는 석간신문 배달을 일찍 마치고 배달용 오토바이를 타고 전주에서 무주까지 두 시간을 달려 투표를 했었다. 그리고 이후에도 단 한 번의 투표를 마다한 적이 없었다.
	그래서 나아졌냐고 물으면 속시원히 그렇다고 대답은 못하겠다만 그래도 덜 미안한 마음으로 너희들 앞에 설 수 있었다.
	선거 때만 되면 경제를 들먹이는 사람들이 볼쌍사납다만 그래도 오늘은 나도 돈 이야기 좀 해야겠다.
	오늘의 투표 한 번이 돈의 가치로 얼마인 줄 아느냐? 무려 1,452만원이란다. 우리가 내는 세금을 총 유권자수로 나누면 이런 계산이 나온다.
	그러니 더욱 더 투표하거라." 그 놈이 그 놈이다"라고 말들 하지만 그래도 잘 찾아보면 그 놈들 중에 덜 나쁜 놈이 반드시 있다. 맘에 드는 놈이 없으면 덜 나쁜 놈이라도 뽑아 진짜 나쁜 놈은 가려내면 되는 거다. 그래도 못 찾겠으면 메시지를 주거라. 공부라 생각하고 같이 찾아보자.
	투표권이 없는 어린 친구들은 식구들 투표했는지 물어보고, 안 했다고 하면 투표장으로 가족들을 모시고 나서거라. 가서 사람의 가치에 당당히 투표하게 하거라.
	이것이 지난 날 잘 가르치지 못한 못난 선생의 마지막 가르침이라 여기고 어서 투표장으로 가거라. 가서 사람이 먼저다라고 외치며 당당히 투표하고 오너라.
	투표는 세상을 바꾸는 게 아니다. 나를 바꾸려는 눈물 겨운 노력이다. 이런 노력이 모아져야 세상도 바뀌는거다.
	투표했어요 라는 반가운 댓글 기다리련다. 그 친구들만 만나줄 거고 그렇게 만나야 반갑게 소주라도 한 잔 할란다.
	* 생각나는대로 태그를 했지만 빠진 친구들도 많은 것 같다. 빠졌다고 서운해 하지 말고 빠진 친구들은 댓글로라도 태그해서 꼭 투표할 수 있도록 서로 북돋아 주자.
	세월호 도보순례단 - 별들과의 "동행" 이 광주 충장로를 걸으며 "세월호 참사 진상규명 책임자 처벌 특별법 제정"을 외칩니다.
	세월호 박수현(희생자)촬영 미공개영상
	살 수만 있다면 엄마 아빠 사랑해요...
	이와중에 방송봐라 참..
	80년대 김민기의 친구가 세월호 바다를 위로하는 김장훈의 목소리로 울리는데 걷잡을 수 없이 속절없이 무너집니다.
	세월호 미공개 영상..
	하..ㅆ..전아직도진짜이해바안되네요...
	세월호 도보순례단 별들과의 동행
	안산에서 출발한지 16일째
	팽목항에 도착하여 기자회견을 하고. . . .
	어제는 후문에서
	서명을 받는 활동을 했답니다
	찌는 더위에도 더욱 열심히!
	#세월호
	세월호 100일 추모집회서 단원고 희생자 이보미양과 김장훈씨 듀앳곡..거위의 꿈..
	나도 울고 시청광장에 참여한 시민들이 다울었다 ㅠㅠ
	2NE1 - Come Back Home (Unplugged Ver.)
	노란 리본 달고 노래부르는 2NE1 모습 너무 좋네요.
	세월호 생각하니 마음이 아프네요.
	2 NE1 - 집으로 돌아와 (언플러드 ver. )
	노란 리본 달고 노래부르는 2NE1 모습 너무 좋네요.
	세월호 생각하니 마음이 아프네요.
	세월호 참사 100일째, 진도 팽목항. 누군가의 삶은 일상으로 돌아갔지만, 그곳에는 아직 10명의 실종자와 가족들이 남아있다
	퍼가기 #7 - 하늘에서도 계속 될 노래] sung by 이보미(세월호 희생자) & 김장훈
	김장훈씨, 이보미양의 듀엣곡..
	이보미양의 목소리에 김장훈씨가 듀엣을 입혔네요.
	...
	[퍼가기 #7 - 하늘에서도 계속 될 노래] sung by 이보미(세월호 희생자) & 김장훈
	김장훈씨, 이보미양의 듀엣곡..
	이보미양의 목소리에 김장훈씨가 듀엣을 입혔네요.
	뭐라 많은 말을 할 수가 없네요..
	이 땅을 일찍 떠나게 된 어린 소녀를 추모해 봅니다..
	그리고 어린 희생자에게 아름다운 헌정을 해주신 김장훈씨께 감사해 봅니다.
	세월호 피해자 Bomi Lee와 싱어 janghoon Kim에 의해 이 노래가 성했다.
	janghoon Kim은 16 년 4월 16 일 세월호 사고에 의해 그의 보컬을 추가했다. 2014.
	그녀와 그녀의 노래의 재능이 천국에서 계속되는 것을 축복할 수 있습니다..
	세월호 사건이 진심으로 안타깝고 가슴 아픈 사건이라 생각은 하지만
	나는 지금 유가족들의 태도를 지지하지는 못하겠다.
	세월호 참사 92일째, 하지만 변한 것은 아무 것도 없다.
	여권 정치인들이 세월호 참사를 교통사고에 비유하며 단순 보상차원에서 덮으려하는 못된 짓을 하려고 해서 이를 겨계하며 글을 씁니다
	ㅡ무엇보다도 해경 해수부 기타 관련 공무원 정관계 마피아들에 대한 엄중 수사와 처벌 요구에집중해야 하리라 봅니다. 이러한과정속에서
	특별법 제정을 촉구해 나가야 하리라 봅니다 ㅡ 박근혜정부와 여권의 책임 도피 행각을 경계해야 하고 끝까지 추적해서 단죄해야 할 것 입니다 우리가 구속 수사할 대상은 유병언이 아니라 세월호 참사 관련 공무원들과 정관계 마피아임을 명심해야 하겠습니다
	#세월호 참사 90일째, 가족들은 시간의 흐름을 오롯이 견디고 있다.
	세월호 참사 100일.. 정부, 국개의원들 하는 거 하나없고.. 서울광장에 모인 2만여 시민들만 외친다. "특별법 제정하라", "박근혜가 책임져라"...김장훈과 보미양이 뚜엣으로 부른 "거위의 꿈"
	[세월호참사 100일 추모 시낭송과 음악회]
	일시: 07.24.(목) 오후 7시 30분
	장소: 서울시청 광장
	세월호가 침몰한지 100일입니다.
	세월호 특별법 통과에 힘을 모아야 할 때입니다. 우리의 아이들이 평화롭게 살 터전을 만들기 위한 희망의 등불 입니다
	참사 일어난지 102일.
	100일 마저 넘겨버렸습니다
	국민들이 하나로 뭉치는게 무서운지 이제는 유언비어를 퍼뜨리고 있습니다
	그 어떤 것에도 절대 굴하지 않고
	유가족분들과 함께 하겠습니다
	#세월호
	세월호 참사의 근본 원인 선관위 전산센터의 대선개표조작이다 ##
	(헌법상 대통령은 국민이 보통,비밀,평등,직접선거로 뽑는다. 그런데 중앙선관위 전산센터에서 가짜데이터로 박근혜를 대통령으로 뽑았다.)
	중앙선관위는 혈세 160억원을 들여 중앙선관위 전산센터에 8코어 전산기기 22대와 기타 지역선관위에 설치해 놓았는데
	전산서버는 임차를 한 것이고, 임차기간은 30일이며
	선거일이 끝나면 되돌려 주는 것으로 계약을 맺었고,
	중앙선관위 전산센터 본체 전산서버에 부착하여 외부에서 빌려온 전산서버에 가짜데이터를 입력해 놓았다.
	전산서버란 컴퓨터능력과 외부에 자료를 송신하는 것을 주 기능으로 하는 전산기기이다.
	왜? 전산서버용 기기를 외부에서 비싼 혈세를 주고 빌려서 선거데이터 전송에 사용하였을까? 그것은 만약을 대비하기 위해서이다.
	----------------------------------------------------------------------------------------------------
	(선관위 전산서버 컴퓨터에서 찾아낸 자료)
	만든 날짜 2009.10.20.오후 4:45 (개표조작 프로그램을 만들어 놓은 날짜)
	만든 사람 : ni
	마지막으로 인쇄한 날짜 : 2012.12.11.오전 1:21
	마지막으로 수정한 사람 : admin
	마지막으로 수정한 날짜 : 2012.12.18일 오후 1:11
	마지막으로 수정한 사람 : younge
	-------------------------------------------------------------------------------------------------------
	이명박 재임기간 초중반 때 중앙선관위 전산센터에서는 컴퓨터 소프트웨어 전문가에게 용역을 주어 만들었다.
	엑셀문서에서 휴리스틱함수 f(x)= 프로그램을 이용하여 특정지역의 투표소의 후보자별 득표수를 개표상황표에 득표율을 정하여 휴리스틱함수에 선거인,투표율을 입력하면 자동으로 후보자별 득표수가 기재된다.
	예를 들어 A지역 선거인수(투표자격이 있는 모든 사람 수) 에 투표율 75%를 입력하고, 박근혜 51.6%문재인48%기타0.4% 득표율을 입력한다면 개표데이터에 자동으로 총 투표수 3000표 박근혜 1,548표, 문재인 1,440표,12표 로 자동 입력된다.
	지난 대선에서 선관위 전산센터는 방송용 가짜데이터에 투표율 82%로 설정하여 전국 13,542투표소의 후보자별 개표상황표를 각지역 특성에 맞추어 놓았는데 실제 투표율은 75.8%였다. SBS방송화면 캪쳐를 참고하시라
	서울은 문재인이 약간 높게, 경기는 박근혜가 약간 높게, 인천은 박51.6%문48%로 대선결과와 똑같이 설정해 놓았다(인천만 보더라도 가짜이다.), 대구 경북과 광주 호남은 이명박때의 여야 후보 득표율로 맞추어 놓았다.
	그런데 부산 경남은 문재인이 거제도 출신으로 경남고 경희대를 나와 부산에서 노무현과 함께 인권변호사를 오랫동안 해 왔던 곳이다.
	YTN이 오후 3시경 전국지역의 출구조사표가 아고라에 떴었다.
	부산,경남에서 모든 지역에서 문재인이 50%가 넘게 나왔다.
	그런데 중앙선관위의 개표자료에는 박60%:문40%로 전지역이 고르다.
	오후 3시경이면 전통적으로 박근혜지지자들인 노인들의 투표가 끝난 시점이고 투표일에 쉬지 않는 젊은 직장인들이 오후 6시까지 문재인에게 표를 더 주었을 것이다.
	----------------------------------------------------------------------------------------------------
	선관위 전산센터에서는 선거전날인 2012.12.18. 오후1:11분에 가서야 마지막 수정시각이 찍혔을까?
	박근혜가 이기는 조작데이터는 이미 2012.12.11.오전1:21분에 만들어졌고 출력까지 해 놓은 상태였다.
	이때는 이정희 통진당 후보의 표도 가짜데이터에 약 5%득표율로 넣어 놓았을 것이다. 여태의 선거에서 통진당 평균 득표율로 만들어 놓았을 것이다.
	그런데 이정희후보가 2012.12.16일 자신의 지지표를 문재인에게 얹어주기 위해 그날 저녁에 있을 예정인 대선후보자간 마지막 TV토론 당일 낮에 대선후보 사퇴를 선언한 것이다
	그래서 중앙선관위 전산센터에서는 비상이 걸렸다. 유훈옥 선거1과장 과 핵심 몇놈이 부랴 부랴 2012.12.11일 만들어 출력까지 해 놓은 방송용 개표자료를 고치기 시작했는데,
	이정희 후보의 득표수들을 박근혜와 문재인 후보에 배분하는데 시간이 걸렸기 때문에 간신히 선거일 하루전인 2012.12.18일 오후1:11분에 끝난 것이다. 이것이 마지막 수정한 시각이 컴퓨터에 기록된 것이다.
	2012.12.19일 오후 3시경 삼성을 포함한 모든 언론에서 문재인이 2%~6%앞선다고 출구조사표가 속속 새누리당 선대본부에 올라오니 새누리당 선대본부 관계자들은 초상집 분위기였으며 성질 괄괄한 이정현은 "당선무효" 선언 운운했다. 조작데이터로 박근혜가 되었을 때 이정현의 마음은 어땠는지 이정현 친구들은 한번 물어보아 주기 바란다.
	이정현도 모르게 새누리당 몇놈,국정원장 원세훈,선관위 담당관, 중앙선관위원장 김능환도 모르게 중앙선관위 전산센터장 박혁진서기관 지휘하에 유훈옥등 극소수의 도둑놈들이 대통령을 가짜데이터로 뽑은 것이다.
	1987.6.29선언으로 대통령 직선제를 피를 흘리며 찾아온 것을 이명박 개자식이 선관위 전산센터의 전산기기 사기로 조작대통령을 만들다니....
	그런 비밀작전을 받아들인 박근혜년도 똑같다. 야멸차게 이명박의 제안을 걷어찼어야 하였다.
	그래서 가짜대통령임이 세상에 알려지지 않게 박근혜 측근들이 온갖 사건 사고를 일으키는 기획물중에 엄청난 세월호 사고를 참사로 키워 전 세계인과 5000만 국민들이 지켜보는 가운데 300여명의 승객들을 국정원 특수라인 놈들이 일부러 수장시키는 참사를 일으킨 것이다.
	물론 국정원의 서울시 간첩조작사건의 국면전환에는 성공하였다. 국정원 특수 요원놈들이 몇백명이 있는지 모르지만 이놈들도 투표를 했을 것이고 박근혜가 가짜데이터로 만들어진 것을 알 것일진데
	5000만 국민들이 낸 혈세로 먹고 사는 국가공무원놈들이 자국민을 테러하라고 명령한다고 세월호 테러를 자행하냐? 이 나쁜 18새끼들아~
	중앙선관위 전산센터에서는 야당이 '당선무효'선언을 하면서 법원에 증거보전신청에 대비하여 외부에서 전산서버를 빌려와 가짜데이터를 입력하고 되돌려주기 위하여 혈세를 쓴 것이다.
	수천명의 투표인들이 개표방송에서 너무 이상한 점들을 많이 느꼈기 때문에 문재인과 민주당에 "당선무효"를 종용하였다. 전국 13,542지역선관위의 개표자료와 중앙선관위 개표자료, 방송사 개표자료를 상호 비교한 후에 명백한 부정선거로 박근혜를 대통령 만들었다고 주장하면서...
	그런데 문재인과 민주당이 거절하였다. 거절했기 때문에 선거후 30일을 넘겼고, 재검표를 하지 않았고 국회에서 전자개표기 시연회를 하는것으로대체하였는데 그 시연회에서6000표 개표하는데 몇시간이 걸렸었다.
	지금 행정수반을 하는 여자는 가짜이며,
	사기꾼 이명박의 비밀작전을 받아들여
	중앙선관위 전산센터에서 가짜데이터를 만든 후에
	전국13,542개표상황표를 방송사에 전송하여 대통령을 훔친 여자이다.
	18대대선 선거무효 소송인단
	세월호 참사? 검찰의 검사들이 제대로 일을 하였다면 대형참사는 없었을 것이다.##
	( 대한민국 검찰의 로고 공정,진실,정의,인권,청렴은 어디에 있느냐?)
	(대한민국이 법에 의하여 질서가 유지되고 법의 테두리안에서 모든 일과 행동들이 이루어진다.
	즉 법이 최고의 권력이다. 법 아래에 대통령이하 모든 사람들이 있다.
	만약 누구라도 법을 위반하면 검찰의 검사들이 독립된 수사권을 발동할 수 있다.
	현역대통령은 형사소추가 면제되지만
	퇴임후에 현직때의 범법행위에 대하여 수사를 검사들이 할 수 있다.
	이명박이 이에 해당하는 자이다.)
	(지난 수십년간의 독재정권하에서 검찰의 검사들이 제대로 일을 했는가?)
	(2등 득표녀임을 명백하게 증명할 수 있는 "2013수18"은 18대대선 선거무효의 소의 사건번호이다. 대법원에 2013.1.4일 제소한 상태이다. 그런데 대법관13명이 공직선거법 225조인 소장 접수후 180일 이내에 재판 및 판결을 하지 않는 위법행위를 하고 있다. 검찰의 검사들이 이를 따져라.)
	(2등 득표녀는 명백한 가짜대통령이다 즉 형사소추면제대상이 전혀 아니다. 당장 5000만 국민들에게 사기친 2등 득표녀 가짜대통령 박근혜를 끌어내려 수갑을 채워라. 범법자에게 누구나 평등한 대한민국이 아닌가?)
	----------------------------------------------------------------------------------------------------
	대한민국 검찰의 로고 마크가 곧은 다섯개의 대나무 기둥입니다.
	제일 높은 것이 가운데의 것은 정의를, 왼쪽끝은 공정, 오른쪽 끝은 청렴, 가운데 정의의 양쪽은 진실,인권을 상징합니다.
	대한민국 검찰이 법을 위반하는 자들을 기소하여 공소장을 작성하고 법원의 판사들에게 법에 따른 판단을 내려달라고 합니다.
	기소독점을 말하며, 모든 사건의 시작과 종결을 짓는 무지막지한 권한을 주었죠. 바로 법이 권력의 종착역이며,
	법을 위반하는 자는 현직 대통령의 형사소추면제이나 재임기간이 끝나자마자 곧바로 위법한 사항에 대한 기소를 할 수 있습니다. 바로 이명박입니다.
	# 이명박이 현직에 재임하고 있었던 2012.4.11일 국회의원 총선거와 2012.12.19일 대통령 선거에서 헌법과 공직선거법을 위반하였는데, 그 간략한 내역은 점선 안에 있습니다.#
	------------------------------------------------------------------------------------------------------
	중앙선관위 전산센터장 박혁진서기관을 2011년 서울시전산과장이었을 때 원세훈을 통하여 중앙선관위 전산센터장 서기관이라는 높은 직급으로 몇단계 승진시키는 미끼를 물게하고 이후
	모든 선거에서 중앙선관위 전산센터에서 데이터를 조작하여
	당선자를 새누리당 후보들로 바꿔쳤습니다.
	행동책은 선관위 선거1과장 유훈옥으로
	2001년 인천선관위에서 처음 임명을 받고난 후에,
	나중에 중앙선관위 선거1과장으로 말잘듣게 생긴자들을 조직화하여,
	2012.4.11총선에서 제2당으로 추락할 것이 100%분명한데,
	아무도 들어가지 못하고, 감시가 전혀 되지 않고,
	다만 지역에서 올라오는 개표자료들을 방송사에 전송하는 단순중계업무만 보는,
	중앙선관위 전산센터에서 가짜데이터를 미리 만들어 당선자들을 바꿔치는 것을
	이명박이 착안하여 박혁진을 전산센터장으로 앉히고 개표조작과 가짜데이터를 방송사에 전송하는 것들을 지휘하였던 것입니다.
	모두 이명박이 원세훈을 통하여 개표조작질을 시켰습니다.
	박혁진과 유훈옥이라는 작자들은 개새끼보다 못한 놈들입니다.
	이놈들이 승진,포상유혹을 뿌리치지 못하고 가짜 국회의원들, 가짜대통령을 만들었습니다.
	투표인들은 개표조작에 대한 명확한 근거들을 찾아냈습니다.
	(중앙선관위 전산센터에서 방송사로 보낸 개표자료와
	지역선관위에서 중앙선관위으로 보낸 개표자료가
	전송시각과 그 내용이 완전히 다른 것임을
	투표인들이 개표가 끝난 후에
	지역,중앙선관위와 방송사에서 개표자료를 제출받아
	서로 비교 분석하여 찾아낸 것으로 100%개표조작사실임을 밝혀냈습니다.)
	일례로 지역선관위에서 개봉도 하지 않은 투표구의 개표자료가 방송사에 전송된 것이 많고,
	지역에서 전송하지도 않았는데 이미 중앙선관위 전산센터에서는 방송사에그 지역의 개표자료를 방송해 버린 것들이
	전국 13,542투표구의 개표상황표중에서 90%이상 되었습니다.
	즉 가짜데이터를 미리 만든 것을 지역에서 올라오기도 전에 방송사에 전송한 사실들을 찾아낸 것입니다. 모두 선관위 공문서들을 분석한 결과입니다.
	------------------------------------------------------------------------------------------------------
	공정한 선거관리,투표관리,개표관리,사후관리와 정당까지 관리하는 막강한 권한과 의무를 가진 헌법기관인 중앙선관위가
	스스로 헌법과 공직선거법을 위반하면서까지 당선자들을 바꿔치다니요....
	검사들이 제정신이라면 중앙선관위 전산센터를 우선적으로 압수수색하라. 검사들은 범법자들을 잡아들이는 것 아니냐? 이명박을 잡아들여라.
	이명박의 범법행위는 2013.1.4일에 대법원에 제소한 18대대선 선거무효의 소송장(2013수18) 22호증으로 증명하였다.
	모두 철저히 현행법 위반한 사실을 근거로 작성된 18대대선 선거무효의 소송이다.
	위법자들을 잡아들이는 대한민국의 막강한 검찰 권력의 검사들은
	우선 이명박을 잡아들이고
	선관위 전산센터 공무원들을 잡아들인 후에
	가짜데이터로 만들어진 가짜대통령 박근혜를 체포하라.
	현재 행정수반 역할을 하는 것 자체가 불법행위들이다.
	(2013수18)은 이들 범법행위에 대한 명확한 증거들을 근거로
	2013.1.4일대법원에 제소되어 있단 말이다.
	검찰이범법녀인 2등 득표녀의 말만 듣고 법치국가인 대한민국의 현행법을 철저히 지키고 있는 투표인들 15,000여명이 원고가 되어
	피고인 중앙선관위원장 (전/현) 김능환, 이인복 두사람을 잡아들여라.
	이들중 김능환은 4.11총선,12.19대선의 총책임자이다.
	이인복 현선관위원장을 자신의 직원들이 사후조작을 계속한 것들, 6.4지방선거에서
	선관위 직원들이 헌법과 공직선거법을 위반하고 가짜 시도지사 7명이나 바꿔쳤다. 이들을 구속하라.
	법을 위반하는 자들에게도 법치가 통한다는 것을 보여주기 바란다.
	대법원장 양승태를 체포하라. 12명의 대법관들도 체포하라, 이들이 2013.1.4일 대법원에 제소한 18대대선 선거무효 소송에 대한 사건(2013수18)을 선거법 225조에 의거 180이내에 강제 재판 판결을 내려야 한다는 조항을 위반한 자들이현재의 13명 대법관들이다.
	이들에게 탄핵수순을 가져야 대한민국이 살 수 있다.
	이들 13명의 대법관들이 180일 이내인 2013.7.3일까지 18대대선 선거무효의 소송장에 대한 재판과 결정문을 내라고 해야한다. (공직선거법 225조)
	대한민국은 법으로 국민들을 통제하는 나라이기 때문이다.
	18대대선 선거무효 소송인단
	시드니에서 미술인 김성종님께서 보내주셨습니다. 공유 부탁드립니다.
	<세월호 추모 퍼포먼스 영상> 제목: Lost Eyes ? 이 추모 영상은 억울하게 죽은 고인들과 유족들 그리고 아픔을 함께 하는 사람들에게 바칩니다... 지난 6월 14일 호주 시드니 올림픽파크 잔디밭에서 두 시간여에 걸쳐 진행됐던 퍼포먼스 동영상입니다. 동영상은 7분 15초 길이구요. 간절한 마음은 '세월호 침몰'의 진실규명과 안전대책이 마련되어 대한민국이 희망의 국가로 거듭나길 소원합니다...
	세월호 사건의 진행사항을 보며 씁슬한 생각이 든다. 세상에는 세월호 못지않게 억울한 죽음이 많다. 그런데 세월호에 묻혀 입도 뻥긋 못한다. 그중의 하나 - 가습기살균제 사건
	이것도 150여명이 죽은 사건인데... (내가 직접 피해를 본 사건이라 그런지 씁슬한 생각이 더해진다...)
	임미정 시민상주님이 광주MBC 9시 뉴스에 보도된 "세월호유가족 도보순례" 이야기를 직접 촬영해서 공유해주셨습니다.
	세월호 사건의 진행사항을 보며 씁슬한 생각이 든다. 세상에는 세월호 못지않게 억울한 죽음이 많다. 그런데 세월호에 묻혀 입도 뻥긋 못한다. 그중의 하나 - 가습기살균제 사건
	이것도 150여명이 죽은 사건인데... (내가 직접 피해를 본 사건이라 그런지 씁슬한 생각이 더해진다...)
	정의와 진실이 바로 서는 대한민국,
	유가족이 원하는 세월호 특별법을 지지합니다!
	세월호 사건 추모곡입니다.
	다시는 이러한 일이 발생되지 않도록, 기원합니다.
	머리가 또 하나 낮게 걸렸고,
	아이들도 서서히 끌려가고 있어.
	폭력이라는 것이 이런 침묵을 만들어낸거지.
	우리가 누굴 오해하고 있는거지.
	근데 말야, 이것봐, 나도 아니고, 우리 가족도 아냐.
	니 머리 속에 있는거야. 니 머리 속에서 싸우고 있는거라구.
	그 탱크하고 폭탄을 가지고,
	그 폭탄들하고 총을 가지고,
	네 머리 속에서, 네 머리 속에서 울고 있는거라구.
	니 머리 속에서 말야... 머리 속에서.
	좀비. 좀비..
	니 머리 속엔 뭐가 들어있는거지. 니 머리 속에 말야.
	좀비, 좀비, 좀비.
	두두 두두..
	두두 두두 두두...
	또 다른 어머니의 슬픔이 되풀이되고 있어.
	폭력이 이런 침묵을 만들어 낼 때는,
	우리가 뭔갈 잘못하고 있다는 말야.
	1916년부터 계속된 똑같이 오래된 얘기야.
	니 머리 속에서, 아직도, 니 머리 속에서 싸우고 있는거라구.
	탱크와 폭탄을 가지고,
	폭탄과 총을 가지고,
	니 머리 속에서, 니 머리 속에서 사람들이 죽어간다구.
	니 머리 속에서 말야.
	좀비, 좀비.
	니 머리 속엔, 니 머리 속엔 뭐가 들어있지.
	세월호 기억팔찌 도착.
	가슴아프지만 마음에 새겨야 할
	REMEMBER 20140416
	잊지않겠습니다.
	세월호 진상규명에 반올림도 응원합니다
	가을이 불어오는 무안 ‘회산백련지’
	맞는 이의 상황에 따라 비는 다르게 소리 내며 내립니다.
	세월호 참사 유가족에게는 어린 영혼의 곡소리로 내리고, 축제가 끝나가는 연지에는 무거운 여름의 엉덩이를 걷어차며 가을을 재촉하는 잔소리로 내립니다.
	지난 4일간, 연지를 거닐었던 많은 사람은 태풍으로 상처를 받아 빛을 잃어버린 꽃대보다는 걸음을 멈추게 했던 하얗게 선명한 연꽃 송이를 기억할 겁니다.
	이제 이 비가 그치면 연지에 무심한 가을이 불어올 것 같습니다.
	‘2014 무안 연꽃 축제’는 8월 14일부터 오늘 8월 17일까지 4일간, 전남 무안군 일로읍 회산백련지에서 열리고 있습니다.
	‘2014 무안 ㅇㅕㄴ꽃 축제 홍보영상’
	레이싱모델 황리아양의 부름??을 받아 #아이스버킷챌린지 에 참여합니다..
	결국은 #아이스냄비챌린지가 되어버렸지만..
	100달러 #승일희망재단 에 #기부 했구요,
	#루게릭환우 뿐아니라 #세월호 에도 많은 관심 부탁드릴게요.
	세계 곳곳에 기부문화가 확산될수 있도록 각국에 계신분을 지목하겠습니다.
	세월호 문제 물건너 갔다
	새정치 문재인과
	국민대책회의 박석운
	국정원사건처럼 덮고
	이석기 간첩 만들고
	통진당 해산심판 하듯
	세월아 네월아 하다가
	유가족은 범죄인 되고
	함께 연대했던
	사람들은 파산하고..
	걱정된다
	고통 앞에 중립은 없습니다
	세월호 참사 진상규명을 위한 미사
	좋은 취지로 아이스버킷챌린지에 참여하였습니다.
	저를 지목해주신 정지은양^^ 고맙구요.
	뿐만아니라 저희 학교 문제와 세월호 문제들이 시원하게 잘 해결되었으면 하는 마음도 담아서 시원한 얼음물 맞았습니다.
	제가 지목한 분은
	상지대 문화콘텐츠 학과 08학번 유호동님.
	상지대 환경공학과 08학번 백경환님.
	김해에 거주중이신 제 친구 김승도님.
	입니다.
	세월호 유족들을 욕하는 사람들이 꽤 있더군요 그들 입장에서는 참사가 벌어진지 꽤 시간이 흘렀으니 지겹기도 하겠죠. 혹자는 유족이 욕심이 많다고, 정치적으로 이용하는 것 아니냐고도 하더군요 우스운 것은 사고초기부터 어떤 방식으로든 그들 곁에서 공감하고 도우려 했던 사람들은 조용히 있는데 무관심했거나 냉소적이었던 사람들이 더 이상 못 참겠다는 식으로 나온다는 겁니다 뭘 그리 참았는지 알 수 없는 일입니다
	세월호 특별법 막는 간신 호통치는 ‘근해’...영화 ‘광해’ 패러디 화제
	세월호 특별법 제정과 관련해 유가족들의 면담 요청을 거부하고 있는 박근혜 대통령을 영화 '광해' 패러디를 통해 풍자한 애니메이션 '근해'가 화제다.
	영화 '광해:왕이 된 남자'를 패러디한 '근해:왕이 된 아낙'은 애니메이션 기획자 오인용의 작품이다.
	이 작품의 주인공은 왕 근해군(박 대통령)의 대역을 하는 어느 아낙이다. 영화 속 대역 광해군이 대동법의 진실을 찾았던 것처럼, 대역 근해군도 '세월호 특별법'의 실체를 깨닫는다.
	이에 대역 근해군인 아낙은 "어차피 진짜 왕도 내가 시키는 대로 했으니, 너도 내가 시키는 대로 하라"고 했던 도승지의 말을 어기고, "임금인 나까지 포함하는 성역없는 수사를 하라"며 세월호 특별법을 추진하도록 한다.
	이 과정에서 세월호 유가족들이 '대학 특례 입학' 등을 요구하고 있다고 왜곡해서 왕에게 보고하는 간신들을 호통치는 장면도 나온다.
	약 8분에 달하는 이 작품에는 광화문에서 근해를 만나려는 백성들의 모습도 나온다. 광화문에서 시위를 하고 있는 수염이 난 남성은 40일 넘게 광화문 광장에서 단식농성을 벌였던 유민아빠 김영오 씨로 추정된다. 과연 근해가 이들을 만나줄지 그 결말에도 관심이 모아진다.
	오인용은 유투브를 통해 "세월호 특별법은 유가족들만의 법이 아니라 국민을 위한 법"이라며 "늦게 합류해서 미안하다"는 글을 남겼다.
	27일 유투브를 통해 공개된 '근해'는 사흘만에 1만 회에 가까운 조회수를 기록하며 인기를 끌고 있다.
	========= 이리 됐으면 얼마나 좋을꼬..
	이리 되길을 간절히 바래본다...
	광화문 세월호 광장!
	작가회의 시낭송 문화제가 열리고 있네요...
	김주대 시인과 김일영 시인의 시낭송입니다.
	하아... 이게 뭐하는정부인지..
	하야하라고 가두 투쟁해서 종로서에서 조사받고. 김영오씨는 40일 단식으로 입원중이고 세월호 특별법은 지지부진~ 그 상황에 인천공항에 쌍무지개가 떴네요 제발 하늘에 응답이 있기를~
	루게릭병을 앓고 있는 분들의 쾌유와 세월호의 진상규명 및 세월호 유가족의 건강과 행복을 기원합니다! 제가 지목할 세명은 함열여고 신배완 선생님, 원광고 이준화 선생님, 우리학교 현혜지 양입니다! 감사합니다!
	부정선거 범죄자가 세월호 학살범 ! 이명닭그네 무성이 기춘이 반드시 살처리 !!
	꼭 10년 전인 2004년 8월의 이야기다.
	어렵게 어렵게 만든 뮤지컬 <청년장준하> 공연을 막 시작했을 때였다. 사무실에서 기획팀원들이 수근거리는데 내용인즉슨, 어떤 사람이 세종문화회관 대극장 2층에 네 좌석을 예약했는데 자리가 다 떨어져 있다는 거다. 이상해서 좌석배치도를 펼쳐보니 네 자리가 그냥 떨어진 게 아니라 직사각형을 이루며 멀찍이 떨어져 있단다. 거참 희한한 사람이네하고 그냥 넘어갔다.
	그 며칠 후 청와대 경호실에서 나를 조용히 좀 만나잖다. 어? 이건... 대통령이 내 공연을 보러 오려나? 했는데 역시 그랬다. 대통령이 마지막 공연을 보러오는데 몇가지만 협조해달란다. 그리고 소문이 나면 경호가 어려워져 관람계획이 취소되니 철저히 비밀을 지켜달란다. 협조요청은 무대 안 쪽에 경호원 두 명을 있게 해 달라는 것 등 몇가지였는데 딱히 특별한 건 아니었다.
	오히려 내가 궁금해서 질문을 던졌다. 관객입장 시에 안전검사를 할건지, 그 날 공연이 매진이라 표가 없는데 대통령의 좌석은 어떻게 할건지, 쉬는 시간에 화장실은 어찌 갈건지(당시 세종문화회관 대극장엔 VIP용 휴게실도, 화장실도 없었다) 등등... 그런데 답변은 간단했다. "신경쓰지 않으셔도 됩니다. 저희가 다 알아서 하겠습니다." 뭐... 답이 이러니 더 이상 물어볼 수도 없고...
	드디어 마지막 공연날.
	1막 시작하면서 조명이 모두 꺼지고, 인트로연주가 나가는 사이에 2층에서 잠시 웅성거림이 일더니 환호와 박수가 터져나왔다. 불꺼진 2층 극장 안으로 뒤늦게 입장하는 게 미안한 듯이 머리를 숙인 사람들이 우루루 몰려들어와 재빠르게 박스좌석(요 좌석은 원래 내가 팔 수 없는 좌석이다)으로 들어간 것이다. 2층 관객들은 "저 사람들 뭐야?"하다가 대통령과 영부인 그리고 청와대 수석들과 장관들임을 알아보게 된거다.
	관객들은 자신들이 입장할 때 경호원 같은 사람을 본 적도 없고, 엑스레이박스를 통과한 적도 없고, 가방을 까보인 적도 없었는데 대통령 일행이 어둠 속에서 머리를 숙이고 들어오자 놀랄 수 밖에 없었을거다. 대통령은 세종문화회관 정문이 아닌 옆 문으로 눈에 띄지 않게 신속하게 들어왔고, 2층의 작은 방에서 기다리다가 조명이 꺼진 후에 우루루 박스좌석으로 들어간 것이다. 그래서 잠시의 술렁임은 이내 뜨거운 환호와 박수로 이어졌던거다.
	그 때 머리에서 떠오른게 있었다. 그 이상했던 네 자리!! 그랬다. 그 네 자리는 대통령 일행의 박스좌석을 중앙에 놓고 정확히 직사각형 꼭지점에 위치했다. 경호원 자리다. 나에게 경호용 좌석이니 비워달라고 했다면 당연히 비워줬을텐데 그러지 않고 인터넷에서 유료로 예매를 한거다.
	대통령의 이런 파격적이고 '탈'권위적 행동은 무척 인상 깊었다. 당시 몇몇 정책적 문제로 대통령을 달갑게 보지 않던 나였지만, 시민들에게 피해를 끼치지 않으려는 지도자와 그 지도자의 뜻을 존중하는 경호실의 노력은 매우 돋보였고 지금도 기억에 선하다. 단, 막공이 아니라 첫공 때 와 줬다면 공연홍보에 큰 도움이 되었을텐데 왜 막공에 오냐구!! 하는 제작자로서의 주판알 튕기는 아쉬움 역시 있었지만, 연일 매진을 기록 했으니 그건 패스~
	어제 어느 여인이 한번만 만나달라는 세월호 유가족들의 애끓는 요청은 들은 척도 않고, 어이없고, 분위기에 안 맞게 뮤지컬을 관람했다기에, 게다가 쌩뚱맞게 공연 전에 무대에 올라가 마이크까지 잡았다기에(공연 기간 중 '무대'란 오로지 배우들의 것이다) 빈정 상해 그냥 옛날 이야기 한번 주절거려봤다.
	온게임넷 박대승PD입니다.게임플러스 출연자 레나씨의 지목을 받았구요~겜플팀 전원이 함께 할 수 있는 시기를 찾다가 24시간을 놓치고 말았습니다. 가족중에 루게릭병은 아니지만 유사 희귀질환을 앓고계신 분이 가까이에 있어 아픔을 조금은 느끼고 있습니다. 해서 아이스버킷과 기부를 같이할 생각이구요~다음 지목 대상은 영상에서 보는것과 같이...겜플을 잘 이끌어주고 있는 한나작가와 온게임넷 강헌주GM님, 남윤승 제작팀장님을 지명하도록 하겠습니다. 아울러 이후 세월호 특별법 제정 촉구를 위한 단식운동에도 기회가 된다면 참여토록 하겠습니다. 좋은일은 시기와 주변환경/시선 등을 따질 이유가 없다고 생각합니다. 폐가 되지 않는 한도에서 동참해주셨으면 합니다.^^
	더이상 기다리면 죽는다
	세월호유가족은
	대통령.정부.국회가 제외된
	유가족중심 특별위구성해서
	진상조사.특별법제정 해야한다
	세월호 특별법
	고양이에게
	생선을 맡긴격
	더이상
	아무도 믿지말라
	따르지말라
	무소의 뿔처럼
	유족위 똘똘뭉쳐
	스스로 헤쳐나가라
	길위에서 ..
	고 이승현군 아버지 이호진님은 8월14일 오후 세월호 유가족순례단 시민과 함께한 38일차 2천리 순례를 마쳤다.
	오늘 대전에서 프란시스 교황님을 맞이 할 채비를 하고 있다
	황교안의 악질 짓이 바로 법을 통하여 불법행위를 하는 것이었습니다. 2등 득표녀의 아킬레스 건이 선관위 전산센터의 외부전산기의 조작데이터를 방송사에 전송하여 5000만 국민에게 사기치고 당선녀와 대통령 행세를 하는 헌법,공직선거법 내란,국헌문란 현행범을 가짜법무가 되어 범법행위를 황교안이 해 온 겁니다.
	황교안은 전교조 법외노조화, 통진당 법외정당 헌재제소등에 당사자로 관여했죠.
	오늘도 소송인단 공동대표 김필원, 한영수, 사무차장 최성년의 재판이 서울지법에 있습니다. 언론들이 쳐다보지도 않습니다. 소송인단에서 임명한 변호사들이 다 사표를 냈으며, 김용관 담당재판관 판사가 강제로 국선변호사를 임명하고 재판을 일주일에 두번 이상 열고 있고.
	피의자라며 공소장 3000매씩이나 쓴 서류를 가지고 공안검사 이성식이 그 서류에 있는 글조각들을 편집하여 내란죄로 몰아가는 짓거리를 하고 있는 재판이 진행되고 있습니다.
	----------------------------------------------------------------------------------------------------------
	전세계 페이스북 독자 여러분!
	제가 왜 저의 신상을 완전히 공개하고 글을 썼을까요?
	-지난 대선에 선관위에서 외부서버를 임차하여 조작데이터를 입력해 놓고 이를 방송사에 전송하기만 하였고,
	-중앙선관위 자체 전산서버에서는 전국13,542투표소에서 하루종일 투표한 결과인 투표함을 252지역선관위에서 법썩을 떨면서 개표업무를 한 후에 지역선관위원장의 공표시각을 적은 후 공표한 결정문인 13,542매의 개표상황표를 중앙선관위 자체의 전산서버로 수신하기만 하고 이 데이터들을 방송사에 전송하지 않았던 것을
	제가 정확하게 알았기 때문에 너무 화가 났고,
	헌법과 선거법을 천연덕스럽게 위반하고 5000만 국민을 속인
	새누리당 이명박,김무성,박근혜, 선관위 문상부사무총장,박혁진전산센터장, 선거1과장 유훈옥의 내란,국헌문란 행위를 5000만 국민과 전세계 한국교민들에게 알리고자 지난 1월부터 글을 쓴 것입니다.
	제 글이 많이 깁니다. 여자 독자분들이 제가 거칠게 쓰고, 직설적으로 써 왔고, 길게 쓴 글들을 읽지 않고, 오히려 저를 나무라는 사람들도 많다는 것 압니다
	모든것은 부정선거에서 출발했다고 하면서 글을 썼을 때 예를 들어 밀양사람들 페이스북관리자가 주제에 안맞는 글 너무 자주 올리지 말라고 했을 때
	저는 더 큰 나무숲을 보세요. 2등 득표녀 박근혜만 끌어내리면 "밀양" "강정" 모두 해결된다고 답했습니다.
	자~ 보세요. 예측가능하 대한민국을 만들려면 우선적으로 가짜대통령 박근혜를 끌어내려야 합니다.
	대법원에 제소했어도, 언론사에 수없이 포스팅했어도 허위와 가식의 보자기에 씌운 대한민국 파워엘리트들이 움직이지 않았습니다.
	그러면 SNS 소통기구로 5000만 국민들에게 알릴 수 밖에 없잖습니까?
	저 같은 국민들이 이제는 부정선거 자료을 저보다 더 쉽게 동영상까지 넣어가면서, 책자도 만들면서 5000만 국민들에게 2등 득표녀를 만든 새누리당의 역적들을 알리고 있습니다.
	저는 떳떳하고 당당합니다. 대한민국 5000만 국민들이 저를 뒤에서 지켜주고 있고, 정부기관에서도 저에게 소중한 정보를 간간이 주고 있습니다.
	저와 같이 주기살기로 법을 지키면서 가식의 거짓의 새누리당 인간들과 이명박,박근혜 김무성들 선관위 전산센터 공무원들의 내란,국헌문란 죄상을 세상에 공유하면
	대한민국은 예측가능한 나라가 될 수 있습니다.
	자~ 모두들 끊기있게 법을 지키면서 위법자들을 징치해 나갑시다.
	5000만 국민들이 대한민국의 국민임을 보여주면서 새누리당 가짜대통령과 그녀를만든년놈들을 끝까지 법정에 세워야 합니다.
	여러분 그렇죠?
	고마워 Dooyong Lee 넌 나를 위한 작은 멍청이. 다음 아이스 버킷 챌린지는 Doyi 임세연 와 @심한솔. (으) 로 제시됩니다.
	이 아이스 버킷 챌린지는 필요에 필요한 사람들을 위해 아래에 링크를 올려주세요 smile 이모티콘:)
	세월호 참사 진상규명을 위한 서명
	http://sign.sewolho416.org/
	도움이 필요한 아이들을 위한 unicef 문자후원
	용문교회 신보라님의 지목으로 아이스버킷에 참여하게되었습니다. 목사수련과정 교육받는 중이라 영상 등록이 늦었습니다~ ㅠㅠ 어쨌든 저에게도 이런 감사한 기회를 주셔서 감사하게 생각합니다.
	무엇보다도 이 행위 자체가 주목이 되기보다는 예수님의 사랑과 능력이 고통받는 모든 이웃들에게 큰 기적의 역사가 가득하기를 기도합니다. ^^v 그리고 제가 지목할 세분에게는 아이스버킷 뿐 아니라 세월로 특별법 제정을 위한 금식기도도 도전합니다! ^^v 마지막으로... 비록 100달러는 어렵지만 형편껏 승일희망재단에 기부하도록 하겠습니다. ^^
	제가 지목하는 사람은
	양수리의 별, K-POP스타 시즌3 TOP6의 장한나양
	강원 IVF춘천지방회 대표간사 최인기간사님
	쉐아르워십의 싱어송라이터, 기타리스트 조영민 간사님
	입니다! 꼭 동참해 주시길 응원합니다! ^^v
	p.s
	아이스버킷 챌린지를 통해 많은 사람들로 하여금 루게릭 병에 대한 관심을 이끌어 내며 기부에 동참하게 한다는 것 참 좋은 생각입니다. 그 동안 캠페인에 동참해주신 분들에게 고마운 마음을 전하며 앞으로 계속되는 도전을 통해서도 긍정적인 효과를 불러오길 기도합니다~ ^^v
	또한 이 기회를 통해 그 동안 잘 몰랐던 루게릭 병에 대해 좀 더 알게 되었는데, 루게릭 병으로 고통받고 있는 환우분들과 가족을 위해 응원하며 기도하겠습니다!
	그 동안 우리가 루게릭 병에 무관심했던 것 처럼 주위를 돌아보면 우리가 관심 갖지 못하고 지나쳐온 어려운 이웃들이 너무 많습니다~ ㅠㅠ 세월호 참사로 인해 고통 받고 있는 유가족들, 세월호 특별법 제정을 위해 단식하며 싸우고 계신 분들, 잊지맙시다. 또 가깝게는 내 주위에 아무도 관심 갖지 않는 친구와 소외받는 이웃들, 작은 관심의 말 한마디가 필요한 친구가 많습니다.
	아이스버킷 챌린지에서 시작된 관심과 사랑의 손길들이 이제 바로 내 옆, 내가 마주하고 있는 어려운 이웃들에게도 전해지기를 기도합니다.
	더불어 저의 페친님들 아래 세곳에 함께 관심가져 주시면 좋겠네요~
	Maximilian Kolbe
	연.
	연꽃 천지인 두물머리 근처에 살면서
	이제야 연을 보았다.
	8월이 가면 종적을 감추려나
	서서히 사라질 준비를 하는 듯,
	연꽃으로 꽉 찼던 강 가장자리에
	드문 드문 빈 자리가 보인다.
	그래도 아직 다행일까?
	연꽃이 지지 않아서...
	연꽃 지기 전에 세월호 희생자 가족들이
	두 다리 펼 수 있기를 기도하고 있으니....
	안녕하세요! 스마일맨 국선군 입니다.
	먼저 ALS #아이스버킷 챌린지에 지목을해준 Adroit Joe Yim 친구에게 기쁘게 생각합니다. (오막삼 동영상 촬영을 부탁하였는데요 영상을 올립니다.)
	뉴스 SNS에서 많이들 들어보셨을 탠데요
	ALS(#루게릭병) 아이스 버킷 챌린지는 사회 운동으로, 한 사람이 머리에 얼음물을 뒤집어 쓰거나 ALS 협회에 기부를 하는 방식으로 이루어져 있습니다.
	이번 퍼포먼스를 통해 우리 모두가 가볍게 지나가는 이벤트성의 기부 후원이 아니였으면 합니다. 루계릭 환자뿐만 아니라 우리주위에 가까이 있는 가족, 친구, 지인, 소외계층 등의 문제들도 관심 갖어 주시고, 다같이 함께 풀어갈 숙제이자 수년 전부터 꾸준히 거리에 계시는 분들 서명에도 동참해주고, 목소리도 함께 높여주고, 응원도 해주었으면 좋겠다는 생각과 바람입니다.
	아이스버킷챌린지에 대해 왈가왈부 하지만, 선의는 존중하고 박수보낼 일 인것 같습니다.
	그리고 마지막으로 세월호 유가족분들과 특별법을 위해 여러분들의 성원과 관심 부탁드리는 바입니다.
	아이스버킷에 도움을 준 3명의 친구들을 지목하는 바입니다. : )
	가짜대통령이 탄생한 스토리나 소송문을 보도할 언론을 기다린다.##
	(18대대선 선거무효 소송인단 15,000여명은 대한민국 언론에 2012.12.20일부터 18대 대선이 부정에 얼룩졌다고 말했다.)
	(소송인단은 중앙선관위,252지역선관위,SBS에 정보공개법에 의거 대선개표자료를 제출받았다. 그리고 3개기관의 자료들을 교차비교하였다.)
	(중앙선관위에서 방송사에 전송한 자료의 전송시각이 모두 빨랐음을 3개기관의 개표자료를 보고 알았다.)
	(중앙선관위에서는 선거일 30일 앞두고 외부에서 160억원=5년간 계약하여 선거때마다 빌리는 것으로 수의계약함= 8코어 전산기에 조작데이터를 입력해 놓았고 선거당일 모든 조사기관의 출구조사에서 문재인이 앞선다고 하자)
	(임차한 8코어 전산기에 2012.12.18일 오후 1:11분에 박51.6%문48%기타0.4% 조작데이터를 입력해 놓았던 데이터를 방송사에 전송한 것을 알았다.)
	(2013.1.4일 2011명의 투표인들이 소송인단을 결성하여 공동대표 김필원,한영수를 대표를 원고로 내세우고 피고는 18대대선 총책임자인 중앙선관위원장 김능환 대법관을 피고로 하여)
	(18대대선 선거무효의 소를 대법원 특수1부 = 재판장 양창수, 주심 고영한,배심 김창석, 배심 박병대대법관= 에 접수시켰다.)
	(2013.1.17일 18대대선 선거무효 소송 피고인 중앙선관위원장 김능환 대법관이 청백리 법관으로 언론에서 칭송을 받으면서 아내가 운영하는 수퍼일을 돕는 기사가 떴고, 전격적으로 중앙선관위원장직을 사퇴하였다.)
	(대법원장은 선거쟁송이 접수되면 이를 즉각적으로 중앙선관위원장에 통보하게 되는데 김능환은 부하직원들이 새누리당 이명박,박근혜,김무성들의 비밀작전 명령을 받고 2012.12.19일 대선에서 대통령을 바꿔친 엄청난 헌법,선거법 위반 사실을 소송인단의 "2013수18"을 읽어보고 사퇴를 한 것이다.)
	(대한민국이 세월호로 몸살을 앓고 있다. 그 원인이 무엇인지 대한민국 언론들은 아는가? 모르는가?)
	(현재15,000여명의 소송인단이 모든 언론에 1년 9개월동안 18대대선이 헌법유린으로 공정선거를 책임지는 선관위에서 전산서버에 조작데이터로 당선자를 바꿔쳤다고 알려 왔다.)
	(동시에 15,000여명의 소송인단은 SNS를 통하여 죽기살기로 대한민국과 전세계에 선관위 개표조작으로 대통령을 바꿔쳤다고 포스팅, 트윗등으로 알려왔다)
	(개표조작으로 행정수반을 도둑질해 간 박근혜측은 어떻게 대응했을까? 궁금하지도 않단 말이냐?)
	(박근혜측은 개표조작으로 대통령을 바꿔쳤다는 사실이 알려지려 할 때마다 억지로 사건 사고를 준비하여 모든 언론의 관심사를 돌려 놓으려고 하여 성공하는 듯했다.)
	(전교조 법외노조화, 통진당 법외정당 헌재제소, 이석기내란음모조작 수사발표, 철도민영화 전격발표와 철도노조 시위, 2014년들어서 제1심에서 무죄로 판결난 서울시공무원 간첩조작사건 제2심에서 중국 출입경기록까지 위조하고, 중국에서 찍은 사진을 북한에서 찍었다고 하는 증거조작물들을 준비해 두었다가 제2심에서 1심무죄판결을 뒤집으려 했다가 뉴스타파 보도로 원고인 검사들이 징계먹고, 조작증거물을 주었던 국정원 간부가 음독자살시도등으로 무산되었음을 알 것이다.)
	(서울시공무원 간첩조작사건이 실패로 돌아가자, 무인기 파동을 일으켰다.)
	(2014.4.15일 국무회의에서 연안여객선 운항 시행규칙을 의결했다. 선장이 피곤하여 쉴 경우에는 1등 항해사도 조타실 운항키를 조종할 수 있게 하는 조항들을 통과의결했다.)
	(다음날인 2013.4.16일 세월호 사고가 났고, 참사로 이어지는 것을 5000만 국민들과 전세계인이 보는 앞에서 생으로 304명의 승객들이 수장되는 TV중계,세월호 안에서 '가만있으라' 하는 선내방송을 들으면서 구명조끼를 착용하고 구조를 기다리는 학생들의 SNS를 수없이 전송받았다.)
	(지금도 세월호 정국은 계속되고 있다.)
	--------------------------------------------------------------------------------------------------------
	(한편 18대대선 소송인단의 움직임과 박근혜측의 대응을 보자)
	(18대 대선은 대통령을 바꿔친 헌법,선거법 위반 새누리당의 합법을 위장한 개표조작 선거임을 밝힌 소송인단은 22증거항목을 법위반 조항과 함께 '18대대선 선거무효의 소 = 2013수18= 를 대법원에 2013.1.4일 접수시켰다.)
	(대법원은 선관위원장을 불러 '선거무효의 소장' 인 "2013수18"을 김능환에게 통봏하고 김능환은 선거무효 소장을 읽었다.)
	(공직선거법 225조는 '선거무효의 쟁송'은 다른 어떤 사안보다 우선적으로 재판 밒 판결을 내리되 소장 접수 후 180일을 넘기지 않도록 규정한다.)
	(소송인단은 대법원에 여러번 찾아가서 '선거무효' 소송해달라고 했으나 대법원은 재판을 시작조차 하지 않았다.)
	(대법원은 너무 큰 사안이라서 고민을 하기만 하고 180일 시한인 2013.7.3일을 넘겨 버렸다. 사법부 최후의 보루 대법원 13명의 대법관들이 선거법 225조항을 위반하는 초유의 사태가 발생하였다.)
	(대법원이 2013.9.26일 재판속행한다고 선관위와 소송인단에 통보를 했으나 선관위가 연기를 요구했고 현재까지 계류중이다.)
	(소송인단은 2013.7.30~31일 양일간 서울관악구 남현동에 있는 중앙선관위 전산센터에 찾아가서 선관위공문서인 1분당 개표자료와 남양주,송파구 개표상황표의 전송시각이 다른 것과 남양주 개표상황표 작성 제어컴퓨터에 있는 개표상황표의 기록들이 중앙선관위가 2012.12.18일 조작데이터와 똑같은 시각이 찍힌 것등을 확인해달라고 했으나 유소영이라는 직원만 잠간나와서 횡설수설하고 다른 간부직원들은 하루종일 나오지도 않았다. 당시 사법경찰관을 대동하고 조작데이터를 만든 유훈옥을 체포하려고 했었다. 그런데 선관위는 유훈옥을 미국에 2013.8.1일자 선진국 선거법 연구차 보내는 형식으로 수사를 피해가게 했다.)
	(소송인단은 8.31일에 다시 과천에 있는 중앙선관위에 가서 부정선거자료에 대한 해명을 요구했으나 무려7시간동안 아무도 나오지 않았다.)
	(소송인단은 대법원에 재판 속행을 주장하는 동시에 그동안 찾아냈던 부정선거자료와 '2013수18'을 책으로 엮어 "부정선거백서"라는 책자를 만들어 배포하기 시작했고, 그 책이 불티나게 팔리기 시작했다.)
	(그러자 박근혜 법률대리인 가짜법무 황교안이 그동안 전교조 법외노종화,통진당 법외정당 헌재제소등으로 법을 이용하여 언론 주목을 받도록 유도했던 경험을 바탕으로 "부정선거백서" 가처분 신청을 서울지법 재판장 강형주에게 냈다.)
	(소송인단에서는 대선부정에 대한 책이며, 원안소송 "2013수18"을 대법원에서 접수를 받았고, 선거무효 재판을 선거법까지 위반한 강제재판 및 판결기일인 180일을 넘기면서까지 18대대선 선거무효 소송을 하지 않았기 때문에 "부정선거백서"를 만들었으니, 가처분 신청도 원안 소송"2013수18"을 낸 대법원에서 "가처분신청 결정을 내려야 한다고 서울지법 다른 재판부에 냈고, 승인결정문을 받아냈다.)
	(그런데 " 부정선거백서 책자 가처분신청을 상기 결정문을 낸 다음날 강형주가 황교안의 가처분 신청 결정을 하였다. 이것도 원안 소송법원에서 가처분결정을 하라는 법원 결정문을 무시한 강형주의 위법행위였다.)
	(한편 선관위 사무총장 문상부는 "부정선거백서" 내용을 검토하고, 그 책자내에 " 개표조작을 어떻게 알았지? 우리는 선거국에서 시키는 데로 했을 뿐이다." 라는 대화내용을 기재한 것을 알고, 이 발언은 선관위 직원들이 한 것 아니다. 소송인단이 지어낸 이야기이다. 우리는 개표조작한 선관위 공무원 아니다 라는 것으로 깨끗하고 공정한 선거업무에 종사하는 국가공무원 8명의 명예를 훼손했다고 하면서 "출판물에 의한 명예훼손 형사고발을 서초경찰서에 2013.11월에 소송장을 법률대리인을 통하여 제출하였다.)
	(서초경찰서 지능팀은 선관위 박혁진과 소송인단 한영수,김필원을 불러 대질신문까지 한 후에 수사자료에 "혐의없음" 의견을 낸 다음 검찰에 넘겼다.)
	(소송인단이 합법적으로 선거무효사실을 알리고 다니는 동선을 계속 파악하고 있던 박근혜측 김기춘가 황교안은 서울지검 공안1부 10년차 검사 이성식에게 서초경찰서에 이관된 "출판물에 의한 명예훼손" 형사건에 대하여, 피고인 소송인단 공동대표 김필원과 한영수를 서울지법판사에게 영장실질심사를 한다고 불러 무조건 구속하라고 지시를 하였다.)
	(검사 이성식은 두 대표에게 전화하기를 내 뜻이 아니다, "출판물에 의한 명예훼손"수사 서류가 경찰에서 올라왔으니 서울중앙지법 판사에게 두대표의 구속적부심 심사를 할 것이니 내일 출두하라고 전화을 했다.)
	(소송인단 김필원,한영수는 검사 이성식에게 전화를 하고 하루 말미를 주어라, 서류준비를 할 것이다 라고 승낙을 받고 하루뒤에 서울지검에 도착하니 검찰 수사관 2명이 소송인단 두사람의 손에 수갑을 채우고 유치장에 감금해 버렸다.)
	(이성식이 낸 구속적부심사를 판사가 몇번 하고 영장을 내어 주었고, 소송인단 공동대표는 서울구치소에 수감되었다.)
	(2014.8.11일 1차재판, 8.18일 2차재판, 8.21일 3차재판을 열었다.)
	(2014.8.28일 제4차 재판을 열 예정이다.)
	(원고 이성식 검사는 '부정선거백서' 와 '소송인단 카페에서 출력한 것'등 3000여 쪽의 공소장을 만들고 그 내용의 조각말들을 중요한 증거로 내란죄로 모는 원고 증언을 시간 제한없이 재판장에게 변론했다)
	(재판장 김용관은 소송인단 두 피고인에게 발언시간을 여러번 제한하였다. 그리고 공공연하가 이 재판을 2014.9월13일까지 판결을 내릴 것이다. 판결에 불복하면 고등법원 제 2심에 항소해라고 했다.)
	(경남고,서울법대를 나온 김기춘이 똑같은 고등학교와 대학을 나온 새까만 후배 양승태가 대법원장으로 있으니 양승태를 만나 소송인단의 18대대선 선거무효의 소 "2013수18"을 재판 속행 하지 말라고 했을 것이고. 소송인단 동선을 계속 파악하로 있었고, 소송인단의 18대대선 선거무효에 대한 개표조작 증거들을 담은 "부정선거백서" 출판,배포,판매에 대한 가처분을 가짜법무 황교안에게 법원에 내도록 했던 것이다.)
	(아주 길게 생각나는데로 글을 썼다. 박근혜에게 고용된 김기춘,황교안이 법을 이용하여 법을 위반하면서 소송인단 공동대표를 감옥에 쳐 넣고 묶어두기 위하여 전혀 구속사유가 되지 않으며, 경찰에서도 '무혐의'의견을 낸 "출판물에 의한 명예훼손"이라는 사소한 형사쟁송에 소송인단을 묶어 놓는 이유는)
	(헌법과 선거법을 정면으로 위반하고 대통령을 도둑질한 박근혜를 지키기 위하여 또다른 범법행위를 하고 있다는 것을 5000만 국민과 전세계인들이 알게하기 위하여 장문의 글을 되나케나 쓴 것이다.)
	--------------------------------------------------------------------------------------------------------
	2012.12.18일 오후 1:11분에 younge 아이디 쓰는 선관위 직원 유훈옥이 외부에서 임차해 온 8코어 전산서버에 가짜 조작 데이터 박 51.6%의 득표율로 입력해 놓았다.
	그리고 다음날인 2012.12.19일 아침 7:00부터 오후 6:00까지 3058만여명의 투표인들이 투표를 했다. 당시 선거인 수는 4100여만명.
	12.19일 오후 3시경, 삼성포함 모든 언론들의 출구조사 결과표가 문재인이 박근혜에게 2%~6% 앞서는 것으로 나오자
	새누리당 총괄선대본부장 김무성이 자신의 방으로 가서 휴대폰을 꺼내어 멀티 전송을 했다.
	비상입니다. 전국 투표소별 성별 연령별 확인하시고요. 준비된 버스 가동바랍니다.
	비상입니다는 문재인이 박근혜를 선거에서 이기고 있다는 출구조사이다.
	준비된 버스는 선관위가 외부에서 임차해온 전산서버에 어제 1:11분에 조작데이터 박근혜 득표율 51.6%이다.
	가동 바랍니다.는 위의 조작데이터 박51.6%문48%기타0.4% 전체 득표율인 13,652투표소의 개표데이터 13,542매의 개표상황표를 방송사에 전송하여 대통령을 바꿔치라는 문자 명령이다.
	(김무성은 상기 문자메시지를 날리고 1년 3개월 동안 잠적하였다.)
	----------------------------------------------------------------------------------------------------
	# 만약 김무성이 총괄선대본부장으로서 선거에 실제로 이겼을 경우를 보자
	실제 2012.12.19일 오후 3시에 모든 언론에서 박근혜가 압도적으로 앞선다는 출구조사표가 나왔다고 하자.
	정상적인 개표업무 매뉴얼데로 선관위에서는 252지역 선관위에서 전자개표기를 돌려 13,542투표소의 개표함 안에 있는 모든 투표용지를 분류하고, 개표상황표 13,542매를 작성하여, 8명 검열위원이 투표지와 개표상황표가 맞는지 확인하는 인감도장을 찍은 후에
	252지역선관위원장이 13,542투표구의 개표상황표에 적은 대로 후보자별 득표수를 개표장 장내에 마이크로 크게 공표를 한 후 공표시각을 적고,
	전산담당 공무원이 이를 중앙선관위에 보내고, 동시에17시도 선관위에 별도의 팩스 송신을 했을 것이며,
	중앙선관위는 252지역선관위에서 올라온 13542투표구의 개표데이터와 17시도선관위의 팩스본을 확인하는 과정을 거친 후에 똑같았을 경우
	지역선관위에서 올라온 결정문의 후보자별 득표수를 순서대로 방송사에 전송하였을 것이다.
	3058만여명의 투표인들 중에 다수표를 득표했을 경우 박근혜는 정통성있는 대통령이 된다.
	그랬을 경우,
	박근혜의 선거운동을 했던 새누리총괄선대본부장 김무성이 1년여 잠적하지 않았을 것이다.
	마찬가지로 안철수도 개표시작 하기도 전에 인천공항을 통하여 급하게 미국으로 출국하지 않았을 것이다.
	박근혜가 출구조사에서 문재인에게 앞선다고 모든 언론에서 발표했다면
	김무성은 새누리당 선대본부 사무실에서 다른 당직자들과 박장 대소를 하고 환호하면서 당사를 찾아온 당선인 박근혜를 정중하게 맞이하고 축하해 주었을 장면이 떠오르지 않는단 말이냐? 상상을 좀 해보아라.#
	그러나 불행하게도 2012.12.19일 오후 3시경 삼성포함 모든 언론의 출구조사는 다음과 같다.
	------------------------------------------------------------------------------------------------------
	2012.12.19일 오후 3시경 출구조사 결과표
	# 삼성 : 문 50.4% 박 48.6%
	# 코리아 리서치 : 문47% 박 42%
	# 리서치 뷰 : 문 50.4% 박 48.1%
	2012.12.19. 오후 5:50분의 출구조사 결과
	# KBS 단독 : 문 3%차 승
	2012.12.19일 오후 6:00 출구조사 결과
	YTN 예측조사 문 4%차 승
	(10분동안 1%차 더 많은 것은 투표마감시간에 문재인표가 집중했다는 것을 보여줌)
	--------------------------------------------------------------------------------------------------
	이것을 새누리당 김무성의 문자메시지를 받은 선관위 전산센터장 박혁진서기관, 선관위 선거국 선거1과장 유훈옥들이 외부에서 빌려온 8코어 전산기에 박근혜 51.6% 득표율인 전국 13,542투표소의 후보자별 방송전송용 1분간데이터를 2012.12.18일 오후 1:11분에 입력한 데이터를 방송사에 전송하여 대통령을 바꿔친 것이다.
	( 새누리당 총괄선대본부장 김무성은 권영세,선관위사무차장 문상부, 선관위 전산센터장 서기관 박혁진, 선거1과장 유훈옥들에게 보낸 것)
	( 선관위 사무관 유훈옥은 선거1과장으로
	전국 13,542투표소의 후보자별 득표수가 있는
	방송용 1분간 개표상황표 데이터를 만든 자인데
	선관위쪽에서 유훈옥을 미국으로 2013.8.1일 빼돌렸다)
	임차해온 전산서버에서는 선거전에 방송용 1분간데이터를 선거하루전에 입력해 놓고
	선관위 자체 전산서버는 252 지역선관위에서 전송되어지는 개표자료들을 받기만 했다.(원래는 지역에서 올라오는 순서대로 방송사에 전송해야 한다)
	외부에서 임차한 전산서버에 박51.6%의 득표율 가짜데이터를 방송사에 전송하여 대통령을 바꿔쳤다.
	가짜 대통령이 만들어진 것이다.
	가짜대통령과 임명되어 박근혜를 보위하는 가짜각료들이 언제까지 갈까?
	특정 언론이 작심하고 이명박이 선관위를 통하여 가짜개표상황표를 방송사에 전송하여 대통령을 도둑질 하였다고 시리즈로 보도를 하면 박근혜는 끝장나게 되어있다.
	(법을 지키는 일반 시민들이 죽기살기로 단식을 하면서 헌법을 위반하고, 선거법을 완전히 무시하는 이명박,박근혜,김무성, 대법원장 양승태, 가짜정부의 김기춘,황교안,전국정원장 남재준들 때문에, 이들 고위 선출직공직자,임명직 공직자인 이들을 준엄하게 꾸짖은 언론이 없다는 것이다.)
	언론이 살아야 대한민국이 건전하게 발전한다.
	이명박 재임후부터 언론에 재갈을 교묘하게 물려왔고 현재도 언론이 대통령 권력에 꼼짝 못하는 이유는 무엇일까?
	그것은 이명박이 국정원을 이용하여 언론사 사장들과 프론트와 편집자급들을 대거 신상털이를 하였고, 또한 부정을 유도하여 이를 녹취내지는 녹음하여 언론 간부들의 옭아맸기 때문에 가능했던 것이다.
	내가 만일 주류언론의 편집자이거나 사장이라면
	나는 과감하게 지난시절 이명박과 국정원의 꾀임에 대하여 솔직하게 털어놓고 부하직원들에게 지금부터는 정론을 펼치자 그것이 대한민국을 살리는 길이다 라고 하겠다. 나 자신의 과거의 잘못을 솔직하게 털어놓고 용서를 구하면서....
	60년대 초의 신문 기자들은 정론을 펼쳤다. 70년대도 제한적이지만 정론을 펼친 기자들이 많았다. 80년대에는 다시 언론이 죽었다. 그리고 노태우,김영삼시절에 약간 살았고, 김대중,노무현 10년동안 언론이 살았으나.
	다시 새누리당 이명박이라는 천하의 사기꾼 시절에
	교묘한 방법으로 언론에 재갈을 물렸던 것이다.
	이제는 언론인 스스로 재갈을 풀어버리고 마음껏 보도하기 바란다.
	그리고 현재 행정부 수장역할을 하는 박근혜는
	국민이 뽑은 대통령이 100%아니다.
	(선관위 전산서버에 선거전에 입력한 조작데이터 박51.6%를 2012.12.19일 오후 6:00부터 방송사에 전송하여 5000만 국민에게 사기친 여자이다.)
	이에 대한 모든 정보는 아래의 제18대대선 선거무효 소송인단 카페에 다 있다.
	소송인단의 카페가 취재원이다. 소송인단은 아무나 방문하여 모든 글들을 퍼 가도록 해 놓았다.
	어떤 언론이
	소송인단이 카페의 법과 원칙에 따라 쓴 가짜대통령에 관한 스토리,소송문들을 시리즈로 세상에 보도할 경우 그 언론은 5000만 국민들의 사랑을 듬뿍 받을 것이며 나머지 언론들은 경영사정이 어려워질 것이 뻔하다.
	어느 언론이 현재 대통령이 가짜이다 라고 과감히 보도하는지
	5000만 국민들이 지켜볼 것이다.
	지금은 언론에 대항할 수 있는 1인 미디어 시대
	즉 SNS가 대세가 되었는데도
	기성 언론들은 계속 가짜대통령에게 꼬리를 칠 것인가?
	18대대선 선거무효 소송인단(http://cafe.daum.net/18sosong)
	이미지: 사람 1명 이상, 사람들이 서 있음, 실외
	유라시아 문화경제연합 박희정 ( 사람사는 신부산 만들기 - 남북연합 - 유라시아연합결성)님이 육지혜님 외 36명과 있습니다.페이지 좋아요
	2012년 10월 28일 ·
	신동아가 해부한 박근혜의 7大 아킬레스건
	만사올통’ 서향희·不通 이미지 大權 앞길 걸림돌...
	서울의소리 ㅣ 기사입력 2012/10/25 [11:59]
	박근혜 새누리당 대선 후보가 검증의 그물에 걸려들고 있다. 민주통합당의 대선 후보 경선이 마무리되면서 내전(內戰)에 사용됐던 화력이 박 후보에게 집중됐다. 막강한 장외주자인 안철수 서울대 융합과학기술대학원장 측도 박 후보를 겨냥한 공세적인 검증을 준비하고 있다는 소문도 들린다. 박 후보는 파상적으로 닥쳐오는 검증의 칼날을 모두 막아내고 대권고지에 오를 수 있을까.
	박 후보는 이미 5년 전인 2007년 한나라당(새누리당 전신)의 대선 후보 경선 과정에서 혹독한 검증을 받은 바 있다.
	그러나 당시는 그래도 같은 집안인 이명박 후보 측이 공격했다. 아무래도 양쪽 모두 상대방의 치명적인 아킬레스건은 건드리지 않았다. 이번에도 박 후보는 당내 경선을 거쳤지만 워낙 승부가 싱거워서 제대로 된 검증은 받지 않았다. 그러나 지금부터는 다르다. 여론조사 지지율 1위를 달리고 있는 박 후보를 끌어내리기 위해 야권은 무차별적으로 칼날을 휘두를 것이다. 사생결단의 분위기마저 감돈다. 남은 대선 기간 내내 박 후보를 괴롭힐 7대 아킬레스건을 꼽아봤다.
	① 아버지 박정희 시대 역사 인식
	박 후보에게 선친인 박정희 전 대통령은 자산이자 부채다. 박정희 시대가 우리나라를 경제적으로 부흥시켰다는 데는 야권에서도 어느 정도 수긍한다. 다만 정치적 측면에서는 얘기가 다르다. 당장 야권과 진보언론은 5·16과 유신(維新)에 대한 박 후보의 입장 표명을 요구한다. 아버지 시대에 일어난 일들에 대한 역사인식을 줄기차게 묻는다. 박 후보는 아버지 시대를 절대 부정하고 싶지 않은 것 같다.
	5·16은 “불가피한 최선의 선택”, 유신은 “역사의 판단에 맡길 문제”라고 했다. 최근에는 유신 시절의 대표적 공안 사건인 ‘인민혁명당(인혁당 사건)’에 대해서도 “대법원 판결이 두 가지로 나오지 않았나. 이 역시 앞으로의 판단에 맡겨야 되지 않겠는가”라고 말해 논란을 키웠다. 이 한마디로 박 후보가 앉아서 100만 표는 날렸다는 말까지 나온다. 생각보다 후폭풍이 거세고 특히 지지자들 사이에 실망감이 큰 것 같다. 새누리당 안에서도 비판론이 일었다.
	친박계 안에서 쓴소리를 자주 하는 유승민 의원은 “결국 박정희 전 대통령의 공과(功過)를 말하는 것인데, 과에 해당하는 아픈 부분에 대해 부녀(父女) 관계에서 가질 수 있는 생각과 18대 대통령후보로서 생각은 다른 만큼 국민의 눈높이에서 공과에 대해 밝혔으면 하고, 또 그렇게 할 것이라 본다”고 강조했다. 대선 선거운동이 본격화되면 박정희 시대 들춰내기가 더욱 거세질 전망이다.
	고(故) 장준하 선생 의문사에 대한 진상규명 요구도 이미 대선 쟁점으로 부상해 있다. 그렇다고 박 후보가 대선 전략 차원에서 역사 인식을 바꿀 것인지도 궁금하다. ‘아버지를 버려야 산다’는 말까지 나오고 있지만 지지기반인 보수층의 표심도 고려해야 하는 측면도 있어 진퇴양난의 형국이다.
	② 박근령, 신동욱, 그리고 서향희
	박 후보에게는 형제, 친척들의 일탈도 고민거리다. 특히 여동생인 박근령 전 육영재단 이사장과 그의 남편 신동욱 전 백석문화대 교수(구속수감 중)가 대선 국면에서 어떤 돌발행동을 할지 모른다는 불안감이 있다. 박 전 이사장 부부는 남동생 박지만 EG회장과 육영재단 운영권을 두고 6년째 분쟁을 벌이고 있다.
	박 전 이사장은 박 후보가 새누리당 비대위원장을 맡아 정치생명을 걸고 총력을 기울인 지난 4·11 총선에서 충북 보은·옥천·영동 지역구에 출마하기 위해 선진통일당에 공천을 신청했다가 낙천했다. 옥천은 육영수 여사의 고향이다. 언니인 박 후보에 대한 반감을 읽을 수 있는 대목이다. 박 전 이사장의 14세 연하 남편인 신 전 교수도 사사건건 박 후보의 발목을 잡는 인물이다.
	신 전 교수는 인터넷에 박 후보에 대한 비방 글을 올린 혐의로 실형까지 선고받았다. 박지만 회장의 부인으로 박 후보의 올케가 되는 서향희 변호사도 각종 구설에 올라 있다. 서 변호사는 2004년 12월 결혼 당시 사법연수원을 갓 수료한 3년차 변호사였지만 이후 놀랄 만한 활동력을 보였다. 가죽 가공업체 신우의 사외이사, CNH 감사, 폐기물 처리 업체인 인선이엔티 법률고문, KMAC 사외이사 등을 잇달아 꿰찼다. 경영컨설팅 회사 피에스앤피를 창립했고, 2009년에는 대구고검장을 지낸 이건개 전 의원과 법무법인 주원도 설립했다. 저축은행 비리로 물의를 일으킨 삼화저축은행 고문변호사도 이때 맡았다. 2011년에는 법무법인 ‘새빛’의 대표변호사가 됐다.
	법조계 출신 한 인사는 “서 변호사는 결혼 전부터 법조사회에서 마당발로 유명했다”며 “박지만 회장과 결혼 후 활동 폭을 더욱 넓혀 말이 많았다”고 귀띔했다. 항간에는 서 변호사의 영향력을 빗대어 ‘만사올통’(모든 일은 올케를 통하면 된다)이란 말까지 나왔다. 박 후보의 친인척 비리 문제를 들여다보고 있는 새누리당 안대희 정치쇄신특별위원장은 “서 변호사를 제외하면 박 후보 친인척 중에 문제 되는 사람이 많지 않다”고 말했다. 그만큼 서 변호사가 요주의 인물인 셈이다. 현재 서 변호사는 ‘새빛’의 대표변호사직을 사퇴하고 근신 모드에 들어갔지만 야권의 공세는 대선 기간 내내 이어질 것으로 보인다.
	이외에도 박 후보를 불안하게 만드는 친척은 적지 않다. 2011년 9월에는 박 후보의 5촌 조카 두 명이 숨진 채 발견됐다. 경찰 수사 결과, 한 조카가 사촌지간인 다른 조카를 흉기로 찔러 살해한 뒤 스스로 목숨을 끊은 것으로 밝혀졌다. 박정희 가문의 불행들이 대선판에서 회자되는 것은 결코 좋은 일이 아니다.
	③ 최태민과 정윤회
	박 후보 주변에서 고(故) 최태민 목사 얘기를 꺼내는 것은 금기시돼 있다. 그만큼 박 후보가 정치를 시작했을 때부터 최 목사와 관련한 각종 루머에 시달려왔기 때문이다. 민주당은 당시 박 후보와 최 목사의 관계에 의혹의 시선을 보내고 있다. 전력이 불투명한 인물이 박 후보를 등에 업고 각종 비리를 일삼았는데도 박 후보가 감싸기만 한 것은 대통령으로서의 자질에 의구심을 갖게 한다는 논리다.
	그러나 박 후보 측은 “시중에 떠도는 루머를 무책임하게 정치적 목적으로 이용한다”는 입장이다. 최 목사의 사위인 정윤회 씨도 논란의 중심에 서 있다. 박근혜 의원실에서 활동하다 2004년 나온 이후에도 소문이 무성했다. 심지어 4·11 총선 때 막후에서 공천에 관여하고 있다는 설이 일부 언론에 보도되기도 했다. 친박계 의원들은 “우리도 최근 몇 년 사이에 정 씨의 얼굴조차 보지 못했다. 지금 떠도는 얘기들은 전부 억측”이라고 입을 모은다. 기자는 그의 입장을 듣기 위해 수차 통화를 시도했지만 연결되지 않았다.
	④ 측근 그룹 人의 장막
	박 후보를 지근거리에서 보좌하는 측근들의 암투나 일탈행위도 대선가도에 장애물이 될 수 있다. 2007년 대선 후보 경선 때는 물론이고, 이후 박 후보가 미래권력으로 자리 잡은 지난 5년 동안 박근혜 캠프 내부에서 헤게모니 다툼이 일어나고 있는 징후가 많았다. 한때 친박계의 좌장이었던 김무성 전 의원이 이탈하는 과정에서도 내부의 극심한 견제가 있었던 것으로 알려져 있다. 이번 대선을 앞두고도 성격은 다르지만 유사한 일들이 벌어지고 있다.
	‘경제민주화’를 놓고 거친 설전을 벌이고 있는 김종인 국민행복추진위원장과 이한구 원내대표가 그런 사례다. 경제민주화는 박 후보가 원래 진보진영의 단골메뉴였던 정책이슈를 선점한 것이어서 내부 분란은 표의 확장성을 가로막게 된다. 최근 친박계 현기환 전 의원의 공천헌금 비리 연루, 정준길 전 공보위원의 ‘안철수 불출마 협박’ 같은 예기치 못한 악재들이 대선 정국에서 터져 나왔다.
	검사 출신 변호사인 정준길 전 공보위원은 9월 4일 서울대 법대 동기인, 안철수 원장 측 금태섭 변호사에게 전화를 걸어 안 원장의 뇌물증여 및 여자관계 의혹을 제기하며 불출마 종용 발언을 한 것으로 알려졌다. 이와 관련해 아무리 친한 친구 사이라도 상대편 정치진영에 있는 사람에게 해선 안 될 이야기를 했다는 비판이 나온다.
	더구나 친한 친구 간의 사적 대화라고 주장했지만 당시 정 전 위원이 탔던 택시운전사의 증언이 사건의 성격을 확 뒤집어놓았다. “친구 사이의 대화 수준이 아닌 것 같았다”는 운전사의 증언에 대해 정 전 위원이 ‘그날 나는 택시를 타지 않았다’고 해명했다가 운전사가 택시 블랙박스 동영상을 공개하겠다고 하자 택시 탄 사실을 시인했다. 단순 거짓말로 끝난 게 아니라 안철수 측에 불출마 종용 및 협박을 했다는 야권의 주장을 꼼짝없이 뒤집어쓸 수밖에 없게 됐다. 박 후보의 인혁당 사건 발언까지 두 가지 악재가 겹친 것이다.
	⑤ 육영재단과 정수장학회
	육영재단은 박 후보 3남매를 갈라놓았다. 1990년 박근령 씨를 지지하는 ‘숭모회’는 박근혜 육영재단 이사장 퇴진 운동을 벌였고, 박 후보는 결국 1992년 이사장직을 근령 씨에게 넘겨줬다. 그러나 근령 씨는 2004년 교육청으로부터 부실 운영 등을 이유로 이사장 해임 결정을 받았고, 오랜 소송 끝에 패소해 2008년 이사장직에서 물러났다. 박지만 씨는 이 과정에서 처음엔 근령 씨 편에, 나중에는 박 후보 편에 섰던 것으로 알려진다.
	육영재단 자산 중 하나인 서울 광진구 능동 어린이회관 부지(13만2000㎡)만 해도 3조~4조 원대에 이르는 것으로 알려져 있다. 정수장학회도 마찬가지다. 야권은 정수장학회를 “박정희 군사정권이 1962년 고(故) 김지태 씨의 개인 재산과 부일장학회를 강탈한 장물(贓物)”이라고 주장하고 있다. 반면 박 후보 측과 정수장학회는 “부정 축재 혐의를 받던 김지태 씨가 구명을 위해 자진 헌납한 재산”이라고 반박한다.
	박 후보는 1962년 박정희 전 대통령이 설립한 정수장학회 이사장을 1995년부터 10년 가까이 지냈다. 박 후보는 “장학회 운영에서 완전히 손을 뗐다”는 입장이다. 하지만 야권에선 “박 후보가 여전히 영향력을 행사하고 있다”고 주장한다. 특히 정수장학회 논란은 지난해 말 정수장학회 소유인 부산일보 분규로 다시 불이 붙었다. 노조는 ‘정수장학회의 사회 환원과 사장 선출권’을 요구했다. 부산에 정치적 기반을 둔 문재인 후보는 이를 박 후보를 공격하는 무기로 활용하고 있다.
	⑥ 불통 이미지
	9월 2일 여론조사 전문기관 ‘모노리서치’의 조사 결과에 따르면 유권자들은 박 후보의 약점으로 ‘소통불가 이미지’(20.8%)를 가장 많이 꼽았다. 그다음이 ‘여성후보’(19.8%), ‘박정희 전 대통령’(14.2%), ‘측근 관련 논란’(8.7%) 순이었다. ‘기타’라는 응답은 36.5%였다. 박 후보에게 ‘불통(不通)’ 이미지가 덧씌워진 계기는 2010년 한 해 동안 정국을 뜨겁게 달궜던 세종시 수정안 파동이었다. 측근들의 대안론도 뿌리치고 세종시 원안 고수를 고집하는 바람에 지지율이 크게 떨어졌지만 개의치 않았다. 최근에는 대선 후보 경선 룰 논란에서 한 치의 양보도 하지 않는 바람에 당내에서조차 불통 소리를 들었다.
	또 5·16, 유신, 인혁당 사건 등에 대한 역사 인식에 유연성을 보이지 못하면서 불통 이미지가 고착화되고 있다. 이 때문에 특히 수도권과 20, 30대 유권자, 중도층에서 박 후보에 대한 거부감이 상대적으로 강하다. 이들 유권자층은 박 후보를 ‘자기중심적인 시각과 과거, 보수의 틀에 갇힌 정치인’으로 본다. 박 후보는 원칙과 소신으로 생각하지만 유권자의 생각은 다르다.
	⑦ 여성 정치인
	박 후보는 5년 전 쓰라린 경험을 했다. 대선 후보 지지율에서 압도적 1위를 달리다가 대선을 1년가량 앞둔 2006년 10월 북한 핵실험을 기점으로 지지율이 추락한 뒤 회복하지 못했고 결국 이명박 후보에게 밀렸다. 한반도 분단 상황에서 여성 대통령은 아무래도 불안하다는 인식이 확산된 결과였다.
	이후로 박 후보는 한때 주창했던 ‘모성정치론’을 더 이상 설파하지 않는다. 지금은 상황이 많이 변해 한국 최초의 여성 대통령에 대한 기대감도 높지만 아직은 여성 대통령이 나오기에는 이르다거나, 여성적 카리스마는 나라를 이끄는데 부족하다는 주장도 나온다. 이 때문인지 역대 대선 사상 처음으로 ‘여성 대 남성’의 성(性) 대결 구도가 펼쳐지게 됐지만 박 후보 캠프는 ‘여성 후보’를 그다지 강조하지 않는다.
	신동아 10월호, 송국건 영남일보 서울취재본부장
	밤이 되니 비가 옵니다.
	비닐로 임시천막을 치고 부모님들의 간담회가 있는 곳을 바라보자니 눈물이 흐릅니다... 왜 이곳에서 부모님들이 이렇게 밤을 새야 하는 건가요.
	영화보다 더 영화 같은 일들이 펼쳐지는 사회 현실
	가수 김장훈이 지난 4일부터 #광화문 광장에서 세월호 특별법 제정을 촉구하며 유가족과 함께 단식에 동참하고 있습니다. 한쪽에서는 세월호 참사 진상규명과 특별법 제정을 위한 천주교 단식 기도회가 있었습니다.
	세월호 참사 113일째.
	유가족 단식 24일째.
	죽음이 두렵겠습니까.
	자식 먼저 보낸 부모가 무엇이 두렵겠습니까?
	단지 '진실규명' '처벌'만을 바랍니다.
	안됩니까? 박근혜씨?
	#세월호 동조단식에 동참하는 배우 남보라 님
	장기간 교착 상태에 빠져있던 세월호 특별법 및 국정조사특위 청문회 증인채택 문제가 해법을 찾았다. 새누리당 이완구·새정치민주연합 박영선 원내대표가 7일 오전 국회에서 약 2시간 25분 가량 진행된 정례회동을 통해 팽팽히 맞섰던 쟁점들을 일괄 타결했다
	세월호 유족들 상처에 소금 뿌린 ‘21가지 막말’
	세월호 침몰 후 3일 동안 정부가 한 일들을 영상으로 남아 있는 증거들을 통해 고발한 다큐 '세월호 골든타임, 국가는 없었다' 영문판이 만들어졌습니다. 많이 알려주시길 부탁드립니다. 그리고요. 이 다큐멘터리 정말 잘 만들어진 겁니다. 세월호 참사가 어떻게 일어났는지 여기 저기 찾아보실 거 없고, 이 프로그램 보시면 단박에 아실 수 있습니다. 제가 보증하니까, 보시지 않은 분들은 꼭 보십시오. 한글 버전은
	여기서 보실 수 있습니다.
	경찰에 막힌 세월호 유가족 지지방문]
	23일 오후 서울 종로구 청운동사무소 앞에서 박근혜 대통령의 답변을 기다리며 이틀째 농성중인 세월호 희생자 유가족들을 응원하기 위해 농성장을 찾은 시민들이 경찰에 가로막혀 고립돼 있다. ⓒ남소연 http://omn.kr/9yed ● 오마이뉴스를 응원하는 방법
	세월호 사태가 길어지니 개인적으로 안 풀리는 경제 문제도 ‘세월호 가족들이 나라 발전을 막고 있기 때문’이라 생각하는 경향이 있다. 엄밀히 세월호 문제라 볼 수 없을 텐데 ‘책임전가’ 심리가 작용해 비난과 루머에 더 날개를 달아주고 있다 (공정식 경기대 범죄심리학과 교수)
	월호 참사 국민대책회의가 주최한 ‘청와대는 응답하라! 세월호 특별법 제정 촉구 국민대회’가 23일 오후 5시께부터 서울 광화문 광장에서 열렸습니다. 참가자들은 "박근혜 대통령과 정치권이 유가족의 뜻이 반영된 세월호 특별법 제정에 나서야 한다"고 촉구했습니다.
	<세월호 희생자 가족 만난 '진심' 교황>
	오늘 광화문 광장에서 자동차로 이동 중이던 교황이 갑자기 멈춰섰습니다. 그리고 세월호 희생자 가족이 있는 천막으로 다가가 가족들을 만났습니다. 다시는 이런 참사가 없기를 바란다는 가족들을 위로했습니다. 진심 어린 표정이란 이런 모습인 것 같습니다.
	<세월호 희생자 가족 만난 '진심' 교황>
	오늘 광화문 광장에서 자동차로 이동 중이던 교황이 갑자기 멈춰섰습니다. 그리고 세월호 희생자 가족이 있는 천막으로 다가가 가족들을 만났습니다. 다시는 이런 참사가 없기를 바란다는 가족들을 위로했습니다. 진심 어린 표정이란 이런 모습인 것 같습니다.
	물과 소금을 먹은게 잘못이군요.
	그래서 목숨도 안걸고 대충 쑈하는 것으로 보인거군요.
	숨어서 다른거 먹으며 단식하는 척 사기치는거라고 생각하는거군요.
	알겠습니다.
	그런 것 같아서 물도 소금도, 내 입을 통해 공기 외에는 그 어느 것도 넘기지 않을게요.
	그래서 소원대로 쓰러져드리지요.
	참!! 안홍준 당신의 진심은 우리가 빨리 죽어 없어져주는거겠죠?
	세월호 참사 이후 100일동안 새누리당 의원들은 망언을 쏟아냈습니다.
	경기 침체의 이유도 모두 세월호 때문이라고 떠넘겼고, 진상규명보다 보상으로 매듭짓기 위한 수순도 밟고 있습니다.
	안녕하세요 옥상달빛입니다.
	각각 아이스버킷 지목을 받고 도움을 드릴
	두곳을 찾았습니다.
	승일희망재단 에서 진행하는
	루게릭 요양병원 기금 모금참여와
	세월호 유가족분들을 돕다 쓰러지신
	문명수 목사님에게 작은 도움을
	드리고자 합니다.
	세상을 밝히는 작은 등불!!
	여러분의 많은관심과 기도 부탁드립니다.
	세월호 특별법 제정을 촉구하며 40일째 단식농성 중이던 유민이 아버지 김영오 씨가 22일 오전 건강 악화로 인해 병원으로 이송됐다.
	세월호 일반인 희생자 유가족들이 조금 전 인천시청에서 기자회견을 열어 여야의 특별법 합의안을 수용하겠다고 밝혔습니다.
	<교황이 세월호 희생자 가족들에게 보낸 편지>
	프란치스코 교황이 오늘 한국을 떠납니다. 시복식이 열린 광화문 광장에서도 세월호 유가족들에게 따뜻한 위로를 보냈던 교황이 떠나는 날 이런 편지도 남겼습니다.
	세월호 참사 국민 7대 의혹.
	1만명이 공유하면
	100만명이 보게 됩니다.
	좋아요+공유부탁드립니다!
	파주 세월호 게릴라 음악회
	세월호 추모영상 Remember dance ver.
	choreographer - Sang hun
	Disport film의 첫 작품입니다.
	오랫만에 포스팅..??
	Elena demo __sailing
	조심스럽지만,
	이 곡은 세월호 사건 당시 희생된 분들을 위로하는 마음을 가슴에 ...
	오랫만에 포스팅..??
	엘레나 데모
	조심스럽지만,
	이 곡은 세월호 사건 당시 희생된 분들을 위로하는 마음을 가슴에
	새기면서 만든 곡인데요.
	근데 과연 완성이 어찌 될런지
	아직 모르겠지만서도.. '-'::
	가사가 정리되는대로 다시 !!
	그 최근의 사담은 한국에서 일어났던 최근의 사건이 비극적인 사고였다. 사고의 콘솔 피해자를 바라며, 나는 이 노래를 참을 수 없는 슬픔으로 이 노래를 썼다.
	서정은 아직 무의미하다.
	.. 곧 출시합니다.
	세월호 유족이란 놈들과 새미친년당 "김현"이란 뇬과 "대리기사"와
	대 혈투가 벌어진후 유족이란자들이 진단서를 떼러 성모병원을 찾아
	갔으나 ---병원의 간호사가---
	"<아무 상처도 없는데 진단서를 뗄수 없습니다">. 라고 말하자 세월호
	유족 이란자와 김현이란뇬이 하는말이 명품이요 걸작이랍니다.......
	●●간호사에게 "이 씨발년이 보X를 찢어버릴라 개년아!" 라고 했다지요
	세월호유가족들은 대리기사와 일반 시민을 집단폭행한 후 스스로 자해
	하고 급히 병원으로 진단서를 끊으려고
	여의도 성모병원을 찾아 갔으나, 여의도 성모병원에서 아무리 세월호
	유가족이라해도 아무런 상처가 없는데 어떻게 진단서를 끊어주겠냐
	고 하자 --
	간호사에게 "이 씨발년이 보지를 찢어버릴라 개년아!"라며 도저히
	인간이 여성에겐 할 수없는 언어성폭행을 가해 논란이 되고 있다.
	이정도면 군대에서도 들어 본적이 없는데...
	세월호유가족들 성범죄 전과 있나? 세월호유가족들은 간호사에게
	언어성폭행을 가한후 도저히 가짜진단서 발급이 어렵다고 여겨지자
	부랴부랴 자신들의 아지트이자, 통진당 당원이 의사로 있는 안산의
	병원으로 이동...
	[출처] 간호사에게 "이 씨발년이 보지를 찢어버릴라 개년아!" 라고 했단다...
	김제에서 세월호 특별법 제정을 위한 김제시민 촛불문화제를 하고 있습니다. 세월호 유가족에게 들려주고 싶다는 오카리나 연주곡 초혼입니다. 가슴이 먹먹해집니다.
	세월호 유가족들이 광화문 광장에서 세 시간 가까이 3보1배를 하고 있다. 3보1배로 청와대까지 행진하여 특별법 제정을 염원하는 4백만개의 서명을 전달할 예정이었으나, 경찰병력에 가로막혔다
	문희상.박근혜가 넘 좋아서
	뭔들 못해주리.하늘의 별도 아니고
	세월호 특별법 쯤이야
	로이터가 박근혜의 냉담하고 의심 많은 리더십이 세월호 참사로 슬픔에 빠지고 양극화된 국가를 치유하는 데에 장애가 되고 있다고 보도합니다. 특히 세월호 참사 관련, 박근혜는 아예 부재(不在)하는 것처럼 보인다고 전합니다. 기사 원문이 번역과 함께 소개됩니다. <뉴스프로>와 <진실의 길>에 가시면 읽으실 수 있습니다. 방문하셔서 추천, 댓글, 공유로 더 많은 분들이 읽으실 수 있도록 해주세요.
	세월호 문화제 영상..
	정말 사진도 괜찮은 게 없어서 정말 이상하게 만들어 진점에 대해 사과드립니다.
	지금 약 오전 12시 51분을 지나고 있네요.
	11시 부터 만들었으니...
	이 영상은 산청에서 열린 세월호 문화제 영상입니다.
	많은 분들이 와 주셨고 유가족분들도 오셔서 이야기 해주셨습니다.
	에고... 영상 잘 못만들어서 죄송합니다.
	0911/ 세월호 참사 집회장 앞으로 울려퍼지는 '개들,,,,,,'
	광화문 세월호 특별법 제정 집회. 학생들이 <렛잇비>를 개사해 부른다.
	무대를 만드느라 제단을 정리해도 항상 유지되는 세월호 위패!
	He was dedicated all the people..
	한참 꿈을
	펼쳐 날아 올라야 할 아이들이 날개도 못편 채 꺽여버린 그 꿈은 이젠 꿈으로조차 되지 못한 큰 슬픔, disappointed point of the man.
	어제는 누상동 사이좋은카페에 들렀다. 많은 사람들의 출자로 만들어진 이 협동조합 카페에서 세월호 이후 "내가 할 수 있는 한 가지" 행사가 있었다. 소박한 작품 전시회와 공연, 그 안에서 어떻게 지치지 않게 나아갈지 고민하는 자리였다.
	<바람계곡의 나우시카> 주제가를 오카리나로 연주한다. 다시 오카리나를 잡고픈 마음을 불러일으켰다.
	누상동에 오시는 분들은 한 번 들러보시길.
	요즘 젊은 사람들은 나이먹은 사람들 또는 극우 또는 보수 성향의 사람들을
	친일파라고 부른다.그리고, 요즘 꼰대들 또는 나이먹은 사람들 아니면 보수 그리고 극우의 사람들은
	상대편을 빨갱이 또는 친북세력이라고 부른다.
	참참참
	미국의 한개 주도 안되는 나라가,일본보다도 작은 나라가
	인구밀도는 가장 높은 나라 중의 하나이고
	지하자원도 없는 나라이고,
	그런데, 사람만 많은 나라
	전 세계적으로 보면은 별 볼일 없는 나라인데
	경제규모 10위 권안에 들어가는 나라
	어이가 없다
	이런나라에서
	다른 나라 사람들은 도저히 이해 할 수 없는 상황이
	벌어지고 있고
	그 상황은 도저히 이해하기가 쉽지 않다란는 것을
	나는 친일파가 아니다.
	나는 젊은 사람들을 빨갱이라고 생각해본적도 없다.그리고, 요즘 이슈인 세월호도 그렇다
	나는 세월호 일반 사망자 유족
	단원고 학생 사망자 유족
	그 어느쪽 유족에게도 안타까움과 말할 수 없는
	비통함을 가지고 있고,이 사건과 관련해서는 명명백백하게 까 발려져야하고
	유족들이 이해할 수있는 처분이 이루어져야 한다고 생각이된다.
	그러나 현실은 안그런거 같다.유족들은 이 세력 , 저 세력에 패가 갈리고
	자기들의 이권을 위한 아전투구의 이권세력이 된거 같고
	이권세력들은 유족들을 빌미삼아 자기들의 세력을 확보하려는
	행태가 보여진다.
	참 , 나쁜 놈들이라고 생각이 되어집니다.
	불난집가서 자식들 죽은집에 가서
	귓속말로 나라(정부) 때문에 너희 자식이 죽었다고
	이간질은 하는 세력
	참 나쁜 놈들입니다.
	지금의 현실을 돌아봅니다.참참참
	한심합니다.북한의 남침을 무방비 상태에서 받고
	무고하고 많은 민간인이 죽고
	나리를 지키기 위해 많은 군인들도 죽고
	또한
	우리나라를 위해 많은 나라에서
	많은 젊은 사람들이
	우리를 지키기 위해
	본인 자신의 가족도 마다하고 죽었습니다.
	그리고 이 상황이
	백년
	이백년도 안됩니다.이제 61년 됩니다.
	우리는 너무 쉽게 잊는거 같습니다.
	우리 부모님 할아버님 세대는
	나를 지키기 위해 싸우다
	다치고
	죽고
	하셨습니다.
	지금 젊으신분들의 부모님들 중에는
	이런분들이 안계신가요.
	나라가 잘못하고, 정부가 잘못하고,
	국회가 잘못한 것에 대해서는
	반드시 잘잘못을 따지고
	그것을 고치고,
	안되면은 다음 선거때
	그 사람을 안 뽑으면 되는 것이라고 생각됩니다.
	지금 뽑힌 사람이 마음에 안든다고
	내가 생각하는 정책과 틀리다고
	모든것을 부정하면은
	그것은 계속된 악 순환을 불러올뿐입니다.
	너무 길어지는 것 같은데
	여기서 줄이겠습니다.나의 생각은 아래 보여주는 동영상으로
	갈음하겠습니다.
	진짜 친일파하고,진짜 빨갱이하고,
	다 잡아 죽일 수는 없지만은
	심판을 받게하고,
	죄 값을 치르게하면 좋겠습니다.
	그리고,
	진정으로
	올바르고
	튼튼한
	대한민국이 되었으면 좋겠습니다.
	지목해주신 서동미님 감사합니다.
	순수한 의미의 루게릭병 환자들을 위함과 서동미님의 뜻을 존중, 저를 지목한것에 대해 부끄럽지않게,
	최선을 다했습니다.
	루게릭은 뉴욕양키스의 4번타자였던만큼 저희팀 팀원들의 조언을 받아들여 조금 더 큰의미를 찾고자 킨텍스야구장에서 경기후 진행하였습니다.
	즐거운 마음으로 진행하였고,
	기부가 먼저라는걸 잘 알고있어,
	기부역시 제가할수있는 만큼 충분히 하였습니다.
	난치병환자들, 힘겨운 싸움하고있는 세월호 유가족분들, 개인적으로 봉사하고있는 고양시다문화가정지원센터등 늘 우리주변에 도움원하는곳을 돌아볼수있는 여유있는 마음을 가졌으면 좋겠습니다.
	미약하지만 감독이라고 잘 따라주고 촬영도와준 NFB식구들, -Minyoung Sim, 최홍성,Hojung Kim,Tae Kyu Lee,안덕진
	낑낑거리면서 얼음물 옮겨준 사랑하는 아내Haeran Choi감사합니다 사랑합니다.
	야구가 공용어 입니다.
	And..
	continuosly to do Ice Bucket Challenge, Ill choose 3 people of my best frenz.
	I really want you to understand perfectly of this challenge.
	I surely know that you are going to do this with warm heart and happiness.
	Let`s make the earth better. thank you so much.
	so miss you guys.
	1. Art Dionssone
	2. kazuyo tsunekawa
	3. Alan Lin
	Good luck!
	제가 민주당 김승수 전주시장을 칭찬을 다하고... 이럴때도 있어야지요.
	김승수 전주시장님이 세월호침몰 진상규명을 위한, 국민들의 요구사항을 적은, 전주 거리 거리에 달려있는 개인실명제프랑을, 세월호가 원만하니 해결 될때까지 걷지않겠다고 약속을 하였습니다.
	저번에 구청 과장이라는 사람이 걷어간거는 그분도 직책상 어쩔수없는 상황이었다고..여러가지의 민원이 들어왔고 현재도 들어온다고합니다.
	네 당신의 선택을 칭찬합니다.
	세월호침몰의 명백한 진상규명을 위한 전주시민들의 천막 농성은 이제 바람을 타고 광야에 거세게 활활 타오르는 불길이 되어 전국으로 번져나아가고있습니다.
	민심을 막으면 민란이 됩니다.
	단한명도 구조하지못하고 아무런 죄없는 아이들을 수장시키고도 모자라 ...
	유가족분들을 맨땅바닥에 비닐한장으로 노숙게하는 박근혜 너는 어느 나라의 대통령이란말이냐 ...
	세월호 진상규명을 위한 최소한의 요구사항이 독립된기구로써 기소권 수사권입니다.
	우리 모두 좀더 힘차게 질기게 싸워나아갑시다.
	전주에 740여개의 개인 프랑이 걸렸습니다. 앞으로도 계속 작업중...
	여기에는 너무도 사실적인 말씀들이 많이 있습니다.
	대통령님 특별법을 제정해주십시요. 에서
	국회의원들이여 특별법을 제정하라..
	능력없고 자신없으면 박근혜 물러나라. 까지
	정말이지 국민들의 요구가 모두 담겨져 있습니다.
	국민여러분 속시원하게 외쳐봅시다.
	당신이 하고싶은 말을 모두 담아서 실명제 플랑에 담아 전주에서 청와대까지 나아갑시다.
	갑오농민전쟁 120주년 농민군들의 의지를 담아서 싸워 앞으로 나아갑시다.
	신동천
	세월호 유가족 폭행사건 의문점이 드디어 기사화됬네
	출처 다음아고라
	둘째날 효과란게 있다. 두번째는 왠지 더 아쉽다. 이번 공연도 그랬던 것 같다. 심기가 불편했던지 배우들은 밥 먹다 싸우기 까지 했다. 하지만 약간의 실패도 괜찮다. 흔들리지 않고 피어나는 꽃은 없으니까.
	다이빙벨 메인예고편
	다이빙벨 핫정보는 < 다이빙벨 The Truth Shall Not Sink with Sewol > 이곳에서!
	[Live] 사랑 그 몹쓸 병..
	5월에 불렀던 사랑 그 몹쓸병이에요.
	세월호 추모 기념으로 jtbc에서 마련한 나눔음악회에 참여했었어요.
	저때 노란 리본을 챙겨갔어야 했는데 미처 챙겨가지를 못했네요.
	아직도 그 아쉬움이 진하게 남아있는 무대네요. 노란 리본..
	마지막 가성이 조금 흔들렸지만, 방송에서 라이브로 완창을 했다는것에 만족한 사랑 그 몹쓸병 입니다.
	다들 즐감이요 ^^
	그 공동체의
	선장이고
	선원이다...
	사도바울처럼.
	모두를 살릴수 있는...
	기도로 깨어있고
	예수님의 이름으로
	외치면....
	모두를 살릴수 있는
	선장이고 선원이다...
	침몰하는
	세월호 안에
	구원이 임하게
	할수 있다...
	.
	.
	유라굴로 광품/ 말씀
	우리는
	반드시 침몰할...
	나라는
	가정이라는
	공동체라는
	직장이라는
	교회라는
	나라라는
	지구라는
	우주라는
	이 세상이라는
	세월호의
	선장입니다.
	가슴에
	예수그리스도를 모신
	모두를 살릴수 있는
	선장입니다...
	외쳐야합니다.
	오직"예수그리스도"
	그이름의 능력을.
	나는 밖으로 나왔어도
	나는 살았어도.
	반드시 침몰하는.
	누군가의 가슴으로
	어떠한 공동체로
	어떠한 지역으로
	어떠한 나라로....
	내가 그들을
	살리고 나는
	그 배와 함께 침몰하더라도
	들어가야합니다....
	그들을 살리고 죽어도
	나는 살수 있는
	부활의 예수님이
	함께하시기 때문입니다...
	반드시
	저물어갈 이 하루
	인생의 세월
	예수그리스도만을
	의지하여.
	구원이 임하길
	소망합니다~
	나만 살뿐아니라.
	내가 살게된 방법을
	선포하길 소망합니다~
	그렇게 전도하고
	그렇게 선교하길
	다집합니다~
	사공이 많으면
	배가 산으로 간다 했나요..
	침몰할수 밖에
	없겠지요.
	광풍이 이는
	바다를 건너는
	이 세상도
	마찬가지겠지요...
	내안에 예수그리스도를
	모시고
	내가 속한 모든
	공동체가
	내 안에 예수님으로 인해
	유일한 선장되신
	예수님으로 인해...
	모두가 살기를
	소망합니다..
	.
	.
	이 나라.
	온땅에 예수님을
	주로 모신 모든 영혼이...
	각자가 속한 공동체의
	생명을 살릴수 있는
	선장이니...
	예수님을 외치는
	그래서 그들의 귀에
	예수님을 들려줘...
	예수님을 부를 수 있도록
	그래서 구원을
	얻을 수 있도록....
	하게하소서...
	.
	.
	적어도
	내게 허락된
	모든 유형이든
	무형의 공동체든...
	예수그리스도를 외쳐
	구원이 임하게
	하소서...
	여러 날 동안 _x000D_ 해도 별도 보이지 아니하고 _x000D_ 큰 풍랑이 그대로 있으매 _x000D_ 구원의 여망마저 없어졌더라_x000D_ 여러 사람이 _x000D_ 오래 먹지 못하였으매 _x000D_ 바울이 가운데 서서 말하되 _x000D_ 여러분이여 _x000D_ 내 말을 듣고 _x000D_ 그레데에서 떠나지 아니하여 _x000D_ 이 타격과 손상을 _x000D_ 면하였더라면 _x000D_ 좋을 뻔하였느니라_x000D_ 내가 너희를 권하노니 _x000D_ 이제는 안심하라 _x000D_ 너희 중 아무도 생명에는 _x000D_ 아무런 손상이 없겠고 _x000D_ 오직 배뿐이리라_x000D_ 내가 속한 바 _x000D_ 곧 내가 섬기는 하나님의 사자가 _x000D_ 어제 밤에 내 곁에 서서 말하되_…
	사도행전27:20~26??
	선장과
	선언이 있었지만.
	실질적인 그 배의 선장은
	바울이었습니다.
	바울은 죄수의
	신분이었지만.
	담대히 외쳤습니다.
	그리스도인입니다
	죄인이라는 이야기입니다.
	스스로 죄인임을
	고백한 사람들입니다.
	죄인이지만.
	외쳐야합니다.
	담대히 외쳐야합니다.
	하나님께서
	구원의 방법을
	허락하셨음을
	그 방법을 따르는 자는
	외치는 우리의 선포를
	따르는 자는 구원을
	얻음을 외쳐야합니다.
	광풍이 몰아치는 바다같은
	우리의 삶에...
	어찌할바 모르는
	그들에게.
	선장이나 선장이 아니고
	선원이나 선원이 아닌
	그들에게....
	죄수의 신분이지만
	하나님을 힘입어
	외쳐야합니다.
	반드시!!
	한섬에 걸리리라.
[truncated: 397 more rows]

## Sheet: facebookal_SurveyStandardVolume
															50			1
Entity Volume by Sentiment	positive	neutral	negative	mixed
	32	360	135	0
광화문	1	27	2	0
박근혜	2	22	6	0
박	3	19	8	0
새누리당	1	20	5	0
공유	0	17	0	0
안산	1	7	5	0
선관위	0	11	2	0
대한민국	1	9	2	0
서울	1	9	0	0
이명박	0	7	3	0
청와대	0	7	2	0
#	0	9	0	0
★	0	0	7	0
서강대	0	6	1	0
니	0	7	0	0
박씨는	1	6	0	0
진도	0	4	2	0
페이스북	1	4	1	0
경찰은	0	5	1	0
통진당	1	5	0	0
국회	0	5	1	0
일베	0	1	4	0
검찰의	0	4	1	0
2NE1	2	3	0	0

## Sheet: facebookall_Phrases
개수 : Phrase Mentions Sentiment +/-	Phrase Mentions Sentiment +/-							50			1
Phrase	negative	neutral	positive	총합계
병	1			1
가짜	4			4
간절히		1		1
간직하고			1	1
감동의			1	1
감사드리며		1		1
감사의			2	2
감사했습니다			1	1
감옥에	1			1
강제	1			1
거듭나길			1	1
거세질		1		1
거장			1	1
거칠게	1			1
걱정도	1			1
건강과			1	1
건강하게			1	1
건강하시고		1		1
건전하게			1	1
격렬한	1			1
결혼을 한			1	1
경험을 했다		1		1
계약을 맺었고		1		1
고귀한			1	1
고마운 마음을			1	1
고맙고			5	5
고맙습니다			3	3
고발한	1			1
고수를			1	1
고의성이	1			1
고통 받고 있는	1			1
고통과	1			1
고통의	1			1
고통이	1			1
공격하는	1			1
공동		3		3
공유하고			1	1
공황	1			1
과감하게		1		1
과감히		1		1
과오를	1			1
관심			4	4
괜찮다		1		1
괴롭힐	1			1
교류는			1	1
교류를		1		1
구속됐습니다	1			1
구조활동을		1		1
국민을 위한			1	1
귀감이		1		1
귀한			1	1
기가 막힌		1		1
기대합니다		1		1
기도합니다			4	4
기부			2	2
기부가			1	1
기부를			2	2
기쁘게			1	1
기적의		1		1
깊은 감사를			1	1
깨닫고		1		1
깨달음을			1	1
꽃을			1	1
꾸며져			1	1
꿰찼다			1	1
나몰라라		1		1
나아가야			1	1
난무하는	1			1
노골적으로	2			2
노래하는			1	1
논란은	1			1
눈물	3			3
눈물을 흘리며	1			1
눈물이	3			3
다같이		1		1
다양한 프로그램			2	2
다정하게			1	1
다짐도		1		1
다툼이	1			1
담배		1		1
답답한	1			1
당당히			3	3
당해	1			1
대단한			2	2
대비하기			1	1
대책		1		1
대충		1		1
더불어			2	2
도움을 준			1	1
도의적 책임을		1		1
돕기			1	1
돕다		1		1
되찾고		1		1
듬뿍			1	1
따뜻하고			1	1
뛰어넘었다			1	1
루머를		1		1
리더십이			1	1
마련하고		1		1
마련한		1		1
마음껏			1	1
마음을 담은		1		1
막강한		4		4
막말	1			1
만나는		1		1
만전을		1		1
많은 격려와			1	1
많은 관심			1	1
많은 관심과			1	1
많은 노력을		1		1
말라고		2		2
맛있는			1	1
망언을	1			1
맞이한			1	1
명복을 빕니다	2			2
명예를 훼손한	1			1
모시고		1		1
모욕하는	1			1
모욕한	2			2
목숨을 끊은	1			1
몸살을 앓고 있다	1			1
못하게	1			1
못하지만		2		2
못했고	1			1
못했더라도	1			1
못했습니다		1		1
무기력하게	1			1
무기징역을	1			1
무너진	1			1
무너집니다	1			1
무력화	2			2
무력화하는	1			1
무리한	1			1
무분별한	1			1
무사히			2	2
무시하고	1			1
무시한	1			1
무죄를 선고받았습니다		1		1
물러났다		1		1
물의를 일으킨	1			1
미래			1	1
미모의			1	1
미안한		2		2
미안해	2			2
미처	2			2
미흡한	1			1
믿습니다			1	1
믿을			2	2
믿음이			1	1
바란다는			2	2
바탕으로			1	1
반가운			1	1
반갑게		1		1
반대를	1			1
반대하면	1			1
받아들여		2		2
발전한다			1	1
방관한	1			1
방해를	1			1
버티고			1	1
법을 위반하는	3			3
변함없는			1	1
병든	1			1
보장하기			1	1
보전할			1	1
보호하는			1	1
복			2	2
본색을		1		1
부끄러운	2			2
부러운			1	1
부상을 당한	1			1
부실	2			2
부정선거	4			4
부정하고	2			2
부정하려는		1		1
북돋아			1	1
분노가	2			2
분노를	1			1
분노를 금할	1			1
분을 삭이지 못했다		1		1
분통을 터뜨렸다	1			1
불가피하게	1			1
불법행위를	1			1
불안감이	2			2
불안하게	1			1
불이 붙었다	1			1
불출마		3		3
불쾌감을	1			1
비극이	1			1
비난한		1		1
비상이 걸렸다		1		1
비판이	1			1
비판해		1		1
빈곤한	1			1
뻔하다		2		2
사건이 일어난		1		1
사고가	2			2
사랑과			1	1
사퇴를	2			2
사형을	1			1
사후		1		1
살리고			2	2
살리는			1	1
살해한	1			1
색다른		1		1
생각을 담은		1		1
생생한			2	2
생일			1	1
생일을			1	1
석연치	1			1
선물			1	1
선진국		1		1
설			3	3
성공하는			1	1
세상을 떠난	1			1
세상을 바꾸는			1	1
세월이 흘러		1		1
세월호 참사	79			79
세월호 침몰	11			11
소개된		1		1
소박한			1	1
소중하고		1		1
속속		1		1
손상을	1			1
손잡고		1		1
솔직히		1		1
수가 없어		2		2
수상			1	1
순수한			1	1
순진한		1		1
순환을		1		1
숨진	3			3
쉴		1		1
슬픈	3			3
승진시키는		1		1
시선을 보내고 있다		1		1
시신	2			2
시원한		1		1
시위		7		7
시위를	4			4
시인했다		1		1
시작됐으며		1		1
시작하게		1		1
시작하는		2		2
신나게			1	1
신속하게		1		1
실망감이	1			1
실망과	1			1
실패로		1		1
심각한	1			1
심사위원대상을			1	1
심하게	2			2
싸우고		5		5
싸움을	2			2
쓸쓸히	1			1
씁쓸하다		1		1
아끼는		1		1
아쉬움이		1		1
아울러			1	1
아픈	3			3
악화로	1			1
안전하고		1		1
안전한 사회를			2	2
안타깝게		1		1
안타깝고	2			2
약속했다		1		1
약속했습니다			1	1
어두운		1		1
어려운 이웃들이	1			1
어려워져	1			1
어려워질		1		1
어렵고	1			1
어렵다고		2		2
어렵다는	1			1
어렵지만		1		1
어이없고	1			1
억울하게	1			1
억울한	3			3
엄중한 처벌을	1			1
엄포를	1			1
여행을		1		1
염원하는		1		1
영감을 받아			1	1
영웅이			1	1
예쁘게			1	1
예쁜		1		1
예술			1	1
완성한			1	1
외로운	1			1
외면하고	2			2
욕을	1			1
욕하는	1			1
용기를		2		2
용서할		1		1
우려할		1		1
우아한 거짓말		1		1
울었다	1			1
울음이		1		1
웃기는			1	1
웃을		1		1
월등한			1	1
위기는	1			1
위로	2			2
위로가		1		1
위로를			3	3
위로의			2	2
위로하는			3	3
위반하고	4			4
위반하는	1			1
위반한	3			3
위법한		3		3
위법행위를	1			1
유리한			1	1
유리한 위치를			1	1
유연성을			1	1
유일한			2	2
유지되는			1	1
육성을			1	1
응원의		2		2
응원하기			1	1
응원하는			1	1
응원하러		2		2
응원하며			1	1
응원합니다			3	3
의문을	1			1
의문이	2			2
의혹의	1			1
이겨낼			1	1
이기고		1		1
이끌어			1	1
이루어질		1		1
이뤄져야			1	1
이뤄지길		1		1
이상	9			9
이상한		2		2
이어지기를			1	1
인기를 끌고 있다			1	1
일방적으로	2			2
잃은	10			10
입성을		1		1
자랑스런		1		1
자리를 지켰습니다			1	1
자살한	1			1
자상한			1	1
자연스럽게		1		1
자해	1			1
잔인한	1			1
장학금을			1	1
전쟁이	1			1
전투를	3			3
절박한	1			1
절절한			1	1
젊은		6		6
접전을 벌여		1		1
정상적으로		1		1
정상화			1	1
정상화를		1		1
정의로운		1		1
정이			2	2
정확하게			1	1
제고하고		1		1
제한하고	1			1
조속한		1		1
조의를 표하며	1			1
조작	1			1
조화			1	1
존경을			1	1
존경하는		3		3
존중하고			2	2
존중하는			1	1
좋겠다			2	2
좋겠다는		1		1
좋네요			2	2
좋습니다			1	1
좋아			1	1
좋아서			1	1
좋아요			2	2
좋아했던		2		2
좋았고			1	1
좋은 거		1		1
좋은 일이			1	1
좋을 것			1	1
죄송합니다	8			8
주목 받고 있다			1	1
주목을			1	1
죽고	3			3
죽는	1			1
죽어	2			2
죽은	3			3
죽음이		5		5
죽일	1			1
준비한		1		1
중요한 것은			1	1
중점을 둔			1	1
즐거운			1	1
즐겁게			3	3
즐겁다			1	1
즐기는		1		1
지원을 위해			1	1
지지		1		1
지지를		2		2
지지율		1		1
지켜낼		1		1
지켜주고		1		1
진실			6	6
진실규명을			2	2
진심			4	4
진심어린			2	2
진심을			2	2
집요한	1			1
착한			1	1
참사가	11			11
참여하는		1		1
참여해			1	1
채 발견됐다		1		1
책임을 지는	1			1
처벌이	1			1
철거를	1			1
초대			4	4
초석이		1		1
촛불시위	1			1
총을	2			2
최고			1	1
최고의			1	1
최대의			1	1
최루탄을	1			1
최선의			2	2
최악의	1			1
최초의			1	1
추락한	2			2
추진하도록		1		1
추진한다고		1		1
추천		2		2
충돌	3			3
충돌이		4		4
충분한 시간을		1		1
친구			6	6
친구들도			1	1
친구들이		3		3
친분이			1	1
친한			2	2
침몰	1			1
큰 감동을			1	1
큰 도움이			2	2
타결했다		1		1
탄생한			1	1
탄핵	1			1
테러를	1			1
통하는		1		1
퇴진	1			1
퇴진을	1			1
퇴진을 요구하는	1			1
특별한		1		1
특집		2		2
파격적이고			1	1
패배한	1			1
팬을			1	1
펼쳐지는		2		2
펼쳤다			1	1
평화롭게			1	1
폭탄을		2		2
피해를 본	2			2
필요한 사람들을		1		1
하소연을		1		1
함께하고		1		1
함께하는			6	6
함께한			2	2
항의	1			1
항의시위를	1			1
해결할			1	1
해법을		1		1
해주세요		13		13
핵실험을	1			1
행복하게			1	1
행복하길			1	1
행복할			1	1
향기가			1	1
헛되지		1		1
현명한			2	2
혐의를 받던		1		1
협박을	1			1
혹독한	1			1
혼란에	1			1
화려한			1	1
횡설수설하고		1		1
후폭풍이	1			1
훌륭하게			1	1
훔친	1			1
희망과			1	1
희망은		1		1
희망하고			1	1
희생되는	1			1
희생된	6			6
힌트를			1	1
힘든	1			1
힘들게	1			1
힘을 모아야 할			1	1
힘입어			1	1
힘차게			2	2
ㅠㅠ	4			4
총합계	362	215	253	830

## Sheet: facebookall_Entities
개수 : Entity Mentions Sentiment +/-	Entity Mentions Sentiment +/-							50			1
Entity	negative	neutral	positive	총합계
정		2		2
신		1	1	2
유		1		1
	135	360	32	527
24816		1		1
64783		1		1
" ? ?"		1		1
" <아무 상처도 없는데 진단서를 뗄수 없습니다"		1		1
" 개표조작을 어떻게 알았지 ? 우리는 선거국에서 시키는 데로 했을 뿐이다 ."		1		1
" 그 놈이 그 놈이다"		1		1
"1절에 예수님께서 , 늘 기도하고 낙심하지 말아야 한다는 뜻으로 비유를 말씀하셨지만 , 8절에 보면 그러나 인자가 올 때에 , 세상에서 믿음을 찾아 볼 수 있겠느냐 ?"		1		1
"2013수18"		5		5
"OX퀴즈대회"		2		2
"So what ?"		1		1
"가만히 있으라"		1		1
"강정"		1		1
"거위의 꿈"		1		1
"경찰의 최루액 살포 국제기준 위반"		1		1
"기억합니다 , 아무 것도 못했던 그 날을"		1		1
"김현"		1		1
"나 혼자 당신을 구하려 했는데 , 나에게 왜 이러냐"		1		1
"남의탓"		1		1
"내가 할 수 있는 한 가지"		1		1
"내탓"		1		1
"내탓입니다 . . ."		1		1
"늦게 합류해서 미안하다"		1		1
"담배 펴도 되냐"		1		1
"당선무효"		2		2
"당신의 가족은 안녕하십니까 ?"		1		1
"대리기사"		1		1
"동행"		1		1
"딸을 잃은 아비의 심정을 내가 어찌 이해할 수 있겠느냐"	1			1
"모든 기독인이 조미선 씨만 같으면 좋겠다"			1	1
"미안하다"		1		1
"밀양"		1		1
"박근혜 대통령과 정치권이 유가족의 뜻이 반영된 세월호 특별법 제정에 나서야 한다"		1		1
"박근혜가 책임져라"		1		1
"박영선 대표께서 세월호 국정감사를 위해 고군분투하고 있다"		1		1
"부정선거백서"		5		5
"새정치연합의 세월호진상규명위원장으로 이번 지방선거에서 꼭 당선돼 세월호의 책임을 묻고 시민들의 아픔을 치유하겠다"		1		1
"선비와 함께 춤을"		1		1
"세월호 유가족에 최루액 살포는 국제 기준 위반"		1		1
"세월호 유족 면담 거부한 건 여야가 법안 논의 중인 상황이어서"		1		1
"세월호 참사 원인은 세월호 광화문 농성장"	1			1
"세월호 참사 진상규명 책임자 처벌 특별법 제정"	1			1
"세월호 특별법은 유가족들만의 법이 아니라 국민을 위한 법"			1	1
"세월호 희생자를 모욕한 일베 회원에 대한 고발 대리 위임장을 작성해 주세요 . 우리의 분노를 전달하고 , 그들의 죄를 물을 수 있어야 합니다 ."	1			1
"세월호유가족 도보순례"		1		1
"세월호의 제대로 된 진상규명을 위해선 제종길 후보가 안산시장으로 꼭 당선돼야 한다"		1		1
"시민들이 투표에 참여해 시장은 물론이고 도의원과 시의원까지 기호 2번 새정치민주연합 후보들을 당선시켜 무능한 정부에 대한 엄중한 심판을 해 달라"			1	1
"시민여러분들께서 제종길 후보를 당선시켜 달라"		1		1
"신경쓰지 않으셔도 됩니다 . 저희가 다 알아서 하겠습니다 ."		1		1
"어차피 진짜 왕도 내가 시키는 대로 했으니 , 너도 내가 시키는 대로 하라"		1		1
"영원히 기억해 주세요"		1		1
"예수그리스도"		1		1
"우리가 배타고 가라고 했어요 , 죽으라고 했어요"		1		1
"우리가 저마다 힘에 겨운 인생의 무게로 넘어질 때 그 순간이 바로 우리들의 사랑이 필요한 거죠"		1		1
"우리는 세월호 사고를 결코 잊지 않을 것입니다 ."		1		1
"이 씨발년이 보X를 찢어버릴라 개년아 !"		1		1
"이 씨발년이 보지를 찢어버릴라 개년아 !"		2		2
"이게 나라냐"		1		1
"이명박"		1		1
"임금인 나까지 포함하는 성역없는 수사를 하라"		1		1
"잊지않을게 끝까지 밝혀줄게"		1		1
"자리에 가 앉으라"		1		1
"저 사람들 뭐야 ?"		1		1
"죄송합니다 . 사랑합니다"	1			1
"죄송합니다 . 일베도 안 하겠습니다"	1			1
"지금 살아 있는 우리들 304명이 세월호 희생자 304명의 이름을 한 분 한 분 진심을 다해 부릅니다 ."			1	1
"진상규명에 의지가 없을 뿐 아니라 노골적으로 방해하겠다는 것"	1			1
"출판물에 의한 명예훼손"		3		3
"특별법 제정하라"		1		1
"혐의없음"		1		1
"희생자와 유가족 모두에 대한 모욕적 처사"		1		1
#		9		9
# 코리아		1		1
#정부서울청사		2		2
*			1	1
‘		1		1
‘박정희			1	1
‘불통		1		1
“		2		2
“#세월호 침몰 사고 이후 사회가 이 아이들을 어떻게 대해야 할까 , 어느 정도 힌트를 제시해야 한다는 사명감에서 만든 영화다 . 아이들도 스스로를 구원할 수 있다 . 그걸 알아줬으면 좋겠다 .”		1		1
“가만히 있으라”		1		1
“결국 박정희 전 대통령의 공과 (功過 )를 말하는 것인데 , 과에 해당하는 아픈 부분에 대해 부녀 (父女 ) 관계에서 가질 수 있는 생각과 18대 대통령후보로서 생각은 다른 만큼 국민의 눈높이에서 공과에 대해 밝혔으면 하고 , 또 그렇게 할 것이라 본다”	1			1
“그럴 일 없겠지만 , 만일 내가 박근혜 대통령을 다시 만날 수 있다면 꼭 이렇게 묻고 싶다”		1		1
“그처럼 따뜻하고 자상한 모습을 보였던 대통령이 그날 이후 우리 아이들 얘기를 입 밖으로 꺼내는 것을 본 적 없고 , 우리를 만나준 적도 없다 . 모든 게 연기였다는 것을 뒤늦게 깨닫고 또다시 가슴을 치며 울고 말았다”			1	1
“네”		1		1
“대법원 판결이 두 가지로 나오지 않았나 . 이 역시 앞으로의 판단에 맡겨야 되지 않겠는가”		1		1
“대통령께서는 그때 유족들의 하소연을 하나하나 메모하면서 ‘진상규명이 이뤄져야 한다고 생각한다 . (유가족들을 ) 다시 한 번 만나겠다’고 말씀하셨다”		1		1
“대통령에게 ‘저를 기억하십니까 ? 아이들의 한을 풀어주겠다는 약속이 고작 유가족들을 외면하고 사고의 진상규명을 가로막는 이상한 특별법을 만들도록 하는 겁니까 ? 대답 좀 해보세요’라고 말하고 싶다”	1			1
“면담을 마치고 앞에 먼저 나가시던 대통령이 갑자기 돌아서면서 제 손을 꼭 잡았어요 . 그리고 어깨에 손을 얹고 도닥이며 위로했어요 . 너무 고마워서 제가 ‘우리 아이들 죽음이 헛되지 않게 부탁드린다’고 하니 (대통령께서 ) ‘걱정하지 마세요’라고 했어요 .”		1		1
“민주주의는 싸우는 자 , 지키는 자의 것이다 . 싸우지도 않고 지키지도 않고 하늘에서 감이 떨어지길 기다려선 안된다 . 민주주의를 지키기 위해 우리 각자가 해야 할 일이 하려고 하면 너무 많다 . 하다못해 담벼락을 쳐다보고 욕을 할 수도 있다 !”	1			1
“박 후보가 여전히 영향력을 행사하고 있다”		1		1
“박정희 군사정권이 1962년 고 (故 ) 김지태 씨의 개인 재산과 부일장학회를 강탈한 장물 (贓物 )”		1		1
“박지만 회장과 결혼 후 활동 폭을 더욱 넓혀 말이 많았다”		1		1
“부정 축재 혐의를 받던 김지태 씨가 구명을 위해 자진 헌납한 재산”		1		1
“불가피한 최선의 선택”			1	1
“뼈 한 조각이라도 하나님 계신 곳으로 보내고 싶어”		1		1
“사랑해요“		1		1
“서 변호사는 결혼 전부터 법조사회에서 마당발로 유명했다”		1		1
“서 변호사를 제외하면 박 후보 친인척 중에 문제 되는 사람이 많지 않다”		1		1
“선장 이준석의 지시가 없는 상태에서 다른 선원들에게 구조활동을 적극적으로 지시할 위치에 있지 않았다”		1		1
“세월호 문제가 어떻게 됐느냐”		1		1
“세월호 침몰”	1			1
“슬픔에는 유통기한이 정해져 있지 않다 . 빨리 일어나라고 하는 건 한번 더 상처를 안기는 꼴”		1		1
“시간만 흘러가길 바라는 정치권의 움직임에 대한 분노와 좌절로 이젠 대인기피 증세까지 나타나기 시작했다”		1		1
“시중에 떠도는 루머를 무책임하게 정치적 목적으로 이용한다”		1		1
“아들의 납골함을 어루만지며 ‘절대로 저승으로 떠나지 말고 너희를 잊으려는 대통령과 정치권을 끝까지 지켜봐야 한다’고 기도했다”		1		1
“아이들의 한을 조금도 풀어 주지 못한 탓에 수빈이 아빠는 요즘도 새벽마다 집 창문을 열고 비명이나 다름없이 아들의 이름을 부르고 있다”		1		1
“야~헬리콥터 보인다”		1		1
“어깨 감싸며 세월호 진상규명 약속… 박 대통령의 그 말을 믿었는데…”		1		1
“언제든 유가족들을 다시 볼 것”		1		1
“엄마아빠 사랑해요 . 내 동생 어떡하지 ?”		1		1
“역사의 판단에 맡길 문제”		1		1
“온전한 세월호 인양을 위해 적극 돕겠다”		1		1
“우리도 최근 몇 년 사이에 정 씨의 얼굴조차 보지 못했다 . 지금 떠도는 얘기들은 전부 억측”		1		1
“이준석 선장은 대리선장이었고 2013 . 10월 담석 수술로 인해 건강 상태가 좋지 않아 화물 과적 및 부실 고박의 업무 관행을 바로 잡기 어려웠으며 선원들에게 승객들에 대한 구호 조치를 제대로 할 수 없다”	1			1
“장학회 운영에서 완전히 손을 뗐다”		1		1
“진실을 인양하라”		1		1
“충분한 시간을 보내면서 진심으로 함께 아파해야 이겨낼 수 있다”			1	1
“친구 사이의 대화 수준이 아닌 것 같았다”			1	1
“하필 왜 저를 붙들고 그렇게 천연덕스레 연기를 하셨나요 ? 당신 말을 곧이곧대로 믿었던 내가 부끄럽기만 합니다 . 그때 도대체 왜 그러셨어요 ?”		1		1
“하필 왜 저를 붙들고 그렇게 천연덕스레 연기를 하셨나요 ?”		1		1
”		1		1
=		1		1
▣		1		1
★	7			7
①		1		1
2NE1		3	2	5
④ 측근		1		1
Alan		1		1
Challenge		1		1
choreographer Sang		1		1
CNH			1	1
com		1		1
dance		1		1
Digilog Artworks		1		1
DNA검사가		1		1
EBS		1		1
IVF춘천지방회		1		1
janghoon		1		1
JPEG		1		1
JTBC는		1		1
kazuyo		1		1
KBS		2		2
Kiyoung Kim / 양형호		1		1
KMAC			1	1
Maximilian		1		1
MBN과의	2			2
NBC가 로이터 통신			1	1
OX퀴즈대회			2	2
REMEMBER		1		1
RGB Mode		1		1
YTN		1		1
각자가		1		1
강남역		1		1
강남역에서		1		1
강원		1		1
건우		1		1
검찰		3		3
검찰의	1	4		5
경기	1	1		2
경기대		1		1
경기도	1	2		3
경남에서		1		1
경상북도		1		1
경찰		2	1	3
경찰과		2		2
경찰에		1		1
경찰은	1	5		6
경찰을	1			1
경찰이	2	2		4
경찰청		1		1
고려대		1		1
고승덕		1		1
공우영		1		1
공유		17		17
공정호		1		1
공주		2		2
관객들은		1		1
광주	1	2		3
광주를	1			1
광주에서		1		1
광주에서는		1		1
광진구		1		1
광화문	2	27	1	30
구글		1		1
국가보훈처		1		1
국민은행		1		1
국정원		4		4
국정원의		1		1
국회	1	5		6
국회가		1		1
국회에서		1		1
권영세		1		1
기성		1		1
김경민			1	1
김기춘	1			1
김능환		1		1
김대중		2		2
김무성	2	3		5
김무성들의	1			1
김무성은		1		1
김무성이		1		1
김성수		1		1
김승수		2		2
김연희		1		1
김영오	2			2
김일성		1		1
김장훈씨		2		2
김장훈이		2		2
김재원		1		1
김종섭		1		1
김지태		1		1
김태용		2		2
나희덕		1		1
남보라		1		1
남산에서		1		1
남소사랑		1		1
남양주		1		1
남현동에		1		1
내용인즉슨		1		1
내전		1		1
內戰		1		1
노무현		3		3
노웅래		1		1
노원구		2		2
노태우		1		1
논산	1			1
눈보라치는		1		1
능동		1		1
니		7		7
다음		3	1	4
다음아고라		1		1
대구		2		2
대한민국	2	9	1	12
대한민국은		2		2
대한민국을		1		1
대한민국의		2		2
대한민국이		2		2
덕수궁		1		1
독일		1		1
동완 현웅		1		1
두물머리		1		1
레이디스 코드가		1		1
루게릭		1		1
루이스 부누엘의			1	1
멜버른		1		1
목포		2		2
무안		3		3
무안군		1		1
문규현		1		1
미국에		1		1
미국으로		2		2
미국의		1		1
민주당		1		1
민주당에		1		1
민주당은		1		1
민주당이		1		1
민주통합당의		1		1
밀양		2		2
박	8	19	3	30
박근령		1		1
박근혜	6	22	2	30
박근혜가		3		3
박동현			1	1
박스좌석		1		1
박씨는		6	1	7
박영선		3	1	4
박은희			1	1
박정희	3	1		4
박주민		1		1
박지만	1			1
박지웅	1			1
박혁진		1		1
배가		1		1
백석문화대		1		1
보수층의		1		1
부관훼리호에서			1	1
부대변인-	1			1
부산		2		2
부산에	1			1
부산에서		2		2
부산역		1		1
북한	1			1
분향소와	1			1
블락비	1			1
비		1		1
빈		3		3
사랑이		1		1
사법부	1	1		2
산은		1		1
삼성		1		1
삼성을		1		1
상록구		1		1
상태에서		1		1
상황은		1		1
새누리		2		2
새누리당	5	20	1	26
새누리당을		1		1
새누리당의	1	3		4
새월호		1		1
새정치연합	1			1
새정치연합의		1		1
서강대	1	6		7
서북청년단		1		1
서울		9	1	10
서울광장		1		1
서울광장에		1		1
서울광장에서		1		1
서울대		3		3
서울시		2		2
서울시교육청은			1	1
서울시청	1	2		3
서울은	2	1		3
서울중앙지법		1		1
석동현 변호사-	1			1
선관위	2	11		13
성신여대입구		1		1
성호의		1		1
세동		1		1
세종시			1	1
소송인단	1			1
소좌가		1		1
손석희		1		1
송파구		1		1
스타벅스		1		1
신동욱		2		2
신배완		1		1
신안			1	1
심재철	2			2
아시아의		1		1
아ㅡ		1		1
안산	5	7	1	13
안산시		1		1
안산에서	1			1
안산합동분향소부터	1			1
안중근	1	1		2
안철수		4		4
안홍준	1			1
엄마들은		1		1
여의도		1		1
여하튼		1		1
예수님의		1		1
예측가능하		1		1
용기있는		1		1
울		1		1
웃긴대학		1		1
원세훈		2		2
월계역		2		2
월호		1		1
유가족들은		1		1
유가족들의		1		1
유경		1		1
유백형		1		1
유승민	1			1
유튜브		1		1
유훈옥들이		1		1
윤장현	1			1
이가현 Shina Kim 조현철 안성준		1		1
이규태		1		1
이다혜		1		1
이명박	3	7		10
이보미양의		2		2
이상곤		1		1
이상은님의		1		1
이수빈	1			1
이완구·새정치민주연합		1		1
이인복		2		2
이재명	1			1
이재오		1		1
이정희		1		1
이종우		2		2
이호진님은			1	1
인선이엔티			1	1
인천		1		1
인천은		1		1
일베	4	1		5
일본		2		2
일본과			1	1
일본에	1			1
일본의		1		1
잊혀진		1		1
자식		1		1
저축은행	1			1
전교조		2	1	3
전남		1		1
전주		1		1
정동영		1		1
정례회동을		1		1
정부가	2			2
정부서울청사		3		3
정부의		1		1
정수장학회	1			1
정준길		2		2
정함철	1			1
제어컴퓨터에		1		1
제종길		1		1
제주도		1		1
조대환 변호사- 박대통령의	1			1
조영민		1		1
종로	1	1		2
종로구		1		1
주원도			1	1
즐		1		1
진도	2	4		6
질문과		1		1
차기환 변호사-		1		1
천막을		1		1
천정배		1		1
철도노조		1		1
청계광장에서		1		1
청계천		1		1
청와대	2	7		9
청운동사무소		1		1
청원		2		2
최		1		1
최민수씨가		1		1
최민수씨도		1		1
최민수와		1		1
최운규		1		1
충북		1		1
카카오톡의		1		1
코앞		1		1
클릭		1		1
킴앤존슨		1		1
통진당		5	1	6
특별조사위		1		1
특위	1			1
파주		1		1
페이스북	1	4	1	6
평택		2		2
프란치스코		4		4
플래쉬몹		1		1
하다가		1		1
한국		1	2	3
한국에서		1		1
한국을	1			1
한나라당	1	1		2
한반도	1			1
한승호		2		2
해양수산부		1		1
혜원아		1		1
호주			1	1
홍가혜	1	1		2
화가의		1		1
화랑유원지에서	1			1
화성		1		1
황전원	1			1
후쿠시마	1			1
총합계	260	1008	82	1350

## Sheet: facebookall_Queries
개수 : Query Category Mentions Sentiment +/-	Query Category Mentions Sentiment +/-							50			1
Query Category	negative	neutral	positive	총합계
건강	2	3		5
교육	1	11	3	15
기술		9		9
대중 문화		21	3	24
사업		4		4
재해	12	1		13
정치	9	53		62
종교		3	2	5
총합계	24	105	8	137
