# Supplementary material for: Machine Learning-Based Data Mining Method for Sentiment Analysis of the Sewol Ferry Disaster's Effect on Social Stress
Source: Front Psychiatry. 2020 Dec 23;11:505673. doi: 10.3389/fpsyt.2020.505673 (PMC7785789; doi:10.3389/fpsyt.2020.505673)
Supplement: Supplementary file 1 [file Data_Sheet_1.ZIP › twitter/month/1.April.xlsx]

## Sheet: Sheet1
	세월호 다큐감독 사무실에 괴한 침입.. 정체는?
	＂세월호 특위, 허수아비 될 우려＂ http://me2.do/5QKkiLto 출처 : 노컷뉴스 | 네이버 뉴스
	새밑년 패인에 대한 모든 체널의 논평이 빠뜨리고 지나가는 가장 중요한 이슈가 있는데 바로 세월호다.
	문재인은 세월호 선동의 중심에 있었고 이런 세월호의 갑질과 정치투쟁화는 보수층 결집의 한 동력이었음은...
	법원, 세월호 집회 후 불법시위 주도한 2명 영장 발부 CBC미디어
	세월호 특위, "시행령 수정안 말장난에 불과"
	미디어다음
	세월호 사건은 대통령과 정부 탓.
	선거 참패는 투표시간과 낮은 투표율 탓.
	내가 머리털 나고 남탓만 하는 인간들 잘되는 꼴을 본적이 단 한번도 없다.
	세월호 유가족 완전히 새됐네 ㅋㅋㅋ 덩실덩실 얼쑤 http://www.ilbe.com/5732433260 노란색만봐도 구토가
	병원으로 후송됐던 유가족도 조사 대상…‘과잉조사?강경진압’ 우려
	세월호 유가족들, 스트레스?과로?시위과정 부상 등 입원사례 급증
	박근혜 대통령님! 세월호는 달라는대로 주고 건지자면 건지고 더 달라면 더주고, 공무원 연금 건드리지 말고, 부패하거나 말거나 놔두고, 노조도 원하는 대로 해주고 ...
	어차피 단임인데, 기업세금도 왕창 올려서 증세도 하고 편하게 살기를 권합니다.
	국회안에 또아리틀고있는 뺄갱이 국민의고혈을 뺄아먹는 흡혈귀를 첫번째로 때려잡아야합니다 세월호의 뺄갱이김XX처럼 청와대앞 처들어가서 "쌍X나와 봐!"박근혜대통령을 향하여 쌍욕행패부리며 위협할때 문좌인은 그의보좌관이었고새누리의원들은미소지었다!이룬개시키들!
	세월호와 용기 있는 공무원 죽이는 사회 (슬로우뉴스)
	세월호 추모집회 연행자 2명 추가 구속
	5.1노동절에 세월호를 빙자한 각종 좌파단체들이 대정부 반대시위를 준비하고 있다. 이번에야 말로 그들의 행동을 제대로 찍어서 국민들앞에 상세히 보도하라. 그리고 그런 놈들은 현장에서 체포하라!
	14~~~고상만 (연극 이등병의 엄마 제작자)?
	130석을 가진 새정련은 결코 작지 않다. 좌고우면 하면서 진짜 야당 지지자 실망시키지 말고 국민이 목숨걸고 지지할 수 있도록 악착같이 싸워달라! 그게 정답이다. 세월호 법안 하나 처리 못하고 1년이 넘게 지지부진. 도대체 언제까지 이렇게 정치할건가!
	지금 문죄인의 트윗터....문재인아, 국만들이 세월호를 얼마나 넌덜머리를 내는데 트위이 세월호냐...가슴에서 노란리본을 계속달고 다니면 느그덜만의 사이비 교다.국민을 위한다면 리본때라.
	‘세월호 집회’ CCTV 입수.. 경찰, 참가자들 감시
	새정연은 전열 추스리고 성완종게이트, 세월호법, 사자방에 전력투구해서 야권의 힘을 보여줘야 한다.그래야만 내년 총선과 정권교체의 꿈이 이루어 진다.
	86일째기도:세월호 희생자 김도언학생의 영혼을 기억하고 기도합니다...
	우리이웃의 아픔... 우리사회의 아픔을 기억하고 함께하기위해 매일 한 분씩 기도해주기로해요...
	문재인 까지마라. 선거날 바로 세월호 특위 농성장 찾은 정치인이다.
	조선일보][NEWS&VIEW] 수정안 遺族요구 거의 수용… 이젠 '세월호 조사' 시작해야 http://bit.ly/1IoCjs7
	세월호법 시행령. 유족들 농성.
	문재인의 전패로 선거는 마무리되었습니다. 저는 몇가지 패인이 있다고 보지만 가장 근본적인 것은 지금 우리가 목도하는 이런 정치로는 안된다는 것이고 야당에 책임이 더 크다고 보기 때문입니다. 세월호를...
	세월호 시행령은 선거의 승패와 무관하게 야권은 막아야 할 이슈다. 선거패배 책임론으로 서로 총질할 이슈가 아니다. 서로 힘을 모아서 싸워야 할 이슈. #GH대선불법자금게이트 도 '선거패배로 동력이 떨어졌다'는 면피발언 삼가고 적극적으로 싸워야.
	병원으로 후송됐던 유가족도 조사 대상…‘과잉조사?강경진압’ 우려
	세월호 유가족들, 스트레스?과로?시위과정 부상 등 입원사례 급증...
	[사설]‘수정’한 것 없는 세월호특별법 시행령 수정안 - 경향신문
	http://news.khan.co.kr/kh_news/khan_art_view.html?artid=201504292310245&code=990101 …
	세월호특별법이 국회를 통과한 것은
	무능 보다 위험한 것 | 뉴스타파 블로그
	http://blog.newstapa.org/strongcat919/1695 …
	세월호 사태를 통해 우리는 대통령 박근혜의 무능과 무책임을 신물 나게 목격했다. 진정 놀라운 건 대통령 박근혜에게 세월호 희생자와
	충무공 탄신 기념음악회 난입한 세월호 시위대
	1년 전 오늘의 세월호 대참사 글 ~~
	세월호참사 380일! 쌍용차! (고공농성) 스타케미칼 339일! 대우조 22일! 택시/생탁 15일! (노숙농성) 전강사조 2794일! 세월호 290일! 기륭, 콜트콜텍, 재능, 동양시멘트, 강정, 밀양, 청도..
	전공노 135명 해직 12년째!
	세월호 특위, 허수아비 될 우려
	http://www.nocutnews.co.kr/news/4406277
	대통령 약속처럼 원만한 해결 되도록 애써 주시길
	#NAME?
	- 부처이름 변경, 민간인 비율 조정 등 부수적인 ..
	미스터탁, '시한폭탄' 발매..."언제 터질지 모르는 나라" 조경이 기자 http://omn.kr/d6ok #OMS_ [인터뷰] 세월호 참사 1주기 맞아 신곡으로 메시지 전한 힙합가수 겸 선교사
	세월호 악몽서 벗어나는 수련시설..운영난은 '여전'
	충북 수련업계 이용률 예년 70% 수준 회복…"숨통 트여" 수련업계 "지원 없이 규제만 대폭 강화" 볼멘소리
	81세 할아버지 세월호 일침 :
	세월호 참사에도 선거만 치르는 야당.
	선거만 치르니 선거는 맨날 진다.
	온 대한민국을 세월호 현수막으로 뒤덮고 국민들 생각도 좀 해줘야지 언제까지 국민들이 세월호로 세월을 보내야 되나? 앞으로 몇년? 생각만 해도 끔찍하고 지겹다.
	세월호 사고를 政爭(정쟁)에 악용하는 데 진절머리가 난 民心이 난동세력과 한 편으로 간주된 새정련을 심판한 것이다. 난동세력이 새누리당 大勝의 1등 공신이 되었다.
	그 사람이 사퇴할 사람입니까? 룰까지 바꿔가면서 박지원씨 밀어낸 인간인데----- RT @newdailynews 초조한 문재인, 뒤늦게 세월호 이슈 띄워봤지만..
	작년선거직전 세월호참사 때문에 차마 웃는 사진을 내걸수 없어서 선거포스터부터 이 사진으로 바꿨는데..아직도 활짝 웃는 사진을 쓰기는 좀..ㅠ
	선거가 끝나고 야권밭에서 여권 후보가 당선되어 크게 분노가 치밀지 모르지만 이제 정치 문제는 내년 총선을 준비해야 한다. 선거결과와 세월호 시행령 결부시키는 것도 경계해야 할 일.
	[팩트TV 4월30일(목) 생중계안내①]
	▶시간:오전10시~
	▶「4ㆍ18 세월호집회에서 드러난 경찰집회 관리의 문제점과 시민통제방안」토론회
	⊙<헌법 위의 경찰, 시민의 힘으로 변화시키자>
	▶장소:프란치스코회관
	새정치 민주연합에 대한 국민 심판의 결과입니다. 1. 세월호 유가족을 정치야욕으로 기만한 죄! ... RT @maekyung 野, 成게이트 호재 두고 적전분열…`심판론`은 안통했다
	세월호 조사위와 유족은 야당에게는 암이고 여당에게는 작은 종기이다. 그들이 극악스럽게 굴수록 그들에게 볼모잡힌 야당은 점점 바닷속으로 빠져들고 여당은 그저 작은 상처만 입을 뿐이다. 국민들은 바보가 아니다.
	새정치 민주연합에 대한 국민심판의 결과입니다. 1. 세월호 유가족을 정치야욕으로 기만한 죄! 2. 세월호 유가족을 이용 국민을 무시하고 우릉하고 스트레스 준 죄! 3. 노란
	국민들은 박대통령의 진심에 찬 조국에 대한 애정을 꿰뚫어 보고 있었다....
	세월호도, 정윤회도, 성완종도 그 어느 것도 박대통령을 굴복시키지 못했다....
	[출처] 박대통령의 진심 국민은 알고 있었다...
	'세월호 1주기, 전쟁터 방불케 한 광화문 집회 현장' 보기 -
	박근혜 정권은 원칙이 없어요. 세월호 시행령만 봐도 그렇고... 뭐든 지들 맘대로인 독재정권.
	분열로 ..ㅜㅜ단결해서 힘을 모아야함에도..세월호 가족들 어쩌냐..ㅠㅠ
	세월호 유가족 완전히 새됐네 ㅋㅋㅋ 덩실덩실 얼쑤 http://www.ilbe.com/5732433260 노란것들 없애라
	소수라도 정도를 지키는 선명야당이 있음 좋겠다 대선부정도 외쳐주고 세월호 유가족곁에 머물며 싸워주는 야당 무엇보다도 친일파 척결하는데 앞장서서 종북몰이에도 굴하지 않고 목숨걸고 싸워줄 야당 하나 생겨 통일도 빨리 이뤄냈음 좋겠다
	국내 국제사회에서 발생하는 여러 인명사고 중에 하나인 세월호, 대한민국 '세월호'로 얼마나 많은
	국가적 낭비를 했는지, 정부와 정치권은 심각하게 생각해야 한다. 국민은 '세월호'는 청해진의...

## Sheet: tw4_SurveyStandardVolume
															50			1
Entity Volume by Sentiment	positive	neutral	negative	mixed
	1	31	5	0
특위	0	3	0	0
박근혜	0	2	0	0
"시행령 수정안 말장난에 불과"	0	1	0	0
"쌍X나와 봐 !"	0	1	0	0

## Sheet: tw4_Phrases
개수 : Phrase Mentions Sentiment +/-	Phrase Mentions Sentiment +/-							50			1
Phrase	negative	neutral	positive	총합계
공신이		1		1
국회를 통과한		1		1
권합니다			1	1
기도합니다			1	1
난입한	1			1
무시하고	1			1
분노가	1			1
빙자한	1			1
사퇴할	1			1
세월호 참사	1			1
싸워야		1		1
악용하는	1			1
안된다는	1			1
용기			1	1
이루어		1		1
잘되는		1		1
재능			1	1
좋겠다			1	1
죄	2			2
지겹다	1			1
지지자			1	1
진심			1	1
진절머리가	1			1
침입		1		1
편하게		1		1
총합계	12	7	7	26

## Sheet: tw4_Entities
개수 : Entity Mentions Sentiment +/-	Entity Mentions Sentiment +/-							50			1
Entity	negative	neutral	positive	총합계
	5	31	1	37
" 언제 터질지 모르는 나라"		1		1
"숨통 트여"		1		1
"시행령 수정안 말장난에 불과"		1		1
"쌍X나와 봐 !"		1		1
"지원 없이 규제만 대폭 강화"		1		1
86일째기도:세월호			1	1
경찰		1		1
국회를		1		1
기륭			1	1
난동세력이		1		1
대한민국		1		1
대한민국을	1			1
밀양			1	1
박근혜		2		2
새누리당		1		1
세월호와			1	1
슬로우뉴스			1	1
이용	1			1
조경이	1			1
조선일보		1		1
집회		1		1
청도		1		1
충북		1		1
콜트콜텍			1	1
특위		3		3
총합계	8	50	7	65

## Sheet: tw4_Queries
개수 : Query Category Mentions Sentiment +/-	Query Category Mentions Sentiment +/-						50			1
Query Category	neutral	positive	총합계
정치	8	1	9
총합계	8	1	9
