# Supplementary material for: Machine Learning-Based Data Mining Method for Sentiment Analysis of the Sewol Ferry Disaster's Effect on Social Stress
Source: Front Psychiatry. 2020 Dec 23;11:505673. doi: 10.3389/fpsyt.2020.505673 (PMC7785789; doi:10.3389/fpsyt.2020.505673)
Supplement: Supplementary file 1 [file Data_Sheet_1.ZIP › twitter/month/10.January.xlsx]

## Sheet: Sheet1
	오늘도 #세월호 유가족 도보행진은 계속 되는데...이 새벽 #강정엔 긴장이 감돌고있다...굴뚝엔 아직도 #쌍차 노동자들이 올라가 있고 틧 곳곳에 아픈 대한민국이다...우라질..뭔 나라가 이러냐..
	[단독] "세월號 농성 천막 오늘 철거" 서울市, 유족대책회의에 통보
	http://m.chosun.com/tab/article.html?sname=news&contid=2015013100204&ns …
	이완구 아들이 공개신검하니 원슨이 이놈이 미쳐가고 있구나??
	5월9일 JTBC가 공개한 故김시연 양의 휴대폰 영상에는 배가 기울자 당황하는 학생들의 모습, 가만히 있으라는 안내방송을 불신하는 아이들의 대화가 담겨있었다
	죄 없는 너희들이
	철저한 수사로 책임자 강력처벌한다고 떠들었던 박근혜.
	최근 세월호 특위 파견 공무원을 전원 철수시켰다고 합니다.
	박근혜가 대통령이 아니니까 박근혜 말 씹고 수사를 거부하는 거죠, 공무원분들?
	이남종열사 추모 평화음악회에서 지친
	몸과 마음 위로받았으니 부정선거
	세월호 대학살 투쟁에 박차를 가할 것
	공포와 결핍 두려움은 열사께서 가져갔다
	광장으로 나오라. 부정선거 살인 정권
	박근혜는 곧 무너진다.
	서북청년단으로부터 광화문 광장을 지켜야 할 이유
	http://www.newscham.net/news/view.php?board=news&nid=98596 …
	[인권오름] 세월호 천막 그 이상의 인간에 대한 감각
	세월호가 국정원 소유라고 확신... 영원한 비밀은 없다 - 오마이뉴스 모바일
	네이버에서 다이빙벨 다운받고 어제 저녁 아내와 세 자녀와 함께 보았다. 세월호 초기부터 이상호 기자의 고발뉴스와 팩트TV의 보도를 보면서 이 나라의 어그러진 모습을 적나라하게 보게 되었다. 대안언론이 아니었다면 왜곡된 인간으로 살았을 것이다.
	'금요일엔 돌아오렴' 세월호 참사 8개월의 기록 http://me2.do/5dT9jh8C 출처 : 네이버 뉴스 | SBS TV
	난 이자가 인간이 아니라 악귀라고 확신한다. 정말 유감이지만, 이런 자는 세월호 유가족들과 똑같이 당해봐야 인간이 될 것이다
	저는 이 조직(세월호 특별조사위)을 만들려고 구상한 분은 아마 공직자가 아니라 세금도둑이라고 확신합니다
	세월호 유가족이 있는 팽목항에... "위로하러 온 건지... 겁주려고 온 건지...".. 조낸살벌하고 무서워서 말이라도 걸겠나...
	세월호와 함께한 작가기록단이 기록한 240일의 기록. <금요일엔 돌아오렴> 북 콘서트; 2월5일 저녁 7시반 조계사 총무원 지하1층 전통문화공연장
	50명의 공무원도 끌어다 쓰고
	70명도 채용하겠다?
	세월호 조사위 간판걸고 취업박람회하나?
	혈세로 무슨수작인가!
	작금의 행태를 보면
	조사를 받아야 할 대상은 바로 세월호 조사위 주동자다!
	이들에게 끌려가지 마라
	4월 20일 검찰은 안상돈 광주고검 차장검사를 #세월호 수사 총책임자로 지명했다. 그러나 그는 과거 용삼참사에서 철거민에게 죄를 덮어씌우며 승진, 참여연대로부터 '검찰권 남용 검사'로 지목됐던 인물이었다.
	#세월호 참사291일
	#세월호_도보행진 6일차
	오늘은 대전역에서 출발합니다.
	유가족분들과 함께 하시는 시민분들은
	하늘의 별이된 아이들과 약속했습니다..
	진실을 밝히겠다고..
	#선체_훼손없이_세월호_를_인양_하라
	할리우드 리포터, 부산시의 영화제 독립성 침해 논란 보도
	#NAME?
	#NAME?
	세월호의 진실은??
	[세월호참사] 291일
	세월호 유가족들, 왜 450km 걷기에 나섰나
	http://www.newscham.net/news/view.php?board=news&nid=98595 …
	안산~진도 팽목항 도보행진 참가기...“선체인양·진실규명” 향한 발걸음
	권선택 대전 시장님 이게 최선임니까?
	대전역 촛불이 모이던 광장이 이렇게 변했네요
	세월호 온전 인양위한 도보 행진 대전 0416
	김재원 "세금도둑" 발언 이후, 모든 게 달라졌다
	[주장] 조대환 세월호 특위 부위원장의 행보, 석연치 않다
	http://www.ohmynews.com/NWS_Web/View/at_pg.aspx?CNTN_CD=A0002077650&PAGE_CD=N0001&CMPT_CD=M0016 …
	조대환 특위 부위원장의 행보, 석연치 않다
	그리고 나도 이런 나라에서 살고 싶다
	진실은 침몰하지 않는다. 뉴욕타임스 세월호 특별법 지지 호소 광고 http://me2.do/5jPFyqd7 출처 : 네이버 블로그
	세월호 참사 290여일, 스타케미칼 굴뚝농성 250일, 쌍차50일, 강정마을엔 내일의 전운이 감돌고, 사조참치는 오룡호가족들 거리로 나 앉게 만드는 현실! 춥다
	<진실을 밝혀주세요!>
	어제 세월호 유가족 도보 순례단이 세종시를 지나갔다. 26일부터 19박 20일 동안 경기도 안산 정부합동분향소에서 팽목항까지 450㎞를 걷는 도보 순례를 가는 중이다.
	갑자기...
	세월호 인양에 세금 들어 간다며 국민적 합의가 필요하다는 이주영 전 해수부 장관, 단 한명도 못 구한 현장 지휘관 입에서 나올수 있는 말인지 경악스럽습니다. 수염도 쇼였군요. 역시나 새누리에게 국민은 없습니다
	세월호희생을
	단한사람도 구조하지 못한자가 턱수염으로
	하는척하더니 원내대표자릴 차지할려고
	개웃음 개소리 짖어대며 나대고 다닌다
	뭐가그리 떳떳하고 자랑스러운지?
	신친박이란것이?
	왜군과 씨종잘 섬기며 충성고있는것이?
	꼴사납죠!!콕박혀 있어야 할인간이!!
	25~~~나경이?
	#세월호 참사291일
	#세월호_도보행진 6일차
	오늘은 대전역에서 출발합니다.
	유가족분들과 함께 하시는 시민분들은
	하늘의 별이된 아이들과 약속했습니다..
	진실을 밝히겠다고..
	[한국갤럽] 朴 지지율, 20%대로 붕괴 http://ln.is/www.viewsnnews.com/a/FiWq0 …
	전 지역에서 부정평가 높아, 새누리 지지층도 '외면'
	아직도 20%? 부정선거에 세월호 참사 인사참사 서민지옥 만들어도?
	영국판 '세월호'사고, 영국 정부가 한 일은? http://laborhealth.or.kr/38756 한국도 기업의 경영실패 혹은 고의적 태만에 인한 사망을 '기업에 의한 살인'으로 규정, 엄하게 처벌하는 법제도 도입을 검토할 시기가 왔다.
	[단독]세월호 침몰, 국정원에 가장 먼저 보고됐다
	40일째기도:세월호 희생자 전종현 님의 영혼을 기억하고 기도합니다
	저희 부산연산중앙교회 주영훈 목사님께 세월호 희생자들을 위해 기도하자고 말씀드려보지요!
	이상호의 상해임시정부 18회 다이빙벨 다운로드 100만, 세월호 새국면
	세월호 유족들과 도보행진에 동참하러 서울역서 출발합니다.
	3박4일 배낭을 꾸렸더니...ㅎㅎㅎ...이걸매고 무사히 끝낼수 있을런지^^
	세월호의 온전한 선체인양과 조속한 진상규명을 촉구합니다!
	#세월호 사고 후 정부의 무능에 대한 비판이 쏟아지자, 김장수 국가안보실장은 청와대 책임론을 부정하며 “국가안보실은 재난 컨트롤타워가 아니다.”라고 했다…그들은 컨트롤타워가 아니라 재난 그 자체였다.
	날은 춥지만, 다행히 하늘은 맑다
	세월호 온전인양 도보행진 대전 0416 #새날 #유권소
	영화 다이빙벨, 세월호 진실 밝히고자 '광화문, 인천'에서만 상영 http://durl.me/85byv3 조선일보가 왜이러는 걸까요?
	학살피해자 295명
	탈출하신 분 172명
	알려진 실종자 9명
	구조자 0명
	민간잠수사 희생 2명
	소방관 희생 5명
	수색지원민간선원 희생 1명
	자원봉사자 희생 1명
	PTSD 희생 교감,경찰,자원봉사자님
	범세계 세월호특별법 청원운동
	http://sign.sewolho416.org 세월호 천만인 서명운동
	http://petition.sewolho416.org/ 세월호 인양촉구 범국민 청원
	할 수 있는 모든 것은 다해봅시다
	세월호 유가족이 한겨울에 울면서 걷고,
	사조 오룡호 유가족이 한 겨울에 길에서 울고,
	밀양과 강정에서..... 그리고..
	나라의 사람들이 곳곳에서 울고 있는데
	어떤 쥐는 자술서 대신 자뻑서로 지랄!
	어떤 닭은 "각하" 놀음에 자뻑~으로 지랄!!!
	날이 차다. 대전역은 사람들로 바글바글. 세월호 도보행진 대전 0416
	다문화무료복지 이주아동보호법 세월호법갈수록채산 다문화높은안산보육절반지원이무료복지원인이었다
	새누리당의 국회선진화법 권한쟁의 심판 청구는 국민 앞에 부끄러운 일/세월호특별위원회 무력화 시도, 당장 그만두고 진정성 갖고 업무추진하자/원안위의 월성1호기 계속운전 관련 비공개 간담회 관련ㅣ박완주 원내대변인
	세월호 사건을 기획된 테러로 보는 이유
	박귀년살인마와 국개들은 들을지어다⊙
	세월호특별법제정을신속하라 오직 희생자가족과국민뜻받들어신속 제정하라 사상최악 개표조작 부정선거의내란범 박근혜악마와 새악마당 학살공작살인마 범죄자들에게 세월호특별법 제정에참여시킨다는철면피죄악은있을수없다전국적총봉기하라
	세월호가 국정원소유라고 확신...영원한 비밀은 없다" http://m.ohmynews.com/NWS_Web/Mobile/at_pg.aspx?CNTN_CD=A0002076797&CMPT_CD=MTOP2 …[인터뷰] 이재명 성남시장....희한한게 국정원은 왜 침묵할까
	국정원의 반박 성명이나 이와관련 논평이나 법적조치등 을 왜 안하는지 그 이유를 당최 모르겠다
	세월호 일본방송(한글자막포함): http://youtu.be/i_ShZWXlK4Y
	보고싶지 않은 사람은 보지마시고 보고싶은 사람도 왠만하면 보지마세요 그냥 뭔가 열받아서 계정으로 옮기는거..
	화인.
	1.29. 세월호 광장에서.
	이제 4월은 내게 _x000D_ 옛날의 4월이 아니다. _x000D_ 이제 바다는 내게 _x000D_ 지난날의 바다가 아니다.
	(시. 도종환)
	개표조작 부정선거와 세월호집회를 지속적사악공작꺼온악마가 시국회의다! 희대의철면피 악마 내란범 박근혜악마의특공대 시국회의와박석운악마의 철퇴천벌은미륵천명진리다♥ @Maitreya1313 님의 트윗을 확인하세요:
	<개표부정 세월호학살에 양심세력들 나서라>
	드디어 국회에서 개표조작 공론화 되다! http://durl.me/84w68a
	양심세력들은 두 사건의 범인을 잡는데 나서야만 한다.
	신경민 “대선부정, 세월호 등 많은 사건에 대해 야당 역할 못해냈다” - 코리아프레스 http://www.korea-press.com/news/articleView.html?idxno=68388 … “새 지도부에 들어가 다른 차원에서 다시 시작할 것! 기대해도 좋다”
	방위사업 비리가 해군과 stx에만 있는가? 육군과 공군은? 걸려든 사람이 하필 세월호참사 직후 통영함 투입을 명했던 전해군 참모총장인가?
	팩트9뉴스] 뉴스팔로잉(14.12.23)-미국 영상학도가 만든 세월호 다큐멘터리: http://ln.is/www.youtube.com/6xm6a … @YouTube 님이 공유
	박정권"이 2년간 해논성과가 없다는데
	그이유에 대해선 국민들이 더 잘 알지않나?
	세월호문제로,5개월여 국회는
	마비상태였고,청와대 찌라시로
	또,몇개월을 허비했나?
	국민들이 민생좀 챙기라고 아우성일때
	여.야당들 뭐했나?
	49.듯한 뉘앙스를 풍기다 전격 합류하게 되는데, 세월호 참사와 막내아들 미개발언 등이 겹치면서 악재를 만나게 된다. 그러나 오히려 일베에선 MJ쥬니어로 인해 인지도가 급상승하고 아들 잘 뒀다는 극찬이 쏟아지며 달심의 미친듯한 노력은 한 방에 수포로

## Sheet: tw1_SurveyStandardVolume
															50			1

## Sheet: tw1_Phrases
개수 : Phrase Mentions Sentiment +/-	Phrase Mentions Sentiment +/-							50			1
Phrase	negative	neutral	positive	총합계
국민적 합의가			1	1
그만두고		1		1
기도합니다			1	1
남용	1			1
대학살	1			1
무너진다	1			1
무력화	1			1
무사히			1	1
박차를		1		1
반박		1		1
범인을	1			1
부끄러운	1			1
부정선거	2			2
비리가	1			1
비판이	1			1
살인	1			1
석연치	2			2
세월호 참사	3			3
세월호 침몰	1			1
악마	1			1
약속했습니다			2	2
엄하게	1			1
왜곡된	1			1
적나라하게	1			1
조속한			1	1
죄	1			1
지지		1		1
지지율		1		1
진실			1	1
진정성			1	1
함께한			1	1
총합계	22	5	9	36

## Sheet: tw1_Entities
개수 : Entity Mentions Sentiment +/-	Entity Mentions Sentiment +/-							50			1
Entity	negative	neutral	positive	총합계
	8	28	2	38
38756	1			1
68388		1		1
98595		1		1
98596		1		1
"각하"		1		1
"세금도둑"		1		1
"세월號 농성 천막 오늘 철거"		1		1
"위로하러 온 건지 . . . 겁주려고 온 건지 . . ."		1		1
“ 선체인양·진실규명”		1		1
“국가안보실은 재난 컨트롤타워가 아니다 .”		1		1
“대선부정 , 세월호 등 많은 사건에 대해 야당 역할 못해냈다”		1		1
“새 지도부에 들어가 다른 차원에서 다시 시작할 것 ! 기대해도 좋다”		1		1
40일째기도:세월호			1	1
CNTN_CD=A0002076797&CMPT_CD		1		1
CNTN_CD=A0002077650&PAGE_CD		1		1
PTSD		1		1
SBS		1		1
경기도		1		1
공유		1		1
국정원		1		1
국정원의		1		1
김장수	1			1
김재원		1		1
네이버		1		1
뉴욕타임스		1		1
대전		4		4
도종환		1		1
미국		1		1
박근혜		2		2
박근혜가		1		1
새누리		1		1
새누리당의	1			1
서울		1		1
선체인양·진실규명”		1		1
세월호특별위원회	1			1
안산		2		2
영국 정부가	1			1
이상호	1			1
이완구		1		1
이주영			1	1
조계사		1		1
주영훈		1		1
진도		1		1
청와대	1	1		2
청원		1		1
특위	2			2
ㅎㅎㅎ		1		1
할리우드		1		1
총합계	17	72	4	93

## Sheet: tw1_Queries
개수 : Query Category Mentions Sentiment +/-	Query Category Mentions Sentiment +/-							50			1
Query Category	negative	neutral	positive	총합계
교육		1		1
기술		1		1
대중 문화		1	1	2
사업			1	1
재해	1			1
정치	1	2		3
총합계	2	5	2	9
