# Supplementary material for: Machine Learning-Based Data Mining Method for Sentiment Analysis of the Sewol Ferry Disaster's Effect on Social Stress
Source: Front Psychiatry. 2020 Dec 23;11:505673. doi: 10.3389/fpsyt.2020.505673 (PMC7785789; doi:10.3389/fpsyt.2020.505673)
Supplement: Supplementary file 1 [file Data_Sheet_1.ZIP › twitter/month/11.February.xlsx]

## Sheet: Sheet1
	부정선거 은폐공작 세월호 학살 !
	살인자 이명닭그네 세훈이 무성이 기춘이 재준이 무조건 척살 !
	개기면 집 수배 자식 포함 일가족 반드시 멸살 !!
	완전침몰 45분전, 해경123호는 현장도착후,세월호내부로 진입하지않았고,탈출방송도하지않았고, 주변 대형선박을 이용하여 승객탈출이나 침몰지연작전도 쓰지않았으면서, 선장일행만 재빨리 탈출시켰다.
	개표부정과 세월호 학살에 대한 합리적 의문제기에 대하여
	이른바 파워트위터리언 중에서도
	논리적인 반론이 아니라 비정상으로 몰고 있는 사람들이 있다.
	특히 개표부정에 대한 많은 증거가 있는데도 여전히 부정하는
	물뚝심송님,정호희님,자로님
	왜그럴까?
	촛불교회의 촛불기도회는 눈보라가 치는 날에도,세찬 비바람이 부는 날에도 해왔지만동절기 휴지기를갖고 2015년 촛불기도회 재개 처음 (오늘 224차 및 6주년 기도회 /세월호 참사 진실규명을 촉구하는 기도회)
	범세계 세월호특별법 청원운동
	http://sign.sewolho416.org 세월호 천만인 서명운동
	http://petition.sewolho416.org/ 세월호 인양촉구 범국민 청원
	할 수 있는 것은 뭐든지 다 해봅시다!
	제안 ]
	다가오는 3.1절에 뭘 달고 싶다면
	태극기대신 노란(세월호)깃발을 달자. #삼월일절 #세월호
	운동권의 행동을 이해하기 위해선 문화를 알아야 합니다 모든 가치관 위에 '진영에 대한 충성'이 군림하죠 #뉴제네 세월호 단원고 대책위를 통해서 보는 운동권 진영의 가치관
	박근혜 정부 ‘인권 후퇴’ 국제앰네스티 보고서 발표
	http://www.pressbyple.com/news/articleView.html?idxno=35526 …
	세월호와 국정원 정치개입 조작’ 지적
	간통죄 폐지(위헌)통진당 해산 헌법재판소의 이중잣대 판결 논란-문란한 성적자유는 인정하면서 사상의 자유는(자기 표현?)국가가 통제해야 한다?는 의미 판결~ 세월호 침몰후 박근혜 7시간 실종 재부상?
	62일째기도:세월호 희생자 강수정학생의 영혼을 기억하고 기도합니다...
	우리이웃의 아픔... 우리사회의 아픔을 기억하고 함께하기위해 매일 한 분씩 기도해주기로해요...
	#세월호 수색·구조 작업이 한 달을 훌쩍 넘기면서 희생자 가족들은 생계의 어려움까지 겪었다. 정부는 사고 수습 뿐만 아니라 희생자 가족들에 대한 지원도 늦었다.
	새로운 9인조 "소녀시대"같은... 이렇게 예쁜 여학생들 중에서, 단 한명을 제외하고... 모두 세월호참사 때, 죽었습니다. ㅡ그러나, 왜 죽었는지도 모릅니다. . 알고 싶어도 그것마져도 가로막고 있습니다
	새로운 9인조 "소녀시대"같은... 이렇게 예쁜 여학생들 중에서, 단 한명을 제외하고... 모두 세월호참사 때, 죽었습니다. ㅡ그러나, 왜 죽었는지도 모릅니다. . 알고 싶어도 그것마져도 가로막고 있습니다
	세월호 유가족이 있는 팽목항에... "위로하러 온 건지... 겁주려고 온 건지...".. 조낸살벌하고 무서워서 말이라도 걸겠나...
	금요일이 지나고 토요일이 되도록 왜 안 돌아오는 거니,세월호의 아이들아.
	[세월호참사] 319일
	세월호 잠수함충돌 트윗으로 벌금 오백 나왔습니다 | 아고라
	미국 세월호 유가족 간담회 일정입니다.
	벌써부터 보수꼴통집단의 방해책동이 시작되었답니다. 세월호 이야기도 못하게하는 참담한 세상에 살고있습니다. 어찌해야 할까요...(
	답보상태의 세월호참사. 광화문세월호 농성장등 세월호의 상징을 없애려는 저들의 행동이 가시화되고 있습니다. 우리모두 다시 고민해봐야 하지않을까요??
	월성1호기 재가동..설득·불안감 해소 ＇발등의 불＇ http://ln.is/durl.me/fVAUq 배 밑창 금간 세월호 1000 척쯤 운항 연장 허가 한 거로 보면 되겠군.방사능 피해를 금오산 신화 믿는 종자들이 모두 흡수하는 방법이 시급하군.LG팬
	세월호 416약속지킴이 도봉활동사진 모음입니다.
	어둠은 빛을 이길 수
	자 다들 보십시오.머리와 가슴과 손ㆍ발 세 가지가 함께하는 정치인 정동영을요!ㅡ문재인과 문빠님들,억지논리로 정동영을 비난 마시고,정정당당하게 근거와 논리를 갖고 예를 갖추어 비판들 하세요.
	세월호참사 직후를 생각하면 분노가 다시 일어납니다.
	갈수록,대선을 치룬후에도 경제ㆍ복지를 꾸준히 공부해온 정동영을 양심적 지식인들은 달리 볼 것이고,기륭전자ㆍ한진중공업ㆍ쌍용차 등 노사현장에 꾸준히 달려갔던 정동영을 노동자들은 기억해낼 것이고,세월호참사에 가장 마음아파했던 그를 국민들은 지지할 것입니다.
	세월호 실종자가9명 남았다면서 꼭돌아와 달라고 툇선동질하는 좌좀비는 정신병자다!
	실종자라는 단어빼먹지 말라는 얼빠진무뇌!
	1주년이 50일 남았다면서 발광 재기 할 날을 손꼽아 기다리는 선무당들!
	니들!니들 부모 제삿날에 정성껏 제를 올린 적 있는가!
	아로요 필리핀 전대통령, 대선부정선거 혐의 체포, 유죄판결시 징역 40년, 궁금증, 거긴 우리 세월호 학살사건같은 거 없었는지 궁금하다.
	2014년 골든 트윗은?] &#65279;&#65279;&#65279;2014년 한 해 동안 가장 많은 트위터 사용자들이 리트윗한 대한민국 골든 트윗은 가수 지드래곤의 세월호 사고 무사귀...
	부정선거사범들을 응징하지 못했기에 세월호 참사를 당했다![횃불리포트] 10월 18일 41차 횃불투쟁 2/2 - 집회와 행진 http://durl.me/8dcu5p 여론조작, 개표조작, 부정선거총책 이명박을 구속하라!박근혜, 김무성, 김능환도 특검하라
	세월호에는 국정원이 깊숙히 관련되어있고, 세월호 승조원은 가장먼저 국정원에 보고 했다한다. 국정원은 청와대 직속이다. 그러므로 청와대는 즉시 상황을 파악할수 밖에 없다. 그런데 이게 말이 되는가?
	세월호 사건은 앞으로가 더 문재다.
	이해찬이란 자는 국회에서 민주당(?)과 문재인의 속셈을 시원하게 털어노았다.
	간통죄 폐지 헌법재판소 판결 박근혜 7시간 때문? 논란 박근혜 입깁?으로 재멋대로 판결? 세월호 참사 후 7시간 박근혜 실종 네티즌들 "호텔서 뭐했나?반응속~ 민중의 몽둥이 헌법재판소?
	#세월호 슬픔을 달래야할 때 청와대는 '박근혜 조문연출 논란'을 보도한 CBS를 상대로 8000만원 손해배상 소송을 했고, CBS는 "적극 환영한다"는 성명을 발표했다. 이에 CBS에 대한 응원이 급증했다.
	유후~ 산뜻하다!
	국내외에서 시국선언이 이어졌다. 외국에서 활동하는 학자 1074명은 정부에 #세월호 참사 책임을 물으며, 공익을 위한 규제 강화를 요구하는 성명을 냈다
	단독]검찰 “노무현 구속” 국정원 “망신만”… MB 향해 ‘충성경쟁’http://m.khan.co.kr/view.html?category=1&med_id=khan&artid=201502270600025&code=940301 …
	모든음모(18대대선,세월호,간첩조작)의 중심에는 국정원이 존재한다 국정원은 반드시 해체시키고 관련자 전원 사법처리하라
	비극의 세월호참사 1주기
	2015-04-16
	D-47
	세월호 유족들을 어떤 얼굴로 봐야 할지 고민이 된다. 사순절의 고민이 하나 더 늘었다
	세월호의 진실 http://www.youtube.com/watch?v=mexZOFKuAAw&sns=tw … @youtube 님이 공유
	RT @ohmynews_korea [오마이포토] 청와대 간 두 엄마 "세월호 인양해 주세요" 이희훈 기자
	다른 이슈에 대해 아무리 정의로운 주장을 하고 있더라도, 개표부정과 세월호 학살에 대해 못 믿겠다는 것이 아니라, 주장하는 사람을 과대망상으로 몰고가는 사람은 정체성이 의심된다.
	야당정치인,진보언론, 사회명사들 중에도 이런부류가 많다는 불편한 사실.
	아~~~~~시발 세월호.
	어디서 세월호 드립이니! 이분 Hoxy.... 진실을 요구합니다!
	누난 여잔데 왜 평평해? 혹시 형이야?
	아로요 필리핀 전대통령, 대선부정선거 혐의 체포, 유죄판결시 징역 40년, 궁금증, 거긴 우리 세월호 학살사건같은 거 없었는지 궁금하다.
	2015.02.28/세월호참사 319일째
	학살피해자 295명
	탈출하신 분 172명
	알려진 실종자 9명
	구조자 0명
	민간잠수사 희생 2명
	소방관 희생 5명
	수색지원민간선원 희생 1명
	자원봉사자 희생 1명
	PTSD 희생 교감,경찰,자원봉사자님
	기억합시다
	ㅎㅎ 페북 친구시네요 세월호반지~~
	사회에 대한 정의와 평화 책임을 져야하는 게 기독교의 본질이다”고 밝혔다. 그는 <정의와 평화가 입맞출 때까지>의 저자답게 명쾌한 설명을 덧붙였다.“세월호 가족한테 ‘슬픔 벗어나라’ 쉽게 말하지 마라
	국민TV] 세월호 실종자 가족, 청와대 1인 시위로 '인양' 호소
	경찰, ‘세월호 천막 지원’ 서울시 수사…박원순 시장 등 입건
	전영관 시인의 <슬퍼할 권리> 북토크
	세월호을 잊지 않은 사람들,
	4월 16일이 아직 지나지 않은 사람들이 모입니다.
	오늘 저녁 여섯시.
	카페헤세이티
	뉴스타파 세월호 참사, 진실과 기록
	아직도 인양 결정 안했나? #세월호 참사
	지금 이딴게 중요합니까? 세월호 사건에 비하면 아무것도 아닙니다. 우리 아이들이 무려 300명이 죽었습니다 고작 말 한마리가지고 난리칠때가 아닙니다. 국가는 빨리 특별법을 성사시켜 유족들과 아...

## Sheet: tw2_SurveyStandardVolume
															50			1
Entity Volume by Sentiment	positive	neutral	negative	mixed
	0	28	8	0
박근혜	1	2	2	0
청와대	0	3	0	0
국정원	0	1	1	0
소녀시대	0	2	0	0

## Sheet: tw2_Phrases
개수 : Phrase Mentions Sentiment +/-	Phrase Mentions Sentiment +/-							50			1
Phrase	negative	neutral	positive	총합계
가로막고		2		2
가시화되고		1		1
공익을 위한		1		1
기도합니다			1	1
당했다	1			1
부정선거	1			1
분노가	1			1
비극의	1			1
설명을 덧붙였다		1		1
세월호 참사	5			5
세찬 비바람이	1			1
손꼽아			1	1
실종	2			2
어찌해야 할까요	1			1
예쁜		2		2
의심된다		1		1
이길			1	1
재기			1	1
재빨리			1	1
정성껏			1	1
정의로운		1		1
조작	1			1
진실			1	1
진실규명을			1	1
함께하는			1	1
환영한다			1	1
총합계	14	9	10	33

## Sheet: tw2_Entities
개수 : Entity Mentions Sentiment +/-	Entity Mentions Sentiment +/-							50			1
Entity	negative	neutral	positive	총합계
	8	28		36
35526		1		1
65279		1		1
"세월호 인양해 주세요"		1		1
"소녀시대"		2		2
"위로하러 온 건지 . . . 겁주려고 온 건지 . . ."		1		1
"적극 환영한다"			1	1
“노무현 구속”		1		1
“망신만”		1		1
”고 밝혔다 . 그는 <정의와 평화가 입맞출 때까지 >의 저자답게 명쾌한 설명을 덧붙였다 .“		1		1
62일째기도:세월호			1	1
category		1		1
CBS는			1	1
CBS를			1	1
PTSD		1		1
검찰		1		1
경찰		1		1
공유		1		1
광화문세월호		1		1
국정원	1	1		2
국정원은		1		1
국제앰네스티		1		1
김능환도		1		1
김무성		1		1
노무현		1		1
대한민국		1		1
모든음모		1		1
미국		1		1
민주당		1		1
박근혜	2	2	1	5
박원순		1		1
서울시		1		1
소녀시대		2		2
신화		1		1
이희훈		1		1
지드래곤의		1		1
청와대		3		3
청원		1		1
통진당	1			1
트위터		1		1
필리핀		2		2
총합계	12	69	5	86

## Sheet: tw2_Queries
개수 : Query Category Mentions Sentiment +/-	Query Category Mentions Sentiment +/-					50			1
Query Category	neutral	총합계
교육	1	1
기술	1	1
정치	4	4
총합계	6	6
