# Supplementary material for: Machine Learning-Based Data Mining Method for Sentiment Analysis of the Sewol Ferry Disaster's Effect on Social Stress
Source: Front Psychiatry. 2020 Dec 23;11:505673. doi: 10.3389/fpsyt.2020.505673 (PMC7785789; doi:10.3389/fpsyt.2020.505673)
Supplement: Supplementary file 1 [file Data_Sheet_1.ZIP › twitter/month/12.March.xlsx]

## Sheet: Sheet1
	세월호참사 1주기
	'선체부터 인양하라'
	2015-04-16
	D-16
	두 새@@당들은 뭘하는가?
	문재인대표와 새정연의 친문노 패족의 올가미와 주홍(Adultery)정치의 색깔 때문에 뭐하나 발목잡혀 되는일이 없네.그리해놓고 뭘할수 있겠나?
	1.세월호 진상 특위도
	2.자원외교 청문회도
	3.종북딱지로
	이젠정말 지우고 싶다..친노(노무현대통만제외)
	[[ 레카가 해냈다 ] 세월호 위자료 8천만원 지급.."교통사고 수준
	세월호 진상조사 ‘방해’ 시행령 정부 제정 강행에 유족들 416시간 농성키로
	기자회견후 청와대로 행진…경찰 ‘채증장비’ 들이밀며 물리적 방해
	세월호 진상조사 ‘방해’ 시행령 정부 제정 강행에 유족들 416시간 농성키로
	기자회견후 청와대로 행진…경찰 ‘채증장비’ 들이밀며 물리적 방해
	[아이엠피터]세월호 유가족에 엉터리 법안도 모자라 주먹까지
	파행하는 세월호 특조위, 망각과 싸우지 않는 언론
	http://www.pdjournal.com/news/articleView.html?idxno=54999 …
	[비평] 세월호특조위 시행령안 논란, 공영방송은 축소·외면
	세월호관련 모임 및 단체 여러분!!
	그리고 세월호참사의 진실을 원하는 민중여러분!
	유가족분들께 실질적인 힘이 되도록 의견서를 제출해주세요.
	해양수산부가 민중의 반대의견서로 업무가 마비되도록! 힘을 보태주세요.
	현장] 짓밟힌 세월호 유가족…“내가 무슨 짐짝이냐”: https://youtu.be/80xBbA2_Izs
	자식잃은 부모들을 두번 세번 죽이는 악랄한 살인정권 박근혜정권 물러나라!!
	애시당초 자격도 없다!!
	대한민국 역사에서 18대 대통령은 없다!!
	이충재 칼럼] 세월호를 불편해하는 사람들
	[한겨레] 참사 1주기 앞두고
	왜 세월호 희생자 가족과 시민사회단체들은
	'416시간 연속 농성' 시작했나?
	세월호 유가족과 함께 대리기사 폭행 사건에 연루된 새정치민주연합 김현 의원이 어제(30일) 피의자 신분으로 검찰 조사를 받았습니다.
	JTBC-손석희 앵커가 #세월호 범인을 찍은 듯 합니다. http://goo.gl/LUlPqb 당초 특조위는 오하마나호를 세월호 항로 그대로 운항시키며 세부조사 진행예정이었지만 차질이 불가피한 상황입니다.
	'여기 사람이 있어요'라고 외치는 사람들이 있다.
	경찰이 무슨 이유인지 둘러서서 막는다.
	아무도 거기에 사람이 있는 지 모른다.
	세월호에는 아직 살아 있는 사람들이 타고 있다.
	내리지도 구조되지도 못한...
	[신현주의 1분] 세월호 가족들, ‘416시간 농성’ 돌입
	한국일보:[이충재 칼럼]세월호를 불편해하는 사람들http://www.hankookilbo.com/v/c2901094f37f4f31b6aee5b9733f1479 …
	올랑드.메르켈에‘7시간공백’없어
	특위는무력화, 선체인양은 시간끌기
	권력훼방,정치권,개인무관심 달라진게 없다
	세월호의 쌍둥이배로 알려진 ‘오하마나호’의 행보를 두고 논란이 일고 있다
	단독] 정부, 세월호 위자료 8천만원 지급..＂교통사고 수준＂ http://media.daum.net/v/20150330181012425 …
	그 위자료, 국민 성금으로 되돌려 주고 대신 슬픔을 달래는 소주 로 줘라!
	세월호 특별조사위,
	조사 대상이 조사 주체 되는 꼴
	http://www.redian.org/archive/85921
	이석태 "정부, 특별조사위를 면죄부 주는 조직으로 변질"
	[현장화보] 광화문광장 안, 사지 들려 끌려 나오는 세월호 유가족들
	세월호 희생자 위자료가 1인당 8천만원? | 미디어다음
	세월호 진상조사 ‘방해’ 시행령 정부 제정 강행에 유족들 416시간 농성키로
	기자회견후 청와대로 행진…경찰 ‘채증장비’ 들이밀며 물리적 방해
	IHS 마리타임 360, 세월호 가족들, 세월호 조속인양 촉구
	세월호 특별법 시행령안 폐기와 선체 인양을 촉구하며 청와대를 항의 방문하려던 세월호 유가족 등 3명이 경찰에 연행돼 조사를 받고 있습니다
	다시 광장으로 간 세월호 가족들 | 미디어다음
	[민동기의 신문비평] ‘세월호 유가족 외침’보다 박근혜를 주목한 조간들
	'쌍둥이배' 해외로 매각?…세월호 진상규명 차질 불가피 http://mnews.jtbc.joins.com/News/Article.aspx?news_id=NB10828599 …
	박근혜는 쇼의 달인! 복지정책, 세월호진상조사, 방산비리, MB발 해외자원 특감..... 쇼!!!!!!!!! 끝은 없는 거야~~~
	무릎 담요까지 통제하는 경찰.. 광화문 세월호 가족 노숙 농성 현장.. ㅡ.ㅡ
	세월호 유가족에 엉터리 법안도 모자라 주먹까지 | Tistory http://durl.me/8k26ij 진실을 밝힐 의사가 전혀 없음을 보여주네. 덮기 바쁜 바꾸네씨.
	‘시행령 폐기’ 대통령 면담 요구하던 세월호 유가족 2명 연행
	세월호 유가족 “정부, 약속했던 인양계획 지체되고 있다”…416시간 농성 선... http://me2.do/F7ZBiIRI 출처 : MBN | 네이버 통합검색
	이석태 세월호 위원장 "그동안 참았는데…이젠 한계 상황"
	청와대가 유출 시켜
	[단독] 정부, 세월호 위자료 8천만원 지급…“교통사고 수준”
	총리실 산하 심의위 31일 첫회의
	소득없는 학생들, 일실수입을 최저기준으로 산정
	지급신청 기한 고작 6개월…조사 없이 배·보상 끝날판
	[인터뷰] 이석태 세월호 특조위원장 "조사 대상 공무원이 조사 주체로…문제"
	문재인 “정부, 세월호 진상규명 막으려고 작심한 듯
	단독] 정부, 세월호 위자료 8천만원 지급…“교통사고 수준” : 사회일반 : 사회 : 한겨레모바일
	세월호에서 돌아가신 모든 승객과 승무원 여러분들의 명복을 빌며 아직 배안에 계신 분들이 모두 무사히 구조되시길 기원합니다
	요청서한] '416 세월호참사 진상규명 및 안전사회 건설 등을 위한 특별법 시행령(안)'에 대한 http://fb
	그게 뭔지는 알수 없으나, 세월호 진상규명에 이해할수 없는 예산 타령 등 사실상 저토록 일관되게 노골적인 방해를 해대는 박근혜 새누리당 정권에게 세월호란 호환마마보다 더 무서운 것임을 확신하게 된다. 그래서 세월호 인양 더욱더 절실
	도대체 뭘까? 세월호
	[아이엠피터] 세월호 유가족에 엉터리 법안도 모자라 주먹까지 http://durl.me/8k22s4
	허브비누만들기 방문체험학습,학교로찾아가는체험학습,방문체험교실,출장체험학습,교내체험학습,창의체험학습,직업체험학습,창의적체험활동,진학진로: 세월호 사건이후 야외활동이 어려운 현실인 요즘..
	청운동사무소 앞,여학생 두명이 경찰에 갇혀 있습니다. 집에 좀 가게 해달라며 비켜 달라는데 움직이질 않습니다. 지금 이 곳은 민주주의가 아닙니다. 여학생들 갇혀 있는데 집에 가고 싶다는데..경찰이 미쳤습니다
	감금 맞네. 문재인씨. 이럴때 '감금' '인권'이란 단어가 필요한 것입니다. 최소한 세월호 집회에는 민주당 국회의원 한명이라도 돌아가며 지원하실 생각은 해주셔야지요. 그래야 '야당' 이름을 써먹죠
	여야 관악을 총력전...야당 제위여, 총력이란 부정선거 세월호와 같은 중차대한 사건에 기울여야 하는 것...하여, 진실과 정의가 바로 서는 세상이 오면 보궐선거는 여반장...대마를 놔두고 눈앞의 몇점에 총력? 빨판상어는 상어를 잡으면 딸려오는 법이네.
	세월호 1주년이 되기전
	인양소식이 들려오길 바랍니다.
	봄. 세월호 실종자 9명, 유가족을 길바닥에 밤새 떨게한 아침. 세월호 1주기. 멀쩡하리만큼 흐린 아침. 울다 잠들어 멍한 나. 오늘. 2014년 4월 16일. 제자리.
	故이승현 아버지 누나 부녀가 <100kg넘는 모형배를 끌고 팽목항에서 광화문까지 세월호 인양촉구 삼보일배> 길가다 마주치면 응원해 주세요!! 걱정원소유 세월호를 당장 인양하라..
	이분들이 무슨죄가있어 이런고행을 하셔야합니까? 정부는 세월호를 인양하라!! 이 짐승보다 못한것들아
	세월호 진상규명 특별법 시행령안 전면철회 촉구 재외동포 성명서 서명합시다..
	[이충재 칼럼] 세월호를 불편해하는 사람들 http://me2.do/xnl7qhlc 출처 : 한국일보 | 네이버 뉴스
	IHS 마리타임 360, 세월호 가족들, 세월호 조속인양 촉구 - http://goo.gl/PrMCsm via @thenewspro새정치연합은 세월호 인양에 대해 공식입장을 밝혀 주길 바랍니다. 유족들에게 모든 짐을 지운 채 보고만 있을겁니까

## Sheet: tw3_SurveyStandardVolume
															50			1
Entity Volume by Sentiment	positive	neutral	negative	mixed
	1	35	3	0
경찰이	0	2	0	0
한국일보	0	2	0	0
“교통사고 수준”	0	2	0	0
주홍	0	1	0	0

## Sheet: tw3_Phrases
개수 : Phrase Mentions Sentiment +/-	Phrase Mentions Sentiment +/-							50			1
Phrase	negative	neutral	positive	총합계
갇혀	1			1
감금	1			1
논란이 일고	1			1
돌아가신	1			1
듯 합니다		1		1
떨게한	1			1
명복을 빌며		1		1
무사히			1	1
방해를	1			1
범인을	1			1
변질	1			1
부정선거	1			1
싸우지	1			1
악랄한	1			1
연루된		1		1
유출	1			1
응원해			1	1
조사를 받고 있습니다		1		1
조사를 받았습니다		1		1
항의		1		1
확신하게		1		1
총합계	12	7	2	21

## Sheet: tw3_Entities
개수 : Entity Mentions Sentiment +/-	Entity Mentions Sentiment +/-							50			1
Entity	negative	neutral	positive	총합계
	3	35	1	39
54999		1		1
85921		1		1
"그동안 참았는데…이젠 한계 상황"		1		1
"정부 , 특별조사위를 면죄부 주는 조직으로 변질"	1			1
"조사 대상 공무원이 조사 주체로…문제"		1		1
‘	1			1
“교통사고 수준”		2		2
“내가 무슨 짐짝이냐”		1		1
“정부		1		1
“정부 , 약속했던 인양계획 지체되고 있다”		1		1
IHS		1		1
JTBC-손석희		1		1
검찰		1		1
경찰이		2		2
광화문		1		1
김현		1		1
네이버		1		1
대한민국		1		1
민주당		1		1
박근혜	1			1
새누리당	1			1
심의위		1		1
예산	1			1
이석태		1		1
이승현		1		1
자식잃은	1			1
주홍		1		1
지급신청		1		1
청와대가	1			1
청운동사무소	1			1
친노		1		1
한국일보		2		2
총합계	11	62	1	74

## Sheet: tw3_Queries
개수 : Query Category Mentions Sentiment +/-	Query Category Mentions Sentiment +/-						50			1
Query Category	negative	neutral	총합계
정치	1	11	12
총합계	1	11	12
