# Supplementary material for: Machine Learning-Based Data Mining Method for Sentiment Analysis of the Sewol Ferry Disaster's Effect on Social Stress
Source: Front Psychiatry. 2020 Dec 23;11:505673. doi: 10.3389/fpsyt.2020.505673 (PMC7785789; doi:10.3389/fpsyt.2020.505673)
Supplement: Supplementary file 1 [file Data_Sheet_1.ZIP › twitter/month/3.June.xlsx]

## Sheet: Sheet1
	세월호 참사’ 두달이 넘었지만…‘골든타임’도 ‘구조방식’도 모르는 ‘무능’ 정부 http://www.vop.co.kr/A00000768639.html …
	사고 초기 해군 헬기도 구조인력·장비 없이 출동…“순찰 간거냐”
	세월호 전국 도보 순례단
	부산팀이 함안을 출발 하였다고 합니다.
	이글 보신분들은 무조건 닭치고 RT
	부탁 드려요 #동행
	수첩을 버려라 http://www.dangdangnews.com/news/articleView.html?idxno=23095 …
	세월호 참사에 대해 책임을 진 ‘사퇴 총리의 유임’? 어떠한 잘못에도 책임을 지지 않는 나라를 만들겠다는 것 말고는 어떻게 설명이 가능하겠는가. 국가개조가 아니라 개악의 불을 지핀 것 같다.
	수첩에 제대로 메모가 될리 없음 수첩이나 정말 있는지도 모름
	[단독] 진도VTS, 세월호 근무일지 위조·영상 삭제 확인 천안함도 동영상 삭제하고 세월호도 삭제했다.두 사건의 본질은 국민을 속이는 짓이다.국민 죽이는 짓이다.오로지 부정한 권력자들만 위해서 조작질 뿐이다!!
	한강도 아이고 바다에서 잠수함 같은 괴물체가 우연히 세월호하고 부딪힐 확률은 원숭이가 우연히 누른 타자기에서 셰익스피어 4대 희극이 찍혀나올 확률이재. 그런데 만약 진짜 부딪혔다믄 100% 고의라고 봐야지.
	한강도 아이고 바다에서 잠수함 같은 괴물체가 우연히 세월호하고 부딪힐 확률은 원숭이가 우연히 누른 타자기에서 셰익스피어 4대 희극이 찍혀나올 확률이재. 그런데 만약 진짜 부딪혔다믄 100% 고의라고 봐야지.”기획된 사고
	잠수함에 의한 사고가 생각하시는 것보다 많습니다 다만 언론에 잘 보도 되지 않구 군사비밀 때문에 묻히기 때문에 사람들이 잘 모를 뿐이죠 하지만 드러난 것만 해도 4대 희극 정도는 아니어도 제법 됩니다
	고의라?
	빙삼가카가 휴일 아침부터 뿜게 하셨습니다.푸하하핫!
	수꼴 최고존엄,박근혜의 실체 =..= ;박근혜는 얼레리 꼴레리 으응응,ㅋㅋㅋ > 부정선거녀 박근혜와 최태민, 은지원의 관계? http:// http://durl.me/73an98
	에히메 마루 검색해 보세요.
	이 판국에 유머가 하늘을 찌르눈군요.
	아멘.
	누군가 불어줄 정이의 사도가 한번쯤 나와도 감금시키버리겠지예.
	헐! 고의라면? 무엇을 위한 희대의 각본을?
	정미홍, '세월호 알바비' 망언..이번엔 "김구, 김일성이 세 보이니까" | 미디어다음 http://durl.me/73uoba 새누리당 의원들 전부 다 저리 생각한다.. 조상들이 죄다 친일파거든..
	왜 자신의 분리되어 스스로 느끼고 판단을 안하고 그냥 옛사람에게 메몰된 판단을 억지로 내세우려는걸까. . .
	세월호 DVR 복원중, 유가족 “아이들 마지막 모습 볼까…기도하는 심정” http://ln.is/news.kukmin.tv/news/KhMAu … 박주민 변호사 “선체 내 64개 CCTV 영상 저장된 장치…모든 의혹 밝힐 자료”
	유은혜 원내대변인 세월호를 묻어버리려는 국정조사 자료제출 거부지침
	6월 27일 한겨레 1면은 세월호 문책 약속을 내던진 박근혜 대통령, 시국선언 교사 전원을 고발한 교육부, 최저임금위원회 사진, '잊지 않겠습니다' 김수정양 아빠가 딸에게 보내는 편지 등을 실었습니다.
	국민을 피곤케하는 교육부! - 교총 제주모임에 지원하겠다는 12억이나 취소하라
	박근혜 대통령은 26일 국무총리를 새로 지명하는 대신 정홍원 국무총리를 유임시켰다. 정 총리가 사의를 표명한 지 61일 만이다. 사의 표명을 했던 총리가 유임되기는 처음이다.
	윤두현 청와대 홍보수석은 이날 "정 총리의 사의를 반려하고 총리로서 사명감을 갖고 계속 헌신해 줄 것을 당부했다"고 발표했다. 그는 "박 대통령은 세월호 사고 이후 국민께 국가 개조를 이루고 국민 안전 시스템을 만든다는 약속을 드렸고, 이를 위해 시급히 추진해야 할 국정 과제가 산적해 있다"고 지적한 뒤 "하지만 청문회 과정에서 노출된 여러 문제들로 인해 국정 공백과 국론 분열이 매우 큰 상황을 더이상 방치할 수 없어 고심 끝에 정 총리의 사의를 반려했다"고 설명했다. 이어 "정부조직법 개정안이 통과되면 정 총리와 경제부총리, 교육부총리가 중심이 돼 '경제혁신 3개년 계획' 등 국정 과제와 국가 개조를 강력히 추진할 것"이라고 덧붙였다.
	야권은 세월호 참사에 대한 책임으로 사의를 표명한 정 총리가 다시 기용됨으로써 박근혜 정부에서 세월호 책임을 지는 고위 공직자가 아무도 없게 됐다고 공격했다. 유기홍 새정치민주연합 수석대변인은 "과연 박근혜 정부가 세월호 이후 국민이 바라는 근본적인 변화를 이끌 의지가 있는지 의심하게 만든다"며 "유임이라는 미봉책을 거둬들이고 변화를 끌어낼 수 있는 새 총리를 지명할 것을 촉구한다"고 논평했다.
	박 대통령으로서는 세월호 사건으로 드러난 적폐를 뜯어고칠 수 있는 총리 후보자를 찾아 국정을 정상화하겠다는 약속을 지키지 못한 셈이 돼 논란이 불가피할 전망이다. 인적 쇄신을 통한 새 출발과 '국가 대개조'라는 구호도 빛이 바래게 됐다.
	청와대는 잇따른 총리 후보자의 낙마로 불거진 인사검증의 문제점을 보완하고 인재를 두루 발굴하기 위해 인사수석실을 신설하기로 했다. 윤 홍보수석은 "인사수석실을 신설하고 인사비서관과 인사혁신비서관을 둬 철저한 사전 검증과 우수한 인재 발굴을 상설화할 것"이라고 밝혔다. 인사수석실은 노무현 정부 당시 존재했으나 이명박 정부 들어 폐지된 기구다. 인사수석실이 부활하면 청와대는 3실10수석 체제로 확대 개편된다.
	한편 정 총리는 "고사의 뜻을 밝혔으나 중요한 시기에 장기간 국정 중단을 막아야 한다는 대통령의 간곡한 당부가 있어 새로운 각오하에 임하기로 했다"며 "국가 개조에 마지막 힘을 다하고 필요 시 대통령에게 진언하겠다"고 밝혔다.
	세월호에 실렷다는 그 많은 차들.. 왜주인이 안 나타나지? 혹 가짜? 콘테이너도 가짜? 각본대로 맞추기위해 폐차. 폐 콘테이너를 실엇을 가능성이 농후함..
	소름 돋는 '세월호 막말' 모음, 미안합니다. 용서 할 수 없습니다.
	미국에서 9.11이 발생했을때, 5천명에 가까운 사상자가 발생했지만 백악관으로 유가족들이 시위하기위해 모인다거나, 부시 대통령 하야해야 한다는 등의 기사는 들어보지 못했습니다. 미국 거주자
	71일 만에 등교한 세월호 침몰 사고 단원고 생존학생들이 지금도 트라우마에 시달리고 있다고 합니다. 발언 중 "카메라 뒤에서 웃고 있던 기자를 잊을 수가 없다"며 무분별한 언론을 꼬집는 부분도 있었습니다.
	뜨거운 가슴과 차가운 이성을 가지고 취재하는 것이 기자의 기본이라는 말이 있듯이.. 기사는, 보도사진은 결국 사람을 통해 사람과 사람 사는 세상을 향해야 겠지요.
	이낙연 전남지사 당선자 "예산 많이 드는 F1 대회 등 재검토" :진도 앞바다에서 발생한 세월호 참사와 관련, "박근혜 대통령에게 팽목항에 추모 공원을 조성하자는 제안을 드릴 것"
	세월호가 침몰한 4월16일 진도 해상교통관제센터(VTS) 소속 해양경찰관들이 복무규정을 위반하고 이를 감추려고 동영상과 근무일지 등 증거를 인멸한 사실이 검찰 수사로 확인된 것으로 알려졌다
	세월호 참사원인, 승무원만 탓할수 없게 됐군요. 세월호 침몰 당시 진도 VTS는 2명이 자리를 비웠고, 16번 채널을 통해 해경을 찾았지만 해경은 답하지 않았다는 군요.
	진도VTS, 세월호 근무일지 위조·영상 삭제 확인 http://durl.me/73yufgw 관제사와 해경의 직무태만이 전부일까 싶다
	해경이 세월호 실종자 수색작업 과정에 표류중인 시신 10구를 선내에서 발견한 것처럼 조작하는 등 국민들을 기만. 더욱이 이같은 조작을 청와대 역시 알고도 묵인한 것으로 밝혀져 파장이 전방위로 확산될 전망이다.
	“민간 잠수사 수습 시신을 ‘해경이 찾았다’ 꾸며”
	ㆍ정진후 의원 세월호 침몰 때 ‘상황정보시스템’ 내용 공개
	ㆍ“당국, 에어포켓 가능성 희박 알고도 국민 우롱”
	20~~~임경옥?
	세월호 주입 공기에 유해가스 포함됐다 | 미디어다음
	21~~~하얀닝구?
	김어준의 파파이스(Papa is)#14] 세월호, 통화삭제, 되다
	22~~~서울신문?
	실종자 아직 11명 남았는데… 세월호 잠수사 절반 줄이기로
	23~~~박승철 #4자방?
	[단독] 진도VTS, 세월호 근무일지 위조·영상 삭제 확인
	24~~~	레인메이커?
	김현미 의원. "생존자를 구조한다며 세월호 선체에 주입한 공기가 인체 유독성 공기였다. 당시 작업에 참여했던 잠수부는 '세월호 공기주입에 쓰인 콤프레셔 장비에 인체에 해로운 공업용 오일이 사용됐다'고 증언."
	세월호 침몰 사건... '8시'와 '8시 50분', 진상 규명의 핵심이 될 타임라인 양대 축에 걸친 자료들이 모두 석연치 않은 이유로 원형의 가치를 훼손 당하고 있다. 왜 정부는 의혹을 자초하는가?
	이명박근혜 쫄정부의 대표적인 뻘짓거리 ! 원인 규명 제대로 해서 응당의 벌을 꼭 받도록 최선을 다하는 우리들이었 음 좋겄습니다[단독] 진도VTS, 세월호 근무일지 위조·영상 삭제 확인
	사망자가 늘어가는 가운데, TV조선은 ‘대통령 지지율 견고’를 떠들었고 채널A는 피해자 가족들이 대통령 손을 잡고 오열했다며 박근혜 미화 기사를 쏟아냈다.
	[헤럴드경제] 세월호 알바비 논란을 일으켰던 정미홍 정의실현 국민연대 대표가 이번엔 백범 김구 선생에 대해 “김일성에게 부역한 사람”이라고 말해 논란이 일고 있습니다.
	오늘의유머 - '해경, 세월호 시신 수습 대거 조작. 靑도 묵인'
	반복되는 비극은 우연? 필연?
	생명경시는 유전인듯
	◆박정희
	남영호 침몰 - 326명 사망,겨우12명 구조.
	그나마 일본어선이 4명 구조
	◆박근혜
	세월호 침몰 - 자력 탈출자를 제외한 정부 측 구조자 수는 0명
	진도VTS, 세월호 근무일지 위조·영상 삭제 확인
	http://durl.me/73yufg 4월 16일 세월호 침몰 직후 즉시 진도, 제주 VTS와 해경 본청과 목포해경 등을 제대로 압수수색해야 했거늘… 증거인멸 다 하고나서 이제서야 수사를 하는 척?
	월드컵 특수 없었다…제조업 체감경기 두달째 '찬바람': 국내 제조업체들의 체감경기지수가 세월호 참사 이후 두 달 연속으로 뒷걸음질쳤다. 이번 달에는 기대했던 월드컵 특수마저 나타나지 않아 체감경기가...
	김현미 "세월호 주입공기에 인체 유독성 일산화탄소 포함됐을 가능성" http://bit.ly/1lGQnSP
	작업한 잠수부 "아무데나 쑤셔넣어".
	결국 공기주입 대국민 쑈?
	6월30일 한겨레 1면은 김명수 교육부장관 후보자 제자가 보내는 편지, '잊지 않겠습니다' 강승묵군, 진도VTS 세월호 근무일지 위조.영상 삭제 확인, 이대목동병원 X레이사진 좌우 뒤바뀌었다 등을 담았습니다.
	세월호 참사 76일...새 수색 계획 발표
	이젠 더이상 어디에서도 세월호에 관련된 기사가 올라오지 않습니다. 벌써 잊혀진걸까요
	단독] 진도VTS, 세월호 근무일지 위조·영상 삭제 확인
	박근혜, 제2·제3의 세월호 참사를 조장하고 있다" [현장] 서울 곳곳에서 '거꾸로 가는 박근혜' 규탄 집회…올해 첫 물대포, 22명 연행 http://ln.is/www.pressian.com/new/SeXs0 … '살수 대첩' 시작? 경찰, 집회 참가자에게 물대포
	=세월호 참사 69일째=
	실종자 12명의 이름을 한번씩 불러 주세요.
	영인아! 현철아! 지현아! 다윤아! 민지야! 은화야! 혁규아! 혁규아빠 권재근님! 양승..
	세월호 76일째 입니다
	명치 끝이 항상 아픈 날들입니다
	아직 11명이 바다에서 길을 잃어
	돌아오지 못했습니다
	정부는
	수색인원과 장비를 줄이고
	그만 잊고 싶답니다
	그러나
	우리는 마지막 한명까지 기다리겠습니다
	세월호, 조난통신망 호출했지만…해경 '무응답'
	세월호 사고 당시 실제 레이더 관제 영상 입수
	세월호 수색인력 축소 방침…실종자 가족 반발
	진도VTS, 세월호 근무일지 위조ㆍ영상 삭제 확인 http://m.hani.co.kr/arti/society/society_general/644713.html … 검찰, 관련 관제사들 형사처벌키로..해경을 해체하는것이 해결책이 아니라 해야 할 일을 하지 않은 전원에 대해 "부진정반작위죄"로 처벌해야!..
	해경, 세월호 시신 수습 대거 조작. 靑도 묵인
	세월호 알바비 논란을 일으켰던 정미홍 정의실현 국민연대 대표가 이번엔 백범 김구 선생에 대해 “김일성에게 부역한 사람”이라고 말해 논란이 일고 있습니다.
	세월호 참사가 큰일이긴 큰일이었지만 두달이 넘도록 사태 수습 못하고 언론과 야권 탓만 하는 정부도 진짜 답답해서 그런다. 도대체 붕붕 떠있는 사람들 같다는 기분.
	세월호 조작 현장이 적발됬군요 !!!!!! http://durl.me/73yym9 학살주도는 박그네라는게 확인되는구나 청와대행정관 윗선 확인 끝났다 학살주도 박그네 즉각구속하라
	이상한 방향으로 흘러가는 세월호 참사: 세월호 참사는 국가의 존재 이유만 묻는 것이 아니다. 세월호 참사는 정부로 대표되는 통치의 존재 이유에 대해서도 묻는 것이다. 그것이 최대국가이..
	세월호수색인력축소가 세월호사고에 책임지고 사퇴하겠다고 하더니 결국 유임된 정홍원총리가 말하는 세월호에 대한 책임지는 자세인가보지?
	세월호 침몰사고, 08:00와 08:50분 사이를 다시 생각해 보게 하는 기사입니다. /// 기록도 ′변침′에 ′잠수′…의혹 자초하는 정부 - 노컷뉴스

## Sheet: tw5 6chang_SurveyStandardVolume
															50			1
Entity Volume by Sentiment	positive	neutral	negative	mixed
	2	23	21	0
박근혜	0	5	2	0
진도VTS	1	3	0	0
정	0	2	2	0
진도	0	1	3	0

## Sheet: tw5 6chang_Phrases
개수 : Phrase Mentions Sentiment +/-	Phrase Mentions Sentiment +/-							50			1
Phrase	negative	neutral	positive	총합계
가짜	1			1
개정안이 통과되면		1		1
경제혁신			1	1
고발한	1			1
국민을 속이는	1			1
국민이 바라는		1		1
규탄	1			1
기도하는		1		1
논란을 일으켰던	2			2
논란이 일고 있습니다	2			2
당하고	1			1
두루			1	1
막말	1			1
못했습니다		2		2
무분별한	1			1
문책		1		1
발굴을		1		1
보완하고		1		1
부정한	1			1
분열이	1			1
불가피할		1		1
사고가	1			1
사상자가	1			1
사의를 표명한		2		2
석연치	1			1
세월호 참사	5			5
세월호 침몰	6			6
소름	1			1
시신	3			3
웃고		1		1
위반하고	1			1
유머가		1		1
의심하게	1			1
이상한		1		1
인재		1		1
인재를			1	1
인적 쇄신을			1	1
잃어	1			1
조작	3			3
중심이 돼			1	1
지지 않는			1	1
지지율		1		1
참사가	1			1
책임을 지는	1			1
최선을 다하는			1	1
침몰	1			1
해결책이			1	1
핵심이 될			1	1
총합계	40	16	9	65

## Sheet: tw5 6chang_Entities
개수 : Entity Mentions Sentiment +/-	Entity Mentions Sentiment +/-							50			1
Entity	negative	neutral	positive	총합계
정	2	2		4
	21	23	2	46
23095		1		1
"고사의 뜻을 밝혔으나 중요한 시기에 장기간 국정 중단을 막아야 한다는 대통령의 간곡한 당부가 있어 새로운 각오하에 임하기로 했다"		1		1
"과연 박근혜 정부가 세월호 이후 국민이 바라는 근본적인 변화를 이끌 의지가 있는지 의심하게 만든다"		1		1
"국가 개조에 마지막 힘을 다하고 필요 시 대통령에게 진언하겠다"		1		1
"김구 , 김일성이 세 보이니까"		1		1
"박 대통령은 세월호 사고 이후 국민께 국가 개조를 이루고 국민 안전 시스템을 만든다는 약속을 드렸고 , 이를 위해 시급히 추진해야 할 국정 과제가 산적해 있다"		1		1
"박근혜 대통령에게 팽목항에 추모 공원을 조성하자는 제안을 드릴 것"		1		1
"부진정반작위죄"		1		1
"생존자를 구조한다며 세월호 선체에 주입한 공기가 인체 유독성 공기였다 . 당시 작업에 참여했던 잠수부는 '세월호 공기주입에 쓰인 콤프레셔 장비에 인체에 해로운 공업용 오일이 사용됐다'고 증언 ."		1		1
"세월호 주입공기에 인체 유독성 일산화탄소 포함됐을 가능성"		1		1
"아무데나 쑤셔넣어"		1		1
"예산 많이 드는 F1 대회 등 재검토"		1		1
"유임이라는 미봉책을 거둬들이고 변화를 끌어낼 수 있는 새 총리를 지명할 것을 촉구한다"		1		1
"인사수석실을 신설하고 인사비서관과 인사혁신비서관을 둬 철저한 사전 검증과 우수한 인재 발굴을 상설화할 것"		1		1
"정 총리의 사의를 반려하고 총리로서 사명감을 갖고 계속 헌신해 줄 것을 당부했다"		1		1
"정부조직법 개정안이 통과되면 정 총리와 경제부총리 , 교육부총리가 중심이 돼 '경제혁신 3개년 계획' 등 국정 과제와 국가 개조를 강력히 추진할 것"		1		1
"카메라 뒤에서 웃고 있던 기자를 잊을 수가 없다"		1		1
"하지만 청문회 과정에서 노출된 여러 문제들로 인해 국정 공백과 국론 분열이 매우 큰 상황을 더이상 방치할 수 없어 고심 끝에 정 총리의 사의를 반려했다"	1			1
“		1		1
“김일성에게 부역한 사람”		2		2
“당국 , 에어포켓 가능성 희박 알고도 국민 우롱”		1		1
“민간 잠수사 수습 시신을 ‘해경이 찾았다’ 꾸며”		1		1
“선체 내 64개 CCTV 영상 저장된 장치…모든 의혹 밝힐 자료”		1		1
“순찰 간거냐”		1		1
“아이들 마지막 모습 볼까…기도하는 심정”		1		1
new	1			1
TV조선은		1		1
VTS	1			1
검찰		2		2
경찰	1			1
교육부	1	1		2
김구		1		1
김현미		1		1
남영호	1			1
노무현			1	1
미국	1			1
박		2		2
박근혜	2	5		7
새누리당		1		1
서울	1			1
예산		1		1
월드컵		1		1
유은혜		1		1
윤			1	1
윤두현		1		1
이낙연		1		1
이대목동병원		1		1
이명박			1	1
이명박근혜		1		1
정미홍		1		1
정홍원		1		1
제주	1			1
진도	3	1		4
진도VTS		3	1	4
짓이다.국민	1			1
청와대	1	1		2
청와대는			1	1
해경	1			1
ㆍ정진후	1			1
총합계	41	78	7	126

## Sheet: tw5 6chang_Queries
개수 : Query Category Mentions Sentiment +/-	Query Category Mentions Sentiment +/-						50			1
Query Category	negative	neutral	총합계
교육	1		1
재해	7		7
정치	1	7	8
총합계	9	7	16
