# Supplementary material for: Machine Learning-Based Data Mining Method for Sentiment Analysis of the Sewol Ferry Disaster's Effect on Social Stress
Source: Front Psychiatry. 2020 Dec 23;11:505673. doi: 10.3389/fpsyt.2020.505673 (PMC7785789; doi:10.3389/fpsyt.2020.505673)
Supplement: Supplementary file 1 [file Data_Sheet_1.ZIP › twitter/month/4.July.xlsx]

## Sheet: Sheet1
	7월 31일 경향신문 김용민의 그림마당.
	'4대강과 세월호'
	현실은 계속해서 답답하다
	7시간 잠적이후 박근혜왈~구명조끼 입었는데 그렇게 못찾아요?;;:? 무지하고 한심한 이여자의 추악함을 뒤로한체,,,세월호 아이들은 ,,,,대한민국이 선진국?!인줄 알고~그렇게 하늘나라로 갔다.
	세월호 아이야, 나만 살았다는 죄책감을 씻으렴
	<자기꺼니까?
	세월호 취항까지 늦춘 국정원..'특별관리' 이유 있었나
	시장님~앞부분 괄호안의 문구들이 항상 핵심이네요 ㅎㅎ시장님 스타일의 강조
	세월호 가족 에게 무차별 공격 경찰 특진 했네요 철.길 두등신 때문에 이제 특별법도 물 건너 갔고 저들이 어떻게 나올지 너무나 빤히 보이는데 이제 세월호 가족분들은 어찌해야 할지
	go발뉴스 동행, 세월호 유족 순례
	오전 9시 순례단 항아리수생식물공원 통과. 군내고군간도로 옆길로 행진 중. 해남까지
	아...기자님 트윗을 볼 때마다 왜 이리 안타깝죠. 화이팅 하세요~언제나 응원합니다.
	지방선거 `평형수 민심…세월호 심판론 속 두달만에 與 쏠림 이유는 http://bit.ly/1n4uCsf
	국민들이 돈벌이에 목을 매는 한, "돈벌게 해주겠다"는 사기성 공약은 계속 통한다는..
	속고 또 속고, 주머니느 계속 헐렁
	세월호와 유병언 미스터리
	지방선거 `평형수 민심'…두달만에 與쏠림 왜??
	http://me2.do/GXoSzfeF
	세월호,"정권심판"재탕/삼탕과 정당정치를 무너뜨린"꼼수단일화","전략공천"이 패인!!!
	5월 16일(현지시간) 미국 워싱턴포스트 A5면에는 '진실을 밝히다'라는 제목으로 #세월호 참사와 관련해 박근혜 정부를 비판하는 광고가 실렸다.
	TT in Korea (1/2):
	1. '안철수'
	2. '세월호'
	3. '새정치'
	4. '이정현'
	5. '노회찬'
	교황에게 아이들 피눈물 담긴 바닷물 전하겠다"
	[현장] 세월호 십자가 순례단, 진도에서 다시 안산으로
	http://www.pressian.com/news/article.html?no=119105 …
	함께 걸으며, 음료수 건네며 "유가족분들, 응원합니다"
	암튼 이번 재보선에서 뛰신 모든 후보님들게 축하와 위로의 말씀을 전합니다.
	그리고 부탁인데요!
	여ㆍ야를 떠나 세월호 참사 진실규명은 해줍시다..설령 진실이 밝혀져 누가 누가 다친들
	304명의 억울한 희생과 견주겠습니까?
	정도로 갑시다 세월호 많큼은!
	野 '꼼수 공천'·세월호 책임론에 피로감.. 민심 등돌렸다
	경향[그림마당] 4대강과 세월호... http://bit.ly/1zxbqMC 모든것이 조작에 쑈일 뿐이다... 아 ㅆㅂ!
	세월호 겪고도 새누리를 찍은 국민 정말 미개하다라는 트윗 봤는데.. 아마 낱말뜻을 잘 모르는 무식한 사람인듯... 미개란 그런말 하는놈에게 쓰는말이고 현명한 국민이라고 해야 맞는거다.
	15석을 다 가져갔어도 국민들 인정속에 상흔과 의문과 눈물과 한숨으로 남아있는 '세월호'는 니네 마음대로 묻어버릴 수 없다. 꿈깨라.
	jtbc에 세월호 보도는 인정한다.
	세월호 보도 한다고 세상이 바뀌나?
	세상이 바뀔려면 언론은 무얼 보도해야하나.
	1순위는 당연히 부정선거 시스템이다.
	이걸 바꾸지 않고 한국은 0.1%도 바뀌지 않는다
	세월호특별법 물건너갔다고 하지 마라. 오늘이라도 새정치연합은 그 알량한 절충법안 폐기하고, 대책위 법안 전면지지 선언하라. 수사권, 기소권까지 빼앗기면 니넨 진짜 큰 죄인 되는거다.
	씨랜드·태안 해병대 피해자들 “세월호만큼은 달라야”
	http://www.mediatoday.co.kr/news/articleView.html?idxno=118057 …
	야당이 참패했으니 믿을건 국민 스스로 뭉쳐야
	박정권 초기부터 대통령 물고 뜯고 국정원 댓글. 세월호 특별법으로 개지랄 하드니. 11대4 패했으면 철수 한길 사퇴하고 떠나라.얼굴 보기 싫다.
	세월호 유족들 특별법은 국민이 반대합니다
	지방선거, 보선의 참패는 국민이 야성잃은 가두리 야당에 실망했다는 메시지를 보낸것임.
	야당은 당장 자연산 야당으로 변신해서 세월호 단식농성에 전원 동참하고, 현 단식중인분들을 단식중지시켜라.
	국민의 명령이다.
	야당전원 대신 단식농성해라.
	민주연합이 몇석 덜먹었다고 실망할 필요가 없고, 친일개보수 새누리당이 몇석 더 건졌다고 좋아할 입장은 못된다. 김한길과 안철수 사퇴후 더욱 강력해진 야권의 힘으로 우리는 목표대로 박근혜 사퇴를 포함한 부정선거 세력을 일망타진 할 수 있기 때문이다.ㅁ물론 당연히 세월호 문제도 함께 파헤쳐져 청와대를 비롯한 박근혜 정권의 반인륜적 실체를 드러내는 일 또한 빠질 수 없는 일이다. 정통야권 지도부가 탄생하기에 가능한 일이다.
	124위 시복식까지 세월호 가족 농성이 계속된다면 http://www.catholicnews.co.kr/news/articleView.html?idxno=12924 …
	죄송합니다. 지금은 아무것도 못해드려서... 그러나 약속하지요. 절대 잊지 않겠습니다
	세월호 심판론 속 민심은 '안정'을 택했다. 새정치민주연합 '승리' 예상 뒤엎도 2달만에 새누리 쏠림 현상. 국가개혁·경제활성화 탄력 받고 野 김한길 안철수 공동체제 '흔들'
	[뉴스zum] 재보선 與 11곳, 野 4곳 승리…새누리 예상밖 압승[종합2보] http://news.zum.com/sns/article?id=0032014073115137519&cm=twitter …
	세월호 특별법 물건너 가고 의료민영화 밀어 붙을꺼고 !!! 투표안하고 SNS만 하는사람들이 변하지 않는한 답없다 !! 아 짜증난다
	세월호 단식
	18일째 입니다
	유가족 순례단
	상행도보 일정입니다
	전남.전북지역분들은 마중나와주세요^^
	세월호는
	살아야지요
	살려야지요!
	우리편인척 하는 트위터인들을 조심해요.
	이상하게 세월호와 투표하라고 외치는 사람들.
	부정선거 시스템인 나라에서는 이 2가지다 안바뀌는 쓸데 없는 소리거든요.
	언제나 말하지만 부정선거 시스템 바꾸지 않는 자는 지지하지마세요.
	희망은?
	희밍을 본다.
	희망을 찾는다.
	희망을 만든다.
	왜?
	살아야 하니까?
	세월호 특별법도 만들어야 하고
	민주주의도 지켜야 하고
	민중의 삶도 지켜야 하니까.
	답은
	사람이다....
	석달간 법안 처리 '0 '..쌓여 가는 민생 법안들 - [머니투데이 지영호 기자][[the300-7.30 이후 입법②]정부조직법 등 선거·세월호 이슈에 밀려…상임위서 '낮잠']여의도 국회 본관...
	[조한욱의 서양사람] 모든 사람은 정치인 http://www.hani.co.kr/arti/opinion/column/649104.html …
	□팔메의 국민은 대한민국엔 없다!
	세월호를 두고 우리가 치른 재선거를 보라
	대한민국호, 다가올 운명이 몸서리쳐진다
	눈 먼 자, 귀 먼 자, 일신의 아늴만을 생각하는 자…
	심판 당한 새정치 ‘경악’ http://www.hani.co.kr/arti/politics/assembly/649225.html … 새정치는 세월호니 새누리당 지역구이니 이딴 소리하지말고 당장 당대표 및 지도부 싹 물러나라
	[이옥현의 세상나누기]책을 소비하지 않는 나라
	세월호 참사를 교통사고로 생각하는나라, 의료 민영화를 위해 그 어떤 공론도 허용하지 않는 나라, "쌀시장 적극 보호" 대통령의 말장난에도 현 정권을 지지할...
	거짓과 꼼수의 길거리 넝마정치에 국민은 철퇴를 내리쳤다. 위선적 분향소와 노란 리본의 유효기간이 지난 것도 모르고 아전인수한 결과는 자멸.. [사설]7·30 국민의 명령, ‘세월호 정쟁’ 그치고 경제 살려라
	씨랜드·태안 해병대 피해자들 “세월호만큼은 달라야”
	http://www.mediatoday.co.kr/news/articleView.html?idxno=118057 …
	야당이 참패했으니 믿을건 국민 스스로 뭉쳐야
	세월호 아이들이 내아이들. 어쩔고~
	세월호 참사,21일 걸어 팽목항 온 유가족 마음
	세월호 참사 여파 벗어나나…6월 광공업생산 4년9개월만에 최대
	재보선 결과에 #세월호 를 묻으려 하지 마라. 지금까지 처럼 여소야대로 가는것 외에 호들갑 떨만큼 변한 것은 아무것도 없다
	野 '꼼수 공천'·세월호 책임론에 피로감.. 민심 등돌렸다| 미디어다음
	새당은 세월호참사를 교통사고라한다. 그럼 항해사가 법정에서 말했든 선수앞에 나타난 물체를 피하기위해 급회전했다는 그 실체,레이더에 포착된 그 물체를 밝혀야한다. 그리고 국가는 교통사고후 선박안에서 멀쩡하게 살아있는 수백명을 왜 구하지않았는지도 밝혀라!
	기대도 안해찌만 이제 정말 어쩔 수 없네.
	한길이랑 철수 자르고 우리 힘으로 세월호 특별법 통과시킬 수 밖에!
	세월호 유가족이 정말 보상을 바란다면 진작 협상 테이블에 앉았겠지.. 선거 결과 저렇게 됐다고 댓글 퍼나르는 것들 보니까 날씨가 더 덥네.
	세월호 책임론에 피로한 시민??? 어디서 물타기 하냐 이 언론들아! 책임 안지고 진실 안밝히려니 피곤하지! 내 이반 보선에 패하면 이럴줄 알았다!
	세월호특별법은
	김안 두 대표가 사퇴하면
	더욱 활발히 진행될 것 임.
	누가 대표가 되더라도
	김안보다야 열심히 싸울테니...
	이제 세월호는 끝났다고 본다~~ 그리고 호남도 끝났다고 본다...예산폭탄과 강남4구의 승리... 대단한 국민...
	세월호 참사의 늪에서 벗어나라는 국민의 명령이라고?? 벌써 시작인가? 특별법 통과를 막는 국회의원들 국민들은 안중에 없는지
	두 공동대표의 공천파동과 세월호 피로감이 초토화의 원인이겠지만 새정치연합 의원 전원도 반성하시길.
	새누리엔 당내반발이란 표현을 잘 안쓰는 반면 새정치는 빈번히 나오지 않는가. 반성과 성찰을...
	5석만 건져도 성공이라던 안철수의 예언은 거의 적중했다.이건 바로 앞으로 모든 선거는 여야의 빅딜로 끝난다는걸 의미하는 것이다.
	안철수.김한길을 당대표로 뽑은 사람들은 세월호로 희생된 수백명 아이들 앞에 석고대죄들 하시라!!!!!

## Sheet: tw7_SurveyStandardVolume
															50			1
Entity Volume by Sentiment	positive	neutral	negative	mixed
	1	30	6	0
안철수	1	1	1	0
국정원	0	2	0	0
박근혜	0	0	2	0
“세월호만큼은 달라야”	0	2	0	0

## Sheet: tw7_Phrases
개수 : Phrase Mentions Sentiment +/-	Phrase Mentions Sentiment +/-							50			1
Phrase	negative	neutral	positive	총합계
답답하다	1			1
당한	1			1
대단한			1	1
무차별	1			1
보호		1		1
부정선거	4			4
사퇴를 포함한	1			1
선진국			1	1
세월호 참사	3			3
실망할	1			1
싫다	1			1
억울한	1			1
위로의			1	1
응원합니다			2	2
정부를 비판하는	1			1
좋아할		1		1
죄송합니다	1			1
진실			1	1
축하와		1		1
탄력			1	1
현명한			1	1
화이팅			1	1
활발히			1	1
총합계	16	3	10	29

## Sheet: tw7_Entities
개수 : Entity Mentions Sentiment +/-	Entity Mentions Sentiment +/-							50			1
Entity	negative	neutral	positive	총합계
	6	30	1	37
12924		1		1
"꼼수단일화"		1		1
"돈벌게 해주겠다"		1		1
"쌀시장 적극 보호"		1		1
"유가족분들 , 응원합니다"			1	1
"전략공천"		1		1
"정권심판"		1		1
“세월호만큼은 달라야”		2		2
국정원		2		2
국회		1		1
대한민국호		1		1
미국		1		1
민심은		1		1
박근혜	2			2
새누리		2		2
새누리당	1			1
새누리당이	1			1
새정치민주연합		1		1
새정치연합은		1		1
안철수	1	1	1	3
야당은		1		1
야당이		2		2
여의도		1		1
이정현		1		1
총합계	11	54	3	68

## Sheet: tw7_Queries
개수 : Query Category Mentions Sentiment +/-	Query Category Mentions Sentiment +/-					50			1
Query Category	neutral	총합계
사업	1	1
정치	3	3
종교	1	1
총합계	5	5
