# Supplementary material for: Machine Learning-Based Data Mining Method for Sentiment Analysis of the Sewol Ferry Disaster's Effect on Social Stress
Source: Front Psychiatry. 2020 Dec 23;11:505673. doi: 10.3389/fpsyt.2020.505673 (PMC7785789; doi:10.3389/fpsyt.2020.505673)
Supplement: Supplementary file 1 [file Data_Sheet_1.ZIP › twitter/month/5.August.xlsx]

## Sheet: Sheet1
	적어도 이건 알고 ㅇㅂ 하자!!! "세월호 수습 국민혈세 6213억 들어 천암함의 20배"
	'전라도닷컴' 세월호 기사 대량삭제…"일베 해킹 추정
	가라앉는 유민아빠’ 박재동 “세월호, 현대적 의미의 국상
	세월호 침몰의 정작 책임자는 선장-청해진해운인데 이들의 이름이 뭔지 어떻게 생겨먹었는지도 모르겠다. 뭔가 한참 잘못됐다
	어제부로 3개월간의 세월호 국조특위가 끝나버렸습니다. 청문회 한번 못하고.. 특별법으로 진상조사위가 만들어져도 수사권 기소권 없다면 결과는 특별할리 없겠죠. ㅠ
	세월호 국조위, 불참, 파행, 무산..., 세월호 특별법이나 만들게 놔두세요, 그딴식으로 할거면
	심재철, 위원장 맡아서 제대로한것 있었나?
	세월호 단식 기도 시작, “고통 앞에 중립 없다”
	세월호 추모 집회에 또다시 불법 차벽과 채증 동원한 경찰
	세월호 당일 오전 NSC 회의 ? 이건 뭔가요 ?? http://durl.me/7daa3v 박그네에게 21번이나 보고를 한 라인은 비서실장이나 비서실이 아닌 라인이군.즉 국정원라인지 확인해야 하는 사안인데 아무도 안해네. 뭐하는거냐? 누가 보고한겨?
	전문]김제동과 세월호 가족의 만남
	세월호법 다음엔 민생법안...與野 충돌예고
	http://www.nocutnews.co.kr/news/4081928
	기자님~주도권싸움이 아닙니다~
	서민이 죽느냐 사느냐의문제임
	17대국회때 124석으로 사학법 무산시킨 한나라당 하던대로 하면 됨
	대한민국이 어쩌다 이지경이 되였지요?
	불법ㆍ불의가 합법ㆍ정의에 큰소리에 막말까지도 모자라 종북이니 좌빨이니!
	세월호 진상규명 하자는데 먼놈의 나라가 국민과 반대로 이리 싸워야 하죠?
	이거 미친나라 아닙니까?
	미처도 아주 단단히 미첬습니다
	진실한 마음에서 정직하게 하는말은 말이쉽고 전달이 잘된다. 세월호 유족들의 한마디 한마디가 그래서 와닿는다.
	2014년 8월 26일 새누리당 정미경 의원은 "세월호 진상조사위에 수사권·기소권 줘도 된다" 고 의견을 피력했고 새누리당 내에 자신과 같은 의원들이 상당수임을 강조했습니다.
	주요 이유는 "국회선진화
	2300년 전 맹자처럼 세월호 유족들은 ‘이’(利)가 아니라 ‘의’(義-진상 밝히는 일)를 말하고 있다. 그 정의가 아니고서는 세월호 참사와 특별법 교착이라는 이중의 우울에서 벗어날 길 없다" 도정일
	세월호 참사 138일! 고공농성 스타케미칼 96일. 노숙농성 공무원노조 878일, 대학강사노조 2550일, …기륭전자, 코오롱, 콜트ㆍ콜텍, 쌍용차, 재능교육, 강정, 밀양, 청도…입니다.
	조선일보][강천석 칼럼] 도마뱀 꼬리·민주당 꼬리 http://bit.ly/1prdRhC
	/김대중, 노무현이란 대통령 덕분으로 대한민국호는 세월호 처럼 복원력을 잃었다. 여기다 정신이상자 이준석 선장같은 새밑년이 침몰시킬 것이다.
	나라가또다시망할것같습니다
	세월호는호강...새정치연합은침묵하냐?...잊혀져가는 관동조선인대학살…갈 곳 잃은 '절규'
	박 대통령, 세월호 침묵한 채 '마이웨이'..성공할까 | 미디어다음
	RT @heenews: 오늘 5시 광화문광장, 가족 뜻을 담은 세월호특별법제정, 함께 말해요._x000D_ 적어도 이건 알고 ㅇㅂ 하자!!! 세월호 수습 국민혈세 6213억 들어 천암함의 20배"
	1일 정기국회 개회…주초 세월호 파행정국 분수령
	[경향신문 세이프가드 김창영기자] 소방관 국가직화 시민단체 ‘세월호특별법’ 공조단식
	세월호특별법제정하라는 외침에 돌아오는 것은 외면과 왜곡뿐.
	이기고자 한다면, 박근혜퇴진 이명박구속.
	부정선거 살인정권 박근혜는 퇴진하라...
	가 집회참가자들의 큰 목소리로 나와야한다. 행진 방향도 청와대를 향해야한다. 유신마녀와 공존은 불가능하다.
	피해자 가족들은 사생활도 없는 진도체육관에서 거주했으나 팽목항 5분 거리엔 세미나실, 숙박시설을 두루 갖춘 국립남도국악관이 있었다. 그러나 이는 정부와 경찰 관계자, KBS 취재진 등이 독점했다.
	고통을 넘어 밤낮을 통곡으로 지새우는 세월호 희생자들과 시종일관 함께한 남미 출신의 교황 프란치스코의 사랑은 오늘날 길 잃고 방황하는 이들에게 많은 것을 시사하고 있다." 흑인예수 남미교황 / 하훈
	세월호 기사 ‘해킹’ 50여건 삭제 누리집에 전라도 비하 ‘홍어’ 글
	박 대통령, 세월호 침묵한 채 '마이웨이'..성공할까 | 미디어다음 http://durl.me/7d8qo3 ... 입에 달고 다니던 이말 쏙 들어갔지. ''나 박근혜는 원칙과 소신. 약속을 잘 지키는 사람이다'' 에라이~~~~
	!!!긴급!!! 세월호 말종들의 막말에 빼앗긴 아이들의 영혼의 한
	41년 전 박정희 정부는 한성호 참사의 책임을 선주와 선원들에게만 물어 선주 2명과 선장과 선원들을 구속하고 처벌했습니다. 세월호 관련 수사 상황도 지금까지는 다르지 않습니다. 철저한 진상규명을 통해 숨어 있는 책임자들을 처벌해야 앞으로 동일사건 예방
	공교롭게도 1973년 1월 25일 발생한 한성호 진도 앞바다 침몰참사 (18명 사망,43명 실종) 당일 박정희 대통령의 행적도 세월호 사고때 박근혜 대통령의 행적과 마찬가지로 의문입니다. 대통령기록관에는 한성호 사건당일 베트남전 종전관련 보고받았다고만
	Stella Kim(RTV살리기) on Twitter: 컬럼비아 대학원생 류승우씨 세월호 참사를 알리기위해 달렸다. 66일간 4160마일,, 뉴욕 맨하탄...
	세월호 유가족 뜻 반영한 특별법 제정" 도심 집회(종합) | 미디어다음
	이누마, 왜놈에 빌붙어 먹었던 좆중똥의 무뇌충들의 억지주장은 아니 보이냐?
	달달봉사같은넘. RT @hani_reply 세월호 기사 ‘해킹’ 50여건 삭제 누리집에 전라도 비하 ‘홍어’
	불법에 동의하라는 떼법의 유가족들과 종북좌빨 숙주당 개민련의 한심한 작태!
	온 국민들이 슬퍼하고 안타까워하며 성금까지 모금했던 세월호 사고...
	불법에 동의하라고 난리치는 떼법 때문에 그때 그 마음을 철회하고 싶어집니다
	박근혜 정부 문제점 2. 여론조사에 의하면 세월호 참사 304명 아이들 수장으로 인해 70% 넘는 20대 박근혜 대통령 단순한 반대 아닌 국가불신,혐오까지. 박근혜 대통령 종북타령 하다 1년내 혁명세대 탄생.10년, 20년후 한국의 혁명세대 키운셈ㅠ
	'세월호 유가족을 바난하는 자들에게'
	눈이 있어도 보는 눈은 없고
	귀가 있어도 듣는 귀는 없구나.
	백명의 생존자는 정부에 의해 구출된 것이 아니고 '선내에서 가만히 있으라'는 방송을 무시하고 스스로...
	단식 농성 열째 날 이야기] 단식을 끝내고 세월호 특별법을 만드는 데 총력을 기울여달라 주문한 김영오 씨와 유가족의 뜻을 무겁게 받아들입니다. 이제 국회에서 제대로 된 세월호 특별법 제정을 위한 입법
	선생님. 감사합니다. 애 많이 쓰셨습니다. 건강 조심하시고 꼭 특별법 제정이 되도록 힘써주십시오. RT @sangjungsim: [단식 농성 열째 날 이야기] 단식을 끝내고 세월호 특별법을..
	요즈음느끼는것...오히려당신들이없어야사회가안정이될것같다는생각...＂세월호 유가족 뜻 반영한 특별법 제정＂ 도심 집회(종합) http://me2.do/FYvLZ8Nj 출처 : 네이버 뉴스
	ㅆㅂ 세월호 국면 돌파? 제목 뽑는 꼬라지 하고는...세월호 정국을 귀태가 만들었지, 유가족이 만들었냐, 새끼야!
	일반인 유가족 “일반인-단원고 이간질하는 보도 그만” - 세월호 일반인 유가족, 일부 언론보도 정면 반박 “진실 원하는 건 똑같다”
	세월호 추모 집회에 또다시 불법 차벽과 채증 동원한 경찰 [http://news.khan.co.kr/kh_news/khan_art_view.html?artid=201408301942381&code=940100 …]
	견찰 진실을 요구한 국민을 위해 존재하는 것이 아니라 정권의 충실한 개로구나 허가도 받았다고 하는데 불법집회로 간주! 진실을 요구하면 불법이되는 나라
	[시인 방자경을 고발합니다]
	방자경은 세월호 참사를 단원고에 잠입한 종북들이 일으킨 자작극으로 표현하고 있습니다. 저 여자는 과거 박근혜 새누리 관제집회를 주도하며 전교조에 온갖 패악질을 부리기도 했었죠
	그 종북이 누굴까요? 진짜 종북의 실체를 알려주는 이 여자의 말에 귀 기울입시다. @dak_dak_dak: [시인 방자경을 고발합니다]
	방자경은 세월호 참사를 단원고에 잠입한 종북들이 일으킨 자작극으로 표현
	미디어펜 20140830 세월호 특검이 수사 기소권 가질 땐 인민재판 변질 우려 http://www.mediapen.com/news/articleView.html?idxno=45884 … < 세월호 유가족과 김영오씨에 대해 반감을 가지는 이의 대부분은 이 논리에 기초할 것이나,세월호를 계기로 사인소추를 받아들여야
	적어도 이건 알고 ㅇㅂ 하자!!! "세월호 수습 국민혈세 6213억 들어 천암함의 20배"
	현장 | 세월호 특별법 제정 촉구를 위한 영화인 일일 동조 단식 현장
	1일 정기국회 개회…주초 세월호 파행정국 분수령: 세월호특별법 제정을 둘러싼 여·야·유가족 간의 이견으로 정국이 안갯속을 헤매는 가운데 올해 정기국회가 내달 1일 개회식을 시작으로 100일 간의 ...
	박 대통령, 세월호 침묵한 채 '마이웨이'..성공할까
	내일 정기국회 개회…주초 세월호 파행정국 분수령 - 머니투데이
	RT @kgy72: 대한민국이 어쩌다 이지경이 되였지요?
	불법ㆍ불의가 합법ㆍ정의에 큰소리에 막말까지도 모자라 종북이니 좌빨이니!
	세월호 진상규명 하자는데 먼놈의 나라가 국민과 반대로 이리 싸워야 하죠...
	세월호 참사 속에
	아직 바다에서 나오지 못한 소중한 사람들이 있습니다.
	아직 기다리는 가족들이 있습니다.
	어떻게 고통은 똑같이
	아니 더 큰 슬픔의 늪에 빠져있는데
	이슈만을 만들고 있는 듯 해서
	마음이 아프네요

## Sheet: tw8_SurveyStandardVolume
															50			1
Entity Volume by Sentiment	positive	neutral	negative	mixed
	1	37	9	0
박	0	3	0	0
박근혜	2	0	1	0
"세월호 수습 국민혈세 6213억 들어 천암함의 20배"	0	2	0	0
정기국회	0	2	0	0

## Sheet: tw8_Phrases
개수 : Phrase Mentions Sentiment +/-	Phrase Mentions Sentiment +/-							50			1
Phrase	negative	neutral	positive	총합계
구속하고	1			1
구출된		1		1
국민을 위해			1	1
단단히		1		1
덕분으로		1		1
돌파		1		1
두루 갖춘			1	1
뜻을 담은		1		1
무시하고	1			1
반박		1		1
변질	1			1
부정선거	1			1
불가능하다	1			1
비하		2		2
빼앗긴	1			1
세월호 참사	3			3
실종	1			1
싸워야		2		2
예방			1	1
잃은	1			1
주도하며			1	1
진실			1	1
탄생			1	1
한심한	1			1
함께한			1	1
해킹	3			3
총합계	15	10	7	32

## Sheet: tw8_Entities
개수 : Entity Mentions Sentiment +/-	Entity Mentions Sentiment +/-							50			1
Entity	negative	neutral	positive	총합계
	9	37	1	47
45884		1		1
"세월호 수습 국민혈세 6213억 들어 천암함의 20배"		2		2
"세월호 진상조사위에 수사권·기소권 줘도 된다"		1		1
“고통 앞에 중립 없다”		1		1
“일반인-단원고 이간질하는 보도 그만”		1		1
“진실 원하는 건 똑같다”			1	1
KBS		1		1
NSC		1		1
Stella Kim		1		1
견찰			1	1
경찰		1		1
기륭전자		1		1
김대중		1		1
남미			1	1
뉴욕		1		1
대한민국이		1		1
미디어펜	1			1
밀양	1			1
박		3		3
박근혜	1		2	3
백명의 생존자는 정부에		1		1
새누리당		1		1
심재철		1		1
쌍용차	1			1
일베	1			1
재능교육	1			1
전라도	2			2
절규	1			1
정기국회		2		2
정미경		1		1
조선일보		1		1
진도		1		1
청도	1			1
청문회		1		1
코오롱	1			1
콜트ㆍ콜텍	1			1
한국의		1		1
한나라당		1		1
총합계	21	65	6	92

## Sheet: tw8_Queries
개수 : Query Category Mentions Sentiment +/-	Query Category Mentions Sentiment +/-						50			1
Query Category	neutral	positive	총합계
정치	4	1	5
종교		1	1
총합계	4	2	6
