# Supplementary material for: Machine Learning-Based Data Mining Method for Sentiment Analysis of the Sewol Ferry Disaster's Effect on Social Stress
Source: Front Psychiatry. 2020 Dec 23;11:505673. doi: 10.3389/fpsyt.2020.505673 (PMC7785789; doi:10.3389/fpsyt.2020.505673)
Supplement: Supplementary file 1 [file Data_Sheet_1.ZIP › twitter/month/6.September.xlsx]

## Sheet: Sheet1
	세월호특별법 타결 임박이라고 뉴스나,언론에서 애기하는데..야이..시발것들아! 누구 맘대로 법제정을 너거끼리 해대냐!..국개의원시끼도,정치인시끼도,그리고 단원고유가족개에시끼들도 잘들어라!~~ 국민팔아 너거끼리 만든법.내한테 적용하지마라!.난 돈 못낸다.
	그리고 법을 제정할려면 최소한 국민들한테 그 내용이나 자세히 공지하고 그 내용과 해당사항들이 합당한지..아닌지.검토하고 특히나 세월호는 전국민적관심대상 이였으니..국민여론과 생각지대로 반영해야지.말로만 국민떠들고 너거끼니 지랄할래!
	세월호 특별법이 제정되면!~
	서해페리오침몰, 구포열차, 대구지하철, 삼풍백화점, 성수대교붕괴, 청주우암아파트붕괴, 대구가스, 마포가스폭발, 목포아시아나추락!~
	모두 보상하고 혜택주려면 국가대란에 소송에 국가가 흔들리는 미래가 보인다
	사고가특별법?
	[정혜림의 1분] 여·야·유가족, 3자회동…세월호법 중대 고비: 오늘 오전에 진행될 3자 회동이 세월호 특별법 합의에 중대 고비가 될 것으로 보입니다.
	세월호법 타결 임박..여야·유족 의견 접근 | 미디어다음
	개월호지? 막가파호인지? 언제든 사고로 죽을수도 구조하다죽을수도있는사건이 왜? 특별법을만들어야하는지...일반국민은 어이 없을 따름이다.
	세월호법 타결 임박…여야·유족 의견 접근 http://me2.do/IxVhfdJj 출처 : 네이버 뉴스
	두번씩이나 국민 농락한 나라 망하는 세월호특별법 결사반대한다 나라를 요절내는 쓰레기 인간들을 이제부터 국민들이 절단내야한다 결사반대 대한민국 암적존재 세월호유가족법 결사반대 세월호가 왜 박근혜대통령 탓이냐 허가내준인간탓유병언탓이지
	세월호 유가족-대학생 간담회, 김영식 임원 “기본적으로 눈물바다”
	http://news.kukmin.tv/news/articleView.html?idxno=6790 …
	“특별법 찬?반?유보 의견 비슷하게 나와…특별법 진실 알리는 일이 중요”
	“대리기사에 일방 폭행 세월호 유가족 3명 영장 신청
	세월호법 타결 임박…여야·유족 의견 접근
	경찰의 과잉충성...? 세월호 유족 구속영장 신청
	쌍방폭행이 이뤄졌다는 유족 주장 묵살 '일방 폭행'으로 잠정 결론
	[사설] 세월호 특별법, 마침표 찍어야 할 때다
	새정치연합은 등원해서
	국정감사를 실속있게 하고 국가 예산안을 면밀히 체크하여 민생에 반영해야한다. 세월호는 아무리 잘 해도 최선은 될 수없고 어차피 차기 민주정권의 재수사깜이다.
	단원고유족대책위가 국회의원 혁신위대표같군요.
	여야 모두 세비만 받을려고 국회에가고, 여야가 만나는 것인가.
	단원고유족이 대한민국의 국민인가. 단원고유족 제외하면 국민이 없는가?
	민생을위한법은 세월호법뿐인지. 한심 아니 괘심한 국회의원.
	세월호법 타결 임박…여야·유족 의견 접근
	새미년은알아라 세월호법까지는용서하되혈세보상법만들때는국민은결코요서치않을것이란것을 명심명심해라
	2014년 9월 17일에 대구교구 성모당에서 봉헌되었던 세월호 참사 관련 미사
	박대통령이 세월호 참사에 대한 책임을 묻기위해 해체를 발표했는데 오히려 내년예산이 9.9%늘어난 1조2천2백억원을 증액을 신청했다는 점입니다. 반성은 안하고 자기네 배만 체우는 해경 여전히 한심 스럽습니다.
	세월호 대참사,
	한때는 누군가는 책임자가 있는듯 하더니 유병언 장례를 신속히 치루고는 책임져야할자가 없는듯 보인다!
	그런데도 세월호 특별법을 유야무야 넘길 속셈인가?
	국가의 기강은 진실과 정의에 있다!
	슬픈 현실...화도 나고, 마음도 아프고, 우리의 미래도 걱정되고, 세월호 유가족과 실종자 가족들에게도 미안한 답답한 가을 아침!...
	경찰이 대리기사와 행인들을 폭행한 혐의로 세월호 유가족 4명 중 3명에 대해 구속영장을 신청했습니다
	세월호 참사 168일
	300의 어린 목숨들이 우리의 눈앞에서 사라졌습니다.세월호 이후의 시간은 우리 모두에게는 형벌이었습니다. 정치적 선동이라는 당신들, 누구도 면죄부를 받지 못할 것입니다
	RT @mediatodaynews 세월호특별법 3자 회동 “진지한 대화했다”
	세월호 유가족 이라고 ?욕질하는 비열한 인격과 수준을 가진 인간들에게 몽둥이가 약이다
	[ 새누리에 경고한다. 세월호 특별법 폐지하라 !! ]
	오늘아침도 와동사거리에 우리아이들 학교가요..여기 세월호70명넘는 아이가 살았던곳..
	동감!! 폐악질 귀태질로 나라혼란!! @pyein2: 세월호법 야합하여 통과시킨다고 끝나는게 아닙니다. 진상조사위의 슈퍼갑질이 시작되고, 본격적으로 국민세금 뜯는 천문학적 단위의 보상금 논의가 남아있습니다
	속보]세월호 유가족위원장 등 3명 구속영장
	단원고 RT @jeongsr1959: 더러운 세월호유가족 새끼들...
	'세월호법' 의견 접근…오늘 타결되나 http://me2.do/GcU1eVJu 출처 : 네이버 뉴스
	어쩐지 &#39;세월호&#39;가 수상하더라니 역시 막장정권이구만
	세월호의 아품속에서도...
	박원순 서울시장은 학생들을 가르치는 대학에까지 측근 정치인을 내려보내 대학을 자신의 대선 전초기기로 만드는 것은 심각한 문제
	서울광장에 나타난 서북청년단…“세월호 유족 폭력 유발자”(?)
	http://www.mediatoday.co.kr/news/articleView.html?idxno=119040 …
	서북청년단 재건위 노란리본 철거 계획 밝혀…과거 테러단체 ‘섬뜩’, 도 넘었다 지적
	경찰청장 “불법행위 명확할 때만 카메라 채증” 지시
	http://www.gobalnews.com/news/articleView.html?idxno=10316 …
	세월호 대책위 ‘경찰권 남용’ 지적에 경찰에 대한 ‘역채증’ 자제 촉구도
	하태경) 이번 세월호 국면에서 또 하나 우려스러운 점은 극우적인 경향이 강화되고 있다는 것이다. 처음에는 단식 현장 앞에서 피자, 치킨을 폭식하는 조롱끼의 행동이었지만 갈수록 극우적인 행동으로 발전되고...
	당신들이 제대로 하면 극우가 왜 필요하냐 나라가 그넘의 세월호타령으로 수렁에 빠져 허우적 거리니 그넘의 세월호 청소한다는데 무슨 극우냐 개자석아
	세월호법 타결 임박..여야·유족 의견 접근 | 미디어다음
	프리미엄] 세월호 유족 간부, 박근령 남편 신동욱 폭행혐의로 체포돼
	씨발 나도 RT @Bluerom11: 세월호특별법 타결 임박이라고 뉴스나,언론에서 애기하는데..야이..시발것들아! 누구 맘대로 법제정을 너거끼리 해대냐!..국개의원시끼도,정치인시끼도,그리고 단원고유...
	유병철은...대구사람이지... RT @kyunghyang 세월호 노란 리본 잘라버리겠다는… 보수 탈을 쓴 ‘극우의 광기’
	유병철이 대구 사람 맞지. 그 유병철이 죽을 때 왜 전남에 가서 죽었을까. 회귀본능에 따르면 위험할 때 고향으로 가는 것이 맞는데. 이상하다고 왜 순천에 가서 죽었을까. 그곳이 안전하다고 생각한 것인가..
	귀하는 사고치고 집으로 간답니까...ㅉㅉ..죄다 집이 아닌 다른곳...전혀 생각못할곳으로 튀지....
	안전한 곳으로 가죠. 그런데 전남이고 유병언이 가장 신임한 김혜경은 목포 사람이고 구원파에서 목소리 큰 사람들이 전남사람이라는 설까지 있으니.. 그리고 유병언이 살려준 것은 김대중, 노무현 정부라서..
	또한 유병언을 살린것이 김대중 노무현이라....자신있으신가요?...김대중땐 손도못대는상황이었고 노통때 법적처분 넘어갔죠..
	헌데 .MB때 살아납니다...그럼 MB가 살려준것이되것지요...제대로 전후관계를 보시길
	이런 이득을 본 김대중과 노무현이 지원해 주었다고 보는 것이 맞겠죠. 이명박 때 살아났다는 주장을 하려고 하면 이명박 정권에서 유병언의 집단에 지원을 해 준 내역을 근거로 말해야 하는 것 아닌가요.
	그럼 마찬가지로 귀하도 DJ,노무현이 유병언의 지원을 받았다는 내역을 제시해보시지요?...일단 MB때 생긴 해피아와 박상은같은 정치인들이 선주연합과 단합한증거는 검찰이 밝혔지요...감사원도 밝혔고...
	노무현과 김대중 시절에 지원했다는 내역은 공개되어 있습니다. 법정관리과정에 대한 정보는 공개되어 있는데요. 선박 연령을 늘린 것이 왜 잘못이죠. 연안에서 운항하는 선박은 파도에 의한 선체 수명 단축이 적어요
	선박운항연령은 어느국가든 20년입니다...그이상일경우 매번 배가 뜰때마가 국가가 검열을하고 매년 선박조사를하며 그 비용은 선주가 냅니다...구래서 유지비용이 비싸기때문에 20년이상 않씁니다..
	선박운항 연령에 대한 규제가 어느 나라든 20년이라고요. 웃기는 분이네. 요즘은 그 규제가 풀이는 상태요. 선박 수리과정에 대하여 아는지. 요즘은 선박 수리가 아주 전문화 되어 있습니다.
	특이나 세월호, 오하미호는 일본서 20년넘으면 검사비용, 유지관리비용,수리비용이 너무나기서 우리나라에 팔아버린겁니다...일본은 20년넘어도 운항가능하죠...대신 20년넘으면 정부가 강제검사합니다...
	침몰 당시 세월호와 똑 같은 상태로 신조선을 만들어서 똑 같은 조건을 주면 역시 침몰합니다. 그러니. 선박의 연령의 문제가 아닙니다. 연령의 문제가 아닌데 연령 찾는 것은 잘못 아닌가요.
	똑같이 만들면 침몰하지않죠..ㅉㅉ..평형수를 맞춰주는 스필라이져?...그게 망가져있었고...운영규칙 위반을 하지않고 그배에 맞춰 운행하면 사고 않납니다...
	허나 세월호는 평소에도 엔진이 멈추기도했다지요
	올인코리아] 폭력으로 악화되는 세월호 대책위 여론 http://m.allinkorea.net/a.html?uid=30588 … 완징차고설치던맛에 죽는줄도모르고 개쥐랄떨드니만
	이게 무슨 상황 무슨 꼴인가! 법 만든다는 입법기관이 일반국민의 허락을 받아가며 법 만드나? 특별법 만드는데 여야유족 3자회동이 왜 필요? 국가의 잘못으로 사망한 사고가 세월호 뿐? 왜 세월호유족만 특별한가!?
	똥누리당도 세월호를 무시하고 지나갈순 없을것이다. 사람들이 아무리 타락했어도 자식잃은 슬픔을 모르진 않을테니.
	세월호 특별법으로 보상받은 유족이라고 하면 차후에 국민의 어떤 대접을 할까? 당장은 좋을지 몰라도 차후는 아마도 댓가를 지불할 것 같다. 내놓고 못 다닐 것 같다. 숨어살게 되는 것은 아닐지
	세월호특별법 타결 임박이라고 뉴스나,언론에서 애기하는데..야이..시발것들아! 누구 맘대로 법제정을 너거끼리 해대냐!..국개의원시끼도,정치인시끼도,그리고 단원고유가족개에시끼들도 잘들어라!~~ 국민팔아 너거끼리 만든법.내한테 적용하지마라!.난 돈 못낸다.
	세월호 참사도 따져보면 엠비 때 선박수명연장 규제완화 법안이 통과된 데서 비롯된다. 좋은 법도 현장에서 지키지 않는데 나쁜 법이 자꾸 생기면 현장은 더 나빠진다. 국회는 깨어있어야 한다: 시사통 김종배입니다
	국민에게 뭔 짓거리를 했기에요? 세월호특별법 만들어서 안전한 나라 만들자고 주장한 짓거리요? 수장 된 아이들 사고 원인 정확하게 규명해서 다시는 이런 일이 일어나지 않게 하자고 주장한 짓거리요?
	더러운 세월호유가족 새끼들...
	다른 사건사고 사망자와 그 가족은 유령이냐? 이런 쓰레기 같은 집단들아...다른 사건 사고도 특별법을 만들든지...세월호특별법 없던 일로 해라. 이런 개 같은 일을 보려고 내가 세금 내었단 말...
	아직도 세월호선박내에 10명의 실종자가 살아있을수 있으니 인양은 안된다는 가족들...지금도 진도 체육관엔 살아서 돌아와달라는 가족들의 기다림...하루 수억원의 구조관련 비용이 지출되어지고있지만 누구도
	이제 그만 세월호를 인양하자
	시체 다 태평양 고기밥되었는 데 어디가서 시체찾나. 이 정부 끝날 때까지 세월호 처박아 놓게 생겼다. 그 돈 한겨울 홑이불 덮고자는 참전유공자 보상해야. 이런 정부 처음 본다. 너무 무능해.
	사설]세월호 단원고 유족의 제자리 찾기, 지금도 늦지 않았다 : 동아닷컴 http://news.donga.com/Main/3/040109/20140930/66824550/1 … @dongamedia 님이 공유 불꺼저지말라고 계속군불땔려고 뭐헌다든디
	세월호 유가족 대책위 상황실장 오XX 씨가 저의 귀속에 경찰의 눈을 속이고 들이대며 세번째 욕설을 하고 있습니다. 참 비열하고 나쁜 행동입니다. 세월호 유가족의 벌거벗은 모습입니다
	유가족에 만행은 결코 국민에 지지를 받을수 없습니다. 총재님 힘내십시요.세월호
	국민성금은 즉각 회수하고 광화문에 불법천막과 폭력을 일삼는 유가족을 몰아내야 할것입니다.(공화당 차재용 글쌈)
	국민이 성금주고 정부가 보상금주고 보험회사에서 보험금주고 앵벌이로 회원가입비 받고... 세월호유족 버러지같은 새끼들... 주댕이만 열면 뻥이요 욕이요..자식새끼 바다에수장하고 돈벌고 거래하고 싶냐? 인간같지 않은새끼들..
	세월호 유족 구속영장 신청…“경찰의 도 넘은 과잉충성

## Sheet: tw9_SurveyStandardVolume
															50			1
Entity Volume by Sentiment	positive	neutral	negative	mixed
	1	22	9	0
김대중	0	3	0	0
대한민국	0	0	1	0
“기본적으로 눈물바다”	0	1	0	0
…	1	0	0	0

## Sheet: tw9_Phrases
개수 : Phrase Mentions Sentiment +/-	Phrase Mentions Sentiment +/-							50			1
Phrase	negative	neutral	positive	총합계
고비가 될	1			1
구속영장을 신청했습니다		1		1
남용	1			1
답답한	1			1
더러운	2			2
만나는		1		1
면밀히		1		1
무시하고	1			1
미안한		1		1
밝혔고		1		1
보상받은			1	1
불법행위	1			1
사고가	1			1
사망한	1			1
세월호 참사	2			2
속이고		1		1
슬픈	1			1
심각한 문제	1			1
쓰레기	2			2
악화되는	1			1
안된다는	1			1
욕설을	1			1
우려스러운	1			1
웃기는			1	1
위반을	1			1
장례를	1			1
정확하게			1	1
죽을	1			1
지적에	1			1
지지를		1		1
진실			1	1
진지한			1	1
타결		8		8
통과된		1		1
총합계	23	16	5	44

## Sheet: tw9_Entities
개수 : Entity Mentions Sentiment +/-	Entity Mentions Sentiment +/-							50			1
Entity	negative	neutral	positive	총합계
	9	22	1	32
10316		1		1
30588		1		1
“기본적으로 눈물바다”		1		1
“불법행위 명확할 때만 카메라 채증”	1			1
“세월호 유족 폭력 유발자”		1		1
“진지한 대화했다”			1	1
“특별법 찬 ? 반 ? 유보 의견 비슷하게 나와…특별법 진실 알리는 일이 중요”			1	1
…			1	1
경찰의		1		1
경찰이		1		1
공유		1		1
국회는		1		1
김대중		3		3
노무현		1		1
대구		1		1
대한민국	1			1
목포		1		1
박원순		1		1
새정치연합은		1		1
신동욱		1		1
오XX	1			1
이명박		1		1
일본은		1		1
진도		1		1
태평양		1		1
회귀본능에	1			1
총합계	13	43	4	60

## Sheet: tw9_Queries
개수 : Query Category Mentions Sentiment +/-	Query Category Mentions Sentiment +/-						50			1
Query Category	negative	neutral	총합계
사업		1	1
재해		1	1
정치	1	3	4
총합계	1	5	6
