# Supplementary material for: Machine Learning-Based Data Mining Method for Sentiment Analysis of the Sewol Ferry Disaster's Effect on Social Stress
Source: Front Psychiatry. 2020 Dec 23;11:505673. doi: 10.3389/fpsyt.2020.505673 (PMC7785789; doi:10.3389/fpsyt.2020.505673)
Supplement: Supplementary file 1 [file Data_Sheet_1.ZIP › twitter/month/7.October.xlsx]

## Sheet: Sheet1
	청와대, 세월호 유족 취재하는 기자들 향해 "카메라 빼라":http://ln.is/youtu.be/ZRLWW
	이젠 청와대가앞장서서 취재의 자유를 뺏을려는것아닌지 모르겠네요, 혜효 ㅠㅠ
	세월호 당일 정윤회씨가 만난 사람은.. ＇알선수재＇ 실형 산 역술인 http://media.daum.net/v/20141031030512092 …풋~ 7시간동안 어디 있었냐니까? 이것을 믿으라고? 사기꾼말을?
	해경이 다 왔다는데... 나 살고 싶어요 세월호 가족위 미공개 영상 추가 공개 - 오마이뉴스
	'다이빙벨'은 시작일 뿐..."세월호 연장전 돌입한다" http://omn.kr/aoye 하성태 기자
	고통스러운 세월호 사고를 기억하는 게 타인과 소통하는 예술의 본질적인 의미인 것 같다.
	오늘날의 민주국가라는 나라에서 이런 미친짖거릴 하는 국가가 우리말고 또 있을까요? 박그네 시정연설 골빈인간들의 박수6회...세월호참사에 한마디 언급없이 공무원연금개혁과 서민세금200%이상 증세만
	대통령의 세월호 유족 외면 화면, 청와대 요청으로 기자단이 뺐나?
	http://www.mediaus.co.kr/news/articleView.html?idxno=45148 …
	청와대 기자단에 '삭제' 요청 있었다… YTN노조, 보도국장에 문제제기
	세월호 사건이 지겹다는 사람들이 있습니다. 저는 정말 그런 당신들이 지겹습니다. 그러고도 자기 아이들은 사랑하십니까? 그러고도 당신은 당신의 신을 믿습니까? 그게 사람이 할 수 있는 소리냔 말입니다!!!
	자기 가족이 교통사고로 죽었다며 그래도 국가 비난하지 않는다며... 그런 인간들이 제일 싫습니다. 세월호 사고의 본질도 모르고 지 할 말 하는 인간들 경멸합니다.
	저사람들 그런거 몰라요!! 최고 존엄 박그네에 대한 맹목적인 충성의식 가득한 좀비들이에요..
	참담합니다..국가 권력의 개가 되어 스스로 노예가 되려는 좀비들이요...
	공감 200% 합니다
	비오는 거리에 유가족은 뻥뚤린 하늘을 마주하고.추위를 견디며 자식의 죽음에 진실을 알려 달라고 하고 있습니다. 이 정권에 사람같은 놈이 한명이라도 있다면 이렇게 할수 없습니다. 악마들입니다
	삶을 파멸로 종지부를 찍으려는 사람들이 겠죠
	그들은 사는 것도 지겨울 것 같네요.
	누구나
	피해를당할수있는데한치앞도못보는인간들...
	울집에도 있어요ㅡㅡ
	세월호특별법 등 세월호 3법의 협상 기한 마지막 날을 맞아 여야는 오늘 막판 타결을 시도합니다
	세월호 참사 불똥이 소방으로...
	다이빙벨이 없으면 구조가 굉장히 힘든 상황이였다.
	그래서 전문가들이 다이빙벨을 추천한거고..
	그 다이빙벨 투입을 막고 방해한자가 누구인가? 그 놈을 족쳐야 된다.
	선장과 승무원의 처벌로 세월호 사건이 끝나는게 아니다.
	10월의 마지막날입니다.
	10월 뉴스타파 유튜브에서 가장 인기있었던 동영상은 10월 7일 방송된 천안함 관련 소식이었습니다.
	언젠가는 세월호의 진실도 밝혀지겠죠?
	못보신 분들을 위해 링크 공유합니다.
	청소가 되었으면.. 썩고 구린내가 넘 많이 나는 이나라 떠나버리고싶다.. 의료계도 썩었다 ..tv나오는 의사들 전부 돈벌기 수단으로 나온사람들이다 막고 없어지는것도아니고 팔면다돼는것도 아닌 생명을 치료하는의사들이
	ㅎㅎ 세월파들의 배후도 밝혀지겠지?
	세월호 참살이 어떤사건 인데 국민의 뇌리에서 멀어저 간단 말인가, 이상한 나라 이상한 국민성 이다. 해결된게 뭐 있다고~
	'세월호 참사'가 발생한 지 벌써 반 년이 지났는데요. 생존자 귀환을 바라는 간절한 마음을 담아 거리를 메웠던 '노란 리본'을 영구 보존하는 추모식이 열렸습니다
	세월호 대형 참사 이후 안전이 최고 이슈다
	원전도, 평화도, 먹거리도 안전이다.
	세월호 3법` 31일 처리 시한 D-day, 극적 타결하나
	세월호 3法 오늘 타결될 듯.. 정부조직법이 막판 쟁점
	세월호 법이 타결 된다면 바로 위헌 재청 청구...
	#세월호 참사에 허둥대는 박근혜 정부의 모습을 보며, 2012년 박근혜 대통령 후보의 TV 광고 '한국호 선장 박근혜'도 누리꾼들의 집중 조명을 받았다.
	'세월호'가 정치적? 영남대 현수막 게재 불허 논란 - 오마이뉴스
	대통령은 뭘하고 있는지...의전행사만 http://www.viewsnnews.com/article/view.jsp?seq=115356 …세월호사건 당일 7시간 만 문제가 아니다. "조선.동아"와 같은 맥락으로 도대체 박근혜
	대통령은 뭘 하고 계신가. 어떤 회의들을 주재하고 어떤 결정을 하는 걸까.
	#세월호 참사 책임을 회피하는 박근혜의 10년 전 발언도 논란이 되었다. 2004년 故 김선일씨 피살사건에서 야당대표였던 박근혜가 정부의 책임을 물으며 분노를 표했던 것.
	기억을 못하시는 분이라
	시정연설 한번에도 앞다르고 뒤 다른데
	남이 써준 글을 몇년씩 기억하실리가요
	오늘 朝이라이드 역대급 나왔다. - 세월호 '진상' 편 http://www.ilbe.com/4586784777
	원하는 답이 나올때까지 밝혀지지 않는 진상 ㅋㅋㅋ
	김무성 국회 연설, 세월호 유족들 외면하고 안전만 강조
	http://www.mediatoday.co.kr/news/articleView.html?idxno=119708 …
	노사 투쟁으로 일관한다면 그 끝은 공멸… 야당 개헌 압박엔 침묵
	세월호 유족에 진상조사위원장 추천권
	오마이tv 10.29 - 청와대, 세월호 유족 취재하는 기자들 향해 ＂카메라 빼라＂
	박근혜의 세월호 유족 외면 화면, 청와대 기자단에 ‘삭제’ 요청 있었다
	여야 ＂세월호 3법 처리에 의견 접근＂..이견도 적지 않아
	세월호참사 200일 가족 추모식
	세월호 당일 정윤회씨가 만난 사람은.. ＇알선수재＇ 실형 산 역술인 http://durl.me/7noubz 이제 댓통령의 행적만 밝히면 만사 OK
	근데 확실히, 요즘들어 체감적으로 올라가는게 많아서 그런지, 버스에서도 그렇고 세월호 욕하거나 부러워하는(?) 중년들이 간간히 보인다. 지난 여름보다 늘어난것 같고. 세금인상이 세월호 탓이라고 누군가 쑤시고 다니는 듯도
	저도 최근 제법 봐서 좀 무섭더라구요. 뭐가 문젠지….ㅠ 어디서 이상한 소리들이 중년들 사이의 루트로 전달되고 있는 느낌이 들어요. 카톡이라든가
	국회 세월호 유족 농성장, 전기 공급 차단 위기
	침실서 근무한다는 말이냐!!!@ilpyungdad: 김기춘, ‘7시간 동선’ 또 두루뭉술 답변 “대통령은 일어나면 출근, 주무시면 퇴근”
	세월호 참사 당일 동선 묻자 “경호상 못 밝혀”
	청와대, 세월호 유족 취재하는 기자들 향해 "카메라 빼라":
	세월호3법, 오늘 타결될 듯…협상 마지막 시한 http://ln.is/me2.do/hIIFc 하나님.부처님.예수님 제발 통과시켜주게 도와주세요.please 제발.ㅜㅜㅜㅜㅜㅜ
	왜 세월호는 침몰했는가?: 왜 세월호는 침몰했는가? 요새 세월호 참사의 진상을 규명하기 위해 재판이 진행 중입니다. 그러나 재판을 통해 밝혀질 수 있는 일들이 있고, 밝혀질 수 없..
	세월호 유가족은 거지” 소리에 여동생은 하루종일 눈물만
	국회 오늘 대정부질문 실시…세월호3법 일괄처리 되나 - 아시아경제: 동아일보국회 오늘 대정부질문 실시…세월호3법 일괄처리 되나아시아경제... [아시아경제 장준우 기자] 국회는 3...
	세월호 약속지킴이
	주말인 11월 1일 오후 다섯시 청계광장에서 참사 200일을 맞아 추모문화제가 있습니다. 이 날은 꼭 함께해 주실것을 간곡히 호소드립니다.
	세월호 당일 정윤회씨가 만난 사람은.. ＇알선수재＇ 실형 산 역술인 http://durl.me/7noubz 참 알리바이 하나 만드는게 이렇게 세월이 필요하다니 어설퍼도 너무어설퍼
	국케의원 12명 늘어난다고 대한민국이 달라지야 이 말이다세월호 참사하나 합의 못하는 국회가 누구를 위해 국회으원을 늘린단 말인가????
	“세월호 유가족은 거지” 소리에 여동생은 하루종일 눈물만…
	http://www.hani.co.kr/arti/society/society_general/662141.html?_fr=mt5r …
	단원고 희생 김동혁군 어머니, 페이스북에 글 올려
	“같은 반 친구들과 사소한 오해로 말하다 상처받아”
	누리꾼들 “어린 가슴에 멍들지 말아야 할 텐데…”
	CNN 세월호 참사: 고통의 6개월:
	http://youtu.be/Wmloth6GHq8
	변한것은 없고 진실 또한 침몰되었다.
	진실을 밟히지 않는다면
	거짓된 세상을 살아가야 한다.
	결국 죙일 논다는것..스탈린과 똑같은 근무스타일...김기춘, ‘7시간 동선’ 또 두루뭉술 답변 “대통령은 일어나면 출근, 주무시면 퇴근”
	세월호 참사 당일 동선 묻자 “경호상 못 밝혀”
	세월호 295번째 희생자 황지현양…부모 확인
	대통령의 세월호 유족 외면 화면, 청와대 요청으로 기자단이 뺐나?
	박근혜 대통령이 미운 이유는 세월호 사고 초기에는 뭐든 다 해줄 것처럼 약속해놓고 지금은 남쳐다보듯 홀대하기 때문. 연설때문에 국회에 갔던 자리에서 그리 매몰차게 쳐다보지도 않고 지나갈 수 있을까? 자식을 잃은 사람들인데,,,
	세월호 유가족가운데 어떤 어머니가 맹골수도쪽을 바라보면서 이렇게 말했답니다
	이제 그만 가거라 어둡고 차가운 곳에서 더이상 고통 받지 말고 그만 가거라 나라에서 너희들을 구해줄것 같지않다. 다음생애 보자
	어머니의 목은 메었습니다
	세월호 200일.. 비가 온단다. 누군 좋아하겠구나. 빗속을 뚫고 많은 이웃들이 함께 했으면 좋겠다.
	세월호 실종자 수색비용 하루에 3억 5천만원.
	이돈은 누가내나?
	실종자가 아직까지 살아있으리라 생각하는건 아니겠지?
	안타깝지만 이제는 인양하는것이 .....
	실종자 가족에게 수색비용 일부라도 부담하라면 좋아할까?
	세월호에서 돌아가신 모든 승객과 승무원 여러분들의 명복을 빌며 아직 배안에 계신 분들이 모두 무사히 구조되시길 기원합니다

## Sheet: tw10_SurveyStandardVolume
															50			1
Entity Volume by Sentiment	positive	neutral	negative	mixed
	1	35	8	0
청와대	0	7	0	0
박근혜	0	2	1	0
국회	0	1	2	0
"카메라 빼라"	0	2	0	0

## Sheet: tw10_Phrases
개수 : Phrase Mentions Sentiment +/-	Phrase Mentions Sentiment +/-							50			1
Phrase	negative	neutral	positive	총합계
거짓된	1			1
고통의	1			1
극적			1	1
눈물만	1			1
미운	1			1
분노를	1			1
불똥이	1			1
세월호 참사	5			5
외면하고	1			1
이상	1			1
이상한		2		2
잃은	1			1
존엄			1	1
좋겠다			1	1
죽음에	1			1
진실			1	1
차단	1			1
최고			2	2
타결		1		1
타결될		2		2
타결을		1		1
힘든	1			1
총합계	17	6	6	29

## Sheet: tw10_Entities
개수 : Entity Mentions Sentiment +/-	Entity Mentions Sentiment +/-							50			1
Entity	negative	neutral	positive	총합계
	8	35	1	44
45148		1		1
" 세월호 연장전 돌입한다"		1		1
"조선.동아"		1		1
"카메라 빼라"		2		2
‘		2		2
“같은 반 친구들과 사소한 오해로 말하다 상처받아”		1		1
“경호상 못 밝혀”		2		2
“대통령은 일어나면 출근 , 주무시면 퇴근”		2		2
“세월호 유가족은 거지”		1		1
“어린 가슴에 멍들지 말아야 할 텐데…”		1		1
CNN	1			1
ZRLWW		1		1
국회	2	1		3
김기춘		2		2
김무성	1			1
박근혜	1	2		3
버스에서도		1		1
비가		1		1
영남대		1		1
오마이tv		1		1
유튜브에서		1		1
청와대		7		7
페이스북에		1		1
한국호		1		1
총합계	13	69	1	83

## Sheet: tw10_Queries
개수 : Query Category Mentions Sentiment +/-	Query Category Mentions Sentiment +/-						50			1
Query Category	negative	neutral	총합계
대중 문화		1	1
정치	2	10	12
총합계	2	11	13
