# Supplementary material for: Machine Learning-Based Data Mining Method for Sentiment Analysis of the Sewol Ferry Disaster's Effect on Social Stress
Source: Front Psychiatry. 2020 Dec 23;11:505673. doi: 10.3389/fpsyt.2020.505673 (PMC7785789; doi:10.3389/fpsyt.2020.505673)
Supplement: Supplementary file 1 [file Data_Sheet_1.ZIP › twitter/month/8.November.xlsx]

## Sheet: Sheet1
	세월호 집회, 살려달라고 창문을 때리는 그 광경 '어떻게 잊겠느냐!'
	http://www.amn.kr/sub_read.html?uid=17342&section=sc4&section2= …
	정권이 방송이 얼마나 잘못 했는지 끝내 다 밝혀질 것
	이유없는 무덤없고 의미없는 죽음은 없다 아니 없어야 한다 304명이 희생된 세월호 이전과 이후 우리사회가 얼마나 달라졌는가
	신해철씨의 죽음이 헛되지 않기 위해서는 우리모두가 의료사고에 대해 관심을 기울여야 한다
	김어준 파파이스 김지영 감독이 암시하는 세월호 무서운 진실
	이백스무아흐레째[229]. 세월호 참사 때 꼼짝도 못했던 통영함을 방산비리 터지자 음파탐지기도 없이 현장에 투입하는 해군. 참 군대가, 정부가 움직이게 하는 게 무엇입니까? 자기들 살고보자는 동기 뿐입니까?
	세월호는 고의침몰 파파이스32회:
	파파이스 들을때마다 울게 되네요, 유가족 분들 얼마나 원통할까요, 세월호 초기 아이들이 올린 페북, 유언비어라고 유포자 처벌하겠다던 이 정부 용서할수 있을까요?
	꺼지지 않는 세월호 촛불.. “진상규명 국민의 손으로
	대선 부정선거, 내란음모 조작, 세월호 대참사, 통합진보당 해산 강행 등!!! 이 문제를 제대로 해결하려면 많은 관심과 적극 동참으로 진보대통합을 이루어야 합니다.~
	헐대박)세월호 팽목항 집회 참가비 4만원(식대별도 잼): 댓글 반응!ㅋㅋㅋㅋㅋㅋㅋㅋㅋㅋㅋ
	세월호참살은 국정원이준비한 박근혜18대ㆍ부정선거상쇄아이템세월호충돌한ㆍ길이100미터잠수함!
	해경123정ㆍ세월호ㅡ밧줄로끌고다니면서 더빨리ㆍ침몰!시킨것
	파파이스 32회. 세월호에서 일주일만에 올라온 아이. 냉동고에서 꺼내보니 발이 붓지 않고 평소와 똑같아. DNA가 다르다 해서 자기 아이 아닌줄 알았는데. 난리치니 그제서야 'DNA가 일치한다' 고 말바꿈
	(아이잃은 엄마) "아이가 해병대 캠프에서 무사히 돌아온후 다른 아이들이 캠프에서 사고나 죽자 '우리 아이 아니라서 다행이다' 했었는데, 세월호 참사로 아이가 죽게되자 그때 다른 아이들의 사고에 대해서 진상규명 같이 촉구했어야 한다는 것을 절감한다"
	[‘세월호 대학살’ ‘잠수함 충돌설’ 구속수사 시작]
	표현의 자유에 의하면 국민들은 어떤 의혹이라도 제기할 수 있어야 한다. 정부는 국민적 의혹을 해명하고 해소해 주어야 하는 것. 진의가 가려지지 않은 상태에서 국민을 잡아가두는 것은 반헌법적 처사다.
	세월호 합동분향소를 방문한 박근혜는 유가족으로 보이는 할머니와 감동적인 장면을 연출해 뉴스를 가득 채웠다. 그러나 할머니는 유가족이 아니라 청와대 측이 섭외한 인물. 조문객을 조문했다는 비난이 일었다.
	법집행을 잘못하면 엄격한 책임이 뒤따른다는 것을 이번 사건을 지휘하는 검사들이 간과한듯. TV조선의 커다란 파공(충격에 의한구멍)에 의해 세월호가 침몰하고 있다는 보도내용을 정부는 아직까지 해명을 못하고 있다.
	영국의 보험사가 세월호가 폭탄에 의해 침몰한 사건이라고 보험금 지급을 거절하고 그 근거로 세월호 내부에서 일어난 폭발영상과 기관실후부의 찢겨진 사진을 근거로 들었지요. 세월호는 과적에 의한 사고가 아닙니다.
	선박보험의 경우 로이드외 영국계 재보험사에 가입하는 경우가 많습니다. 또한 영국정보기관의 전세계 감청은 미국보다 한수위로 알려졌지요. 폭발에 의한 지급거절이라면 한국내 보험사도 할말이 없겠군요. 이제 폭발이유를 정부가 해명해야겠네요.
	만약에 세월호 사고가 대북용의점이 발견되었다면 난리법석을 떨었을텐데.. 직접적 사고원인과 사고관련 증거들을 은폐한 정황과 증거가 있는것으로 미루어 시민들이 추정하는대로 정보기관이 개입된 고의적 테러라는 결론에 도달하게 됩니다.
	당시 제7함대 소속 4만톤급의 본홈리처드함이 4월 7일까지 한미 호주 연합상륙훈련을 마치고 4월 15~18일까지 진행되는 훈련을 위해 대기중이었으며 당시 인명구조 전문용 수직이착륙기 오스프리가 있었음에도 한국이 도움을 사절했다고 굿모닝 런던은 전한다
	세월호 사고당시 현장으로 급파된 본홈리처드에 있던 MH60 헬기 두대가 출동하자 한국측은 어찌된 영문인지 사고지점에서 5~17마일 떨어진 곳을 수색해달라고 요청했음을 미군 대변인이 밝혔다. 다른 무엇이 있었다는 얘기다.
	당일 시간대별로 정리된 영국BBC 방송 자료사진은 오전 12시 까지는 구조가 가능했음을 자료로 남겠다. 따라서 7시 10분 사고발생 시각부터 구조가 가능했으나 세월호가 너무 많은 희생자가 나온것은 구조실패가 아니라 고의적 집단살인이었음을 보여준다.
	해경 경비정이 세월호를 더 빨리 침몰시키지 않았다면 5시간이 넘는 충분한 구조의 시간이 있었음에도 해경경비정이 구조를 외면하고 세월호를 묶어서 더 빨리 침몰시킨 상황과 충돌 혹은 고의적 폭파에 대한 명령 계통의 수사가 반드시 이루어져야 한다
	전세계 사람들이 다 보는 앞에서 테러범이나 적군이 아닌 공무원이 국민을 더빨리 죽이기 위해 기울어진 세월호를 당겨서 넘어뜨리는 행태를 보일 수 있는 나라는 대한민국 말고는 없을겁니다. 그런데 국민은 진상보다 보상금에 관심을 갖네요
	첨부터 죽이려고 작전 실행한겁니다. 소방서 헬기에게 이탈지시하고 구조하러 온 화물선과 어선들의 구조활동을 막으려고 이탈명령했지만 어선들이 지시를 듣지 않았지요. 언딘이 올때까지 대기하라 지시했지만 언딘은 아예 구조장비가 없었어요.
	5월9일 JTBC가 공개한 故김시연 양의 휴대폰 영상에는 배가 기울자 당황하는 학생들의 모습, 가만히 있으라는 안내방송을 불신하는 아이들의 대화가 담겨있었다
	광화문 세월호 광장입니다!
	오늘은 4월16일 입니다!
	세월호는 고의침몰이다
	4월16일 이후 세월호 희생자 가족들을 다룬 EBS 다큐프라임 <나는 부모입니다> 잊을 수 없는게 있다. 그리고 잊혀져서는 안되는것도 있다. http://www.dailymotion.com/video/x2al2si_ebs- …다큐프라임-가족쇼크-1부-나는-부모입니다-
	경향신문 조형국 기자는 "세월호 진상조사원장에 이석태 전 민변 회장 추천"이라고 했다. 세월호 유족은 더 이상 어린 생명을 정치적 흥정으로 여기지 말았으면 좋겠다.
	완전침몰 45분전, 해경123호는 현장도착후,세월호내부로 진입하지않았고,탈출방송도하지않았고, 주변 대형선박을 이용하여 승객탈출이나 침몰지연작전도 쓰지않았으면서, 선장일행만 재빨리 탈출시켰다.
	세월호 모금액이 정부부처 해당학교 방송사등 여러곳에서 상당 할텐데 그돈이 다 어디로 갔나? 그 돈은 세월호 유가족이 원하는 진실을 밝히는데 쓰여 져야 한다 모금액의 정산 내용 집행 등을 모두 투명하게 밝혀라
	다이빙벨로 진실을 촬영 기록 증거보존하라!
	[팩트TV] 세월호 생존자 “고통의 광경을 잊지 않으려고, 하루에도 몇 번씩 되새긴다”
	http://goo.gl/qKK4Pz
	“유족들 앞에 죄인으로 살 수밖에 없는 마음을 정부가 어찌 이해하겠나”
	일년간 법정서 싸운돈 일부 를 도움펀드로 보냈습니다.형편이 좋다면 다 후원했겠지만요 ㅠ.ㅠ 늘 세월호진실에 앞장서 주세요 .고맙습니다:-)
	감사합니다. 힘들게 생긴 돈을 저희 팩트TV 도움펀드로 보내주셔서...팩트9뉴스를 통해 열심히 진실한 보도로 보답하겠습니다.
	ㅎㅎ 아니예요 ;;;세월호때 감동받아서요 ㅠㅠ 정기후원금이 넘 적어서 항상 맘에 걸렸어요 . 또 현금서비스 인생으로 살아야하겠지만 마음이 풍성해져서 도리어 감사드려요 .응원합니다 *^^* 아자아자!!!!!
	김지영 감독이 암시하는 세월호의 무서운 진실
	팽목항서 세월호 희생자 위로 수륙재 봉행 http://me2.do/5UIZDgql 출처 : 네이버 뉴스
	세월호 대학살’ ‘잠수함 충돌설’ 구속수사 시작
	“명예훼손이 반의사불벌죄에 해당함에 따라 논란의 여지가 없도록 김 전 청장과 해경123정 대원 4명, 세월호 1등 항해사 등에게 처벌의사를 확인했다”http://m.mediatoday.co.kr/articleView.html?idxno=120313 …친절한 검자씨
	국내외에서 시국선언이 이어졌다. 외국에서 활동하는 학자 1074명은 정부에 #세월호 참사 책임을 물으며, 공익을 위한 규제 강화를 요구하는 성명을 냈다. http://bit.ly/1qBLe2i
	범세계 세월호특별법 청원운동
	http://sign.sewolho416.org 세월호 천만인 서명운동
	ttps://secure.avaaz.org/kr/sewol_ferry_never_again_loc/?cziVDgb … 아바즈 청원 서명
	결과를 가늠하지말고 할 수 있는 모든 것을 다해봅시다
	헐대박)세월호 팽목항 집회 참가비 4만원(식대별도 잼): 댓글 반응!ㅋㅋㅋㅋㅋㅋㅋㅋㅋㅋㅋ
	세월호
	희생자 추모 및
	진상규명을 촉구하는
	밴쿠버 집회
	'세월호 선체를 인양하라!'
	2014년 12월 13일(토)
	2시부터 4시까지
	Vancouver Art Gallery
	세월호를 기억하는 밴쿠버사람들
	무상급식 반대하는 집단중에 일부 유아원 유치원 운영자들이 있더군요~
	자신들에게 지원되는 지원금이 줄어든다고 그러는것 같죠?
	이나라의 수준이 딱 그정도 입니다!
	공무원연금줄인다니까 10만이 모였다죠?
	세월호집회는 어땠나요?
	세월호 집회, 살려달라고 창문을 때리는 그 광경 어떻게 잊겠느냐! 서울의소리
	천인공노할 짓거리는 아무도 안 믿는다는 사실을 이용한 범죄 시리즈~~!
	전두환, 이명박, 박근혜로 이어지는
	KAL기 폭파 사건.
	천안함.
	세월호.
	11.30/세월호참사 229일째
	학살피해자 295명
	탈출하신 분 172명
	알려진 실종자 9명
	구조자 0명
	민간잠수사 희생 2명
	소방관 희생 5명
	수색지원민간선원 희생 1명
	자원봉사자 희생 1명
	PTSD 희생 교감,경찰,자원봉사자님
	그외까지
	기억합시다.
	세월호에는 국정원이 깊숙히 관련되어있고, 세월호 승조원은 가장먼저 국정원에 보고 했다한다. 국정원은 청와대 직속이다. 그러므로 청와대는 즉시 상황을 파악할수 밖에 없다. 그런데 이게 말이 되는가?
	세월호 희생자들을 기억하는 304일 미사 안내
	아프리카TV에서 "[생]광화문TV 세월호사건 진상규명촉구 촛불문화제_11.29" 방송을 보고 있어요. 함께 보실래요?
	美<포린 폴리시> 朴정부 무능 지적.. “침몰하는 정부”
	http://www.gobalnews.com/news/articleView.html?idxno=11597 …
	“韓정부, 세월호 책임회피로 불안감 조성.. 한국인 참사 극복 못해”
	꺼지지 않는 세월호 촛불.. “진상규명 국민의 손으로”
	http://www.gobalnews.com/news/articleView.html?idxno=11620 …
	광화문 촛불 문화제.. “국민 감시 없다면 세월호 진실 또 다시 침몰
	영국판 '세월호'사고, 영국 정부가 한 일은? http://laborhealth.or.kr/38756 한국도 기업의 경영실패 혹은 고의적 태만에 인한 사망을 '기업에 의한 살인'으로 규정, 엄하게 처벌하는 법제도 도입을 검토할 시기가 왔다.
	국민안전처 초대 대변인 고명석씨 내정 http://www.hani.co.kr/arti/politics/administration/664843.html …
	세월호 참사때 매일 아침11시에 거짓말지껄이던 넘이 승진하네요
	중요대목의 동영상과 CCTV가 감쪽같이 사라졌다는 것은 세월호 사건이나 신해철 사건이나 똑같다. 그렇다면, 이 둘의 범인은 하나 ? 에이 설마...
	참사 206일 세월호특별법이 겨우 통과됐습니다.우리 정치의 민낯을 드러낸 기간이었습니다.지금부터가 더 중요합니다.철저한 진상규명은 법만으로 안됩니다. 진실을 가로막을 많은 비협조와 방해들과 싸워야합니다.그 너머에 사람이 먼저인 새로운 나라가 있습니다.
	코메디임다
	세월호사고는단순조작미숙사고판결남
	영화화제안으로세월호항적분석결과갈지자운항에의한급선회사실을밝혀내신미친김지영감독이파파이스통해밝힘
	그럼국가모독죄로콩밥을먹여야함에도
	김감독이지적하는
	실수로조작된항적들을
	줄줄이
	국가가수정함
	세월호에서 돌아가신 모든 승객과 승무원 여러분들의 명복을 빌며 아직 배안에 계신 분들이 모두 무사히 구조되시길 기원합니다
	더이상 이땅에 세월호와 같은 상쳐가 되풀이 되어서는 않될것입니다.
	더많이 연대하고 한달에 한사람씩 올바름을 일깨워준다면 가능하리라 생각합니다.
	한걸음 한걸음 걸음마 하는 자세로 임하다보면 안전한세상 안녕한세상 우리의 힘으로 이뤄지리라 생각합니다
	정부여당 의도대로 참 잘돌아간다.
	4자방과 세월호 그리고 방산비리는 그렇게 잊혀지는거니?
	野 내부 반발 암초 만난 세월호法11일 野 의총이 분수령
	123함정 정장 세월호 법정에서 ‘횡설수설’
	★해경123정ㆍ세월호를ㅡ밧줄로묶어
	ㅡ끌어당기며침몰시키는ㆍ증거자료
	★김기춘의 말만듣고 관매도에 헬기를타고 도착한닭은ㅡ9시30분이넘도록세월호가 코빼기도ㆍ보이지않는것에ㆍ화가나서
	세월호를 뒤집어엎어라ㅡ전원ㆍ몰살해라
	김기춘은 이때까지도 일본에서 세월호와동급배가 13시간동안이나 떠있었다는것을 알고있었고 '골든타임'이 10시간 이상 될 것이라고 믿고 있었다
	세월호가족들을 현장에보내지도않는 정권..." =>풍랑이 치는 사고현장에가족들이가겠다하여 허락한후또사고나면 누가책임?나라에서 장관까지 수개월씩 현장에상주시키며 국력을다하여 구조활동을폈는데 뒤통수치는 배반의선동..한심
	터무니없이 조력권행사를 민변징계요청한 꼼수는 앞으로 있을 세월호조사단에 민변전문가 참여배제를 위한 암수라는데. PaPa Is a good

## Sheet: tw11_SurveyStandardVolume
															50			1
Entity Volume by Sentiment	positive	neutral	negative	mixed
	2	25	12	0
김지영	2	0	0	0
청와대	0	2	0	0
광화문	0	2	0	0
17342	0	1	0	0

## Sheet: tw11_Phrases
개수 : Phrase Mentions Sentiment +/-	Phrase Mentions Sentiment +/-							50			1
Phrase	negative	neutral	positive	총합계
거절하고	1			1
고맙습니다			1	1
고통의	1			1
공익을 위한		1		1
구조활동을		1		1
극복			1	1
내란음모	1			1
대학살	2			2
돌아가신	1			1
많은 관심과			1	1
명복을 빌며		1		1
무사히			2	2
반대하는	1			1
부정선거	1			1
비난이	1			1
사고가	2			2
새로운 나라가			1	1
세월호 참사	2			2
앞장서			1	1
엄하게	1			1
외면하고	1			1
위로	1			1
응원합니다			1	1
이상	2			2
잘못하면		1		1
재빨리			1	1
조작	1			1
좋겠다			1	1
죽음이		1		1
죽이려고	1			1
진실			3	3
초대			1	1
추천		1		1
충돌	1			1
충분한		1		1
친절한			1	1
침몰	1			1
침몰하고	1			1
투명하게			1	1
해명을 못하고	1			1
헛되지		1		1
희생된	1			1
힘들게	1			1
ㅠㅠ	1			1
총합계	27	8	16	51

## Sheet: tw11_Entities
개수 : Entity Mentions Sentiment +/-	Entity Mentions Sentiment +/-							50			1
Entity	negative	neutral	positive	총합계
	12	25	2	39
11597		1		1
11620		1		1
17342		1		1
38756	1			1
" [생 ]광화문TV 세월호사건 진상규명촉구 촛불문화제_11.29"		1		1
"세월호 진상조사원장에 이석태 전 민변 회장 추천"		1		1
"아이가 해병대 캠프에서 무사히 돌아온후 다른 아이들이 캠프에서 사고나 죽자 '우리 아이 아니라서 다행이다' 했었는데 , 세월호 참사로 아이가 죽게되자 그때 다른 아이들의 사고에 대해서 진상규명 같이 촉구했어야 한다는 것을 절감한다"			1	1
“고통의 광경을 잊지 않으려고 , 하루에도 몇 번씩 되새긴다”	1			1
“명예훼손이 반의사불벌죄에 해당함에 따라 논란의 여지가 없도록 김 전 청장과 해경123정 대원 4명 , 세월호 1등 항해사 등에게 처벌의사를 확인했다”		1		1
“유족들 앞에 죄인으로 살 수밖에 없는 마음을 정부가 어찌 이해하겠나”		1		1
“진상규명 국민의 손으로”		1		1
“침몰하는 정부”		1		1
“韓정부 , 세월호 책임회피로 불안감 조성 . . 한국인 참사 극복 못해”			1	1
EBS		1		1
PTSD		1		1
TV조선의	1			1
Vancouver Art		1		1
고명석씨			1	1
광화문		2		2
국정원은		1		1
김		1		1
김지영			2	2
대한민국		1		1
밴쿠버 집회		1		1
영국 정부가	1			1
영국의	1			1
이명박		1		1
이석태		1		1
일본에서		1		1
전두환		1		1
청와대		2		2
청원		1		1
통합진보당	1			1
ㅎㅎ	1			1
한국이		1		1
호주		1		1
총합계	19	52	7	78

## Sheet: tw11_Queries
개수 : Query Category Mentions Sentiment +/-	Query Category Mentions Sentiment +/-						50			1
Query Category	negative	neutral	총합계
교육	1	1	2
재해	1		1
정치	1	5	6
총합계	3	6	9
