# Supplementary material for: Machine Learning-Based Data Mining Method for Sentiment Analysis of the Sewol Ferry Disaster's Effect on Social Stress
Source: Front Psychiatry. 2020 Dec 23;11:505673. doi: 10.3389/fpsyt.2020.505673 (PMC7785789; doi:10.3389/fpsyt.2020.505673)
Supplement: Supplementary file 1 [file Data_Sheet_1.ZIP › twitter/month/9.December.xlsx]

## Sheet: Sheet1
	세월호참사직전ㆍ청와대는ㅡ부정대선과ㆍ내부권력암투로ㆍ심각한분란이ㆍ있었던시기였다
	▶조웅천ㅡ4월15일ㆍ홍경식민정수석이ㆍ불러가보니ㅡ그동안ㆍ열심히일했다며ㆍ그만두라고했다
	?어쩌면?조웅천은??세월호학살의ㆍ내막을ㆍ알고있을것이다
	오늘은 2014년 마지막 날이자 세월호 대참사 260일째이자 통합진보당 해산 13일째!! 불안하고 비민주적인 사회!!! 안전한 민주 사회 위해 함께 합시다.~~~
	[오산시청 광장 세월호 추모리본 문서고 이관식 및 영구보존] ● 일시 : 2014년 12월 31일(수) 14:00 오산시청 광장
	12/31 (수) "전국에서 따뜻한 시민분들을 많이 만났지만, 세상은 아직도 바뀌지 않았다고 생각한다" 교황 방한 당시 십자가를 지고 도보순례를 하셨던, 세월호 희생자 故 이승현군의 아버지 이호진씨입니다
	#세월호 참사260일째
	슬픈 2014년, 304명의 고귀한 생명이 바닷속으로 사라졌다.
	그리고 252개의 책상들이 주인을 잃었다.
	4월 16일에 멈춰진 시간
	잊지 말자.
	[단독]최민수, 수상거부 소감 단독입수 '세월호 우회 언급' | 다음 연예
	가수 조관우씨, 세월호 노래 발표 “날아오르는 풍등, 그대 있는 곳에 닿을 수 있게…”
	“그대 찾아 밤하늘 날아오르는 풍등, 그대 있는 곳에 닿을 수 있게 데려다 주오.”
	오늘아침전주풍남문천막입니다. 차가운겨울에일찍일어나 광장을 거닐어봅니다. 세월호는 학살이다. 어제 이탈리아에서 사고여객선 470여명을 30여시간만에 전원구조라는 기사를 봤습니다. 우리는 한명도 구조하지않았습니다.
	오늘! 2014년의 마지막과 2015년의 처음을 세월호 유가족들과 함께. 광화문 광장. 낮3:04-
	<박 대통령 면담 그후…‘수빈 엄마’ 박순미씨>“어깨 감싸며 세월호 진상규명 약속…박 대통령의 그 말을 믿었는데…”
	#1111 세월호 합동 분향소에 무료 문자 메시지를 보낼 수 있는 번호입니다. 우리가 기억하고 있다고, 함께 있다고 문자메시지로 알려주시면 어떨까요. 더구나 오늘은 2014년 마지막날.
	MBC연기대상 황금연기상 거부한 최민수 수상거부 소감에서 우회적으로 세월호 언급
	법과 상식이 무너지고 진실과 양심이 박제된 이 시대에, 아직도 차가운 바다 깊숙이 갇혀 있는 양심과 희망에 대한 최소한의 도리_x000D_ 최민수 연기대상 거부는 당연하다..희대 눈물 쑈 보여 준 그년 최고니까.._x000D_ [포토]'하늘에 별이 된 아이들' 잊지 말아야 할 세월호 아픔 _x000D_ 최근 이탈리아로 향하던 중 화재가 난 그리스 여객선 선장이 승객 구조완료 후 마지막으로 배를 떠났다고 이것이 바로 선진국"이라고 세월호 선장과 비교하며 호들갑 떠는 사람들이 있는데, 이는 국가 수준의 문제가 아니라 선장 개인의 소양 문제 아닌가
	최민수, 수상거부 소감 단독입수 '세월호 우회 언급'
	고집쟁이 안강최라서 그럴까, 그래도 그 뜻을 저만큼은 이번엔 감사하고 있네요. 공유해봅니다.
	또 종북 빨갱이 나왔다고 난리치진 않을지...
	민수형이 요즘 멋있어졌네여
	옛날부터 멋진사람이죠
	가수 조관우씨, 세월호 노래 발표 “날아오르는 풍등, 그대 있는 곳에 닿을 수 있게
	#세월호 260일. 2014... 다시 시작하는 2015... 잊지 않겠습니다
	#세월호 참사에 허둥대는 박근혜 정부의 모습을 보며, 2012년 박근혜 대통령 후보의 TV 광고 '한국호 선장 박근혜'도 누리꾼들의 집중 조명을 받았다.
	세월호 실소유자 SNS 논쟁 이재명 성남시장 가담 '후끈' http://me2.do/FNxkHMsb 출처 : 네이버 통합검색
	세월호 유가족 민주시민언론상 수상…“KBS 보도태도 적극 공론화”
	18일째 기도: 세월호 일반인 희생자 심숙자의 영혼을 기억하고 기도합니다...
	우리이웃의 아픔... 우리사회의 아픔을 기억하고 함께하기위해 매일 한 분씩 기도해주기로해요...
	“어깨 감싸며 세월호 진상규명 약속…박 대통령의 그 말을 믿었는데…”
	<회한의 2014년>세월호 참사부터 땅콩회항까지…사건사고 얼룩진 365일. 희생자 295명이란 엄청난 숫자에 온 국민은 슬픔에 잠겼고, 9명은 여태 돌아오지 못했다
	2014년 대한민국..
	세월호 참사 진상규명만 놓고보면 정부와 국민의 역할이 바뀐것 같다는 생각이 든 한해였다
	[포토]'하늘에 별이 된 아이들' 잊지 말아야 할 세월호 아픔 | 미디어다음
	[김어준의 파파 이스#33] 세월호 생존학생들과 정윤회 1부
	최민수가 MBC연기대상에서 황금연기상을 받았으나 이를 고사했다. 백진희가 대리 수상하며 밝힌 소감마저 중간이 잘려나가 궁금증을 자아냈다. 방송에서 확인하지 못한 그의 소감에는 어떤 내용이 있었을까. 스타뉴스가 단독 입수한 그의 수상소감에는 아직도 많은 이들의 가슴에 상처와 아픔을 드리운 세월호 침몰에 대한 안타까움이 우회적으로 담겨 있었다.
	최민수는 30일 오후 서울 마포구 상암동 MBC신사옥에서 진행된 2014 MBC연기대상 시상식에서 '오만과 편견'으로 남자 황금연기상을 수상했으나 시상식에 불참했다.
	'오만과 편견'에 함께 출연한 백진희가 대리 수상했다. 백진희는 최민수가 직접 전달한 수상소감을 대신 읽으며 "이 상을 정중하게 거부합니다"라고 밝혀 눈길을 모았다. 그러나 전문이 사라져 모든 내용을 전달하지는 못했고, 백진희는 "선배님은 거부하셨지만, 제가 잘 상을 전달하도록 하겠다"라고 밝혔다.
	백진희가 대리 전달한 수상소감에서 최민수는 "안녕하십니까. 민생안정팀 부장 문희만입니다"라고 극중 이름으로 자신을 소개했다. 그는 "적지 않은 나이에 이런 의미있는 작품을 하게 해주신 MBC, 김진민 감독, 이현주 작가에게 감사드리며 무엇보다도 '오만과 편견'을 사랑해주시는 시청자들께 감사 말씀 전합니다. 더불어 우리 인천지검 민생안정팀에게도요"라고 밝혔다.
	이어 "허나 다른 때도 아니고 요즘은 제가 법을 집행하는 검사로 살고 있기 때문에 말이죠. 뭐 잘한 게 있어야 상을 받죠 그죠?"라며 "해서 죄송스럽지만 이 수상을 정중히 거부하려고 합니다"라고 밝혀 모든 이들을 놀라게 했다.
	실제로 최민수가 전한 수상 거부 소감에는 다음과 같은 내용이 더 있었다.
	최민수는 수상 거부 소감에서 "아직도 차가운 바다 깊숙이 갇혀 있는 양~심과 희망에 대한 최소한의 도리라고나 할까요?"라며 "법과 상식이 무너지고 진실과 양심이 박제된 이 시대에 말입니다"라고 밝혔다. 이어 "그래도 우리 '오만과 편견'을 끝까지 사랑해 주실거죠? 그죠~"라고 덧붙였다.
	직접적으로 밝히지는 않았지만 지난 4월 16일 발생한, 아직도 계속되고 있는 비극 세월호 침몰 사고를 언급한 셈이다. 최민수는 최근 스타뉴스와의 인터뷰에서도 세월호 침몰 사고를 언급하며 "기막힌 사건에 어른으로서 침통하다. 책임감을 느낀다"고 털어놓은 바 있다.
	세월호 국내 수입 때 세금 전혀 안내
	요즘 TV에서 시상식 많이 하는데 누구도 세월호 유가족들 위로를 한다거나 쌍차 굴뚝농성 중이신 분들 응원의 메세지가 없는 것같다..맘이 쫌 그렇다.. 왜 모두 이런 일들을 정치적으로 해석하는지 이해할 수가 없다..그냥 우리 이웃이라고 생각하면 안되나?
	배우 최민수씨가 세월호에 대한 언급이 있다고 해서 너무 고맙게 느껴졌다..다행이다..
	박영규씨도 세월호유가족분들을 응원해 주셨다..멋진 배우다
	세월호학살 260일! (고공농성) 스타케미칼 219일! 씨앤엠 48일! 쌍용차 19일! (노숙농성) 전국대학강사노조 2672일! 세월호 173일! 공무원연금 44일! 콜트콜텍, 재능교육, 강정, 밀양, 청도..
	팻친님들...
	2014 갑오년 한해도 15시간을 남긴채 2015 을미년을 향하고 있다. 지나온 2014 한해를 돌이켜보면 갑오년이라 그랬는지 무지 갑질을 해댔던 한해가 아니었나 싶습니다. 세월호 참사,...
	[세월호]멈춘 시간, 멈출 수 없는 이야기:255명, 4월16일, 그리고 258일째
	최민수는 mbc의 황금연기상 수상거부 소감에서 '진실과 양심이 박제된 사회'를 거론 하며 세월호사고의 안타가움을 우회적으로 표현했다. 과연 명배우 최무룡씨의 아들 최민수의 진가가 이제 나타나기 시작한다.
	'황금 연기상' 최민수, 수상 거부한 이유..세월호 때문에? | 다음 연예 http://durl.me/7y5r79 아직도 차가운바다깊숙이 갇혀있는 양심과희망에 대한최소한도리법과상식이무너지고양심이박재된이시대말입니다
	35~~~충청좌파 (친일척살
	판결해볼 기회..세월호 실소유자는 국정원과 청해진 중 누구일까요?>
	아래 100개에 가까운 세월호에 대한 국정원 지시사항은 국가정보기관 입장에서 한 것일까요? 아니면 실소유자로서 한 것일까요?...
	세월호 참사는 국정원이 기획한 사건이라고 많은이들은 생각한다
	＇하늘에 별이 된 아이들＇ 잊지 말아야 할 세월호 아픔 http://durl.me/7y54z9 미안합니다. 결코 잊지 않겠습니다
	오늘 아침 뉴스보면서 느낀다..새해가 되는데 희망이 생기지 않는다..비정규직이 연장되면 계급사회로 돌아갈 것만 같고, 때가 어느 땐데 아직도 정부비판하면 종북몰이하고, 무엇보다 세월호 유가족들 아픈 마음으로 새해를 맞이해야 하는데..그냥 죄송합니다.
	세월호에서 돌아가신 모든 승객과 승무원 여러분들의 명복을 빌며 아직 배안에 계신 분들이 모두 무사히 구조되시길 기원합니다
	세월호 청문회 세우려는 새누리당, 경악을 금치 못 해”
	세월호 피해 가족, "특별법 제정에 힘 실어주시길"
	국정원 세월호 투자‥ 전현직 국정원 양우회 양지회 수천억 자금운영 2012 년 총선 개입 대선개입 세월호까지‥ 해경 언딘처럼‥
	[[TF다이어리] 세월에 지지 않을 이름, 세월호... `아직 남아 있는 우리들의 숙제
	[단독]최민수, 수상거부 소감 단독입수 ＇세월호 우회 언급＇
	잊지 말아야 될 슬픈 대한민국의 현실~
	불쌍한 아이들~ 별이되어 영원히 행복하길 바라본다.
	[포토]＇하늘에 별이 된 아이들＇ 잊지 말아야 할 세월호 아픔
	이데일리가 이딴 그림, 이딴 언급하니 웃기네. 말문이 막히네.. 허허RT @seojuho: [포토]‘하늘에 별이 된 아이들’ 잊지 말아야 할 세월호 아픔
	조현아 구속수감은 좀 심한거 맞다‥ 마녀사냥 국민심리를 유도발동시킨 것이다. 그러나 재벌 3세에 대한 강력한 경종을 울리지 않으면 이런 일은 사회 곳곳에 무수히 발생된다. 갑의 횡폭에 대해서는 관용은 없어야 한다. 국정원 세월호 사자방 정윤회 십상시에
	이재명시장님..왜 한국에 시장님 같은 분이 한 분이신지 정말 유감스럽습니다. 시장님의 공명정대한 등불이 세월호와 같은 나라를 비추어주는 등대가 되시어 새해를 환히 밝혀주실것에 희망을 겁니다. 사랑합니다.♡♡♡
	가수 조관우씨, 세월호 노래 발표 “날아오르는 풍등, 그대 있는 곳에 닿을 수 있게…”
	솔찌기 이 계정에 정치얘기는 안 하려고 했는데 나도 붕신이었던 것 같다 세월호는 정치얘기가 아니지 사건 얘기지 ㅠㅠ 똥멍청이
	진상 규명 해달라는거에서 정치 얘기가 되는게 이상한거였어
	다른 사람은 몰라도 내 주변 사람이 세월호를 지나간일 취급할지는 몰랐다
	사건 당시 나보다 더 화내고 울었으면서

## Sheet: tw12_SurveyStandardVolume
															50			1
Entity Volume by Sentiment	positive	neutral	negative	mixed
	5	33	6	0
최민수	4	1	1	0
조관우씨	0	3	0	0
최민수가	1	1	1	0
국정원	0	3	0	0

## Sheet: tw12_Phrases
개수 : Phrase Mentions Sentiment +/-	Phrase Mentions Sentiment +/-							50			1
Phrase	negative	neutral	positive	총합계
갇혀	2			2
감사드리며		1		1
경악을	1			1
고귀한			1	1
고맙게		1		1
기도합니다			1	1
눈물	1			1
더불어			1	1
돌아가신	1			1
명복을 빌며		1		1
못했고	1			1
무사히			1	1
불쌍한	1			1
불안하고	1			1
사랑해			1	1
선진국		1		1
세월호 참사	2			2
세월호 침몰	1			1
소감			3	3
수상			4	4
수상을			1	1
수상하며		1		1
슬픈	2			2
시상식		1		1
시작하는		1		1
아픈	1			1
위로를			1	1
응원의		1		1
응원해			1	1
잘한			1	1
죄송합니다	1			1
지지		1		1
행복하길			1	1
화재가	1			1
후끈		1		1
희망이		1		1
ㅠㅠ	1			1
총합계	17	11	17	45

## Sheet: tw12_Entities
개수 : Entity Mentions Sentiment +/-	Entity Mentions Sentiment +/-							50			1
Entity	negative	neutral	positive	총합계
	6	33	5	44
"그래도 우리 '오만과 편견'을 끝까지 사랑해 주실거죠 ? 그죠~"			1	1
"기막힌 사건에 어른으로서 침통하다 . 책임감을 느낀다"		1		1
"법과 상식이 무너지고 진실과 양심이 박제된 이 시대에 말입니다"		1		1
"선배님은 거부하셨지만 , 제가 잘 상을 전달하도록 하겠다"		1		1
"아직도 차가운 바다 깊숙이 갇혀 있는 양~심과 희망에 대한 최소한의 도리라고나 할까요 ?"	1			1
"안녕하십니까 . 민생안정팀 부장 문희만입니다"		1		1
"이 상을 정중하게 거부합니다"		1		1
"적지 않은 나이에 이런 의미있는 작품을 하게 해주신 MBC , 김진민 감독 , 이현주 작가에게 감사드리며 무엇보다도 '오만과 편견'을 사랑해주시는 시청자들께 감사 말씀 전합니다 . 더불어 우리 인천지검 민생안정팀에게도요"			1	1
"전국에서 따뜻한 시민분들을 많이 만났지만 , 세상은 아직도 바뀌지 않았다고 생각한다"		1		1
"특별법 제정에 힘 실어주시길"		1		1
"해서 죄송스럽지만 이 수상을 정중히 거부하려고 합니다"			1	1
"허나 다른 때도 아니고 요즘은 제가 법을 집행하는 검사로 살고 있기 때문에 말이죠 . 뭐 잘한 게 있어야 상을 받죠 그죠 ?"			1	1
|		1		1
“KBS 보도태도 적극 공론화”		1		1
“그대 찾아 밤하늘 날아오르는 풍등 , 그대 있는 곳에 닿을 수 있게 데려다 주오 .”		1		1
“날아오르는 풍등 , 그대 있는 곳에 닿을 수 있게…”		2		2
“어깨 감싸며 세월호 진상규명 약속…박 대통령의 그 말을 믿었는데…”		2		2
KBS			1	1
MBC			1	1
TV에서			1	1
광화문		1		1
국정원		3		3
그리스	1			1
김진민			1	1
다음		2		2
대한민국		1		1
마포구		1		1
민생안정팀		1		1
밀양		1		1
박		2		2
박근혜		1		1
백진희가		2		2
상암동		1		1
서울		1		1
쌍용차		1		1
이탈리아에서		1		1
인천지검			1	1
재능교육		1		1
조관우씨		3		3
청도		1		1
최민수	1	1	4	6
최민수가	1	1	1	3
최민수는	1	1		2
최민수의		1		1
콜트콜텍		1		1
통합진보당		1		1
한국에		1		1
한국호		1		1
총합계	11	79	19	109

## Sheet: tw12_Queries
개수 : Query Category Mentions Sentiment +/-	Query Category Mentions Sentiment +/-						50			1
Query Category	negative	neutral	총합계
대중 문화		3	3
사업		2	2
재해	1		1
정치		3	3
종교		1	1
총합계	1	9	10
