# Supplementary material for: Machine Learning-Based Data Mining Method for Sentiment Analysis of the Sewol Ferry Disaster's Effect on Social Stress
Source: Front Psychiatry. 2020 Dec 23;11:505673. doi: 10.3389/fpsyt.2020.505673 (PMC7785789; doi:10.3389/fpsyt.2020.505673)
Supplement: Supplementary file 1 [file Data_Sheet_1.ZIP › twitter/quarter/1.AprilToJune.xlsx]

## Sheet: Sheet1
	세월호 다큐감독 사무실에 괴한 침입.. 정체는?
	＂세월호 특위, 허수아비 될 우려＂ http://me2.do/5QKkiLto 출처 : 노컷뉴스 | 네이버 뉴스
	새밑년 패인에 대한 모든 체널의 논평이 빠뜨리고 지나가는 가장 중요한 이슈가 있는데 바로 세월호다.
	문재인은 세월호 선동의 중심에 있었고 이런 세월호의 갑질과 정치투쟁화는 보수층 결집의 한 동력이었음은...
	법원, 세월호 집회 후 불법시위 주도한 2명 영장 발부 CBC미디어
	세월호 특위, "시행령 수정안 말장난에 불과"
	미디어다음
	세월호 사건은 대통령과 정부 탓.
	선거 참패는 투표시간과 낮은 투표율 탓.
	내가 머리털 나고 남탓만 하는 인간들 잘되는 꼴을 본적이 단 한번도 없다.
	세월호 유가족 완전히 새됐네 ㅋㅋㅋ 덩실덩실 얼쑤 http://www.ilbe.com/5732433260 노란색만봐도 구토가
	병원으로 후송됐던 유가족도 조사 대상…‘과잉조사?강경진압’ 우려
	세월호 유가족들, 스트레스?과로?시위과정 부상 등 입원사례 급증
	박근혜 대통령님! 세월호는 달라는대로 주고 건지자면 건지고 더 달라면 더주고, 공무원 연금 건드리지 말고, 부패하거나 말거나 놔두고, 노조도 원하는 대로 해주고 ...
	어차피 단임인데, 기업세금도 왕창 올려서 증세도 하고 편하게 살기를 권합니다.
	국회안에 또아리틀고있는 뺄갱이 국민의고혈을 뺄아먹는 흡혈귀를 첫번째로 때려잡아야합니다 세월호의 뺄갱이김XX처럼 청와대앞 처들어가서 "쌍X나와 봐!"박근혜대통령을 향하여 쌍욕행패부리며 위협할때 문좌인은 그의보좌관이었고새누리의원들은미소지었다!이룬개시키들!
	세월호와 용기 있는 공무원 죽이는 사회 (슬로우뉴스)
	세월호 추모집회 연행자 2명 추가 구속
	5.1노동절에 세월호를 빙자한 각종 좌파단체들이 대정부 반대시위를 준비하고 있다. 이번에야 말로 그들의 행동을 제대로 찍어서 국민들앞에 상세히 보도하라. 그리고 그런 놈들은 현장에서 체포하라!
	14~~~고상만 (연극 이등병의 엄마 제작자)?
	130석을 가진 새정련은 결코 작지 않다. 좌고우면 하면서 진짜 야당 지지자 실망시키지 말고 국민이 목숨걸고 지지할 수 있도록 악착같이 싸워달라! 그게 정답이다. 세월호 법안 하나 처리 못하고 1년이 넘게 지지부진. 도대체 언제까지 이렇게 정치할건가!
	지금 문죄인의 트윗터....문재인아, 국만들이 세월호를 얼마나 넌덜머리를 내는데 트위이 세월호냐...가슴에서 노란리본을 계속달고 다니면 느그덜만의 사이비 교다.국민을 위한다면 리본때라.
	‘세월호 집회’ CCTV 입수.. 경찰, 참가자들 감시
	새정연은 전열 추스리고 성완종게이트, 세월호법, 사자방에 전력투구해서 야권의 힘을 보여줘야 한다.그래야만 내년 총선과 정권교체의 꿈이 이루어 진다.
	86일째기도:세월호 희생자 김도언학생의 영혼을 기억하고 기도합니다...
	우리이웃의 아픔... 우리사회의 아픔을 기억하고 함께하기위해 매일 한 분씩 기도해주기로해요...
	문재인 까지마라. 선거날 바로 세월호 특위 농성장 찾은 정치인이다.
	조선일보][NEWS&VIEW] 수정안 遺族요구 거의 수용… 이젠 '세월호 조사' 시작해야 http://bit.ly/1IoCjs7
	세월호법 시행령. 유족들 농성.
	문재인의 전패로 선거는 마무리되었습니다. 저는 몇가지 패인이 있다고 보지만 가장 근본적인 것은 지금 우리가 목도하는 이런 정치로는 안된다는 것이고 야당에 책임이 더 크다고 보기 때문입니다. 세월호를...
	세월호 시행령은 선거의 승패와 무관하게 야권은 막아야 할 이슈다. 선거패배 책임론으로 서로 총질할 이슈가 아니다. 서로 힘을 모아서 싸워야 할 이슈. #GH대선불법자금게이트 도 '선거패배로 동력이 떨어졌다'는 면피발언 삼가고 적극적으로 싸워야.
	병원으로 후송됐던 유가족도 조사 대상…‘과잉조사?강경진압’ 우려
	세월호 유가족들, 스트레스?과로?시위과정 부상 등 입원사례 급증...
	[사설]‘수정’한 것 없는 세월호특별법 시행령 수정안 - 경향신문
	http://news.khan.co.kr/kh_news/khan_art_view.html?artid=201504292310245&code=990101 …
	세월호특별법이 국회를 통과한 것은
	무능 보다 위험한 것 | 뉴스타파 블로그
	http://blog.newstapa.org/strongcat919/1695 …
	세월호 사태를 통해 우리는 대통령 박근혜의 무능과 무책임을 신물 나게 목격했다. 진정 놀라운 건 대통령 박근혜에게 세월호 희생자와
	충무공 탄신 기념음악회 난입한 세월호 시위대
	1년 전 오늘의 세월호 대참사 글 ~~
	세월호참사 380일! 쌍용차! (고공농성) 스타케미칼 339일! 대우조 22일! 택시/생탁 15일! (노숙농성) 전강사조 2794일! 세월호 290일! 기륭, 콜트콜텍, 재능, 동양시멘트, 강정, 밀양, 청도..
	전공노 135명 해직 12년째!
	세월호 특위, 허수아비 될 우려
	http://www.nocutnews.co.kr/news/4406277
	대통령 약속처럼 원만한 해결 되도록 애써 주시길
	#NAME?
	- 부처이름 변경, 민간인 비율 조정 등 부수적인 ..
	미스터탁, '시한폭탄' 발매..."언제 터질지 모르는 나라" 조경이 기자 http://omn.kr/d6ok #OMS_ [인터뷰] 세월호 참사 1주기 맞아 신곡으로 메시지 전한 힙합가수 겸 선교사
	세월호 악몽서 벗어나는 수련시설..운영난은 '여전'
	충북 수련업계 이용률 예년 70% 수준 회복…"숨통 트여" 수련업계 "지원 없이 규제만 대폭 강화" 볼멘소리
	81세 할아버지 세월호 일침 :
	세월호 참사에도 선거만 치르는 야당.
	선거만 치르니 선거는 맨날 진다.
	온 대한민국을 세월호 현수막으로 뒤덮고 국민들 생각도 좀 해줘야지 언제까지 국민들이 세월호로 세월을 보내야 되나? 앞으로 몇년? 생각만 해도 끔찍하고 지겹다.
	세월호 사고를 政爭(정쟁)에 악용하는 데 진절머리가 난 民心이 난동세력과 한 편으로 간주된 새정련을 심판한 것이다. 난동세력이 새누리당 大勝의 1등 공신이 되었다.
	그 사람이 사퇴할 사람입니까? 룰까지 바꿔가면서 박지원씨 밀어낸 인간인데----- RT @newdailynews 초조한 문재인, 뒤늦게 세월호 이슈 띄워봤지만..
	작년선거직전 세월호참사 때문에 차마 웃는 사진을 내걸수 없어서 선거포스터부터 이 사진으로 바꿨는데..아직도 활짝 웃는 사진을 쓰기는 좀..ㅠ
	선거가 끝나고 야권밭에서 여권 후보가 당선되어 크게 분노가 치밀지 모르지만 이제 정치 문제는 내년 총선을 준비해야 한다. 선거결과와 세월호 시행령 결부시키는 것도 경계해야 할 일.
	[팩트TV 4월30일(목) 생중계안내①]
	▶시간:오전10시~
	▶「4ㆍ18 세월호집회에서 드러난 경찰집회 관리의 문제점과 시민통제방안」토론회
	⊙<헌법 위의 경찰, 시민의 힘으로 변화시키자>
	▶장소:프란치스코회관
	새정치 민주연합에 대한 국민 심판의 결과입니다. 1. 세월호 유가족을 정치야욕으로 기만한 죄! ... RT @maekyung 野, 成게이트 호재 두고 적전분열…`심판론`은 안통했다
	세월호 조사위와 유족은 야당에게는 암이고 여당에게는 작은 종기이다. 그들이 극악스럽게 굴수록 그들에게 볼모잡힌 야당은 점점 바닷속으로 빠져들고 여당은 그저 작은 상처만 입을 뿐이다. 국민들은 바보가 아니다.
	새정치 민주연합에 대한 국민심판의 결과입니다. 1. 세월호 유가족을 정치야욕으로 기만한 죄! 2. 세월호 유가족을 이용 국민을 무시하고 우릉하고 스트레스 준 죄! 3. 노란
	국민들은 박대통령의 진심에 찬 조국에 대한 애정을 꿰뚫어 보고 있었다....
	세월호도, 정윤회도, 성완종도 그 어느 것도 박대통령을 굴복시키지 못했다....
	[출처] 박대통령의 진심 국민은 알고 있었다...
	'세월호 1주기, 전쟁터 방불케 한 광화문 집회 현장' 보기 -
	박근혜 정권은 원칙이 없어요. 세월호 시행령만 봐도 그렇고... 뭐든 지들 맘대로인 독재정권.
	분열로 ..ㅜㅜ단결해서 힘을 모아야함에도..세월호 가족들 어쩌냐..ㅠㅠ
	세월호 유가족 완전히 새됐네 ㅋㅋㅋ 덩실덩실 얼쑤 http://www.ilbe.com/5732433260 노란것들 없애라
	소수라도 정도를 지키는 선명야당이 있음 좋겠다 대선부정도 외쳐주고 세월호 유가족곁에 머물며 싸워주는 야당 무엇보다도 친일파 척결하는데 앞장서서 종북몰이에도 굴하지 않고 목숨걸고 싸워줄 야당 하나 생겨 통일도 빨리 이뤄냈음 좋겠다
	국내 국제사회에서 발생하는 여러 인명사고 중에 하나인 세월호, 대한민국 '세월호'로 얼마나 많은
	국가적 낭비를 했는지, 정부와 정치권은 심각하게 생각해야 한다. 국민은 '세월호'는 청해진의...
	자유한국당은 30일 서울시의 서울광장 보수단체 천막 강제철거를 "보수진영 탄압"으로 규정하면서 비판했다.
	한국당 정태옥 원내대변인은 논평에서 "박원순 서울시장은 진보정권이 출범하자마자 기다렸다는 듯이 서울광장 천막을 철거하는 등 보수진영에 대한 탄압을 당장 중단해야 한다"고 밝혔다.
	정 원내대변인은 "서울시는 서울광장에 설치된 보수진영의 41개 천막을 강제철거하면서 광화문 광장의 세월호 천막은 14개 중 3개만 철거하기로 했다"면서 "똑같은 불법 천막에는 똑같은 법이 적용돼야 할 것"이라고 지적했다.
	그러면서 "서울시는 두 광장에 기준을 똑같이 적용해 모두 공평하게 서울시민에게 돌려줘야 한다.
	서울시의 공평하고 합리적인 판단을 촉구한다"고 덧붙였다.
	대한민국애국시민연합,
	“서울광장 태극기천막, 20명 거주 현장에 1천 명 동원
	강제철거는 박원순의 행정폭력”
	<성명서>
	태극기천막은 불법 세월호천막을 용인한 박원순 시장 때문이었다.
	세월호천막은 합법? 태극기천막은 불법?…이상한 시장 박원순
	박원순 시장이 30일 새벽 6시 20분쯤 시청광장 태극기천막 강제철거를 행정대집행의 이름으로 단행했다. 당초 천막을 설치하게 된 동기는 세월호를 정치적으로 이용한 좌파단체의 광화문 불법천막에 대응하는 차원에서 진행되었으며, 태극기천막 집행부는 박원순 시장이 세월호 불법천막을 철거하면 태극기 천막도 철거하겠다고 선언했다.
	그런데 불법, 정치 천막인 세월호는 3년을 넘기고, 숱한 민원이 쏟아져도 방조, 방관하던 박원순 시장이 불과 4개월 운영된 태극기 천막에 그것도 불과 20여 명이 있던 현장에 1천여 명의 용역, 공무원을 동원한 대형 군사작전으로 태극기천막을 철거한 것은 행정편의주의, 행정권 남용, 형평성 상실 등 비난받아 마땅할 일이며 합법의 이름으로 행정폭력을 행사한 것이라 아니할 수 없다.
	그동안 서울시는 태극기천막 관계자 7명을 공무집행방해 등의 혐의로 경찰에 고발, 불법장소 사용으로 6천여만 원 사용료 청구를 했다고 밝혔지만, 세월호천막에 대해서는 어떤 행정명령을 했는지 밝히지 않고 있다.
	박 시장은 태극기 천막을 강제 철거하기 전 세월호 천막에 대해서도 철거를 권유했어야 하며, 서울시민과 국민을 위해서도 2개 지역의 천막을 동시에 철거했어야 했다. 서울시민 모두의 시장으로서 역할을 저버리고 세월호의 불법, 정치 천막에 대해 관용을 넘어 방치로 일관하고, 태극기천막은 강제 철거한 행정폭력 사건에 대해 박원순 시장은 시민이 납득할 수 있는 해명이라도 해야 한다.
	20명 거주 현장에 1천 명 동원 강제철거는 박원순의 행정폭력이었다.
	철거현장에 있던 어머니들은 “... 광화문 천막도 불법인데 여기만 철거한다는 건 누가 봐도 형평성에 어긋난다”며 박원순 시장을 질타했으며, 60대 남성은 “우리는 처음부터 광화문 천막이 철거되면 우리 스스로 철거하겠다는 입장을 밝혀왔다”며 “언론이 편파보도하고 경찰도 정부 편”이라며 권력 행사자들의 무원칙, 부정의에 항변했다.
	박원순 시장을 대리해 김인철 서울시 행정국장은 “시민의 자유로운 광장이용이 보장될 수 있도록 불법적인 광장 무단사용에 대해서는 법과 원칙에 따라 엄격하게 대처할 예정”이라는 궤변을 늘어놓고 있지만, 서울광장 태극기천막의 근원은 광화문 세월호 불법 천막 때문이었다. 박원순 시장이 세월호 불법을 용인하지 않았으면 또 다른 불법인 태극기천막이 태어나지 않았을 것이다. 태극기천막은 세월호 천막의 복제품이며, 세월호천막이 사라지면 태극기천막도 사라지는 불법을 고발하고 법치를 요구하는 건강한 시민저항의 상징물이었다.
	박원순 상대 시민저항 폭력을 행사해야 사회정의를 찾을 수 있지 않겠는가?
	대한민국애국시민연합은 사회정의를 엿장수에게 팔아먹은 박원순 시장과 김인철 국장을 고발하고, 불법 세월호천막에 대한 행정대집행, 광장사용료 청구를 요구하는 시민행동을 전개하고자 합니다. 건강한 시민의 정의로운 폭력이 행사되어야만 사회정의가 구현될 수 있다면 망설일 이유가 없지 않은가?
	정의실현을 위한 변호인단
	시민행동 동참을 원하는 애국시민 개인 및 단체
	기타 가능기부를 하실 분
	이상의 분들은 애국연합 02-540-4834 또는 02-720-3332(팩스)
	이메일 unitedkorean@naver.com 으로 연락 주시면 감사하겠습니다.
	악의 집단을 정리하는 길은 선한 자들의 분별력과 지혜 그리고 정의로운 행동에 달려 있습니다.
	태극기를 든 애국시민들은 지난 5개월을 회고하며 새로운 판단, 새로운 행동을 해야 합니다. 합리적 시스템으로 대적하지 못하면 종북좌파와의 전쟁에 절대 승리할 수 없습니다.
	아직 늦지 않았습니다. 뭉칩시다! 대한민국을 부정하는 사악한 세력을 몰아내고 우리 아이들이 살아갈 내일을 위해 우리가 시대 사명자 역할에 충실 합시다.
	박원순시장님의 어려운 결정에 광화문광장의 세월호천막이 누가 될까 미안하기만 합니다.
	광장의 세월호천막은 집회장소가 아닌 추모와 기억의 광장이 되도록 노력하겠습니다.
	서울시, 서울광장 불법천막 강제 철거 돌입
	세월호 천막과는 다르죠. 세월호는 아직 유해 수습도 안되었고, 진상규명도 안되었구요. 저 사람들 탄핵반대집회 아닌가요? 탄핵 끝났는데 철거해야죠. 아직도 저러고 있는줄 몰랐네요.
	텐트,청와대특수활동비로 샀을겁니다.
	증거물보존신청합니다. @wonsoonpark
	세월호는 진짜 대한민국의 역사입니다
	힘내세요^^
	광화문에 촛불기념관과 세월호기념관이 세워지길 희망합니다.
	박원순 시장님과 상의하셔서
	법적 절차에 따라 추모의 광장이 만들어 졌으면 합니다
	세월호 아픔은 국민의 가슴속에 아픔이니
	같이 함께 할 수 있도록.....
	함께 하고 있습니다 힘 내세요!!!
	속이 다 시원하네~
	세월호 천막도 이제는 축소하거나 안산으로 이동하든가 아니면 소규모 추모관 정도로 바뀌어야 할 듯 합니다.
	결정적으로 서울시에 등록되지
	않은 불법텐트만 철거니깐
	다르죠
	잘 하셨습니다. 시위문화를 해보지 못한 나이드신 분들. 저분들이 시대에 뒤쳐지는 분들입니다. 품위있게 나이 먹어가면 좋으련만....
	역시 울 박시장님...
	원순언니의 뚝심..
	정의와 진실을 밝히려는 세월호 텐트와 거짓과 위선의 텐트가 어찌 같겠습니까? 시민들은 언제나 세월호를 지지합니다. 건강하세요~^^
	미안해 하시지도 고마워 하시지도 마시고 다 밝혀질때까지 힘내셨으면 좋겠습니다!! 박시장님도 아마 같은 마음이실거라 생각해요 우리가 뽑은 시장님이니까요^^
	미안한 마음 거두세요..
	철거된 불법천막들은 세월호 천막과는
	전혀 다릅니다.
	결이 다릅니다!!!걱정마세요~~~늘 힘내시란말밖에 드릴 말씀이 없네요
	대승적 차원에서 이제는 광화문광장 추모천막도 걷는게 어떨까요? 대통령에 힘 도 실어줄겸?빌미를 주지 맙시다
	미안해 하심에... 마음 아픕니다
	건강하세요...
	박원순 시장이 알게모르게 진짜 일을 부지런히 잘하시는것 같습니다.. 국민들 눈높이에도 잘맞고요
	광화문 세월호 천막은
	국민의 청와대고
	촛불시민의 심장입니다.
	이 나라 주권이
	국민에게 있음을
	확인하는 자리입니다
	미수습자들이
	여전히 다 돌아오지 못했고
	진실은 봉인되고
	책임자는 처벌되지 않았습니다.
	어직 갈길이 멉니다.
	끝까지 독하게 함께합니다.
	역쉬 원순씨 ~~~
	힘내시라, 한양사또!
	담마진
	우병우
	별이 된 아회들
	콧털 하나라도 관여된 색히들
	다 디졌어
	이런 걱정까지 하시게 됐군요...시장님의 결정이 맞을 겁니다. 힘내세요
	힘내세요
	시원한 잔듸를 보겠네요 ^^
	어제 사진전시 잘 보고 국화꽃도 얹고 왔습니다... 너무좋던데요. 세월호 천막은 꼭 있어야합니다.
	친박집회에서 말만 그러했지 정작 철거 들어가니 순순이 응했다고 하는 걸 보면 실은 그들도 그만둘 핑계거릴 찾고 있었던 건지도 모릅니다. 속으론 반길지도요. 그 모임 구성원 중엔 사익에 눈이 먼 이들도 상당할테니까요.
	그들의 천막의 용도와 세월호의 천막의 용도는 다르잖아요. 그러니 너무 미안해 하지마세요. 유가족 여러분들이 그러시면 국민들은 더 죄스런 마음이니...
	참.. 이런 마음씨를 가진 분들을......... 생각할수록 억장무너져 한 혼잣말입니다.
	뭐가 미안해요
	뭐가요 ?
	내가 당신한테 미안한거지 ?
	다른 추모공간이 생기기 전에 철거라니, 많이 아쉽네요.
	전혀 다릅니다. 지나갈때마다 들러 추모하겠습니다. 진상규명될때까지 가 이후에도 잊어서는 안되는 일입니다.
	치울 것들은 치워야지요, 무엇을 치우고 무엇을 남겨둘지는 명백하니까요. #이게다아당때문이다.
	태극기를 범죄단체 심벌로 만든 것들...이게 끝이 아니길...
	서울시장님! 감사합니다~ 응원합니다~
	취지부터 다른 천막입니다. 국민은 앞으로도 세월호 가족과 함께할 것을 믿습니다.
	김 영 오 님 반가워요 아 침 맛 잇 게 드 세 요 한 주 잘 보 내 세 요 더 운 데 물 을 자 주 드 시 고 오 후 에 도 행 복 하 세 요
	입에 담지못할 플랜카드들고
	셩소수자 반대 운운하는 기독교 단체들
	제발 막아주셍요 !
	시장님. !!
	미안하긴요...
	절대그런말은하지마세요
	모두의아픔이예요..
	[앵커]
	우병우 전 민정수석 뿐 아니라 2014년 당시 법무부장관이던 황교안 전 총리도 '세월호 수사 외압'에 관여했다는 의혹이 추가로 제기됐습니다. 청와대와 법무부가 어떤 식으로 세월호 수사에 압력을 가했는지 재수사해야 한다는 목소리도 커지고 있습니다.
	먼저 이서준 기자가 보도합니다.
	[기자]
	2014년 10월, 검찰의 세월호 참사 수사팀은 구조에 실패했던 해경 123정장을 업무상과실치사 혐의로 구속해 재판에 넘겼습니다.
	당시 우병우 전 청와대 민정수석이 수사를 방해한 장본인으로 지목됐지만, 최근 검찰의 우병우 수사팀은 이를 무혐의 처리하고 수사를 끝냈습니다.
	그런데 우 전 수석뿐 아니라 당시 황교안 법무부장관도 수사에 외압을 넣는데 관여했다는 의혹이 제기됐습니다.
	황교안 당시 장관이 김주현 당시 법무부 검찰국장을 통해 업무상 과실치사 적용을 못하도록 대검찰청과 세월호 수사팀을 압박했다는 겁니다.
	하지만 결국 수사팀 뜻대로 해경 123정장을 업무상과실치사 혐의로 기소하자, 황 전 장관은 한달 여 뒤에 수사팀을 지휘한 변찬우 당시 광주지검장을 불러 질책한 것으로 전해졌습니다.
	변 전 지검장은 황 전 장관의 질타를 받은 뒤 두 달 여가 지나 후배 기수가 맡고 있던 대검 강력부장으로 이동했습니다.
	당시 황교안 장관과 법무부가 세월호 수사팀에 압력을 가했는지 재수사가 필요하다는 목소리가 커지고 있습니다.
	세월호 현장 근무 후 투신 경찰관, 3년만에 순직 인정
	(진도=연합뉴스) 장아름 기자 = 세월호 참사 현장에서 근무하다가 진도대교에서 투신한 경찰관이 3년만에 순직을 인정받았다.
	29일 전남지방경찰청에 따르면 최근 진도경찰서 소속 고(故) 김모(사망 당시 49세) 경감의 '공무상 사망'이 공무원연금관리공단으로부터 인정됐다.
	김 경감은 2014년 4월 16일부터 두 달 넘도록 진도 실내체육관과 팽목항에서 상주하며 희생자 시신을 확인해 유가족에게 설명해주고 가족들의 고충을 범정부사고대책본부에 전달했다.
	그는 아내에게 전화로 '(희생자들이) 안쓰러워 못 보겠다'며 울며 호소하기도 했다.
	김 경감은 2014년 6월 26일 오후 9시 55분께 진도대교에서 바다로 투신해 숨졌다.
	경찰은 당시 경위였던 계급을 1계급 특진하고 순직 처리를 추진했다.
	공무원연금관리공단은 김 경감이 생명과 재산의 위험을 무릅쓰고 직무를 수행하다가 사망한 '위험 직무 순직'이나, 직무 수행 중 사고 및 관련 질병으로 숨진 '공무상 사망' 모두 해당하지 않는다고 판단했다.
	그러나 지난해 6월 서울행정법원이 고인의 죽음을 업무상 재해로 판결한 데 이어 지난달 항소심에서도 같은 판결이 나왔고 공단이 상고를 포기하면서 확정됐다.
	마음이 여리신분이네요 에휴.....
	기성세대의 마지막 꽃인 문재인 정부 할일은 새 사고 갖춘 젊은 세대에 새 길 열어주는 것”
	전남대 철학과 김상봉 교수는 지난 26일 경향신문과의 인터뷰에서 “광장의 촛불이 일회적 봉기로 끝나지 않고 새로운 시대를 견인하는 출발점이 돼야 한다”고 말했다. 경향신문 자료사진
	전남대 철학과 김상봉 교수는 지난 26일 경향신문과의 인터뷰에서 “광장의 촛불이 일회적 봉기로 끝나지 않고 새로운 시대를 견인하는 출발점이 돼야 한다”고 말했다. 경향신문 자료사진
	네가 나라다’ 출간한 ‘거리의 철학자’ 김상봉 교수
	새 국가모습은 ‘사랑의 나라’, 기성세대는 이미 고갈돼 젊은 세대에 길 비켜줘야
	지난 몇 달 사이 한국 사회는 혁명에 가까운 변화를 경험하고 있다. ‘이게 나라냐’고 묻는 시민들이 촛불을 들고 대통령 탄핵을 이끌어내고 그 결과 새 정부가 들어섰다. 그러나 촛불혁명의 주역이었던 대다수 시민들이 바라는 것은 정권교체 이상의 발본적 변화다. 한국 사회가 만들어가야 할 새로운 국가의 모습은 무엇이어야 할까.
	거리의 철학자’ 김상봉 전남대 철학과 교수(57)는 최근 출간한 <네가 나라다>(도서출판 길·사진)에서 그 국가는 ‘사랑의 나라’가 돼야 한다고 말한다. “전봉준이 꿈꾼 나라, 전태일이 꿈꾸었던 나라, 윤상원이 꿈꾸었던 나라를 알기 쉽게 이름하자면 사랑의 나라가 아니겠어요? 사랑이 단순히 가족이나 사사로운 인간관계의 원리가 아니라 사회와 국가의 원리가 되는 세상 말입니다.”
	<네가 나라다>는 한국인들이 지금까지 어떤 길을 거쳐 박근혜 탄핵이라는 성취에 도달했는지를 돌아보고 앞으로 우리가 갈 길은 무엇인지를 정리한 책이다. 책은 실제 대화와 질문을 토대로 가상 대화 형식으로 쓰였다.
	김 교수는 지난 26일 통화에서 “세월호 세대를 위해 쓴 책”이라고 말했다. “광장의 촛불이 일회적 봉기로 끝나지 않고 새로운 시대를 견인하는 출발점이 돼야 합니다. 그 주역은 기성세대가 아니라 ‘세월호 세대’인 20대입니다.”
	김 교수는 해방 이후 한국 사회가 ‘전쟁의 폭력이 지배하는 세상’에서 ‘전쟁과 같은 경쟁이 지배하는 세상’으로 이행했다고 말한다. 분단의 혼란과 전쟁의 참상을 겪으면서 한국인의 내면에 자리 잡은 삶의 원리가 죽음 앞의 생존에 대한 공포였다면, 1987년 민주화 이후 30년을 지배한 것은 경쟁에서의 낙오라는 또 다른 공포였다. 국가는 이 과정에서 국민을 보호하는 대신 스스로 주인으로 행세하면서 폭력을 행사하거나 경쟁을 조장했다. ‘박정희 신화’는 그러한 폭력적 국가 체제가 남긴 상흔의 다른 이름이었다.
	한국인은 4·19, 부마항쟁, 광주항쟁, 6·10항쟁을 거쳐 최근 촛불혁명에 이르기까지 시민 저항을 통해 국가 폭력에 대항해왔다. 김 교수는 “(한국 현대사는) 어쩔 수 없다고 생각하는 굴종을 박차고 일어나, 점점 더 많은 사람들이 우리는 머슴이
	“기성세대의 마지막 꽃인 문재인 정부 할일은 새 사고 갖춘 젊은 세대에 새 길 열어주는 것”
	아니라 주인이다, 노예가 아니라 자유로운 시민이라는 것을 자각하고, 그 자각에 걸맞게 싸워온 역사”라고 말했다.
	문제는 싸움이 끝나면 다시 일상으로 돌아가 폭력에 순종하고 국가 폭력이 임계점에 도달하면 또다시 싸움에 나서는 끝없는 순환이 이어졌다는 점이다. 이런 맥락에서 촛불혁명에 주목해야 하는 이유는 그것이 “이제 한국인들의 절대다수에게 최소한 권력자의 개돼지로 살지는 않겠다는 분명한 자각과 의지가 일종의 지적 성격으로 확립되었음을 증명한 사건”이었기 때문이다. 김 교수는 앞으로 한국 사회가 일시적 후퇴는 겪을 수 있어도 원점으로 퇴행하는 일은 없을 것이라고 전망했다.
	남은 것은 ‘일상의 파시즘’을 극복하는 것이다. 그가 말하는 일상의 파시즘이란 일상의 영역에서 억압하는 사람과 억압받는 사람 사이에 존재하는, 권력에 대한 내면화된 굴종을 뜻한다. 그는 “우리들 한 사람 한 사람이 일상에서 남을 권력으로 억압하려 하지 않는 평등한 시민 의식과 부당한 억압에 대해 분명한 의사 표시를 하는 용기를 가져야 한다”고 말했다.
	‘일상의 파시즘’을 극복하고 ‘사랑의 나라’의 청사진을 설계하는 과제는 기성세대의 몫이 아니다. “기성세대는 고갈됐어요. 기성세대가 정말 해야 할 일은 젊은 세대를 위해 물러나주고 길을 비켜주는 겁니다. 아무런 새로운 것도 잉태할 수 없는 사람들이 여전히 자기들이 세상의 주인이라고 착각하면서 모든 일을 스스로 다 처리하고 해결하겠다고 버티고 있는 것이야말로 심각한 비극입니다.”
	김 교수는 “문재인 정부는 기성세대의 마지막 꽃”이라고 말했다. “기성세대가 썩어빠진 세대는 아닙니다. 노무현 전 대통령은 우리 세대의 순정한 의지를 보여줬습니다. 하지만 선의만으로 역사를 만들지는 못합니다. 문재인 대통령이 하고 있는 일은 상식의 회복이죠. 하지만 역시 그것만으로 새 나라를 만들진 못해요. 새로운 사고를 갖춘 젊은 세대만 할 수 있는 일입니다. 그들에게 새 길을 열어주는 게 지금 정부가 해야 할 일입니다.”
	.차기대통령등 장관들은 2.30대에서
	반드시 나와야하니,2.30대들은 지금
	부터 정치개혁을위해서 촛불혁명을
	내일부터 일으켜야한다!야당구케의원
	들중에 구시대놈들을 모두색출하여
	제거하고퇴출시키는데 촛불혁명으로
	실천하자!
	출항 반대 정황도…복원되는 데이터 속 그날의 '진실'
	[JTBC] 입력 2017-05-26 21:08 수정 2017-05-27 00:31
	JTBC 소셜라이브 - 사회부
	매일 저녁 8시 JTBC 뉴스룸에서는 진실이 뉴스가 됩니다
	안내
	JTBC 뉴스는 여러분의 생생한 제보를 기다리고 있습니다.
	크게 작게 프린트 메일
	URL 줄이기페이스북트위터
	선체조사위, 세월호서 나온 휴대전화 2대 복원
	참사 뒤 자살한 단원고 교감, 출항 반대 정황
	[앵커]
	그럼 목포신항에서 취재 중인 이가혁 기자 연결해 좀 더 자세히 들어보겠습니다.
	이가혁 기자, 희생된 단원고 교사의 스마트폰 복구 내용을 봤는데, 어떻게 공개된 건가요?
	[기자]
	세월호 배 안에서 수많은 유류품이 나오고 있는데, 그중에는 희생자가 남긴 스마트폰, 디지털카메라, 노트북 등이 상당수 있습니다.
	오늘(26일) 이곳 목포신항에서 처음 열린 선체조사위원회의 소위원회 회의에서 복구한 전자기기의 일부 내용만 유족 협의를 거쳐 공개를 한 겁니다.
	복원이 가능할 것으로 우선 분류된 스마트폰 15대를 서울의 민간 디지털 포렌식 업체가 넘겨받아 작업한 끝에 이 가운데 2대에서 데이터 전체를 복원했습니다.
	소지자의 실명은 가족들의 뜻에 따라 공개하지 않고, 단원고 J교사, K학생이라고만 표현하기로 했습니다.
	[앵커]
	J교사의 스마트폰에, 카카오톡 메시지 안에 참사 바로 전날, 단원고 교감이 출항에 반대했던 정황도 담겼다고요?
	[기자]
	참사 전날 세월호가 인천항을 출항하기 전 J교사가 발송한 카카오톡 메시지 중 두 개가 공개됐습니다.
	오후 6시 42분 "안개로 못 갈 듯", 오후 7시 2분에는 "교감은 취소를 원한다"는 내용입니다.
	알려진 대로, 세월호는 참사 전날인 2014년 4월 15일 오후 6시 30분쯤 출항할 예정이었지만 안개로 인한 시정주의보 때문에 출항하지 못하다가 주의보가 해제된 뒤에 출항 허가를 받고 같은 날 밤 9시쯤 출발했습니다.
	당시 단원고 교감이 출항을 하지 않고 수학여행 일정을 취소하길 원한다고도 볼 수 있는 대목입니다.
	[앵커]
	당시에 단원고 교감은 생존했습니다만, 안타깝게도 참사 이틀 뒤에 스스로 목숨을 끊었는데요. 이번에 명예 회복을 하는 계기가 될 수도 있겠어요?
	[기자]
	단원고 강민규 교감은 참사 당시 생존했지만, 참사 발생 이틀 뒤에 스스로 목숨을 끊었습니다. 당시 "200명의 생사를 알 수 없는데 혼자 살기에는 힘에 벅차다. 나에게 모든 책임을 지워달라. 내가 수학여행을 추진했다"는 유서를 남겼습니다.
	오늘 공개된 메시지를 통해 강 교감이 참사 당시 출항을 반대한 정황이 좀 더 구체적으로 밝혀지면 '자살'이라는 이유로 순직 처리를 받지 못한 강 교감의 명예도 회복될 수 있을 것으로 보입니다.
	선체조사위 관계자도 "인천 앞바다 안개가 진도 앞바다에서 배가 침몰한 원인과 직접적인 관련은 없지만, 학교 관계자들이 출항 여부를 논의한 것도 가족들 입장에서는 짚고 넘어갈 부분이라고 판단해 공개했다"고 밝혔습니다.
	[앵커]
	스마트폰의 정상 작동이 멈춘 시각도 추정이 가능하다던데요, 침몰 당시 상황을 더 명확히 파악하는 데 참고가 되겠죠?
	[기자]
	마지막 메시지를 읽지 않은 시각, 데이터 전송이 중단된 시각 등을 통해 스마트폰 정상 작동이 멈춘 시각이 추정 가능합니다.
	J교사의 스마트폰은 참사 당일 오전 10시 1분, K학생의 스마트폰은 오전 9시 47분에 정상 작동이 멈춘 것으로 나타났습니다.
	이 시각에 당사자들이 휴대전화를 분실했거나 스마트폰이 있던 장소가 침수됐다고도 추정할 수 있습니다.
	선체조사위원회는 이같이 디지털 기기가 속속 복원되면 그 데이터를 넘겨받아 침몰 당시 상황을 파악하는 데 참조할 예정입니다.
	[단독] "자살한 단원고 교감에 해경이 욕설" 증언 나와
	문형구 기자 입력 2016.05.26. 09:06 댓글 1080개
	20여명 구하고 저혈당 쇼크상태서 강압수사 받은 정황… 유족들 “진실 밝혀달라”
	[미디어오늘 문형구 기자]
	세월호 침몰 이틀후인 2014년 4월18일 자살한 고 강민규 단원고 교감에게, 해경이 욕설을 하는 등의 강압적 수사를 했다는 진술이 있었던 것으로 확인됐다.
	특조위가 지난 3월 세월호의 조기수 이아무개 씨로부터 확보한 진술에 따르면 당일 이 씨는 단원고 강 교감의 옆 칸에서 조사를 받았는데, 해경이 강 교감에게 “바른 말을 하라며 ‘이 XX, 저 XX’하는 막 욕설이 들렸“다는 것이다.
	단원고 수학여행의 인솔책임자였던 강 교감은 학생과 시민 20여명의 탈출을 돕고 저혈당 쇼크 상태에서 구조된 것으로 전해진다. 그러나 강 교감은 적절한 치료를 받지 못한 채 해경으로부터 장시간 조사를 받았다.
	▲ 고 강민규 단원고등학교 교감의 생전 모습. 사진제공=유가족.
	강 교감은 다음날인 17일 밤 종적을 감춘 뒤 18일 오후 진도체육관 뒷산에서 목을 매 숨진 채로 발견됐다.
	강 교감은 “모든 책임을 지고 갑니다”라며 “내 몸뚱이는 불살라 배 침몰지역에 뿌려달라”는 유서를 편지지 한 장의 앞뒤에 작성해 남겼다.
	강 교감은 제자들을 지키지 못하고 살아남았다는 자책감에 자살한 것으로 알려져있다. 그러나 강 교감이 저혈당 쇼크 등 심신이 매우 불안정한 상태에서 장시간 조사를 받았고, 이 과정에서 강 교감에 대한 욕설이 있었다는 진술이 확보됨에 따라 강압수사 여부에 대한 규명이 필요해 보인다.
	특히 해경은 당시 선내 진입도 하지 않는 등 안이한 구조 행위와 관련해 질타를 받던 상황이었다. 해경이 단원고등학교의 인솔 책임을 진 강 교감에게 무리하게 강압수사를 하지 않았는지 의심되는 대목이다.
	강 교감의 자살 사건 당시, 김현 새정치민주연합 의원은 “해경은 사고현장에서 즉시 신원을 확인해 구조작업과 조사 및 수사를 했어야 할 선원들은 방치한 채, 단원고등학교 교감선생님에 대한 조사에 열중했다”며 “조사에 따른 어떠한 부작용은 생각지 않은 채, 배의 침몰원인과 사고당시의 상황을 제대로 알지 못하는 강 교감에 대한 참고인 조사가 그토록 빨랐어야 하는지 의문이며, 이에 대한 철저한 진상규명을 촉구한다”고 지적한 바 있다.
	강 교감의 부인 이미희 씨는 미디어오늘과의 통화에서 “9시간인가 조사를 받았다고 하더라”며 “엄격하고 자존심이 강한 사람이다. 강압수사가 있었더라도 누구한테도 얘기하지 않았을 것”이라고 말했다.
	고 강민규 교감선생님의 딸 강민영(가명) 씨는 “아버지를 뵀을 때, 아버지가 원래 눈빛이 굉장히 선명하신 분인데 흐리셨다. 초점도 저희랑 아예 안 마주치시고. 그래서 물에서 나오셔서 저러신가 그렇게만 생각하고 올라왔는데 이미 수사는 받으셨던 상태였고 다음날 그렇게 되셨다”며 “아버지께 무슨 일이 일어났는지 꼭 밝혀달라”고 말했다.
	조기수 이씨의 진술에 나오는 욕설을 한 수사관의 신원은 파악되지 않은 것으로 전해졌다. 강 교감은 선원들과 함께 목포해경에 이송된 이후 장시간 조사를 받았는데, 현재 남아있는 강 교감의 진술조서는 4월15일부터 세월호 탈출 때까지의 시간대별 상황을 적은 자필 진술서 한 부와 문답형식의 진술조서 한 부가 전부다.
	강 교감의 진술조서에 이름이 나온 당시 서해해경청 소속 임아무개 경사는 “주변에 선원들 조사도 있고 해서 사람들이 많았다”며 “참고인 신분인데 욕설이나 그런 건 있을 수 없다”는 입장을 밝혔다. 그는 ‘다른 사람이 강 교감을 조사한 적이 있느냐?’는 질문에 대해 “그 부분은 모르겠다. 저는 조사를 끝내고 바로 팽목으로 갔다”고 답변했다. 당시 목포해경(현 목포해양경비안전서)에 대해서도 미디어오늘은 여러차례 취재를 시도했으나, 답을 듣지 못했다.
	세월호 침몰 당일 강 교감의 참고인 진술은 영상 녹화가 되지 않은 것으로 알려졌다.
	굿 안 하면 또 위험..세월호 유족에게 1억 챙긴 무속인
	(수원=연합뉴스) 최종호 기자 = 세월호 참사 유족에게 굿을 하지 않으면 다른 가족도 위험하다며 억대의 굿 비용을 받아 챙긴 무속인이 재판에 넘겨졌다.
	수원지검 형사2부(부장검사 이선봉)는 사기 혐의로 김모씨를 불구속기소했다고 27일 밝혔다.
	김씨는 세월호 참사로 남편을 잃은 A씨에게 2015년 6월 "신 기운이 있어서 남편이 사망했다"며 내림굿을 받게 한 뒤 굿 비용 1억원을 받아 챙긴 혐의를 받고 있다.
	A씨는 "신 내림을 받지 않으면 남동생도 위험하다"는 김씨의 말을 듣고 불안함에 돈을 건넨 것으로 조사됐다.
	김씨는 산기도와 법당 물품 비용 등으로 2천500만원을 추가로 받아내기도 했다.
	A씨는 이후 사기를 당했다는 생각에 돈을 돌려 달라고 요구했지만 거절당하자 지난해 7월 경찰에 김씨를 고소했다.
	검찰은 김씨와 A씨가 주고받은 대화 내용이 담긴 녹취록 등을 토대로 죄질이 나쁘다고 판단, 최근 김씨에 대한 구속영장을 청구했지만 기각되자 불구속으로 재판에 넘겼다.
	검찰 관계자는 "김씨가 혐의를 부인하고 있지만, 녹취록 등 증거가 있어서 공소유지에는 문제가 없을 것"이라고 말했다.
	가족 목숨으로 협박하는것도 어이없는데 큰 상처입은 세월호 유가족에게 그들이 겪은 고통을 이용해 사기를 치는것들이 있다는게 어이없을 정도로 놀랍습니다. 인간이길 포기했다면 인간들과 떨어져 살아야합니다. 죄질이 아주 더럽습니다.
	유족의 보상금을 노리고 접근하는 똥파리들을 쫓아 버려야 하는데, 워낙 상처를 입은 마음이라 피해를 당하는 것 같네요. 에휴~
	엥? 1억을 챙겼는데 불구속? 이게더 멘붕이군요
	가장 마음이 무너졌을 때를 노리는 인면수심의 것들...
	부디 법이 현명하게 판단내리길 바랍니다.
	사기당한 유족이 백번 이해갑니다 무속인이 나쁜사람 얼마나 답답하면 굿을 했을까 그걸 이용해 쳐먹은 자가 천벌 받을짓
	늘 쓰레기는 존재하죠.
	후원금 사기부터 ㅠ.ㅠ
	우리나라는 이 무속신앙 사이비가 문제입니다. 박근혜 최태민의 인연이 그토록 오래고 질기고 광범위한 것도 다 최태민이 접신한 대무당이기 때문입니다. 구국선교단의 아류들 잔류들이 기독교에서 뿌리뽑히고 기독교가 정화되어야 합니다.
	정말 해도해도 너무하네! 어쩜들 저러지. 아무리 돈에 눈이 멀어도 그렇지 사기 칠 때가 따로 있지 어디 유가족분한테 몹쓸 짓을 하지? 지푸라기 잡는 심정으로 하루하루 버티며 사는 그런 분들한테...
	에이 퉷!!!
	기소유예말고 징역 살길!!
	정말 말종이네요 ㅡㅡ
	하...정말 욕이 끝없이 차오릅니다. 천벌받을 인간이다.
	나쁜사람들...
	화가 나네요...ㅠㅠ
	깊은 슬픔과 상실감으로 이성적 판단이 불가능한 이들에게 다가가 자신의 이득을 취하기 위해 거짓으로 꾀는 저런 자들이 가장 사악한 것들!!
	저런인간은 진짜 가중처벌해야 합니다
	암환자에게 가짜약 팔아먹는 사기꾼 새끼들도요
	우리 나라 고유 문화를 미개하게 만드는데 일조하는 무속인들, 타인의 아픔과 고통 앞에서 돈놀이 하면서 사기치다니 용서가 안 되네요.
	현실이 지옥이네요 그래도 좋은일만 생각하세요
	그렇네요. 무속인을 믿는 사람도 문제지만
	그런 큰 사고를 겪으니 마음이 약해진 부분도 있었겠죠. ㅠㅠ
	힘내세요 ~!
	가장 힘들때 어딘가에 기대고 싶은 마음과 불안심리를 이용한 범죄라니..??
	와~진짜 이런 악랄한 인간도 있구나?
	이런 ㅆㄹㄱ들은 좀 사형 시켰으면...
	어디 등쳐먹을 데가 없어서 하필;;;
	허허허;
	아... 정말 꼭 제대로 처벌받길. 유가족분은 얼마나 힘들고 답답하셨으면 그러셨을까요.. 마음이 기댈곳이 없으니 그러셨겠죠 ㅠㅠ
	당신은 사기쳐서 위험!!!
	고로 콩밥 먹으러 감옥으로 3개씩
	믿는 사람을 뭐라 그럴게 아니라 사기 친 사람을 나무라해야되지 않을까요
	애라이 죽일놈들 사기 칠걸 치라
	무속인들은 자신의 운명도 모른는것들이
	참으로 답답한일입니다 힘내세요
	사기치는 것들을 솜방망이 처벌 하니 사기가 줄지가 않는다.
	사기는 한 사람과 가정을 파괴하고 자살까지 이어지게 하는 중벙죄다.
	알고있나 검판사들아?
	가족을 잃은 슬픔과 두려움을 악용하는 인간들은 엄벌에 처해야 합니다.
	불안하고 급박한 처지를 악용하는 놈들이 나쁘지요..
	참... 제대로 된 무속인이 아니고 그냥 사기꾼이라고 해야겠네요. 유가족들 좀 그만 괴롭혔으면 좋겠습니다 ㅠㅠ
	세월호 침몰 사고 초동 대응에 실패해 희생자 수를 늘렸다는 비판 속에 결국 ‘해체’ 수순을 밟게 된 해양경찰과 안전 불감증에 사고 씨앗을 심은 정부가 사고 해역에서 민간 자원봉사자들을 위험으로 내몰고 있다는 지적이 나왔다. 정부가 자원봉사 단체에 민간 잠수사들의 식사와 부식 지원을 요청한 뒤 제대로 된 안전 조치도 없이 조류가 거센 사고 해역으로 보내고 있는 것이다. 수색·구조 작업에 나선 민간 잠수사 지원을 자원봉사자에게 넘겨 정부가 ‘무임승차’하고 있는 것 아니냐는 비판도 나온다.
	19일 <한겨레> 취재를 종합하면 해경은 연휴 기간인 지난 5일께부터 팽목항에서 자원봉사 중인 단체들한테 민간 잠수사들의 식사와 부식 제공 및 배식을 요청했다. 이후 몇몇 단체에 속한 자원봉사자들은 매일 오전과 오후 두차례씩 3명이 한 조를 이뤄 사고 해역으로 나갔다. 바지선으로 음식을 날라 잠수사들에게 나눠주고 바지선 청소를 맡았다.
	강한 조류로 유명한 사고 해역으로 자원봉사자들을 투입하면서 안전 조치는 미흡했다. 자원봉사자들은 오전 7시반께 해경 경비정 등을 타고 사고 해역으로 나가 바지선 위에서 10시간 이상 머무르고 있지만 사전에 안전 교육을 받은 적은 없다고 했다.
	바다에 나가본 일이 없다시피 한 이들에게 아찔한 일도 있었다. 바지선에 여러 차례 다녀온 30대 자원봉사자는 “파도가 높아 경비정이 바지선에 접안할 수 없을 때에는 고무보트로 옮겨탄 뒤 다시 바지선 난간을 붙잡고 오른 적도 있었는데 매우 위험했다. 구명조끼가 모자라 입지 못한 적도 있다”고 털어놨다. 초기에는 해경이 나서 “안전하다”고만 할 뿐 충분한 정보 제공이 이뤄지지 않았다. 사고 해역으로 나갔던 20대 여성 자원봉사자가 돌아갈 배도 없는 비좁은 바지선 위에서 10시간 넘게 일한 뒤 ‘빨래나 식사 지원을 하러 왔는데 너무 위험하다’며 떠나는 일도 있었다.
	실제로 해경이 자원봉사를 요청할 당시 일부 단체들은 “식사 준비를 할 수는 있지만, 사고 해역으로 나가는 것은 정부에서 충분히 할 수 있다. 교육받지 않은 이들이 바지선에서 일하는 것은 위험하다”며 거절하기도 했다.
	정부가 해야 할 일을 자원봉사자들에게 넘겨 ‘무임승차’하는 것 아니냐는 비판도 나온다. 수색·구조 작업에 나서고 있는 해경과 해군은 조리시설을 갖춘 함정에서 식사를 해결하고 있다. 이곳에서 민간 잠수사 지원이 충분히 가능한 상황인데도 손을 놓고 있다는 것이다. 한 자원봉사자는 “자원봉사자들이 지원해도 정부가 먼저 ‘위험 지역으로 가는 일은 우리가 맡겠다’고 나서도 모자랄 판에 자신들이 해야 할 일을 자원봉사자 손을 빌려 손쉽게 해결하려는 것”이라고 지적했다.
	해경은 “민간 잠수사들 식사는 식당에서 공급받아 제공하도록 했고, 자원봉사자들은 원하는 이들을 대상으로 배식과 부식을 지원받고 있다. 이동과 승선은 현재 작업 현장 등에서 안전하게 관리하고 있는데 실태를 더 정확히 파악해 조치할 것”이라고 해명했다.
	세월호참사 생방송 중 UDT 예비군의 충격발언=세월호특검이 임명되면 이 분 꼭 증인출석하시어 당시 상황 더 자세히 알려주시길. 혹시 그새 박근혜정부로부터 무슨 해꼬지라도 안당하셨을지 심히 걱정됨. 세월호 참사관련 모든 책임자들 죄값 톡톡히 받아야.
	세월호는 사보타지다.. KAL858과 같은
	골때리는게 이런 증거가 있어서 세월호 고의침몰설과 KAL858기 사보타지를 믿는데 무조건 음모론이라고 관심도 안가지는 또라이들이 너무 많음. 정부가 발표하는 것들은 의심도 안해보고 다 믿으면서... 속이기 딱 좋은 국민성이에요.
	이런 얘기하면 기장님이랑 저 같은사람은 이상한 사람 취급당합니다 . 음모론은 아예 생각지도 않고요 . :(
	많이들 의심하고 있습니다. 처음 시작 부터 쭉 너무 이상한 점이 많으니까요.알면 알수록 기획의 의심이 듭니다. 천안함 사건도 마찬가지... 국민의 생명을 담보로 줭권을 유지하려는 살인 정권이 맞습니다. 끝까지 진실을 밝혀야합니다 정권교체의 목적이지요.
	이제 노무현대통령의 죽음을 생각해 보세요. 노무현이 자살을 했다고 사람들이 믿는 이유는 정부의 발표 때문이고, 그렇게 믿는 이유는 이명박이 하루 전에 보낸 경호원의 진술 딱 하나 때문이에요. 컴퓨터에서 발견된 유서는 조작일 가능성 높고요.
	어이없네.. 사실을 말하는데 못하게 막네??
	방송중이라고?? 다른 기자회견에서 말하라고?
	세월호참사 관련 방송에 세월호 구조에 관련되었던 분이 발언하는데 왜 그걸 못하게 막는거지??
	세월호에 관련된 정부의 해명이나 자세는 이해 가능한 부분이 거의없다
	대한민국 언론이란게 존재하기는 하는가 싶네요. 왜 우리가 이제서야 이 영상을 접해야 하는지..조중동 한경오 다들 뭐하셨나!
	이 영상은 나온지 꽤 되었죠. 언론에서는 다들 쉬쉬했지만.
	이게 뭔...시츄에이션스...
	애들은 물 꼴깍꼴깍 먹어가며 죽음과 사투를 벌이는데 그걸 구하러 가려 했더니 잠수부 요원들 격려 한다며 다시불렀다??? 격려???
	애들은??
	이거 널리 퍼트리고 만인이 알 수 있도록 해야져~?
	문통~ 조국수석님~
	이때 해수부 장관이 이주영이었군! 미친 개호로 상넘의 X! 진짜 욕밖에 안나온다!
	아이들 구하러 가는 구조요원들을 격려하겠다고 막아?
	2014.3~2014.12제17대 해양수산부 장관
	그러네요. 세월호 참사때 한명도 구하지 않은 그 자가 자한당의 국개가 되었군요.최악의 공무원이 벌을 받는것이 아니라 상을 주었군요. 왜일까요? 박순실의 밝혀진 죄목은 시작에 불가합니다 .사형도 아까워요
	이주영 세월호 피해자를 한명도 구하지 않았던 자가 국회의원이라구요
	그래서 도대체 어디서 그런 XX를 국회로 보냈는지 찾아봤네요
	경남 창원 마산
	저는 저장면을 실시간으로 보며 얼마나 떨었었는지 모릅니다!!!!입도 뻥끗못하게 하는 정권아래 얼마나 화가 나셨음 저렇게 나섰을까요 잘지내시는지...
	저도 실시간으로 본 1인입니다. 정말 말도 못할 분노가 치밀어올랐고 지금도 마찬가지네요..
	이제하나하나씩 증인나오네.. 개세기들 지들도 자식새기 키우면서 맞았다고?? 그것도 해수부장관이... 이건 사형이야 모조건 사형
	막은 사람들은 교도소로
	알고 막은 거잖아 이거 !!!
	해경간부들 하는 행태가 얼마나 답답하고 무능했으면 저렇게까지 하면서 이야기할까 해수부는 깊이 반성해야한다.
	왜 이런 기사는 못봤던 걸까? 정말 가슴이 답답하다.
	옆에는 막는 쓰레기들은 뭐냐. 부역도 정도가 있지. 다시 봐도 뚜껑 열리네요. ㅜ.ㅜ
	멋지고 용기있는 사람입니다.
	브리핑할 단상 갔다놓을 시간에 한명이라도 더 구했어야했는데 저 18놈들진짜
	UDT예비역이 아닙니다
	특전사 전남 특전동지회
	예비역 입니다
	개쉐이들. 이분어디계시는지 소재지 아시는분 제보 부탁드립니다. 세월호특조위에서는 즉각 사실조사하세요.
	사실 난 세월호충격이후 티비 안봤다.
	가슴에 통증이 .... 벌받을짓을 햇으니 벌받게죠??????
	해수부나 이정부 관계자들은 모조리 척결해야합니다.
	아니 지금 저분 이야기가 사실이라면 이게 나라고 정부 맞습니까?
	어쩜 박근혜다운 박근혜스러운 결과 인지도 모르겠습니다.
	정말 뇌가 없는 정부였습니다.
	진실을 감추려고 하는꼬라지들하고는
	해수부저것들은 인간이길 포기했죠 반드시 처벌해야합니다
	어서 특조위가 다시 구성되야합니다.
	중요한 영상이네요
	살인자들 밝혀지네. 다 조사해서 감옥보내자.
	이거 동영상 좀 보내주세요
	개넘우새끼들 ㅠ.ㅠ
	파면 팔수록 놀라운일이 벌어질겁니다. 정말 비상식적인 나라였어요.
	이런건 널리널리 알려야함
	언플만 일삼던 이전 정부를 향한 일침. ????
	암튼 의혹이 놈 많아요. 생각만 해도 속이 부글부글
	졸도할지경 입니다. 재조사 필히 해야 합니다.
	누가 지따위 '격려' 달가와한다고!!!
	세월호 참사 40일째를 맞은 25일 오후 경기도 안산시 단원구 화랑유원지 내 정부 공식 합동분향소.반듯한 한글로 '찾아주세요. 사위 권○○, 손자 ○○. 아직도 차가운 바다 속에 있나봐요. 저는 베트남에서 왔어요'라고 적힌 종이 팻말을 든 베트남인 2명이 추모객들을 상대로 실종 가족을 찾아달라며 호소하고 있었다.
	베트남 국적인 A(62)씨 손에 들린 팻말에는 딸과 사위가 다정하게 찍은 결혼사진이, 베트남에서 함께 온 또다른 딸이 든 팻말에는 손자(6)의 사진이 붙어 있었다.
	2005년 한국인 권모씨와 딸을 국제결혼시킨 A씨는 이번 사고 소식을 듣자마자 이웃에게 우리돈 300만원을 빌려 지난달 19일 입국했다.
	다행히 손녀(5)는 구조돼 병원에 있지만 딸은 차디찬 주검으로 돌아왔다. 사위와 손자는 아직도 행방을 알 수 없다.
	처음엔 전남 진도에서 사위를 기다린 A씨는 말도 통하지 않는 이역만리 한국 땅에서 제대로 된 도움도 받지 못하자 경기도 수원의 친척집에 올라와 기거하고 있다.
	한달 넘게 밤에 잠을 이루지 못할 정도로 트라우마에 시달리는 그는 베트남에서 함께 건너온 딸과 치료도 제대로 받아보지 못했다.
	A씨는 그저 아무 말없이 합동분향소 출구에 서서 추모객들에게 도움을 청할 뿐이었다.
	A씨에게 생수 한병을 따서 건네던 한 추모객은 "정부가 일반 탑승객 유족들에게도 관심을 좀 더 가져줬으면 좋겠다"고 말했다.
	한편 A씨의 사위 권씨는 결혼 후 제주에서 서울로 이사해 살다가 제주로 귀농하기 위해 세월호를 탑승한 사실이 전해져 주위를 더 안타깝게 하고 있다.
	h.j Han 이상훈(신이여 민주주의를 보호하소서) bottletoo ani-nam 밍키 모모 (일명: 건담) 김남훈 해설위원 더 가락주민 한재순 다 하늘 #자기_종교로_부터의_자유
	박그네의 유가족 방문 위로쇼에 동원되었던 5살 아이의 외할아버지네요. 동생에게 구명조끼 벗어준 6살짜리 오빠와 그 아이들의 아빠..
	내일부터 세월호 참사 국정조사 특별위원회가 본격 가동되는 가운데, 오늘은 여야 원내수석부대표 간 회동이 열립니다.
	새누리당 김재원, 새정치민주연합 김영록 원내수석부대표와 국조특위 양당 간사인 새누리당 조원진, 새정치연합 김현미 의원은 오늘 저녁 모처에서 회동을 갖고 국정조사 범위와 대상, 방식 등을 논의합니다.
	앞서 여야는 4선의 새누리당 심재철 의원이 국조특위 위원장을 맡기로 정하고 이번 주부터 특위를 가동시키기로 했습니다.
	또 오는 27일 국회 본회의에서 국정조사 계획서를 처리한 뒤 본격적인 국정조사 활동에 나섭니다.
	KBS World 협력사인 미주 한인방송 KOAMtv가 시애틀 세월호 집회 공격에 나섰군요. "미안합니다 잊지않겠습니다"가 박근혜 폄하 문구랍니다
	보배와같아라 마로 미소 이경선 조영실 역사를 잊은 민족에게 미래는 없다! 잊지말자 20140416 통일대한민국 황광일
	국무총리 지명자 안대희 수십억 법률자문 수임료 무엇이 문제인가?대기업들 조세자문등/국세청 감독위원장 자리를 이용해 과다 수임료 도마위 도덕성문제 치명타/관피아 척결 절대할수없는 부적절한 인물#끼리끼리 권력나눠먹기 김기춘작품
	진짜 이런 말도 안되는 것까지 대응해야한다는게 징글징글하다.그냥 입에서 나오면 다 말인줄 아는 모양이다.
	KBS World 협력사인 미주 한인방송 KOAMtv가 시애틀 세월호 집회 공격에 나섰군요. "미안합니다 잊지않겠습니다"가 박근혜 폄하 문구랍니다 http://youtu.be/9Lde9eTujr0 ”
	KBS World 협력사인 미주 한인방송 KOAMtv가 시애틀 세월호 집회 공격에 나섰군요. "미안합니다 잊지않겠습니다"가 박근혜 폄하 문구랍니다
	뭐지, 이건? 여기도 언론통제?
	유신때처럼 '입벌리면죽어' 야???
	순수하지도 않는 사람들이 순수를 들먹일 땐 정치적인 것이죠!
	세월호 사건은 결코 자연재해가 아니라 정치경제 문제가 집약된 인재임을 망각해선 안 됩니다.
	KBS World 협력사인 미주 한인방송 KOAMtv가 시애틀 세월호 집회 공격에 나섰군요. "미안합니다 잊지않겠습니다"가 박근혜 폄하 문구랍니다 http://youtu.be/9Lde9eTujr0 ”
	진공청소기로 저런것들 다 빨아들이고 싶습니다...
	미국도 수꼴이 움직이고 있네.씨벌
	정말 안타까운 뉴스입니다..친일의 잔재에 붙어 있는게 부끄럽지 않은지..
	KBS협력사라면 대한민국'민'의 돈이 지원금으로 나가겠군요?가스통할베들을 옹호하고,이들이 돈 안받고 움직이진 않을텐데, 결국 이들을 양산하기도 하겠군요,ㅉ.시청료 거부 운동 더욱 가열차게!
	국내 관보언론보다 더 심하네.. 와 .. 미국 청와대 홍보방송국! 지원금 많이 주나? 음.. 광고 밀어준다고? .. 미국동포들은 이런 방송을 어떻게 취급하는지 몰것네.. 열봤네 헐
	박근혜를 폄하하면 미국 법에 저촉되는 것도 아닌데, 미국 헌법으로 정당하게 보호/보장받는 의사표현의 자유를 한국 언론이 무슨 권리로 폄하하는지?!
	헉. 한국말을 모르나 보네요. >.<
	대통령을 바꿨을때의 국익이 더크다면 응당 그래야 하는 것.. 대통령을 욕하는 것이 국익에 해가 된다면 오바마와 부시의 미국은 벌써 파산했을 것...//솔잎혹파리가 소나무에 가득한데 관광객 떨어진다고 말하지말라는격
	그들이 이번일을 수습할 수 있는 방법은 오로지 북풍
	뿐입니다.
	세월호 참사 추모 LA집회 훼방시위 2014: http://www.amn.kr/sub_read.html?uid=14312 … …개폼 잡고 나와서 미시들에게 욕도
	헐......거기도 언론장악인거예요?
	노무현 정부와의 차이가 바로 이겁니다 나를 욕하세요 VS 하지마라
	찔리는게 있나봄요
	에라...
	하는 꼬라지하고는 ...개비에스는 돈으로 뭐든 하니 뺏어 간 시청료 돌리도!!!!나쁜 X들아!
	뉴스가 뉴스 다워야지 뎅쟝!
	이기자는 힘들면 힘들다고 말을 해야 한다. 그래야 백지장을 같이 들 수 있다. 하갸 힘들다고 하면 도망가는 못난이들도 있지만!!!! 나는 여태 여기 계좌를 모른다.
	미국판 kbs 인가? 세계 곳곳에서 개망신 시키고있네.
	븅신들. 왕, 수라상 저런 쓰레기 음식 누가 사냐. 하하하.
	콘도르 이상호 다잉벨 놀이는 이제 다 했나?기가차네요
	엥!? ㅠㅡㅠ 아휴..
	시애틀 사는 사람으로서 부끄럽읍니다. 저희 어머니가 보시는데 낼 당장 해지 할려합니다. 죄송합니다.
	지나가던 똥개가 웃겠네요
	단단히들 미쳤군요.
	하늘이 손바닥으로 가려지나......그래도 이상호기자님같은 분이 계셔서 다행네요. 고맙습니다
	책을 읽는구나...국격? 높은자리에 계신분들과 저질언론에 의해 바닥에 떨어진지가 옛날이다
	요즘은 맨날입에서 이단어만 나옴 헐~
	뜻풀이가~ 떠난지 오래라 우리말을 잊어가는 거임?
	여기ks는 반성분위긴데 거기는 왜그련대?? 타향살이 외로워서 어떻게 됐나?
	별그지같은 참대단한 그녀님 납셨네요 에허ㆍ이기자님 식사거르지 마세요!
	어쩌다가 국어조차도 왜곡시키는 망나니가 되어
	"미안합니다", "잊지않겠습니다."
	닭풍덩의 폄하가 되었답니까?
	참 못들어주겠습니다. 껄껄껄
	어이가없어서 말이 안나온다.왜그렇게 입을 막으려고 나리야
	이젠 박 소리만 들어도 박근혜 욕한다고 잡아갈판.. 참내원..
	미친 껍데기들이군요
	아...찔리는게 있구나 박근혜씨가.미안하다 와 잊지않겠다는 말은 우리 생활속에 흔하게 사용되는 언어인데 그게 그리도 듣기싫은건 캥기는게 있는거죠.국민의 입에서 나오는 모든 말들은 자기를 폄하하는 말로 들리는 정신학적 질병에 걸린듯
	길가던 미국인들이 군복할배들 분위기가 쌀벌하니까 오히려 저들이 누구냐고 물었습니다. 공안같은 분위기를 샤핑나온 미국인들도 느껴 보호 해주려, 오히려 걱정해주며 물었어요.. 정치적으로 몬건 바로 저들있었죠.
	생각좀 하고 방송하지 짐승만도 못한 언론
	케백수 월드 ..협력사에. .압력 넣을려고..아직도 사장하는거겠지..아직 때가 아니니..아무리..주는데로 읽는다지만..정말..ㅠㅠ
	저도 미국 살지만 기가 막히네요. 그 방송 문구 자체가 교포사회의 품격을 떨어뜨리는군요.
	뭔소리 하는거야 저기는....
	물건너간 개가있네
	공정언론 뉴스코리아 뉴스코리아 웹사이트
	http://www.newskorea.com/bbs/board.php?bo_table=town_news&wr_id=10434&page=&sfl=&stx=&sst=&sod=&spt=&page= …
	한민족센터 위플
	http://weeple.net/weepleInt/news/selectNewsDetail.do?areaId=USATX01002&menu=WM01A1&artId=41211 …
	KBS World 협력사인 미주 한인방송 KOAMtv가 시애틀 세월호 집회 공격에 나섰군요. "미안합니다 잊지않겠습니다"가 박근혜 폄하 문구랍니다 http://youtu.be/9Lde9eTujr0 ”
	미주에 인터넷 사이트에도 국정원 알바 득실거립니다 머리들은 또 어찌나 멍청한지 앵무새처럼 똑같은말만 반복하고 알바인지 딱봐도 다아는데 국정원인지 청와대인지 아니면 미주영사관인지 고영주가 불쌍해보인건 생전 처음이네요 벌레퇴치법 좀
	몰상식하네요...
	어제 119 실려가신분은 어떠신가요?
	괜찮으셔야할텐데
	미주한인방송, 노인들만 보십니다. 젊은 사람들 그런거 안봅니다. 그러니 당연하죠. 신경쓰지 마세요. 돈되는 일이면 무엇이든 하는게 한인사회 신문사와 방송국입니다. 스폰서 못찾아서 안달인데요.
	완전 코메디네요 기사의 마지막맨트는 ...
	그 말이 어떻게 그 말과 같죠?
	권럭앞에 비굴한 하수인들
	지롤도 가지가지 헌다 증말 -ㅅ-
	박근혜 정부, 세월호 사고 초기, 총리를 본부장으로 하는 대책본부가 구성됐다고 밝힌 바 있다. 그러나 애초부터 총리가 본부장인 대책본부는 구성된 적이 없었다고 한다. 이 보도가 사실이라면 처음부터 기망한 셈. http://news.kukmin.tv/news/articleView.html?idxno=4954 …
	박근혜 정부, 세월호 사고 초기, 총리를 본부장으로 하는 대책본부가 구성됐다고 밝힌 바 있다. 그러나 애초부터 총리가 본부장인 대책본부는 구성된 적이 없었다고 한.. 거짓 대통령 처음부터 거짓에서 시작했으니 이젠 아예 대놓고 거짓부렁이네요
	피노키오처럼 코라도 길어지면 좋겠네요
	“일반인·승무원 희생자도 있다”… 유족들 소외감 표명
	‘학생 희생자와 다르다’ 안행부 간부 발언 규탄 회견
	명예훼손 혐의 고발키로… “추모공원 안치도 제외해”
	“생사 기로서 아이들 챙긴 이들의 희생을 개죽음 취급”
	세월호 참사 일반인 희생자 유가족 대책위원회’가 22일 인천시청 앞에서 기자회견을 열고 안산지역 외 일반인 희생자와 유족들에 대한 정부의 대책 마련을 요구하고 있다. 인천 | 김여란 기자
	‘세월호 참사 일반인 희생자 유가족 대책위원회’가 22일 인천시청 앞에서 기자회견을 열고 안산지역 외 일반인 희생자와 유족들에 대한 정부의 대책 마련을 요구하고 있다. 인천 | 김여란 기자
	세월호 참사 일반인 희생자 유가족들이 22일 정부를 규탄하는 첫 기자회견을 가졌다. 이날 ‘세월호 참사 일반인 희생자 유가족 대책위원회’는 인천시청 앞에서 기자회견을 열고 일반인 희생자와 유족들에 대한 정부 대응을 규탄하고 대책 마련 등을 요구했다.
	이들은 “정부는 현재 추모공원에 안치될 대상을 단원고 학생·교사 희생자로 한정하는 등 일반인·승무원 희생자들을 차별하고 있다”며 “정부는 단원고 교사와 학생뿐 아니라 다른 세월호 희생자들도 존중하고 유가족에 대한 지원 대책을 다원화해야 한다”고 밝혔다. 이어 “일반인·승무원 희생자들은 대부분 생계를 책임지고 있던 탓에 유가족의 피해가 막심하다”며 “정부와 여야는 소외된 일반인·승무원 희생자 유가족에게 실질적인 대책을 마련하라”고 요구했다.
	대책위 관계자는 “청와대와 세월호 피해자 유족의 대화에서도 일반인 희생자 유족은 제외됐다”며 “현재 일반인 희생자 유족들의 의사를 받아주는 정책도 통로도 없다”고 말했다. 안전행정부 고위 관계자가 일반인의 희생을 폄훼하는 발언을 한 것도 문제 삼았다.
	대책위는 “안행부의 한 고위 관계자가 ‘세월호에 탄 학생들은 교육 연장선상에서 참사를 당한 희생자지만, 일반인 및 승무원은 생계와 여가 목적의 탑승이었기에 정부 입장이 다르다’는 취지의 발언을 한 것으로 전해들었다”며 관련자 처벌을 요구했다.
	장종열 대책위 대표는 “자식 같은 학생들에게 구명조끼를 벗어주며 생사의 기로에서도 아이들을 챙긴 이들의 희생을 정부는 개죽음으로 취급한다. 희생자들의 명예를 위해 더 기다릴 수 없다”고 말했다. 대책위는 관련 해명을 요구하면서, 관계 공무원을 명예훼손 혐의로 고발하는 등 법적 대응에 나서겠다는 입장이다. 세월호 참사로 형을 잃은 전모씨(57)는 “그동안은 자식 잃은 부모들의 아픔을 헤아려서 계속 참았지만 이젠 더 참지 않겠다. 정부는 왜 어른들의 죽음은 신경을 쓰지 않느냐”고 말했다. 유족 한모씨(48)는 “일반인들이 죽은 건 마치 우리가 잘못인 것 같은 기분이 들 지경”이라고 토로했다.
	장 대표는 “세월호 참사로 가족을 잃은 유족의 슬픔과 아픔의 무게는 각기 다를 수 없다. 정부의 관심과 진심 어린 지원 대책을 기대한다”고 말했다. 서울·경기·인천·제주 등 지역 일반인 희생자 42명의 유족들이 함께하는 대책위는 지난 18일 발족했고, 현재 인천시청 앞 합동분향소에 22명의 영정을 마련했다. 대책위는 해경과 안행부 측에 일반인 희생자 유족 연락처를 요구했지만 받아들여지지 않아 희생자 장례식장과 진도 팽목항을 직간접적으로 수소문해 일반인 희생자 46명 유족 연락처를 직접 파악했다고 밝혔다.
	우리 국민들은 부모에게 버림 받은 아이들 처럼, 모국의 대통령에게 버림 받아 울고 있습니다. 어떻게 살란말인가요. 어디로 가란 말인가요. 길을 잃었습니다. 누일곳 없는 몸과 마음을 어찌 해야 하나요..
	이땅에 사는 자국민은 누굴 믿어야 하는건가요? 남의 일이 아닌것같아요
	포커스가 학생들에게만 있으니 주변은 보이지 않나보네요 일반인 희생자들도 보상이나 다른 대책마련이 시급하겠습니다
	똑같은 사고로 인한 죽음에 어떻게 차이를 둘 수 있나요. 말이 안됩니다.
	힘내십시오
	아~
	학생들만 사람인것 처럼 언론에서 거론한 싸가지 없는 기자넘들이 책임져야 겠지...
	사고로 죽은 이는 의사로 추진하는 유족은 정신차리시요 그리고 죽은 아이들을 정치이용으로 두번 죽게하는 것입니다. 연간3만명이 살기힘들다하여 자살하고 있다 이것도 대통령의책임인가？김대중 노무현 시대에도 많은사람이 죽었다
	하...너무 치우치긴했죠.. 이분들에게도 힘을..
	바라고 각부처는 자신들이 할일을 제대로 해줬음 합니다 국민 세금으로 호의호식하며 할일도 제대로 안하는 정치인들 각부처 담당자들 정신 차리세요 국민들 호락호락하지 않습니다 그리고 우리 국민들도 앞으로 정신 똑바로 차리고 삽니다
	똑같은 대우를 해주시길 바랍니다 하루하루 잃어버린 가족을 그리워하며 가정 생활이 파탄난 일반인 유족을 말입니다 이런일이 대한민국에서 다시 안일어나란법! 없습니다 이번 기회로 잘잘못을 제대로 가리고 죄인들은 마땅한 죄값을 받길
	학생들 위해서 살고 싶어도 구명조끼 양보하고 입지도 않았다고 합니다 오빠도 마찬가지로 시신으로 발견됐을때 구명조끼를 안입고 있는 상황이고요...
	제발 국가는 언론은 단원고 학생들만이 아닌, 일반인 희생자들도 있다는걸 기억해주시고
	의 슬픔을 조금이라도 알아달라는 것입니다 놀러가는것도 아니고 출장가는길에 이런일을 당했는데 차디찬 물속에서 몸부림치며 며칠동안 구조만 기다리다 가족 생각하다 죽은 제오빠를 생각하면 억울하고 분합니다 생존자 인터뷰처럼 일반인들은
	린 6살 제 조카는 앞으로 살아갈 길이 막막합니다 그런데도 학생들은 인원수가 많다고해서 분향소부터 지원비용까지... 해도해도 너무합니다 일반인 유족들이 더 많은것을 바라는게 아닙니다 그저 죽은이들을 똑같이 대우해주길 바라고 유족
	않는점이 가족 잃은 슬픔을 더 보태는거 같아 이젠 화가 납니다 살수 있는 사람들을 구조도 안해서 죽여 놓고 책임 회피에 이젠 인원수가 작다는 이유로 차별까지... 학생들은 딸린 식구는 없지 않습니까 가장은 잃은 제 언니는요, 어
	안녕하세요 이번 세월호 참사로 인해 친오빠를 잃은 사람입니다 학생들의 죽음에 비해 일반인들의 죽음은 아무런 기사거리가 안되는지 다뤄지지 않아 답답하고 더 힘든 나날을 보내고 있습니다 똑같은 취급을 대우를 해주면 좋겠는데 그러질
	이젠 시신이 수습되어도 내자식 얼굴을 볼수없다. 형체가 남아있지않아서..그토록 보고 싶어 40여일을 뜬눈으로 바다만바라보고 기다렸건만... 세월호의 고통은 날로커져가는데 '해경해체'로 더 큰 고통과 분노를 준다.
	고등학교 1학년 딸을 둔 직장인 강희숙씨(44)는 하루 종일 세월호 침몰사고가 떠올라 괴롭다. 강씨는 21일 “딸을 볼 때마다 세월호 사고가 생각난다. 매일 떠올리지 않을 수 없다”고 말했다. 강씨는 “ ‘어느 날 내가 아이를 잃게 된다면 감당할 수 있을까’ ‘내가 죽으면 이 아이를 누가 챙겨줄까’ 생각한다”며 “세월호 사고를 잊으려고 안 보던 소설책까지 다시 손에 잡았지만 잊는 것은 순간일 뿐, 곧 슬픔이 몰려왔다”고 했다. 강씨는 “지금은 그저 살아만 있어주면 고맙고 교복 입고 지나가는 학생들만 봐도 마음이 아프다. 미안하고 안아주고 싶고 등을 토닥여주고 싶다”고 말했다.
	서울 성북구에 사는 직장인 신채영씨(34)는 세월호 침몰사고와 관련된 뉴스를 보지 않는다. 신씨는 “상황은 점점 더 나빠지기만 했고, 할 수 있는 게 아무것도 없다는 사실이 너무 괴로웠다”고 말했다. 게다가 아침 출근길에 세월호 사고 소식뿐인 뉴스를 보면 하루 종일 기분이 좋지 않았다. 신씨는 “남자친구와 데이트할 때도 죄책감이 들었으며, 주위의 웃고 즐기는 사람들을 보면 괜히 화가 났다”고 했다. 그는 세월호 사고에 관심을 기울이다가는 도무지 일상을 영위할 수 없을 것 같았다고 했다.
	30대 잊기 위해 일부러 회피하고 40대 자꾸 떠올리며 괴로워해
	중·고생 자녀 40대 “내 일” 자녀 어린 경우 “미래 캄캄”
	공동체 내 폭넓은 대화 필요… 심리 지원 체계 마련돼야
	한국피해자지원협회 안산지역심리지원단은 지난달 21일부터 이달 10일까지 수도권 지역주민 700명(안산시민 212명)을 대상으로 심리검사와 상담을 진행한 결과 세월호 침몰사고의 충격이 10대와 20대보다 30대 이상의 연령대에서 더 크다는 결과가 나왔다고 21일 밝혔다. 30대는 전 연령층 중 가장 큰 심리적 충격을 받았다. 40대는 희생자들과 비슷한 또래의 자녀가 있어 큰 슬픔과 분노를 느끼고 있는 것으로 보인다. 30~40대의 분노는 최근 앵그리맘 등의 유모차 시위를 통해서도 드러났다. 또 도망간 선장보다 무능한 정부의 대처에 더 분노하는 것으로 조사됐다.
	충격과 괴로움의 이유를 묻는 질문에는 658명이 답했다. ‘어린 학생들의 비참한 죽음에 대한 괴로움’이라는 응답자(복수응답)가 401명으로 가장 많았다고 했다. ‘구조대책에서 무능하고 믿을 수 없는 정부’라는 응답자는 299명으로 ‘피해자 가족들의 상실감에 대한 안타까움’(212명)보다 많았다. ‘선장과 선원 등에 대한 분노’라고 대답한 사람은 169명이었다.
	연구를 진행한 공정식 경기대 범죄심리학과 교수는 “40대는 세월호 사건을 ‘지금 당장 나의 문제’로 인식해 자꾸 떠올리고 괴로워 하는 반면 미혼자가 많고 자녀가 어리거나 앞으로 자녀를 가질 계획을 세우는 사람이 많은 30대의 경우 잊기 위해 일부러 회피하는 등 혼란이 크다”며 “공동체 내에서의 폭넓은 대화를 통해 해결해나가야 한다”고 말했다. 안산에서 심리상담을 한 최정현 디지털서울문화예술대학 상담심리학 교수는 “할 수 있는 것이 없다는 자괴감이 회피로 연결된다. 기본적으로 직접적 피해자들에 대한 사회적 해결이 우선돼야 한다”고 밝혔다. 이어 “회피 증세를 보이는 사람들이 일상에서도 슬픔을 토로할 수 있도록 심리지원이 체계화될 필요가 있다”며 “꼭 의사 앞에서가 아니더라도 자연스럽게 슬픔을 토로하고 나눌 …
	안산 통합재난심리지원단에서 활동한 권오열 박사는 “가장 중요한 것은 가정”이라며 “슬픔은 무한하게 참는 것이 아니라 치료와 지원을 받아 극복해야 한다는 것을 인식하고 가족 간에 문제에 대해 솔직히 얘기하고 특히 10대가 있는 집에서는 어른들의 잘못을 인정하려는 노력이 필요하다”고 말했다. 권 박사는 또 “우선 국가적 차원으로 전국에 흩어져 있는 트라우마 고위험군을 국가가 나서 파악하고 지원을 체계화하는 것이 필요하다”며 “지역사회 차원에서는 신경정신과 병원, 청소년복지관, 건강가정지원센터, 종교 등 산재한 심리지원 기관이 유기적이고 통합적 체계를 이뤄야 한다”고 말했다.
	박난숙 미국 미시간대 심리학과 교수는 “모든 국민을 대상으로 국가가 심리지원을 제공하는 것은 어려운 일”이라며 “지역사회 등에서 배려하고 보살피는 분위기를 형성하고, 모르는 사람일지라도 표정이 어두운 사람에게 다가가 ‘무슨 일이냐’고 묻는 작은 것들이 굉장히 큰 효과를 낸다”고 밝혔다.
	역대 어느 정부라도
	그럴것은 자명한 사실인것을...사고나면 역대 어느정권이든 현장에서 대통령이 초동대처하는가?
	유독 현정부만 까데는 이유가 있는가?그만하면 마이 무따 아이가!
	언제는 믿었나? 경찰을 죄인 취급 하던 놈들이 사고나니 안 구한다고 난리 부루스 추고 있구먼. 네 처지를 알라!
	부도덕한 자들로부터 불운한 피해를 당할 때,국가가 나를 보호해줄 수 없다는 두려움.무너진 시스템에 대한 회의 RT @kyunghyang: 수도권 설문조사에서 '세월호 참사' 충격의 이유는 ‘..
	전 아닌데 ?
	힘내세요
	# 무능하기만한것 뿐만아니라!'그냥 죽게 냅뚠거여!!
	개ㅏㅌ은놈들....지색끼 거기 들어갔써봐라!'개지랄나고 난리 났을텐데..
	나쁜놈은 언제 어디서든 불쑥 나타날수 있으나 경찰이 지켜보고 날 안구해줄때 그 배신감이 큰 거죠
	그건 당연한 겁니다. 아무리 조심한다고 해도 사고는 언제든 날 수 있는거죠. 구조와 후속대처가 문제죠. 구조를 잘 했나요? 후속대처를 잘 했나요?
	사고로 희생된 단원고 학생들은 배가 침몰하는 중에도 가족과 지인들에게 메시지를 보냈다. 끝내 가족과 만나지 못한 이들의 메시지는 그대로 유언이 되었다.
	죄송합니다..
	SBS '그것이 알고싶다' 세월호 편, 외압 논란 속 방송 연기애초 '4부작 기획', 2회까지 나가고 연기...전방위적 방송통제 있나?
	제작본부장의 지시로 아이템 확정 하루 만에 제작이 중단된 SBS <그것이 알고싶다> ‘세월호’ 편 방송이 결국 연기됐다.
	SBS 그것이 알고싶다
	SBS <그것이 알고싶다> 제작진은 오는 31일 방송을 목표로 ‘세월호 침몰’을 다룬 방송을 준비 중이었다. 지난 8일 아이템 승인을 받아 제작에 착수했으나, 바로 다음날인 9일 장광호 제작본부장은 돌연 제작중단 지시를 내렸다. 제작진에 따르면, ‘너무 민감한 아이템이 아니냐’는 것이 제작 ‘번복’의 이유였다.
	<그것이 알고싶다>는 이미 지난달 26일 ‘희망은 왜 가라앉았나-세월호 침몰의 불편한 진실’, 지난 17일 ‘유병언 왕국의 미스터리-세월호 참사와 쇳가루의 비밀’ 등 세월호 관련 아이템을 방송해 화제를 모은 바 있다. 지난달 26일 방송에서는 진도 VTS 교신 녹음파일 조작 의혹을 제기해 해경은 <그것이 알고싶다> 제작진들에게 법적대응 방침을 밝히기도 했다. 이런 상황에서 석연찮은 이유로 인한 취재 중단에 내부에서는 ‘외압이 있는 것 아니냐’는 반응이 주를 이뤘고, <그것이 알고싶다> 제작진을 비롯해 SBS PD들의 반발은 더욱 커졌다.
	“방송 내용은 불편부당해도 선거 앞두고 여야가 이용할 수 있지 않을까 우려”
	SBS PD협회(협회장 김영우)는 19일 긴급 총회를 열어 대응에 나섰고, 같은 날 장광호 제작본부장에게 보내는 ‘공개질의서’를 사내에 대자보 형식으로 붙였다. 왜 하루 만에 아이템 승인 번복을 했는지, 외압이 있던 것은 아닌지 등이 포함된 내용이었다.
	20일, 장광호 제작본부장은 PD협회의 공개질의서에 답하는 자리를 만들었고 이 자리에는 PD협회 쪽에서 협회장, 부회장이 참석했고 사측에서 제작본부장, 제작총괄국장, CP가 참석해 이야기를 나눴다.
	김영우 협회장은 20일 <미디어스>와의 통화에서 “처음에 (PD들은) 외압이 있었다고 생각했다. 혹은 제작본부장 윗선 지시가 있었는지 물었는데, (본부장은) 절대 아니라며 자신의 ‘독단적 지시’라고 했다”며 “이 사안(세월호)이 방송을 만드는 쪽에서는 불편부당하게 만들었다고 하더라도, 선거를 앞두고 여야 세력이 이용할 수 있지 않을까 하는 우려가 들어서 번복한 것이라고 했다”고 전했다.
	한 번 제작중단을 겪었기 때문에 당장 다음주(31일) 방송이 어려워 이 방송분은 내달 14일로 연기됐다. 김영우 협회장은 “그렇게 (아이템이) 왔다갔다하는(번복) 과정에서 물리적인 시간이 부족해, 원래 내기로 한 날짜에 못 내고 더 밀리게 됐다”며 “또 방송을 하기로 한 날(31일)이 희망TV라는 SBS 연중 캠페인 주간이기도 여러 가지 사정으로 연기됐다”고 말했다. <그것이 알고싶다>는 내달 7일에도 세월호 관련 소식을 다룬다. 김영우 협회장은 “제작진에 따르면 원래 세월호 아이템을 4부작으로 기획했다고 한다”고 설명했다.
	지난달 26일 방송된 SBS 그것이 알고싶다‘희망은 왜 가라앉았나-세월호 침몰의 불편한 진실’편 (사진=SBS 그것이 알고싶다 캡처)
	김영우 협회장은 “개인적 판단으로 왔다갔다해서 제작자율성을 해치면 안 된다는 PD협회의 뜻을 분명히 전했다”며 “(본부장은) 갑자기 말을 바꾼 것에 대해서는 유감을 표했고, 앞으로 조속히 재발방지 대책을 마련하겠다고 말했다”고 밝혔다.
	한편, 전국언론노동조합 SBS본부는 20일 사측에 공문을 보내, 편성위원회 개최를 요구했다. <그것이 알고싶다> 제작중단에 대한 사측의 해명을 듣는다는 계획이다.
	제작 본부장-불편부당해도 선거를 앞두고 여야가 이용할 것을 우려해 방영을 연기했다. 씨방새야, 판단은 시청자의 몫이거든? 그걸 왜 니가 판단해?
	충격!!!!!!!!저들의 진정성 정말 징글징글하다~~~[풀영상] 경찰, 진도가는 세월호 유가족 미행하다 덜미...“사과하지만 불법 아니다”
	반성한다하고 바로 탄압한 맹바기를 본받을 작정. “@joa2369: 충격!!!!!!!!저들의 진정성 정말 징글징글하다~~~[풀영상] 경찰, 진도가는 세월호 유가족 미행하다 덜미...“사과하지만 불법 아니다”
	이때아침까지만해도그들이거의살아있었다는
	대한민국말고 다른 유닛으로 성을만들어 살아야될까? 세월호는화나고아프고슬픈이야기로영원히기억될것같다 살인자들
	RT 주말 이틀동안 '가만히 있으라' 침묵시위대와 '세월호 참사의 정치적 책임을 묻겠습니다' 주제로 열린 '청와대 만민공동회' 참가자들 208명이 무더기로 연행됐습니다.
	[세월호 아이들을 두번 죽이는 촛불시위]
	세월호를 빙자한 촛불시위대의 본심은 작년과 마찬가지로 대선불복, 정권타도이겠죠?
	그것은 세월호와 미래의 아이들을 당신들의 우스꽝스러운 민주화,
	적과 동침한...
	광주에서 몰매맞은 안철수가
	윤장현이 세월호선장이었으면
	승객들을 다 살렸을 것이라 한다
	선장 이준석이 원칙과 기본,
	그 룰을 지키지 않아 참사를 저질렀는데
	룰을 파괴한 윤장현이 살린다고?
	궤변이란 바로 이런것이다!
	안철수는 세월호도 정치적 이용의 대상!
	연세대에 이어 성균관대 교수들도 15일 시국선언에 동참했다.
	성균관대 문과대 휴머니스트회는 스승의 날인 이날 성명을 통해 "우리는 스승이 아니었다"며 "스승의 날을 맞이하여 성균관대 문과대 교수들은 스스로 스승으로서 소명을 다하지 못했다는 통렬한 반성과 함께 이번 세월호 희생자들의 명복을 빌며 그 유가족에게 심심한 위로를 보낸다"고 말했다.
	이들은 "끔직한 참사에도 불구하고 단지 뉴스청취자나 방관자로 전락해가고 있던 우리들에게 대학교수로서의 사회적 책임과 교육자로서의 소명을 각성시켜준 연세대교수들의 시국선언에 대해 감사의 뜻과 함께 지지를 선언한다"며 "우리 성균관대 문과대 교수들은 인문학자로서 누구보다도 먼저 우리가 살고 있는 이 땅의 문제를 성찰하고 올바른 가치를 창조하여 새로운 삶의 방향을 제시해야 했으나 그러한 학문적 소명과 사회적 책임을 의식적으로 외면한 채 스스로를 성찰과 실천이 없는 한낱 전문가로 퇴락시켰다"고 자성했다.
	이들은 또한 "이미 사회 곳곳에 침몰의 징후를 보이는 비리와 모순이 있었음에도 불구하고 우리 성균관대 문과대 교수들은 승진, 성과급따기, 연구비 수주 등에만 집착하며 자기만 살겠다고 도망치고 있었다"며 "침몰하는 세월호 수많은 탑승객을 남겨두고 도망쳐버린 선원들의 모습은 사실 우리 성균관대 문과대교수들의 자화상이었을지 모른다"고 고개를 숙였다.
	이들은 "인문학자로서의 소임을 망각하고 맹목적 자기 이익만을 추구하는 이기적 전문인에 불과했던 자신을 반성하며 인간애를 실천하는 인문적 운동에 적극 참여한다"며 "이를 기회로 대학교수들을 비롯한 사회지도층의 자기 반성과 공적 책임의식에 대한 각성이 사회적 운동으로 확산될 수 있도록 노력한다"고 다짐했다.
	이들은 정부에 대해선 "세월호 침몰 뿐 아니라 구조 및 수색작업에 직접적인 책임이 있음을 인정하고 심판자가 아니라 참회하는 심정으로 철저한 조사에 임할 것을 요구한다"며 "정부는 정부정책의 근간을 인본주의와 생명 중시에 두고 우리 사회의 전반적 개혁과 올바른 가치를 정립하는 데 최선을 다할 것을 요구한다"고 촉구했다.
	시국선언내용도 각기다른군요 나라를걱정하는 모든사람들이할수있는 말부터 자책하는 말까지 중요한건 시국선언이라는단어다 지금은나라가직면한 위기라는점이다 근본적인원인은 절대권자의 무능력이다 대통령은 재난대처의 최고상위권자임은 분명한 사실이다
	세월호 생존 학생들.모 중소기업연수원에서 합숙중? 멀쩡한 천안함 생존장병들 병원에 집단 입원시키고 외부와 격리시킨 뒤 철저히 관리했던 사례와 똑 같은 거 같은데.왜 의혹을 자꾸 키우지?"
	[세월호 참사 한 달] - 눈 부릅뜨고 지켜봤으면 합니다
	[세월호] 정몽준 후보, '대통령 퇴진' 질문에 "국민이 판단할 일" (2014.05.1…
	당신은 국민이 아니신가봐요,,푸핫
	:“참 가지 가지 한다. 정신병원이 유망업종이 될듯 환자가 너무 많다!끌
	#NAME?
	세월호"부모들 자결해야"
	대통령에 대한 패악질
	와... 제정신이 아닌 자들이 왜 이리 많아??!!!!!
	유가족들의 마음을 헤집는 막말이 끊이지 않으면서 세월호 유가족들이 "왜들 이리 잔인하시냐. 가슴을 후벼파는 것도 모자라서 이젠 도끼로 내리찍느냐"며 울먹이고 있습니다.
	브리핑퐁 이석재 Goin to Canada?? 아미노 최진규 홍기옥#유권소 강보경 손영상 Leo Rachel
	못된집단이 선거를 의식해서 이번참사의 본질을 왜곡하고 시선을다른곳으로 돌리려고 유가족에게 이러는게 아닌지 의심이 듭니다. 얼마나 파렴치한들입니까? 이건 나라도 아닙니다. 어찌이런나라가 존재한단 말입니까?모두가 석고대죄해도 않될판에
	해서는 안되는 말들을...길이 아님 가지마라 하셨거늘 알았어 기어주는건
	이런게 아닌데...
	천안함때도, 세월호때도.. 국회는 말싸움만했다 http://ln.is/flip.it/AfNOS
	[세월호 침몰 참사-단독] 통영함 투입 지시·각서까지 썼다.. 무슨 이유 때문인지 끝내 투입 안해 미스터리 | 미디어다음 http://durl.me/6vug5m 난 또 출항하면 침몰할 정도인 줄 알았네 장비를 다 떼어낸 것도 아니고 다 붙어 있었어?
	5월 13일 한겨레 1면입니다. 세월호 정국 와중에도 아랑곳 않고 '불통인사'를 하는 박근혜 대통령에 대한 비판, MBC 기자들의 사과 성명서 등의 기사를 실었습니다.
	앙소녀 #딧플 ? #문재인 대통령님 #세월호 검찰수사 지켜본다!!! 아름다운비행 이명숙 1=1 손영상 아름다운 대한민국 MaYoNaiSe
	답이 없는 분이네. 소귀에 경읽기도 유분수지 그만하면 소도 알아듣고 하는 시늉이라도 하겠구만 도통~ RT @hanitweet: 5월 13일 한겨레 1면입니다. 세월호 정국 와중에도 아랑곳 않..
	사과가 진심이라면 MBC를 떠나라.!!!!
	지금 그 자리에서의 사과는 구걸일 뿐이다.!!!!
	세월호 참사 유가족 엄마의 편지 "내 아들 사랑해" "가슴이 아프고 눈물이 나서..." 어찌해야 할까요? 어떻게 해야 용서를 받을 수 있을 까요?
	단독] 환경부가 수도권 상수원 오염으로 이어질 경기 남양주시 그린벨트 해제 계획에 조건부 동의했다고 합니다. 세월호 참사 와중에도 규제완화는 계속되고 있습니다.
	정신 나간 무리들이 아직도, 이집단을 정리해야
	국회가 일처리하는게 잘못임??
	ㅡ ㅡ미개
	잘들 한다...
	그네답다
	(결자해지) 애비 때 묶어 두었던 그린벨트 딸이 푸는군요. 국가보안법을 풀 생각은 없는지?
	우리가 낸 세금으로 연봉받으며 하는일이 저런일?ㅡㅡ
	명박이가 대통령할때 부산에서 용호동 뒷길 무성이가 낼름먹은게 생각나네... 저기도 정치하는넘들이 낼름? 이 나라가 싫어진다....
	박근혜는 세월호 생존자들을 "이명박이가 천안함 생존자들을 집단합숙" 시켰던 것처럼 하고 싶었을 것이다. 왜? 이명박이 한테 듣고 모방한거니까?
	그러나 멍청한 해경은 선원들 입맞추는 것에만 생각했지...이제 박근혜정권과 해경의 실체가 벗겨질 것이다.
	우리 애기 반엔 우리 애만 남았어요. 말 잘 듣던 아이였는데 왜 마지막에 이렇게 속을 썩이는지…"
	진도 실내체육관 내 가족상황실 앞을 서성이던 한 어머니는 '행여 자신이 마지막에 남지는 않을까' 눈을 질끈 감았다.
	세월호 침몰 사고 25일째인 10일, 오전까지 실종자 수는 29명. 진도항과 진도 실내체육관에는 각각 30여명의 실종자 가족들만 남아 있다.
	화장실 갈 때마다 몇 분 씩 기다리고 밥 먹을 때도 자원봉사자 부스에 자리가 없어 일부러 식사 때를 피해 줄을 설 정도로 가족들로 가득 찼던 체육관이었다.
	그러나 자녀를 찾은 가족들이 진도를 떠나면서 체육관에는 빈자리가 눈에 띄게 늘었다.
	남은 가족들은 단 30초 만에 금방 눈으로 쉽게 셀 수 있을 정도가 돼버렸다.
	내 아이는 살아있을거야라는 불안한 믿음부터 "오늘은 나오겠지"하는 간절한 바람까지, 사고 발생 뒤 약 한 달 동안 희망 고문에 시달린 탓에 지칠대로 지친 가족들은 모두가 떠난 뒤 홀로 남겨질지도 모른다는 불안감과 힘겨운 사투를 벌이고 있다.
	↑ 전남 진도군 임회면 남동리 진도항 등대에서 실종자 가족이 통곡하고 있다. (사진=윤성호 기자)
	실종자 가족 수가 두 자리수로 줄어들면서 북적이던 자원봉사자들도 하나 둘씩 진도를 떠나고 있다.
	특히 전날 밤과 이날 오전 사이 일부 자원봉사자 부스는 종적을 감췄다.
	정문, 후문, 옆문 할 것 없이 체육관 주위를 빽빽하게 둘러쌌던 자원봉사자 부스가 보이지 않자 이제는 체육관 안과 밖 구분없이 한산한 모습이다.
	구호품 봉지가 부스럭거리는 소리도, 슬리퍼를 끄는 힘없는 발소리도 멀리까지 울릴 만큼, 조금씩 조금씩 사람들이 빠져나간 공간은 서러울 정도로 허전했다.
	풍랑특보가 내려져 바람이 제법 세찬데도 계속 밖에만 나와 있는 한 아버지는 "사람도 점점 빠지고, 빈 자리는 늘어만 가는 게 눈에 자꾸 보이니까 안에 있으면 힘만 빠진다"며 한숨 섞인 목소리로 말했다.
	지칠대로 지쳐서 이제 울 힘도 없다는 또다른 아버지도 "나는 물론이고 마지막에 한 사람만 남는 일은 없었으면 좋겠다. 지금도 힘든데 그것까지 어떻게 감당하겠냐…"며 담배를 꺼내물었다.
	체육관의 빈자리가 늘어갈수록 남은 가족들의 '참을 수 없는 기다림과 불안감'만이 퀭해진 체육관의 정적을 채우고 있다
	그곳에 가서 조금이라도 슬픔을 나누고 싶지만 밥벌이에 연연해야 하는 현실이 안타깝습니다.
	그마음이어떨지ㅠㅠ
	기다리다지치고아프고너무보고싶고죽을만큼
	힘들텐데...서서히관심도
	멀어지게되면그분들은
	어찌하나~
	[세월호 참사]빈자리는 커지고 '홀로 남지는 않을까'..힘겹기만 한 가족들 | 미디어다음
	자신들의 손자손녀뻘되는 수백의 어린생명들이 희생된 세월호참사 이후에도 60대 이상 노년층의 박근혜 지지율 80%대에 육박한다 이젠 어른 공경도 가려합시다
	탐욕스런 사회와 국가가 버린 사람들.
	밀양은 세월호 이전의 세월호였습니다.
	고 이치우 어르신, 그리고 고 유한숙 어르신은 반년 째 장례를 치르지 못하고 있습니다. 지금도 밀양 할매할매들은 싸우고 있습니다. 밀양을 잊지 마세요. 돈보다 생명입니다.
	무엏보다 친일파 청산
	잊지않고 있습니다
	그래도 투표는 묻지마~ 친일사대매국집단에 할 거면서~ㅠㅠ
	08:59 노란 줄이 쳐지고 고등학생들인 듯한 아이들이 희망리본을 달고 있습니다. 기자들 갑자기 바빠졌습니다.
	#청와궁앞_효자동_세월호_유가족
	08:59 노란 줄이 쳐지고 고등학생들인 듯한 아이들이 희망리본을 달고 있습니다. 기자들 갑자기 바빠졌습니다.
	#청와궁앞_효자동_세월호_유가족 ”
	08:59 노란 줄이 쳐지고 고등학생들인 듯한 아이들이 희망리본을 달고 있습니다. 기자들 갑자기 바빠졌습니다.
	#청와궁앞_효자동_세월호_유가족 ” 아이들한테 정말 부끄럽다
	이 아이들이 우리의 희망입니다. 우리가 지켜야 할 미래입니다. ㅠ.
	세월호 침몰 사고 수색구조작업을 펼치고 있는 민간 구난업체 '언딘 마린 인더스트리'(아래 언딘) 측이 세월호 인양작업 포기 의사를 밝혔다. 해경과 유착 의혹이 쏟아지는 가운데 인양 작업까지 언딘이 맡게 되면 또 다른 의혹이 불거질 수 있다는 이유다.
	장병수 언딘 기술이사는 7일 오후 <오마이TV>와 한 인터뷰에서 "국가가 언딘을 버렸고, 또 언딘이 (인양작업을) 수주하는 순간 또 (유착) 의혹이 일어날 것"이라며 "구조작업을 끝내고 인양은 포기하자는 결심을 내부적으로 했다"라고 말했다. 언딘 측이 세월호 인양작업 포기 의사를 밝힌 것은 이번이 처음이다.
	장 이사는 김윤상 언딘 대표이사와 함께 회사를 세운 창립멤버로 현재 언딘의 기술분야를 담당하고 있다.
	장 이사는 이날 3시간에 가까운 인터뷰에서 그동안 제기됐던 각종 의혹들을 해명하는 데 집중했다. 그는 해경 유착 의혹과 특혜 의혹, 민간잠수사 구조 방해, 최초 희생자 시신 발견 양보 요구 등 대부분의 사안을 부정했다.
	특히 자신들이 구조가 아닌 인양을 위해 투입됐다는 의혹과 관련해 "최초 인양작업을 생각하고 간 것은 맞다"면서도 "상황이 그렇지 않다는 것을 인지한 이후로는 구조작업을 위한 조치에 집중했다"라고 설명했다.
	장 이사는 "사고 소식을 듣고 목포와 진도에 있는 협력업체에게 사이트(사고해역)에 먼저 가 줄 것을 요구했다"라며 "처음에는 전원구조가 됐다는 소식도 들려오고 정확하게 어떤 상황인지 몰랐기 때문에, 우리에게 큰 작업이 될 것이라고 생각하고 간 것"이라고 말했다.
	43~~~
	세월호 참사에 대한 김영하 작가의 뉴욕타임즈 기고문을 소개합니다.'이것이 국가인가'라는 실종자 학부모의 절규에 드러났듯이,방만한 규제로 이룬 고도성장에 대한 국민의 돌이킬 수 없는 회의와 분노,불신을 전했습니다 http://v.daum.net/link/54471574
	세월호 사고 빗댄 한 고등학교 중간고사의 ‘이상한 시험문제’ http://m.khan.co.kr/view.html?artid=201405070600015 … 하여간 정상이 아닌 정부하에선 정상이 아닌 일 투성이. 시험문제에 지역폄훼가 등장하고. 미쳐도 단단히 미쳤다
	항상 감사하며 어용시민으로 고봉신 Kevin Sage(위징지설) 어울려 흔들리고 너는 아름답다@송정 52Hz Whale 노무현♥문재인과 행복한동행!! ilrene 도올중
	서울? 이 학교 어딘지 아시는분 쪽지 부탁드립니다.
	기사에 답 나왔네요...선생님 일베 하는것 같아요~빙고!
	세월호 수색 민간 잠수사 1명 숨져 tv조선 삼가 고인의 명복을 빕니다 수색에 참여한 군 및 민간 잠수사 여러분의 노고에 머리숙여 감사드립니다
	<과연 누가 세월호참사를 정치에 이용하고 있을까?..엄중수사로 둘중 하나는 엄벌하자..동의 RT>
	세월호 추모집회 참가 학생 일당 받았다.. 정미홍 주장에 인터넷 '발칵'
	이 건은 수사기관에서 확실히 조사해서 돈을주고 동원한 주체가 있으면 강력하게 처벌해야 하며 만일 허위사실로 밝혀지면 정미홍씨를 유언비어 유포로 형사처벌해야 한다
	즉각적으로 수사착수 하길를
	저도 시장님 의견에 적극 찬성합니다 진짜 일당을 주고 동원한 무리가 있다면 그자들 신상공개하고 적법한 절차로 처벌합시다 그리고 이거 조작이거나 아니면 말고식의 기사라면 이 또한 가만두면 안될듯
	고발해서 엄벌에 처해야
	정미홍 자식은 있나...피해 학생 두번 죽이지마라...천벌받는다...당신이 천벌 받는것이 아니라.어느 인연시절에 자식이 받을수도.당신이 내일 모래 ....또 다른 세월 천벌받는다...그리고 그지인 왜 신고 안했지..거짖말쟁
	사과로 끝날일이 아닙니다. 다분히 의도를 갖고 지인 운운하며 실화인냥 말해 놓고 아님 말고 입니까. 말에 대한 책임. 반드시 지게 해야 합니다.
	정미홍이야 말로 허위사실유포로 조사받아야 되는 인간.
	가증스러움
	박근혜가 조문객을 조문했다면
	1. 세월호도 우리가 모르는 사전 음모가 있다
	2. 구조도 어떤 시나리오에 따라 한다
	3. 배안에 결정적 침몰증거가 있다
	4. 허둥지둥하는 것도 각본에 있다
	이런 추측이 이상한게 아니다, 맥락이 같다
	박근혜가 동정표 얻는 1순위 발언 "부모 흉탄 (凶彈)에 잃어..."
	그런데 국민들은 성탄(聖彈)으로 여긴다.
	또한 딸같은 여대생끼고 술마시다 총맞아 죽은 자를 어떻게 세월호 희생자들과 비교를 하냐"며 박근혜의 생각없는 막말에 비난이 쇄도한다..
	민주정권으로 바뀌면
	1. 김재규 재 평가
	프랑스는 수 많은 사람의 희생으로 이룬 민주주의
	국민이 똑똑한 한표를 행사 하려면 신랑 고르는법과 흡사하다.여성들이여 동정론 구사하는 남자의 말에 속지말지어다.불행의 시작이다.
	유흥을 즐기다 심복에게 총맞아 죽은 지 아비하고 침몰사고로 죽은 안타까운 수많은 목숨들을 함께 생각한다니... 도대체 이 여자 뭐지?
	그대 아비는 육림파티에 능하셨으니.
	한달에 십일은 시궁창같은 육립의 늪에서
	허우적 됐다한다. 김재규의사 아닌
	올바른 부하들 있었다면, 벌써 대가리에
	숭숭 구멍났을 터!
	아비를 더 욕되게 하지 말지다.
	#세월호 사태를보듯 박근혜를 비롯 새누리들 정치행위는 비난받고/책임을져야하는 무능한 정부/여당이 틀림없습니다/문제는 이에 부와뇌동하며/매번 끝장을 내지못하고 면죄부를 주는 무능한 야당이 있기에 저들이 늘 승리하는것#야당들재편해야
	너무해는군 박대통령 마르고 닳아설랑 남아있지도 않겠구먼~~~.
	일본앞잡이에 니들이. 그리 싫어한다던 공산당에 독재자의 딸이 뭐 뭐에 맞어 돌아가셔. 정말 한대 맞을래
	[세월호 참사] "뭐라도 하지 않으면 견딜 수없어.." 광장으로 거리로 // 오늘도 재벌들과 관료들은 챙기느라 바쁘겠지.. ㅠㅠ
	[Why뉴스] "세월호 침몰 관련 음모론, 왜 가라앉지 않나?"
	세월호 참사’ 두달이 넘었지만…‘골든타임’도 ‘구조방식’도 모르는 ‘무능’ 정부 http://www.vop.co.kr/A00000768639.html …
	사고 초기 해군 헬기도 구조인력·장비 없이 출동…“순찰 간거냐”
	세월호 전국 도보 순례단
	부산팀이 함안을 출발 하였다고 합니다.
	이글 보신분들은 무조건 닭치고 RT
	부탁 드려요 #동행
	수첩을 버려라 http://www.dangdangnews.com/news/articleView.html?idxno=23095 …
	세월호 참사에 대해 책임을 진 ‘사퇴 총리의 유임’? 어떠한 잘못에도 책임을 지지 않는 나라를 만들겠다는 것 말고는 어떻게 설명이 가능하겠는가. 국가개조가 아니라 개악의 불을 지핀 것 같다.
	수첩에 제대로 메모가 될리 없음 수첩이나 정말 있는지도 모름
	[단독] 진도VTS, 세월호 근무일지 위조·영상 삭제 확인 천안함도 동영상 삭제하고 세월호도 삭제했다.두 사건의 본질은 국민을 속이는 짓이다.국민 죽이는 짓이다.오로지 부정한 권력자들만 위해서 조작질 뿐이다!!
	한강도 아이고 바다에서 잠수함 같은 괴물체가 우연히 세월호하고 부딪힐 확률은 원숭이가 우연히 누른 타자기에서 셰익스피어 4대 희극이 찍혀나올 확률이재. 그런데 만약 진짜 부딪혔다믄 100% 고의라고 봐야지.
	한강도 아이고 바다에서 잠수함 같은 괴물체가 우연히 세월호하고 부딪힐 확률은 원숭이가 우연히 누른 타자기에서 셰익스피어 4대 희극이 찍혀나올 확률이재. 그런데 만약 진짜 부딪혔다믄 100% 고의라고 봐야지.”기획된 사고
	잠수함에 의한 사고가 생각하시는 것보다 많습니다 다만 언론에 잘 보도 되지 않구 군사비밀 때문에 묻히기 때문에 사람들이 잘 모를 뿐이죠 하지만 드러난 것만 해도 4대 희극 정도는 아니어도 제법 됩니다
	고의라?
	빙삼가카가 휴일 아침부터 뿜게 하셨습니다.푸하하핫!
	수꼴 최고존엄,박근혜의 실체 =..= ;박근혜는 얼레리 꼴레리 으응응,ㅋㅋㅋ > 부정선거녀 박근혜와 최태민, 은지원의 관계? http:// http://durl.me/73an98
	에히메 마루 검색해 보세요.
	이 판국에 유머가 하늘을 찌르눈군요.
	아멘.
	누군가 불어줄 정이의 사도가 한번쯤 나와도 감금시키버리겠지예.
	헐! 고의라면? 무엇을 위한 희대의 각본을?
	정미홍, '세월호 알바비' 망언..이번엔 "김구, 김일성이 세 보이니까" | 미디어다음 http://durl.me/73uoba 새누리당 의원들 전부 다 저리 생각한다.. 조상들이 죄다 친일파거든..
	왜 자신의 분리되어 스스로 느끼고 판단을 안하고 그냥 옛사람에게 메몰된 판단을 억지로 내세우려는걸까. . .
	세월호 DVR 복원중, 유가족 “아이들 마지막 모습 볼까…기도하는 심정” http://ln.is/news.kukmin.tv/news/KhMAu … 박주민 변호사 “선체 내 64개 CCTV 영상 저장된 장치…모든 의혹 밝힐 자료”
	유은혜 원내대변인 세월호를 묻어버리려는 국정조사 자료제출 거부지침
	6월 27일 한겨레 1면은 세월호 문책 약속을 내던진 박근혜 대통령, 시국선언 교사 전원을 고발한 교육부, 최저임금위원회 사진, '잊지 않겠습니다' 김수정양 아빠가 딸에게 보내는 편지 등을 실었습니다.
	국민을 피곤케하는 교육부! - 교총 제주모임에 지원하겠다는 12억이나 취소하라
	박근혜 대통령은 26일 국무총리를 새로 지명하는 대신 정홍원 국무총리를 유임시켰다. 정 총리가 사의를 표명한 지 61일 만이다. 사의 표명을 했던 총리가 유임되기는 처음이다.
	윤두현 청와대 홍보수석은 이날 "정 총리의 사의를 반려하고 총리로서 사명감을 갖고 계속 헌신해 줄 것을 당부했다"고 발표했다. 그는 "박 대통령은 세월호 사고 이후 국민께 국가 개조를 이루고 국민 안전 시스템을 만든다는 약속을 드렸고, 이를 위해 시급히 추진해야 할 국정 과제가 산적해 있다"고 지적한 뒤 "하지만 청문회 과정에서 노출된 여러 문제들로 인해 국정 공백과 국론 분열이 매우 큰 상황을 더이상 방치할 수 없어 고심 끝에 정 총리의 사의를 반려했다"고 설명했다. 이어 "정부조직법 개정안이 통과되면 정 총리와 경제부총리, 교육부총리가 중심이 돼 '경제혁신 3개년 계획' 등 국정 과제와 국가 개조를 강력히 추진할 것"이라고 덧붙였다.
	야권은 세월호 참사에 대한 책임으로 사의를 표명한 정 총리가 다시 기용됨으로써 박근혜 정부에서 세월호 책임을 지는 고위 공직자가 아무도 없게 됐다고 공격했다. 유기홍 새정치민주연합 수석대변인은 "과연 박근혜 정부가 세월호 이후 국민이 바라는 근본적인 변화를 이끌 의지가 있는지 의심하게 만든다"며 "유임이라는 미봉책을 거둬들이고 변화를 끌어낼 수 있는 새 총리를 지명할 것을 촉구한다"고 논평했다.
	박 대통령으로서는 세월호 사건으로 드러난 적폐를 뜯어고칠 수 있는 총리 후보자를 찾아 국정을 정상화하겠다는 약속을 지키지 못한 셈이 돼 논란이 불가피할 전망이다. 인적 쇄신을 통한 새 출발과 '국가 대개조'라는 구호도 빛이 바래게 됐다.
	청와대는 잇따른 총리 후보자의 낙마로 불거진 인사검증의 문제점을 보완하고 인재를 두루 발굴하기 위해 인사수석실을 신설하기로 했다. 윤 홍보수석은 "인사수석실을 신설하고 인사비서관과 인사혁신비서관을 둬 철저한 사전 검증과 우수한 인재 발굴을 상설화할 것"이라고 밝혔다. 인사수석실은 노무현 정부 당시 존재했으나 이명박 정부 들어 폐지된 기구다. 인사수석실이 부활하면 청와대는 3실10수석 체제로 확대 개편된다.
	한편 정 총리는 "고사의 뜻을 밝혔으나 중요한 시기에 장기간 국정 중단을 막아야 한다는 대통령의 간곡한 당부가 있어 새로운 각오하에 임하기로 했다"며 "국가 개조에 마지막 힘을 다하고 필요 시 대통령에게 진언하겠다"고 밝혔다.
	세월호에 실렷다는 그 많은 차들.. 왜주인이 안 나타나지? 혹 가짜? 콘테이너도 가짜? 각본대로 맞추기위해 폐차. 폐 콘테이너를 실엇을 가능성이 농후함..
	소름 돋는 '세월호 막말' 모음, 미안합니다. 용서 할 수 없습니다.
	미국에서 9.11이 발생했을때, 5천명에 가까운 사상자가 발생했지만 백악관으로 유가족들이 시위하기위해 모인다거나, 부시 대통령 하야해야 한다는 등의 기사는 들어보지 못했습니다. 미국 거주자
	71일 만에 등교한 세월호 침몰 사고 단원고 생존학생들이 지금도 트라우마에 시달리고 있다고 합니다. 발언 중 "카메라 뒤에서 웃고 있던 기자를 잊을 수가 없다"며 무분별한 언론을 꼬집는 부분도 있었습니다.
	뜨거운 가슴과 차가운 이성을 가지고 취재하는 것이 기자의 기본이라는 말이 있듯이.. 기사는, 보도사진은 결국 사람을 통해 사람과 사람 사는 세상을 향해야 겠지요.
	이낙연 전남지사 당선자 "예산 많이 드는 F1 대회 등 재검토" :진도 앞바다에서 발생한 세월호 참사와 관련, "박근혜 대통령에게 팽목항에 추모 공원을 조성하자는 제안을 드릴 것"
	세월호가 침몰한 4월16일 진도 해상교통관제센터(VTS) 소속 해양경찰관들이 복무규정을 위반하고 이를 감추려고 동영상과 근무일지 등 증거를 인멸한 사실이 검찰 수사로 확인된 것으로 알려졌다
	세월호 참사원인, 승무원만 탓할수 없게 됐군요. 세월호 침몰 당시 진도 VTS는 2명이 자리를 비웠고, 16번 채널을 통해 해경을 찾았지만 해경은 답하지 않았다는 군요.
	진도VTS, 세월호 근무일지 위조·영상 삭제 확인 http://durl.me/73yufgw 관제사와 해경의 직무태만이 전부일까 싶다
	해경이 세월호 실종자 수색작업 과정에 표류중인 시신 10구를 선내에서 발견한 것처럼 조작하는 등 국민들을 기만. 더욱이 이같은 조작을 청와대 역시 알고도 묵인한 것으로 밝혀져 파장이 전방위로 확산될 전망이다.
	“민간 잠수사 수습 시신을 ‘해경이 찾았다’ 꾸며”
	ㆍ정진후 의원 세월호 침몰 때 ‘상황정보시스템’ 내용 공개
	ㆍ“당국, 에어포켓 가능성 희박 알고도 국민 우롱”
	20~~~임경옥?
	세월호 주입 공기에 유해가스 포함됐다 | 미디어다음
	21~~~하얀닝구?
	김어준의 파파이스(Papa is)#14] 세월호, 통화삭제, 되다
	22~~~서울신문?
	실종자 아직 11명 남았는데… 세월호 잠수사 절반 줄이기로
	23~~~박승철 #4자방?
	[단독] 진도VTS, 세월호 근무일지 위조·영상 삭제 확인
	24~~~
	김현미 의원. "생존자를 구조한다며 세월호 선체에 주입한 공기가 인체 유독성 공기였다. 당시 작업에 참여했던 잠수부는 '세월호 공기주입에 쓰인 콤프레셔 장비에 인체에 해로운 공업용 오일이 사용됐다'고 증언."
	세월호 침몰 사건... '8시'와 '8시 50분', 진상 규명의 핵심이 될 타임라인 양대 축에 걸친 자료들이 모두 석연치 않은 이유로 원형의 가치를 훼손 당하고 있다. 왜 정부는 의혹을 자초하는가?
	이명박근혜 쫄정부의 대표적인 뻘짓거리 ! 원인 규명 제대로 해서 응당의 벌을 꼭 받도록 최선을 다하는 우리들이었 음 좋겄습니다[단독] 진도VTS, 세월호 근무일지 위조·영상 삭제 확인
	사망자가 늘어가는 가운데, TV조선은 ‘대통령 지지율 견고’를 떠들었고 채널A는 피해자 가족들이 대통령 손을 잡고 오열했다며 박근혜 미화 기사를 쏟아냈다.
	[헤럴드경제] 세월호 알바비 논란을 일으켰던 정미홍 정의실현 국민연대 대표가 이번엔 백범 김구 선생에 대해 “김일성에게 부역한 사람”이라고 말해 논란이 일고 있습니다.
	오늘의유머 - '해경, 세월호 시신 수습 대거 조작. 靑도 묵인'
	반복되는 비극은 우연? 필연?
	생명경시는 유전인듯
	◆박정희
	남영호 침몰 - 326명 사망,겨우12명 구조.
	그나마 일본어선이 4명 구조
	◆박근혜
	세월호 침몰 - 자력 탈출자를 제외한 정부 측 구조자 수는 0명
	진도VTS, 세월호 근무일지 위조·영상 삭제 확인
	http://durl.me/73yufg 4월 16일 세월호 침몰 직후 즉시 진도, 제주 VTS와 해경 본청과 목포해경 등을 제대로 압수수색해야 했거늘… 증거인멸 다 하고나서 이제서야 수사를 하는 척?
	월드컵 특수 없었다…제조업 체감경기 두달째 '찬바람': 국내 제조업체들의 체감경기지수가 세월호 참사 이후 두 달 연속으로 뒷걸음질쳤다. 이번 달에는 기대했던 월드컵 특수마저 나타나지 않아 체감경기가...
	김현미 "세월호 주입공기에 인체 유독성 일산화탄소 포함됐을 가능성" http://bit.ly/1lGQnSP
	작업한 잠수부 "아무데나 쑤셔넣어".
	결국 공기주입 대국민 쑈?
	6월30일 한겨레 1면은 김명수 교육부장관 후보자 제자가 보내는 편지, '잊지 않겠습니다' 강승묵군, 진도VTS 세월호 근무일지 위조.영상 삭제 확인, 이대목동병원 X레이사진 좌우 뒤바뀌었다 등을 담았습니다.
	세월호 참사 76일...새 수색 계획 발표
	이젠 더이상 어디에서도 세월호에 관련된 기사가 올라오지 않습니다. 벌써 잊혀진걸까요
	단독] 진도VTS, 세월호 근무일지 위조·영상 삭제 확인
	박근혜, 제2·제3의 세월호 참사를 조장하고 있다" [현장] 서울 곳곳에서 '거꾸로 가는 박근혜' 규탄 집회…올해 첫 물대포, 22명 연행 http://ln.is/www.pressian.com/new/SeXs0 … '살수 대첩' 시작? 경찰, 집회 참가자에게 물대포
	=세월호 참사 69일째=
	실종자 12명의 이름을 한번씩 불러 주세요.
	영인아! 현철아! 지현아! 다윤아! 민지야! 은화야! 혁규아! 혁규아빠 권재근님! 양승..
	세월호 76일째 입니다
	명치 끝이 항상 아픈 날들입니다
	아직 11명이 바다에서 길을 잃어
	돌아오지 못했습니다
	정부는
	수색인원과 장비를 줄이고
	그만 잊고 싶답니다
	그러나
	우리는 마지막 한명까지 기다리겠습니다
	세월호, 조난통신망 호출했지만…해경 '무응답'
	세월호 사고 당시 실제 레이더 관제 영상 입수
	세월호 수색인력 축소 방침…실종자 가족 반발
	진도VTS, 세월호 근무일지 위조ㆍ영상 삭제 확인 http://m.hani.co.kr/arti/society/society_general/644713.html … 검찰, 관련 관제사들 형사처벌키로..해경을 해체하는것이 해결책이 아니라 해야 할 일을 하지 않은 전원에 대해 "부진정반작위죄"로 처벌해야!..
	해경, 세월호 시신 수습 대거 조작. 靑도 묵인
	세월호 알바비 논란을 일으켰던 정미홍 정의실현 국민연대 대표가 이번엔 백범 김구 선생에 대해 “김일성에게 부역한 사람”이라고 말해 논란이 일고 있습니다.
	세월호 참사가 큰일이긴 큰일이었지만 두달이 넘도록 사태 수습 못하고 언론과 야권 탓만 하는 정부도 진짜 답답해서 그런다. 도대체 붕붕 떠있는 사람들 같다는 기분.
	세월호 조작 현장이 적발됬군요 !!!!!! http://durl.me/73yym9 학살주도는 박그네라는게 확인되는구나 청와대행정관 윗선 확인 끝났다 학살주도 박그네 즉각구속하라
	이상한 방향으로 흘러가는 세월호 참사: 세월호 참사는 국가의 존재 이유만 묻는 것이 아니다. 세월호 참사는 정부로 대표되는 통치의 존재 이유에 대해서도 묻는 것이다. 그것이 최대국가이..
	세월호수색인력축소가 세월호사고에 책임지고 사퇴하겠다고 하더니 결국 유임된 정홍원총리가 말하는 세월호에 대한 책임지는 자세인가보지?
	세월호 침몰사고, 08:00와 08:50분 사이를 다시 생각해 보게 하는 기사입니다. /// 기록도 ′변침′에 ′잠수′…의혹 자초하는 정부 - 노컷뉴스

## Sheet: tw24_SurveyStandardVolume
															50			1
Entity Volume by Sentiment	positive	neutral	negative	mixed
	7	115	68	0
박근혜	1	16	4	0
박원순	2	7	3	0
진도	1	6	4	0
김	3	5	0	0
SBS	0	6	2	0
시애틀	0	6	0	0
KBS	0	6	0	0
서울광장	0	3	2	0
정	0	3	2	0
청와대	0	3	2	0
노무현	2	2	1	0
강	1	2	2	0
미국	1	3	1	0
새누리당	0	4	0	0

## Sheet: tw2-4_Phrases
개수 : Phrase Mentions Sentiment +/-	Phrase Mentions Sentiment +/-							50			1
Phrase	negative	neutral	positive	총합계
가족을 잃은	2			2
가짜	1			1
감사의			1	1
강압적	1			1
강제	2			2
강제 철거한	1			1
개정안이 통과되면		1		1
거짓	1			1
격려			2	2
견인하는			3	3
경제혁신			1	1
고개를 숙였다		1		1
고맙고			1	1
고맙습니다			1	1
고발키로	1			1
고발하는	1			1
고발한	1			1
고통과	1			1
공동체			2	2
공무집행방해	1			1
공신이		1		1
공평하고			1	1
관용을		1		1
교감을		1		1
구속영장을 청구했지만		1		1
구현될		1		1
국민을 보호하는			1	1
국민을 속이는	1			1
국민이 바라는		1		1
국회를 통과한		1		1
권합니다			1	1
궤변을		1		1
규탄	2			2
규탄하는	1			1
기도하는		1		1
기도합니다			1	1
꽃			1	1
나날을		1		1
난입한	1			1
남용	1			1
낭비를	1			1
내몰고		1		1
논란을 일으켰던	2			2
논란이 일고 있습니다	2			2
눈물이	1			1
다정하게			1	1
단단히		1		1
답답하다	1			1
당하고	1			1
당한	1			1
당할		1		1
당했다는	1			1
대상을			1	1
대책		2		2
대책 마련		1		1
대통령 퇴진	1			1
대화를 통해		1		1
데 집중했다			1	1
도망가는	1			1
돕고		1		1
동참을		1		1
동참했다		1		1
두루			1	1
듯 합니다		1		1
등을 요구했다		1		1
마련돼야		1		1
마련하겠다고			1	1
막말	1			1
말도 통하지 않는	1			1
맛			1	1
맞이하여			1	1
맹목적		1		1
면죄부를 주는		1		1
명복을 빌며		1		1
모자라서	1			1
모자랄	1			1
목소리가 커지고 있습니다		1		1
못하게	2			2
못하다가		1		1
못하면		1		1
못했고	1			1
못했습니다		2		2
무리하게		1		1
무분별한	1			1
무시하고	1			1
문제 삼았다		1		1
문책		1		1
미래			1	1
미래는			1	1
미안한		1		1
미안해	3			3
미쳤다	1			1
민감한	1			1
믿습니다			1	1
믿을			1	1
발굴을		1		1
방만한	1			1
방해한	1			1
배려하고			1	1
버티고			1	1
벅차다		1		1
보도가		1		1
보완하고		1		1
보호		1	1	2
복			1	1
복원이		1		1
부끄럽다	1			1
부당한	1			1
부도덕한	1			1
부인하고	1			1
부작용은	1			1
부정한	1			1
부족해	1			1
부지런히			1	1
분노가	2			2
분노를	2			2
분열이	1			1
불가피할		1		1
불법을	1			1
불안심리를	1			1
불안정한	1			1
불안하고	1			1
불운한	1			1
비난이	1			1
비리와	1			1
비참한	1			1
빌미를		1		1
빕니다			1	1
빙자한	2			2
사건도		1		1
사고가	2			2
사과		1		1
사기	4			4
사랑해			1	1
사망한	1			1
사상자가	1			1
사의를 표명한		2		2
사퇴할	1			1
사투를	2			2
사형	2			2
사회적 책임을		1		1
살인	1			1
삼가 고인의 명복을	1			1
상처를 입은	1			1
새로운 시대를		3		3
생생한			1	1
석연치	1			1
설			1	1
성탄		1		1
세월호 참사	21			21
세월호 침몰	14			14
소름	1			1
속속		1		1
솔직히		1		1
순환이		1		1
숨져	1			1
숨진	2			2
승리할			1	1
시신	4			4
시신이	1			1
시원한		1		1
시위를	1			1
실종	1			1
실천하는			1	1
실천하자			1	1
실패해	1			1
실패했던	1			1
심각한	1			1
싸우고		1		1
싸움이	1			1
싸워야		1		1
쓰레기	1			1
아니냐는 비판도	2			2
악랄한	1			1
악용하는	3			3
안된다는	1			1
안아주고		1		1
안전하다			1	1
안타깝게		1		1
압력	1			1
어두운		1		1
어찌해야 할까요	1			1
연휴			1	1
열어주는		3		3
올바른			3	3
옹호하고			1	1
왜곡하고	1			1
외면한	1			1
외압이		3		3
욕설을	1			1
욕설을 하는	1			1
욕하는	1			1
용기			1	1
용기를		1		1
우스꽝스러운		1		1
울며	1			1
웃고		2		2
위로를			1	1
위반하고	1			1
위험하다	2			2
유머가		1		1
유해		1		1
음모가	1			1
응원합니다			1	1
의심이	2			2
의심하게	1			1
의심하고	1			1
의혹이 제기됐습니다		1		1
이끌어내고			1	1
이루어		1		1
이룬			2	2
이상	2			2
이상한		5		5
인연이			1	1
인재		1		1
인재를			1	1
인적 쇄신을			1	1
인정됐다			1	1
인정받았다			1	1
잃어	2			2
잃었습니다	1			1
잃은	4			4
자살한	4			4
자연스럽게		1		1
잘되는		1		1
장례를		1		1
재능			1	1
저질렀는데	1			1
적법한			1	1
적절한 치료를			1	1
젊은		6		6
정의로운		2		2
정확하게			1	1
제공하는		1		1
조사를 받았고		1		1
조사를 받았다		1		1
조사를 받았다고		1		1
조작	4			4
존중하고			1	1
좋겠네요			1	1
좋겠다			3	3
죄	2			2
죄송합니다	2			2
죽여	1			1
죽은	5			5
죽음에	3			3
중단된		2		2
중심이 돼			1	1
중요한 것은			1	1
즐기는		1		1
증세를 보이는	1			1
지겹다	1			1
지원금		1		1
지원받고			1	1
지원을 받아			1	1
지적이 나왔다	1			1
지적했다		2		2
지지 않는			1	1
지지를		1		1
지지율		2		2
지지자			1	1
지휘한		1		1
진실			3	3
진심			1	1
진심 어린			1	1
진절머리가	1			1
진정성			2	2
질타를	1			1
질타를 받은		1		1
참는		1		1
참사가	1			1
참상을	1			1
책임을 지고	1			1
책임을 지는	1			1
처벌을	1			1
철거를	1			1
청사진을		1		1
촛불시위	1			1
최선을 다하는			1	1
최선을 다할			1	1
충격과	1			1
충격을 받았다	1			1
충분한		1		1
치료와			1	1
침몰	3			3
침입		1		1
큰 사고를	1			1
큰 효과를			1	1
키우면서			1	1
탄압을	1			1
탄핵	1			1
통증이		1		1
투신	1			1
파괴하고	1			1
편하게		1		1
포기하면서	1			1
폭넓은		2		2
폭력을 행사하거나	1			1
품격을		1		1
함께하는			1	1
함께할		1		1
해결책이			1	1
해결하고		1		1
해결하려는			1	1
핵심이 될			1	1
혐의를 받고 있다		1		1
혼란이	1			1
화가 났다	1			1
회복될			1	1
회복을		1		1
희망은		1		1
희생된	3			3
힘든	1			1
힘들고		1		1
힘들다고	1			1
ㅠㅠ	2			2
총합계	224	124	88	436

## Sheet: tw2-4_Entities
개수 : Entity Mentions Sentiment +/-	Entity Mentions Sentiment +/-							50			1
Entity	negative	neutral	positive	총합계
정	2	3		5
	68	115	7	190
10434		1		1
14312		1		1
23095		1		1
41211		1		1
" 언제 터질지 모르는 나라"		1		1
"200명의 생사를 알 수 없는데 혼자 살기에는 힘에 벅차다 . 나에게 모든 책임을 지워달라 . 내가 수학여행을 추진했다"		1		1
"가슴이 아프고 눈물이 나서 . . ."	1			1
"고사의 뜻을 밝혔으나 중요한 시기에 장기간 국정 중단을 막아야 한다는 대통령의 간곡한 당부가 있어 새로운 각오하에 임하기로 했다"		1		1
"과연 박근혜 정부가 세월호 이후 국민이 바라는 근본적인 변화를 이끌 의지가 있는지 의심하게 만든다"		1		1
"교감은 취소를 원한다"		1		1
"구조작업을 끝내고 인양은 포기하자는 결심을 내부적으로 했다"		1		1
"국가 개조에 마지막 힘을 다하고 필요 시 대통령에게 진언하겠다"		1		1
"국가가 언딘을 버렸고 , 또 언딘이 (인양작업을 ) 수주하는 순간 또 (유착 ) 의혹이 일어날 것"		1		1
"국민이 판단할 일"		1		1
"김구 , 김일성이 세 보이니까"		1		1
"김씨가 혐의를 부인하고 있지만 , 녹취록 등 증거가 있어서 공소유지에는 문제가 없을 것"	1			1
"끔직한 참사에도 불구하고 단지 뉴스청취자나 방관자로 전락해가고 있던 우리들에게 대학교수로서의 사회적 책임과 교육자로서의 소명을 각성시켜준 연세대교수들의 시국선언에 대해 감사의 뜻과 함께 지지를 선언한다"			1	1
"나는 물론이고 마지막에 한 사람만 남는 일은 없었으면 좋겠다 . 지금도 힘든데 그것까지 어떻게 감당하겠냐…"			1	1
"내 아들 사랑해"			1	1
"똑같은 불법 천막에는 똑같은 법이 적용돼야 할 것"		1		1
"뭐라도 하지 않으면 견딜 수없어 . ."		1		1
"미안합니다 잊지않겠습니다"		2		2
"미안합니다"		1		1
"박 대통령은 세월호 사고 이후 국민께 국가 개조를 이루고 국민 안전 시스템을 만든다는 약속을 드렸고 , 이를 위해 시급히 추진해야 할 국정 과제가 산적해 있다"		1		1
"박근혜 대통령에게 팽목항에 추모 공원을 조성하자는 제안을 드릴 것"		1		1
"박원순 서울시장은 진보정권이 출범하자마자 기다렸다는 듯이 서울광장 천막을 철거하는 등 보수진영에 대한 탄압을 당장 중단해야 한다"	1			1
"보수진영 탄압"		1		1
"부모 흉탄 (凶彈 )에 잃어 . . ."	1			1
"부모들 자결해야"		1		1
"부진정반작위죄"		1		1
"사고 소식을 듣고 목포와 진도에 있는 협력업체에게 사이트 (사고해역 )에 먼저 가 줄 것을 요구했다"		1		1
"사람도 점점 빠지고 , 빈 자리는 늘어만 가는 게 눈에 자꾸 보이니까 안에 있으면 힘만 빠진다"		1		1
"상황이 그렇지 않다는 것을 인지한 이후로는 구조작업을 위한 조치에 집중했다"		1		1
"생존자를 구조한다며 세월호 선체에 주입한 공기가 인체 유독성 공기였다 . 당시 작업에 참여했던 잠수부는 '세월호 공기주입에 쓰인 콤프레셔 장비에 인체에 해로운 공업용 오일이 사용됐다'고 증언 ."		1		1
"서울시는 서울광장에 설치된 보수진영의 41개 천막을 강제철거하면서 광화문 광장의 세월호 천막은 14개 중 3개만 철거하기로 했다"		1		1
"세월호 주입공기에 인체 유독성 일산화탄소 포함됐을 가능성"		1		1
"세월호 침몰 관련 음모론 , 왜 가라앉지 않나 ?"	1			1
"세월호 침몰 뿐 아니라 구조 및 수색작업에 직접적인 책임이 있음을 인정하고 심판자가 아니라 참회하는 심정으로 철저한 조사에 임할 것을 요구한다"	1			1
"숨통 트여"		1		1
"스승의 날을 맞이하여 성균관대 문과대 교수들은 스스로 스승으로서 소명을 다하지 못했다는 통렬한 반성과 함께 이번 세월호 희생자들의 명복을 빌며 그 유가족에게 심심한 위로를 보낸다"		1		1
"시행령 수정안 말장난에 불과"		1		1
"신 기운이 있어서 남편이 사망했다"		1		1
"신 내림을 받지 않으면 남동생도 위험하다"	1			1
"쌍X나와 봐 !"		1		1
"아무데나 쑤셔넣어"		1		1
"안개로 못 갈 듯"		1		1
"예산 많이 드는 F1 대회 등 재검토"		1		1
"오늘은 나오겠지"		1		1
"왜들 이리 잔인하시냐 . 가슴을 후벼파는 것도 모자라서 이젠 도끼로 내리찍느냐"	1			1
"우리 성균관대 문과대 교수들은 인문학자로서 누구보다도 먼저 우리가 살고 있는 이 땅의 문제를 성찰하고 올바른 가치를 창조하여 새로운 삶의 방향을 제시해야 했으나 그러한 학문적 소명과 사회적 책임을 의식적으로 외면한 채 스스로를 성찰과 실천이 없는 한낱 전문가로 퇴락시켰다"		1		1
"우리는 스승이 아니었다"		1		1
"유임이라는 미봉책을 거둬들이고 변화를 끌어낼 수 있는 새 총리를 지명할 것을 촉구한다"		1		1
"이를 기회로 대학교수들을 비롯한 사회지도층의 자기 반성과 공적 책임의식에 대한 각성이 사회적 운동으로 확산될 수 있도록 노력한다"		1		1
"이명박이가 천안함 생존자들을 집단합숙"		1		1
"이미 사회 곳곳에 침몰의 징후를 보이는 비리와 모순이 있었음에도 불구하고 우리 성균관대 문과대 교수들은 승진 , 성과급따기 , 연구비 수주 등에만 집착하며 자기만 살겠다고 도망치고 있었다"	1			1
"인문학자로서의 소임을 망각하고 맹목적 자기 이익만을 추구하는 이기적 전문인에 불과했던 자신을 반성하며 인간애를 실천하는 인문적 운동에 적극 참여한다"		1		1
"인사수석실을 신설하고 인사비서관과 인사혁신비서관을 둬 철저한 사전 검증과 우수한 인재 발굴을 상설화할 것"		1		1
"인천 앞바다 안개가 진도 앞바다에서 배가 침몰한 원인과 직접적인 관련은 없지만 , 학교 관계자들이 출항 여부를 논의한 것도 가족들 입장에서는 짚고 넘어갈 부분이라고 판단해 공개했다"		1		1
"잊지않겠습니다 ."		1		1
"자살한 단원고 교감에 해경이 욕설"	1			1
"정 총리의 사의를 반려하고 총리로서 사명감을 갖고 계속 헌신해 줄 것을 당부했다"		1		1
"정부가 일반 탑승객 유족들에게도 관심을 좀 더 가져줬으면 좋겠다"			1	1
"정부는 정부정책의 근간을 인본주의와 생명 중시에 두고 우리 사회의 전반적 개혁과 올바른 가치를 정립하는 데 최선을 다할 것을 요구한다"			1	1
"정부조직법 개정안이 통과되면 정 총리와 경제부총리 , 교육부총리가 중심이 돼 '경제혁신 3개년 계획' 등 국정 과제와 국가 개조를 강력히 추진할 것"		1		1
"지원 없이 규제만 대폭 강화"		1		1
"처음에는 전원구조가 됐다는 소식도 들려오고 정확하게 어떤 상황인지 몰랐기 때문에 , 우리에게 큰 작업이 될 것이라고 생각하고 간 것"			1	1
"최초 인양작업을 생각하고 간 것은 맞다"		1		1
"침몰하는 세월호 수많은 탑승객을 남겨두고 도망쳐버린 선원들의 모습은 사실 우리 성균관대 문과대교수들의 자화상이었을지 모른다"		1		1
"카메라 뒤에서 웃고 있던 기자를 잊을 수가 없다"		1		1
"하지만 청문회 과정에서 노출된 여러 문제들로 인해 국정 공백과 국론 분열이 매우 큰 상황을 더이상 방치할 수 없어 고심 끝에 정 총리의 사의를 반려했다"	1			1
‘박정희			1	1
“		1	2	3
“ (본부장은 ) 갑자기 말을 바꾼 것에 대해서는 유감을 표했고 , 앞으로 조속히 재발방지 대책을 마련하겠다고 말했다”			1	1
“ . . . 광화문 천막도 불법인데 여기만 철거한다는 건 누가 봐도 형평성에 어긋난다”		1		1
“ ‘어느 날 내가 아이를 잃게 된다면 감당할 수 있을까’ ‘내가 죽으면 이 아이를 누가 챙겨줄까’ 생각한다”		1		1
“ 사과하지만 불법 아니다”		1		1
“40대는 세월호 사건을 ‘지금 당장 나의 문제’로 인식해 자꾸 떠올리고 괴로워 하는 반면 미혼자가 많고 자녀가 어리거나 앞으로 자녀를 가질 계획을 세우는 사람이 많은 30대의 경우 잊기 위해 일부러 회피하는 등 혼란이 크다”	1			1
“9시간인가 조사를 받았다고 하더라”		1		1
“가장 중요한 것은 가정”			1	1
“개인적 판단으로 왔다갔다해서 제작자율성을 해치면 안 된다는 PD협회의 뜻을 분명히 전했다”		1		1
“공동체 내에서의 폭넓은 대화를 통해 해결해나가야 한다”			1	1
“광장의 촛불이 일회적 봉기로 끝나지 않고 새로운 시대를 견인하는 출발점이 돼야 한다”			2	2
“광장의 촛불이 일회적 봉기로 끝나지 않고 새로운 시대를 견인하는 출발점이 돼야 합니다 . 그 주역은 기성세대가 아니라 ‘세월호 세대’인 20대입니다 .”			1	1
“그 부분은 모르겠다 . 저는 조사를 끝내고 바로 팽목으로 갔다”		1		1
“그동안은 자식 잃은 부모들의 아픔을 헤아려서 계속 참았지만 이젠 더 참지 않겠다 . 정부는 왜 어른들의 죽음은 신경을 쓰지 않느냐”	1			1
“그렇게 (아이템이 ) 왔다갔다하는 (번복 ) 과정에서 물리적인 시간이 부족해 , 원래 내기로 한 날짜에 못 내고 더 밀리게 됐다”	1			1
“기성세대가 썩어빠진 세대는 아닙니다 . 노무현 전 대통령은 우리 세대의 순정한 의지를 보여줬습니다 . 하지만 선의만으로 역사를 만들지는 못합니다 . 문재인 대통령이 하고 있는 일은 상식의 회복이죠 . 하지만 역시 그것만으로 새 나라를 만들진 못해요 . 새로운 사고를 갖춘 젊은 세대만 할 수 있는 일입니다 . 그들에게 새 길을 열어주는 게 지금 정부가 해야 할 일입니다 .”		1		1
“기성세대는 고갈됐어요 . 기성세대가 정말 해야 할 일은 젊은 세대를 위해 물러나주고 길을 비켜주는 겁니다 . 아무런 새로운 것도 잉태할 수 없는 사람들이 여전히 자기들이 세상의 주인이라고 착각하면서 모든 일을 스스로 다 처리하고 해결하겠다고 버티고 있는 것이야말로 심각한 비극입니다 .”		1		1
“기성세대의 마지막 꽃인 문재인 정부 할일은 새 사고 갖춘 젊은 세대에 새 길 열어주는 것”		1		1
“김일성에게 부역한 사람”		2		2
“꼭 의사 앞에서가 아니더라도 자연스럽게 슬픔을 토로하고 나눌 수 있는 공동체 참여가 중요하다”			1	1
“남자친구와 데이트할 때도 죄책감이 들었으며 , 주위의 웃고 즐기는 사람들을 보면 괜히 화가 났다”		1		1
“내 몸뚱이는 불살라 배 침몰지역에 뿌려달라”		1		1
“내 일”		1		1
“당국 , 에어포켓 가능성 희박 알고도 국민 우롱”		1		1
“딸을 볼 때마다 세월호 사고가 생각난다 . 매일 떠올리지 않을 수 없다”	1			1
“또 방송을 하기로 한 날 ( 31일 )이 희망TV라는 SBS 연중 캠페인 주간이기도 여러 가지 사정으로 연기됐다”		1		1
“모든 국민을 대상으로 국가가 심리지원을 제공하는 것은 어려운 일”		1		1
“모든 책임을 지고 갑니다”	1			1
“문재인 정부는 기성세대의 마지막 꽃”			1	1
“미래 캄캄”			1	1
“민간 잠수사 수습 시신을 ‘해경이 찾았다’ 꾸며”		1		1
“민간 잠수사들 식사는 식당에서 공급받아 제공하도록 했고 , 자원봉사자들은 원하는 이들을 대상으로 배식과 부식을 지원받고 있다 . 이동과 승선은 현재 작업 현장 등에서 안전하게 관리하고 있는데 실태를 더 정확히 파악해 조치할 것”			1	1
“바른 말을 하라며 ‘이 XX , 저 XX’하는 막 욕설이 들렸“		1		1
“방송 내용은 불편부당해도 선거 앞두고 여야가 이용할 수 있지 않을까 우려”		1		1
“상황은 점점 더 나빠지기만 했고 , 할 수 있는 게 아무것도 없다는 사실이 너무 괴로웠다”		1		1
“생사 기로서 아이들 챙긴 이들의 희생을 개죽음 취급”		1		1
“선체 내 64개 CCTV 영상 저장된 장치…모든 의혹 밝힐 자료”		1		1
“세월호 사고를 잊으려고 안 보던 소설책까지 다시 손에 잡았지만 잊는 것은 순간일 뿐 , 곧 슬픔이 몰려왔다”		1		1
“세월호 세대를 위해 쓴 책”		1		1
“세월호 참사로 가족을 잃은 유족의 슬픔과 아픔의 무게는 각기 다를 수 없다 . 정부의 관심과 진심 어린 지원 대책을 기대한다”		1		1
“순찰 간거냐”		1		1
“슬픔은 무한하게 참는 것이 아니라 치료와 지원을 받아 극복해야 한다는 것을 인식하고 가족 간에 문제에 대해 솔직히 얘기하고 특히 10대가 있는 집에서는 어른들의 잘못을 인정하려는 노력이 필요하다”		1		1
“시민의 자유로운 광장이용이 보장될 수 있도록 불법적인 광장 무단사용에 대해서는 법과 원칙에 따라 엄격하게 대처할 예정”		1		1
“식사 준비를 할 수는 있지만 , 사고 해역으로 나가는 것은 정부에서 충분히 할 수 있다 . 교육받지 않은 이들이 바지선에서 일하는 것은 위험하다”	1			1
“아버지께 무슨 일이 일어났는지 꼭 밝혀달라”		1		1
“아버지를 뵀을 때 , 아버지가 원래 눈빛이 굉장히 선명하신 분인데 흐리셨다 . 초점도 저희랑 아예 안 마주치시고 . 그래서 물에서 나오셔서 저러신가 그렇게만 생각하고 올라왔는데 이미 수사는 받으셨던 상태였고 다음날 그렇게 되셨다”		1		1
“아이들 마지막 모습 볼까…기도하는 심정”		1		1
“안전하다”			1	1
“안행부의 한 고위 관계자가 ‘세월호에 탄 학생들은 교육 연장선상에서 참사를 당한 희생자지만 , 일반인 및 승무원은 생계와 여가 목적의 탑승이었기에 정부 입장이 다르다’는 취지의 발언을 한 것으로 전해들었다”	1			1
“언론이 편파보도하고 경찰도 정부 편”		1		1
“엄격하고 자존심이 강한 사람이다 . 강압수사가 있었더라도 누구한테도 얘기하지 않았을 것”		1		1
“우리는 처음부터 광화문 천막이 철거되면 우리 스스로 철거하겠다는 입장을 밝혀왔다”		1		1
“우리들 한 사람 한 사람이 일상에서 남을 권력으로 억압하려 하지 않는 평등한 시민 의식과 부당한 억압에 대해 분명한 의사 표시를 하는 용기를 가져야 한다”		1		1
“우선 국가적 차원으로 전국에 흩어져 있는 트라우마 고위험군을 국가가 나서 파악하고 지원을 체계화하는 것이 필요하다”		1		1
“이 사안 (세월호 )이 방송을 만드는 쪽에서는 불편부당하게 만들었다고 하더라도 , 선거를 앞두고 여야 세력이 이용할 수 있지 않을까 하는 우려가 들어서 번복한 것이라고 했다”		1		1
“이제 한국인들의 절대다수에게 최소한 권력자의 개돼지로 살지는 않겠다는 분명한 자각과 의지가 일종의 지적 성격으로 확립되었음을 증명한 사건”		1		1
“일반인·승무원 희생자도 있다”		1		1
“일반인·승무원 희생자들은 대부분 생계를 책임지고 있던 탓에 유가족의 피해가 막심하다”		1		1
“일반인들이 죽은 건 마치 우리가 잘못인 것 같은 기분이 들 지경”	1			1
“자식 같은 학생들에게 구명조끼를 벗어주며 생사의 기로에서도 아이들을 챙긴 이들의 희생을 정부는 개죽음으로 취급한다 . 희생자들의 명예를 위해 더 기다릴 수 없다”		1		1
“자원봉사자들이 지원해도 정부가 먼저 ‘위험 지역으로 가는 일은 우리가 맡겠다’고 나서도 모자랄 판에 자신들이 해야 할 일을 자원봉사자 손을 빌려 손쉽게 해결하려는 것”		1		1
“전봉준이 꿈꾼 나라 , 전태일이 꿈꾸었던 나라 , 윤상원이 꿈꾸었던 나라를 알기 쉽게 이름하자면 사랑의 나라가 아니겠어요 ? 사랑이 단순히 가족이나 사사로운 인간관계의 원리가 아니라 사회와 국가의 원리가 되는 세상 말입니다 .”		1		1
“정부는			1	1
“정부는 단원고 교사와 학생뿐 아니라 다른 세월호 희생자들도 존중하고 유가족에 대한 지원 대책을 다원화해야 한다”			1	1
“정부는 현재 추모공원에 안치될 대상을 단원고 학생·교사 희생자로 한정하는 등 일반인·승무원 희생자들을 차별하고 있다”			1	1
“정부와 여야는 소외된 일반인·승무원 희생자 유가족에게 실질적인 대책을 마련하라”		1		1
“제작진에 따르면 원래 세월호 아이템을 4부작으로 기획했다고 한다”		1		1
“조사에 따른 어떠한 부작용은 생각지 않은 채 , 배의 침몰원인과 사고당시의 상황을 제대로 알지 못하는 강 교감에 대한 참고인 조사가 그토록 빨랐어야 하는지 의문이며 , 이에 대한 철저한 진상규명을 촉구한다”	1			1
“주변에 선원들 조사도 있고 해서 사람들이 많았다”		1		1
“지금은 그저 살아만 있어주면 고맙고 교복 입고 지나가는 학생들만 봐도 마음이 아프다 . 미안하고 안아주고 싶고 등을 토닥여주고 싶다”		1		1
“지역사회 등에서 배려하고 보살피는 분위기를 형성하고 , 모르는 사람일지라도 표정이 어두운 사람에게 다가가 ‘무슨 일이냐’고 묻는 작은 것들이 굉장히 큰 효과를 낸다”		1		1
“지역사회 차원에서는 신경정신과 병원 , 청소년복지관 , 건강가정지원센터 , 종교 등 산재한 심리지원 기관이 유기적이고 통합적 체계를 이뤄야 한다”		1		1
“진실 밝혀달라”			1	1
“참고인 신분인데 욕설이나 그런 건 있을 수 없다”		1		1
“처음에 (PD들은 ) 외압이 있었다고 생각했다 . 혹은 제작본부장 윗선 지시가 있었는지 물었는데 , (본부장은 ) 절대 아니라며 자신의 ‘독단적 지시’라고 했다”		1		1
“청와대와 세월호 피해자 유족의 대화에서도 일반인 희생자 유족은 제외됐다”		1		1
“추모공원 안치도 제외해”		1		1
“파도가 높아 경비정이 바지선에 접안할 수 없을 때에는 고무보트로 옮겨탄 뒤 다시 바지선 난간을 붙잡고 오른 적도 있었는데 매우 위험했다 . 구명조끼가 모자라 입지 못한 적도 있다”		1		1
“할 수 있는 것이 없다는 자괴감이 회피로 연결된다 . 기본적으로 직접적 피해자들에 대한 사회적 해결이 우선돼야 한다”		1		1
“해경은 사고현장에서 즉시 신원을 확인해 구조작업과 조사 및 수사를 했어야 할 선원들은 방치한 채 , 단원고등학교 교감선생님에 대한 조사에 열중했다”		1		1
“현재 일반인 희생자 유족들의 의사를 받아주는 정책도 통로도 없다”		1		1
“회피 증세를 보이는 사람들이 일상에서도 슬픔을 토로할 수 있도록 심리지원이 체계화될 필요가 있다”	1			1
”			1	1
86일째기도:세월호			1	1
areaId		1		1
A씨는		1		1
A씨의		1		1
JTBC		3	1	4
KBS		6		6
MBC		1		1
new	1			1
PD협회		1		1
PD협회의			1	1
SBS	2	6		8
TV조선은		1		1
URL		1		1
VTS	1			1
강	2	2	1	5
강민규 교감선생님의		1		1
강민규 교감은		1		1
강민영		1		1
강씨는		1		1
강희숙씨	1			1
검찰	1	2		3
검찰의		1		1
경기		1		1
경기대		1		1
경기도	1	1		2
경남		1		1
경찰	1	1		2
경찰은		1		1
경찰을		1		1
경향신문과의			2	2
광화문		3		3
교육부	1	1		2
국가는			1	1
국세청		1		1
국정원		1		1
국회		1		1
국회는		1		1
국회를		1		1
권	1		1	2
권씨는		1		1
권오열			1	1
기륭			1	1
김		5	3	8
김구		1		1
김대중	1			1
김상봉			2	2
김씨는	1	1		2
김영우		1		1
김영우 협회장은		1		1
김재규 재		1		1
김재원		1		1
김현미		2		2
난동세력이		1		1
남양주시		1		1
남영호	1			1
노무현	1	2	2	5
뉴욕타임즈		1		1
단원구	1			1
대한민국		3		3
대한민국을	1	1		2
마산		1		1
목포해경		1		1
무속인들은		1		1
미국	1	3	1	5
미국도		1		1
미국은	1			1
미시간대			1	1
밀양	1		1	2
박	1	3		4
박근혜	4	16	1	21
박근혜가		2		2
박난숙			1	1
박원순	3	7	2	12
법무부		1		1
베트남		1		1
변		1		1
빈		1		1
사랑이		1		1
새누리당		4		4
새정치연합		1		1
서울	1	2		3
서울광장	2	3		5
서울시	2			2
서울시는		2		2
서울시의		1	1	2
서울의		1		1
서해해경청		1		1
선체조사위		1		1
성균관대	1	1	2	4
성북구에		1		1
세월호와			1	1
수원	1			1
수원지검		1		1
슬로우뉴스			1	1
시애틀		6		6
신씨는		1		1
신채영씨		1		1
심재철		1		1
아미노 최진규 홍기옥#		1		1
안개가		1		1
안산			1	1
안산시	1			1
안전행정부		1		1
안행부	1		1	2
앞바다		1		1
언딘		1		1
언딘이		1		1
여야는			1	1
연기		1		1
예산		1		1
오마이TV		1		1
우		1		1
우병우	1	1		2
월드컵		1		1
유가족분한테 몹쓸	1			1
유은혜		1		1
윤			1	1
윤두현		1		1
윤성호		1		1
이가혁	1	1		2
이낙연		1		1
이대목동병원		1		1
이명박			1	1
이명박근혜		1		1
이미희		1		1
이상호		1		1
이상훈		1		1
이용	1			1
이주영		1		1
인천	1	2		3
인천시청			1	1
일베		1		1
작업		1		1
장		2		2
전국언론노동조합 SBS본부는		1		1
전남		3		3
전남대		1	2	3
전모씨	1			1
정몽준	1			1
정미홍		1		1
정부가		1		1
정부를	1			1
정부의			1	1
정태옥		1		1
정홍원		1		1
제작진에	1			1
제주	1			1
조경이	1			1
조선일보		1		1
진도	4	6	1	11
진도VTS		3	1	4
진도군		1		1
집회		1		1
짓이다.국민	1			1
창원		1		1
청도		1		1
청와대	2	3		5
청와대는			1	1
청와대와		2		2
최종호	1			1
충북		1		1
카카오톡		2		2
콘도르		1		1
콜트콜텍			1	1
특위		3		3
특전동지회		1		1
특조위가		1		1
풍랑특보가		1		1
한국		2	1	3
한국당		1		1
한국피해자지원협회		1		1
한숨		1		1
해경	1			1
해경은		2		2
해수부		1		1
해양수산부		1		1
형사2부		1		1
황		2		2
ㆍ정진후	1			1
총합계	150	448	75	673

## Sheet: tw2-4_Queries
개수 : Query Category Mentions Sentiment +/-	Query Category Mentions Sentiment +/-							50			1
Query Category	negative	neutral	positive	총합계
건강		4		4
교육	2	5		7
기술	1	5		6
재해	17			17
정치	5	30	2	37
종교		2		2
총합계	25	46	2	73
