# Supplementary material for: Machine Learning-Based Data Mining Method for Sentiment Analysis of the Sewol Ferry Disaster's Effect on Social Stress
Source: Front Psychiatry. 2020 Dec 23;11:505673. doi: 10.3389/fpsyt.2020.505673 (PMC7785789; doi:10.3389/fpsyt.2020.505673)
Supplement: Supplementary file 1 [file Data_Sheet_1.ZIP › twitter/quarter/2.JulyToSeptember.xlsx]

## Sheet: Sheet1
	7월 31일 경향신문 김용민의 그림마당.
	'4대강과 세월호'
	현실은 계속해서 답답하다
	7시간 잠적이후 박근혜왈~구명조끼 입었는데 그렇게 못찾아요?;;:? 무지하고 한심한 이여자의 추악함을 뒤로한체,,,세월호 아이들은 ,,,,대한민국이 선진국?!인줄 알고~그렇게 하늘나라로 갔다.
	세월호 아이야, 나만 살았다는 죄책감을 씻으렴
	<자기꺼니까?
	세월호 취항까지 늦춘 국정원..'특별관리' 이유 있었나
	시장님~앞부분 괄호안의 문구들이 항상 핵심이네요 ㅎㅎ시장님 스타일의 강조
	세월호 가족 에게 무차별 공격 경찰 특진 했네요 철.길 두등신 때문에 이제 특별법도 물 건너 갔고 저들이 어떻게 나올지 너무나 빤히 보이는데 이제 세월호 가족분들은 어찌해야 할지
	go발뉴스 동행, 세월호 유족 순례
	오전 9시 순례단 항아리수생식물공원 통과. 군내고군간도로 옆길로 행진 중. 해남까지
	아...기자님 트윗을 볼 때마다 왜 이리 안타깝죠. 화이팅 하세요~언제나 응원합니다.
	지방선거 `평형수 민심…세월호 심판론 속 두달만에 與 쏠림 이유는 http://bit.ly/1n4uCsf
	국민들이 돈벌이에 목을 매는 한, "돈벌게 해주겠다"는 사기성 공약은 계속 통한다는..
	속고 또 속고, 주머니느 계속 헐렁
	세월호와 유병언 미스터리
	지방선거 `평형수 민심'…두달만에 與쏠림 왜??
	http://me2.do/GXoSzfeF
	세월호,"정권심판"재탕/삼탕과 정당정치를 무너뜨린"꼼수단일화","전략공천"이 패인!!!
	5월 16일(현지시간) 미국 워싱턴포스트 A5면에는 '진실을 밝히다'라는 제목으로 #세월호 참사와 관련해 박근혜 정부를 비판하는 광고가 실렸다.
	TT in Korea (1/2):
	1. '안철수'
	2. '세월호'
	3. '새정치'
	4. '이정현'
	5. '노회찬'
	교황에게 아이들 피눈물 담긴 바닷물 전하겠다"
	[현장] 세월호 십자가 순례단, 진도에서 다시 안산으로
	http://www.pressian.com/news/article.html?no=119105 …
	함께 걸으며, 음료수 건네며 "유가족분들, 응원합니다"
	암튼 이번 재보선에서 뛰신 모든 후보님들게 축하와 위로의 말씀을 전합니다.
	그리고 부탁인데요!
	여ㆍ야를 떠나 세월호 참사 진실규명은 해줍시다..설령 진실이 밝혀져 누가 누가 다친들
	304명의 억울한 희생과 견주겠습니까?
	정도로 갑시다 세월호 많큼은!
	野 '꼼수 공천'·세월호 책임론에 피로감.. 민심 등돌렸다
	경향[그림마당] 4대강과 세월호... http://bit.ly/1zxbqMC 모든것이 조작에 쑈일 뿐이다... 아 ㅆㅂ!
	세월호 겪고도 새누리를 찍은 국민 정말 미개하다라는 트윗 봤는데.. 아마 낱말뜻을 잘 모르는 무식한 사람인듯... 미개란 그런말 하는놈에게 쓰는말이고 현명한 국민이라고 해야 맞는거다.
	15석을 다 가져갔어도 국민들 인정속에 상흔과 의문과 눈물과 한숨으로 남아있는 '세월호'는 니네 마음대로 묻어버릴 수 없다. 꿈깨라.
	jtbc에 세월호 보도는 인정한다.
	세월호 보도 한다고 세상이 바뀌나?
	세상이 바뀔려면 언론은 무얼 보도해야하나.
	1순위는 당연히 부정선거 시스템이다.
	이걸 바꾸지 않고 한국은 0.1%도 바뀌지 않는다
	세월호특별법 물건너갔다고 하지 마라. 오늘이라도 새정치연합은 그 알량한 절충법안 폐기하고, 대책위 법안 전면지지 선언하라. 수사권, 기소권까지 빼앗기면 니넨 진짜 큰 죄인 되는거다.
	씨랜드·태안 해병대 피해자들 “세월호만큼은 달라야”
	http://www.mediatoday.co.kr/news/articleView.html?idxno=118057 …
	야당이 참패했으니 믿을건 국민 스스로 뭉쳐야
	박정권 초기부터 대통령 물고 뜯고 국정원 댓글. 세월호 특별법으로 개지랄 하드니. 11대4 패했으면 철수 한길 사퇴하고 떠나라.얼굴 보기 싫다.
	세월호 유족들 특별법은 국민이 반대합니다
	지방선거, 보선의 참패는 국민이 야성잃은 가두리 야당에 실망했다는 메시지를 보낸것임.
	야당은 당장 자연산 야당으로 변신해서 세월호 단식농성에 전원 동참하고, 현 단식중인분들을 단식중지시켜라.
	국민의 명령이다.
	야당전원 대신 단식농성해라.
	민주연합이 몇석 덜먹었다고 실망할 필요가 없고, 친일개보수 새누리당이 몇석 더 건졌다고 좋아할 입장은 못된다. 김한길과 안철수 사퇴후 더욱 강력해진 야권의 힘으로 우리는 목표대로 박근혜 사퇴를 포함한 부정선거 세력을 일망타진 할 수 있기 때문이다.ㅁ물론 당연히 세월호 문제도 함께 파헤쳐져 청와대를 비롯한 박근혜 정권의 반인륜적 실체를 드러내는 일 또한 빠질 수 없는 일이다. 정통야권 지도부가 탄생하기에 가능한 일이다.
	124위 시복식까지 세월호 가족 농성이 계속된다면 http://www.catholicnews.co.kr/news/articleView.html?idxno=12924 …
	죄송합니다. 지금은 아무것도 못해드려서... 그러나 약속하지요. 절대 잊지 않겠습니다
	세월호 심판론 속 민심은 '안정'을 택했다. 새정치민주연합 '승리' 예상 뒤엎도 2달만에 새누리 쏠림 현상. 국가개혁·경제활성화 탄력 받고 野 김한길 안철수 공동체제 '흔들'
	[뉴스zum] 재보선 與 11곳, 野 4곳 승리…새누리 예상밖 압승[종합2보] http://news.zum.com/sns/article?id=0032014073115137519&cm=twitter …
	세월호 특별법 물건너 가고 의료민영화 밀어 붙을꺼고 !!! 투표안하고 SNS만 하는사람들이 변하지 않는한 답없다 !! 아 짜증난다
	세월호 단식
	18일째 입니다
	유가족 순례단
	상행도보 일정입니다
	전남.전북지역분들은 마중나와주세요^^
	세월호는
	살아야지요
	살려야지요!
	우리편인척 하는 트위터인들을 조심해요.
	이상하게 세월호와 투표하라고 외치는 사람들.
	부정선거 시스템인 나라에서는 이 2가지다 안바뀌는 쓸데 없는 소리거든요.
	언제나 말하지만 부정선거 시스템 바꾸지 않는 자는 지지하지마세요.
	희망은?
	희밍을 본다.
	희망을 찾는다.
	희망을 만든다.
	왜?
	살아야 하니까?
	세월호 특별법도 만들어야 하고
	민주주의도 지켜야 하고
	민중의 삶도 지켜야 하니까.
	답은
	사람이다....
	석달간 법안 처리 '0 '..쌓여 가는 민생 법안들 - [머니투데이 지영호 기자][[the300-7.30 이후 입법②]정부조직법 등 선거·세월호 이슈에 밀려…상임위서 '낮잠']여의도 국회 본관...
	[조한욱의 서양사람] 모든 사람은 정치인 http://www.hani.co.kr/arti/opinion/column/649104.html …
	□팔메의 국민은 대한민국엔 없다!
	세월호를 두고 우리가 치른 재선거를 보라
	대한민국호, 다가올 운명이 몸서리쳐진다
	눈 먼 자, 귀 먼 자, 일신의 아늴만을 생각하는 자…
	심판 당한 새정치 ‘경악’ http://www.hani.co.kr/arti/politics/assembly/649225.html … 새정치는 세월호니 새누리당 지역구이니 이딴 소리하지말고 당장 당대표 및 지도부 싹 물러나라
	[이옥현의 세상나누기]책을 소비하지 않는 나라
	세월호 참사를 교통사고로 생각하는나라, 의료 민영화를 위해 그 어떤 공론도 허용하지 않는 나라, "쌀시장 적극 보호" 대통령의 말장난에도 현 정권을 지지할...
	거짓과 꼼수의 길거리 넝마정치에 국민은 철퇴를 내리쳤다. 위선적 분향소와 노란 리본의 유효기간이 지난 것도 모르고 아전인수한 결과는 자멸.. [사설]7·30 국민의 명령, ‘세월호 정쟁’ 그치고 경제 살려라
	씨랜드·태안 해병대 피해자들 “세월호만큼은 달라야”
	http://www.mediatoday.co.kr/news/articleView.html?idxno=118057 …
	야당이 참패했으니 믿을건 국민 스스로 뭉쳐야
	세월호 아이들이 내아이들. 어쩔고~
	세월호 참사,21일 걸어 팽목항 온 유가족 마음
	세월호 참사 여파 벗어나나…6월 광공업생산 4년9개월만에 최대
	재보선 결과에 #세월호 를 묻으려 하지 마라. 지금까지 처럼 여소야대로 가는것 외에 호들갑 떨만큼 변한 것은 아무것도 없다
	野 '꼼수 공천'·세월호 책임론에 피로감.. 민심 등돌렸다| 미디어다음
	새당은 세월호참사를 교통사고라한다. 그럼 항해사가 법정에서 말했든 선수앞에 나타난 물체를 피하기위해 급회전했다는 그 실체,레이더에 포착된 그 물체를 밝혀야한다. 그리고 국가는 교통사고후 선박안에서 멀쩡하게 살아있는 수백명을 왜 구하지않았는지도 밝혀라!
	기대도 안해찌만 이제 정말 어쩔 수 없네.
	한길이랑 철수 자르고 우리 힘으로 세월호 특별법 통과시킬 수 밖에!
	세월호 유가족이 정말 보상을 바란다면 진작 협상 테이블에 앉았겠지.. 선거 결과 저렇게 됐다고 댓글 퍼나르는 것들 보니까 날씨가 더 덥네.
	세월호 책임론에 피로한 시민??? 어디서 물타기 하냐 이 언론들아! 책임 안지고 진실 안밝히려니 피곤하지! 내 이반 보선에 패하면 이럴줄 알았다!
	세월호특별법은
	김안 두 대표가 사퇴하면
	더욱 활발히 진행될 것 임.
	누가 대표가 되더라도
	김안보다야 열심히 싸울테니...
	이제 세월호는 끝났다고 본다~~ 그리고 호남도 끝났다고 본다...예산폭탄과 강남4구의 승리... 대단한 국민...
	세월호 참사의 늪에서 벗어나라는 국민의 명령이라고?? 벌써 시작인가? 특별법 통과를 막는 국회의원들 국민들은 안중에 없는지
	두 공동대표의 공천파동과 세월호 피로감이 초토화의 원인이겠지만 새정치연합 의원 전원도 반성하시길.
	새누리엔 당내반발이란 표현을 잘 안쓰는 반면 새정치는 빈번히 나오지 않는가. 반성과 성찰을...
	5석만 건져도 성공이라던 안철수의 예언은 거의 적중했다.이건 바로 앞으로 모든 선거는 여야의 빅딜로 끝난다는걸 의미하는 것이다.
	안철수.김한길을 당대표로 뽑은 사람들은 세월호로 희생된 수백명 아이들 앞에 석고대죄들 하시라!!!!!
	적어도 이건 알고 ㅇㅂ 하자!!! "세월호 수습 국민혈세 6213억 들어 천암함의 20배"
	'전라도닷컴' 세월호 기사 대량삭제…"일베 해킹 추정
	가라앉는 유민아빠’ 박재동 “세월호, 현대적 의미의 국상
	세월호 침몰의 정작 책임자는 선장-청해진해운인데 이들의 이름이 뭔지 어떻게 생겨먹었는지도 모르겠다. 뭔가 한참 잘못됐다
	어제부로 3개월간의 세월호 국조특위가 끝나버렸습니다. 청문회 한번 못하고.. 특별법으로 진상조사위가 만들어져도 수사권 기소권 없다면 결과는 특별할리 없겠죠. ㅠ
	세월호 국조위, 불참, 파행, 무산..., 세월호 특별법이나 만들게 놔두세요, 그딴식으로 할거면
	심재철, 위원장 맡아서 제대로한것 있었나?
	세월호 단식 기도 시작, “고통 앞에 중립 없다”
	세월호 추모 집회에 또다시 불법 차벽과 채증 동원한 경찰
	세월호 당일 오전 NSC 회의 ? 이건 뭔가요 ?? http://durl.me/7daa3v 박그네에게 21번이나 보고를 한 라인은 비서실장이나 비서실이 아닌 라인이군.즉 국정원라인지 확인해야 하는 사안인데 아무도 안해네. 뭐하는거냐? 누가 보고한겨?
	전문]김제동과 세월호 가족의 만남
	세월호법 다음엔 민생법안...與野 충돌예고
	http://www.nocutnews.co.kr/news/4081928
	기자님~주도권싸움이 아닙니다~
	서민이 죽느냐 사느냐의문제임
	17대국회때 124석으로 사학법 무산시킨 한나라당 하던대로 하면 됨
	대한민국이 어쩌다 이지경이 되였지요?
	불법ㆍ불의가 합법ㆍ정의에 큰소리에 막말까지도 모자라 종북이니 좌빨이니!
	세월호 진상규명 하자는데 먼놈의 나라가 국민과 반대로 이리 싸워야 하죠?
	이거 미친나라 아닙니까?
	미처도 아주 단단히 미첬습니다
	진실한 마음에서 정직하게 하는말은 말이쉽고 전달이 잘된다. 세월호 유족들의 한마디 한마디가 그래서 와닿는다.
	2014년 8월 26일 새누리당 정미경 의원은 "세월호 진상조사위에 수사권·기소권 줘도 된다" 고 의견을 피력했고 새누리당 내에 자신과 같은 의원들이 상당수임을 강조했습니다.
	주요 이유는 "국회선진화
	2300년 전 맹자처럼 세월호 유족들은 ‘이’(利)가 아니라 ‘의’(義-진상 밝히는 일)를 말하고 있다. 그 정의가 아니고서는 세월호 참사와 특별법 교착이라는 이중의 우울에서 벗어날 길 없다" 도정일
	세월호 참사 138일! 고공농성 스타케미칼 96일. 노숙농성 공무원노조 878일, 대학강사노조 2550일, …기륭전자, 코오롱, 콜트ㆍ콜텍, 쌍용차, 재능교육, 강정, 밀양, 청도…입니다.
	조선일보][강천석 칼럼] 도마뱀 꼬리·민주당 꼬리 http://bit.ly/1prdRhC
	/김대중, 노무현이란 대통령 덕분으로 대한민국호는 세월호 처럼 복원력을 잃었다. 여기다 정신이상자 이준석 선장같은 새밑년이 침몰시킬 것이다.
	나라가또다시망할것같습니다
	세월호는호강...새정치연합은침묵하냐?...잊혀져가는 관동조선인대학살…갈 곳 잃은 '절규'
	박 대통령, 세월호 침묵한 채 '마이웨이'..성공할까 | 미디어다음
	RT @heenews: 오늘 5시 광화문광장, 가족 뜻을 담은 세월호특별법제정, 함께 말해요._x000D_ 적어도 이건 알고 ㅇㅂ 하자!!! 세월호 수습 국민혈세 6213억 들어 천암함의 20배"
	1일 정기국회 개회…주초 세월호 파행정국 분수령
	[경향신문 세이프가드 김창영기자] 소방관 국가직화 시민단체 ‘세월호특별법’ 공조단식
	세월호특별법제정하라는 외침에 돌아오는 것은 외면과 왜곡뿐.
	이기고자 한다면, 박근혜퇴진 이명박구속.
	부정선거 살인정권 박근혜는 퇴진하라...
	가 집회참가자들의 큰 목소리로 나와야한다. 행진 방향도 청와대를 향해야한다. 유신마녀와 공존은 불가능하다.
	피해자 가족들은 사생활도 없는 진도체육관에서 거주했으나 팽목항 5분 거리엔 세미나실, 숙박시설을 두루 갖춘 국립남도국악관이 있었다. 그러나 이는 정부와 경찰 관계자, KBS 취재진 등이 독점했다.
	고통을 넘어 밤낮을 통곡으로 지새우는 세월호 희생자들과 시종일관 함께한 남미 출신의 교황 프란치스코의 사랑은 오늘날 길 잃고 방황하는 이들에게 많은 것을 시사하고 있다." 흑인예수 남미교황 / 하훈
	세월호 기사 ‘해킹’ 50여건 삭제 누리집에 전라도 비하 ‘홍어’ 글
	박 대통령, 세월호 침묵한 채 '마이웨이'..성공할까 | 미디어다음 http://durl.me/7d8qo3 ... 입에 달고 다니던 이말 쏙 들어갔지. ''나 박근혜는 원칙과 소신. 약속을 잘 지키는 사람이다'' 에라이~~~~
	!!!긴급!!! 세월호 말종들의 막말에 빼앗긴 아이들의 영혼의 한
	41년 전 박정희 정부는 한성호 참사의 책임을 선주와 선원들에게만 물어 선주 2명과 선장과 선원들을 구속하고 처벌했습니다. 세월호 관련 수사 상황도 지금까지는 다르지 않습니다. 철저한 진상규명을 통해 숨어 있는 책임자들을 처벌해야 앞으로 동일사건 예방
	공교롭게도 1973년 1월 25일 발생한 한성호 진도 앞바다 침몰참사 (18명 사망,43명 실종) 당일 박정희 대통령의 행적도 세월호 사고때 박근혜 대통령의 행적과 마찬가지로 의문입니다. 대통령기록관에는 한성호 사건당일 베트남전 종전관련 보고받았다고만
	Stella Kim(RTV살리기) on Twitter: 컬럼비아 대학원생 류승우씨 세월호 참사를 알리기위해 달렸다. 66일간 4160마일,, 뉴욕 맨하탄...
	세월호 유가족 뜻 반영한 특별법 제정" 도심 집회(종합) | 미디어다음
	이누마, 왜놈에 빌붙어 먹었던 좆중똥의 무뇌충들의 억지주장은 아니 보이냐?
	달달봉사같은넘. RT @hani_reply 세월호 기사 ‘해킹’ 50여건 삭제 누리집에 전라도 비하 ‘홍어’
	불법에 동의하라는 떼법의 유가족들과 종북좌빨 숙주당 개민련의 한심한 작태!
	온 국민들이 슬퍼하고 안타까워하며 성금까지 모금했던 세월호 사고...
	불법에 동의하라고 난리치는 떼법 때문에 그때 그 마음을 철회하고 싶어집니다
	박근혜 정부 문제점 2. 여론조사에 의하면 세월호 참사 304명 아이들 수장으로 인해 70% 넘는 20대 박근혜 대통령 단순한 반대 아닌 국가불신,혐오까지. 박근혜 대통령 종북타령 하다 1년내 혁명세대 탄생.10년, 20년후 한국의 혁명세대 키운셈ㅠ
	'세월호 유가족을 바난하는 자들에게'
	눈이 있어도 보는 눈은 없고
	귀가 있어도 듣는 귀는 없구나.
	백명의 생존자는 정부에 의해 구출된 것이 아니고 '선내에서 가만히 있으라'는 방송을 무시하고 스스로...
	단식 농성 열째 날 이야기] 단식을 끝내고 세월호 특별법을 만드는 데 총력을 기울여달라 주문한 김영오 씨와 유가족의 뜻을 무겁게 받아들입니다. 이제 국회에서 제대로 된 세월호 특별법 제정을 위한 입법
	선생님. 감사합니다. 애 많이 쓰셨습니다. 건강 조심하시고 꼭 특별법 제정이 되도록 힘써주십시오. RT @sangjungsim: [단식 농성 열째 날 이야기] 단식을 끝내고 세월호 특별법을..
	요즈음느끼는것...오히려당신들이없어야사회가안정이될것같다는생각...＂세월호 유가족 뜻 반영한 특별법 제정＂ 도심 집회(종합) http://me2.do/FYvLZ8Nj 출처 : 네이버 뉴스
	ㅆㅂ 세월호 국면 돌파? 제목 뽑는 꼬라지 하고는...세월호 정국을 귀태가 만들었지, 유가족이 만들었냐, 새끼야!
	일반인 유가족 “일반인-단원고 이간질하는 보도 그만” - 세월호 일반인 유가족, 일부 언론보도 정면 반박 “진실 원하는 건 똑같다”
	세월호 추모 집회에 또다시 불법 차벽과 채증 동원한 경찰 [http://news.khan.co.kr/kh_news/khan_art_view.html?artid=201408301942381&code=940100 …]
	견찰 진실을 요구한 국민을 위해 존재하는 것이 아니라 정권의 충실한 개로구나 허가도 받았다고 하는데 불법집회로 간주! 진실을 요구하면 불법이되는 나라
	[시인 방자경을 고발합니다]
	방자경은 세월호 참사를 단원고에 잠입한 종북들이 일으킨 자작극으로 표현하고 있습니다. 저 여자는 과거 박근혜 새누리 관제집회를 주도하며 전교조에 온갖 패악질을 부리기도 했었죠
	그 종북이 누굴까요? 진짜 종북의 실체를 알려주는 이 여자의 말에 귀 기울입시다. @dak_dak_dak: [시인 방자경을 고발합니다]
	방자경은 세월호 참사를 단원고에 잠입한 종북들이 일으킨 자작극으로 표현
	미디어펜 20140830 세월호 특검이 수사 기소권 가질 땐 인민재판 변질 우려 http://www.mediapen.com/news/articleView.html?idxno=45884 … < 세월호 유가족과 김영오씨에 대해 반감을 가지는 이의 대부분은 이 논리에 기초할 것이나,세월호를 계기로 사인소추를 받아들여야
	적어도 이건 알고 ㅇㅂ 하자!!! "세월호 수습 국민혈세 6213억 들어 천암함의 20배"
	현장 | 세월호 특별법 제정 촉구를 위한 영화인 일일 동조 단식 현장
	1일 정기국회 개회…주초 세월호 파행정국 분수령: 세월호특별법 제정을 둘러싼 여·야·유가족 간의 이견으로 정국이 안갯속을 헤매는 가운데 올해 정기국회가 내달 1일 개회식을 시작으로 100일 간의 ...
	박 대통령, 세월호 침묵한 채 '마이웨이'..성공할까
	내일 정기국회 개회…주초 세월호 파행정국 분수령 - 머니투데이
	RT @kgy72: 대한민국이 어쩌다 이지경이 되였지요?
	불법ㆍ불의가 합법ㆍ정의에 큰소리에 막말까지도 모자라 종북이니 좌빨이니!
	세월호 진상규명 하자는데 먼놈의 나라가 국민과 반대로 이리 싸워야 하죠...
	세월호 참사 속에
	아직 바다에서 나오지 못한 소중한 사람들이 있습니다.
	아직 기다리는 가족들이 있습니다.
	어떻게 고통은 똑같이
	아니 더 큰 슬픔의 늪에 빠져있는데
	이슈만을 만들고 있는 듯 해서
	마음이 아프네요
	세월호특별법 타결 임박이라고 뉴스나,언론에서 애기하는데..야이..시발것들아! 누구 맘대로 법제정을 너거끼리 해대냐!..국개의원시끼도,정치인시끼도,그리고 단원고유가족개에시끼들도 잘들어라!~~ 국민팔아 너거끼리 만든법.내한테 적용하지마라!.난 돈 못낸다.
	그리고 법을 제정할려면 최소한 국민들한테 그 내용이나 자세히 공지하고 그 내용과 해당사항들이 합당한지..아닌지.검토하고 특히나 세월호는 전국민적관심대상 이였으니..국민여론과 생각지대로 반영해야지.말로만 국민떠들고 너거끼니 지랄할래!
	세월호 특별법이 제정되면!~
	서해페리오침몰, 구포열차, 대구지하철, 삼풍백화점, 성수대교붕괴, 청주우암아파트붕괴, 대구가스, 마포가스폭발, 목포아시아나추락!~
	모두 보상하고 혜택주려면 국가대란에 소송에 국가가 흔들리는 미래가 보인다
	사고가특별법?
	[정혜림의 1분] 여·야·유가족, 3자회동…세월호법 중대 고비: 오늘 오전에 진행될 3자 회동이 세월호 특별법 합의에 중대 고비가 될 것으로 보입니다.
	세월호법 타결 임박..여야·유족 의견 접근 | 미디어다음
	개월호지? 막가파호인지? 언제든 사고로 죽을수도 구조하다죽을수도있는사건이 왜? 특별법을만들어야하는지...일반국민은 어이 없을 따름이다.
	세월호법 타결 임박…여야·유족 의견 접근 http://me2.do/IxVhfdJj 출처 : 네이버 뉴스
	두번씩이나 국민 농락한 나라 망하는 세월호특별법 결사반대한다 나라를 요절내는 쓰레기 인간들을 이제부터 국민들이 절단내야한다 결사반대 대한민국 암적존재 세월호유가족법 결사반대 세월호가 왜 박근혜대통령 탓이냐 허가내준인간탓유병언탓이지
	세월호 유가족-대학생 간담회, 김영식 임원 “기본적으로 눈물바다”
	http://news.kukmin.tv/news/articleView.html?idxno=6790 …
	“특별법 찬?반?유보 의견 비슷하게 나와…특별법 진실 알리는 일이 중요”
	“대리기사에 일방 폭행 세월호 유가족 3명 영장 신청
	세월호법 타결 임박…여야·유족 의견 접근
	경찰의 과잉충성...? 세월호 유족 구속영장 신청
	쌍방폭행이 이뤄졌다는 유족 주장 묵살 '일방 폭행'으로 잠정 결론
	[사설] 세월호 특별법, 마침표 찍어야 할 때다
	새정치연합은 등원해서
	국정감사를 실속있게 하고 국가 예산안을 면밀히 체크하여 민생에 반영해야한다. 세월호는 아무리 잘 해도 최선은 될 수없고 어차피 차기 민주정권의 재수사깜이다.
	단원고유족대책위가 국회의원 혁신위대표같군요.
	여야 모두 세비만 받을려고 국회에가고, 여야가 만나는 것인가.
	단원고유족이 대한민국의 국민인가. 단원고유족 제외하면 국민이 없는가?
	민생을위한법은 세월호법뿐인지. 한심 아니 괘심한 국회의원.
	세월호법 타결 임박…여야·유족 의견 접근
	새미년은알아라 세월호법까지는용서하되혈세보상법만들때는국민은결코요서치않을것이란것을 명심명심해라
	2014년 9월 17일에 대구교구 성모당에서 봉헌되었던 세월호 참사 관련 미사
	박대통령이 세월호 참사에 대한 책임을 묻기위해 해체를 발표했는데 오히려 내년예산이 9.9%늘어난 1조2천2백억원을 증액을 신청했다는 점입니다. 반성은 안하고 자기네 배만 체우는 해경 여전히 한심 스럽습니다.
	세월호 대참사,
	한때는 누군가는 책임자가 있는듯 하더니 유병언 장례를 신속히 치루고는 책임져야할자가 없는듯 보인다!
	그런데도 세월호 특별법을 유야무야 넘길 속셈인가?
	국가의 기강은 진실과 정의에 있다!
	슬픈 현실...화도 나고, 마음도 아프고, 우리의 미래도 걱정되고, 세월호 유가족과 실종자 가족들에게도 미안한 답답한 가을 아침!...
	경찰이 대리기사와 행인들을 폭행한 혐의로 세월호 유가족 4명 중 3명에 대해 구속영장을 신청했습니다
	세월호 참사 168일
	300의 어린 목숨들이 우리의 눈앞에서 사라졌습니다.세월호 이후의 시간은 우리 모두에게는 형벌이었습니다. 정치적 선동이라는 당신들, 누구도 면죄부를 받지 못할 것입니다
	RT @mediatodaynews 세월호특별법 3자 회동 “진지한 대화했다”
	세월호 유가족 이라고 ?욕질하는 비열한 인격과 수준을 가진 인간들에게 몽둥이가 약이다
	[ 새누리에 경고한다. 세월호 특별법 폐지하라 !! ]
	오늘아침도 와동사거리에 우리아이들 학교가요..여기 세월호70명넘는 아이가 살았던곳..
	동감!! 폐악질 귀태질로 나라혼란!! @pyein2: 세월호법 야합하여 통과시킨다고 끝나는게 아닙니다. 진상조사위의 슈퍼갑질이 시작되고, 본격적으로 국민세금 뜯는 천문학적 단위의 보상금 논의가 남아있습니다
	속보]세월호 유가족위원장 등 3명 구속영장
	단원고 RT @jeongsr1959: 더러운 세월호유가족 새끼들...
	'세월호법' 의견 접근…오늘 타결되나 http://me2.do/GcU1eVJu 출처 : 네이버 뉴스
	어쩐지 &#39;세월호&#39;가 수상하더라니 역시 막장정권이구만
	세월호의 아품속에서도...
	박원순 서울시장은 학생들을 가르치는 대학에까지 측근 정치인을 내려보내 대학을 자신의 대선 전초기기로 만드는 것은 심각한 문제
	서울광장에 나타난 서북청년단…“세월호 유족 폭력 유발자”(?)
	http://www.mediatoday.co.kr/news/articleView.html?idxno=119040 …
	서북청년단 재건위 노란리본 철거 계획 밝혀…과거 테러단체 ‘섬뜩’, 도 넘었다 지적
	경찰청장 “불법행위 명확할 때만 카메라 채증” 지시
	http://www.gobalnews.com/news/articleView.html?idxno=10316 …
	세월호 대책위 ‘경찰권 남용’ 지적에 경찰에 대한 ‘역채증’ 자제 촉구도
	하태경) 이번 세월호 국면에서 또 하나 우려스러운 점은 극우적인 경향이 강화되고 있다는 것이다. 처음에는 단식 현장 앞에서 피자, 치킨을 폭식하는 조롱끼의 행동이었지만 갈수록 극우적인 행동으로 발전되고...
	당신들이 제대로 하면 극우가 왜 필요하냐 나라가 그넘의 세월호타령으로 수렁에 빠져 허우적 거리니 그넘의 세월호 청소한다는데 무슨 극우냐 개자석아
	세월호법 타결 임박..여야·유족 의견 접근 | 미디어다음
	프리미엄] 세월호 유족 간부, 박근령 남편 신동욱 폭행혐의로 체포돼
	씨발 나도 RT @Bluerom11: 세월호특별법 타결 임박이라고 뉴스나,언론에서 애기하는데..야이..시발것들아! 누구 맘대로 법제정을 너거끼리 해대냐!..국개의원시끼도,정치인시끼도,그리고 단원고유...
	유병철은...대구사람이지... RT @kyunghyang 세월호 노란 리본 잘라버리겠다는… 보수 탈을 쓴 ‘극우의 광기’
	유병철이 대구 사람 맞지. 그 유병철이 죽을 때 왜 전남에 가서 죽었을까. 회귀본능에 따르면 위험할 때 고향으로 가는 것이 맞는데. 이상하다고 왜 순천에 가서 죽었을까. 그곳이 안전하다고 생각한 것인가..
	귀하는 사고치고 집으로 간답니까...ㅉㅉ..죄다 집이 아닌 다른곳...전혀 생각못할곳으로 튀지....
	안전한 곳으로 가죠. 그런데 전남이고 유병언이 가장 신임한 김혜경은 목포 사람이고 구원파에서 목소리 큰 사람들이 전남사람이라는 설까지 있으니.. 그리고 유병언이 살려준 것은 김대중, 노무현 정부라서..
	또한 유병언을 살린것이 김대중 노무현이라....자신있으신가요?...김대중땐 손도못대는상황이었고 노통때 법적처분 넘어갔죠..
	헌데 .MB때 살아납니다...그럼 MB가 살려준것이되것지요...제대로 전후관계를 보시길
	이런 이득을 본 김대중과 노무현이 지원해 주었다고 보는 것이 맞겠죠. 이명박 때 살아났다는 주장을 하려고 하면 이명박 정권에서 유병언의 집단에 지원을 해 준 내역을 근거로 말해야 하는 것 아닌가요.
	그럼 마찬가지로 귀하도 DJ,노무현이 유병언의 지원을 받았다는 내역을 제시해보시지요?...일단 MB때 생긴 해피아와 박상은같은 정치인들이 선주연합과 단합한증거는 검찰이 밝혔지요...감사원도 밝혔고...
	노무현과 김대중 시절에 지원했다는 내역은 공개되어 있습니다. 법정관리과정에 대한 정보는 공개되어 있는데요. 선박 연령을 늘린 것이 왜 잘못이죠. 연안에서 운항하는 선박은 파도에 의한 선체 수명 단축이 적어요
	선박운항연령은 어느국가든 20년입니다...그이상일경우 매번 배가 뜰때마가 국가가 검열을하고 매년 선박조사를하며 그 비용은 선주가 냅니다...구래서 유지비용이 비싸기때문에 20년이상 않씁니다..
	선박운항 연령에 대한 규제가 어느 나라든 20년이라고요. 웃기는 분이네. 요즘은 그 규제가 풀이는 상태요. 선박 수리과정에 대하여 아는지. 요즘은 선박 수리가 아주 전문화 되어 있습니다.
	특이나 세월호, 오하미호는 일본서 20년넘으면 검사비용, 유지관리비용,수리비용이 너무나기서 우리나라에 팔아버린겁니다...일본은 20년넘어도 운항가능하죠...대신 20년넘으면 정부가 강제검사합니다...
	침몰 당시 세월호와 똑 같은 상태로 신조선을 만들어서 똑 같은 조건을 주면 역시 침몰합니다. 그러니. 선박의 연령의 문제가 아닙니다. 연령의 문제가 아닌데 연령 찾는 것은 잘못 아닌가요.
	똑같이 만들면 침몰하지않죠..ㅉㅉ..평형수를 맞춰주는 스필라이져?...그게 망가져있었고...운영규칙 위반을 하지않고 그배에 맞춰 운행하면 사고 않납니다...
	허나 세월호는 평소에도 엔진이 멈추기도했다지요
	올인코리아] 폭력으로 악화되는 세월호 대책위 여론 http://m.allinkorea.net/a.html?uid=30588 … 완징차고설치던맛에 죽는줄도모르고 개쥐랄떨드니만
	이게 무슨 상황 무슨 꼴인가! 법 만든다는 입법기관이 일반국민의 허락을 받아가며 법 만드나? 특별법 만드는데 여야유족 3자회동이 왜 필요? 국가의 잘못으로 사망한 사고가 세월호 뿐? 왜 세월호유족만 특별한가!?
	똥누리당도 세월호를 무시하고 지나갈순 없을것이다. 사람들이 아무리 타락했어도 자식잃은 슬픔을 모르진 않을테니.
	세월호 특별법으로 보상받은 유족이라고 하면 차후에 국민의 어떤 대접을 할까? 당장은 좋을지 몰라도 차후는 아마도 댓가를 지불할 것 같다. 내놓고 못 다닐 것 같다. 숨어살게 되는 것은 아닐지
	세월호특별법 타결 임박이라고 뉴스나,언론에서 애기하는데..야이..시발것들아! 누구 맘대로 법제정을 너거끼리 해대냐!..국개의원시끼도,정치인시끼도,그리고 단원고유가족개에시끼들도 잘들어라!~~ 국민팔아 너거끼리 만든법.내한테 적용하지마라!.난 돈 못낸다.
	세월호 참사도 따져보면 엠비 때 선박수명연장 규제완화 법안이 통과된 데서 비롯된다. 좋은 법도 현장에서 지키지 않는데 나쁜 법이 자꾸 생기면 현장은 더 나빠진다. 국회는 깨어있어야 한다: 시사통 김종배입니다
	국민에게 뭔 짓거리를 했기에요? 세월호특별법 만들어서 안전한 나라 만들자고 주장한 짓거리요? 수장 된 아이들 사고 원인 정확하게 규명해서 다시는 이런 일이 일어나지 않게 하자고 주장한 짓거리요?
	더러운 세월호유가족 새끼들...
	다른 사건사고 사망자와 그 가족은 유령이냐? 이런 쓰레기 같은 집단들아...다른 사건 사고도 특별법을 만들든지...세월호특별법 없던 일로 해라. 이런 개 같은 일을 보려고 내가 세금 내었단 말...
	아직도 세월호선박내에 10명의 실종자가 살아있을수 있으니 인양은 안된다는 가족들...지금도 진도 체육관엔 살아서 돌아와달라는 가족들의 기다림...하루 수억원의 구조관련 비용이 지출되어지고있지만 누구도
	이제 그만 세월호를 인양하자
	시체 다 태평양 고기밥되었는 데 어디가서 시체찾나. 이 정부 끝날 때까지 세월호 처박아 놓게 생겼다. 그 돈 한겨울 홑이불 덮고자는 참전유공자 보상해야. 이런 정부 처음 본다. 너무 무능해.
	사설]세월호 단원고 유족의 제자리 찾기, 지금도 늦지 않았다 : 동아닷컴 http://news.donga.com/Main/3/040109/20140930/66824550/1 … @dongamedia 님이 공유 불꺼저지말라고 계속군불땔려고 뭐헌다든디
	세월호 유가족 대책위 상황실장 오XX 씨가 저의 귀속에 경찰의 눈을 속이고 들이대며 세번째 욕설을 하고 있습니다. 참 비열하고 나쁜 행동입니다. 세월호 유가족의 벌거벗은 모습입니다
	유가족에 만행은 결코 국민에 지지를 받을수 없습니다. 총재님 힘내십시요.세월호
	국민성금은 즉각 회수하고 광화문에 불법천막과 폭력을 일삼는 유가족을 몰아내야 할것입니다.(공화당 차재용 글쌈)
	국민이 성금주고 정부가 보상금주고 보험회사에서 보험금주고 앵벌이로 회원가입비 받고... 세월호유족 버러지같은 새끼들... 주댕이만 열면 뻥이요 욕이요..자식새끼 바다에수장하고 돈벌고 거래하고 싶냐? 인간같지 않은새끼들..
	세월호 유족 구속영장 신청…“경찰의 도 넘은 과잉충성

## Sheet: tw34_SurveyStandardVolume
															50			1
Entity Volume by Sentiment	positive	neutral	negative	mixed
	3	89	24	0
박근혜	2	0	3	0
김대중	0	4	0	0
안철수	1	1	1	0
박	0	3	0	0
국정원	0	2	0	0
새정치연합은	0	2	0	0
“세월호만큼은 달라야”	0	2	0	0
야당이	0	2	0	0
새누리	0	2	0	0
새누리당	0	1	1	0
"세월호 수습 국민혈세 6213억 들어 천암함의 20배"	0	2	0	0
정기국회	0	2	0	0
전라도	0	0	2	0
진도	0	2	0	0

## Sheet: tw3-4_Phrases
개수 : Phrase Mentions Sentiment +/-	Phrase Mentions Sentiment +/-							50			1
Phrase	negative	neutral	positive	총합계
고비가 될	1			1
구속영장을 신청했습니다		1		1
구속하고	1			1
구출된		1		1
국민을 위해			1	1
남용	1			1
단단히		1		1
답답하다	1			1
답답한	1			1
당한	1			1
대단한			1	1
더러운	2			2
덕분으로		1		1
돌파		1		1
두루 갖춘			1	1
뜻을 담은		1		1
만나는		1		1
면밀히		1		1
무시하고	2			2
무차별	1			1
미안한		1		1
반박		1		1
밝혔고		1		1
변질	1			1
보상받은			1	1
보호		1		1
부정선거	5			5
불가능하다	1			1
불법행위	1			1
비하		2		2
빼앗긴	1			1
사고가	1			1
사망한	1			1
사퇴를 포함한	1			1
선진국			1	1
세월호 참사	8			8
속이고		1		1
슬픈	1			1
실망할	1			1
실종	1			1
싫다	1			1
심각한 문제	1			1
싸워야		2		2
쓰레기	2			2
악화되는	1			1
안된다는	1			1
억울한	1			1
예방			1	1
욕설을	1			1
우려스러운	1			1
웃기는			1	1
위로의			1	1
위반을	1			1
응원합니다			2	2
잃은	1			1
장례를	1			1
정부를 비판하는	1			1
정확하게			1	1
좋아할		1		1
죄송합니다	1			1
주도하며			1	1
죽을	1			1
지적에	1			1
지지를		1		1
진실			3	3
진지한			1	1
축하와		1		1
타결		8		8
탄력			1	1
탄생			1	1
통과된		1		1
한심한	1			1
함께한			1	1
해킹	3			3
현명한			1	1
화이팅			1	1
활발히			1	1
희생된	1			1
총합계	55	29	22	106

## Sheet: tw3-4_Entities
개수 : Entity Mentions Sentiment +/-	Entity Mentions Sentiment +/-							50			1
Entity	negative	neutral	positive	총합계
	24	89	3	116
10316		1		1
12924		1		1
30588		1		1
45884		1		1
"꼼수단일화"		1		1
"돈벌게 해주겠다"		1		1
"세월호 수습 국민혈세 6213억 들어 천암함의 20배"		2		2
"세월호 진상조사위에 수사권·기소권 줘도 된다"		1		1
"쌀시장 적극 보호"		1		1
"유가족분들 , 응원합니다"			1	1
"전략공천"		1		1
"정권심판"		1		1
“고통 앞에 중립 없다”		1		1
“기본적으로 눈물바다”		1		1
“불법행위 명확할 때만 카메라 채증”	1			1
“세월호 유족 폭력 유발자”		1		1
“세월호만큼은 달라야”		2		2
“일반인-단원고 이간질하는 보도 그만”		1		1
“진실 원하는 건 똑같다”			1	1
“진지한 대화했다”			1	1
“특별법 찬 ? 반 ? 유보 의견 비슷하게 나와…특별법 진실 알리는 일이 중요”			1	1
…			1	1
KBS		1		1
NSC		1		1
Stella Kim		1		1
견찰			1	1
경찰		1		1
경찰의		1		1
경찰이		1		1
공유		1		1
국정원		2		2
국회		1		1
국회는		1		1
기륭전자		1		1
김대중		4		4
남미			1	1
노무현		1		1
뉴욕		1		1
대구		1		1
대한민국	1			1
대한민국이		1		1
대한민국호		1		1
목포		1		1
미국		1		1
미디어펜	1			1
민심은		1		1
밀양	1			1
박		3		3
박근혜	3		2	5
박원순		1		1
백명의 생존자는 정부에		1		1
새누리		2		2
새누리당	1	1		2
새누리당이	1			1
새정치민주연합		1		1
새정치연합은		2		2
신동욱		1		1
심재철		1		1
쌍용차	1			1
안철수	1	1	1	3
야당은		1		1
야당이		2		2
여의도		1		1
오XX	1			1
이명박		1		1
이정현		1		1
일베	1			1
일본은		1		1
재능교육	1			1
전라도	2			2
절규	1			1
정기국회		2		2
정미경		1		1
조선일보		1		1
진도		2		2
청도	1			1
청문회		1		1
코오롱	1			1
콜트ㆍ콜텍	1			1
태평양		1		1
한국의		1		1
한나라당		1		1
회귀본능에	1			1
총합계	45	162	13	220

## Sheet: tw3-4_Queries
개수 : Query Category Mentions Sentiment +/-	Query Category Mentions Sentiment +/-							50			1
Query Category	negative	neutral	positive	총합계
사업		2		2
재해		1		1
정치	1	10	1	12
종교		1	1	2
총합계	1	14	2	17
