# Supplementary material for: Machine Learning-Based Data Mining Method for Sentiment Analysis of the Sewol Ferry Disaster's Effect on Social Stress
Source: Front Psychiatry. 2020 Dec 23;11:505673. doi: 10.3389/fpsyt.2020.505673 (PMC7785789; doi:10.3389/fpsyt.2020.505673)
Supplement: Supplementary file 1 [file Data_Sheet_1.ZIP › twitter/quarter/3.OctoberToDecmber .xlsx]

## Sheet: Sheet1
	청와대, 세월호 유족 취재하는 기자들 향해 "카메라 빼라":http://ln.is/youtu.be/ZRLWW
	이젠 청와대가앞장서서 취재의 자유를 뺏을려는것아닌지 모르겠네요, 혜효 ㅠㅠ
	세월호 당일 정윤회씨가 만난 사람은.. ＇알선수재＇ 실형 산 역술인 http://media.daum.net/v/20141031030512092 …풋~ 7시간동안 어디 있었냐니까? 이것을 믿으라고? 사기꾼말을?
	해경이 다 왔다는데... 나 살고 싶어요 세월호 가족위 미공개 영상 추가 공개 - 오마이뉴스
	'다이빙벨'은 시작일 뿐..."세월호 연장전 돌입한다" http://omn.kr/aoye 하성태 기자
	고통스러운 세월호 사고를 기억하는 게 타인과 소통하는 예술의 본질적인 의미인 것 같다.
	오늘날의 민주국가라는 나라에서 이런 미친짖거릴 하는 국가가 우리말고 또 있을까요? 박그네 시정연설 골빈인간들의 박수6회...세월호참사에 한마디 언급없이 공무원연금개혁과 서민세금200%이상 증세만
	대통령의 세월호 유족 외면 화면, 청와대 요청으로 기자단이 뺐나?
	http://www.mediaus.co.kr/news/articleView.html?idxno=45148 …
	청와대 기자단에 '삭제' 요청 있었다… YTN노조, 보도국장에 문제제기
	세월호 사건이 지겹다는 사람들이 있습니다. 저는 정말 그런 당신들이 지겹습니다. 그러고도 자기 아이들은 사랑하십니까? 그러고도 당신은 당신의 신을 믿습니까? 그게 사람이 할 수 있는 소리냔 말입니다!!!
	자기 가족이 교통사고로 죽었다며 그래도 국가 비난하지 않는다며... 그런 인간들이 제일 싫습니다. 세월호 사고의 본질도 모르고 지 할 말 하는 인간들 경멸합니다.
	저사람들 그런거 몰라요!! 최고 존엄 박그네에 대한 맹목적인 충성의식 가득한 좀비들이에요..
	참담합니다..국가 권력의 개가 되어 스스로 노예가 되려는 좀비들이요...
	공감 200% 합니다
	비오는 거리에 유가족은 뻥뚤린 하늘을 마주하고.추위를 견디며 자식의 죽음에 진실을 알려 달라고 하고 있습니다. 이 정권에 사람같은 놈이 한명이라도 있다면 이렇게 할수 없습니다. 악마들입니다
	삶을 파멸로 종지부를 찍으려는 사람들이 겠죠
	그들은 사는 것도 지겨울 것 같네요.
	누구나
	피해를당할수있는데한치앞도못보는인간들...
	울집에도 있어요ㅡㅡ
	세월호특별법 등 세월호 3법의 협상 기한 마지막 날을 맞아 여야는 오늘 막판 타결을 시도합니다
	세월호 참사 불똥이 소방으로...
	다이빙벨이 없으면 구조가 굉장히 힘든 상황이였다.
	그래서 전문가들이 다이빙벨을 추천한거고..
	그 다이빙벨 투입을 막고 방해한자가 누구인가? 그 놈을 족쳐야 된다.
	선장과 승무원의 처벌로 세월호 사건이 끝나는게 아니다.
	10월의 마지막날입니다.
	10월 뉴스타파 유튜브에서 가장 인기있었던 동영상은 10월 7일 방송된 천안함 관련 소식이었습니다.
	언젠가는 세월호의 진실도 밝혀지겠죠?
	못보신 분들을 위해 링크 공유합니다.
	청소가 되었으면.. 썩고 구린내가 넘 많이 나는 이나라 떠나버리고싶다.. 의료계도 썩었다 ..tv나오는 의사들 전부 돈벌기 수단으로 나온사람들이다 막고 없어지는것도아니고 팔면다돼는것도 아닌 생명을 치료하는의사들이
	ㅎㅎ 세월파들의 배후도 밝혀지겠지?
	세월호 참살이 어떤사건 인데 국민의 뇌리에서 멀어저 간단 말인가, 이상한 나라 이상한 국민성 이다. 해결된게 뭐 있다고~
	'세월호 참사'가 발생한 지 벌써 반 년이 지났는데요. 생존자 귀환을 바라는 간절한 마음을 담아 거리를 메웠던 '노란 리본'을 영구 보존하는 추모식이 열렸습니다
	세월호 대형 참사 이후 안전이 최고 이슈다
	원전도, 평화도, 먹거리도 안전이다.
	세월호 3법` 31일 처리 시한 D-day, 극적 타결하나
	세월호 3法 오늘 타결될 듯.. 정부조직법이 막판 쟁점
	세월호 법이 타결 된다면 바로 위헌 재청 청구...
	#세월호 참사에 허둥대는 박근혜 정부의 모습을 보며, 2012년 박근혜 대통령 후보의 TV 광고 '한국호 선장 박근혜'도 누리꾼들의 집중 조명을 받았다.
	'세월호'가 정치적? 영남대 현수막 게재 불허 논란 - 오마이뉴스
	대통령은 뭘하고 있는지...의전행사만 http://www.viewsnnews.com/article/view.jsp?seq=115356 …세월호사건 당일 7시간 만 문제가 아니다. "조선.동아"와 같은 맥락으로 도대체 박근혜
	대통령은 뭘 하고 계신가. 어떤 회의들을 주재하고 어떤 결정을 하는 걸까.
	#세월호 참사 책임을 회피하는 박근혜의 10년 전 발언도 논란이 되었다. 2004년 故 김선일씨 피살사건에서 야당대표였던 박근혜가 정부의 책임을 물으며 분노를 표했던 것.
	기억을 못하시는 분이라
	시정연설 한번에도 앞다르고 뒤 다른데
	남이 써준 글을 몇년씩 기억하실리가요
	오늘 朝이라이드 역대급 나왔다. - 세월호 '진상' 편 http://www.ilbe.com/4586784777
	원하는 답이 나올때까지 밝혀지지 않는 진상 ㅋㅋㅋ
	김무성 국회 연설, 세월호 유족들 외면하고 안전만 강조
	http://www.mediatoday.co.kr/news/articleView.html?idxno=119708 …
	노사 투쟁으로 일관한다면 그 끝은 공멸… 야당 개헌 압박엔 침묵
	세월호 유족에 진상조사위원장 추천권
	오마이tv 10.29 - 청와대, 세월호 유족 취재하는 기자들 향해 ＂카메라 빼라＂
	박근혜의 세월호 유족 외면 화면, 청와대 기자단에 ‘삭제’ 요청 있었다
	여야 ＂세월호 3법 처리에 의견 접근＂..이견도 적지 않아
	세월호참사 200일 가족 추모식
	세월호 당일 정윤회씨가 만난 사람은.. ＇알선수재＇ 실형 산 역술인 http://durl.me/7noubz 이제 댓통령의 행적만 밝히면 만사 OK
	근데 확실히, 요즘들어 체감적으로 올라가는게 많아서 그런지, 버스에서도 그렇고 세월호 욕하거나 부러워하는(?) 중년들이 간간히 보인다. 지난 여름보다 늘어난것 같고. 세금인상이 세월호 탓이라고 누군가 쑤시고 다니는 듯도
	저도 최근 제법 봐서 좀 무섭더라구요. 뭐가 문젠지….ㅠ 어디서 이상한 소리들이 중년들 사이의 루트로 전달되고 있는 느낌이 들어요. 카톡이라든가
	국회 세월호 유족 농성장, 전기 공급 차단 위기
	침실서 근무한다는 말이냐!!!@ilpyungdad: 김기춘, ‘7시간 동선’ 또 두루뭉술 답변 “대통령은 일어나면 출근, 주무시면 퇴근”
	세월호 참사 당일 동선 묻자 “경호상 못 밝혀”
	청와대, 세월호 유족 취재하는 기자들 향해 "카메라 빼라":
	세월호3법, 오늘 타결될 듯…협상 마지막 시한 http://ln.is/me2.do/hIIFc 하나님.부처님.예수님 제발 통과시켜주게 도와주세요.please 제발.ㅜㅜㅜㅜㅜㅜ
	왜 세월호는 침몰했는가?: 왜 세월호는 침몰했는가? 요새 세월호 참사의 진상을 규명하기 위해 재판이 진행 중입니다. 그러나 재판을 통해 밝혀질 수 있는 일들이 있고, 밝혀질 수 없..
	세월호 유가족은 거지” 소리에 여동생은 하루종일 눈물만
	국회 오늘 대정부질문 실시…세월호3법 일괄처리 되나 - 아시아경제: 동아일보국회 오늘 대정부질문 실시…세월호3법 일괄처리 되나아시아경제... [아시아경제 장준우 기자] 국회는 3...
	세월호 약속지킴이
	주말인 11월 1일 오후 다섯시 청계광장에서 참사 200일을 맞아 추모문화제가 있습니다. 이 날은 꼭 함께해 주실것을 간곡히 호소드립니다.
	세월호 당일 정윤회씨가 만난 사람은.. ＇알선수재＇ 실형 산 역술인 http://durl.me/7noubz 참 알리바이 하나 만드는게 이렇게 세월이 필요하다니 어설퍼도 너무어설퍼
	국케의원 12명 늘어난다고 대한민국이 달라지야 이 말이다세월호 참사하나 합의 못하는 국회가 누구를 위해 국회으원을 늘린단 말인가????
	“세월호 유가족은 거지” 소리에 여동생은 하루종일 눈물만…
	http://www.hani.co.kr/arti/society/society_general/662141.html?_fr=mt5r …
	단원고 희생 김동혁군 어머니, 페이스북에 글 올려
	“같은 반 친구들과 사소한 오해로 말하다 상처받아”
	누리꾼들 “어린 가슴에 멍들지 말아야 할 텐데…”
	CNN 세월호 참사: 고통의 6개월:
	http://youtu.be/Wmloth6GHq8
	변한것은 없고 진실 또한 침몰되었다.
	진실을 밟히지 않는다면
	거짓된 세상을 살아가야 한다.
	결국 죙일 논다는것..스탈린과 똑같은 근무스타일...김기춘, ‘7시간 동선’ 또 두루뭉술 답변 “대통령은 일어나면 출근, 주무시면 퇴근”
	세월호 참사 당일 동선 묻자 “경호상 못 밝혀”
	세월호 295번째 희생자 황지현양…부모 확인
	대통령의 세월호 유족 외면 화면, 청와대 요청으로 기자단이 뺐나?
	박근혜 대통령이 미운 이유는 세월호 사고 초기에는 뭐든 다 해줄 것처럼 약속해놓고 지금은 남쳐다보듯 홀대하기 때문. 연설때문에 국회에 갔던 자리에서 그리 매몰차게 쳐다보지도 않고 지나갈 수 있을까? 자식을 잃은 사람들인데,,,
	세월호 유가족가운데 어떤 어머니가 맹골수도쪽을 바라보면서 이렇게 말했답니다
	이제 그만 가거라 어둡고 차가운 곳에서 더이상 고통 받지 말고 그만 가거라 나라에서 너희들을 구해줄것 같지않다. 다음생애 보자
	어머니의 목은 메었습니다
	세월호 200일.. 비가 온단다. 누군 좋아하겠구나. 빗속을 뚫고 많은 이웃들이 함께 했으면 좋겠다.
	세월호 실종자 수색비용 하루에 3억 5천만원.
	이돈은 누가내나?
	실종자가 아직까지 살아있으리라 생각하는건 아니겠지?
	안타깝지만 이제는 인양하는것이 .....
	실종자 가족에게 수색비용 일부라도 부담하라면 좋아할까?
	세월호에서 돌아가신 모든 승객과 승무원 여러분들의 명복을 빌며 아직 배안에 계신 분들이 모두 무사히 구조되시길 기원합니다
	세월호 집회, 살려달라고 창문을 때리는 그 광경 '어떻게 잊겠느냐!'
	http://www.amn.kr/sub_read.html?uid=17342&section=sc4&section2= …
	정권이 방송이 얼마나 잘못 했는지 끝내 다 밝혀질 것
	이유없는 무덤없고 의미없는 죽음은 없다 아니 없어야 한다 304명이 희생된 세월호 이전과 이후 우리사회가 얼마나 달라졌는가
	신해철씨의 죽음이 헛되지 않기 위해서는 우리모두가 의료사고에 대해 관심을 기울여야 한다
	김어준 파파이스 김지영 감독이 암시하는 세월호 무서운 진실
	이백스무아흐레째[229]. 세월호 참사 때 꼼짝도 못했던 통영함을 방산비리 터지자 음파탐지기도 없이 현장에 투입하는 해군. 참 군대가, 정부가 움직이게 하는 게 무엇입니까? 자기들 살고보자는 동기 뿐입니까?
	세월호는 고의침몰 파파이스32회:
	파파이스 들을때마다 울게 되네요, 유가족 분들 얼마나 원통할까요, 세월호 초기 아이들이 올린 페북, 유언비어라고 유포자 처벌하겠다던 이 정부 용서할수 있을까요?
	꺼지지 않는 세월호 촛불.. “진상규명 국민의 손으로
	대선 부정선거, 내란음모 조작, 세월호 대참사, 통합진보당 해산 강행 등!!! 이 문제를 제대로 해결하려면 많은 관심과 적극 동참으로 진보대통합을 이루어야 합니다.~
	헐대박)세월호 팽목항 집회 참가비 4만원(식대별도 잼): 댓글 반응!ㅋㅋㅋㅋㅋㅋㅋㅋㅋㅋㅋ
	세월호참살은 국정원이준비한 박근혜18대ㆍ부정선거상쇄아이템세월호충돌한ㆍ길이100미터잠수함!
	해경123정ㆍ세월호ㅡ밧줄로끌고다니면서 더빨리ㆍ침몰!시킨것
	파파이스 32회. 세월호에서 일주일만에 올라온 아이. 냉동고에서 꺼내보니 발이 붓지 않고 평소와 똑같아. DNA가 다르다 해서 자기 아이 아닌줄 알았는데. 난리치니 그제서야 'DNA가 일치한다' 고 말바꿈
	(아이잃은 엄마) "아이가 해병대 캠프에서 무사히 돌아온후 다른 아이들이 캠프에서 사고나 죽자 '우리 아이 아니라서 다행이다' 했었는데, 세월호 참사로 아이가 죽게되자 그때 다른 아이들의 사고에 대해서 진상규명 같이 촉구했어야 한다는 것을 절감한다"
	[‘세월호 대학살’ ‘잠수함 충돌설’ 구속수사 시작]
	표현의 자유에 의하면 국민들은 어떤 의혹이라도 제기할 수 있어야 한다. 정부는 국민적 의혹을 해명하고 해소해 주어야 하는 것. 진의가 가려지지 않은 상태에서 국민을 잡아가두는 것은 반헌법적 처사다.
	세월호 합동분향소를 방문한 박근혜는 유가족으로 보이는 할머니와 감동적인 장면을 연출해 뉴스를 가득 채웠다. 그러나 할머니는 유가족이 아니라 청와대 측이 섭외한 인물. 조문객을 조문했다는 비난이 일었다.
	법집행을 잘못하면 엄격한 책임이 뒤따른다는 것을 이번 사건을 지휘하는 검사들이 간과한듯. TV조선의 커다란 파공(충격에 의한구멍)에 의해 세월호가 침몰하고 있다는 보도내용을 정부는 아직까지 해명을 못하고 있다.
	영국의 보험사가 세월호가 폭탄에 의해 침몰한 사건이라고 보험금 지급을 거절하고 그 근거로 세월호 내부에서 일어난 폭발영상과 기관실후부의 찢겨진 사진을 근거로 들었지요. 세월호는 과적에 의한 사고가 아닙니다.
	선박보험의 경우 로이드외 영국계 재보험사에 가입하는 경우가 많습니다. 또한 영국정보기관의 전세계 감청은 미국보다 한수위로 알려졌지요. 폭발에 의한 지급거절이라면 한국내 보험사도 할말이 없겠군요. 이제 폭발이유를 정부가 해명해야겠네요.
	만약에 세월호 사고가 대북용의점이 발견되었다면 난리법석을 떨었을텐데.. 직접적 사고원인과 사고관련 증거들을 은폐한 정황과 증거가 있는것으로 미루어 시민들이 추정하는대로 정보기관이 개입된 고의적 테러라는 결론에 도달하게 됩니다.
	당시 제7함대 소속 4만톤급의 본홈리처드함이 4월 7일까지 한미 호주 연합상륙훈련을 마치고 4월 15~18일까지 진행되는 훈련을 위해 대기중이었으며 당시 인명구조 전문용 수직이착륙기 오스프리가 있었음에도 한국이 도움을 사절했다고 굿모닝 런던은 전한다
	세월호 사고당시 현장으로 급파된 본홈리처드에 있던 MH60 헬기 두대가 출동하자 한국측은 어찌된 영문인지 사고지점에서 5~17마일 떨어진 곳을 수색해달라고 요청했음을 미군 대변인이 밝혔다. 다른 무엇이 있었다는 얘기다.
	당일 시간대별로 정리된 영국BBC 방송 자료사진은 오전 12시 까지는 구조가 가능했음을 자료로 남겠다. 따라서 7시 10분 사고발생 시각부터 구조가 가능했으나 세월호가 너무 많은 희생자가 나온것은 구조실패가 아니라 고의적 집단살인이었음을 보여준다.
	해경 경비정이 세월호를 더 빨리 침몰시키지 않았다면 5시간이 넘는 충분한 구조의 시간이 있었음에도 해경경비정이 구조를 외면하고 세월호를 묶어서 더 빨리 침몰시킨 상황과 충돌 혹은 고의적 폭파에 대한 명령 계통의 수사가 반드시 이루어져야 한다
	전세계 사람들이 다 보는 앞에서 테러범이나 적군이 아닌 공무원이 국민을 더빨리 죽이기 위해 기울어진 세월호를 당겨서 넘어뜨리는 행태를 보일 수 있는 나라는 대한민국 말고는 없을겁니다. 그런데 국민은 진상보다 보상금에 관심을 갖네요
	첨부터 죽이려고 작전 실행한겁니다. 소방서 헬기에게 이탈지시하고 구조하러 온 화물선과 어선들의 구조활동을 막으려고 이탈명령했지만 어선들이 지시를 듣지 않았지요. 언딘이 올때까지 대기하라 지시했지만 언딘은 아예 구조장비가 없었어요.
	5월9일 JTBC가 공개한 故김시연 양의 휴대폰 영상에는 배가 기울자 당황하는 학생들의 모습, 가만히 있으라는 안내방송을 불신하는 아이들의 대화가 담겨있었다
	광화문 세월호 광장입니다!
	오늘은 4월16일 입니다!
	세월호는 고의침몰이다
	4월16일 이후 세월호 희생자 가족들을 다룬 EBS 다큐프라임 <나는 부모입니다> 잊을 수 없는게 있다. 그리고 잊혀져서는 안되는것도 있다. http://www.dailymotion.com/video/x2al2si_ebs- …다큐프라임-가족쇼크-1부-나는-부모입니다-
	경향신문 조형국 기자는 "세월호 진상조사원장에 이석태 전 민변 회장 추천"이라고 했다. 세월호 유족은 더 이상 어린 생명을 정치적 흥정으로 여기지 말았으면 좋겠다.
	완전침몰 45분전, 해경123호는 현장도착후,세월호내부로 진입하지않았고,탈출방송도하지않았고, 주변 대형선박을 이용하여 승객탈출이나 침몰지연작전도 쓰지않았으면서, 선장일행만 재빨리 탈출시켰다.
	세월호 모금액이 정부부처 해당학교 방송사등 여러곳에서 상당 할텐데 그돈이 다 어디로 갔나? 그 돈은 세월호 유가족이 원하는 진실을 밝히는데 쓰여 져야 한다 모금액의 정산 내용 집행 등을 모두 투명하게 밝혀라
	다이빙벨로 진실을 촬영 기록 증거보존하라!
	[팩트TV] 세월호 생존자 “고통의 광경을 잊지 않으려고, 하루에도 몇 번씩 되새긴다”
	http://goo.gl/qKK4Pz
	“유족들 앞에 죄인으로 살 수밖에 없는 마음을 정부가 어찌 이해하겠나”
	일년간 법정서 싸운돈 일부 를 도움펀드로 보냈습니다.형편이 좋다면 다 후원했겠지만요 ㅠ.ㅠ 늘 세월호진실에 앞장서 주세요 .고맙습니다:-)
	감사합니다. 힘들게 생긴 돈을 저희 팩트TV 도움펀드로 보내주셔서...팩트9뉴스를 통해 열심히 진실한 보도로 보답하겠습니다.
	ㅎㅎ 아니예요 ;;;세월호때 감동받아서요 ㅠㅠ 정기후원금이 넘 적어서 항상 맘에 걸렸어요 . 또 현금서비스 인생으로 살아야하겠지만 마음이 풍성해져서 도리어 감사드려요 .응원합니다 *^^* 아자아자!!!!!
	김지영 감독이 암시하는 세월호의 무서운 진실
	팽목항서 세월호 희생자 위로 수륙재 봉행 http://me2.do/5UIZDgql 출처 : 네이버 뉴스
	세월호 대학살’ ‘잠수함 충돌설’ 구속수사 시작
	“명예훼손이 반의사불벌죄에 해당함에 따라 논란의 여지가 없도록 김 전 청장과 해경123정 대원 4명, 세월호 1등 항해사 등에게 처벌의사를 확인했다”http://m.mediatoday.co.kr/articleView.html?idxno=120313 …친절한 검자씨
	국내외에서 시국선언이 이어졌다. 외국에서 활동하는 학자 1074명은 정부에 #세월호 참사 책임을 물으며, 공익을 위한 규제 강화를 요구하는 성명을 냈다. http://bit.ly/1qBLe2i
	범세계 세월호특별법 청원운동
	http://sign.sewolho416.org 세월호 천만인 서명운동
	ttps://secure.avaaz.org/kr/sewol_ferry_never_again_loc/?cziVDgb … 아바즈 청원 서명
	결과를 가늠하지말고 할 수 있는 모든 것을 다해봅시다
	헐대박)세월호 팽목항 집회 참가비 4만원(식대별도 잼): 댓글 반응!ㅋㅋㅋㅋㅋㅋㅋㅋㅋㅋㅋ
	세월호
	희생자 추모 및
	진상규명을 촉구하는
	밴쿠버 집회
	'세월호 선체를 인양하라!'
	2014년 12월 13일(토)
	2시부터 4시까지
	Vancouver Art Gallery
	세월호를 기억하는 밴쿠버사람들
	무상급식 반대하는 집단중에 일부 유아원 유치원 운영자들이 있더군요~
	자신들에게 지원되는 지원금이 줄어든다고 그러는것 같죠?
	이나라의 수준이 딱 그정도 입니다!
	공무원연금줄인다니까 10만이 모였다죠?
	세월호집회는 어땠나요?
	세월호 집회, 살려달라고 창문을 때리는 그 광경 어떻게 잊겠느냐! 서울의소리
	천인공노할 짓거리는 아무도 안 믿는다는 사실을 이용한 범죄 시리즈~~!
	전두환, 이명박, 박근혜로 이어지는
	KAL기 폭파 사건.
	천안함.
	세월호.
	11.30/세월호참사 229일째
	학살피해자 295명
	탈출하신 분 172명
	알려진 실종자 9명
	구조자 0명
	민간잠수사 희생 2명
	소방관 희생 5명
	수색지원민간선원 희생 1명
	자원봉사자 희생 1명
	PTSD 희생 교감,경찰,자원봉사자님
	그외까지
	기억합시다.
	세월호에는 국정원이 깊숙히 관련되어있고, 세월호 승조원은 가장먼저 국정원에 보고 했다한다. 국정원은 청와대 직속이다. 그러므로 청와대는 즉시 상황을 파악할수 밖에 없다. 그런데 이게 말이 되는가?
	세월호 희생자들을 기억하는 304일 미사 안내
	아프리카TV에서 "[생]광화문TV 세월호사건 진상규명촉구 촛불문화제_11.29" 방송을 보고 있어요. 함께 보실래요?
	美<포린 폴리시> 朴정부 무능 지적.. “침몰하는 정부”
	http://www.gobalnews.com/news/articleView.html?idxno=11597 …
	“韓정부, 세월호 책임회피로 불안감 조성.. 한국인 참사 극복 못해”
	꺼지지 않는 세월호 촛불.. “진상규명 국민의 손으로”
	http://www.gobalnews.com/news/articleView.html?idxno=11620 …
	광화문 촛불 문화제.. “국민 감시 없다면 세월호 진실 또 다시 침몰
	영국판 '세월호'사고, 영국 정부가 한 일은? http://laborhealth.or.kr/38756 한국도 기업의 경영실패 혹은 고의적 태만에 인한 사망을 '기업에 의한 살인'으로 규정, 엄하게 처벌하는 법제도 도입을 검토할 시기가 왔다.
	국민안전처 초대 대변인 고명석씨 내정 http://www.hani.co.kr/arti/politics/administration/664843.html …
	세월호 참사때 매일 아침11시에 거짓말지껄이던 넘이 승진하네요
	중요대목의 동영상과 CCTV가 감쪽같이 사라졌다는 것은 세월호 사건이나 신해철 사건이나 똑같다. 그렇다면, 이 둘의 범인은 하나 ? 에이 설마...
	참사 206일 세월호특별법이 겨우 통과됐습니다.우리 정치의 민낯을 드러낸 기간이었습니다.지금부터가 더 중요합니다.철저한 진상규명은 법만으로 안됩니다. 진실을 가로막을 많은 비협조와 방해들과 싸워야합니다.그 너머에 사람이 먼저인 새로운 나라가 있습니다.
	코메디임다
	세월호사고는단순조작미숙사고판결남
	영화화제안으로세월호항적분석결과갈지자운항에의한급선회사실을밝혀내신미친김지영감독이파파이스통해밝힘
	그럼국가모독죄로콩밥을먹여야함에도
	김감독이지적하는
	실수로조작된항적들을
	줄줄이
	국가가수정함
	세월호에서 돌아가신 모든 승객과 승무원 여러분들의 명복을 빌며 아직 배안에 계신 분들이 모두 무사히 구조되시길 기원합니다
	더이상 이땅에 세월호와 같은 상쳐가 되풀이 되어서는 않될것입니다.
	더많이 연대하고 한달에 한사람씩 올바름을 일깨워준다면 가능하리라 생각합니다.
	한걸음 한걸음 걸음마 하는 자세로 임하다보면 안전한세상 안녕한세상 우리의 힘으로 이뤄지리라 생각합니다
	정부여당 의도대로 참 잘돌아간다.
	4자방과 세월호 그리고 방산비리는 그렇게 잊혀지는거니?
	野 내부 반발 암초 만난 세월호法11일 野 의총이 분수령
	123함정 정장 세월호 법정에서 ‘횡설수설’
	★해경123정ㆍ세월호를ㅡ밧줄로묶어
	ㅡ끌어당기며침몰시키는ㆍ증거자료
	★김기춘의 말만듣고 관매도에 헬기를타고 도착한닭은ㅡ9시30분이넘도록세월호가 코빼기도ㆍ보이지않는것에ㆍ화가나서
	세월호를 뒤집어엎어라ㅡ전원ㆍ몰살해라
	김기춘은 이때까지도 일본에서 세월호와동급배가 13시간동안이나 떠있었다는것을 알고있었고 '골든타임'이 10시간 이상 될 것이라고 믿고 있었다
	세월호가족들을 현장에보내지도않는 정권..." =>풍랑이 치는 사고현장에가족들이가겠다하여 허락한후또사고나면 누가책임?나라에서 장관까지 수개월씩 현장에상주시키며 국력을다하여 구조활동을폈는데 뒤통수치는 배반의선동..한심
	터무니없이 조력권행사를 민변징계요청한 꼼수는 앞으로 있을 세월호조사단에 민변전문가 참여배제를 위한 암수라는데. PaPa Is a good
	세월호참사직전ㆍ청와대는ㅡ부정대선과ㆍ내부권력암투로ㆍ심각한분란이ㆍ있었던시기였다
	▶조웅천ㅡ4월15일ㆍ홍경식민정수석이ㆍ불러가보니ㅡ그동안ㆍ열심히일했다며ㆍ그만두라고했다
	?어쩌면?조웅천은??세월호학살의ㆍ내막을ㆍ알고있을것이다
	오늘은 2014년 마지막 날이자 세월호 대참사 260일째이자 통합진보당 해산 13일째!! 불안하고 비민주적인 사회!!! 안전한 민주 사회 위해 함께 합시다.~~~
	[오산시청 광장 세월호 추모리본 문서고 이관식 및 영구보존] ● 일시 : 2014년 12월 31일(수) 14:00 오산시청 광장
	12/31 (수) "전국에서 따뜻한 시민분들을 많이 만났지만, 세상은 아직도 바뀌지 않았다고 생각한다" 교황 방한 당시 십자가를 지고 도보순례를 하셨던, 세월호 희생자 故 이승현군의 아버지 이호진씨입니다
	#세월호 참사260일째
	슬픈 2014년, 304명의 고귀한 생명이 바닷속으로 사라졌다.
	그리고 252개의 책상들이 주인을 잃었다.
	4월 16일에 멈춰진 시간
	잊지 말자.
	[단독]최민수, 수상거부 소감 단독입수 '세월호 우회 언급' | 다음 연예
	가수 조관우씨, 세월호 노래 발표 “날아오르는 풍등, 그대 있는 곳에 닿을 수 있게…”
	“그대 찾아 밤하늘 날아오르는 풍등, 그대 있는 곳에 닿을 수 있게 데려다 주오.”
	오늘아침전주풍남문천막입니다. 차가운겨울에일찍일어나 광장을 거닐어봅니다. 세월호는 학살이다. 어제 이탈리아에서 사고여객선 470여명을 30여시간만에 전원구조라는 기사를 봤습니다. 우리는 한명도 구조하지않았습니다.
	오늘! 2014년의 마지막과 2015년의 처음을 세월호 유가족들과 함께. 광화문 광장. 낮3:04-
	<박 대통령 면담 그후…‘수빈 엄마’ 박순미씨>“어깨 감싸며 세월호 진상규명 약속…박 대통령의 그 말을 믿었는데…”
	#1111 세월호 합동 분향소에 무료 문자 메시지를 보낼 수 있는 번호입니다. 우리가 기억하고 있다고, 함께 있다고 문자메시지로 알려주시면 어떨까요. 더구나 오늘은 2014년 마지막날.
	MBC연기대상 황금연기상 거부한 최민수 수상거부 소감에서 우회적으로 세월호 언급
	법과 상식이 무너지고 진실과 양심이 박제된 이 시대에, 아직도 차가운 바다 깊숙이 갇혀 있는 양심과 희망에 대한 최소한의 도리_x000D_ 최민수 연기대상 거부는 당연하다..희대 눈물 쑈 보여 준 그년 최고니까.._x000D_ [포토]'하늘에 별이 된 아이들' 잊지 말아야 할 세월호 아픔 _x000D_ 최근 이탈리아로 향하던 중 화재가 난 그리스 여객선 선장이 승객 구조완료 후 마지막으로 배를 떠났다고 이것이 바로 선진국"이라고 세월호 선장과 비교하며 호들갑 떠는 사람들이 있는데, 이는 국가 수준의 문제가 아니라 선장 개인의 소양 문제 아닌가
	최민수, 수상거부 소감 단독입수 '세월호 우회 언급'
	고집쟁이 안강최라서 그럴까, 그래도 그 뜻을 저만큼은 이번엔 감사하고 있네요. 공유해봅니다.
	또 종북 빨갱이 나왔다고 난리치진 않을지...
	민수형이 요즘 멋있어졌네여
	옛날부터 멋진사람이죠
	가수 조관우씨, 세월호 노래 발표 “날아오르는 풍등, 그대 있는 곳에 닿을 수 있게
	#세월호 260일. 2014... 다시 시작하는 2015... 잊지 않겠습니다
	#세월호 참사에 허둥대는 박근혜 정부의 모습을 보며, 2012년 박근혜 대통령 후보의 TV 광고 '한국호 선장 박근혜'도 누리꾼들의 집중 조명을 받았다.
	세월호 실소유자 SNS 논쟁 이재명 성남시장 가담 '후끈' http://me2.do/FNxkHMsb 출처 : 네이버 통합검색
	세월호 유가족 민주시민언론상 수상…“KBS 보도태도 적극 공론화”
	18일째 기도: 세월호 일반인 희생자 심숙자의 영혼을 기억하고 기도합니다...
	우리이웃의 아픔... 우리사회의 아픔을 기억하고 함께하기위해 매일 한 분씩 기도해주기로해요...
	“어깨 감싸며 세월호 진상규명 약속…박 대통령의 그 말을 믿었는데…”
	<회한의 2014년>세월호 참사부터 땅콩회항까지…사건사고 얼룩진 365일. 희생자 295명이란 엄청난 숫자에 온 국민은 슬픔에 잠겼고, 9명은 여태 돌아오지 못했다
	2014년 대한민국..
	세월호 참사 진상규명만 놓고보면 정부와 국민의 역할이 바뀐것 같다는 생각이 든 한해였다
	[포토]'하늘에 별이 된 아이들' 잊지 말아야 할 세월호 아픔 | 미디어다음
	[김어준의 파파 이스#33] 세월호 생존학생들과 정윤회 1부
	최민수가 MBC연기대상에서 황금연기상을 받았으나 이를 고사했다. 백진희가 대리 수상하며 밝힌 소감마저 중간이 잘려나가 궁금증을 자아냈다. 방송에서 확인하지 못한 그의 소감에는 어떤 내용이 있었을까. 스타뉴스가 단독 입수한 그의 수상소감에는 아직도 많은 이들의 가슴에 상처와 아픔을 드리운 세월호 침몰에 대한 안타까움이 우회적으로 담겨 있었다.
	최민수는 30일 오후 서울 마포구 상암동 MBC신사옥에서 진행된 2014 MBC연기대상 시상식에서 '오만과 편견'으로 남자 황금연기상을 수상했으나 시상식에 불참했다.
	'오만과 편견'에 함께 출연한 백진희가 대리 수상했다. 백진희는 최민수가 직접 전달한 수상소감을 대신 읽으며 "이 상을 정중하게 거부합니다"라고 밝혀 눈길을 모았다. 그러나 전문이 사라져 모든 내용을 전달하지는 못했고, 백진희는 "선배님은 거부하셨지만, 제가 잘 상을 전달하도록 하겠다"라고 밝혔다.
	백진희가 대리 전달한 수상소감에서 최민수는 "안녕하십니까. 민생안정팀 부장 문희만입니다"라고 극중 이름으로 자신을 소개했다. 그는 "적지 않은 나이에 이런 의미있는 작품을 하게 해주신 MBC, 김진민 감독, 이현주 작가에게 감사드리며 무엇보다도 '오만과 편견'을 사랑해주시는 시청자들께 감사 말씀 전합니다. 더불어 우리 인천지검 민생안정팀에게도요"라고 밝혔다.
	이어 "허나 다른 때도 아니고 요즘은 제가 법을 집행하는 검사로 살고 있기 때문에 말이죠. 뭐 잘한 게 있어야 상을 받죠 그죠?"라며 "해서 죄송스럽지만 이 수상을 정중히 거부하려고 합니다"라고 밝혀 모든 이들을 놀라게 했다.
	실제로 최민수가 전한 수상 거부 소감에는 다음과 같은 내용이 더 있었다.
	최민수는 수상 거부 소감에서 "아직도 차가운 바다 깊숙이 갇혀 있는 양~심과 희망에 대한 최소한의 도리라고나 할까요?"라며 "법과 상식이 무너지고 진실과 양심이 박제된 이 시대에 말입니다"라고 밝혔다. 이어 "그래도 우리 '오만과 편견'을 끝까지 사랑해 주실거죠? 그죠~"라고 덧붙였다.
	직접적으로 밝히지는 않았지만 지난 4월 16일 발생한, 아직도 계속되고 있는 비극 세월호 침몰 사고를 언급한 셈이다. 최민수는 최근 스타뉴스와의 인터뷰에서도 세월호 침몰 사고를 언급하며 "기막힌 사건에 어른으로서 침통하다. 책임감을 느낀다"고 털어놓은 바 있다.
	세월호 국내 수입 때 세금 전혀 안내
	요즘 TV에서 시상식 많이 하는데 누구도 세월호 유가족들 위로를 한다거나 쌍차 굴뚝농성 중이신 분들 응원의 메세지가 없는 것같다..맘이 쫌 그렇다.. 왜 모두 이런 일들을 정치적으로 해석하는지 이해할 수가 없다..그냥 우리 이웃이라고 생각하면 안되나?
	배우 최민수씨가 세월호에 대한 언급이 있다고 해서 너무 고맙게 느껴졌다..다행이다..
	박영규씨도 세월호유가족분들을 응원해 주셨다..멋진 배우다
	세월호학살 260일! (고공농성) 스타케미칼 219일! 씨앤엠 48일! 쌍용차 19일! (노숙농성) 전국대학강사노조 2672일! 세월호 173일! 공무원연금 44일! 콜트콜텍, 재능교육, 강정, 밀양, 청도..
	팻친님들...
	2014 갑오년 한해도 15시간을 남긴채 2015 을미년을 향하고 있다. 지나온 2014 한해를 돌이켜보면 갑오년이라 그랬는지 무지 갑질을 해댔던 한해가 아니었나 싶습니다. 세월호 참사,...
	[세월호]멈춘 시간, 멈출 수 없는 이야기:255명, 4월16일, 그리고 258일째
	최민수는 mbc의 황금연기상 수상거부 소감에서 '진실과 양심이 박제된 사회'를 거론 하며 세월호사고의 안타가움을 우회적으로 표현했다. 과연 명배우 최무룡씨의 아들 최민수의 진가가 이제 나타나기 시작한다.
	'황금 연기상' 최민수, 수상 거부한 이유..세월호 때문에? | 다음 연예 http://durl.me/7y5r79 아직도 차가운바다깊숙이 갇혀있는 양심과희망에 대한최소한도리법과상식이무너지고양심이박재된이시대말입니다
	35~~~충청좌파 (친일척살
	판결해볼 기회..세월호 실소유자는 국정원과 청해진 중 누구일까요?>
	아래 100개에 가까운 세월호에 대한 국정원 지시사항은 국가정보기관 입장에서 한 것일까요? 아니면 실소유자로서 한 것일까요?...
	세월호 참사는 국정원이 기획한 사건이라고 많은이들은 생각한다
	＇하늘에 별이 된 아이들＇ 잊지 말아야 할 세월호 아픔 http://durl.me/7y54z9 미안합니다. 결코 잊지 않겠습니다
	오늘 아침 뉴스보면서 느낀다..새해가 되는데 희망이 생기지 않는다..비정규직이 연장되면 계급사회로 돌아갈 것만 같고, 때가 어느 땐데 아직도 정부비판하면 종북몰이하고, 무엇보다 세월호 유가족들 아픈 마음으로 새해를 맞이해야 하는데..그냥 죄송합니다.
	세월호에서 돌아가신 모든 승객과 승무원 여러분들의 명복을 빌며 아직 배안에 계신 분들이 모두 무사히 구조되시길 기원합니다
	세월호 청문회 세우려는 새누리당, 경악을 금치 못 해”
	세월호 피해 가족, "특별법 제정에 힘 실어주시길"
	국정원 세월호 투자‥ 전현직 국정원 양우회 양지회 수천억 자금운영 2012 년 총선 개입 대선개입 세월호까지‥ 해경 언딘처럼‥
	[[TF다이어리] 세월에 지지 않을 이름, 세월호... `아직 남아 있는 우리들의 숙제
	[단독]최민수, 수상거부 소감 단독입수 ＇세월호 우회 언급＇
	잊지 말아야 될 슬픈 대한민국의 현실~
	불쌍한 아이들~ 별이되어 영원히 행복하길 바라본다.
	[포토]＇하늘에 별이 된 아이들＇ 잊지 말아야 할 세월호 아픔
	이데일리가 이딴 그림, 이딴 언급하니 웃기네. 말문이 막히네.. 허허RT @seojuho: [포토]‘하늘에 별이 된 아이들’ 잊지 말아야 할 세월호 아픔
	조현아 구속수감은 좀 심한거 맞다‥ 마녀사냥 국민심리를 유도발동시킨 것이다. 그러나 재벌 3세에 대한 강력한 경종을 울리지 않으면 이런 일은 사회 곳곳에 무수히 발생된다. 갑의 횡폭에 대해서는 관용은 없어야 한다. 국정원 세월호 사자방 정윤회 십상시에
	이재명시장님..왜 한국에 시장님 같은 분이 한 분이신지 정말 유감스럽습니다. 시장님의 공명정대한 등불이 세월호와 같은 나라를 비추어주는 등대가 되시어 새해를 환히 밝혀주실것에 희망을 겁니다. 사랑합니다.♡♡♡
	가수 조관우씨, 세월호 노래 발표 “날아오르는 풍등, 그대 있는 곳에 닿을 수 있게…”
	솔찌기 이 계정에 정치얘기는 안 하려고 했는데 나도 붕신이었던 것 같다 세월호는 정치얘기가 아니지 사건 얘기지 ㅠㅠ 똥멍청이
	진상 규명 해달라는거에서 정치 얘기가 되는게 이상한거였어
	다른 사람은 몰라도 내 주변 사람이 세월호를 지나간일 취급할지는 몰랐다
	사건 당시 나보다 더 화내고 울었으면서

## Sheet: tw44_SurveyStandardVolume
															50			1
Entity Volume by Sentiment	positive	neutral	negative	mixed
	8	93	26	0
청와대	0	9	0	0
최민수	4	1	1	0
박근혜	0	3	1	0
국회	0	1	2	0
광화문	0	3	0	0
조관우씨	0	3	0	0
최민수가	1	1	1	0
국정원	0	3	0	0
"카메라 빼라"	0	2	0	0
한국호	0	2	0	0
‘	0	2	0	0
김기춘	0	2	0	0
“대통령은 일어나면 출근 , 주무시면 퇴근”	0	2	0	0
“경호상 못 밝혀”	0	2	0	0

## Sheet: tw4-4_Phrases
개수 : Phrase Mentions Sentiment +/-	Phrase Mentions Sentiment +/-							50			1
Phrase	negative	neutral	positive	총합계
갇혀	2			2
감사드리며		1		1
거절하고	1			1
거짓된	1			1
경악을	1			1
고귀한			1	1
고맙게		1		1
고맙습니다			1	1
고통의	2			2
공익을 위한		1		1
구조활동을		1		1
극복			1	1
극적			1	1
기도합니다			1	1
내란음모	1			1
눈물	1			1
눈물만	1			1
대학살	2			2
더불어			1	1
돌아가신	3			3
많은 관심과			1	1
명복을 빌며		3		3
못했고	1			1
무사히			4	4
미운	1			1
반대하는	1			1
부정선거	1			1
분노를	1			1
불똥이	1			1
불쌍한	1			1
불안하고	1			1
비난이	1			1
사고가	2			2
사랑해			1	1
새로운 나라가			1	1
선진국		1		1
세월호 참사	9			9
세월호 침몰	1			1
소감			3	3
수상			4	4
수상을			1	1
수상하며		1		1
슬픈	2			2
시상식		1		1
시작하는		1		1
아픈	1			1
앞장서			1	1
엄하게	1			1
외면하고	2			2
위로	1			1
위로를			1	1
응원의		1		1
응원합니다			1	1
응원해			1	1
이상	3			3
이상한		2		2
잃은	1			1
잘못하면		1		1
잘한			1	1
재빨리			1	1
조작	1			1
존엄			1	1
좋겠다			2	2
죄송합니다	1			1
죽음에	1			1
죽음이		1		1
죽이려고	1			1
지지		1		1
진실			4	4
차단	1			1
초대			1	1
최고			2	2
추천		1		1
충돌	1			1
충분한		1		1
친절한			1	1
침몰	1			1
침몰하고	1			1
타결		1		1
타결될		2		2
타결을		1		1
투명하게			1	1
해명을 못하고	1			1
행복하길			1	1
헛되지		1		1
화재가	1			1
후끈		1		1
희망이		1		1
희생된	1			1
힘든	1			1
힘들게	1			1
ㅠㅠ	2			2
총합계	62	26	40	128

## Sheet: tw4-4_Entities
개수 : Entity Mentions Sentiment +/-	Entity Mentions Sentiment +/-							50			1
Entity	negative	neutral	positive	총합계
	26	93	8	127
11597		1		1
11620		1		1
17342		1		1
38756	1			1
45148		1		1
" [생 ]광화문TV 세월호사건 진상규명촉구 촛불문화제_11.29"		1		1
" 세월호 연장전 돌입한다"		1		1
"그래도 우리 '오만과 편견'을 끝까지 사랑해 주실거죠 ? 그죠~"			1	1
"기막힌 사건에 어른으로서 침통하다 . 책임감을 느낀다"		1		1
"법과 상식이 무너지고 진실과 양심이 박제된 이 시대에 말입니다"		1		1
"선배님은 거부하셨지만 , 제가 잘 상을 전달하도록 하겠다"		1		1
"세월호 진상조사원장에 이석태 전 민변 회장 추천"		1		1
"아이가 해병대 캠프에서 무사히 돌아온후 다른 아이들이 캠프에서 사고나 죽자 '우리 아이 아니라서 다행이다' 했었는데 , 세월호 참사로 아이가 죽게되자 그때 다른 아이들의 사고에 대해서 진상규명 같이 촉구했어야 한다는 것을 절감한다"			1	1
"아직도 차가운 바다 깊숙이 갇혀 있는 양~심과 희망에 대한 최소한의 도리라고나 할까요 ?"	1			1
"안녕하십니까 . 민생안정팀 부장 문희만입니다"		1		1
"이 상을 정중하게 거부합니다"		1		1
"적지 않은 나이에 이런 의미있는 작품을 하게 해주신 MBC , 김진민 감독 , 이현주 작가에게 감사드리며 무엇보다도 '오만과 편견'을 사랑해주시는 시청자들께 감사 말씀 전합니다 . 더불어 우리 인천지검 민생안정팀에게도요"			1	1
"전국에서 따뜻한 시민분들을 많이 만났지만 , 세상은 아직도 바뀌지 않았다고 생각한다"		1		1
"조선.동아"		1		1
"카메라 빼라"		2		2
"특별법 제정에 힘 실어주시길"		1		1
"해서 죄송스럽지만 이 수상을 정중히 거부하려고 합니다"			1	1
"허나 다른 때도 아니고 요즘은 제가 법을 집행하는 검사로 살고 있기 때문에 말이죠 . 뭐 잘한 게 있어야 상을 받죠 그죠 ?"			1	1
|		1		1
‘		2		2
“KBS 보도태도 적극 공론화”		1		1
“같은 반 친구들과 사소한 오해로 말하다 상처받아”		1		1
“경호상 못 밝혀”		2		2
“고통의 광경을 잊지 않으려고 , 하루에도 몇 번씩 되새긴다”	1			1
“그대 찾아 밤하늘 날아오르는 풍등 , 그대 있는 곳에 닿을 수 있게 데려다 주오 .”		1		1
“날아오르는 풍등 , 그대 있는 곳에 닿을 수 있게…”		2		2
“대통령은 일어나면 출근 , 주무시면 퇴근”		2		2
“명예훼손이 반의사불벌죄에 해당함에 따라 논란의 여지가 없도록 김 전 청장과 해경123정 대원 4명 , 세월호 1등 항해사 등에게 처벌의사를 확인했다”		1		1
“세월호 유가족은 거지”		1		1
“어깨 감싸며 세월호 진상규명 약속…박 대통령의 그 말을 믿었는데…”		2		2
“어린 가슴에 멍들지 말아야 할 텐데…”		1		1
“유족들 앞에 죄인으로 살 수밖에 없는 마음을 정부가 어찌 이해하겠나”		1		1
“진상규명 국민의 손으로”		1		1
“침몰하는 정부”		1		1
“韓정부 , 세월호 책임회피로 불안감 조성 . . 한국인 참사 극복 못해”			1	1
CNN	1			1
EBS		1		1
KBS			1	1
MBC			1	1
PTSD		1		1
TV에서			1	1
TV조선의	1			1
Vancouver Art		1		1
ZRLWW		1		1
고명석씨			1	1
광화문		3		3
국정원		3		3
국정원은		1		1
국회	2	1		3
그리스	1			1
김		1		1
김기춘		2		2
김무성	1			1
김지영			2	2
김진민			1	1
다음		2		2
대한민국		2		2
마포구		1		1
민생안정팀		1		1
밀양		1		1
박		2		2
박근혜	1	3		4
백진희가		2		2
밴쿠버 집회		1		1
버스에서도		1		1
비가		1		1
상암동		1		1
서울		1		1
쌍용차		1		1
영국 정부가	1			1
영국의	1			1
영남대		1		1
오마이tv		1		1
유튜브에서		1		1
이명박		1		1
이석태		1		1
이탈리아에서		1		1
인천지검			1	1
일본에서		1		1
재능교육		1		1
전두환		1		1
조관우씨		3		3
청도		1		1
청와대		9		9
청원		1		1
최민수	1	1	4	6
최민수가	1	1	1	3
최민수는	1	1		2
최민수의		1		1
콜트콜텍		1		1
통합진보당	1	1		2
페이스북에		1		1
ㅎㅎ	1			1
한국에		1		1
한국이		1		1
한국호		2		2
호주		1		1
총합계	43	200	27	270

## Sheet: tw4-4_Queries
개수 : Query Category Mentions Sentiment +/-	Query Category Mentions Sentiment +/-						50			1
Query Category	negative	neutral	총합계
교육	1	1	2
대중 문화		4	4
사업		2	2
재해	2		2
정치	3	18	21
종교		1	1
총합계	6	26	32
