# Supplementary material for: Machine Learning-Based Data Mining Method for Sentiment Analysis of the Sewol Ferry Disaster's Effect on Social Stress
Source: Front Psychiatry. 2020 Dec 23;11:505673. doi: 10.3389/fpsyt.2020.505673 (PMC7785789; doi:10.3389/fpsyt.2020.505673)
Supplement: Supplementary file 1 [file Data_Sheet_1.ZIP › twitter/text/1.April.txt]

1~~~bb 
¼¼¿ùÈ£ ´ÙÅ¥°¨µ¶ »ç¹«½Ç¿¡ ±«ÇÑ Ä§ÀÔ.. Á¤Ã¼´Â?
2~~~ÀÌÇâ¼ö? 
£¢¼¼¿ùÈ£ Æ¯À§, Çã¼ö¾Æºñ µÉ ¿ì·Á£¢ http://me2.do/5QKkiLto  ÃâÃ³ : ³ëÄÆ´º½º | ³×ÀÌ¹ö ´º½º
3~~~¡Ù°°ÀÌ °©½Ã´Ù! ÀÚÀ¯ÅëÀÏ
»õ¹Ø³â ÆÐÀÎ¿¡ ´ëÇÑ ¸ðµç Ã¼³ÎÀÇ ³íÆòÀÌ ºü¶ß¸®°í Áö³ª°¡´Â °¡Àå Áß¿äÇÑ ÀÌ½´°¡ ÀÖ´Âµ¥ ¹Ù·Î ¼¼¿ùÈ£´Ù. 

¹®ÀçÀÎÀº ¼¼¿ùÈ£ ¼±µ¿ÀÇ Áß½É¿¡ ÀÖ¾ú°í ÀÌ·± ¼¼¿ùÈ£ÀÇ °©Áú°ú Á¤Ä¡ÅõÀïÈ­´Â º¸¼öÃþ °áÁýÀÇ ÇÑ µ¿·ÂÀÌ¾úÀ½Àº...
4~~~CBC´º½º? 
¹ý¿ø, ¼¼¿ùÈ£ ÁýÈ¸ ÈÄ ºÒ¹ý½ÃÀ§ ÁÖµµÇÑ 2¸í ¿µÀå ¹ßºÎ  CBC¹Ìµð¾î  
5~~~Èñ¸Á»ç¶ó¤·? 
¼¼¿ùÈ£ Æ¯À§, "½ÃÇà·É ¼öÁ¤¾È ¸»Àå³­¿¡ ºÒ°ú" 
¹Ìµð¾î´ÙÀ½ 
6~~~Àº¶¥Äí ºÎ¸ªºÎ¸ª~~
¼¼¿ùÈ£ »ç°ÇÀº ´ëÅë·É°ú Á¤ºÎ Å¿.
¼±°Å ÂüÆÐ´Â ÅõÇ¥½Ã°£°ú ³·Àº ÅõÇ¥À² Å¿.
³»°¡ ¸Ó¸®ÅÐ ³ª°í ³²Å¿¸¸ ÇÏ´Â ÀÎ°£µé ÀßµÇ´Â ²ÃÀ» º»ÀûÀÌ ´Ü ÇÑ¹øµµ ¾ø´Ù.
7~~~ÀÌº¸°Ô.Àú½Â°¥¶§¹»µé°í°¥²«°¡
¼¼¿ùÈ£ À¯°¡Á· ¿ÏÀüÈ÷ »õµÆ³× ¤»¤»¤» µ¢½Çµ¢½Ç ¾ó¾¥  http://www.ilbe.com/5732433260 ³ë¶õ»ö¸¸ºÁµµ ±¸Åä°¡
8~~~±¹¹ÎTV´º½º? 
º´¿øÀ¸·Î ÈÄ¼ÛµÆ´ø À¯°¡Á·µµ Á¶»ç ´ë»ó¡¦¡®°úÀ×Á¶»ç?°­°æÁø¾Ð¡¯ ¿ì·Á 
¼¼¿ùÈ£ À¯°¡Á·µé, ½ºÆ®·¹½º?°ú·Î?½ÃÀ§°úÁ¤ ºÎ»ó µî ÀÔ¿ø»ç·Ê ±ÞÁõ

9~~~G Y KIM? 
¹Ú±ÙÇý ´ëÅë·É´Ô! ¼¼¿ùÈ£´Â ´Þ¶ó´Â´ë·Î ÁÖ°í °ÇÁöÀÚ¸é °ÇÁö°í ´õ ´Þ¶ó¸é ´õÁÖ°í, °ø¹«¿ø ¿¬±Ý °Çµå¸®Áö ¸»°í, ºÎÆÐÇÏ°Å³ª ¸»°Å³ª ³öµÎ°í, ³ëÁ¶µµ ¿øÇÏ´Â ´ë·Î ÇØÁÖ°í ... 
¾îÂ÷ÇÇ ´ÜÀÓÀÎµ¥, ±â¾÷¼¼±Ýµµ ¿ÕÃ¢ ¿Ã·Á¼­ Áõ¼¼µµ ÇÏ°í ÆíÇÏ°Ô »ì±â¸¦ ±ÇÇÕ´Ï´Ù.
10~~~shinokcheong? 
±¹È¸¾È¿¡ ¶Ç¾Æ¸®Æ²°íÀÖ´Â »¬°»ÀÌ ±¹¹ÎÀÇ°íÇ÷À» »¬¾Æ¸Ô´Â ÈíÇ÷±Í¸¦ Ã¹¹øÂ°·Î ¶§·ÁÀâ¾Æ¾ßÇÕ´Ï´Ù ¼¼¿ùÈ£ÀÇ »¬°»ÀÌ±èXXÃ³·³ Ã»¿Í´ë¾Õ Ã³µé¾î°¡¼­ "½ÖX³ª¿Í ºÁ!"¹Ú±ÙÇý´ëÅë·ÉÀ» ÇâÇÏ¿© ½Ö¿åÇàÆÐºÎ¸®¸ç À§ÇùÇÒ¶§ ¹®ÁÂÀÎÀº ±×ÀÇº¸ÁÂ°üÀÌ¾ú°í»õ´©¸®ÀÇ¿øµéÀº¹Ì¼ÒÁö¾ú´Ù!ÀÌ·é°³½ÃÅ°µé!
11~~~jundam? 
¼¼¿ùÈ£¿Í ¿ë±â ÀÖ´Â °ø¹«¿ø Á×ÀÌ´Â »çÈ¸ (½½·Î¿ì´º½º)
12~~~ÇãÇÁÆ÷½ºÆ®ÄÚ¸®¾Æ??
¼¼¿ùÈ£ Ãß¸ðÁýÈ¸ ¿¬ÇàÀÚ 2¸í Ãß°¡ ±¸¼Ó 
13~~~³óºÎ? 
5.1³ëµ¿Àý¿¡ ¼¼¿ùÈ£¸¦ ºùÀÚÇÑ °¢Á¾ ÁÂÆÄ´ÜÃ¼µéÀÌ ´ëÁ¤ºÎ ¹Ý´ë½ÃÀ§¸¦ ÁØºñÇÏ°í ÀÖ´Ù. ÀÌ¹ø¿¡¾ß ¸»·Î ±×µéÀÇ Çàµ¿À» Á¦´ë·Î Âï¾î¼­ ±¹¹Îµé¾Õ¿¡ »ó¼¼È÷ º¸µµÇÏ¶ó. ±×¸®°í ±×·± ³ðµéÀº ÇöÀå¿¡¼­ Ã¼Æ÷ÇÏ¶ó!
14~~~°í»ó¸¸ (¿¬±Ø ÀÌµîº´ÀÇ ¾ö¸¶ Á¦ÀÛÀÚ)? 
130¼®À» °¡Áø »õÁ¤·ÃÀº °áÄÚ ÀÛÁö ¾Ê´Ù. ÁÂ°í¿ì¸é ÇÏ¸é¼­ ÁøÂ¥ ¾ß´ç ÁöÁöÀÚ ½Ç¸Á½ÃÅ°Áö ¸»°í ±¹¹ÎÀÌ ¸ñ¼û°É°í ÁöÁöÇÒ ¼ö ÀÖµµ·Ï ¾ÇÂø°°ÀÌ ½Î¿ö´Þ¶ó! ±×°Ô Á¤´äÀÌ´Ù. ¼¼¿ùÈ£ ¹ý¾È ÇÏ³ª Ã³¸® ¸øÇÏ°í 1³âÀÌ ³Ñ°Ô ÁöÁöºÎÁø. µµ´ëÃ¼ ¾ðÁ¦±îÁö ÀÌ·¸°Ô Á¤Ä¡ÇÒ°Ç°¡!
15~~~à´Õµ? 
Áö±Ý ¹®ÁËÀÎÀÇ Æ®À­ÅÍ....¹®ÀçÀÎ¾Æ, ±¹¸¸µéÀÌ ¼¼¿ùÈ£¸¦ ¾ó¸¶³ª ³Í´ú¸Ó¸®¸¦ ³»´Âµ¥ Æ®À§ÀÌ ¼¼¿ùÈ£³Ä...°¡½¿¿¡¼­ ³ë¶õ¸®º»À» °è¼Ó´Þ°í ´Ù´Ï¸é ´À±×´ú¸¸ÀÇ »çÀÌºñ ±³´Ù.±¹¹ÎÀ» À§ÇÑ´Ù¸é ¸®º»¶§¶ó.
16~~~bb 
¡®¼¼¿ùÈ£ ÁýÈ¸¡¯ CCTV ÀÔ¼ö.. °æÂû, Âü°¡ÀÚµé °¨½Ã 
17~~~The ÃµÁö°³º®? 
»õÁ¤¿¬Àº Àü¿­ Ãß½º¸®°í ¼º¿ÏÁ¾°ÔÀÌÆ®, ¼¼¿ùÈ£¹ý, »çÀÚ¹æ¿¡ Àü·ÂÅõ±¸ÇØ¼­ ¾ß±ÇÀÇ ÈûÀ» º¸¿©Áà¾ß ÇÑ´Ù.±×·¡¾ß¸¸ ³»³â ÃÑ¼±°ú Á¤±Ç±³Ã¼ÀÇ ²ÞÀÌ ÀÌ·ç¾î Áø´Ù.
18~~~À²¸®¾Æ³ª ¼ö³à? 
86ÀÏÂ°±âµµ:¼¼¿ùÈ£ Èñ»ýÀÚ ±èµµ¾ðÇÐ»ýÀÇ ¿µÈ¥À» ±â¾ïÇÏ°í ±âµµÇÕ´Ï´Ù...                                         

¿ì¸®ÀÌ¿ôÀÇ ¾ÆÇÄ... ¿ì¸®»çÈ¸ÀÇ ¾ÆÇÄÀ» ±â¾ïÇÏ°í ÇÔ²²ÇÏ±âÀ§ÇØ ¸ÅÀÏ ÇÑ ºÐ¾¿ ±âµµÇØÁÖ±â·ÎÇØ¿ä...
19~~~samebye? 
¹®ÀçÀÎ ±îÁö¸¶¶ó. ¼±°Å³¯ ¹Ù·Î ¼¼¿ùÈ£ Æ¯À§ ³ó¼ºÀå Ã£Àº Á¤Ä¡ÀÎÀÌ´Ù.
20~~~±è¹ÎÁØ? 
Á¶¼±ÀÏº¸][NEWS&VIEW] ¼öÁ¤¾È ë¶ðé¿ä±¸ °ÅÀÇ ¼ö¿ë¡¦ ÀÌÁ¨ '¼¼¿ùÈ£ Á¶»ç' ½ÃÀÛÇØ¾ß http://bit.ly/1IoCjs7 

¼¼¿ùÈ£¹ý ½ÃÇà·É. À¯Á·µé ³ó¼º.
21~~~Kim Hyung jin? 
¹®ÀçÀÎÀÇ ÀüÆÐ·Î ¼±°Å´Â ¸¶¹«¸®µÇ¾ú½À´Ï´Ù. Àú´Â ¸î°¡Áö ÆÐÀÎÀÌ ÀÖ´Ù°í º¸Áö¸¸ °¡Àå ±Ùº»ÀûÀÎ °ÍÀº Áö±Ý ¿ì¸®°¡ ¸ñµµÇÏ´Â ÀÌ·± Á¤Ä¡·Î´Â ¾ÈµÈ´Ù´Â °ÍÀÌ°í ¾ß´ç¿¡ Ã¥ÀÓÀÌ ´õ Å©´Ù°í º¸±â ¶§¹®ÀÔ´Ï´Ù.  ¼¼¿ùÈ£¸¦... 
22~~~steinsein'? ? 
¼¼¿ùÈ£ ½ÃÇà·ÉÀº ¼±°ÅÀÇ ½ÂÆÐ¿Í ¹«°üÇÏ°Ô ¾ß±ÇÀº ¸·¾Æ¾ß ÇÒ ÀÌ½´´Ù. ¼±°ÅÆÐ¹è Ã¥ÀÓ·ÐÀ¸·Î ¼­·Î ÃÑÁúÇÒ ÀÌ½´°¡ ¾Æ´Ï´Ù. ¼­·Î ÈûÀ» ¸ð¾Æ¼­ ½Î¿ö¾ß ÇÒ ÀÌ½´. #GH´ë¼±ºÒ¹ýÀÚ±Ý°ÔÀÌÆ® µµ '¼±°ÅÆÐ¹è·Î µ¿·ÂÀÌ ¶³¾îÁ³´Ù'´Â ¸éÇÇ¹ß¾ð »ï°¡°í Àû±ØÀûÀ¸·Î ½Î¿ö¾ß.
23~~~¹Ìµð¾îÇùµ¿Á¶ÇÕ? 
º´¿øÀ¸·Î ÈÄ¼ÛµÆ´ø À¯°¡Á·µµ Á¶»ç ´ë»ó¡¦¡®°úÀ×Á¶»ç?°­°æÁø¾Ð¡¯ ¿ì·Á 
¼¼¿ùÈ£ À¯°¡Á·µé, ½ºÆ®·¹½º?°ú·Î?½ÃÀ§°úÁ¤ ºÎ»ó µî ÀÔ¿ø»ç·Ê ±ÞÁõ... 
24~~~³ª~À¸¸®? 
[»ç¼³]¡®¼öÁ¤¡¯ÇÑ °Í ¾ø´Â ¼¼¿ùÈ£Æ¯º°¹ý ½ÃÇà·É ¼öÁ¤¾È - °æÇâ½Å¹® 
http://news.khan.co.kr/kh_news/khan_art_view.html?artid=201504292310245&code=990101 ¡¦
¼¼¿ùÈ£Æ¯º°¹ýÀÌ ±¹È¸¸¦ Åë°úÇÑ °ÍÀº
25~~~±èÁ¾Èñ? 
¹«´É º¸´Ù À§ÇèÇÑ °Í | ´º½ºÅ¸ÆÄ ºí·Î±× 
http://blog.newstapa.org/strongcat919/1695 ¡¦
¼¼¿ùÈ£ »çÅÂ¸¦ ÅëÇØ ¿ì¸®´Â ´ëÅë·É ¹Ú±ÙÇýÀÇ ¹«´É°ú ¹«Ã¥ÀÓÀ» ½Å¹° ³ª°Ô ¸ñ°ÝÇß´Ù. ÁøÁ¤ ³î¶ó¿î °Ç ´ëÅë·É ¹Ú±ÙÇý¿¡°Ô ¼¼¿ùÈ£ Èñ»ýÀÚ¿Í
26~~~

27~~~¼ö¼ö? 
Ãæ¹«°ø Åº½Å ±â³äÀ½¾ÇÈ¸ ³­ÀÔÇÑ ¼¼¿ùÈ£ ½ÃÀ§´ë
28~~~³ë°æ½Ä? 
1³â Àü ¿À´ÃÀÇ ¼¼¿ùÈ£ ´ëÂü»ç ±Û ~~ 
29~~~Lee Young-chang? 
¼¼¿ùÈ£Âü»ç 380ÀÏ! ½Ö¿ëÂ÷! (°í°ø³ó¼º) ½ºÅ¸ÄÉ¹ÌÄ® 339ÀÏ! ´ë¿ìÁ¶ 22ÀÏ! ÅÃ½Ã/»ýÅ¹ 15ÀÏ! (³ë¼÷³ó¼º) Àü°­»çÁ¶ 2794ÀÏ! ¼¼¿ùÈ£ 290ÀÏ! ±â¸¢, ÄÝÆ®ÄÝÅØ, Àç´É, µ¿¾ç½Ã¸àÆ®, °­Á¤, ¹Ð¾ç, Ã»µµ..

Àü°ø³ë 135¸í ÇØÁ÷ 12³âÂ°!
30~~~±èÁ¾Èñ?
"¼¼¿ùÈ£ Æ¯À§, Çã¼ö¾Æºñ µÉ ¿ì·Á"
http://www.nocutnews.co.kr/news/4406277 
´ëÅë·É ¾à¼ÓÃ³·³ ¿ø¸¸ÇÑ ÇØ°á µÇµµ·Ï ¾Ö½á ÁÖ½Ã±æ
- Á¤ºÎÀÇ ½ÃÇà·É ¼öÁ¤¾È, Æ¯Á¶À§ µ¶¸³¼º º¸Àå ÇÒ ¼ö ÀÖ´Â ¾ÈÀÌ ¾Æ³Ä 
- ºÎÃ³ÀÌ¸§ º¯°æ, ¹Î°£ÀÎ ºñÀ² Á¶Á¤ µî ºÎ¼öÀûÀÎ .. 

31~~~¿À¸¶ÀÌ½ºÅ¸? 
¹Ì½ºÅÍÅ¹, '½ÃÇÑÆøÅº' ¹ß¸Å..."¾ðÁ¦ ÅÍÁúÁö ¸ð¸£´Â ³ª¶ó" Á¶°æÀÌ ±âÀÚ http://omn.kr/d6ok  #OMS_ [ÀÎÅÍºä] ¼¼¿ùÈ£ Âü»ç 1ÁÖ±â ¸Â¾Æ ½Å°îÀ¸·Î ¸Þ½ÃÁö ÀüÇÑ ÈüÇÕ°¡¼ö °â ¼±±³»ç
32~~~¹®¿Õ¼ö? 
¼¼¿ùÈ£ ¾Ç¸ù¼­ ¹þ¾î³ª´Â ¼ö·Ã½Ã¼³..¿î¿µ³­Àº '¿©Àü'

ÃæºÏ ¼ö·Ã¾÷°è ÀÌ¿ë·ü ¿¹³â 70% ¼öÁØ È¸º¹¡¦"¼ûÅë Æ®¿©" ¼ö·Ã¾÷°è "Áö¿ø ¾øÀÌ ±ÔÁ¦¸¸ ´ëÆø °­È­" º¼¸à¼Ò¸® 
33~~~¾ÆÂî³Ý? 
81¼¼ ÇÒ¾Æ¹öÁö ¼¼¿ùÈ£ ÀÏÄ§ :
34~~~»ç¶÷»ç´Â¼¼»ó? 
¼¼¿ùÈ£ Âü»ç¿¡µµ ¼±°Å¸¸ Ä¡¸£´Â ¾ß´ç. 
¼±°Å¸¸ Ä¡¸£´Ï ¼±°Å´Â ¸Ç³¯ Áø´Ù.
35~~~Soldier? 
¿Â ´ëÇÑ¹Î±¹À» ¼¼¿ùÈ£ Çö¼ö¸·À¸·Î µÚµ¤°í ±¹¹Îµé »ý°¢µµ Á» ÇØÁà¾ßÁö ¾ðÁ¦±îÁö ±¹¹ÎµéÀÌ ¼¼¿ùÈ£·Î ¼¼¿ùÀ» º¸³»¾ß µÇ³ª? ¾ÕÀ¸·Î ¸î³â?  »ý°¢¸¸ ÇØµµ ²ûÂïÇÏ°í Áö°ã´Ù.
36~~~ÇÏ´Ã°ú ¶¥? 
¼¼¿ùÈ£ »ç°í¸¦ ïÙî³(Á¤Àï)¿¡ ¾Ç¿ëÇÏ´Â µ¥ ÁøÀý¸Ó¸®°¡ ³­ ÚÅãýÀÌ ³­µ¿¼¼·Â°ú ÇÑ ÆíÀ¸·Î °£ÁÖµÈ »õÁ¤·ÃÀ» ½ÉÆÇÇÑ °ÍÀÌ´Ù. ³­µ¿¼¼·ÂÀÌ »õ´©¸®´ç ÓÞã­ÀÇ 1µî °ø½ÅÀÌ µÇ¾ú´Ù.
37~~~Á¶¿ø¿ë? 
±× »ç¶÷ÀÌ »çÅðÇÒ »ç¶÷ÀÔ´Ï±î? ·ê±îÁö ¹Ù²ã°¡¸é¼­ ¹ÚÁö¿ø¾¾ ¹Ð¾î³½ ÀÎ°£ÀÎµ¥----- RT @newdailynews ÃÊÁ¶ÇÑ ¹®ÀçÀÎ, µÚ´Ê°Ô ¼¼¿ùÈ£ ÀÌ½´ ¶ç¿öºÃÁö¸¸.. 
38~~~ÀÌº´ÀÏ? 
ÀÛ³â¼±°ÅÁ÷Àü ¼¼¿ùÈ£Âü»ç ¶§¹®¿¡ Â÷¸¶ ¿ô´Â »çÁøÀ» ³»°É¼ö ¾ø¾î¼­ ¼±°ÅÆ÷½ºÅÍºÎÅÍ ÀÌ »çÁøÀ¸·Î ¹Ù²å´Âµ¥..¾ÆÁ÷µµ È°Â¦ ¿ô´Â »çÁøÀ» ¾²±â´Â Á»..¤Ð

39~~~steinsein'? 
¼±°Å°¡ ³¡³ª°í ¾ß±Ç¹ç¿¡¼­ ¿©±Ç ÈÄº¸°¡ ´ç¼±µÇ¾î Å©°Ô ºÐ³ë°¡ Ä¡¹ÐÁö ¸ð¸£Áö¸¸ ÀÌÁ¦ Á¤Ä¡ ¹®Á¦´Â ³»³â ÃÑ¼±À» ÁØºñÇØ¾ß ÇÑ´Ù. ¼±°Å°á°ú¿Í ¼¼¿ùÈ£ ½ÃÇà·É °áºÎ½ÃÅ°´Â °Íµµ °æ°èÇØ¾ß ÇÒ ÀÏ.
30~~~ÆÑÆ®TV °ø½Ä°èÁ¤? 
[ÆÑÆ®TV 4¿ù30ÀÏ(¸ñ) »ýÁß°è¾È³»¨ç]
¢º½Ã°£:¿ÀÀü10½Ã~
¢º¡¸4¤ý18 ¼¼¿ùÈ£ÁýÈ¸¿¡¼­ µå·¯³­ °æÂûÁýÈ¸ °ü¸®ÀÇ ¹®Á¦Á¡°ú ½Ã¹ÎÅëÁ¦¹æ¾È¡¹Åä·ÐÈ¸
¢Á<Çå¹ý À§ÀÇ °æÂû, ½Ã¹ÎÀÇ ÈûÀ¸·Î º¯È­½ÃÅ°ÀÚ>
¢ºÀå¼Ò:ÇÁ¶õÄ¡½ºÄÚÈ¸°ü

41~~~ÅÍÁø±è¹ä? 
»õÁ¤Ä¡ ¹ÎÁÖ¿¬ÇÕ¿¡ ´ëÇÑ ±¹¹Î ½ÉÆÇÀÇ °á°úÀÔ´Ï´Ù. 1. ¼¼¿ùÈ£ À¯°¡Á·À» Á¤Ä¡¾ß¿åÀ¸·Î ±â¸¸ÇÑ ÁË! ... RT @maekyung å¯, à÷°ÔÀÌÆ® È£Àç µÎ°í ÀûÀüºÐ¿­¡¦`½ÉÆÇ·Ð`Àº ¾ÈÅëÇß´Ù 
42~~~Ã»ÇÐ°Å»ç? 
¼¼¿ùÈ£ Á¶»çÀ§¿Í  À¯Á·Àº ¾ß´ç¿¡°Ô´Â  ¾ÏÀÌ°í  ¿©´ç¿¡°Ô´Â  ÀÛÀº Á¾±âÀÌ´Ù. ±×µéÀÌ ±Ø¾Ç½º·´°Ô ±¼¼ö·Ï   ±×µé¿¡°Ô º¼¸ðÀâÈù  ¾ß´çÀº  Á¡Á¡ ¹Ù´å¼ÓÀ¸·Î  ºüÁ®µé°í  ¿©´çÀº ±×Àú ÀÛÀº  »óÃ³¸¸  ÀÔÀ» »ÓÀÌ´Ù.  ±¹¹ÎµéÀº  ¹Ùº¸°¡ ¾Æ´Ï´Ù.
43~~~ÅÍÁø±è¹ä? 
»õÁ¤Ä¡ ¹ÎÁÖ¿¬ÇÕ¿¡ ´ëÇÑ ±¹¹Î½ÉÆÇÀÇ °á°úÀÔ´Ï´Ù. 1. ¼¼¿ùÈ£ À¯°¡Á·À» Á¤Ä¡¾ß¿åÀ¸·Î ±â¸¸ÇÑ ÁË! 2. ¼¼¿ùÈ£ À¯°¡Á·À» ÀÌ¿ë ±¹¹ÎÀ» ¹«½ÃÇÏ°í ¿ì¸ªÇÏ°í ½ºÆ®·¹½º ÁØ ÁË! 3. ³ë¶õ 
44~~~»¡°»ÀÌ Ã´»ì.ºñÁ¤»óÀÇ Á¤»óÈ­? 
±¹¹ÎµéÀº ¹Ú´ëÅë·ÉÀÇ Áø½É¿¡ Âù Á¶±¹¿¡ ´ëÇÑ ¾ÖÁ¤À» ²ç¶Õ¾î º¸°í ÀÖ¾ú´Ù.... 
 
¼¼¿ùÈ£µµ, Á¤À±È¸µµ, ¼º¿ÏÁ¾µµ ±× ¾î´À °Íµµ ¹Ú´ëÅë·ÉÀ» ±¼º¹½ÃÅ°Áö ¸øÇß´Ù....

[ÃâÃ³] ¹Ú´ëÅë·ÉÀÇ Áø½É ±¹¹ÎÀº ¾Ë°í ÀÖ¾ú´Ù...
45~~~Ç¥¼öÇö? 
'¼¼¿ùÈ£ 1ÁÖ±â, ÀüÀïÅÍ ¹æºÒÄÉ ÇÑ ±¤È­¹® ÁýÈ¸ ÇöÀå' º¸±â -
46~~~pray for Korea? 
¹Ú±ÙÇý Á¤±ÇÀº ¿øÄ¢ÀÌ ¾ø¾î¿ä. ¼¼¿ùÈ£ ½ÃÇà·É¸¸ ºÁµµ ±×·¸°í... ¹¹µç  Áöµé ¸¾´ë·ÎÀÎ µ¶ÀçÁ¤±Ç.
47~~~ÁÁÀº»ý°¢? 
ºÐ¿­·Î ..¤Ì¤Ì´Ü°áÇØ¼­  ÈûÀ» ¸ð¾Æ¾ßÇÔ¿¡µµ..¼¼¿ùÈ£ °¡Á·µé ¾îÂ¼³Ä..¤Ð¤Ð
48~~~ÀÌº¸°Ô.Àú½Â°¥¶§¹»µé°í°¥²«°¡...? 
¼¼¿ùÈ£ À¯°¡Á· ¿ÏÀüÈ÷ »õµÆ³× ¤»¤»¤» µ¢½Çµ¢½Ç ¾ó¾¥  http://www.ilbe.com/5732433260 ³ë¶õ°Íµé ¾ø¾Ö¶ó

49~~~JW Kim SKorea #À¯±Ç¼Ò? 
¼Ò¼ö¶óµµ Á¤µµ¸¦ ÁöÅ°´Â ¼±¸í¾ß´çÀÌ ÀÖÀ½ ÁÁ°Ú´Ù ´ë¼±ºÎÁ¤µµ ¿ÜÃÄÁÖ°í ¼¼¿ùÈ£ À¯°¡Á·°ç¿¡ ¸Ó¹°¸ç ½Î¿öÁÖ´Â ¾ß´ç ¹«¾ùº¸´Ùµµ Ä£ÀÏÆÄ Ã´°áÇÏ´Âµ¥ ¾ÕÀå¼­¼­ Á¾ºÏ¸ôÀÌ¿¡µµ ±¼ÇÏÁö ¾Ê°í ¸ñ¼û°É°í ½Î¿öÁÙ ¾ß´ç ÇÏ³ª »ý°Ü ÅëÀÏµµ »¡¸® ÀÌ·ï³ÂÀ½ ÁÁ°Ú´Ù
50~~~Ryu? 
±¹³»  ±¹Á¦»çÈ¸¿¡¼­ ¹ß»ýÇÏ´Â ¿©·¯ ÀÎ¸í»ç°í Áß¿¡ ÇÏ³ªÀÎ ¼¼¿ùÈ£,  ´ëÇÑ¹Î±¹  '¼¼¿ùÈ£'·Î ¾ó¸¶³ª ¸¹Àº
±¹°¡Àû ³¶ºñ¸¦ Çß´ÂÁö,  Á¤ºÎ¿Í Á¤Ä¡±ÇÀº ½É°¢ÇÏ°Ô »ý°¢ÇØ¾ß ÇÑ´Ù.  ±¹¹ÎÀº '¼¼¿ùÈ£'´Â Ã»ÇØÁøÀÇ...
