# Supplementary material for: Machine Learning-Based Data Mining Method for Sentiment Analysis of the Sewol Ferry Disaster's Effect on Social Stress
Source: Front Psychiatry. 2020 Dec 23;11:505673. doi: 10.3389/fpsyt.2020.505673 (PMC7785789; doi:10.3389/fpsyt.2020.505673)
Supplement: Supplementary file 1 [file Data_Sheet_1.ZIP › twitter/text/10.January.txt]

1~~~ ??ÀÌ¼öÈñ? 
¿À´Ãµµ #¼¼¿ùÈ£ À¯°¡Á· µµº¸ÇàÁøÀº °è¼Ó µÇ´Âµ¥...ÀÌ »õº® #°­Á¤¿£ ±äÀåÀÌ °¨µ¹°íÀÖ´Ù...±¼¶Ò¿£ ¾ÆÁ÷µµ #½ÖÂ÷ ³ëµ¿ÀÚµéÀÌ ¿Ã¶ó°¡ ÀÖ°í º‘ °÷°÷¿¡ ¾ÆÇÂ ´ëÇÑ¹Î±¹ÀÌ´Ù...¿ì¶óÁú..¹º ³ª¶ó°¡ ÀÌ·¯³Ä..
2~~~±è½ÂÁß? 
[´Üµ¶] "¼¼¿ùûÜ ³ó¼º Ãµ¸· ¿À´Ã Ã¶°Å" ¼­¿ïã¼, À¯Á·´ëÃ¥È¸ÀÇ¿¡ Åëº¸
http://m.chosun.com/tab/article.html?sname=news&contid=2015013100204&ns ¡¦

"ÀÌ¿Ï±¸ ¾ÆµéÀÌ °ø°³½Å°ËÇÏ´Ï ¿ø½¼ÀÌ ÀÌ³ðÀÌ ¹ÌÃÄ°¡°í ÀÖ±¸³ª??"
3~~~¼¼¿ùÈ£º¿ #¼¼¿ùÈ£? 
5¿ù9ÀÏ JTBC°¡ °ø°³ÇÑ Íº±è½Ã¿¬ ¾çÀÇ ÈÞ´ëÆù ¿µ»ó¿¡´Â ¹è°¡ ±â¿ïÀÚ ´çÈ²ÇÏ´Â ÇÐ»ýµéÀÇ ¸ð½À, °¡¸¸È÷ ÀÖÀ¸¶ó´Â ¾È³»¹æ¼ÛÀ» ºÒ½ÅÇÏ´Â ¾ÆÀÌµéÀÇ ´ëÈ­°¡ ´ã°ÜÀÖ¾ú´Ù
ÁË ¾ø´Â ³ÊÈñµéÀÌ 
4~~~¾ÈÅÂÈ£? 
Ã¶ÀúÇÑ ¼ö»ç·Î Ã¥ÀÓÀÚ °­·ÂÃ³¹úÇÑ´Ù°í ¶°µé¾ú´ø ¹Ú±ÙÇý.
ÃÖ±Ù ¼¼¿ùÈ£ Æ¯À§ ÆÄ°ß °ø¹«¿øÀ» Àü¿ø Ã¶¼ö½ÃÄ×´Ù°í ÇÕ´Ï´Ù.

¹Ú±ÙÇý°¡ ´ëÅë·ÉÀÌ ¾Æ´Ï´Ï±î ¹Ú±ÙÇý ¸» ¾Ã°í ¼ö»ç¸¦ °ÅºÎÇÏ´Â °ÅÁÒ, °ø¹«¿øºÐµé?
5~~~±Ç¿ÁÃ¶? 
ÀÌ³²Á¾¿­»ç Ãß¸ð ÆòÈ­À½¾ÇÈ¸¿¡¼­ ÁöÄ£ 
¸ö°ú ¸¶À½ À§·Î¹Þ¾ÒÀ¸´Ï ºÎÁ¤¼±°Å 
¼¼¿ùÈ£ ´ëÇÐ»ì ÅõÀï¿¡ ¹ÚÂ÷¸¦ °¡ÇÒ °Í
°øÆ÷¿Í °áÇÌ µÎ·Á¿òÀº ¿­»ç²²¼­ °¡Á®°¬´Ù
±¤ÀåÀ¸·Î ³ª¿À¶ó. ºÎÁ¤¼±°Å »ìÀÎ Á¤±Ç
¹Ú±ÙÇý´Â °ð ¹«³ÊÁø´Ù.
6~~~±èÁ¾Èñ
¼­ºÏÃ»³â´ÜÀ¸·ÎºÎÅÍ ±¤È­¹® ±¤ÀåÀ» ÁöÄÑ¾ß ÇÒ ÀÌÀ¯
http://www.newscham.net/news/view.php?board=news&nid=98596 ¡¦
[ÀÎ±Ç¿À¸§] ¼¼¿ùÈ£ Ãµ¸· ±× ÀÌ»óÀÇ ÀÎ°£¿¡ ´ëÇÑ °¨°¢
7~~~ßµÔ³? 	
"¼¼¿ùÈ£°¡ ±¹Á¤¿ø ¼ÒÀ¯¶ó°í È®½Å... ¿µ¿øÇÑ ºñ¹ÐÀº ¾ø´Ù" - ¿À¸¶ÀÌ´º½º ¸ð¹ÙÀÏ
8~~~seed? 
³×ÀÌ¹ö¿¡¼­ ´ÙÀÌºùº§ ´Ù¿î¹Þ°í ¾îÁ¦ Àú³á ¾Æ³»¿Í ¼¼ ÀÚ³à¿Í ÇÔ²² º¸¾Ò´Ù. ¼¼¿ùÈ£ ÃÊ±âºÎÅÍ ÀÌ»óÈ£ ±âÀÚÀÇ °í¹ß´º½º¿Í ÆÑÆ®TVÀÇ º¸µµ¸¦ º¸¸é¼­ ÀÌ ³ª¶óÀÇ ¾î±×·¯Áø ¸ð½ÀÀ» Àû³ª¶óÇÏ°Ô º¸°Ô µÇ¾ú´Ù. ´ë¾È¾ð·ÐÀÌ ¾Æ´Ï¾ú´Ù¸é ¿Ö°îµÈ ÀÎ°£À¸·Î »ì¾ÒÀ» °ÍÀÌ´Ù.
9~~~Àü±¹ÃÐºÒ(°ø½Ä) 100K? 
'±Ý¿äÀÏ¿£ µ¹¾Æ¿À·Å' ¼¼¿ùÈ£ Âü»ç 8°³¿ùÀÇ ±â·Ï http://me2.do/5dT9jh8C  ÃâÃ³ : ³×ÀÌ¹ö ´º½º | SBS TV
10~~~kkaupapa? 
³­ ÀÌÀÚ°¡ ÀÎ°£ÀÌ ¾Æ´Ï¶ó ¾Ç±Í¶ó°í È®½ÅÇÑ´Ù. Á¤¸» À¯°¨ÀÌÁö¸¸, ÀÌ·± ÀÚ´Â ¼¼¿ùÈ£ À¯°¡Á·µé°ú ¶È°°ÀÌ ´çÇØºÁ¾ß ÀÎ°£ÀÌ µÉ °ÍÀÌ´Ù
Àú´Â ÀÌ Á¶Á÷(¼¼¿ùÈ£ Æ¯º°Á¶»çÀ§)À» ¸¸µé·Á°í ±¸»óÇÑ ºÐÀº ¾Æ¸¶ °øÁ÷ÀÚ°¡ ¾Æ´Ï¶ó ¼¼±ÝµµµÏÀÌ¶ó°í È®½ÅÇÕ´Ï´Ù
11~~~yeuni? 
¼¼¿ùÈ£ À¯°¡Á·ÀÌ ÀÖ´Â ÆØ¸ñÇ×¿¡... "À§·ÎÇÏ·¯ ¿Â °ÇÁö... °ÌÁÖ·Á°í ¿Â °ÇÁö...".. Á¶³½»ì¹úÇÏ°í ¹«¼­¿ö¼­ ¸»ÀÌ¶óµµ °É°Ú³ª...
12~~~²®µ¥±â´Â °¡¶ó! #µµÈ­¼±? 
¼¼¿ùÈ£¿Í ÇÔ²²ÇÑ ÀÛ°¡±â·Ï´ÜÀÌ ±â·ÏÇÑ 240ÀÏÀÇ ±â·Ï. <±Ý¿äÀÏ¿£ µ¹¾Æ¿À·Å> ºÏ ÄÜ¼­Æ®; 2¿ù5ÀÏ Àú³á 7½Ã¹Ý Á¶°è»ç ÃÑ¹«¿ø ÁöÇÏ1Ãþ ÀüÅë¹®È­°ø¿¬Àå
13~~~°³ÇõÁ¤Ä¡(ÀÌµÎÇå
50¸íÀÇ °ø¹«¿øµµ ²ø¾î´Ù ¾²°í
70¸íµµ Ã¤¿ëÇÏ°Ú´Ù?
¼¼¿ùÈ£ Á¶»çÀ§ °£ÆÇ°É°í Ãë¾÷¹Ú¶÷È¸ÇÏ³ª?
Ç÷¼¼·Î ¹«½¼¼öÀÛÀÎ°¡!
ÀÛ±ÝÀÇ ÇàÅÂ¸¦ º¸¸é
Á¶»ç¸¦ ¹Þ¾Æ¾ß ÇÒ ´ë»óÀº ¹Ù·Î ¼¼¿ùÈ£ Á¶»çÀ§ ÁÖµ¿ÀÚ´Ù!
ÀÌµé¿¡°Ô ²ø·Á°¡Áö ¸¶¶ó
14~~~¼¼¿ùÈ£º¿ #¼¼¿ùÈ£? 
4¿ù 20ÀÏ °ËÂûÀº ¾È»óµ· ±¤ÁÖ°í°Ë Â÷Àå°Ë»ç¸¦ #¼¼¿ùÈ£ ¼ö»ç ÃÑÃ¥ÀÓÀÚ·Î Áö¸íÇß´Ù. ±×·¯³ª ±×´Â °ú°Å ¿ë»ïÂü»ç¿¡¼­ Ã¶°Å¹Î¿¡°Ô ÁË¸¦ µ¤¾î¾º¿ì¸ç ½ÂÁø, Âü¿©¿¬´ë·ÎºÎÅÍ '°ËÂû±Ç ³²¿ë °Ë»ç'·Î Áö¸ñµÆ´ø ÀÎ¹°ÀÌ¾ú´Ù.
15~~~²ÉµûÁö #»ç¶÷ÀÌ¸ÕÀúÀÎ #»ç¶÷»ç´Â¼¼»ó? 
#¼¼¿ùÈ£ Âü»ç291ÀÏ
#¼¼¿ùÈ£_µµº¸ÇàÁø 6ÀÏÂ÷
¿À´ÃÀº ´ëÀü¿ª¿¡¼­ Ãâ¹ßÇÕ´Ï´Ù.
À¯°¡Á·ºÐµé°ú ÇÔ²² ÇÏ½Ã´Â ½Ã¹ÎºÐµéÀº
ÇÏ´ÃÀÇ º°ÀÌµÈ ¾ÆÀÌµé°ú ¾à¼ÓÇß½À´Ï´Ù..
Áø½ÇÀ» ¹àÈ÷°Ú´Ù°í..
#¼±Ã¼_ÈÑ¼Õ¾øÀÌ_¼¼¿ùÈ£_¸¦_ÀÎ¾ç_ÇÏ¶ó
ÇÒ¸®¿ìµå ¸®Æ÷ÅÍ, ºÎ»ê½ÃÀÇ ¿µÈ­Á¦ µ¶¸³¼º Ä§ÇØ ³í¶õ º¸µµ
-À§¿øÀå »çÅð ±Ç°í´Â ´ÙÀÌºù º§ »ó¿µ ¶§¹®?
-¿µÈ­Á¦¿¡ ¿¹¼úÀÇ ÀÚÀ¯¿Í ¿î¿µÀÇ µ¶¸³¼º º¸Àå Àý½Ç
16~~~noFTA»ç¶÷À» »ì·Á¾ß °æÁ¦°¡ »ìÁö? 
¼¼¿ùÈ£ÀÇ Áø½ÇÀº??
17~~~ALLY ÀÌÃ¢¿ì? 
[¼¼¿ùÈ£Âü»ç] 291ÀÏ	
18~~~±èÁ¾Èñ? 
¼¼¿ùÈ£ À¯°¡Á·µé, ¿Ö 450km °È±â¿¡ ³ª¼¹³ª
http://www.newscham.net/news/view.php?board=news&nid=98595 ¡¦
¾È»ê~Áøµµ ÆØ¸ñÇ× µµº¸ÇàÁø Âü°¡±â...¡°¼±Ã¼ÀÎ¾ç¡¤Áø½Ç±Ô¸í¡± ÇâÇÑ ¹ß°ÉÀ½
19~~~¿¬ÇØÁÖ? 
±Ç¼±ÅÃ ´ëÀü ½ÃÀå´Ô ÀÌ°Ô ÃÖ¼±ÀÓ´Ï±î?
´ëÀü¿ª ÃÐºÒÀÌ ¸ðÀÌ´ø ±¤ÀåÀÌ ÀÌ·¸°Ô º¯Çß³×¿ä
¼¼¿ùÈ£ ¿ÂÀü ÀÎ¾çÀ§ÇÑ µµº¸ ÇàÁø ´ëÀü 0416 
20~~~±èÁ¾Èñ? 
±èÀç¿ø "¼¼±ÝµµµÏ" ¹ß¾ð ÀÌÈÄ, ¸ðµç °Ô ´Þ¶óÁ³´Ù
[ÁÖÀå] Á¶´ëÈ¯ ¼¼¿ùÈ£ Æ¯À§ ºÎÀ§¿øÀåÀÇ Çàº¸, ¼®¿¬Ä¡ ¾Ê´Ù
http://www.ohmynews.com/NWS_Web/View/at_pg.aspx?CNTN_CD=A0002077650&PAGE_CD=N0001&CMPT_CD=M0016 ¡¦
Á¶´ëÈ¯ Æ¯À§ ºÎÀ§¿øÀåÀÇ Çàº¸, ¼®¿¬Ä¡ ¾Ê´Ù
±×¸®°í ³ªµµ ÀÌ·± ³ª¶ó¿¡¼­ »ì°í ½Í´Ù
21~~~ÀÏ»ó? 
Áø½ÇÀº Ä§¸ôÇÏÁö ¾Ê´Â´Ù. ´º¿åÅ¸ÀÓ½º ¼¼¿ùÈ£ Æ¯º°¹ý ÁöÁö È£¼Ò ±¤°í http://me2.do/5jPFyqd7  ÃâÃ³ : ³×ÀÌ¹ö ºí·Î±×
22~~~Á¤±â¿­ ¾î¿ë½Ã¹Î? 
¼¼¿ùÈ£ Âü»ç 290¿©ÀÏ, ½ºÅ¸ÄÉ¹ÌÄ® ±¼¶Ò³ó¼º 250ÀÏ, ½ÖÂ÷50ÀÏ, °­Á¤¸¶À»¿£ ³»ÀÏÀÇ Àü¿îÀÌ °¨µ¹°í, »çÁ¶ÂüÄ¡´Â ¿À·æÈ£°¡Á·µé °Å¸®·Î ³ª ¾É°Ô ¸¸µå´Â Çö½Ç! Ãä´Ù
23~~~È«±ÙÁø? 
<Áø½ÇÀ» ¹àÇôÁÖ¼¼¿ä!>

¾îÁ¦ ¼¼¿ùÈ£ À¯°¡Á· µµº¸ ¼ø·Ê´ÜÀÌ ¼¼Á¾½Ã¸¦ Áö³ª°¬´Ù. 26ÀÏºÎÅÍ 19¹Ú 20ÀÏ µ¿¾È °æ±âµµ ¾È»ê Á¤ºÎÇÕµ¿ºÐÇâ¼Ò¿¡¼­ ÆØ¸ñÇ×±îÁö 450§°¸¦ °È´Â µµº¸ ¼ø·Ê¸¦ °¡´Â ÁßÀÌ´Ù.

°©ÀÚ±â...
24~~~¹ÎÁ·¹Ý¿ªÀÚ¹Ú¸ê? 
¼¼¿ùÈ£ ÀÎ¾ç¿¡ ¼¼±Ý µé¾î °£´Ù¸ç ±¹¹ÎÀû ÇÕÀÇ°¡ ÇÊ¿äÇÏ´Ù´Â ÀÌÁÖ¿µ Àü ÇØ¼öºÎ Àå°ü, ´Ü ÇÑ¸íµµ ¸ø ±¸ÇÑ ÇöÀå ÁöÈÖ°ü ÀÔ¿¡¼­ ³ª¿Ã¼ö ÀÖ´Â ¸»ÀÎÁö °æ¾Ç½º·´½À´Ï´Ù. ¼ö¿°µµ ¼î¿´±º¿ä. ¿ª½Ã³ª »õ´©¸®¿¡°Ô ±¹¹ÎÀº ¾ø½À´Ï´Ù
¼¼¿ùÈ£Èñ»ýÀ»
´ÜÇÑ»ç¶÷µµ ±¸Á¶ÇÏÁö ¸øÇÑÀÚ°¡ ÅÎ¼ö¿°À¸·Î
ÇÏ´ÂÃ´ÇÏ´õ´Ï ¿ø³»´ëÇ¥ÀÚ¸± Â÷ÁöÇÒ·Á°í
°³¿ôÀ½ °³¼Ò¸® Â¢¾î´ë¸ç ³ª´ë°í ´Ù´Ñ´Ù
¹¹°¡±×¸® ¶¸¶¸ÇÏ°í ÀÚ¶û½º·¯¿îÁö?
½ÅÄ£¹ÚÀÌ¶õ°ÍÀÌ?
¿Ö±º°ú ¾¾Á¾Àß ¼¶±â¸ç Ãæ¼º°íÀÖ´Â°ÍÀÌ?
²Ã»ç³³ÁÒ!!ÄÛ¹ÚÇô ÀÖ¾î¾ß ÇÒÀÎ°£ÀÌ!!
25~~~³ª°æÀÌ? 
#¼¼¿ùÈ£ Âü»ç291ÀÏ
#¼¼¿ùÈ£_µµº¸ÇàÁø 6ÀÏÂ÷
¿À´ÃÀº ´ëÀü¿ª¿¡¼­ Ãâ¹ßÇÕ´Ï´Ù.
À¯°¡Á·ºÐµé°ú ÇÔ²² ÇÏ½Ã´Â ½Ã¹ÎºÐµéÀº
ÇÏ´ÃÀÇ º°ÀÌµÈ ¾ÆÀÌµé°ú ¾à¼ÓÇß½À´Ï´Ù..
Áø½ÇÀ» ¹àÈ÷°Ú´Ù°í..

26~~~Ohsun Kwon? 
[ÇÑ±¹°¶·´] ÚÓ ÁöÁöÀ², 20%´ë·Î ºØ±« http://ln.is/www.viewsnnews.com/a/FiWq0 ¡¦
Àü Áö¿ª¿¡¼­ ºÎÁ¤Æò°¡ ³ô¾Æ, »õ´©¸® ÁöÁöÃþµµ '¿Ü¸é'

¾ÆÁ÷µµ 20%? ºÎÁ¤¼±°Å¿¡ ¼¼¿ùÈ£ Âü»ç ÀÎ»çÂü»ç ¼­¹ÎÁö¿Á ¸¸µé¾îµµ?
27~~~³ëµ¿°Ç°­¿¬´ë? 
¿µ±¹ÆÇ '¼¼¿ùÈ£'»ç°í, ¿µ±¹ Á¤ºÎ°¡ ÇÑ ÀÏÀº? http://laborhealth.or.kr/38756  ÇÑ±¹µµ ±â¾÷ÀÇ °æ¿µ½ÇÆÐ È¤Àº °íÀÇÀû ÅÂ¸¸¿¡ ÀÎÇÑ »ç¸ÁÀ» '±â¾÷¿¡ ÀÇÇÑ »ìÀÎ'À¸·Î ±ÔÁ¤, ¾öÇÏ°Ô Ã³¹úÇÏ´Â ¹ýÁ¦µµ µµÀÔÀ» °ËÅäÇÒ ½Ã±â°¡ ¿Ô´Ù.
28~~~¾¾¿Í³¯? 
[´Üµ¶]¼¼¿ùÈ£ Ä§¸ô, ±¹Á¤¿ø¿¡ °¡Àå ¸ÕÀú º¸°íµÆ´Ù
29~~~Àü±¹ÃÐºÒ(°ø½Ä) 100K? 
40ÀÏÂ°±âµµ:¼¼¿ùÈ£ Èñ»ýÀÚ ÀüÁ¾Çö ´ÔÀÇ ¿µÈ¥À» ±â¾ïÇÏ°í ±âµµÇÕ´Ï´Ù
ÀúÈñ ºÎ»ê¿¬»êÁß¾Ó±³È¸ ÁÖ¿µÈÆ ¸ñ»ç´Ô²² ¼¼¿ùÈ£ Èñ»ýÀÚµéÀ» À§ÇØ ±âµµÇÏÀÚ°í ¸»¾¸µå·Áº¸Áö¿ä!
30~~~±è¿µÁø? 
ÀÌ»óÈ£ÀÇ »óÇØÀÓ½ÃÁ¤ºÎ 18È¸ ´ÙÀÌºùº§ ´Ù¿î·Îµå 100¸¸, ¼¼¿ùÈ£ »õ±¹¸é  
31~~~Á¤ÈÆ¼®? 
¼¼¿ùÈ£ À¯Á·µé°ú µµº¸ÇàÁø¿¡ µ¿ÂüÇÏ·¯ ¼­¿ï¿ª¼­ Ãâ¹ßÇÕ´Ï´Ù.
3¹Ú4ÀÏ ¹è³¶À» ²Ù·È´õ´Ï...¤¾¤¾¤¾...ÀÌ°É¸Å°í ¹«»çÈ÷ ³¡³¾¼ö ÀÖÀ»·±Áö^^
¼¼¿ùÈ£ÀÇ ¿ÂÀüÇÑ ¼±Ã¼ÀÎ¾ç°ú Á¶¼ÓÇÑ Áø»ó±Ô¸íÀ» ÃË±¸ÇÕ´Ï´Ù!
32~~~¼¼¿ùÈ£º¿ #¼¼¿ùÈ£? 
#¼¼¿ùÈ£ »ç°í ÈÄ Á¤ºÎÀÇ ¹«´É¿¡ ´ëÇÑ ºñÆÇÀÌ ½ñ¾ÆÁöÀÚ, ±èÀå¼ö ±¹°¡¾Èº¸½ÇÀåÀº Ã»¿Í´ë Ã¥ÀÓ·ÐÀ» ºÎÁ¤ÇÏ¸ç ¡°±¹°¡¾Èº¸½ÇÀº Àç³­ ÄÁÆ®·ÑÅ¸¿ö°¡ ¾Æ´Ï´Ù.¡±¶ó°í Çß´Ù¡¦±×µéÀº ÄÁÆ®·ÑÅ¸¿ö°¡ ¾Æ´Ï¶ó Àç³­ ±× ÀÚÃ¼¿´´Ù.
33~~~¿¬ÇØÁÖ? 
³¯Àº ÃäÁö¸¸, ´ÙÇàÈ÷ ÇÏ´ÃÀº ¸¼´Ù
¼¼¿ùÈ£ ¿ÂÀüÀÎ¾ç µµº¸ÇàÁø ´ëÀü 0416 #»õ³¯ #À¯±Ç¼Ò
34~~~¾öÁö¿ÍÁö¿øÀÌ 
¿µÈ­ ´ÙÀÌºùº§, ¼¼¿ùÈ£ Áø½Ç ¹àÈ÷°íÀÚ '±¤È­¹®, ÀÎÃµ'¿¡¼­¸¸ »ó¿µ  http://durl.me/85byv3  Á¶¼±ÀÏº¸°¡ ¿ÖÀÌ·¯´Â °É±î¿ä?
35~~~ÁöÄ£¹Ù´Ù #¼¼¿ùÈ£ Áø½Ç°ú Ã¥ÀÓÀÚ Ã³¹ú? 
ÇÐ»ìÇÇÇØÀÚ 295¸í
Å»ÃâÇÏ½Å ºÐ 172¸í
¾Ë·ÁÁø ½ÇÁ¾ÀÚ 9¸í
±¸Á¶ÀÚ 0¸í
¹Î°£Àá¼ö»ç Èñ»ý 2¸í
¼Ò¹æ°ü Èñ»ý 5¸í
¼ö»öÁö¿ø¹Î°£¼±¿ø Èñ»ý 1¸í
ÀÚ¿øºÀ»çÀÚ Èñ»ý 1¸í
PTSD Èñ»ý ±³°¨,°æÂû,ÀÚ¿øºÀ»çÀÚ´Ô
¹ü¼¼°è ¼¼¿ùÈ£Æ¯º°¹ý Ã»¿ø¿îµ¿ 
http://sign.sewolho416.org  ¼¼¿ùÈ£ Ãµ¸¸ÀÎ ¼­¸í¿îµ¿
http://petition.sewolho416.org/  ¼¼¿ùÈ£ ÀÎ¾çÃË±¸ ¹ü±¹¹Î Ã»¿ø
ÇÒ ¼ö ÀÖ´Â ¸ðµç °ÍÀº ´ÙÇØº¾½Ã´Ù
¼¼¿ùÈ£ À¯°¡Á·ÀÌ ÇÑ°Ü¿ï¿¡ ¿ï¸é¼­ °È°í,
»çÁ¶ ¿À·æÈ£ À¯°¡Á·ÀÌ ÇÑ °Ü¿ï¿¡ ±æ¿¡¼­ ¿ï°í,
¹Ð¾ç°ú °­Á¤¿¡¼­..... ±×¸®°í..
³ª¶óÀÇ »ç¶÷µéÀÌ °÷°÷¿¡¼­ ¿ï°í ÀÖ´Âµ¥
¾î¶² Áã´Â ÀÚ¼ú¼­ ´ë½Å ÀÚ»¶¼­·Î Áö¶ö!
¾î¶² ´ßÀº "°¢ÇÏ" ³îÀ½¿¡ ÀÚ»¶~À¸·Î Áö¶ö!!!
36~~~¿¬ÇØÁÖ? 
³¯ÀÌ Â÷´Ù. ´ëÀü¿ªÀº »ç¶÷µé·Î ¹Ù±Û¹Ù±Û. ¼¼¿ùÈ£ µµº¸ÇàÁø ´ëÀü 0416 
37~~~±èÀÌ¼ø? 
´Ù¹®È­¹«·áº¹Áö ÀÌÁÖ¾Æµ¿º¸È£¹ý ¼¼¿ùÈ£¹ý°¥¼ö·ÏÃ¤»ê ´Ù¹®È­³ôÀº¾È»êº¸À°Àý¹ÝÁö¿øÀÌ¹«·áº¹Áö¿øÀÎÀÌ¾ú´Ù

38~~~´º½º300? 
»õ´©¸®´çÀÇ ±¹È¸¼±ÁøÈ­¹ý ±ÇÇÑÀïÀÇ ½ÉÆÇ Ã»±¸´Â ±¹¹Î ¾Õ¿¡ ºÎ²ô·¯¿î ÀÏ/¼¼¿ùÈ£Æ¯º°À§¿øÈ¸ ¹«·ÂÈ­ ½Ãµµ, ´çÀå ±×¸¸µÎ°í ÁøÁ¤¼º °®°í ¾÷¹«ÃßÁøÇÏÀÚ/¿ø¾ÈÀ§ÀÇ ¿ù¼º1È£±â °è¼Ó¿îÀü °ü·Ã ºñ°ø°³ °£´ãÈ¸ °ü·Ã¤Ó¹Ú¿ÏÁÖ ¿ø³»´ëº¯ÀÎ
39~~~ÆÄ¶õÇÏ´Ã°ú ÇÔ²²[Áø.´«.¸Ó]
¼¼¿ùÈ£ »ç°ÇÀ» ±âÈ¹µÈ Å×·¯·Î º¸´Â ÀÌÀ¯

30~~~¸¶ÀÌÆ®·¹¾ß ÀÎ·ù±¸¿øÃµ¸í Á¤Ä¡Á¾±³Çõ¸í¡Ú
¹Ú±Í³â»ìÀÎ¸¶¿Í ±¹°³µéÀº µéÀ»Áö¾î´Ù¢Á 
¼¼¿ùÈ£Æ¯º°¹ýÁ¦Á¤À»½Å¼ÓÇÏ¶ó ¿ÀÁ÷ Èñ»ýÀÚ°¡Á·°ú±¹¹Î¶æ¹Þµé¾î½Å¼Ó Á¦Á¤ÇÏ¶ó »ç»óÃÖ¾Ç °³Ç¥Á¶ÀÛ ºÎÁ¤¼±°ÅÀÇ³»¶õ¹ü ¹Ú±ÙÇý¾Ç¸¶¿Í »õ¾Ç¸¶´ç ÇÐ»ì°øÀÛ»ìÀÎ¸¶ ¹üÁËÀÚµé¿¡°Ô ¼¼¿ùÈ£Æ¯º°¹ý Á¦Á¤¿¡Âü¿©½ÃÅ²´Ù´ÂÃ¶¸éÇÇÁË¾ÇÀºÀÖÀ»¼ö¾ø´ÙÀü±¹ÀûÃÑºÀ±âÇÏ¶ó
41~~~ÀÌÀÎ¼º? 
¼¼¿ùÈ£°¡ ±¹Á¤¿ø¼ÒÀ¯¶ó°í È®½Å...¿µ¿øÇÑ ºñ¹ÐÀº ¾ø´Ù" http://m.ohmynews.com/NWS_Web/Mobile/at_pg.aspx?CNTN_CD=A0002076797&CMPT_CD=MTOP2 ¡¦[ÀÎÅÍºä] ÀÌÀç¸í ¼º³²½ÃÀå....ÈñÇÑÇÑ°Ô ±¹Á¤¿øÀº ¿Ö Ä§¹¬ÇÒ±î
±¹Á¤¿øÀÇ ¹Ý¹Ú ¼º¸íÀÌ³ª ÀÌ¿Í°ü·Ã ³íÆòÀÌ³ª ¹ýÀûÁ¶Ä¡µî À» ¿Ö ¾ÈÇÏ´ÂÁö  ±× ÀÌÀ¯¸¦ ´çÃÖ ¸ð¸£°Ú´Ù
42~~~³ìÀº ´Ü? 
¼¼¿ùÈ£ ÀÏº»¹æ¼Û(ÇÑ±ÛÀÚ¸·Æ÷ÇÔ): http://youtu.be/i_ShZWXlK4Y 
º¸°í½ÍÁö ¾ÊÀº »ç¶÷Àº º¸Áö¸¶½Ã°í º¸°í½ÍÀº »ç¶÷µµ ¿Ø¸¸ÇÏ¸é º¸Áö¸¶¼¼¿ä ±×³É ¹º°¡ ¿­¹Þ¾Æ¼­ °èÁ¤À¸·Î ¿Å±â´Â°Å..
43~~~¹éÀÚ? 
È­ÀÎ. 
1.29. ¼¼¿ùÈ£ ±¤Àå¿¡¼­. 
"ÀÌÁ¦ 4¿ùÀº ³»°Ô 
¿¾³¯ÀÇ 4¿ùÀÌ ¾Æ´Ï´Ù. 
ÀÌÁ¦ ¹Ù´Ù´Â ³»°Ô 
Áö³­³¯ÀÇ ¹Ù´Ù°¡ ¾Æ´Ï´Ù."
(½Ã. µµÁ¾È¯)

44~~~¸¶ÀÌÆ®·¹¾ß ÀÎ·ù±¸¿øÃµ¸í Á¤Ä¡Á¾±³Çõ¸í¡Ú? 
°³Ç¥Á¶ÀÛ ºÎÁ¤¼±°Å¿Í ¼¼¿ùÈ£ÁýÈ¸¸¦ Áö¼ÓÀû»ç¾Ç°øÀÛ²¨¿Â¾Ç¸¶°¡ ½Ã±¹È¸ÀÇ´Ù! Èñ´ëÀÇÃ¶¸éÇÇ ¾Ç¸¶ ³»¶õ¹ü ¹Ú±ÙÇý¾Ç¸¶ÀÇÆ¯°ø´ë ½Ã±¹È¸ÀÇ¿Í¹Ú¼®¿î¾Ç¸¶ÀÇ Ã¶ÅðÃµ¹úÀº¹Ì¸¤Ãµ¸íÁø¸®´Ù¢¾ @Maitreya1313 ´ÔÀÇ Æ®À­À» È®ÀÎÇÏ¼¼¿ä:
45~~~ÀÌÀÎ¼º? 
<°³Ç¥ºÎÁ¤ ¼¼¿ùÈ£ÇÐ»ì¿¡ ¾ç½É¼¼·Âµé ³ª¼­¶ó>
µåµð¾î ±¹È¸¿¡¼­ °³Ç¥Á¶ÀÛ °ø·ÐÈ­ µÇ´Ù! http://durl.me/84w68a 
¾ç½É¼¼·ÂµéÀº µÎ »ç°ÇÀÇ ¹üÀÎÀ» Àâ´Âµ¥ ³ª¼­¾ß¸¸ ÇÑ´Ù.

46~~~°í¿±? 
½Å°æ¹Î ¡°´ë¼±ºÎÁ¤, ¼¼¿ùÈ£ µî ¸¹Àº »ç°Ç¿¡ ´ëÇØ ¾ß´ç ¿ªÇÒ ¸øÇØ³Â´Ù¡± - ÄÚ¸®¾ÆÇÁ·¹½º http://www.korea-press.com/news/articleView.html?idxno=68388 ¡¦ ¡°»õ ÁöµµºÎ¿¡ µé¾î°¡ ´Ù¸¥ Â÷¿ø¿¡¼­ ´Ù½Ã ½ÃÀÛÇÒ °Í! ±â´ëÇØµµ ÁÁ´Ù¡±
47~~~²®µ¥±â´Â °¡¶ó! #µµÈ­¼±? 
¹æÀ§»ç¾÷ ºñ¸®°¡ ÇØ±º°ú stx¿¡¸¸ ÀÖ´Â°¡? À°±º°ú °ø±ºÀº? °É·Áµç »ç¶÷ÀÌ ÇÏÇÊ ¼¼¿ùÈ£Âü»ç Á÷ÈÄ Åë¿µÇÔ ÅõÀÔÀ» ¸íÇß´ø ÀüÇØ±º Âü¸ðÃÑÀåÀÎ°¡?
48~~~taiyoung jo? 
ÆÑÆ®9´º½º] ´º½ºÆÈ·ÎÀ×(14.12.23)-¹Ì±¹ ¿µ»óÇÐµµ°¡ ¸¸µç ¼¼¿ùÈ£ ´ÙÅ¥¸àÅÍ¸®: http://ln.is/www.youtube.com/6xm6a ¡¦ @YouTube ´ÔÀÌ °øÀ¯
49~~~½Å ÇÑ¿ï? 
¹ÚÁ¤±Ç"ÀÌ 2³â°£ ÇØ³í¼º°ú°¡ ¾ø´Ù´Âµ¥
±×ÀÌÀ¯¿¡ ´ëÇØ¼± ±¹¹ÎµéÀÌ ´õ Àß ¾ËÁö¾Ê³ª?
¼¼¿ùÈ£¹®Á¦·Î,5°³¿ù¿© ±¹È¸´Â 
¸¶ºñ»óÅÂ¿´°í,Ã»¿Í´ë Âî¶ó½Ã·Î
¶Ç,¸î°³¿ùÀ» ÇãºñÇß³ª?
±¹¹ÎµéÀÌ ¹Î»ýÁ» Ã¬±â¶ó°í ¾Æ¿ì¼ºÀÏ¶§
¿©.¾ß´çµé ¹¹Çß³ª?
50~~~½ºÆÄÀÌÅ©(ì°íÂÊ«å¯
49.µíÇÑ ´µ¾Ó½º¸¦ Ç³±â´Ù Àü°Ý ÇÕ·ùÇÏ°Ô µÇ´Âµ¥, ¼¼¿ùÈ£ Âü»ç¿Í ¸·³»¾Æµé ¹Ì°³¹ß¾ð µîÀÌ °ãÄ¡¸é¼­ ¾ÇÀç¸¦ ¸¸³ª°Ô µÈ´Ù. ±×·¯³ª ¿ÀÈ÷·Á ÀÏº£¿¡¼± MJÁê´Ï¾î·Î ÀÎÇØ ÀÎÁöµµ°¡ ±Þ»ó½ÂÇÏ°í ¾Æµé Àß µ×´Ù´Â ±ØÂùÀÌ ½ñ¾ÆÁö¸ç ´Þ½ÉÀÇ ¹ÌÄ£µíÇÑ ³ë·ÂÀº ÇÑ ¹æ¿¡ ¼öÆ÷·Î
