# Supplementary material for: Machine Learning-Based Data Mining Method for Sentiment Analysis of the Sewol Ferry Disaster's Effect on Social Stress
Source: Front Psychiatry. 2020 Dec 23;11:505673. doi: 10.3389/fpsyt.2020.505673 (PMC7785789; doi:10.3389/fpsyt.2020.505673)
Supplement: Supplementary file 1 [file Data_Sheet_1.ZIP › twitter/text/11.February.txt]

1~~~COREA? 
ºÎÁ¤¼±°Å ÀºÆó°øÀÛ ¼¼¿ùÈ£ ÇÐ»ì !  
»ìÀÎÀÚ ÀÌ¸í´ß±×³× ¼¼ÈÆÀÌ ¹«¼ºÀÌ ±âÃáÀÌ ÀçÁØÀÌ ¹«Á¶°Ç Ã´»ì !  
°³±â¸é Áý ¼ö¹è ÀÚ½Ä Æ÷ÇÔ ÀÏ°¡Á· ¹Ýµå½Ã ¸ê»ì !!
2~~~ÁãÀü¹®°¡? 
¿ÏÀüÄ§¸ô 45ºÐÀü, ÇØ°æ123È£´Â ÇöÀåµµÂøÈÄ,¼¼¿ùÈ£³»ºÎ·Î ÁøÀÔÇÏÁö¾Ê¾Ò°í,Å»Ãâ¹æ¼ÛµµÇÏÁö¾Ê¾Ò°í, ÁÖº¯ ´ëÇü¼±¹ÚÀ» ÀÌ¿ëÇÏ¿© ½Â°´Å»ÃâÀÌ³ª Ä§¸ôÁö¿¬ÀÛÀüµµ ¾²Áö¾Ê¾ÒÀ¸¸é¼­, ¼±ÀåÀÏÇà¸¸ Àç»¡¸® Å»Ãâ½ÃÄ×´Ù.
3~~~ÙíêÓ? 
°³Ç¥ºÎÁ¤°ú ¼¼¿ùÈ£ ÇÐ»ì¿¡ ´ëÇÑ ÇÕ¸®Àû ÀÇ¹®Á¦±â¿¡ ´ëÇÏ¿©
ÀÌ¸¥¹Ù ÆÄ¿öÆ®À§ÅÍ¸®¾ð Áß¿¡¼­µµ  
³í¸®ÀûÀÎ ¹Ý·ÐÀÌ ¾Æ´Ï¶ó ºñÁ¤»óÀ¸·Î ¸ô°í ÀÖ´Â »ç¶÷µéÀÌ ÀÖ´Ù.

Æ¯È÷ °³Ç¥ºÎÁ¤¿¡ ´ëÇÑ ¸¹Àº Áõ°Å°¡ ÀÖ´Âµ¥µµ ¿©ÀüÈ÷ ºÎÁ¤ÇÏ´Â 
¹°¶Ò½É¼Û´Ô,Á¤È£Èñ´Ô,ÀÚ·Î´Ô
¿Ö±×·²±î?
4~~~Àü±¹ÃÐºÒ(°ø½Ä) 100K
ÃÐºÒ±³È¸ÀÇ ÃÐºÒ±âµµÈ¸´Â ´«º¸¶ó°¡ Ä¡´Â ³¯¿¡µµ,¼¼Âù ºñ¹Ù¶÷ÀÌ ºÎ´Â ³¯¿¡µµ ÇØ¿ÔÁö¸¸µ¿Àý±â ÈÞÁö±â¸¦°®°í 2015³â ÃÐºÒ±âµµÈ¸ Àç°³ Ã³À½ (¿À´Ã 224Â÷ ¹× 6ÁÖ³â ±âµµÈ¸ /¼¼¿ùÈ£ Âü»ç  Áø½Ç±Ô¸íÀ» ÃË±¸ÇÏ´Â ±âµµÈ¸) 
5~~~ÁöÄ£¹Ù´Ù #¼¼¿ùÈ£ Áø½Ç°ú Ã¥ÀÓÀÚ Ã³¹ú? 
¹ü¼¼°è ¼¼¿ùÈ£Æ¯º°¹ý Ã»¿ø¿îµ¿ 
http://sign.sewolho416.org  ¼¼¿ùÈ£ Ãµ¸¸ÀÎ ¼­¸í¿îµ¿
http://petition.sewolho416.org/  ¼¼¿ùÈ£ ÀÎ¾çÃË±¸ ¹ü±¹¹Î Ã»¿ø

ÇÒ ¼ö ÀÖ´Â °ÍÀº ¹¹µçÁö ´Ù ÇØº¾½Ã´Ù!
6~~~Àü±¹ÃÐºÒ(°ø½Ä) 100K? 
Á¦¾È ] 
´Ù°¡¿À´Â 3.1Àý¿¡ ¹» ´Þ°í ½Í´Ù¸é
 ÅÂ±Ø±â´ë½Å ³ë¶õ(¼¼¿ùÈ£)±ê¹ßÀ» ´ÞÀÚ. #»ï¿ùÀÏÀý #¼¼¿ùÈ£
7~~~JohnKim´ºÁ¦³×ÆíÁýÀå_ÀÚÀ¯&´Ù¾ç¼º? 
¿îµ¿±ÇÀÇ Çàµ¿À» ÀÌÇØÇÏ±â À§ÇØ¼± ¹®È­¸¦ ¾Ë¾Æ¾ß ÇÕ´Ï´Ù ¸ðµç °¡Ä¡°ü À§¿¡ 'Áø¿µ¿¡ ´ëÇÑ Ãæ¼º'ÀÌ ±º¸²ÇÏÁÒ #´ºÁ¦³× ¼¼¿ùÈ£ ´Ü¿ø°í ´ëÃ¥À§¸¦ ÅëÇØ¼­ º¸´Â ¿îµ¿±Ç Áø¿µÀÇ °¡Ä¡°ü
8~~~±èÁ¾Èñ? 
¹Ú±ÙÇý Á¤ºÎ ¡®ÀÎ±Ç ÈÄÅð¡¯ ±¹Á¦¾Ú³×½ºÆ¼ º¸°í¼­ ¹ßÇ¥
http://www.pressbyple.com/news/articleView.html?idxno=35526 ¡¦
¼¼¿ùÈ£¿Í ±¹Á¤¿ø Á¤Ä¡°³ÀÔ Á¶ÀÛ¡¯ ÁöÀû
9~~~HOT SNS NEWS #»õ³¯? 
°£ÅëÁË ÆóÁö(À§Çå)ÅëÁø´ç ÇØ»ê Çå¹ýÀçÆÇ¼ÒÀÇ ÀÌÁßÀã´ë ÆÇ°á ³í¶õ-¹®¶õÇÑ ¼ºÀûÀÚÀ¯´Â ÀÎÁ¤ÇÏ¸é¼­ »ç»óÀÇ ÀÚÀ¯´Â(ÀÚ±â Ç¥Çö?)±¹°¡°¡ ÅëÁ¦ÇØ¾ß ÇÑ´Ù?´Â ÀÇ¹Ì ÆÇ°á~ ¼¼¿ùÈ£ Ä§¸ôÈÄ ¹Ú±ÙÇý 7½Ã°£ ½ÇÁ¾  ÀçºÎ»ó?
10~~~À²¸®¾Æ³ª ¼ö³à? 
62ÀÏÂ°±âµµ:¼¼¿ùÈ£ Èñ»ýÀÚ °­¼öÁ¤ÇÐ»ýÀÇ ¿µÈ¥À» ±â¾ïÇÏ°í ±âµµÇÕ´Ï´Ù...                                         

¿ì¸®ÀÌ¿ôÀÇ ¾ÆÇÄ... ¿ì¸®»çÈ¸ÀÇ ¾ÆÇÄÀ» ±â¾ïÇÏ°í ÇÔ²²ÇÏ±âÀ§ÇØ ¸ÅÀÏ ÇÑ ºÐ¾¿ ±âµµÇØÁÖ±â·ÎÇØ¿ä...
11~~~¼¼¿ùÈ£º¿ #¼¼¿ùÈ£? 
#¼¼¿ùÈ£ ¼ö»ö¡¤±¸Á¶ ÀÛ¾÷ÀÌ ÇÑ ´ÞÀ» ÈÇÂ½ ³Ñ±â¸é¼­ Èñ»ýÀÚ °¡Á·µéÀº »ý°èÀÇ ¾î·Á¿ò±îÁö °Þ¾ú´Ù. Á¤ºÎ´Â »ç°í ¼ö½À »Ó¸¸ ¾Æ´Ï¶ó Èñ»ýÀÚ °¡Á·µé¿¡ ´ëÇÑ Áö¿øµµ ´Ê¾ú´Ù.
12~~~ÁãÀü¹®°¡? 
»õ·Î¿î 9ÀÎÁ¶ "¼Ò³à½Ã´ë"°°Àº... ÀÌ·¸°Ô ¿¹»Û ¿©ÇÐ»ýµé Áß¿¡¼­, ´Ü ÇÑ¸íÀ» Á¦¿ÜÇÏ°í... ¸ðµÎ ¼¼¿ùÈ£Âü»ç ¶§, Á×¾ú½À´Ï´Ù. ¤Ñ±×·¯³ª, ¿Ö Á×¾ú´ÂÁöµµ ¸ð¸¨´Ï´Ù. . ¾Ë°í ½Í¾îµµ ±×°Í¸¶Á®µµ °¡·Î¸·°í ÀÖ½À´Ï´Ù
13~~~ÁãÀü¹®°¡? 
»õ·Î¿î 9ÀÎÁ¶ "¼Ò³à½Ã´ë"°°Àº... ÀÌ·¸°Ô ¿¹»Û ¿©ÇÐ»ýµé Áß¿¡¼­, ´Ü ÇÑ¸íÀ» Á¦¿ÜÇÏ°í... ¸ðµÎ ¼¼¿ùÈ£Âü»ç ¶§, Á×¾ú½À´Ï´Ù. ¤Ñ±×·¯³ª, ¿Ö Á×¾ú´ÂÁöµµ ¸ð¸¨´Ï´Ù. . ¾Ë°í ½Í¾îµµ ±×°Í¸¶Á®µµ °¡·Î¸·°í ÀÖ½À´Ï´Ù
14~~~yeuni? 
¼¼¿ùÈ£ À¯°¡Á·ÀÌ ÀÖ´Â ÆØ¸ñÇ×¿¡... "À§·ÎÇÏ·¯ ¿Â °ÇÁö... °ÌÁÖ·Á°í ¿Â °ÇÁö...".. Á¶³½»ì¹úÇÏ°í ¹«¼­¿ö¼­ ¸»ÀÌ¶óµµ °É°Ú³ª...
15~~~Á¤ÀÇ·Î¿î¾Æºü? 
±Ý¿äÀÏÀÌ Áö³ª°í Åä¿äÀÏÀÌ µÇµµ·Ï ¿Ö ¾È µ¹¾Æ¿À´Â °Å´Ï,¼¼¿ùÈ£ÀÇ ¾ÆÀÌµé¾Æ.
16~~~ALLY ÀÌÃ¢¿ì? 
[¼¼¿ùÈ£Âü»ç] 319ÀÏ
17~~~Ã»¼®(?à´
¼¼¿ùÈ£ Àá¼öÇÔÃæµ¹ Æ®À­À¸·Î ¹ú±Ý ¿À¹é ³ª¿Ô½À´Ï´Ù | ¾Æ°í¶ó 
18~~~Àü±¹ÃÐºÒ(°ø½Ä) 100K? 
¹Ì±¹ ¼¼¿ùÈ£ À¯°¡Á· °£´ãÈ¸ ÀÏÁ¤ÀÔ´Ï´Ù.
¹ú½áºÎÅÍ º¸¼ö²ÃÅëÁý´ÜÀÇ ¹æÇØÃ¥µ¿ÀÌ ½ÃÀÛµÇ¾ú´ä´Ï´Ù. ¼¼¿ùÈ£ ÀÌ¾ß±âµµ ¸øÇÏ°ÔÇÏ´Â Âü´ãÇÑ ¼¼»ó¿¡ »ì°íÀÖ½À´Ï´Ù. ¾îÂîÇØ¾ß ÇÒ±î¿ä...(
19~~~±¹¹ÎÀÌ¾ø´Â³ª¶ó! ÇÑ±¹? 
´äº¸»óÅÂÀÇ ¼¼¿ùÈ£Âü»ç. ±¤È­¹®¼¼¿ùÈ£ ³ó¼ºÀåµî ¼¼¿ùÈ£ÀÇ »óÂ¡À» ¾ø¾Ö·Á´Â ÀúµéÀÇ Çàµ¿ÀÌ °¡½ÃÈ­µÇ°í ÀÖ½À´Ï´Ù. ¿ì¸®¸ðµÎ ´Ù½Ã °í¹ÎÇØºÁ¾ß ÇÏÁö¾ÊÀ»±î¿ä??
20~~~yonggang75? 
¿ù¼º1È£±â Àç°¡µ¿..¼³µæ¡¤ºÒ¾È°¨ ÇØ¼Ò £§¹ßµîÀÇ ºÒ£§ http://ln.is/durl.me/fVAUq ¹è  ¹ØÃ¢ ±Ý°£ ¼¼¿ùÈ£ 1000 Ã´Âë ¿îÇ× ¿¬Àå Çã°¡ ÇÑ °Å·Î º¸¸é µÇ°Ú±º.¹æ»ç´É ÇÇÇØ¸¦ ±Ý¿À»ê ½ÅÈ­ ¹Ï´Â Á¾ÀÚµéÀÌ ¸ðµÎ Èí¼öÇÏ´Â ¹æ¹ýÀÌ ½Ã±ÞÇÏ±º.LGÆÒ
21~~~Áøº¸µµºÀ´ä°Ô, ±âº»ºÎÅÍ »õ·ÎÀÌ
¼¼¿ùÈ£ 416¾à¼ÓÁöÅ´ÀÌ µµºÀÈ°µ¿»çÁø ¸ðÀ½ÀÔ´Ï´Ù.

¾îµÒÀº ºûÀ» ÀÌ±æ ¼ö 
22~~~¸¶·Î? 
ÀÚ ´Ùµé º¸½Ê½Ã¿À.¸Ó¸®¿Í °¡½¿°ú ¼Õ¤ý¹ß ¼¼ °¡Áö°¡ ÇÔ²²ÇÏ´Â Á¤Ä¡ÀÎ Á¤µ¿¿µÀ»¿ä!¤Ñ¹®ÀçÀÎ°ú ¹®ºü´Ôµé,¾ïÁö³í¸®·Î Á¤µ¿¿µÀ» ºñ³­ ¸¶½Ã°í,Á¤Á¤´ç´çÇÏ°Ô ±Ù°Å¿Í ³í¸®¸¦ °®°í ¿¹¸¦ °®Ãß¾î ºñÆÇµé ÇÏ¼¼¿ä.
¼¼¿ùÈ£Âü»ç Á÷ÈÄ¸¦ »ý°¢ÇÏ¸é ºÐ³ë°¡ ´Ù½Ã ÀÏ¾î³³´Ï´Ù.
23~~~Á¤ÀÇ·Î¿î¾Æºü? 
°¥¼ö·Ï,´ë¼±À» Ä¡·éÈÄ¿¡µµ °æÁ¦¤ýº¹Áö¸¦ ²ÙÁØÈ÷ °øºÎÇØ¿Â Á¤µ¿¿µÀ» ¾ç½ÉÀû Áö½ÄÀÎµéÀº ´Þ¸® º¼ °ÍÀÌ°í,±â¸¢ÀüÀÚ¤ýÇÑÁøÁß°ø¾÷¤ý½Ö¿ëÂ÷ µî ³ë»çÇöÀå¿¡ ²ÙÁØÈ÷ ´Þ·Á°¬´ø Á¤µ¿¿µÀ» ³ëµ¿ÀÚµéÀº ±â¾ïÇØ³¾ °ÍÀÌ°í,¼¼¿ùÈ£Âü»ç¿¡ °¡Àå ¸¶À½¾ÆÆÄÇß´ø ±×¸¦ ±¹¹ÎµéÀº ÁöÁöÇÒ °ÍÀÔ´Ï´Ù.
24~~~½Ã°è´Â ³íµÎ··¿¡!±â·Ï¹°Àº ¹çµÎ··¿¡??
¼¼¿ùÈ£ ½ÇÁ¾ÀÚ°¡9¸í ³²¾Ò´Ù¸é¼­ ²Àµ¹¾Æ¿Í ´Þ¶ó°í Åò¼±µ¿ÁúÇÏ´Â ÁÂÁ»ºñ´Â Á¤½Åº´ÀÚ´Ù!
½ÇÁ¾ÀÚ¶ó´Â ´Ü¾î»©¸ÔÁö ¸»¶ó´Â ¾óºüÁø¹«³ú!
1ÁÖ³âÀÌ 50ÀÏ ³²¾Ò´Ù¸é¼­ ¹ß±¤ Àç±â ÇÒ ³¯À» ¼Õ²Å¾Æ ±â´Ù¸®´Â ¼±¹«´çµé!
´Ïµé!´Ïµé ºÎ¸ð Á¦»ñ³¯¿¡ Á¤¼º²¯ Á¦¸¦ ¿Ã¸° Àû ÀÖ´Â°¡!
25~~~¹Ð¾çÀÇ¿­´Ü Êöç¶ßæ? 
¾Æ·Î¿ä ÇÊ¸®ÇÉ Àü´ëÅë·É, ´ë¼±ºÎÁ¤¼±°Å ÇøÀÇ Ã¼Æ÷, À¯ÁËÆÇ°á½Ã Â¡¿ª 40³â, ±Ã±ÝÁõ, °Å±ä ¿ì¸® ¼¼¿ùÈ£ ÇÐ»ì»ç°Ç°°Àº °Å ¾ø¾ú´ÂÁö ±Ã±ÝÇÏ´Ù.
26~~~D.H KIM? 
2014³â °ñµç Æ®À­Àº?] &#65279;&#65279;&#65279;2014³â ÇÑ ÇØ µ¿¾È °¡Àå ¸¹Àº Æ®À§ÅÍ »ç¿ëÀÚµéÀÌ ¸®Æ®À­ÇÑ ´ëÇÑ¹Î±¹ °ñµç Æ®À­Àº °¡¼ö Áöµå·¡°ïÀÇ ¼¼¿ùÈ£ »ç°í ¹«»ç±Í... 
27~~~Àü»êÁ¶ÀÛ´ç¼±18´ë´ë¼±¹«È¿(È¶ºÒ½Ã¹Î)? 
ºÎÁ¤¼±°Å»ç¹üµéÀ» ÀÀÂ¡ÇÏÁö ¸øÇß±â¿¡ ¼¼¿ùÈ£ Âü»ç¸¦ ´çÇß´Ù![È¶ºÒ¸®Æ÷Æ®] 10¿ù 18ÀÏ 41Â÷ È¶ºÒÅõÀï 2/2 - ÁýÈ¸¿Í ÇàÁø http://durl.me/8dcu5p  ¿©·ÐÁ¶ÀÛ, °³Ç¥Á¶ÀÛ, ºÎÁ¤¼±°ÅÃÑÃ¥ ÀÌ¸í¹ÚÀ» ±¸¼ÓÇÏ¶ó!¹Ú±ÙÇý, ±è¹«¼º, ±è´ÉÈ¯µµ Æ¯°ËÇÏ¶ó
28~~~ÁãÀü¹®°¡? 
¼¼¿ùÈ£¿¡´Â ±¹Á¤¿øÀÌ ±í¼÷È÷ °ü·ÃµÇ¾îÀÖ°í, ¼¼¿ùÈ£ ½ÂÁ¶¿øÀº °¡Àå¸ÕÀú ±¹Á¤¿ø¿¡ º¸°í Çß´ÙÇÑ´Ù. ±¹Á¤¿øÀº Ã»¿Í´ë Á÷¼ÓÀÌ´Ù. ±×·¯¹Ç·Î Ã»¿Í´ë´Â Áï½Ã »óÈ²À» ÆÄ¾ÇÇÒ¼ö ¹Û¿¡ ¾ø´Ù. ±×·±µ¥ ÀÌ°Ô ¸»ÀÌ µÇ´Â°¡?
29~~~ÀÌÀç°¢? 
¼¼¿ùÈ£ »ç°ÇÀº ¾ÕÀ¸·Î°¡ ´õ ¹®Àç´Ù.
ÀÌÇØÂùÀÌ¶õ ÀÚ´Â ±¹È¸¿¡¼­ ¹ÎÁÖ´ç(?)°ú ¹®ÀçÀÎÀÇ ¼Ó¼ÀÀ» ½Ã¿øÇÏ°Ô ÅÐ¾î³ë¾Ò´Ù.

30~~~HOT SNS NEWS #»õ³¯? 
°£ÅëÁË ÆóÁö Çå¹ýÀçÆÇ¼Ò ÆÇ°á ¹Ú±ÙÇý 7½Ã°£ ¶§¹®? ³í¶õ ¹Ú±ÙÇý ÀÔ±é?À¸·Î Àç¸Ú´ë·Î ÆÇ°á? ¼¼¿ùÈ£ Âü»ç ÈÄ 7½Ã°£ ¹Ú±ÙÇý ½ÇÁ¾ ³×Æ¼Áðµé "È£ÅÚ¼­ ¹¹Çß³ª?¹ÝÀÀ¼Ó~ ¹ÎÁßÀÇ ¸ùµÕÀÌ Çå¹ýÀçÆÇ¼Ò?
31~~~¼¼¿ùÈ£º¿ #¼¼¿ùÈ£? 
#¼¼¿ùÈ£ ½½ÇÄÀ» ´Þ·¡¾ßÇÒ ¶§ Ã»¿Í´ë´Â '¹Ú±ÙÇý Á¶¹®¿¬Ãâ ³í¶õ'À» º¸µµÇÑ CBS¸¦ »ó´ë·Î 8000¸¸¿ø ¼ÕÇØ¹è»ó ¼Ò¼ÛÀ» Çß°í, CBS´Â "Àû±Ø È¯¿µÇÑ´Ù"´Â ¼º¸íÀ» ¹ßÇ¥Çß´Ù. ÀÌ¿¡ CBS¿¡ ´ëÇÑ ÀÀ¿øÀÌ ±ÞÁõÇß´Ù.
À¯ÈÄ~ »ê¶æÇÏ´Ù!
32~~~¼¼¿ùÈ£º¿ #¼¼¿ùÈ£? 
±¹³»¿Ü¿¡¼­ ½Ã±¹¼±¾ðÀÌ ÀÌ¾îÁ³´Ù. ¿Ü±¹¿¡¼­ È°µ¿ÇÏ´Â ÇÐÀÚ 1074¸íÀº Á¤ºÎ¿¡ #¼¼¿ùÈ£ Âü»ç Ã¥ÀÓÀ» ¹°À¸¸ç, °øÀÍÀ» À§ÇÑ ±ÔÁ¦ °­È­¸¦ ¿ä±¸ÇÏ´Â ¼º¸íÀ» ³Â´Ù
33~~~Ã»¼®(?à´)
´Üµ¶]°ËÂû ¡°³ë¹«Çö ±¸¼Ó¡± ±¹Á¤¿ø ¡°¸Á½Å¸¸¡±¡¦ MB ÇâÇØ ¡®Ãæ¼º°æÀï¡¯http://m.khan.co.kr/view.html?category=1&med_id=khan&artid=201502270600025&code=940301 ¡¦
¸ðµçÀ½¸ð(18´ë´ë¼±,¼¼¿ùÈ£,°£Ã¸Á¶ÀÛ)ÀÇ Áß½É¿¡´Â ±¹Á¤¿øÀÌ Á¸ÀçÇÑ´Ù ±¹Á¤¿øÀº ¹Ýµå½Ã ÇØÃ¼½ÃÅ°°í °ü·ÃÀÚ Àü¿ø »ç¹ýÃ³¸®ÇÏ¶ó
34~~~rbs? 
ºñ±ØÀÇ ¼¼¿ùÈ£Âü»ç 1ÁÖ±â
2015/04/16
D-47
35~~~ÀÌÆ²? 
¼¼¿ùÈ£ À¯Á·µéÀ» ¾î¶² ¾ó±¼·Î ºÁ¾ß ÇÒÁö °í¹ÎÀÌ µÈ´Ù. »ç¼øÀýÀÇ °í¹ÎÀÌ ÇÏ³ª ´õ ´Ã¾ú´Ù
36~~~Sanghyeon Lee? 
¼¼¿ùÈ£ÀÇ Áø½Ç http://www.youtube.com/watch?v=mexZOFKuAAw&sns=tw ¡¦ @youtube ´ÔÀÌ °øÀ¯
37~~~ÀÌÁ¤¼·¤Ñ¹ÎÁ·ÀÚÁÖÆòµîÆòÈ­ ÅëÀÏ? 
RT @ohmynews_korea [¿À¸¶ÀÌÆ÷Åä] Ã»¿Í´ë °£ µÎ ¾ö¸¶ "¼¼¿ùÈ£ ÀÎ¾çÇØ ÁÖ¼¼¿ä" ÀÌÈñÈÆ ±âÀÚ
38~~~ÙíêÓ? 
´Ù¸¥ ÀÌ½´¿¡ ´ëÇØ ¾Æ¹«¸® Á¤ÀÇ·Î¿î ÁÖÀåÀ» ÇÏ°í ÀÖ´õ¶óµµ, °³Ç¥ºÎÁ¤°ú ¼¼¿ùÈ£ ÇÐ»ì¿¡ ´ëÇØ ¸ø ¹Ï°Ú´Ù´Â °ÍÀÌ ¾Æ´Ï¶ó, ÁÖÀåÇÏ´Â »ç¶÷À» °ú´ë¸Á»óÀ¸·Î ¸ô°í°¡´Â »ç¶÷Àº Á¤Ã¼¼ºÀÌ ÀÇ½ÉµÈ´Ù.
¾ß´çÁ¤Ä¡ÀÎ,Áøº¸¾ð·Ð, »çÈ¸¸í»çµé Áß¿¡µµ ÀÌ·±ºÎ·ù°¡ ¸¹´Ù´Â ºÒÆíÇÑ »ç½Ç.
39~~~John Hong? 
¾Æ~~~~~½Ã¹ß ¼¼¿ùÈ£.

30~~~«µ«Ä«­? 
¾îµð¼­ ¼¼¿ùÈ£ µå¸³ÀÌ´Ï! ÀÌºÐ Hoxy.... Áø½ÇÀ» ¿ä±¸ÇÕ´Ï´Ù!
´©³­ ¿©ÀÜµ¥ ¿Ö ÆòÆòÇØ? È¤½Ã ÇüÀÌ¾ß?
41~~~°¨È¿Àü? 
¾Æ·Î¿ä ÇÊ¸®ÇÉ Àü´ëÅë·É, ´ë¼±ºÎÁ¤¼±°Å ÇøÀÇ Ã¼Æ÷, À¯ÁËÆÇ°á½Ã Â¡¿ª 40³â, ±Ã±ÝÁõ, °Å±ä ¿ì¸® ¼¼¿ùÈ£ ÇÐ»ì»ç°Ç°°Àº °Å ¾ø¾ú´ÂÁö ±Ã±ÝÇÏ´Ù.
42~~~ÁöÄ£¹Ù´Ù #¼¼¿ùÈ£ Áø½Ç°ú Ã¥ÀÓÀÚ Ã³¹ú? 
2015.02.28/¼¼¿ùÈ£Âü»ç 319ÀÏÂ°
ÇÐ»ìÇÇÇØÀÚ 295¸í
Å»ÃâÇÏ½Å ºÐ 172¸í
¾Ë·ÁÁø ½ÇÁ¾ÀÚ 9¸í
±¸Á¶ÀÚ 0¸í
¹Î°£Àá¼ö»ç Èñ»ý 2¸í
¼Ò¹æ°ü Èñ»ý 5¸í
¼ö»öÁö¿ø¹Î°£¼±¿ø Èñ»ý 1¸í
ÀÚ¿øºÀ»çÀÚ Èñ»ý 1¸í
PTSD Èñ»ý ±³°¨,°æÂû,ÀÚ¿øºÀ»çÀÚ´Ô

±â¾ïÇÕ½Ã´Ù
43~~~Çàº¹? 
¤¾¤¾ ÆäºÏ Ä£±¸½Ã³×¿ä   ¼¼¿ùÈ£¹ÝÁö~~
44~~~±èÈ¿¼Ò? 
»çÈ¸¿¡ ´ëÇÑ Á¤ÀÇ¿Í ÆòÈ­ Ã¥ÀÓÀ» Á®¾ßÇÏ´Â °Ô ±âµ¶±³ÀÇ º»ÁúÀÌ´Ù¡±°í ¹àÇû´Ù. ±×´Â <Á¤ÀÇ¿Í ÆòÈ­°¡ ÀÔ¸ÂÃâ ¶§±îÁö>ÀÇ ÀúÀÚ´ä°Ô ¸íÄèÇÑ ¼³¸íÀ» µ¡ºÙ¿´´Ù.¡°¼¼¿ùÈ£ °¡Á·ÇÑÅ× ¡®½½ÇÄ ¹þ¾î³ª¶ó¡¯ ½±°Ô ¸»ÇÏÁö ¸¶¶ó
45~~~µþ±â¾Æºü? 
±¹¹ÎTV] ¼¼¿ùÈ£ ½ÇÁ¾ÀÚ °¡Á·, Ã»¿Í´ë 1ÀÎ ½ÃÀ§·Î 'ÀÎ¾ç' È£¼Ò
46~~~¹ÚÈñ¼ö? 
°æÂû, ¡®¼¼¿ùÈ£ Ãµ¸· Áö¿ø¡¯ ¼­¿ï½Ã ¼ö»ç¡¦¹Ú¿ø¼ø ½ÃÀå µî ÀÔ°Ç 
47~~~Çì¼¼ÀÌÆ¼? 
Àü¿µ°ü ½ÃÀÎÀÇ <½½ÆÛÇÒ ±Ç¸®> ºÏÅäÅ©

¼¼¿ùÈ£À» ÀØÁö ¾ÊÀº »ç¶÷µé,
4¿ù 16ÀÏÀÌ ¾ÆÁ÷ Áö³ªÁö ¾ÊÀº »ç¶÷µéÀÌ ¸ðÀÔ´Ï´Ù.

¿À´Ã Àú³á ¿©¼¸½Ã.
Ä«ÆäÇì¼¼ÀÌÆ¼
48~~~realgnews? 
´º½ºÅ¸ÆÄ ¼¼¿ùÈ£ Âü»ç, Áø½Ç°ú ±â·Ï 
49~~~Veritas? 
¾ÆÁ÷µµ ÀÎ¾ç °áÁ¤ ¾ÈÇß³ª? #¼¼¿ùÈ£ Âü»ç
50~~~¶óµð¾ð? 
Áö±Ý ÀÌµý°Ô Áß¿äÇÕ´Ï±î? ¼¼¿ùÈ£ »ç°Ç¿¡ ºñÇÏ¸é ¾Æ¹«°Íµµ ¾Æ´Õ´Ï´Ù. ¿ì¸® ¾ÆÀÌµéÀÌ ¹«·Á 300¸íÀÌ Á×¾ú½À´Ï´Ù °íÀÛ ¸» ÇÑ¸¶¸®°¡Áö°í ³­¸®Ä¥¶§°¡ ¾Æ´Õ´Ï´Ù. ±¹°¡´Â »¡¸® Æ¯º°¹ýÀ» ¼º»ç½ÃÄÑ À¯Á·µé°ú ¾Æ...
