# Supplementary material for: Machine Learning-Based Data Mining Method for Sentiment Analysis of the Sewol Ferry Disaster's Effect on Social Stress
Source: Front Psychiatry. 2020 Dec 23;11:505673. doi: 10.3389/fpsyt.2020.505673 (PMC7785789; doi:10.3389/fpsyt.2020.505673)
Supplement: Supplementary file 1 [file Data_Sheet_1.ZIP › twitter/text/12.March.txt]

1~~~rbs? 
¼¼¿ùÈ£Âü»ç 1ÁÖ±â
'¼±Ã¼ºÎÅÍ ÀÎ¾çÇÏ¶ó'

2015/04/16
D-16
µÎ »õ@@´çµéÀº ¹»ÇÏ´Â°¡?
2~~~±è ÁöÈ£(kimjiho)? 
¹®ÀçÀÎ´ëÇ¥¿Í »õÁ¤¿¬ÀÇ Ä£¹®³ë ÆÐÁ·ÀÇ ¿Ã°¡¹Ì¿Í ÁÖÈ«(Adultery)Á¤Ä¡ÀÇ »ö±ò ¶§¹®¿¡ ¹¹ÇÏ³ª ¹ß¸ñÀâÇô µÇ´ÂÀÏÀÌ  ¾ø³×.±×¸®ÇØ³õ°í  ¹»ÇÒ¼ö ÀÖ°Ú³ª?
1.¼¼¿ùÈ£ Áø»ó Æ¯À§µµ
2.ÀÚ¿ø¿Ü±³ Ã»¹®È¸µµ
3.Á¾ºÏµüÁö·Î
ÀÌÁ¨Á¤¸» Áö¿ì°í ½Í´Ù..Ä£³ë(³ë¹«Çö´ëÅë¸¸Á¦¿Ü)
3~~~ÀÌº¸°Ô.Àú½Â°¥¶§¹»µé°í°¥²«°¡...?
[[ ·¹Ä«°¡ ÇØ³Â´Ù ] ¼¼¿ùÈ£ À§ÀÚ·á 8Ãµ¸¸¿ø Áö±Þ.."±³Åë»ç°í ¼öÁØ
4~~~±¹¹ÎTV´º½º? 
¼¼¿ùÈ£ Áø»óÁ¶»ç ¡®¹æÇØ¡¯ ½ÃÇà·É Á¤ºÎ Á¦Á¤ °­Çà¿¡ À¯Á·µé 416½Ã°£ ³ó¼ºÅ°·Î
±âÀÚÈ¸°ßÈÄ Ã»¿Í´ë·Î ÇàÁø¡¦°æÂû ¡®Ã¤ÁõÀåºñ¡¯ µéÀÌ¹Ð¸ç ¹°¸®Àû ¹æÇØ

5~~~±¹¹ÎTV´º½º? 
¼¼¿ùÈ£ Áø»óÁ¶»ç ¡®¹æÇØ¡¯ ½ÃÇà·É Á¤ºÎ Á¦Á¤ °­Çà¿¡ À¯Á·µé 416½Ã°£ ³ó¼ºÅ°·Î
±âÀÚÈ¸°ßÈÄ Ã»¿Í´ë·Î ÇàÁø¡¦°æÂû ¡®Ã¤ÁõÀåºñ¡¯ µéÀÌ¹Ð¸ç ¹°¸®Àû ¹æÇØ

6~~~¾ÆÀÌ¿¥ÇÇÅÍ? 
[¾ÆÀÌ¿¥ÇÇÅÍ]¼¼¿ùÈ£ À¯°¡Á·¿¡ ¾ûÅÍ¸® ¹ý¾Èµµ ¸ðÀÚ¶ó ÁÖ¸Ô±îÁö 
7~~~±èÁ¾Èñ? 
ÆÄÇàÇÏ´Â ¼¼¿ùÈ£ Æ¯Á¶À§, ¸Á°¢°ú ½Î¿ìÁö ¾Ê´Â ¾ð·Ð
http://www.pdjournal.com/news/articleView.html?idxno=54999 ¡¦
[ºñÆò] ¼¼¿ùÈ£Æ¯Á¶À§ ½ÃÇà·É¾È ³í¶õ, °ø¿µ¹æ¼ÛÀº Ãà¼Ò¡¤¿Ü¸é
8~~~±¹¹ÎÀÌ¾ø´Â³ª¶ó! ÇÑ±¹? 
¼¼¿ùÈ£°ü·Ã ¸ðÀÓ ¹× ´ÜÃ¼ ¿©·¯ºÐ!!
±×¸®°í ¼¼¿ùÈ£Âü»çÀÇ Áø½ÇÀ» ¿øÇÏ´Â ¹ÎÁß¿©·¯ºÐ!
À¯°¡Á·ºÐµé²² ½ÇÁúÀûÀÎ ÈûÀÌ µÇµµ·Ï ÀÇ°ß¼­¸¦ Á¦ÃâÇØÁÖ¼¼¿ä.
ÇØ¾ç¼ö»êºÎ°¡ ¹ÎÁßÀÇ ¹Ý´ëÀÇ°ß¼­·Î ¾÷¹«°¡ ¸¶ºñµÇµµ·Ï! ÈûÀ» º¸ÅÂÁÖ¼¼¿ä.

9~~~mina/ÙþÁ¤ºÎ¾î¿ëÆ®À­Å×¸®¾ð? 
ÇöÀå] Áþ¹âÈù ¼¼¿ùÈ£ À¯°¡Á·¡¦¡°³»°¡ ¹«½¼ ÁüÂ¦ÀÌ³Ä¡±: https://youtu.be/80xBbA2_Izs 
ÀÚ½ÄÀÒÀº ºÎ¸ðµéÀ» µÎ¹ø ¼¼¹ø Á×ÀÌ´Â ¾Ç¶öÇÑ »ìÀÎÁ¤±Ç ¹Ú±ÙÇýÁ¤±Ç ¹°·¯³ª¶ó!!
¾Ö½Ã´çÃÊ ÀÚ°Ýµµ ¾ø´Ù!!
´ëÇÑ¹Î±¹ ¿ª»ç¿¡¼­ 18´ë ´ëÅë·ÉÀº ¾ø´Ù!!
10~~~HeeKyoung Chun? 
ÀÌÃæÀç Ä®·³] ¼¼¿ùÈ£¸¦ ºÒÆíÇØÇÏ´Â »ç¶÷µé 
11~~~qlstnfp? 
[ÇÑ°Ü·¹] Âü»ç 1ÁÖ±â ¾ÕµÎ°í

¿Ö ¼¼¿ùÈ£ Èñ»ýÀÚ °¡Á·°ú ½Ã¹Î»çÈ¸´ÜÃ¼µéÀº 

 '416½Ã°£ ¿¬¼Ó ³ó¼º' ½ÃÀÛÇß³ª?
12~~~SBS ´º½º??ÀÎÁõµÈ °èÁ¤?
¼¼¿ùÈ£ À¯°¡Á·°ú ÇÔ²² ´ë¸®±â»ç ÆøÇà »ç°Ç¿¡ ¿¬·çµÈ »õÁ¤Ä¡¹ÎÁÖ¿¬ÇÕ ±èÇö ÀÇ¿øÀÌ ¾îÁ¦(30ÀÏ) ÇÇÀÇÀÚ ½ÅºÐÀ¸·Î °ËÂû Á¶»ç¸¦ ¹Þ¾Ò½À´Ï´Ù.
13~~~JK #ÀûÆóÃ»»ê #´Ù½º´Â´©±¸°Ì´Ï±î? 
JTBC-¼Õ¼®Èñ ¾ÞÄ¿°¡ #¼¼¿ùÈ£ ¹üÀÎÀ» ÂïÀº µí ÇÕ´Ï´Ù. http://goo.gl/LUlPqb  ´çÃÊ Æ¯Á¶À§´Â ¿ÀÇÏ¸¶³ªÈ£¸¦ ¼¼¿ùÈ£ Ç×·Î ±×´ë·Î ¿îÇ×½ÃÅ°¸ç  ¼¼ºÎÁ¶»ç ÁøÇà¿¹Á¤ÀÌ¾úÁö¸¸ Â÷ÁúÀÌ ºÒ°¡ÇÇÇÑ »óÈ²ÀÔ´Ï´Ù.
14~~~°ÔÀ¸¸¥¼ö´ÙÀïÀÌ? 
'¿©±â »ç¶÷ÀÌ ÀÖ¾î¿ä'¶ó°í ¿ÜÄ¡´Â »ç¶÷µéÀÌ ÀÖ´Ù. 
°æÂûÀÌ ¹«½¼ ÀÌÀ¯ÀÎÁö µÑ·¯¼­¼­ ¸·´Â´Ù. 
¾Æ¹«µµ °Å±â¿¡ »ç¶÷ÀÌ ÀÖ´Â Áö ¸ð¸¥´Ù. 

¼¼¿ùÈ£¿¡´Â ¾ÆÁ÷ »ì¾Æ ÀÖ´Â »ç¶÷µéÀÌ Å¸°í ÀÖ´Ù. 
³»¸®Áöµµ ±¸Á¶µÇÁöµµ ¸øÇÑ...

15~~~Á¤µ¿È£ PD? 
[½ÅÇöÁÖÀÇ 1ºÐ] ¼¼¿ùÈ£ °¡Á·µé, ¡®416½Ã°£ ³ó¼º¡¯ µ¹ÀÔ
16~~~¾çÁö¿Í±×´Ã? 
ÇÑ±¹ÀÏº¸:[ÀÌÃæÀç Ä®·³]¼¼¿ùÈ£¸¦ ºÒÆíÇØÇÏ´Â »ç¶÷µéhttp://www.hankookilbo.com/v/c2901094f37f4f31b6aee5b9733f1479 ¡¦
 ¿Ã¶ûµå.¸Þ¸£ÄÌ¿¡¡®7½Ã°£°ø¹é¡¯¾ø¾î
Æ¯À§´Â¹«·ÂÈ­, ¼±Ã¼ÀÎ¾çÀº ½Ã°£²ø±â
±Ç·ÂÈÑ¹æ,Á¤Ä¡±Ç,°³ÀÎ¹«°ü½É ´Þ¶óÁø°Ô ¾ø´Ù
17~~~Æ®À×¿©? 
¼¼¿ùÈ£ÀÇ ½ÖµÕÀÌ¹è·Î ¾Ë·ÁÁø ¡®¿ÀÇÏ¸¶³ªÈ£¡¯ÀÇ Çàº¸¸¦ µÎ°í ³í¶õÀÌ ÀÏ°í ÀÖ´Ù
18~~~À±Âù¼ö? 
´Üµ¶] Á¤ºÎ, ¼¼¿ùÈ£ À§ÀÚ·á 8Ãµ¸¸¿ø Áö±Þ..£¢±³Åë»ç°í ¼öÁØ£¢ http://media.daum.net/v/20150330181012425 ¡¦
±× À§ÀÚ·á, ±¹¹Î ¼º±ÝÀ¸·Î µÇµ¹·Á ÁÖ°í ´ë½Å ½½ÇÄÀ» ´Þ·¡´Â ¼ÒÁÖ ·Î Áà¶ó!
19~~~±èÁ¾Èñ? 
¼¼¿ùÈ£ Æ¯º°Á¶»çÀ§,
Á¶»ç ´ë»óÀÌ Á¶»ç ÁÖÃ¼ µÇ´Â ²Ã
http://www.redian.org/archive/85921 
ÀÌ¼®ÅÂ "Á¤ºÎ, Æ¯º°Á¶»çÀ§¸¦ ¸éÁËºÎ ÁÖ´Â Á¶Á÷À¸·Î º¯Áú"
20~~~Together? 
[ÇöÀåÈ­º¸] ±¤È­¹®±¤Àå ¾È, »çÁö µé·Á ²ø·Á ³ª¿À´Â ¼¼¿ùÈ£ À¯°¡Á·µé 
21~~~ÆÄ¶õ¸ð¸®{¼¼¿ùÈ£ Âü»ç 1 ÁÖ±â
¼¼¿ùÈ£ Èñ»ýÀÚ À§ÀÚ·á°¡ 1ÀÎ´ç 8Ãµ¸¸¿ø? | ¹Ìµð¾î´ÙÀ½ 
22~~~¹Ìµð¾îÇùµ¿Á¶ÇÕ? 
¼¼¿ùÈ£ Áø»óÁ¶»ç ¡®¹æÇØ¡¯ ½ÃÇà·É Á¤ºÎ Á¦Á¤ °­Çà¿¡ À¯Á·µé 416½Ã°£ ³ó¼ºÅ°·Î
±âÀÚÈ¸°ßÈÄ Ã»¿Í´ë·Î ÇàÁø¡¦°æÂû ¡®Ã¤ÁõÀåºñ¡¯ µéÀÌ¹Ð¸ç ¹°¸®Àû ¹æÇØ

23~~~Jane? 
IHS ¸¶¸®Å¸ÀÓ 360, ¼¼¿ùÈ£ °¡Á·µé, ¼¼¿ùÈ£ Á¶¼ÓÀÎ¾ç ÃË±¸
24~~~YTN NEWS??
¼¼¿ùÈ£ Æ¯º°¹ý ½ÃÇà·É¾È Æó±â¿Í ¼±Ã¼ ÀÎ¾çÀ» ÃË±¸ÇÏ¸ç Ã»¿Í´ë¸¦ Ç×ÀÇ ¹æ¹®ÇÏ·Á´ø ¼¼¿ùÈ£ À¯°¡Á· µî 3¸íÀÌ °æÂû¿¡ ¿¬ÇàµÅ Á¶»ç¸¦ ¹Þ°í ÀÖ½À´Ï´Ù
25~~~»ó½Ä¼¼»ó? 
´Ù½Ã ±¤ÀåÀ¸·Î °£ ¼¼¿ùÈ£ °¡Á·µé | ¹Ìµð¾î´ÙÀ½ 
26~~~metta? 
[¹Îµ¿±âÀÇ ½Å¹®ºñÆò] ¡®¼¼¿ùÈ£ À¯°¡Á· ¿ÜÄ§¡¯º¸´Ù ¹Ú±ÙÇý¸¦ ÁÖ¸ñÇÑ Á¶°£µé 
27~~~³ª´Â ´©±¸ÀÎ°¡
'½ÖµÕÀÌ¹è' ÇØ¿Ü·Î ¸Å°¢?¡¦¼¼¿ùÈ£ Áø»ó±Ô¸í Â÷Áú ºÒ°¡ÇÇ http://mnews.jtbc.joins.com/News/Article.aspx?news_id=NB10828599 ¡¦
¹Ú±ÙÇý´Â ¼îÀÇ ´ÞÀÎ! º¹ÁöÁ¤Ã¥,  ¼¼¿ùÈ£Áø»óÁ¶»ç, ¹æ»êºñ¸®, MB¹ß ÇØ¿ÜÀÚ¿ø Æ¯°¨.....  ¼î!!!!!!!!!  ³¡Àº ¾ø´Â °Å¾ß~~~
28~~~Yunsoo Kim? 
¹«¸­ ´ã¿ä±îÁö ÅëÁ¦ÇÏ´Â °æÂû.. ±¤È­¹® ¼¼¿ùÈ£ °¡Á· ³ë¼÷ ³ó¼º ÇöÀå.. ¤Ñ.¤Ñ
29~~~´ÙÀ½Àº Áã»õ³¢´Ù
¼¼¿ùÈ£ À¯°¡Á·¿¡ ¾ûÅÍ¸® ¹ý¾Èµµ ¸ðÀÚ¶ó ÁÖ¸Ô±îÁö | Tistory http://durl.me/8k26ij  Áø½ÇÀ» ¹àÈú ÀÇ»ç°¡ ÀüÇô ¾øÀ½À» º¸¿©ÁÖ³×. µ¤±â ¹Ù»Û ¹Ù²Ù³×¾¾.
30~~~¾çÁ¤ÈÆ(µþ±â¾Æºü,¸®´õ½ÊÄÚÄ¡,ÀÛ°¡)? 
¡®½ÃÇà·É Æó±â¡¯ ´ëÅë·É ¸é´ã ¿ä±¸ÇÏ´ø ¼¼¿ùÈ£ À¯°¡Á· 2¸í ¿¬Çà 
31~~~ÇÑ°¡ÀÎ? 
¼¼¿ùÈ£ À¯°¡Á· ¡°Á¤ºÎ, ¾à¼ÓÇß´ø ÀÎ¾ç°èÈ¹ ÁöÃ¼µÇ°í ÀÖ´Ù¡±¡¦416½Ã°£ ³ó¼º ¼±... http://me2.do/F7ZBiIRI  ÃâÃ³ : MBN | ³×ÀÌ¹ö ÅëÇÕ°Ë»ö
32~~~Jade? 
ÀÌ¼®ÅÂ ¼¼¿ùÈ£ À§¿øÀå "±×µ¿¾È Âü¾Ò´Âµ¥¡¦ÀÌÁ¨ ÇÑ°è »óÈ²"
Ã»¿Í´ë°¡ À¯Ãâ ½ÃÄÑ

33~~~Àü±¹Åë°èÃ»³ëµ¿Á¶ÇÕ? 
[´Üµ¶] Á¤ºÎ, ¼¼¿ùÈ£ À§ÀÚ·á 8Ãµ¸¸¿ø Áö±Þ¡¦¡°±³Åë»ç°í ¼öÁØ¡± 
ÃÑ¸®½Ç »êÇÏ ½ÉÀÇÀ§ 31ÀÏ Ã¹È¸ÀÇ
¼Òµæ¾ø´Â ÇÐ»ýµé, ÀÏ½Ç¼öÀÔÀ» ÃÖÀú±âÁØÀ¸·Î »êÁ¤
Áö±Þ½ÅÃ» ±âÇÑ °íÀÛ 6°³¿ù¡¦Á¶»ç ¾øÀÌ ¹è¡¤º¸»ó ³¡³¯ÆÇ

34~~~±¹¹ÎÀÇ³ª¶ó....
[ÀÎÅÍºä] ÀÌ¼®ÅÂ ¼¼¿ùÈ£ Æ¯Á¶À§¿øÀå "Á¶»ç ´ë»ó °ø¹«¿øÀÌ Á¶»ç ÁÖÃ¼·Î¡¦¹®Á¦" 
35~~~»ó³²ÀÌ? 
¹®ÀçÀÎ ¡°Á¤ºÎ, ¼¼¿ùÈ£ Áø»ó±Ô¸í ¸·À¸·Á°í ÀÛ½ÉÇÑ µí
36~~~Winter_Nagne? 
´Üµ¶] Á¤ºÎ, ¼¼¿ùÈ£ À§ÀÚ·á 8Ãµ¸¸¿ø Áö±Þ¡¦¡°±³Åë»ç°í ¼öÁØ¡± : »çÈ¸ÀÏ¹Ý : »çÈ¸ : ÇÑ°Ü·¹¸ð¹ÙÀÏ 
37~~~¿À °­¼ö? 
¼¼¿ùÈ£¿¡¼­ µ¹¾Æ°¡½Å ¸ðµç ½Â°´°ú ½Â¹«¿ø ¿©·¯ºÐµéÀÇ ¸íº¹À» ºô¸ç ¾ÆÁ÷ ¹è¾È¿¡ °è½Å ºÐµéÀÌ ¸ðµÎ ¹«»çÈ÷ ±¸Á¶µÇ½Ã±æ ±â¿øÇÕ´Ï´Ù
38~~~»ó³²ÀÌ? 
¿äÃ»¼­ÇÑ] '416 ¼¼¿ùÈ£Âü»ç Áø»ó±Ô¸í ¹× ¾ÈÀü»çÈ¸ °Ç¼³ µîÀ» À§ÇÑ Æ¯º°¹ý ½ÃÇà·É(¾È)'¿¡ ´ëÇÑ http://fb
39~~~John Chung? 
±×°Ô ¹ºÁö´Â ¾Ë¼ö ¾øÀ¸³ª, ¼¼¿ùÈ£ Áø»ó±Ô¸í¿¡ ÀÌÇØÇÒ¼ö ¾ø´Â ¿¹»ê Å¸·É µî »ç½Ç»ó ÀúÅä·Ï ÀÏ°üµÇ°Ô ³ë°ñÀûÀÎ ¹æÇØ¸¦ ÇØ´ë´Â ¹Ú±ÙÇý »õ´©¸®´ç Á¤±Ç¿¡°Ô ¼¼¿ùÈ£¶õ È£È¯¸¶¸¶º¸´Ù ´õ ¹«¼­¿î °ÍÀÓÀ» È®½ÅÇÏ°Ô µÈ´Ù. ±×·¡¼­ ¼¼¿ùÈ£ ÀÎ¾ç ´õ¿í´õ Àý½Ç
30~~~³ª´Â ÀÚÀ¯´Ù? 
µµ´ëÃ¼ ¹»±î? ¼¼¿ùÈ£
41~~~²ÉÇâ? 
[¾ÆÀÌ¿¥ÇÇÅÍ] ¼¼¿ùÈ£ À¯°¡Á·¿¡ ¾ûÅÍ¸® ¹ý¾Èµµ ¸ðÀÚ¶ó ÁÖ¸Ô±îÁö http://durl.me/8k22s4
42~~~¿­¸°Ã¼ÇèÅÍ? 
Çãºêºñ´©¸¸µé±â ¹æ¹®Ã¼ÇèÇÐ½À,ÇÐ±³·ÎÃ£¾Æ°¡´ÂÃ¼ÇèÇÐ½À,¹æ¹®Ã¼Çè±³½Ç,ÃâÀåÃ¼ÇèÇÐ½À,±³³»Ã¼ÇèÇÐ½À,Ã¢ÀÇÃ¼ÇèÇÐ½À,Á÷¾÷Ã¼ÇèÇÐ½À,Ã¢ÀÇÀûÃ¼ÇèÈ°µ¿,ÁøÇÐÁø·Î: ¼¼¿ùÈ£ »ç°ÇÀÌÈÄ ¾ß¿ÜÈ°µ¿ÀÌ ¾î·Á¿î Çö½ÇÀÎ ¿äÁò.. 
43~~~ÂÌÁö¸¶? 
Ã»¿îµ¿»ç¹«¼Ò ¾Õ,¿©ÇÐ»ý µÎ¸íÀÌ °æÂû¿¡ °¤Çô ÀÖ½À´Ï´Ù. Áý¿¡ Á» °¡°Ô ÇØ´Þ¶ó¸ç ºñÄÑ ´Þ¶ó´Âµ¥ ¿òÁ÷ÀÌÁú ¾Ê½À´Ï´Ù. Áö±Ý ÀÌ °÷Àº ¹ÎÁÖÁÖÀÇ°¡ ¾Æ´Õ´Ï´Ù. ¿©ÇÐ»ýµé °¤Çô ÀÖ´Âµ¥ Áý¿¡ °¡°í ½Í´Ù´Âµ¥..°æÂûÀÌ ¹ÌÃÆ½À´Ï´Ù
°¨±Ý ¸Â³×. ¹®ÀçÀÎ¾¾. ÀÌ·²¶§ '°¨±Ý' 'ÀÎ±Ç'ÀÌ¶õ ´Ü¾î°¡ ÇÊ¿äÇÑ °ÍÀÔ´Ï´Ù. ÃÖ¼ÒÇÑ ¼¼¿ùÈ£ ÁýÈ¸¿¡´Â ¹ÎÁÖ´ç ±¹È¸ÀÇ¿ø ÇÑ¸íÀÌ¶óµµ µ¹¾Æ°¡¸ç Áö¿øÇÏ½Ç »ý°¢Àº ÇØÁÖ¼Å¾ßÁö¿ä. ±×·¡¾ß '¾ß´ç' ÀÌ¸§À» ½á¸ÔÁÒ
44~~~Stupid Fox? 
¿©¾ß °ü¾ÇÀ» ÃÑ·ÂÀü...¾ß´ç Á¦À§¿©, ÃÑ·ÂÀÌ¶õ ºÎÁ¤¼±°Å ¼¼¿ùÈ£¿Í °°Àº ÁßÂ÷´ëÇÑ »ç°Ç¿¡ ±â¿ï¿©¾ß ÇÏ´Â °Í...ÇÏ¿©, Áø½Ç°ú Á¤ÀÇ°¡ ¹Ù·Î ¼­´Â ¼¼»óÀÌ ¿À¸é º¸±È¼±°Å´Â ¿©¹ÝÀå...´ë¸¶¸¦ ³öµÎ°í ´«¾ÕÀÇ ¸îÁ¡¿¡ ÃÑ·Â? »¡ÆÇ»ó¾î´Â »ó¾î¸¦ ÀâÀ¸¸é µþ·Á¿À´Â ¹ýÀÌ³×.
45~~~PROBONO? 
¼¼¿ùÈ£ 1ÁÖ³âÀÌ µÇ±âÀü 
ÀÎ¾ç¼Ò½ÄÀÌ µé·Á¿À±æ ¹Ù¶ø´Ï´Ù. 
46~~~¸¶À½ÀÚ¸®? 
º½. ¼¼¿ùÈ£ ½ÇÁ¾ÀÚ 9¸í, À¯°¡Á·À» ±æ¹Ù´Ú¿¡ ¹ã»õ  ¶³°ÔÇÑ ¾ÆÄ§. ¼¼¿ùÈ£ 1ÁÖ±â. ¸ÖÂÄÇÏ¸®¸¸Å­ Èå¸° ¾ÆÄ§. ¿ï´Ù Àáµé¾î ¸ÛÇÑ ³ª. ¿À´Ã. 2014³â 4¿ù 16ÀÏ. Á¦ÀÚ¸®.
47~~~ÁãÀâÀ¸·Î°¡ÀÚ? 
ÍºÀÌ½ÂÇö ¾Æ¹öÁö ´©³ª ºÎ³à°¡ <100kg³Ñ´Â ¸ðÇü¹è¸¦ ²ø°í ÆØ¸ñÇ×¿¡¼­ ±¤È­¹®±îÁö ¼¼¿ùÈ£ ÀÎ¾çÃË±¸ »ïº¸ÀÏ¹è>  ±æ°¡´Ù ¸¶ÁÖÄ¡¸é ÀÀ¿øÇØ ÁÖ¼¼¿ä!! °ÆÁ¤¿ø¼ÒÀ¯ ¼¼¿ùÈ£¸¦ ´çÀå ÀÎ¾çÇÏ¶ó..
ÀÌºÐµéÀÌ ¹«½¼ÁË°¡ÀÖ¾î ÀÌ·±°íÇàÀ» ÇÏ¼Å¾ßÇÕ´Ï±î? Á¤ºÎ´Â ¼¼¿ùÈ£¸¦ ÀÎ¾çÇÏ¶ó!! ÀÌ Áü½Âº¸´Ù ¸øÇÑ°Íµé¾Æ
48~~~Andrea Lee? 
  ¼¼¿ùÈ£ Áø»ó±Ô¸í Æ¯º°¹ý ½ÃÇà·É¾È Àü¸éÃ¶È¸ ÃË±¸ Àç¿Üµ¿Æ÷ ¼º¸í¼­                      ¼­¸íÇÕ½Ã´Ù..
49~~~fem97? 
[ÀÌÃæÀç Ä®·³] ¼¼¿ùÈ£¸¦ ºÒÆíÇØÇÏ´Â »ç¶÷µé http://me2.do/xnl7qhlc  ÃâÃ³ : ÇÑ±¹ÀÏº¸ | ³×ÀÌ¹ö ´º½º
50~~~ohyun lee? 
IHS ¸¶¸®Å¸ÀÓ 360, ¼¼¿ùÈ£ °¡Á·µé, ¼¼¿ùÈ£ Á¶¼ÓÀÎ¾ç ÃË±¸ - http://goo.gl/PrMCsm  via @thenewspro»õÁ¤Ä¡¿¬ÇÕÀº ¼¼¿ùÈ£ ÀÎ¾ç¿¡ ´ëÇØ °ø½ÄÀÔÀåÀ» ¹àÇô ÁÖ±æ ¹Ù¶ø´Ï´Ù. À¯Á·µé¿¡°Ô ¸ðµç ÁüÀ» Áö¿î Ã¤ º¸°í¸¸ ÀÖÀ»°Ì´Ï±î
