# Supplementary material for: Machine Learning-Based Data Mining Method for Sentiment Analysis of the Sewol Ferry Disaster's Effect on Social Stress
Source: Front Psychiatry. 2020 Dec 23;11:505673. doi: 10.3389/fpsyt.2020.505673 (PMC7785789; doi:10.3389/fpsyt.2020.505673)
Supplement: Supplementary file 1 [file Data_Sheet_1.ZIP › twitter/text/2.May.txt]

5¿ù Æ®À§ÅÍ ÇÏ·ç 2°³ 30ÀÏºÎÅÍ
1~~~	ÇÑ½Ã¹Î
ÀÚÀ¯ÇÑ±¹´çÀº 30ÀÏ ¼­¿ï½ÃÀÇ ¼­¿ï±¤Àå º¸¼ö´ÜÃ¼ Ãµ¸· °­Á¦Ã¶°Å¸¦ "º¸¼öÁø¿µ Åº¾Ð"À¸·Î ±ÔÁ¤ÇÏ¸é¼­ ºñÆÇÇß´Ù.
ÇÑ±¹´ç Á¤ÅÂ¿Á ¿ø³»´ëº¯ÀÎÀº ³íÆò¿¡¼­ "¹Ú¿ø¼ø ¼­¿ï½ÃÀåÀº Áøº¸Á¤±ÇÀÌ Ãâ¹üÇÏÀÚ¸¶ÀÚ ±â´Ù·È´Ù´Â µíÀÌ ¼­¿ï±¤Àå Ãµ¸·À» Ã¶°ÅÇÏ´Â µî º¸¼öÁø¿µ¿¡ ´ëÇÑ Åº¾ÐÀ» ´çÀå Áß´ÜÇØ¾ß ÇÑ´Ù"°í ¹àÇû´Ù.
Á¤ ¿ø³»´ëº¯ÀÎÀº "¼­¿ï½Ã´Â ¼­¿ï±¤Àå¿¡ ¼³Ä¡µÈ º¸¼öÁø¿µÀÇ 41°³ Ãµ¸·À» °­Á¦Ã¶°ÅÇÏ¸é¼­ ±¤È­¹® ±¤ÀåÀÇ ¼¼¿ùÈ£ Ãµ¸·Àº 14°³ Áß 3°³¸¸ Ã¶°ÅÇÏ±â·Î Çß´Ù"¸é¼­ "¶È°°Àº ºÒ¹ý Ãµ¸·¿¡´Â ¶È°°Àº ¹ýÀÌ Àû¿ëµÅ¾ß ÇÒ °Í"ÀÌ¶ó°í ÁöÀûÇß´Ù.
±×·¯¸é¼­ "¼­¿ï½Ã´Â µÎ ±¤Àå¿¡ ±âÁØÀ» ¶È°°ÀÌ Àû¿ëÇØ ¸ðµÎ °øÆòÇÏ°Ô ¼­¿ï½Ã¹Î¿¡°Ô µ¹·ÁÁà¾ß ÇÑ´Ù.
¼­¿ï½ÃÀÇ °øÆòÇÏ°í ÇÕ¸®ÀûÀÎ ÆÇ´ÜÀ» ÃË±¸ÇÑ´Ù"°í µ¡ºÙ¿´´Ù.


2~~~	³Ñ¹ö¿ø
´ëÇÑ¹Î±¹¾Ö±¹½Ã¹Î¿¬ÇÕ, 
¡°¼­¿ï±¤Àå ÅÂ±Ø±âÃµ¸·, 20¸í °ÅÁÖ ÇöÀå¿¡ 1Ãµ ¸í µ¿¿ø 
°­Á¦Ã¶°Å´Â ¹Ú¿ø¼øÀÇ ÇàÁ¤Æø·Â¡±
<¼º¸í¼­>
ÅÂ±Ø±âÃµ¸·Àº ºÒ¹ý ¼¼¿ùÈ£Ãµ¸·À» ¿ëÀÎÇÑ ¹Ú¿ø¼ø ½ÃÀå ¶§¹®ÀÌ¾ú´Ù.
¼¼¿ùÈ£Ãµ¸·Àº ÇÕ¹ý? ÅÂ±Ø±âÃµ¸·Àº ºÒ¹ý?¡¦ÀÌ»óÇÑ ½ÃÀå ¹Ú¿ø¼ø
¹Ú¿ø¼ø ½ÃÀåÀÌ 30ÀÏ »õº® 6½Ã 20ºÐÂë ½ÃÃ»±¤Àå ÅÂ±Ø±âÃµ¸· °­Á¦Ã¶°Å¸¦ ÇàÁ¤´ëÁýÇàÀÇ ÀÌ¸§À¸·Î ´ÜÇàÇß´Ù. ´çÃÊ Ãµ¸·À» ¼³Ä¡ÇÏ°Ô µÈ µ¿±â´Â ¼¼¿ùÈ£¸¦ Á¤Ä¡ÀûÀ¸·Î ÀÌ¿ëÇÑ ÁÂÆÄ´ÜÃ¼ÀÇ ±¤È­¹® ºÒ¹ýÃµ¸·¿¡ ´ëÀÀÇÏ´Â Â÷¿ø¿¡¼­ ÁøÇàµÇ¾úÀ¸¸ç, ÅÂ±Ø±âÃµ¸· ÁýÇàºÎ´Â ¹Ú¿ø¼ø ½ÃÀåÀÌ ¼¼¿ùÈ£ ºÒ¹ýÃµ¸·À» Ã¶°ÅÇÏ¸é ÅÂ±Ø±â Ãµ¸·µµ Ã¶°ÅÇÏ°Ú´Ù°í ¼±¾ðÇß´Ù.
±×·±µ¥ ºÒ¹ý, Á¤Ä¡ Ãµ¸·ÀÎ ¼¼¿ùÈ£´Â 3³âÀ» ³Ñ±â°í, ½¢ÇÑ ¹Î¿øÀÌ ½ñ¾ÆÁ®µµ ¹æÁ¶, ¹æ°üÇÏ´ø ¹Ú¿ø¼ø ½ÃÀåÀÌ ºÒ°ú 4°³¿ù ¿î¿µµÈ ÅÂ±Ø±â Ãµ¸·¿¡ ±×°Íµµ ºÒ°ú 20¿© ¸íÀÌ ÀÖ´ø ÇöÀå¿¡ 1Ãµ¿© ¸íÀÇ ¿ë¿ª, °ø¹«¿øÀ» µ¿¿øÇÑ ´ëÇü ±º»çÀÛÀüÀ¸·Î ÅÂ±Ø±âÃµ¸·À» Ã¶°ÅÇÑ °ÍÀº ÇàÁ¤ÆíÀÇÁÖÀÇ, ÇàÁ¤±Ç ³²¿ë, ÇüÆò¼º »ó½Ç µî ºñ³­¹Þ¾Æ ¸¶¶¥ÇÒ ÀÏÀÌ¸ç ÇÕ¹ýÀÇ ÀÌ¸§À¸·Î ÇàÁ¤Æø·ÂÀ» Çà»çÇÑ °ÍÀÌ¶ó ¾Æ´ÏÇÒ ¼ö ¾ø´Ù.
±×µ¿¾È ¼­¿ï½Ã´Â ÅÂ±Ø±âÃµ¸· °ü°èÀÚ 7¸íÀ» °ø¹«ÁýÇà¹æÇØ µîÀÇ ÇøÀÇ·Î °æÂû¿¡ °í¹ß, ºÒ¹ýÀå¼Ò »ç¿ëÀ¸·Î 6Ãµ¿©¸¸ ¿ø »ç¿ë·á Ã»±¸¸¦ Çß´Ù°í ¹àÇûÁö¸¸, ¼¼¿ùÈ£Ãµ¸·¿¡ ´ëÇØ¼­´Â ¾î¶² ÇàÁ¤¸í·ÉÀ» Çß´ÂÁö ¹àÈ÷Áö ¾Ê°í ÀÖ´Ù.
¹Ú ½ÃÀåÀº ÅÂ±Ø±â Ãµ¸·À» °­Á¦ Ã¶°ÅÇÏ±â Àü ¼¼¿ùÈ£ Ãµ¸·¿¡ ´ëÇØ¼­µµ Ã¶°Å¸¦ ±ÇÀ¯Çß¾î¾ß ÇÏ¸ç, ¼­¿ï½Ã¹Î°ú ±¹¹ÎÀ» À§ÇØ¼­µµ 2°³ Áö¿ªÀÇ Ãµ¸·À» µ¿½Ã¿¡ Ã¶°ÅÇß¾î¾ß Çß´Ù. ¼­¿ï½Ã¹Î ¸ðµÎÀÇ ½ÃÀåÀ¸·Î¼­ ¿ªÇÒÀ» Àú¹ö¸®°í ¼¼¿ùÈ£ÀÇ ºÒ¹ý, Á¤Ä¡ Ãµ¸·¿¡ ´ëÇØ °ü¿ëÀ» ³Ñ¾î ¹æÄ¡·Î ÀÏ°üÇÏ°í, ÅÂ±Ø±âÃµ¸·Àº °­Á¦ Ã¶°ÅÇÑ ÇàÁ¤Æø·Â »ç°Ç¿¡ ´ëÇØ ¹Ú¿ø¼ø ½ÃÀåÀº ½Ã¹ÎÀÌ ³³µæÇÒ ¼ö ÀÖ´Â ÇØ¸íÀÌ¶óµµ ÇØ¾ß ÇÑ´Ù.
20¸í °ÅÁÖ ÇöÀå¿¡ 1Ãµ ¸í µ¿¿ø °­Á¦Ã¶°Å´Â ¹Ú¿ø¼øÀÇ ÇàÁ¤Æø·ÂÀÌ¾ú´Ù.
Ã¶°ÅÇöÀå¿¡ ÀÖ´ø ¾î¸Ó´ÏµéÀº ¡°... ±¤È­¹® Ãµ¸·µµ ºÒ¹ýÀÎµ¥ ¿©±â¸¸ Ã¶°ÅÇÑ´Ù´Â °Ç ´©°¡ ºÁµµ ÇüÆò¼º¿¡ ¾î±ß³­´Ù¡±¸ç ¹Ú¿ø¼ø ½ÃÀåÀ» ÁúÅ¸ÇßÀ¸¸ç, 60´ë ³²¼ºÀº ¡°¿ì¸®´Â Ã³À½ºÎÅÍ ±¤È­¹® Ãµ¸·ÀÌ Ã¶°ÅµÇ¸é ¿ì¸® ½º½º·Î Ã¶°ÅÇÏ°Ú´Ù´Â ÀÔÀåÀ» ¹àÇô¿Ô´Ù¡±¸ç ¡°¾ð·ÐÀÌ ÆíÆÄº¸µµÇÏ°í °æÂûµµ Á¤ºÎ Æí¡±ÀÌ¶ó¸ç ±Ç·Â Çà»çÀÚµéÀÇ ¹«¿øÄ¢, ºÎÁ¤ÀÇ¿¡ Ç×º¯Çß´Ù.
¹Ú¿ø¼ø ½ÃÀåÀ» ´ë¸®ÇØ ±èÀÎÃ¶ ¼­¿ï½Ã ÇàÁ¤±¹ÀåÀº ¡°½Ã¹ÎÀÇ ÀÚÀ¯·Î¿î ±¤ÀåÀÌ¿ëÀÌ º¸ÀåµÉ ¼ö ÀÖµµ·Ï ºÒ¹ýÀûÀÎ ±¤Àå ¹«´Ü»ç¿ë¿¡ ´ëÇØ¼­´Â ¹ý°ú ¿øÄ¢¿¡ µû¶ó ¾ö°ÝÇÏ°Ô ´ëÃ³ÇÒ ¿¹Á¤¡±ÀÌ¶ó´Â ±Ëº¯À» ´Ã¾î³õ°í ÀÖÁö¸¸, ¼­¿ï±¤Àå ÅÂ±Ø±âÃµ¸·ÀÇ ±Ù¿øÀº ±¤È­¹® ¼¼¿ùÈ£ ºÒ¹ý Ãµ¸· ¶§¹®ÀÌ¾ú´Ù. ¹Ú¿ø¼ø ½ÃÀåÀÌ ¼¼¿ùÈ£ ºÒ¹ýÀ» ¿ëÀÎÇÏÁö ¾Ê¾ÒÀ¸¸é ¶Ç ´Ù¸¥ ºÒ¹ýÀÎ ÅÂ±Ø±âÃµ¸·ÀÌ ÅÂ¾î³ªÁö ¾Ê¾ÒÀ» °ÍÀÌ´Ù. ÅÂ±Ø±âÃµ¸·Àº ¼¼¿ùÈ£ Ãµ¸·ÀÇ º¹Á¦Ç°ÀÌ¸ç, ¼¼¿ùÈ£Ãµ¸·ÀÌ »ç¶óÁö¸é ÅÂ±Ø±âÃµ¸·µµ »ç¶óÁö´Â ºÒ¹ýÀ» °í¹ßÇÏ°í ¹ýÄ¡¸¦ ¿ä±¸ÇÏ´Â °Ç°­ÇÑ ½Ã¹ÎÀúÇ×ÀÇ »óÂ¡¹°ÀÌ¾ú´Ù.
¹Ú¿ø¼ø »ó´ë ½Ã¹ÎÀúÇ× Æø·ÂÀ» Çà»çÇØ¾ß »çÈ¸Á¤ÀÇ¸¦ Ã£À» ¼ö ÀÖÁö ¾Ê°Ú´Â°¡?
´ëÇÑ¹Î±¹¾Ö±¹½Ã¹Î¿¬ÇÕÀº »çÈ¸Á¤ÀÇ¸¦ ¿³Àå¼ö¿¡°Ô ÆÈ¾Æ¸ÔÀº ¹Ú¿ø¼ø ½ÃÀå°ú ±èÀÎÃ¶ ±¹ÀåÀ» °í¹ßÇÏ°í, ºÒ¹ý ¼¼¿ùÈ£Ãµ¸·¿¡ ´ëÇÑ ÇàÁ¤´ëÁýÇà, ±¤Àå»ç¿ë·á Ã»±¸¸¦ ¿ä±¸ÇÏ´Â ½Ã¹ÎÇàµ¿À» Àü°³ÇÏ°íÀÚ ÇÕ´Ï´Ù. °Ç°­ÇÑ ½Ã¹ÎÀÇ Á¤ÀÇ·Î¿î Æø·ÂÀÌ Çà»çµÇ¾î¾ß¸¸ »çÈ¸Á¤ÀÇ°¡ ±¸ÇöµÉ ¼ö ÀÖ´Ù¸é ¸Á¼³ÀÏ ÀÌÀ¯°¡ ¾øÁö ¾ÊÀº°¡?
Á¤ÀÇ½ÇÇöÀ» À§ÇÑ º¯È£ÀÎ´Ü 
½Ã¹ÎÇàµ¿ µ¿ÂüÀ» ¿øÇÏ´Â ¾Ö±¹½Ã¹Î °³ÀÎ ¹× ´ÜÃ¼
±âÅ¸ °¡´É±âºÎ¸¦ ÇÏ½Ç ºÐ
ÀÌ»óÀÇ ºÐµéÀº ¾Ö±¹¿¬ÇÕ 02-540-4834 ¶Ç´Â 02-720-3332(ÆÑ½º)
ÀÌ¸ÞÀÏ unitedkorean@naver.com À¸·Î ¿¬¶ô ÁÖ½Ã¸é °¨»çÇÏ°Ú½À´Ï´Ù.
¾ÇÀÇ Áý´ÜÀ» Á¤¸®ÇÏ´Â ±æÀº ¼±ÇÑ ÀÚµéÀÇ ºÐº°·Â°ú ÁöÇý ±×¸®°í Á¤ÀÇ·Î¿î Çàµ¿¿¡ ´Þ·Á ÀÖ½À´Ï´Ù. 
ÅÂ±Ø±â¸¦ µç ¾Ö±¹½Ã¹ÎµéÀº Áö³­ 5°³¿ùÀ» È¸°íÇÏ¸ç »õ·Î¿î ÆÇ´Ü, »õ·Î¿î Çàµ¿À» ÇØ¾ß ÇÕ´Ï´Ù. ÇÕ¸®Àû ½Ã½ºÅÛÀ¸·Î ´ëÀûÇÏÁö ¸øÇÏ¸é Á¾ºÏÁÂÆÄ¿ÍÀÇ ÀüÀï¿¡ Àý´ë ½Â¸®ÇÒ ¼ö ¾ø½À´Ï´Ù. 
¾ÆÁ÷ ´ÊÁö ¾Ê¾Ò½À´Ï´Ù. ¹¶Ä¨½Ã´Ù! ´ëÇÑ¹Î±¹À» ºÎÁ¤ÇÏ´Â »ç¾ÇÇÑ ¼¼·ÂÀ» ¸ô¾Æ³»°í ¿ì¸® ¾ÆÀÌµéÀÌ »ì¾Æ°¥ ³»ÀÏÀ» À§ÇØ ¿ì¸®°¡ ½Ã´ë »ç¸íÀÚ ¿ªÇÒ¿¡ Ãæ½Ç ÇÕ½Ã´Ù.


3~~~	À¯¹Î¾Æºü ±è¿µ¿À ´ä±Û 40°³   ¸®Æ®À­ 1,273°³   877 ¸¶À½  

¹Ú¿ø¼ø½ÃÀå´ÔÀÇ ¾î·Á¿î °áÁ¤¿¡ ±¤È­¹®±¤ÀåÀÇ ¼¼¿ùÈ£Ãµ¸·ÀÌ ´©°¡ µÉ±î ¹Ì¾ÈÇÏ±â¸¸ ÇÕ´Ï´Ù.
±¤ÀåÀÇ ¼¼¿ùÈ£Ãµ¸·Àº ÁýÈ¸Àå¼Ò°¡ ¾Æ´Ñ Ãß¸ð¿Í ±â¾ïÀÇ ±¤ÀåÀÌ µÇµµ·Ï ³ë·ÂÇÏ°Ú½À´Ï´Ù.
¼­¿ï½Ã, ¼­¿ï±¤Àå ºÒ¹ýÃµ¸· °­Á¦ Ã¶°Å µ¹ÀÔ

¼¼¿ùÈ£ Ãµ¸·°ú´Â ´Ù¸£ÁÒ. ¼¼¿ùÈ£´Â ¾ÆÁ÷ À¯ÇØ ¼ö½Àµµ ¾ÈµÇ¾ú°í, Áø»ó±Ô¸íµµ ¾ÈµÇ¾ú±¸¿ä. Àú »ç¶÷µé ÅºÇÙ¹Ý´ëÁýÈ¸ ¾Æ´Ñ°¡¿ä? ÅºÇÙ ³¡³µ´Âµ¥ Ã¶°ÅÇØ¾ßÁÒ. ¾ÆÁ÷µµ Àú·¯°í ÀÖ´ÂÁÙ ¸ô¶ú³×¿ä.
ÅÙÆ®,Ã»¿Í´ëÆ¯¼öÈ°µ¿ºñ·Î »òÀ»°Ì´Ï´Ù.
Áõ°Å¹°º¸Á¸½ÅÃ»ÇÕ´Ï´Ù. @wonsoonpark
¼¼¿ùÈ£´Â ÁøÂ¥ ´ëÇÑ¹Î±¹ÀÇ ¿ª»çÀÔ´Ï´Ù
Èû³»¼¼¿ä^^
±¤È­¹®¿¡ ÃÐºÒ±â³ä°ü°ú ¼¼¿ùÈ£±â³ä°üÀÌ ¼¼¿öÁö±æ Èñ¸ÁÇÕ´Ï´Ù.
¹Ú¿ø¼ø ½ÃÀå´Ô°ú »óÀÇÇÏ¼Å¼­ 
¹ýÀû ÀýÂ÷¿¡ µû¶ó Ãß¸ðÀÇ ±¤ÀåÀÌ ¸¸µé¾î Á³À¸¸é ÇÕ´Ï´Ù
¼¼¿ùÈ£ ¾ÆÇÄÀº ±¹¹ÎÀÇ °¡½¿¼Ó¿¡ ¾ÆÇÄÀÌ´Ï
°°ÀÌ ÇÔ²² ÇÒ ¼ö ÀÖµµ·Ï.....
ÇÔ²² ÇÏ°í ÀÖ½À´Ï´Ù Èû ³»¼¼¿ä!!!
¼ÓÀÌ ´Ù ½Ã¿øÇÏ³×~
¼¼¿ùÈ£ Ãµ¸·µµ ÀÌÁ¦´Â Ãà¼ÒÇÏ°Å³ª ¾È»êÀ¸·Î ÀÌµ¿ÇÏµç°¡ ¾Æ´Ï¸é ¼Ò±Ô¸ð Ãß¸ð°ü Á¤µµ·Î ¹Ù²î¾î¾ß ÇÒ µí ÇÕ´Ï´Ù.
°áÁ¤ÀûÀ¸·Î ¼­¿ï½Ã¿¡ µî·ÏµÇÁö
¾ÊÀº ºÒ¹ýÅÙÆ®¸¸ Ã¶°Å´Ï±ñ
´Ù¸£ÁÒ
Àß ÇÏ¼Ì½À´Ï´Ù. ½ÃÀ§¹®È­¸¦ ÇØº¸Áö ¸øÇÑ ³ªÀÌµå½Å ºÐµé. ÀúºÐµéÀÌ ½Ã´ë¿¡ µÚÃÄÁö´Â ºÐµéÀÔ´Ï´Ù. Ç°À§ÀÖ°Ô  ³ªÀÌ ¸Ô¾î°¡¸é ÁÁÀ¸·Ã¸¸....
¿ª½Ã ¿ï ¹Ú½ÃÀå´Ô...
¿ø¼ø¾ð´ÏÀÇ ¶Ò½É..
Á¤ÀÇ¿Í Áø½ÇÀ» ¹àÈ÷·Á´Â ¼¼¿ùÈ£ ÅÙÆ®¿Í °ÅÁþ°ú À§¼±ÀÇ ÅÙÆ®°¡ ¾îÂî °°°Ú½À´Ï±î? ½Ã¹ÎµéÀº ¾ðÁ¦³ª ¼¼¿ùÈ£¸¦ ÁöÁöÇÕ´Ï´Ù. °Ç°­ÇÏ¼¼¿ä~^^
¹Ì¾ÈÇØ ÇÏ½ÃÁöµµ °í¸¶¿ö ÇÏ½ÃÁöµµ ¸¶½Ã°í ´Ù ¹àÇôÁú¶§±îÁö Èû³»¼ÌÀ¸¸é ÁÁ°Ú½À´Ï´Ù!! ¹Ú½ÃÀå´Ôµµ ¾Æ¸¶ °°Àº ¸¶À½ÀÌ½Ç°Å¶ó »ý°¢ÇØ¿ä ¿ì¸®°¡ »ÌÀº ½ÃÀå´ÔÀÌ´Ï±î¿ä^^
¹Ì¾ÈÇÑ ¸¶À½ °ÅµÎ¼¼¿ä..
Ã¶°ÅµÈ ºÒ¹ýÃµ¸·µéÀº ¼¼¿ùÈ£ Ãµ¸·°ú´Â 
ÀüÇô ´Ù¸¨´Ï´Ù.  
°áÀÌ ´Ù¸¨´Ï´Ù!!!°ÆÁ¤¸¶¼¼¿ä~~~´Ã Èû³»½Ã¶õ¸»¹Û¿¡ µå¸± ¸»¾¸ÀÌ ¾ø³×¿ä
´ë½ÂÀû Â÷¿ø¿¡¼­  ÀÌÁ¦´Â ±¤È­¹®±¤Àå Ãß¸ðÃµ¸·µµ °È´Â°Ô ¾î¶³±î¿ä? ´ëÅë·É¿¡ Èû µµ ½Ç¾îÁÙ°â?ºô¹Ì¸¦ ÁÖÁö ¸¿½Ã´Ù
¹Ì¾ÈÇØ ÇÏ½É¿¡... ¸¶À½ ¾ÆÇÅ´Ï´Ù
°Ç°­ÇÏ¼¼¿ä...
¹Ú¿ø¼ø ½ÃÀåÀÌ ¾Ë°Ô¸ð¸£°Ô ÁøÂ¥ ÀÏÀ» ºÎÁö·±È÷ ÀßÇÏ½Ã´Â°Í °°½À´Ï´Ù.. ±¹¹Îµé ´«³ôÀÌ¿¡µµ Àß¸Â°í¿ä
±¤È­¹® ¼¼¿ùÈ£ Ãµ¸·Àº 
±¹¹ÎÀÇ Ã»¿Í´ë°í
ÃÐºÒ½Ã¹ÎÀÇ ½ÉÀåÀÔ´Ï´Ù.
ÀÌ ³ª¶ó ÁÖ±ÇÀÌ 
±¹¹Î¿¡°Ô ÀÖÀ½À»
È®ÀÎÇÏ´Â ÀÚ¸®ÀÔ´Ï´Ù
¹Ì¼ö½ÀÀÚµéÀÌ 
¿©ÀüÈ÷ ´Ù µ¹¾Æ¿ÀÁö ¸øÇß°í
Áø½ÇÀº ºÀÀÎµÇ°í
Ã¥ÀÓÀÚ´Â Ã³¹úµÇÁö ¾Ê¾Ò½À´Ï´Ù.
¾îÁ÷ °¥±æÀÌ ¸Ù´Ï´Ù.
³¡±îÁö µ¶ÇÏ°Ô ÇÔ²²ÇÕ´Ï´Ù.
¿ª½¬ ¿ø¼ø¾¾ ~~~
Èû³»½Ã¶ó, ÇÑ¾ç»ç¶Ç!
´ã¸¶Áø
¿ìº´¿ì
º°ÀÌ µÈ ¾ÆÈ¸µé
ÄàÅÐ ÇÏ³ª¶óµµ °ü¿©µÈ »öÈ÷µé
´Ù µðÁ³¾î
ÀÌ·± °ÆÁ¤±îÁö ÇÏ½Ã°Ô µÆ±º¿ä...½ÃÀå´ÔÀÇ °áÁ¤ÀÌ ¸ÂÀ» °Ì´Ï´Ù. Èû³»¼¼¿ä
Èû³»¼¼¿ä
½Ã¿øÇÑ ÀÜµï¸¦ º¸°Ú³×¿ä ^^
¾îÁ¦ »çÁøÀü½Ã Àß º¸°í ±¹È­²Éµµ ¾ñ°í ¿Ô½À´Ï´Ù... ³Ê¹«ÁÁ´øµ¥¿ä. ¼¼¿ùÈ£ Ãµ¸·Àº ²À ÀÖ¾î¾ßÇÕ´Ï´Ù.
Ä£¹ÚÁýÈ¸¿¡¼­ ¸»¸¸ ±×·¯ÇßÁö Á¤ÀÛ Ã¶°Å µé¾î°¡´Ï ¼ø¼øÀÌ ÀÀÇß´Ù°í ÇÏ´Â °É º¸¸é ½ÇÀº ±×µéµµ ±×¸¸µÑ ÇÎ°è°Å¸± Ã£°í ÀÖ¾ú´ø °ÇÁöµµ ¸ð¸¨´Ï´Ù. ¼ÓÀ¸·Ð ¹Ý±æÁöµµ¿ä. ±× ¸ðÀÓ ±¸¼º¿ø Áß¿£ »çÀÍ¿¡ ´«ÀÌ ¸Õ ÀÌµéµµ »ó´çÇÒÅ×´Ï±î¿ä.
±×µéÀÇ Ãµ¸·ÀÇ ¿ëµµ¿Í ¼¼¿ùÈ£ÀÇ Ãµ¸·ÀÇ ¿ëµµ´Â ´Ù¸£ÀÝ¾Æ¿ä. ±×·¯´Ï ³Ê¹« ¹Ì¾ÈÇØ ÇÏÁö¸¶¼¼¿ä. À¯°¡Á· ¿©·¯ºÐµéÀÌ ±×·¯½Ã¸é ±¹¹ÎµéÀº ´õ ÁË½º·± ¸¶À½ÀÌ´Ï...
Âü.. ÀÌ·± ¸¶À½¾¾¸¦ °¡Áø ºÐµéÀ»......... »ý°¢ÇÒ¼ö·Ï ¾ïÀå¹«³ÊÁ® ÇÑ È¥Àã¸»ÀÔ´Ï´Ù.
¹¹°¡ ¹Ì¾ÈÇØ¿ä
¹¹°¡¿ä ?
³»°¡ ´ç½ÅÇÑÅ× ¹Ì¾ÈÇÑ°ÅÁö ?
´Ù¸¥ Ãß¸ð°ø°£ÀÌ »ý±â±â Àü¿¡ Ã¶°Å¶ó´Ï, ¸¹ÀÌ ¾Æ½±³×¿ä.
ÀüÇô ´Ù¸¨´Ï´Ù. Áö³ª°¥¶§¸¶´Ù µé·¯ Ãß¸ðÇÏ°Ú½À´Ï´Ù. Áø»ó±Ô¸íµÉ¶§±îÁö °¡ ÀÌÈÄ¿¡µµ ÀØ¾î¼­´Â ¾ÈµÇ´Â ÀÏÀÔ´Ï´Ù.
Ä¡¿ï °ÍµéÀº Ä¡¿ö¾ßÁö¿ä, ¹«¾ùÀ» Ä¡¿ì°í ¹«¾ùÀ» ³²°ÜµÑÁö´Â ¸í¹éÇÏ´Ï±î¿ä. #ÀÌ°Ô´Ù¾Æ´ç¶§¹®ÀÌ´Ù.
ÅÂ±Ø±â¸¦ ¹üÁË´ÜÃ¼ ½É¹ú·Î ¸¸µç °Íµé...ÀÌ°Ô ³¡ÀÌ ¾Æ´Ï±æ...
¼­¿ï½ÃÀå´Ô! °¨»çÇÕ´Ï´Ù~ ÀÀ¿øÇÕ´Ï´Ù~
ÃëÁöºÎÅÍ ´Ù¸¥ Ãµ¸·ÀÔ´Ï´Ù. ±¹¹ÎÀº ¾ÕÀ¸·Îµµ ¼¼¿ùÈ£ °¡Á·°ú ÇÔ²²ÇÒ °ÍÀ» ¹Ï½À´Ï´Ù.
±è ¿µ ¿À ´Ô ¹Ý°¡¿ö¿ä ¾Æ Ä§ ¸À ÀÕ °Ô µå ¼¼ ¿ä ÇÑ ÁÖ Àß º¸ ³» ¼¼ ¿ä ´õ ¿î µ¥ ¹° À» ÀÚ ÁÖ µå ½Ã °í ¿À ÈÄ ¿¡ µµ Çà º¹ ÇÏ ¼¼ ¿ä
ÀÔ¿¡ ´ãÁö¸øÇÒ ÇÃ·£Ä«µåµé°í
¼Í¼Ò¼öÀÚ ¹Ý´ë ¿î¿îÇÏ´Â ±âµ¶±³ ´ÜÃ¼µé
Á¦¹ß ¸·¾ÆÁÖ¼Ä¿ä !
½ÃÀå´Ô. !!
¹Ì¾ÈÇÏ±ä¿ä...
Àý´ë±×·±¸»ÀºÇÏÁö¸¶¼¼¿ä
¸ðµÎÀÇ¾ÆÇÄÀÌ¿¹¿ä..


4~~~	°íµ¶ÇÑ´«ºû
[¾ÞÄ¿]
¿ìº´¿ì Àü ¹ÎÁ¤¼ö¼® »Ó ¾Æ´Ï¶ó 2014³â ´ç½Ã ¹ý¹«ºÎÀå°üÀÌ´ø È²±³¾È Àü ÃÑ¸®µµ '¼¼¿ùÈ£ ¼ö»ç ¿Ü¾Ð'¿¡ °ü¿©Çß´Ù´Â ÀÇÈ¤ÀÌ Ãß°¡·Î Á¦±âµÆ½À´Ï´Ù. Ã»¿Í´ë¿Í ¹ý¹«ºÎ°¡ ¾î¶² ½ÄÀ¸·Î ¼¼¿ùÈ£ ¼ö»ç¿¡ ¾Ð·ÂÀ» °¡Çß´ÂÁö Àç¼ö»çÇØ¾ß ÇÑ´Ù´Â ¸ñ¼Ò¸®µµ Ä¿Áö°í ÀÖ½À´Ï´Ù.
¸ÕÀú ÀÌ¼­ÁØ ±âÀÚ°¡ º¸µµÇÕ´Ï´Ù.
[±âÀÚ]
2014³â 10¿ù, °ËÂûÀÇ ¼¼¿ùÈ£ Âü»ç ¼ö»çÆÀÀº ±¸Á¶¿¡ ½ÇÆÐÇß´ø ÇØ°æ 123Á¤ÀåÀ» ¾÷¹«»ó°ú½ÇÄ¡»ç ÇøÀÇ·Î ±¸¼ÓÇØ ÀçÆÇ¿¡ ³Ñ°å½À´Ï´Ù. 
´ç½Ã ¿ìº´¿ì Àü Ã»¿Í´ë ¹ÎÁ¤¼ö¼®ÀÌ ¼ö»ç¸¦ ¹æÇØÇÑ Àåº»ÀÎÀ¸·Î Áö¸ñµÆÁö¸¸, ÃÖ±Ù °ËÂûÀÇ ¿ìº´¿ì ¼ö»çÆÀÀº ÀÌ¸¦ ¹«ÇøÀÇ Ã³¸®ÇÏ°í ¼ö»ç¸¦ ³¡³Â½À´Ï´Ù.
±×·±µ¥ ¿ì Àü ¼ö¼®»Ó ¾Æ´Ï¶ó ´ç½Ã È²±³¾È ¹ý¹«ºÎÀå°üµµ ¼ö»ç¿¡ ¿Ü¾ÐÀ» ³Ö´Âµ¥ °ü¿©Çß´Ù´Â ÀÇÈ¤ÀÌ Á¦±âµÆ½À´Ï´Ù. 
È²±³¾È ´ç½Ã Àå°üÀÌ ±èÁÖÇö ´ç½Ã ¹ý¹«ºÎ °ËÂû±¹ÀåÀ» ÅëÇØ ¾÷¹«»ó °ú½ÇÄ¡»ç Àû¿ëÀ» ¸øÇÏµµ·Ï ´ë°ËÂûÃ»°ú ¼¼¿ùÈ£ ¼ö»çÆÀÀ» ¾Ð¹ÚÇß´Ù´Â °Ì´Ï´Ù.
ÇÏÁö¸¸ °á±¹ ¼ö»çÆÀ ¶æ´ë·Î ÇØ°æ 123Á¤ÀåÀ» ¾÷¹«»ó°ú½ÇÄ¡»ç ÇøÀÇ·Î ±â¼ÒÇÏÀÚ, È² Àü Àå°üÀº ÇÑ´Þ ¿© µÚ¿¡ ¼ö»çÆÀÀ» ÁöÈÖÇÑ º¯Âù¿ì ´ç½Ã ±¤ÁÖÁö°ËÀåÀ» ºÒ·¯ ÁúÃ¥ÇÑ °ÍÀ¸·Î ÀüÇØÁ³½À´Ï´Ù.
º¯ Àü Áö°ËÀåÀº È² Àü Àå°üÀÇ ÁúÅ¸¸¦ ¹ÞÀº µÚ µÎ ´Þ ¿©°¡ Áö³ª ÈÄ¹è ±â¼ö°¡ ¸Ã°í ÀÖ´ø ´ë°Ë °­·ÂºÎÀåÀ¸·Î ÀÌµ¿Çß½À´Ï´Ù. 
´ç½Ã È²±³¾È Àå°ü°ú ¹ý¹«ºÎ°¡ ¼¼¿ùÈ£ ¼ö»çÆÀ¿¡ ¾Ð·ÂÀ» °¡Çß´ÂÁö Àç¼ö»ç°¡ ÇÊ¿äÇÏ´Ù´Â ¸ñ¼Ò¸®°¡ Ä¿Áö°í ÀÖ½À´Ï´Ù.


5~~~	the³ª´®	´ä±Û 1°³   ¸®Æ®À­ 80°³   24 ¸¶À½
¼¼¿ùÈ£ ÇöÀå ±Ù¹« ÈÄ Åõ½Å °æÂû°ü, 3³â¸¸¿¡ ¼øÁ÷ ÀÎÁ¤
(Áøµµ=¿¬ÇÕ´º½º) Àå¾Æ¸§ ±âÀÚ = ¼¼¿ùÈ£ Âü»ç ÇöÀå¿¡¼­ ±Ù¹«ÇÏ´Ù°¡ Áøµµ´ë±³¿¡¼­ Åõ½ÅÇÑ °æÂû°üÀÌ 3³â¸¸¿¡ ¼øÁ÷À» ÀÎÁ¤¹Þ¾Ò´Ù.
29ÀÏ Àü³²Áö¹æ°æÂûÃ»¿¡ µû¸£¸é ÃÖ±Ù Áøµµ°æÂû¼­ ¼Ò¼Ó °í(Íº) ±è¸ð(»ç¸Á ´ç½Ã 49¼¼) °æ°¨ÀÇ '°ø¹«»ó »ç¸Á'ÀÌ °ø¹«¿ø¿¬±Ý°ü¸®°ø´ÜÀ¸·ÎºÎÅÍ ÀÎÁ¤µÆ´Ù.
±è °æ°¨Àº 2014³â 4¿ù 16ÀÏºÎÅÍ µÎ ´Þ ³Ñµµ·Ï Áøµµ ½Ç³»Ã¼À°°ü°ú ÆØ¸ñÇ×¿¡¼­ »óÁÖÇÏ¸ç Èñ»ýÀÚ ½Ã½ÅÀ» È®ÀÎÇØ À¯°¡Á·¿¡°Ô ¼³¸íÇØÁÖ°í °¡Á·µéÀÇ °íÃæÀ» ¹üÁ¤ºÎ»ç°í´ëÃ¥º»ºÎ¿¡ Àü´ÞÇß´Ù. 
±×´Â ¾Æ³»¿¡°Ô ÀüÈ­·Î '(Èñ»ýÀÚµéÀÌ) ¾È¾²·¯¿ö ¸ø º¸°Ú´Ù'¸ç ¿ï¸ç È£¼ÒÇÏ±âµµ Çß´Ù. 
±è °æ°¨Àº 2014³â 6¿ù 26ÀÏ ¿ÀÈÄ 9½Ã 55ºÐ²² Áøµµ´ë±³¿¡¼­ ¹Ù´Ù·Î Åõ½ÅÇØ ¼ûÁ³´Ù.
°æÂûÀº ´ç½Ã °æÀ§¿´´ø °è±ÞÀ» 1°è±Þ Æ¯ÁøÇÏ°í ¼øÁ÷ Ã³¸®¸¦ ÃßÁøÇß´Ù.
°ø¹«¿ø¿¬±Ý°ü¸®°ø´ÜÀº ±è °æ°¨ÀÌ »ý¸í°ú Àç»êÀÇ À§ÇèÀ» ¹«¸¨¾²°í Á÷¹«¸¦ ¼öÇàÇÏ´Ù°¡ »ç¸ÁÇÑ 'À§Çè Á÷¹« ¼øÁ÷'ÀÌ³ª, Á÷¹« ¼öÇà Áß »ç°í ¹× °ü·Ã Áúº´À¸·Î ¼ûÁø '°ø¹«»ó »ç¸Á' ¸ðµÎ ÇØ´çÇÏÁö ¾Ê´Â´Ù°í ÆÇ´ÜÇß´Ù.
±×·¯³ª Áö³­ÇØ 6¿ù ¼­¿ïÇàÁ¤¹ý¿øÀÌ °íÀÎÀÇ Á×À½À» ¾÷¹«»ó ÀçÇØ·Î ÆÇ°áÇÑ µ¥ ÀÌ¾î Áö³­´Þ Ç×¼Ò½É¿¡¼­µµ °°Àº ÆÇ°áÀÌ ³ª¿Ô°í °ø´ÜÀÌ »ó°í¸¦ Æ÷±âÇÏ¸é¼­ È®Á¤µÆ´Ù.
¸¶À½ÀÌ ¿©¸®½ÅºÐÀÌ³×¿ä ¿¡ÈÞ.....

6~~~	°æÇâ½Å¹®
±â¼º¼¼´ëÀÇ ¸¶Áö¸· ²ÉÀÎ ¹®ÀçÀÎ Á¤ºÎ ÇÒÀÏÀº »õ »ç°í °®Ãá ÀþÀº ¼¼´ë¿¡ »õ ±æ ¿­¾îÁÖ´Â °Í¡±
Àü³²´ë Ã¶ÇÐ°ú ±è»óºÀ ±³¼ö´Â Áö³­ 26ÀÏ °æÇâ½Å¹®°úÀÇ ÀÎÅÍºä¿¡¼­ ¡°±¤ÀåÀÇ ÃÐºÒÀÌ ÀÏÈ¸Àû ºÀ±â·Î ³¡³ªÁö ¾Ê°í »õ·Î¿î ½Ã´ë¸¦ °ßÀÎÇÏ´Â Ãâ¹ßÁ¡ÀÌ µÅ¾ß ÇÑ´Ù¡±°í ¸»Çß´Ù. °æÇâ½Å¹® ÀÚ·á»çÁø 
Àü³²´ë Ã¶ÇÐ°ú ±è»óºÀ ±³¼ö´Â Áö³­ 26ÀÏ °æÇâ½Å¹®°úÀÇ ÀÎÅÍºä¿¡¼­ ¡°±¤ÀåÀÇ ÃÐºÒÀÌ ÀÏÈ¸Àû ºÀ±â·Î ³¡³ªÁö ¾Ê°í »õ·Î¿î ½Ã´ë¸¦ °ßÀÎÇÏ´Â Ãâ¹ßÁ¡ÀÌ µÅ¾ß ÇÑ´Ù¡±°í ¸»Çß´Ù. °æÇâ½Å¹® ÀÚ·á»çÁø
³×°¡ ³ª¶ó´Ù¡¯ Ãâ°£ÇÑ ¡®°Å¸®ÀÇ Ã¶ÇÐÀÚ¡¯ ±è»óºÀ ±³¼ö 
»õ ±¹°¡¸ð½ÀÀº ¡®»ç¶ûÀÇ ³ª¶ó¡¯, ±â¼º¼¼´ë´Â ÀÌ¹Ì °í°¥µÅ ÀþÀº ¼¼´ë¿¡ ±æ ºñÄÑÁà¾ß
Áö³­ ¸î ´Þ »çÀÌ ÇÑ±¹ »çÈ¸´Â Çõ¸í¿¡ °¡±î¿î º¯È­¸¦ °æÇèÇÏ°í ÀÖ´Ù. ¡®ÀÌ°Ô ³ª¶ó³Ä¡¯°í ¹¯´Â ½Ã¹ÎµéÀÌ ÃÐºÒÀ» µé°í ´ëÅë·É ÅºÇÙÀ» ÀÌ²ø¾î³»°í ±× °á°ú »õ Á¤ºÎ°¡ µé¾î¼¹´Ù. ±×·¯³ª ÃÐºÒÇõ¸íÀÇ ÁÖ¿ªÀÌ¾ú´ø ´ë´Ù¼ö ½Ã¹ÎµéÀÌ ¹Ù¶ó´Â °ÍÀº Á¤±Ç±³Ã¼ ÀÌ»óÀÇ ¹ßº»Àû º¯È­´Ù. ÇÑ±¹ »çÈ¸°¡ ¸¸µé¾î°¡¾ß ÇÒ »õ·Î¿î ±¹°¡ÀÇ ¸ð½ÀÀº ¹«¾ùÀÌ¾î¾ß ÇÒ±î. 
°Å¸®ÀÇ Ã¶ÇÐÀÚ¡¯ ±è»óºÀ Àü³²´ë Ã¶ÇÐ°ú ±³¼ö(57)´Â ÃÖ±Ù Ãâ°£ÇÑ <³×°¡ ³ª¶ó´Ù>(µµ¼­ÃâÆÇ ±æ¡¤»çÁø)¿¡¼­ ±× ±¹°¡´Â ¡®»ç¶ûÀÇ ³ª¶ó¡¯°¡ µÅ¾ß ÇÑ´Ù°í ¸»ÇÑ´Ù. ¡°ÀüºÀÁØÀÌ ²Þ²Û ³ª¶ó, ÀüÅÂÀÏÀÌ ²Þ²Ù¾ú´ø ³ª¶ó, À±»ó¿øÀÌ ²Þ²Ù¾ú´ø ³ª¶ó¸¦ ¾Ë±â ½±°Ô ÀÌ¸§ÇÏÀÚ¸é »ç¶ûÀÇ ³ª¶ó°¡ ¾Æ´Ï°Ú¾î¿ä? »ç¶ûÀÌ ´Ü¼øÈ÷ °¡Á·ÀÌ³ª »ç»ç·Î¿î ÀÎ°£°ü°èÀÇ ¿ø¸®°¡ ¾Æ´Ï¶ó »çÈ¸¿Í ±¹°¡ÀÇ ¿ø¸®°¡ µÇ´Â ¼¼»ó ¸»ÀÔ´Ï´Ù.¡±
<³×°¡ ³ª¶ó´Ù>´Â ÇÑ±¹ÀÎµéÀÌ Áö±Ý±îÁö ¾î¶² ±æÀ» °ÅÃÄ ¹Ú±ÙÇý ÅºÇÙÀÌ¶ó´Â ¼ºÃë¿¡ µµ´ÞÇß´ÂÁö¸¦ µ¹¾Æº¸°í ¾ÕÀ¸·Î ¿ì¸®°¡ °¥ ±æÀº ¹«¾ùÀÎÁö¸¦ Á¤¸®ÇÑ Ã¥ÀÌ´Ù. Ã¥Àº ½ÇÁ¦ ´ëÈ­¿Í Áú¹®À» Åä´ë·Î °¡»ó ´ëÈ­ Çü½ÄÀ¸·Î ¾²¿´´Ù. 
±è ±³¼ö´Â Áö³­ 26ÀÏ ÅëÈ­¿¡¼­ ¡°¼¼¿ùÈ£ ¼¼´ë¸¦ À§ÇØ ¾´ Ã¥¡±ÀÌ¶ó°í ¸»Çß´Ù. ¡°±¤ÀåÀÇ ÃÐºÒÀÌ ÀÏÈ¸Àû ºÀ±â·Î ³¡³ªÁö ¾Ê°í »õ·Î¿î ½Ã´ë¸¦ °ßÀÎÇÏ´Â Ãâ¹ßÁ¡ÀÌ µÅ¾ß ÇÕ´Ï´Ù. ±× ÁÖ¿ªÀº ±â¼º¼¼´ë°¡ ¾Æ´Ï¶ó ¡®¼¼¿ùÈ£ ¼¼´ë¡¯ÀÎ 20´ëÀÔ´Ï´Ù.¡± 
±è ±³¼ö´Â ÇØ¹æ ÀÌÈÄ ÇÑ±¹ »çÈ¸°¡ ¡®ÀüÀïÀÇ Æø·ÂÀÌ Áö¹èÇÏ´Â ¼¼»ó¡¯¿¡¼­ ¡®ÀüÀï°ú °°Àº °æÀïÀÌ Áö¹èÇÏ´Â ¼¼»ó¡¯À¸·Î ÀÌÇàÇß´Ù°í ¸»ÇÑ´Ù. ºÐ´ÜÀÇ È¥¶õ°ú ÀüÀïÀÇ Âü»óÀ» °ÞÀ¸¸é¼­ ÇÑ±¹ÀÎÀÇ ³»¸é¿¡ ÀÚ¸® ÀâÀº »îÀÇ ¿ø¸®°¡ Á×À½ ¾ÕÀÇ »ýÁ¸¿¡ ´ëÇÑ °øÆ÷¿´´Ù¸é, 1987³â ¹ÎÁÖÈ­ ÀÌÈÄ 30³âÀ» Áö¹èÇÑ °ÍÀº °æÀï¿¡¼­ÀÇ ³«¿À¶ó´Â ¶Ç ´Ù¸¥ °øÆ÷¿´´Ù. ±¹°¡´Â ÀÌ °úÁ¤¿¡¼­ ±¹¹ÎÀ» º¸È£ÇÏ´Â ´ë½Å ½º½º·Î ÁÖÀÎÀ¸·Î Çà¼¼ÇÏ¸é¼­ Æø·ÂÀ» Çà»çÇÏ°Å³ª °æÀïÀ» Á¶ÀåÇß´Ù. ¡®¹ÚÁ¤Èñ ½ÅÈ­¡¯´Â ±×·¯ÇÑ Æø·ÂÀû ±¹°¡ Ã¼Á¦°¡ ³²±ä »óÈçÀÇ ´Ù¸¥ ÀÌ¸§ÀÌ¾ú´Ù. 
ÇÑ±¹ÀÎÀº 4¡¤19, ºÎ¸¶Ç×Àï, ±¤ÁÖÇ×Àï, 6¡¤10Ç×ÀïÀ» °ÅÃÄ ÃÖ±Ù ÃÐºÒÇõ¸í¿¡ ÀÌ¸£±â±îÁö ½Ã¹Î ÀúÇ×À» ÅëÇØ ±¹°¡ Æø·Â¿¡ ´ëÇ×ÇØ¿Ô´Ù. ±è ±³¼ö´Â ¡°(ÇÑ±¹ Çö´ë»ç´Â) ¾îÂ¿ ¼ö ¾ø´Ù°í »ý°¢ÇÏ´Â ±¼Á¾À» ¹ÚÂ÷°í ÀÏ¾î³ª, Á¡Á¡ ´õ ¸¹Àº »ç¶÷µéÀÌ ¿ì¸®´Â ¸Ó½¿ÀÌ 
¡°±â¼º¼¼´ëÀÇ ¸¶Áö¸· ²ÉÀÎ ¹®ÀçÀÎ Á¤ºÎ ÇÒÀÏÀº »õ »ç°í °®Ãá ÀþÀº ¼¼´ë¿¡ »õ ±æ ¿­¾îÁÖ´Â °Í¡± 
¾Æ´Ï¶ó ÁÖÀÎÀÌ´Ù, ³ë¿¹°¡ ¾Æ´Ï¶ó ÀÚÀ¯·Î¿î ½Ã¹ÎÀÌ¶ó´Â °ÍÀ» ÀÚ°¢ÇÏ°í, ±× ÀÚ°¢¿¡ °É¸Â°Ô ½Î¿ö¿Â ¿ª»ç¡±¶ó°í ¸»Çß´Ù.
¹®Á¦´Â ½Î¿òÀÌ ³¡³ª¸é ´Ù½Ã ÀÏ»óÀ¸·Î µ¹¾Æ°¡ Æø·Â¿¡ ¼øÁ¾ÇÏ°í ±¹°¡ Æø·ÂÀÌ ÀÓ°èÁ¡¿¡ µµ´ÞÇÏ¸é ¶Ç´Ù½Ã ½Î¿ò¿¡ ³ª¼­´Â ³¡¾ø´Â ¼øÈ¯ÀÌ ÀÌ¾îÁ³´Ù´Â Á¡ÀÌ´Ù. ÀÌ·± ¸Æ¶ô¿¡¼­ ÃÐºÒÇõ¸í¿¡ ÁÖ¸ñÇØ¾ß ÇÏ´Â ÀÌÀ¯´Â ±×°ÍÀÌ ¡°ÀÌÁ¦ ÇÑ±¹ÀÎµéÀÇ Àý´ë´Ù¼ö¿¡°Ô ÃÖ¼ÒÇÑ ±Ç·ÂÀÚÀÇ °³µÅÁö·Î »ìÁö´Â ¾Ê°Ú´Ù´Â ºÐ¸íÇÑ ÀÚ°¢°ú ÀÇÁö°¡ ÀÏÁ¾ÀÇ ÁöÀû ¼º°ÝÀ¸·Î È®¸³µÇ¾úÀ½À» Áõ¸íÇÑ »ç°Ç¡±ÀÌ¾ú±â ¶§¹®ÀÌ´Ù. ±è ±³¼ö´Â ¾ÕÀ¸·Î ÇÑ±¹ »çÈ¸°¡ ÀÏ½ÃÀû ÈÄÅð´Â °ÞÀ» ¼ö ÀÖ¾îµµ ¿øÁ¡À¸·Î ÅðÇàÇÏ´Â ÀÏÀº ¾øÀ» °ÍÀÌ¶ó°í Àü¸ÁÇß´Ù. 
³²Àº °ÍÀº ¡®ÀÏ»óÀÇ ÆÄ½ÃÁò¡¯À» ±Øº¹ÇÏ´Â °ÍÀÌ´Ù. ±×°¡ ¸»ÇÏ´Â ÀÏ»óÀÇ ÆÄ½ÃÁòÀÌ¶õ ÀÏ»óÀÇ ¿µ¿ª¿¡¼­ ¾ï¾ÐÇÏ´Â »ç¶÷°ú ¾ï¾Ð¹Þ´Â »ç¶÷ »çÀÌ¿¡ Á¸ÀçÇÏ´Â, ±Ç·Â¿¡ ´ëÇÑ ³»¸éÈ­µÈ ±¼Á¾À» ¶æÇÑ´Ù. ±×´Â ¡°¿ì¸®µé ÇÑ »ç¶÷ ÇÑ »ç¶÷ÀÌ ÀÏ»ó¿¡¼­ ³²À» ±Ç·ÂÀ¸·Î ¾ï¾ÐÇÏ·Á ÇÏÁö ¾Ê´Â ÆòµîÇÑ ½Ã¹Î ÀÇ½Ä°ú ºÎ´çÇÑ ¾ï¾Ð¿¡ ´ëÇØ ºÐ¸íÇÑ ÀÇ»ç Ç¥½Ã¸¦ ÇÏ´Â ¿ë±â¸¦ °¡Á®¾ß ÇÑ´Ù¡±°í ¸»Çß´Ù. 
¡®ÀÏ»óÀÇ ÆÄ½ÃÁò¡¯À» ±Øº¹ÇÏ°í ¡®»ç¶ûÀÇ ³ª¶ó¡¯ÀÇ Ã»»çÁøÀ» ¼³°èÇÏ´Â °úÁ¦´Â ±â¼º¼¼´ëÀÇ ¸òÀÌ ¾Æ´Ï´Ù. ¡°±â¼º¼¼´ë´Â °í°¥µÆ¾î¿ä. ±â¼º¼¼´ë°¡ Á¤¸» ÇØ¾ß ÇÒ ÀÏÀº ÀþÀº ¼¼´ë¸¦ À§ÇØ ¹°·¯³ªÁÖ°í ±æÀ» ºñÄÑÁÖ´Â °Ì´Ï´Ù. ¾Æ¹«·± »õ·Î¿î °Íµµ À×ÅÂÇÒ ¼ö ¾ø´Â »ç¶÷µéÀÌ ¿©ÀüÈ÷ ÀÚ±âµéÀÌ ¼¼»óÀÇ ÁÖÀÎÀÌ¶ó°í Âø°¢ÇÏ¸é¼­ ¸ðµç ÀÏÀ» ½º½º·Î ´Ù Ã³¸®ÇÏ°í ÇØ°áÇÏ°Ú´Ù°í ¹öÆ¼°í ÀÖ´Â °ÍÀÌ¾ß¸»·Î ½É°¢ÇÑ ºñ±ØÀÔ´Ï´Ù.¡±
±è ±³¼ö´Â ¡°¹®ÀçÀÎ Á¤ºÎ´Â ±â¼º¼¼´ëÀÇ ¸¶Áö¸· ²É¡±ÀÌ¶ó°í ¸»Çß´Ù. ¡°±â¼º¼¼´ë°¡ ½â¾îºüÁø ¼¼´ë´Â ¾Æ´Õ´Ï´Ù. ³ë¹«Çö Àü ´ëÅë·ÉÀº ¿ì¸® ¼¼´ëÀÇ ¼øÁ¤ÇÑ ÀÇÁö¸¦ º¸¿©Áá½À´Ï´Ù. ÇÏÁö¸¸ ¼±ÀÇ¸¸À¸·Î ¿ª»ç¸¦ ¸¸µéÁö´Â ¸øÇÕ´Ï´Ù. ¹®ÀçÀÎ ´ëÅë·ÉÀÌ ÇÏ°í ÀÖ´Â ÀÏÀº »ó½ÄÀÇ È¸º¹ÀÌÁÒ. ÇÏÁö¸¸ ¿ª½Ã ±×°Í¸¸À¸·Î »õ ³ª¶ó¸¦ ¸¸µéÁø ¸øÇØ¿ä. »õ·Î¿î »ç°í¸¦ °®Ãá ÀþÀº ¼¼´ë¸¸ ÇÒ ¼ö ÀÖ´Â ÀÏÀÔ´Ï´Ù. ±×µé¿¡°Ô »õ ±æÀ» ¿­¾îÁÖ´Â °Ô Áö±Ý Á¤ºÎ°¡ ÇØ¾ß ÇÒ ÀÏÀÔ´Ï´Ù.¡±
.Â÷±â´ëÅë·Éµî Àå°üµéÀº 2.30´ë¿¡¼­
¹Ýµå½Ã ³ª¿Í¾ßÇÏ´Ï,2.30´ëµéÀº Áö±Ý
ºÎÅÍ Á¤Ä¡°³ÇõÀ»À§ÇØ¼­ ÃÐºÒÇõ¸íÀ»
³»ÀÏºÎÅÍ ÀÏÀ¸ÄÑ¾ßÇÑ´Ù!¾ß´ç±¸ÄÉÀÇ¿ø
µéÁß¿¡ ±¸½Ã´ë³ðµéÀ» ¸ðµÎ»öÃâÇÏ¿©
Á¦°ÅÇÏ°íÅðÃâ½ÃÅ°´Âµ¥ ÃÐºÒÇõ¸íÀ¸·Î
½ÇÃµÇÏÀÚ!


7~~~	±èÀÌÁ¦ÀÌ	170 ¸®Æ®À­  68 ¸¶À½¿¡ µé¾î¿ä 
ÃâÇ× ¹Ý´ë Á¤È²µµ¡¦º¹¿øµÇ´Â µ¥ÀÌÅÍ ¼Ó ±×³¯ÀÇ 'Áø½Ç'
 [JTBC]  ÀÔ·Â 2017-05-26 21:08 ¼öÁ¤ 2017-05-27 00:31  
JTBC ¼Ò¼È¶óÀÌºê - »çÈ¸ºÎ
¸ÅÀÏ Àú³á 8½Ã JTBC ´º½º·ë¿¡¼­´Â Áø½ÇÀÌ ´º½º°¡ µË´Ï´Ù
¾È³»
JTBC ´º½º´Â ¿©·¯ºÐÀÇ »ý»ýÇÑ Á¦º¸¸¦ ±â´Ù¸®°í ÀÖ½À´Ï´Ù.
Å©°Ô ÀÛ°Ô  ÇÁ¸°Æ® ¸ÞÀÏ 
URL ÁÙÀÌ±âÆäÀÌ½ººÏÆ®À§ÅÍ
¼±Ã¼Á¶»çÀ§, ¼¼¿ùÈ£¼­ ³ª¿Â ÈÞ´ëÀüÈ­ 2´ë º¹¿ø
Âü»ç µÚ ÀÚ»ìÇÑ ´Ü¿ø°í ±³°¨, ÃâÇ× ¹Ý´ë Á¤È²
[¾ÞÄ¿]
±×·³ ¸ñÆ÷½ÅÇ×¿¡¼­ ÃëÀç ÁßÀÎ ÀÌ°¡Çõ ±âÀÚ ¿¬°áÇØ Á» ´õ ÀÚ¼¼È÷ µé¾îº¸°Ú½À´Ï´Ù.
ÀÌ°¡Çõ ±âÀÚ, Èñ»ýµÈ ´Ü¿ø°í ±³»çÀÇ ½º¸¶Æ®Æù º¹±¸ ³»¿ëÀ» ºÃ´Âµ¥, ¾î¶»°Ô °ø°³µÈ °Ç°¡¿ä?
[±âÀÚ]
¼¼¿ùÈ£ ¹è ¾È¿¡¼­ ¼ö¸¹Àº À¯·ùÇ°ÀÌ ³ª¿À°í ÀÖ´Âµ¥, ±×Áß¿¡´Â Èñ»ýÀÚ°¡ ³²±ä ½º¸¶Æ®Æù, µðÁöÅÐÄ«¸Þ¶ó, ³ëÆ®ºÏ µîÀÌ »ó´ç¼ö ÀÖ½À´Ï´Ù.
¿À´Ã(26ÀÏ) ÀÌ°÷ ¸ñÆ÷½ÅÇ×¿¡¼­ Ã³À½ ¿­¸° ¼±Ã¼Á¶»çÀ§¿øÈ¸ÀÇ ¼ÒÀ§¿øÈ¸ È¸ÀÇ¿¡¼­ º¹±¸ÇÑ ÀüÀÚ±â±âÀÇ ÀÏºÎ ³»¿ë¸¸ À¯Á· ÇùÀÇ¸¦ °ÅÃÄ °ø°³¸¦ ÇÑ °Ì´Ï´Ù.
º¹¿øÀÌ °¡´ÉÇÒ °ÍÀ¸·Î ¿ì¼± ºÐ·ùµÈ ½º¸¶Æ®Æù 15´ë¸¦ ¼­¿ïÀÇ ¹Î°£ µðÁöÅÐ Æ÷·»½Ä ¾÷Ã¼°¡ ³Ñ°Ü¹Þ¾Æ ÀÛ¾÷ÇÑ ³¡¿¡ ÀÌ °¡¿îµ¥ 2´ë¿¡¼­ µ¥ÀÌÅÍ ÀüÃ¼¸¦ º¹¿øÇß½À´Ï´Ù.
¼ÒÁöÀÚÀÇ ½Ç¸íÀº °¡Á·µéÀÇ ¶æ¿¡ µû¶ó °ø°³ÇÏÁö ¾Ê°í, ´Ü¿ø°í J±³»ç, KÇÐ»ýÀÌ¶ó°í¸¸ Ç¥ÇöÇÏ±â·Î Çß½À´Ï´Ù.
[¾ÞÄ¿]
J±³»çÀÇ ½º¸¶Æ®Æù¿¡, Ä«Ä«¿ÀÅå ¸Þ½ÃÁö ¾È¿¡ Âü»ç ¹Ù·Î Àü³¯, ´Ü¿ø°í ±³°¨ÀÌ ÃâÇ×¿¡ ¹Ý´ëÇß´ø Á¤È²µµ ´ã°å´Ù°í¿ä?
[±âÀÚ]
Âü»ç Àü³¯ ¼¼¿ùÈ£°¡ ÀÎÃµÇ×À» ÃâÇ×ÇÏ±â Àü J±³»ç°¡ ¹ß¼ÛÇÑ Ä«Ä«¿ÀÅå ¸Þ½ÃÁö Áß µÎ °³°¡ °ø°³µÆ½À´Ï´Ù.
¿ÀÈÄ 6½Ã 42ºÐ "¾È°³·Î ¸ø °¥ µí", ¿ÀÈÄ 7½Ã 2ºÐ¿¡´Â "±³°¨Àº Ãë¼Ò¸¦ ¿øÇÑ´Ù"´Â ³»¿ëÀÔ´Ï´Ù.
¾Ë·ÁÁø ´ë·Î, ¼¼¿ùÈ£´Â Âü»ç Àü³¯ÀÎ 2014³â 4¿ù 15ÀÏ ¿ÀÈÄ 6½Ã 30ºÐÂë ÃâÇ×ÇÒ ¿¹Á¤ÀÌ¾úÁö¸¸ ¾È°³·Î ÀÎÇÑ ½ÃÁ¤ÁÖÀÇº¸ ¶§¹®¿¡ ÃâÇ×ÇÏÁö ¸øÇÏ´Ù°¡ ÁÖÀÇº¸°¡ ÇØÁ¦µÈ µÚ¿¡ ÃâÇ× Çã°¡¸¦ ¹Þ°í °°Àº ³¯ ¹ã 9½ÃÂë Ãâ¹ßÇß½À´Ï´Ù.
´ç½Ã ´Ü¿ø°í ±³°¨ÀÌ ÃâÇ×À» ÇÏÁö ¾Ê°í ¼öÇÐ¿©Çà ÀÏÁ¤À» Ãë¼ÒÇÏ±æ ¿øÇÑ´Ù°íµµ º¼ ¼ö ÀÖ´Â ´ë¸ñÀÔ´Ï´Ù.
[¾ÞÄ¿]
´ç½Ã¿¡ ´Ü¿ø°í ±³°¨Àº »ýÁ¸Çß½À´Ï´Ù¸¸, ¾ÈÅ¸±õ°Ôµµ Âü»ç ÀÌÆ² µÚ¿¡ ½º½º·Î ¸ñ¼ûÀ» ²÷¾ú´Âµ¥¿ä. ÀÌ¹ø¿¡ ¸í¿¹ È¸º¹À» ÇÏ´Â °è±â°¡ µÉ ¼öµµ ÀÖ°Ú¾î¿ä?
[±âÀÚ]
´Ü¿ø°í °­¹Î±Ô ±³°¨Àº Âü»ç ´ç½Ã »ýÁ¸ÇßÁö¸¸, Âü»ç ¹ß»ý ÀÌÆ² µÚ¿¡ ½º½º·Î ¸ñ¼ûÀ» ²÷¾ú½À´Ï´Ù. ´ç½Ã "200¸íÀÇ »ý»ç¸¦ ¾Ë ¼ö ¾ø´Âµ¥ È¥ÀÚ »ì±â¿¡´Â Èû¿¡ ¹÷Â÷´Ù. ³ª¿¡°Ô ¸ðµç Ã¥ÀÓÀ» Áö¿ö´Þ¶ó. ³»°¡ ¼öÇÐ¿©ÇàÀ» ÃßÁøÇß´Ù"´Â À¯¼­¸¦ ³²°å½À´Ï´Ù.
¿À´Ã °ø°³µÈ ¸Þ½ÃÁö¸¦ ÅëÇØ °­ ±³°¨ÀÌ Âü»ç ´ç½Ã ÃâÇ×À» ¹Ý´ëÇÑ Á¤È²ÀÌ Á» ´õ ±¸Ã¼ÀûÀ¸·Î ¹àÇôÁö¸é 'ÀÚ»ì'ÀÌ¶ó´Â ÀÌÀ¯·Î ¼øÁ÷ Ã³¸®¸¦ ¹ÞÁö ¸øÇÑ °­ ±³°¨ÀÇ ¸í¿¹µµ È¸º¹µÉ ¼ö ÀÖÀ» °ÍÀ¸·Î º¸ÀÔ´Ï´Ù.
¼±Ã¼Á¶»çÀ§ °ü°èÀÚµµ "ÀÎÃµ ¾Õ¹Ù´Ù ¾È°³°¡ Áøµµ ¾Õ¹Ù´Ù¿¡¼­ ¹è°¡ Ä§¸ôÇÑ ¿øÀÎ°ú Á÷Á¢ÀûÀÎ °ü·ÃÀº ¾øÁö¸¸, ÇÐ±³ °ü°èÀÚµéÀÌ ÃâÇ× ¿©ºÎ¸¦ ³íÀÇÇÑ °Íµµ °¡Á·µé ÀÔÀå¿¡¼­´Â Â¤°í ³Ñ¾î°¥ ºÎºÐÀÌ¶ó°í ÆÇ´ÜÇØ °ø°³Çß´Ù"°í ¹àÇû½À´Ï´Ù.
[¾ÞÄ¿]
½º¸¶Æ®ÆùÀÇ Á¤»ó ÀÛµ¿ÀÌ ¸ØÃá ½Ã°¢µµ ÃßÁ¤ÀÌ °¡´ÉÇÏ´Ù´øµ¥¿ä, Ä§¸ô ´ç½Ã »óÈ²À» ´õ ¸íÈ®È÷ ÆÄ¾ÇÇÏ´Â µ¥ Âü°í°¡ µÇ°ÚÁÒ?
[±âÀÚ]
¸¶Áö¸· ¸Þ½ÃÁö¸¦ ÀÐÁö ¾ÊÀº ½Ã°¢, µ¥ÀÌÅÍ Àü¼ÛÀÌ Áß´ÜµÈ ½Ã°¢ µîÀ» ÅëÇØ ½º¸¶Æ®Æù Á¤»ó ÀÛµ¿ÀÌ ¸ØÃá ½Ã°¢ÀÌ ÃßÁ¤ °¡´ÉÇÕ´Ï´Ù.
J±³»çÀÇ ½º¸¶Æ®ÆùÀº Âü»ç ´çÀÏ ¿ÀÀü 10½Ã 1ºÐ, KÇÐ»ýÀÇ ½º¸¶Æ®ÆùÀº ¿ÀÀü 9½Ã 47ºÐ¿¡ Á¤»ó ÀÛµ¿ÀÌ ¸ØÃá °ÍÀ¸·Î ³ªÅ¸³µ½À´Ï´Ù.
ÀÌ ½Ã°¢¿¡ ´ç»çÀÚµéÀÌ ÈÞ´ëÀüÈ­¸¦ ºÐ½ÇÇß°Å³ª ½º¸¶Æ®ÆùÀÌ ÀÖ´ø Àå¼Ò°¡ Ä§¼öµÆ´Ù°íµµ ÃßÁ¤ÇÒ ¼ö ÀÖ½À´Ï´Ù.
¼±Ã¼Á¶»çÀ§¿øÈ¸´Â ÀÌ°°ÀÌ µðÁöÅÐ ±â±â°¡ ¼Ó¼Ó º¹¿øµÇ¸é ±× µ¥ÀÌÅÍ¸¦ ³Ñ°Ü¹Þ¾Æ Ä§¸ô ´ç½Ã »óÈ²À» ÆÄ¾ÇÇÏ´Â µ¥ ÂüÁ¶ÇÒ ¿¹Á¤ÀÔ´Ï´Ù. 
 


8~~~	³ª¶ó´Ù¿î³ª¶ó	11 ¸®Æ®À­  5 ¸¶À½¿¡ µé¾î¿ä 
[´Üµ¶] "ÀÚ»ìÇÑ ´Ü¿ø°í ±³°¨¿¡ ÇØ°æÀÌ ¿å¼³" Áõ¾ð ³ª¿Í
¹®Çü±¸ ±âÀÚ ÀÔ·Â 2016.05.26. 09:06 ´ñ±Û 1080°³ 
20¿©¸í ±¸ÇÏ°í ÀúÇ÷´ç ¼îÅ©»óÅÂ¼­ °­¾Ð¼ö»ç ¹ÞÀº Á¤È²¡¦ À¯Á·µé ¡°Áø½Ç ¹àÇô´Þ¶ó¡±
[¹Ìµð¾î¿À´Ã ¹®Çü±¸ ±âÀÚ] 
¼¼¿ùÈ£ Ä§¸ô ÀÌÆ²ÈÄÀÎ 2014³â 4¿ù18ÀÏ ÀÚ»ìÇÑ °í °­¹Î±Ô ´Ü¿ø°í ±³°¨¿¡°Ô, ÇØ°æÀÌ ¿å¼³À» ÇÏ´Â µîÀÇ °­¾ÐÀû ¼ö»ç¸¦ Çß´Ù´Â Áø¼úÀÌ ÀÖ¾ú´ø °ÍÀ¸·Î È®ÀÎµÆ´Ù.
Æ¯Á¶À§°¡ Áö³­ 3¿ù ¼¼¿ùÈ£ÀÇ Á¶±â¼ö ÀÌ¾Æ¹«°³ ¾¾·ÎºÎÅÍ È®º¸ÇÑ Áø¼ú¿¡ µû¸£¸é ´çÀÏ ÀÌ ¾¾´Â ´Ü¿ø°í °­ ±³°¨ÀÇ ¿· Ä­¿¡¼­ Á¶»ç¸¦ ¹Þ¾Ò´Âµ¥, ÇØ°æÀÌ °­ ±³°¨¿¡°Ô ¡°¹Ù¸¥ ¸»À» ÇÏ¶ó¸ç ¡®ÀÌ XX, Àú XX¡¯ÇÏ´Â ¸· ¿å¼³ÀÌ µé·È¡°´Ù´Â °ÍÀÌ´Ù.
´Ü¿ø°í ¼öÇÐ¿©ÇàÀÇ ÀÎ¼ÖÃ¥ÀÓÀÚ¿´´ø °­ ±³°¨Àº ÇÐ»ý°ú ½Ã¹Î 20¿©¸íÀÇ Å»ÃâÀ» µ½°í ÀúÇ÷´ç ¼îÅ© »óÅÂ¿¡¼­ ±¸Á¶µÈ °ÍÀ¸·Î ÀüÇØÁø´Ù. ±×·¯³ª °­ ±³°¨Àº ÀûÀýÇÑ Ä¡·á¸¦ ¹ÞÁö ¸øÇÑ Ã¤ ÇØ°æÀ¸·ÎºÎÅÍ Àå½Ã°£ Á¶»ç¸¦ ¹Þ¾Ò´Ù. 
¡ã °í °­¹Î±Ô ´Ü¿ø°íµîÇÐ±³ ±³°¨ÀÇ »ýÀü ¸ð½À. »çÁøÁ¦°ø=À¯°¡Á·. 
°­ ±³°¨Àº ´ÙÀ½³¯ÀÎ 17ÀÏ ¹ã Á¾ÀûÀ» °¨Ãá µÚ 18ÀÏ ¿ÀÈÄ ÁøµµÃ¼À°°ü µÞ»ê¿¡¼­ ¸ñÀ» ¸Å ¼ûÁø Ã¤·Î ¹ß°ßµÆ´Ù. 
°­ ±³°¨Àº ¡°¸ðµç Ã¥ÀÓÀ» Áö°í °©´Ï´Ù¡±¶ó¸ç ¡°³» ¸ö¶×ÀÌ´Â ºÒ»ì¶ó ¹è Ä§¸ôÁö¿ª¿¡ »Ñ·Á´Þ¶ó¡±´Â À¯¼­¸¦ ÆíÁöÁö ÇÑ ÀåÀÇ ¾ÕµÚ¿¡ ÀÛ¼ºÇØ ³²°å´Ù. 
°­ ±³°¨Àº Á¦ÀÚµéÀ» ÁöÅ°Áö ¸øÇÏ°í »ì¾Æ³²¾Ò´Ù´Â ÀÚÃ¥°¨¿¡ ÀÚ»ìÇÑ °ÍÀ¸·Î ¾Ë·ÁÁ®ÀÖ´Ù. ±×·¯³ª °­ ±³°¨ÀÌ ÀúÇ÷´ç ¼îÅ© µî ½É½ÅÀÌ ¸Å¿ì ºÒ¾ÈÁ¤ÇÑ »óÅÂ¿¡¼­ Àå½Ã°£ Á¶»ç¸¦ ¹Þ¾Ò°í, ÀÌ °úÁ¤¿¡¼­ °­ ±³°¨¿¡ ´ëÇÑ ¿å¼³ÀÌ ÀÖ¾ú´Ù´Â Áø¼úÀÌ È®º¸µÊ¿¡ µû¶ó °­¾Ð¼ö»ç ¿©ºÎ¿¡ ´ëÇÑ ±Ô¸íÀÌ ÇÊ¿äÇØ º¸ÀÎ´Ù. 
Æ¯È÷ ÇØ°æÀº ´ç½Ã ¼±³» ÁøÀÔµµ ÇÏÁö ¾Ê´Â µî ¾ÈÀÌÇÑ ±¸Á¶ ÇàÀ§¿Í °ü·ÃÇØ ÁúÅ¸¸¦ ¹Þ´ø »óÈ²ÀÌ¾ú´Ù. ÇØ°æÀÌ ´Ü¿ø°íµîÇÐ±³ÀÇ ÀÎ¼Ö Ã¥ÀÓÀ» Áø °­ ±³°¨¿¡°Ô ¹«¸®ÇÏ°Ô °­¾Ð¼ö»ç¸¦ ÇÏÁö ¾Ê¾Ò´ÂÁö ÀÇ½ÉµÇ´Â ´ë¸ñÀÌ´Ù. 
°­ ±³°¨ÀÇ ÀÚ»ì »ç°Ç ´ç½Ã, ±èÇö »õÁ¤Ä¡¹ÎÁÖ¿¬ÇÕ ÀÇ¿øÀº ¡°ÇØ°æÀº »ç°íÇöÀå¿¡¼­ Áï½Ã ½Å¿øÀ» È®ÀÎÇØ ±¸Á¶ÀÛ¾÷°ú Á¶»ç ¹× ¼ö»ç¸¦ Çß¾î¾ß ÇÒ ¼±¿øµéÀº ¹æÄ¡ÇÑ Ã¤, ´Ü¿ø°íµîÇÐ±³ ±³°¨¼±»ý´Ô¿¡ ´ëÇÑ Á¶»ç¿¡ ¿­ÁßÇß´Ù¡±¸ç ¡°Á¶»ç¿¡ µû¸¥ ¾î¶°ÇÑ ºÎÀÛ¿ëÀº »ý°¢Áö ¾ÊÀº Ã¤, ¹èÀÇ Ä§¸ô¿øÀÎ°ú »ç°í´ç½ÃÀÇ »óÈ²À» Á¦´ë·Î ¾ËÁö ¸øÇÏ´Â °­ ±³°¨¿¡ ´ëÇÑ Âü°íÀÎ Á¶»ç°¡ ±×Åä·Ï »¡¶ú¾î¾ß ÇÏ´ÂÁö ÀÇ¹®ÀÌ¸ç, ÀÌ¿¡ ´ëÇÑ Ã¶ÀúÇÑ Áø»ó±Ô¸íÀ» ÃË±¸ÇÑ´Ù¡±°í ÁöÀûÇÑ ¹Ù ÀÖ´Ù. 
°­ ±³°¨ÀÇ ºÎÀÎ ÀÌ¹ÌÈñ ¾¾´Â ¹Ìµð¾î¿À´Ã°úÀÇ ÅëÈ­¿¡¼­ ¡°9½Ã°£ÀÎ°¡ Á¶»ç¸¦ ¹Þ¾Ò´Ù°í ÇÏ´õ¶ó¡±¸ç ¡°¾ö°ÝÇÏ°í ÀÚÁ¸½ÉÀÌ °­ÇÑ »ç¶÷ÀÌ´Ù. °­¾Ð¼ö»ç°¡ ÀÖ¾ú´õ¶óµµ ´©±¸ÇÑÅ×µµ ¾ê±âÇÏÁö ¾Ê¾ÒÀ» °Í¡±ÀÌ¶ó°í ¸»Çß´Ù. 
°í °­¹Î±Ô ±³°¨¼±»ý´ÔÀÇ µþ °­¹Î¿µ(°¡¸í) ¾¾´Â ¡°¾Æ¹öÁö¸¦ ºÅÀ» ¶§, ¾Æ¹öÁö°¡ ¿ø·¡ ´«ºûÀÌ ±²ÀåÈ÷ ¼±¸íÇÏ½Å ºÐÀÎµ¥ Èå¸®¼Ì´Ù. ÃÊÁ¡µµ ÀúÈñ¶û ¾Æ¿¹ ¾È ¸¶ÁÖÄ¡½Ã°í. ±×·¡¼­ ¹°¿¡¼­ ³ª¿À¼Å¼­ Àú·¯½Å°¡ ±×·¸°Ô¸¸ »ý°¢ÇÏ°í ¿Ã¶ó¿Ô´Âµ¥ ÀÌ¹Ì ¼ö»ç´Â ¹ÞÀ¸¼Ì´ø »óÅÂ¿´°í ´ÙÀ½³¯ ±×·¸°Ô µÇ¼Ì´Ù¡±¸ç ¡°¾Æ¹öÁö²² ¹«½¼ ÀÏÀÌ ÀÏ¾î³µ´ÂÁö ²À ¹àÇô´Þ¶ó¡±°í ¸»Çß´Ù. 
Á¶±â¼ö ÀÌ¾¾ÀÇ Áø¼ú¿¡ ³ª¿À´Â ¿å¼³À» ÇÑ ¼ö»ç°üÀÇ ½Å¿øÀº ÆÄ¾ÇµÇÁö ¾ÊÀº °ÍÀ¸·Î ÀüÇØÁ³´Ù. °­ ±³°¨Àº ¼±¿øµé°ú ÇÔ²² ¸ñÆ÷ÇØ°æ¿¡ ÀÌ¼ÛµÈ ÀÌÈÄ Àå½Ã°£ Á¶»ç¸¦ ¹Þ¾Ò´Âµ¥, ÇöÀç ³²¾ÆÀÖ´Â °­ ±³°¨ÀÇ Áø¼úÁ¶¼­´Â 4¿ù15ÀÏºÎÅÍ ¼¼¿ùÈ£ Å»Ãâ ¶§±îÁöÀÇ ½Ã°£´ëº° »óÈ²À» ÀûÀº ÀÚÇÊ Áø¼ú¼­ ÇÑ ºÎ¿Í ¹®´äÇü½ÄÀÇ Áø¼úÁ¶¼­ ÇÑ ºÎ°¡ ÀüºÎ´Ù. 
°­ ±³°¨ÀÇ Áø¼úÁ¶¼­¿¡ ÀÌ¸§ÀÌ ³ª¿Â ´ç½Ã ¼­ÇØÇØ°æÃ» ¼Ò¼Ó ÀÓ¾Æ¹«°³ °æ»ç´Â ¡°ÁÖº¯¿¡ ¼±¿øµé Á¶»çµµ ÀÖ°í ÇØ¼­ »ç¶÷µéÀÌ ¸¹¾Ò´Ù¡±¸ç ¡°Âü°íÀÎ ½ÅºÐÀÎµ¥ ¿å¼³ÀÌ³ª ±×·± °Ç ÀÖÀ» ¼ö ¾ø´Ù¡±´Â ÀÔÀåÀ» ¹àÇû´Ù. ±×´Â ¡®´Ù¸¥ »ç¶÷ÀÌ °­ ±³°¨À» Á¶»çÇÑ ÀûÀÌ ÀÖ´À³Ä?¡¯´Â Áú¹®¿¡ ´ëÇØ ¡°±× ºÎºÐÀº ¸ð¸£°Ú´Ù. Àú´Â Á¶»ç¸¦ ³¡³»°í ¹Ù·Î ÆØ¸ñÀ¸·Î °¬´Ù¡±°í ´äº¯Çß´Ù. ´ç½Ã ¸ñÆ÷ÇØ°æ(Çö ¸ñÆ÷ÇØ¾ç°æºñ¾ÈÀü¼­)¿¡ ´ëÇØ¼­µµ ¹Ìµð¾î¿À´ÃÀº ¿©·¯Â÷·Ê ÃëÀç¸¦ ½ÃµµÇßÀ¸³ª, ´äÀ» µèÁö ¸øÇß´Ù. 
¼¼¿ùÈ£ Ä§¸ô ´çÀÏ °­ ±³°¨ÀÇ Âü°íÀÎ Áø¼úÀº ¿µ»ó ³ìÈ­°¡ µÇÁö ¾ÊÀº °ÍÀ¸·Î ¾Ë·ÁÁ³´Ù.


9~~~	À¯¹Î¾Æºü±è¿µ¿À	1,070 ¸®Æ®À­  459 ¸¶À½¿¡ µé¾î¿ä  

"±Â ¾È ÇÏ¸é ¶Ç À§Çè"..¼¼¿ùÈ£ À¯Á·¿¡°Ô 1¾ï Ã¬±ä ¹«¼ÓÀÎ
(¼ö¿ø=¿¬ÇÕ´º½º) ÃÖÁ¾È£ ±âÀÚ = ¼¼¿ùÈ£ Âü»ç À¯Á·¿¡°Ô ±ÂÀ» ÇÏÁö ¾ÊÀ¸¸é ´Ù¸¥ °¡Á·µµ À§ÇèÇÏ´Ù¸ç ¾ï´ëÀÇ ±Â ºñ¿ëÀ» ¹Þ¾Æ Ã¬±ä ¹«¼ÓÀÎÀÌ ÀçÆÇ¿¡ ³Ñ°ÜÁ³´Ù.
¼ö¿øÁö°Ë Çü»ç2ºÎ(ºÎÀå°Ë»ç ÀÌ¼±ºÀ)´Â »ç±â ÇøÀÇ·Î ±è¸ð¾¾¸¦ ºÒ±¸¼Ó±â¼ÒÇß´Ù°í 27ÀÏ ¹àÇû´Ù.
±è¾¾´Â ¼¼¿ùÈ£ Âü»ç·Î ³²ÆíÀ» ÀÒÀº A¾¾¿¡°Ô 2015³â 6¿ù "½Å ±â¿îÀÌ ÀÖ¾î¼­ ³²ÆíÀÌ »ç¸ÁÇß´Ù"¸ç ³»¸²±ÂÀ» ¹Þ°Ô ÇÑ µÚ ±Â ºñ¿ë 1¾ï¿øÀ» ¹Þ¾Æ Ã¬±ä ÇøÀÇ¸¦ ¹Þ°í ÀÖ´Ù.
A¾¾´Â "½Å ³»¸²À» ¹ÞÁö ¾ÊÀ¸¸é ³²µ¿»ýµµ À§ÇèÇÏ´Ù"´Â ±è¾¾ÀÇ ¸»À» µè°í ºÒ¾ÈÇÔ¿¡ µ·À» °Ç³Ù °ÍÀ¸·Î Á¶»çµÆ´Ù.
±è¾¾´Â »ê±âµµ¿Í ¹ý´ç ¹°Ç° ºñ¿ë µîÀ¸·Î 2Ãµ500¸¸¿øÀ» Ãß°¡·Î ¹Þ¾Æ³»±âµµ Çß´Ù.
A¾¾´Â ÀÌÈÄ »ç±â¸¦ ´çÇß´Ù´Â »ý°¢¿¡ µ·À» µ¹·Á ´Þ¶ó°í ¿ä±¸ÇßÁö¸¸ °ÅÀý´çÇÏÀÚ Áö³­ÇØ 7¿ù °æÂû¿¡ ±è¾¾¸¦ °í¼ÒÇß´Ù.
°ËÂûÀº ±è¾¾¿Í A¾¾°¡ ÁÖ°í¹ÞÀº ´ëÈ­ ³»¿ëÀÌ ´ã±ä ³ìÃë·Ï µîÀ» Åä´ë·Î ÁËÁúÀÌ ³ª»Ú´Ù°í ÆÇ´Ü, ÃÖ±Ù ±è¾¾¿¡ ´ëÇÑ ±¸¼Ó¿µÀåÀ» Ã»±¸ÇßÁö¸¸ ±â°¢µÇÀÚ ºÒ±¸¼ÓÀ¸·Î ÀçÆÇ¿¡ ³Ñ°å´Ù.
°ËÂû °ü°èÀÚ´Â "±è¾¾°¡ ÇøÀÇ¸¦ ºÎÀÎÇÏ°í ÀÖÁö¸¸, ³ìÃë·Ï µî Áõ°Å°¡ ÀÖ¾î¼­ °ø¼ÒÀ¯Áö¿¡´Â ¹®Á¦°¡ ¾øÀ» °Í"ÀÌ¶ó°í ¸»Çß´Ù.

°¡Á· ¸ñ¼ûÀ¸·Î Çù¹ÚÇÏ´Â°Íµµ ¾îÀÌ¾ø´Âµ¥ Å« »óÃ³ÀÔÀº ¼¼¿ùÈ£ À¯°¡Á·¿¡°Ô ±×µéÀÌ °ÞÀº °íÅëÀ» ÀÌ¿ëÇØ »ç±â¸¦ Ä¡´Â°ÍµéÀÌ ÀÖ´Ù´Â°Ô ¾îÀÌ¾øÀ» Á¤µµ·Î ³î¶ø½À´Ï´Ù. ÀÎ°£ÀÌ±æ Æ÷±âÇß´Ù¸é ÀÎ°£µé°ú ¶³¾îÁ® »ì¾Æ¾ßÇÕ´Ï´Ù. ÁËÁúÀÌ ¾ÆÁÖ ´õ·´½À´Ï´Ù.
À¯Á·ÀÇ º¸»ó±ÝÀ» ³ë¸®°í Á¢±ÙÇÏ´Â ¶ËÆÄ¸®µéÀ» ÂÑ¾Æ ¹ö·Á¾ß ÇÏ´Âµ¥, ¿ö³« »óÃ³¸¦ ÀÔÀº ¸¶À½ÀÌ¶ó ÇÇÇØ¸¦ ´çÇÏ´Â °Í °°³×¿ä. ¿¡ÈÞ~
¿¨? 1¾ïÀ» Ã¬°å´Âµ¥  ºÒ±¸¼Ó?  ÀÌ°Ô´õ ¸àºØÀÌ±º¿ä
°¡Àå ¸¶À½ÀÌ ¹«³ÊÁ³À» ¶§¸¦ ³ë¸®´Â ÀÎ¸é¼ö½ÉÀÇ °Íµé...
ºÎµð ¹ýÀÌ Çö¸íÇÏ°Ô ÆÇ´Ü³»¸®±æ ¹Ù¶ø´Ï´Ù.
»ç±â´çÇÑ À¯Á·ÀÌ ¹é¹ø ÀÌÇØ°©´Ï´Ù ¹«¼ÓÀÎÀÌ ³ª»Û»ç¶÷ ¾ó¸¶³ª ´ä´äÇÏ¸é ±ÂÀ» ÇßÀ»±î ±×°É ÀÌ¿ëÇØ ÃÄ¸ÔÀº ÀÚ°¡ Ãµ¹ú ¹ÞÀ»Áþ
´Ã ¾²·¹±â´Â Á¸ÀçÇÏÁÒ.
ÈÄ¿ø±Ý »ç±âºÎÅÍ ¤Ð.¤Ð
¿ì¸®³ª¶ó´Â ÀÌ ¹«¼Ó½Å¾Ó »çÀÌºñ°¡ ¹®Á¦ÀÔ´Ï´Ù. ¹Ú±ÙÇý ÃÖÅÂ¹ÎÀÇ ÀÎ¿¬ÀÌ ±×Åä·Ï ¿À·¡°í Áú±â°í ±¤¹üÀ§ÇÑ °Íµµ ´Ù ÃÖÅÂ¹ÎÀÌ Á¢½ÅÇÑ ´ë¹«´çÀÌ±â ¶§¹®ÀÔ´Ï´Ù. ±¸±¹¼±±³´ÜÀÇ ¾Æ·ùµé ÀÜ·ùµéÀÌ ±âµ¶±³¿¡¼­ »Ñ¸®»ÌÈ÷°í ±âµ¶±³°¡ Á¤È­µÇ¾î¾ß ÇÕ´Ï´Ù.
Á¤¸» ÇØµµÇØµµ ³Ê¹«ÇÏ³×! ¾îÂÀµé Àú·¯Áö. ¾Æ¹«¸® µ·¿¡ ´«ÀÌ ¸Ö¾îµµ ±×·¸Áö »ç±â Ä¥ ¶§°¡ µû·Î ÀÖÁö ¾îµð À¯°¡Á·ºÐÇÑÅ× ¸÷¾µ ÁþÀ» ÇÏÁö? ÁöÇª¶ó±â Àâ´Â ½ÉÁ¤À¸·Î ÇÏ·çÇÏ·ç ¹öÆ¼¸ç »ç´Â ±×·± ºÐµéÇÑÅ×...
 ¿¡ÀÌ ¹!!!
±â¼ÒÀ¯¿¹¸»°í Â¡¿ª »ì±æ!!
Á¤¸» ¸»Á¾ÀÌ³×¿ä ¤Ñ¤Ñ
ÇÏ...Á¤¸» ¿åÀÌ ³¡¾øÀÌ Â÷¿À¸¨´Ï´Ù. Ãµ¹ú¹ÞÀ» ÀÎ°£ÀÌ´Ù.
³ª»Û»ç¶÷µé...
È­°¡ ³ª³×¿ä...¤Ð¤Ð
±íÀº ½½ÇÄ°ú »ó½Ç°¨À¸·Î ÀÌ¼ºÀû ÆÇ´ÜÀÌ ºÒ°¡´ÉÇÑ ÀÌµé¿¡°Ô ´Ù°¡°¡ ÀÚ½ÅÀÇ ÀÌµæÀ» ÃëÇÏ±â À§ÇØ °ÅÁþÀ¸·Î ²Ò´Â Àú·± ÀÚµéÀÌ °¡Àå »ç¾ÇÇÑ °Íµé!!
Àú·±ÀÎ°£Àº ÁøÂ¥ °¡ÁßÃ³¹úÇØ¾ß ÇÕ´Ï´Ù 
¾ÏÈ¯ÀÚ¿¡°Ô °¡Â¥¾à ÆÈ¾Æ¸Ô´Â »ç±â²Û »õ³¢µéµµ¿ä
¿ì¸® ³ª¶ó °íÀ¯ ¹®È­¸¦ ¹Ì°³ÇÏ°Ô ¸¸µå´Âµ¥ ÀÏÁ¶ÇÏ´Â ¹«¼ÓÀÎµé, Å¸ÀÎÀÇ ¾ÆÇÄ°ú °íÅë ¾Õ¿¡¼­ µ·³îÀÌ ÇÏ¸é¼­ »ç±âÄ¡´Ù´Ï ¿ë¼­°¡ ¾È µÇ³×¿ä.
Çö½ÇÀÌ  Áö¿ÁÀÌ³×¿ä ±×·¡µµ ÁÁÀºÀÏ¸¸ »ý°¢ÇÏ¼¼¿ä
±×·¸³×¿ä.  ¹«¼ÓÀÎÀ» ¹Ï´Â »ç¶÷µµ ¹®Á¦Áö¸¸  
±×·± Å« »ç°í¸¦ °ÞÀ¸´Ï ¸¶À½ÀÌ ¾àÇØÁø ºÎºÐµµ ÀÖ¾ú°ÚÁÒ. ¤Ð¤Ð
Èû³»¼¼¿ä ~!
°¡Àå Èûµé¶§ ¾îµò°¡¿¡ ±â´ë°í ½ÍÀº ¸¶À½°ú ºÒ¾È½É¸®¸¦ ÀÌ¿ëÇÑ ¹üÁË¶ó´Ï..??
¿Í~ÁøÂ¥ ÀÌ·± ¾Ç¶öÇÑ ÀÎ°£µµ ÀÖ±¸³ª?
ÀÌ·± ¤¶¤©¤¡µéÀº Á» »çÇü ½ÃÄ×À¸¸é...
¾îµð µîÃÄ¸ÔÀ» µ¥°¡ ¾ø¾î¼­ ÇÏÇÊ;;;
ÇãÇãÇã;
¾Æ... Á¤¸» ²À Á¦´ë·Î Ã³¹ú¹Þ±æ. À¯°¡Á·ºÐÀº ¾ó¸¶³ª Èûµé°í ´ä´äÇÏ¼ÌÀ¸¸é ±×·¯¼ÌÀ»±î¿ä.. ¸¶À½ÀÌ ±â´î°÷ÀÌ ¾øÀ¸´Ï ±×·¯¼Ì°ÚÁÒ ¤Ð¤Ð
´ç½ÅÀº »ç±âÃÄ¼­ À§Çè!!!
°í·Î Äá¹ä ¸ÔÀ¸·¯ °¨¿ÁÀ¸·Î 3°³¾¿
¹Ï´Â »ç¶÷À» ¹¹¶ó ±×·²°Ô ¾Æ´Ï¶ó »ç±â Ä£ »ç¶÷À» ³ª¹«¶óÇØ¾ßµÇÁö ¾ÊÀ»±î¿ä
¾Ö¶óÀÌ  Á×ÀÏ³ðµé  »ç±â Ä¥°É Ä¡¶ó
¹«¼ÓÀÎµéÀº ÀÚ½ÅÀÇ ¿î¸íµµ ¸ð¸¥´Â°ÍµéÀÌ
ÂüÀ¸·Î ´ä´äÇÑÀÏÀÔ´Ï´Ù Èû³»¼¼¿ä
»ç±âÄ¡´Â °ÍµéÀ» ¼Ø¹æ¸ÁÀÌ Ã³¹ú ÇÏ´Ï »ç±â°¡ ÁÙÁö°¡ ¾Ê´Â´Ù.
»ç±â´Â ÇÑ »ç¶÷°ú °¡Á¤À» ÆÄ±«ÇÏ°í ÀÚ»ì±îÁö ÀÌ¾îÁö°Ô ÇÏ´Â Áßº¡ÁË´Ù.
¾Ë°íÀÖ³ª °ËÆÇ»çµé¾Æ?
°¡Á·À» ÀÒÀº ½½ÇÄ°ú µÎ·Á¿òÀ» ¾Ç¿ëÇÏ´Â ÀÎ°£µéÀº ¾ö¹ú¿¡ Ã³ÇØ¾ß ÇÕ´Ï´Ù.
ºÒ¾ÈÇÏ°í ±Þ¹ÚÇÑ Ã³Áö¸¦ ¾Ç¿ëÇÏ´Â ³ðµéÀÌ ³ª»ÚÁö¿ä..
Âü...  Á¦´ë·Î µÈ ¹«¼ÓÀÎÀÌ ¾Æ´Ï°í ±×³É »ç±â²ÛÀÌ¶ó°í ÇØ¾ß°Ú³×¿ä. À¯°¡Á·µé Á» ±×¸¸ ±«·ÓÇûÀ¸¸é ÁÁ°Ú½À´Ï´Ù ¤Ð¤Ð


10~~~	¼¼¿ùÈ£º¿	´ä±Û 0°³   ¸®Æ®À­ 11°³   5 ¸¶À½
¼¼¿ùÈ£ Ä§¸ô »ç°í ÃÊµ¿ ´ëÀÀ¿¡ ½ÇÆÐÇØ Èñ»ýÀÚ ¼ö¸¦ ´Ã·È´Ù´Â ºñÆÇ ¼Ó¿¡ °á±¹ ¡®ÇØÃ¼¡¯ ¼ö¼øÀ» ¹â°Ô µÈ ÇØ¾ç°æÂû°ú ¾ÈÀü ºÒ°¨Áõ¿¡ »ç°í ¾¾¾ÑÀ» ½ÉÀº Á¤ºÎ°¡ »ç°í ÇØ¿ª¿¡¼­ ¹Î°£ ÀÚ¿øºÀ»çÀÚµéÀ» À§ÇèÀ¸·Î ³»¸ô°í ÀÖ´Ù´Â ÁöÀûÀÌ ³ª¿Ô´Ù. Á¤ºÎ°¡ ÀÚ¿øºÀ»ç ´ÜÃ¼¿¡ ¹Î°£ Àá¼ö»çµéÀÇ ½Ä»ç¿Í ºÎ½Ä Áö¿øÀ» ¿äÃ»ÇÑ µÚ Á¦´ë·Î µÈ ¾ÈÀü Á¶Ä¡µµ ¾øÀÌ Á¶·ù°¡ °Å¼¾ »ç°í ÇØ¿ªÀ¸·Î º¸³»°í ÀÖ´Â °ÍÀÌ´Ù. ¼ö»ö¡¤±¸Á¶ ÀÛ¾÷¿¡ ³ª¼± ¹Î°£ Àá¼ö»ç Áö¿øÀ» ÀÚ¿øºÀ»çÀÚ¿¡°Ô ³Ñ°Ü Á¤ºÎ°¡ ¡®¹«ÀÓ½ÂÂ÷¡¯ÇÏ°í ÀÖ´Â °Í ¾Æ´Ï³Ä´Â ºñÆÇµµ ³ª¿Â´Ù.
19ÀÏ <ÇÑ°Ü·¹> ÃëÀç¸¦ Á¾ÇÕÇÏ¸é ÇØ°æÀº ¿¬ÈÞ ±â°£ÀÎ Áö³­ 5ÀÏ²²ºÎÅÍ ÆØ¸ñÇ×¿¡¼­ ÀÚ¿øºÀ»ç ÁßÀÎ ´ÜÃ¼µéÇÑÅ× ¹Î°£ Àá¼ö»çµéÀÇ ½Ä»ç¿Í ºÎ½Ä Á¦°ø ¹× ¹è½ÄÀ» ¿äÃ»Çß´Ù. ÀÌÈÄ ¸î¸î ´ÜÃ¼¿¡ ¼ÓÇÑ ÀÚ¿øºÀ»çÀÚµéÀº ¸ÅÀÏ ¿ÀÀü°ú ¿ÀÈÄ µÎÂ÷·Ê¾¿ 3¸íÀÌ ÇÑ Á¶¸¦ ÀÌ·ï »ç°í ÇØ¿ªÀ¸·Î ³ª°¬´Ù. ¹ÙÁö¼±À¸·Î À½½ÄÀ» ³¯¶ó Àá¼ö»çµé¿¡°Ô ³ª´²ÁÖ°í ¹ÙÁö¼± Ã»¼Ò¸¦ ¸Ã¾Ò´Ù.
°­ÇÑ Á¶·ù·Î À¯¸íÇÑ »ç°í ÇØ¿ªÀ¸·Î ÀÚ¿øºÀ»çÀÚµéÀ» ÅõÀÔÇÏ¸é¼­ ¾ÈÀü Á¶Ä¡´Â ¹ÌÈíÇß´Ù. ÀÚ¿øºÀ»çÀÚµéÀº ¿ÀÀü 7½Ã¹Ý²² ÇØ°æ °æºñÁ¤ µîÀ» Å¸°í »ç°í ÇØ¿ªÀ¸·Î ³ª°¡ ¹ÙÁö¼± À§¿¡¼­ 10½Ã°£ ÀÌ»ó ¸Ó¹«¸£°í ÀÖÁö¸¸ »çÀü¿¡ ¾ÈÀü ±³À°À» ¹ÞÀº ÀûÀº ¾ø´Ù°í Çß´Ù.
¹Ù´Ù¿¡ ³ª°¡º» ÀÏÀÌ ¾ø´Ù½ÃÇÇ ÇÑ ÀÌµé¿¡°Ô ¾ÆÂñÇÑ ÀÏµµ ÀÖ¾ú´Ù. ¹ÙÁö¼±¿¡ ¿©·¯ Â÷·Ê ´Ù³à¿Â 30´ë ÀÚ¿øºÀ»çÀÚ´Â ¡°ÆÄµµ°¡ ³ô¾Æ °æºñÁ¤ÀÌ ¹ÙÁö¼±¿¡ Á¢¾ÈÇÒ ¼ö ¾øÀ» ¶§¿¡´Â °í¹«º¸Æ®·Î ¿Å°ÜÅº µÚ ´Ù½Ã ¹ÙÁö¼± ³­°£À» ºÙÀâ°í ¿À¸¥ Àûµµ ÀÖ¾ú´Âµ¥ ¸Å¿ì À§ÇèÇß´Ù. ±¸¸íÁ¶³¢°¡ ¸ðÀÚ¶ó ÀÔÁö ¸øÇÑ Àûµµ ÀÖ´Ù¡±°í ÅÐ¾î³ù´Ù. ÃÊ±â¿¡´Â ÇØ°æÀÌ ³ª¼­ ¡°¾ÈÀüÇÏ´Ù¡±°í¸¸ ÇÒ »Ó ÃæºÐÇÑ Á¤º¸ Á¦°øÀÌ ÀÌ·ïÁöÁö ¾Ê¾Ò´Ù. »ç°í ÇØ¿ªÀ¸·Î ³ª°¬´ø 20´ë ¿©¼º ÀÚ¿øºÀ»çÀÚ°¡ µ¹¾Æ°¥ ¹èµµ ¾ø´Â ºñÁ¼Àº ¹ÙÁö¼± À§¿¡¼­ 10½Ã°£ ³Ñ°Ô ÀÏÇÑ µÚ ¡®»¡·¡³ª ½Ä»ç Áö¿øÀ» ÇÏ·¯ ¿Ô´Âµ¥ ³Ê¹« À§ÇèÇÏ´Ù¡¯¸ç ¶°³ª´Â ÀÏµµ ÀÖ¾ú´Ù.
½ÇÁ¦·Î ÇØ°æÀÌ ÀÚ¿øºÀ»ç¸¦ ¿äÃ»ÇÒ ´ç½Ã ÀÏºÎ ´ÜÃ¼µéÀº ¡°½Ä»ç ÁØºñ¸¦ ÇÒ ¼ö´Â ÀÖÁö¸¸, »ç°í ÇØ¿ªÀ¸·Î ³ª°¡´Â °ÍÀº Á¤ºÎ¿¡¼­ ÃæºÐÈ÷ ÇÒ ¼ö ÀÖ´Ù. ±³À°¹ÞÁö ¾ÊÀº ÀÌµéÀÌ ¹ÙÁö¼±¿¡¼­ ÀÏÇÏ´Â °ÍÀº À§ÇèÇÏ´Ù¡±¸ç °ÅÀýÇÏ±âµµ Çß´Ù.
Á¤ºÎ°¡ ÇØ¾ß ÇÒ ÀÏÀ» ÀÚ¿øºÀ»çÀÚµé¿¡°Ô ³Ñ°Ü ¡®¹«ÀÓ½ÂÂ÷¡¯ÇÏ´Â °Í ¾Æ´Ï³Ä´Â ºñÆÇµµ ³ª¿Â´Ù. ¼ö»ö¡¤±¸Á¶ ÀÛ¾÷¿¡ ³ª¼­°í ÀÖ´Â ÇØ°æ°ú ÇØ±ºÀº Á¶¸®½Ã¼³À» °®Ãá ÇÔÁ¤¿¡¼­ ½Ä»ç¸¦ ÇØ°áÇÏ°í ÀÖ´Ù. ÀÌ°÷¿¡¼­ ¹Î°£ Àá¼ö»ç Áö¿øÀÌ ÃæºÐÈ÷ °¡´ÉÇÑ »óÈ²ÀÎµ¥µµ ¼ÕÀ» ³õ°í ÀÖ´Ù´Â °ÍÀÌ´Ù. ÇÑ ÀÚ¿øºÀ»çÀÚ´Â ¡°ÀÚ¿øºÀ»çÀÚµéÀÌ Áö¿øÇØµµ Á¤ºÎ°¡ ¸ÕÀú ¡®À§Çè Áö¿ªÀ¸·Î °¡´Â ÀÏÀº ¿ì¸®°¡ ¸Ã°Ú´Ù¡¯°í ³ª¼­µµ ¸ðÀÚ¶ö ÆÇ¿¡ ÀÚ½ÅµéÀÌ ÇØ¾ß ÇÒ ÀÏÀ» ÀÚ¿øºÀ»çÀÚ ¼ÕÀ» ºô·Á ¼Õ½±°Ô ÇØ°áÇÏ·Á´Â °Í¡±ÀÌ¶ó°í ÁöÀûÇß´Ù.
ÇØ°æÀº ¡°¹Î°£ Àá¼ö»çµé ½Ä»ç´Â ½Ä´ç¿¡¼­ °ø±Þ¹Þ¾Æ Á¦°øÇÏµµ·Ï Çß°í, ÀÚ¿øºÀ»çÀÚµéÀº ¿øÇÏ´Â ÀÌµéÀ» ´ë»óÀ¸·Î ¹è½Ä°ú ºÎ½ÄÀ» Áö¿ø¹Þ°í ÀÖ´Ù. ÀÌµ¿°ú ½Â¼±Àº ÇöÀç ÀÛ¾÷ ÇöÀå µî¿¡¼­ ¾ÈÀüÇÏ°Ô °ü¸®ÇÏ°í ÀÖ´Âµ¥ ½ÇÅÂ¸¦ ´õ Á¤È®È÷ ÆÄ¾ÇÇØ Á¶Ä¡ÇÒ °Í¡±ÀÌ¶ó°í ÇØ¸íÇß´Ù.
 

11~~~	±èÀÌÁ¦ÀÌ	1,332 ¸®Æ®À­  649 ¸¶À½¿¡ µé¾î¿ä

¼¼¿ùÈ£Âü»ç »ý¹æ¼Û Áß UDT ¿¹ºñ±ºÀÇ Ãæ°Ý¹ß¾ð=¼¼¿ùÈ£Æ¯°ËÀÌ ÀÓ¸íµÇ¸é ÀÌ ºÐ ²À ÁõÀÎÃâ¼®ÇÏ½Ã¾î ´ç½Ã »óÈ² ´õ ÀÚ¼¼È÷ ¾Ë·ÁÁÖ½Ã±æ. È¤½Ã ±×»õ ¹Ú±ÙÇýÁ¤ºÎ·ÎºÎÅÍ ¹«½¼ ÇØ²¿Áö¶óµµ ¾È´çÇÏ¼ÌÀ»Áö ½ÉÈ÷ °ÆÁ¤µÊ. ¼¼¿ùÈ£ Âü»ç°ü·Ã ¸ðµç Ã¥ÀÓÀÚµé ÁË°ª ÅåÅåÈ÷ ¹Þ¾Æ¾ß.
  
¼¼¿ùÈ£´Â »çº¸Å¸Áö´Ù.. KAL858°ú °°Àº
°ñ¶§¸®´Â°Ô ÀÌ·± Áõ°Å°¡ ÀÖ¾î¼­ ¼¼¿ùÈ£ °íÀÇÄ§¸ô¼³°ú KAL858±â »çº¸Å¸Áö¸¦ ¹Ï´Âµ¥ ¹«Á¶°Ç À½¸ð·ÐÀÌ¶ó°í °ü½Éµµ ¾È°¡Áö´Â ¶Ç¶óÀÌµéÀÌ ³Ê¹« ¸¹À½. Á¤ºÎ°¡ ¹ßÇ¥ÇÏ´Â °ÍµéÀº ÀÇ½Éµµ ¾ÈÇØº¸°í ´Ù ¹ÏÀ¸¸é¼­... ¼ÓÀÌ±â µü ÁÁÀº ±¹¹Î¼ºÀÌ¿¡¿ä.
ÀÌ·± ¾ê±âÇÏ¸é ±âÀå´ÔÀÌ¶û Àú °°Àº»ç¶÷Àº ÀÌ»óÇÑ »ç¶÷ Ãë±Þ´çÇÕ´Ï´Ù . À½¸ð·ÐÀº ¾Æ¿¹ »ý°¢Áöµµ ¾Ê°í¿ä . :(
¸¹ÀÌµé ÀÇ½ÉÇÏ°í ÀÖ½À´Ï´Ù. Ã³À½ ½ÃÀÛ ºÎÅÍ Âß ³Ê¹« ÀÌ»óÇÑ Á¡ÀÌ ¸¹À¸´Ï±î¿ä.¾Ë¸é ¾Ë¼ö·Ï ±âÈ¹ÀÇ ÀÇ½ÉÀÌ µì´Ï´Ù. Ãµ¾ÈÇÔ »ç°Çµµ ¸¶Âù°¡Áö... ±¹¹ÎÀÇ »ý¸íÀ» ´ãº¸·Î ¢a±ÇÀ» À¯ÁöÇÏ·Á´Â »ìÀÎ Á¤±ÇÀÌ ¸Â½À´Ï´Ù. ³¡±îÁö Áø½ÇÀ» ¹àÇô¾ßÇÕ´Ï´Ù Á¤±Ç±³Ã¼ÀÇ ¸ñÀûÀÌÁö¿ä.
ÀÌÁ¦ ³ë¹«Çö´ëÅë·ÉÀÇ Á×À½À» »ý°¢ÇØ º¸¼¼¿ä. ³ë¹«ÇöÀÌ ÀÚ»ìÀ» Çß´Ù°í »ç¶÷µéÀÌ ¹Ï´Â ÀÌÀ¯´Â Á¤ºÎÀÇ ¹ßÇ¥ ¶§¹®ÀÌ°í, ±×·¸°Ô ¹Ï´Â ÀÌÀ¯´Â ÀÌ¸í¹ÚÀÌ ÇÏ·ç Àü¿¡ º¸³½ °æÈ£¿øÀÇ Áø¼ú µü ÇÏ³ª ¶§¹®ÀÌ¿¡¿ä. ÄÄÇ»ÅÍ¿¡¼­ ¹ß°ßµÈ À¯¼­´Â Á¶ÀÛÀÏ °¡´É¼º ³ô°í¿ä.
¾îÀÌ¾ø³×..  »ç½ÇÀ» ¸»ÇÏ´Âµ¥ ¸øÇÏ°Ô ¸·³×??
¹æ¼ÛÁßÀÌ¶ó°í?? ´Ù¸¥ ±âÀÚÈ¸°ß¿¡¼­ ¸»ÇÏ¶ó°í?
¼¼¿ùÈ£Âü»ç °ü·Ã ¹æ¼Û¿¡ ¼¼¿ùÈ£ ±¸Á¶¿¡ °ü·ÃµÇ¾ú´ø ºÐÀÌ ¹ß¾ðÇÏ´Âµ¥ ¿Ö ±×°É ¸øÇÏ°Ô ¸·´Â°ÅÁö??
¼¼¿ùÈ£¿¡ °ü·ÃµÈ Á¤ºÎÀÇ ÇØ¸íÀÌ³ª ÀÚ¼¼´Â ÀÌÇØ °¡´ÉÇÑ ºÎºÐÀÌ °ÅÀÇ¾ø´Ù
´ëÇÑ¹Î±¹ ¾ð·ÐÀÌ¶õ°Ô Á¸ÀçÇÏ±â´Â ÇÏ´Â°¡ ½Í³×¿ä. ¿Ö ¿ì¸®°¡ ÀÌÁ¦¼­¾ß ÀÌ ¿µ»óÀ» Á¢ÇØ¾ß ÇÏ´ÂÁö..Á¶Áßµ¿ ÇÑ°æ¿À ´Ùµé ¹¹ÇÏ¼Ì³ª!
ÀÌ ¿µ»óÀº ³ª¿ÂÁö ²Ï µÇ¾úÁÒ. ¾ð·Ð¿¡¼­´Â ´Ùµé ½¬½¬ÇßÁö¸¸.
ÀÌ°Ô ¹º...½ÃÃò¿¡ÀÌ¼Ç½º...
¾ÖµéÀº ¹° ²Ã±ï²Ã±ï ¸Ô¾î°¡¸ç Á×À½°ú »çÅõ¸¦ ¹úÀÌ´Âµ¥ ±×°É ±¸ÇÏ·¯ °¡·Á Çß´õ´Ï Àá¼öºÎ ¿ä¿øµé °Ý·Á ÇÑ´Ù¸ç ´Ù½ÃºÒ·¶´Ù??? °Ý·Á???
¾ÖµéÀº??
ÀÌ°Å ³Î¸® ÆÛÆ®¸®°í ¸¸ÀÎÀÌ ¾Ë ¼ö ÀÖµµ·Ï ÇØ¾ßÁ®~?
¹®Åë~ Á¶±¹¼ö¼®´Ô~
ÀÌ¶§ ÇØ¼öºÎ Àå°üÀÌ ÀÌÁÖ¿µÀÌ¾ú±º! ¹ÌÄ£ °³È£·Î »ó³ÑÀÇ X! ÁøÂ¥ ¿å¹Û¿¡ ¾È³ª¿Â´Ù!
¾ÆÀÌµé ±¸ÇÏ·¯ °¡´Â ±¸Á¶¿ä¿øµéÀ» °Ý·ÁÇÏ°Ú´Ù°í ¸·¾Æ?
2014.3~2014.12Á¦17´ë ÇØ¾ç¼ö»êºÎ Àå°ü
±×·¯³×¿ä. ¼¼¿ùÈ£ Âü»ç¶§ ÇÑ¸íµµ ±¸ÇÏÁö ¾ÊÀº ±× ÀÚ°¡ ÀÚÇÑ´çÀÇ ±¹°³°¡ µÇ¾ú±º¿ä.ÃÖ¾ÇÀÇ °ø¹«¿øÀÌ ¹úÀ» ¹Þ´Â°ÍÀÌ ¾Æ´Ï¶ó »óÀ» ÁÖ¾ú±º¿ä. ¿ÖÀÏ±î¿ä? ¹Ú¼ø½ÇÀÇ ¹àÇôÁø ÁË¸ñÀº ½ÃÀÛ¿¡ ºÒ°¡ÇÕ´Ï´Ù .»çÇüµµ ¾Æ±î¿ö¿ä
ÀÌÁÖ¿µ ¼¼¿ùÈ£ ÇÇÇØÀÚ¸¦ ÇÑ¸íµµ ±¸ÇÏÁö ¾Ê¾Ò´ø ÀÚ°¡ ±¹È¸ÀÇ¿øÀÌ¶ó±¸¿ä
±×·¡¼­ µµ´ëÃ¼ ¾îµð¼­ ±×·± XX¸¦ ±¹È¸·Î º¸³Â´ÂÁö Ã£¾ÆºÃ³×¿ä
°æ³² Ã¢¿ø ¸¶»ê
Àú´Â ÀúÀå¸éÀ» ½Ç½Ã°£À¸·Î º¸¸ç ¾ó¸¶³ª ¶³¾ú¾ú´ÂÁö ¸ð¸¨´Ï´Ù!!!!ÀÔµµ  »½²ý¸øÇÏ°Ô ÇÏ´Â Á¤±Ç¾Æ·¡ ¾ó¸¶³ª È­°¡ ³ª¼ÌÀ½ Àú·¸°Ô ³ª¼¹À»±î¿ä ÀßÁö³»½Ã´ÂÁö...
Àúµµ ½Ç½Ã°£À¸·Î º» 1ÀÎÀÔ´Ï´Ù. Á¤¸» ¸»µµ ¸øÇÒ ºÐ³ë°¡ Ä¡¹Ð¾î¿Ã¶ú°í Áö±Ýµµ ¸¶Âù°¡Áö³×¿ä..
ÀÌÁ¦ÇÏ³ªÇÏ³ª¾¿ ÁõÀÎ³ª¿À³×.. °³¼¼±âµé Áöµéµµ ÀÚ½Ä»õ±â Å°¿ì¸é¼­ ¸Â¾Ò´Ù°í?? ±×°Íµµ ÇØ¼öºÎÀå°üÀÌ... ÀÌ°Ç »çÇüÀÌ¾ß ¸ðÁ¶°Ç »çÇü
¸·Àº »ç¶÷µéÀº ±³µµ¼Ò·Î
¾Ë°í ¸·Àº °ÅÀÝ¾Æ ÀÌ°Å !!!
ÇØ°æ°£ºÎµé ÇÏ´Â ÇàÅÂ°¡ ¾ó¸¶³ª ´ä´äÇÏ°í ¹«´ÉÇßÀ¸¸é Àú·¸°Ô±îÁö ÇÏ¸é¼­ ÀÌ¾ß±âÇÒ±î ÇØ¼öºÎ´Â ±íÀÌ ¹Ý¼ºÇØ¾ßÇÑ´Ù.
¿Ö ÀÌ·± ±â»ç´Â ¸øºÃ´ø °É±î? Á¤¸» °¡½¿ÀÌ ´ä´äÇÏ´Ù.
¿·¿¡´Â ¸·´Â ¾²·¹±âµéÀº ¹¹³Ä. ºÎ¿ªµµ Á¤µµ°¡ ÀÖÁö. ´Ù½Ã ºÁµµ ¶Ñ²± ¿­¸®³×¿ä. ¤Ì.¤Ì
¸ÚÁö°í ¿ë±âÀÖ´Â »ç¶÷ÀÔ´Ï´Ù.
ºê¸®ÇÎÇÒ ´Ü»ó °¬´Ù³õÀ» ½Ã°£¿¡ ÇÑ¸íÀÌ¶óµµ ´õ ±¸Çß¾î¾ßÇß´Âµ¥ Àú 18³ðµéÁøÂ¥
UDT¿¹ºñ¿ªÀÌ ¾Æ´Õ´Ï´Ù
Æ¯Àü»ç Àü³² Æ¯Àüµ¿ÁöÈ¸ 
¿¹ºñ¿ª ÀÔ´Ï´Ù
°³½¦ÀÌµé. ÀÌºÐ¾îµð°è½Ã´ÂÁö ¼ÒÀçÁö ¾Æ½Ã´ÂºÐ  Á¦º¸ ºÎÅ¹µå¸³´Ï´Ù. ¼¼¿ùÈ£Æ¯Á¶À§¿¡¼­´Â Áï°¢ »ç½ÇÁ¶»çÇÏ¼¼¿ä.
»ç½Ç ³­ ¼¼¿ùÈ£Ãæ°ÝÀÌÈÄ Æ¼ºñ ¾ÈºÃ´Ù.
°¡½¿¿¡ ÅëÁõÀÌ .... ¹ú¹ÞÀ»ÁþÀ» ÇÞÀ¸´Ï ¹ú¹Þ°ÔÁÒ??????
ÇØ¼öºÎ³ª ÀÌÁ¤ºÎ °ü°èÀÚµéÀº ¸ðÁ¶¸® Ã´°áÇØ¾ßÇÕ´Ï´Ù.
¾Æ´Ï Áö±Ý ÀúºÐ ÀÌ¾ß±â°¡ »ç½ÇÀÌ¶ó¸é ÀÌ°Ô ³ª¶ó°í Á¤ºÎ ¸Â½À´Ï±î?
¾îÂÀ ¹Ú±ÙÇý´Ù¿î ¹Ú±ÙÇý½º·¯¿î °á°ú ÀÎÁöµµ ¸ð¸£°Ú½À´Ï´Ù.
Á¤¸» ³ú°¡ ¾ø´Â Á¤ºÎ¿´½À´Ï´Ù.
Áø½ÇÀ» °¨Ãß·Á°í ÇÏ´Â²¿¶óÁöµéÇÏ°í´Â
ÇØ¼öºÎÀú°ÍµéÀº ÀÎ°£ÀÌ±æ Æ÷±âÇßÁÒ ¹Ýµå½Ã Ã³¹úÇØ¾ßÇÕ´Ï´Ù
¾î¼­ Æ¯Á¶À§°¡ ´Ù½Ã ±¸¼ºµÇ¾ßÇÕ´Ï´Ù.
Áß¿äÇÑ ¿µ»óÀÌ³×¿ä
»ìÀÎÀÚµé ¹àÇôÁö³×. ´Ù Á¶»çÇØ¼­ °¨¿Áº¸³»ÀÚ.
ÀÌ°Å µ¿¿µ»ó Á» º¸³»ÁÖ¼¼¿ä
°³³Ñ¿ì»õ³¢µé ¤Ð.¤Ð
ÆÄ¸é ÆÈ¼ö·Ï ³î¶ó¿îÀÏÀÌ ¹ú¾îÁú°Ì´Ï´Ù. Á¤¸» ºñ»ó½ÄÀûÀÎ ³ª¶ó¿´¾î¿ä.
ÀÌ·±°Ç ³Î¸®³Î¸® ¾Ë·Á¾ßÇÔ
¾ðÇÃ¸¸ ÀÏ»ï´ø ÀÌÀü Á¤ºÎ¸¦ ÇâÇÑ ÀÏÄ§. ????
¾ÏÆ° ÀÇÈ¤ÀÌ ³ð ¸¹¾Æ¿ä. »ý°¢¸¸ ÇØµµ ¼ÓÀÌ ºÎ±ÛºÎ±Û 
Á¹µµÇÒÁö°æ ÀÔ´Ï´Ù. ÀçÁ¶»ç ÇÊÈ÷ ÇØ¾ß ÇÕ´Ï´Ù.
´©°¡ ÁöµûÀ§ '°Ý·Á' ´Þ°¡¿ÍÇÑ´Ù°í!!!


12~~~	´õ·¹ÇÁÆ®	´ä±Û 2°³   ¸®Æ®À­ 238°³   22 ¸¶À½ 

¼¼¿ùÈ£ Âü»ç 40ÀÏÂ°¸¦ ¸ÂÀº 25ÀÏ ¿ÀÈÄ °æ±âµµ ¾È»ê½Ã ´Ü¿ø±¸ È­¶ûÀ¯¿øÁö ³» Á¤ºÎ °ø½Ä ÇÕµ¿ºÐÇâ¼Ò.¹ÝµíÇÑ ÇÑ±Û·Î 'Ã£¾ÆÁÖ¼¼¿ä. »çÀ§ ±Ç¡Û¡Û, ¼ÕÀÚ ¡Û¡Û. ¾ÆÁ÷µµ Â÷°¡¿î ¹Ù´Ù ¼Ó¿¡ ÀÖ³ªºÁ¿ä. Àú´Â º£Æ®³²¿¡¼­ ¿Ô¾î¿ä'¶ó°í ÀûÈù Á¾ÀÌ ÆÖ¸»À» µç º£Æ®³²ÀÎ 2¸íÀÌ Ãß¸ð°´µéÀ» »ó´ë·Î ½ÇÁ¾ °¡Á·À» Ã£¾Æ´Þ¶ó¸ç È£¼ÒÇÏ°í ÀÖ¾ú´Ù.
º£Æ®³² ±¹ÀûÀÎ A(62)¾¾ ¼Õ¿¡ µé¸° ÆÖ¸»¿¡´Â µþ°ú »çÀ§°¡ ´ÙÁ¤ÇÏ°Ô ÂïÀº °áÈ¥»çÁøÀÌ, º£Æ®³²¿¡¼­ ÇÔ²² ¿Â ¶Ç´Ù¸¥ µþÀÌ µç ÆÖ¸»¿¡´Â ¼ÕÀÚ(6)ÀÇ »çÁøÀÌ ºÙ¾î ÀÖ¾ú´Ù.
2005³â ÇÑ±¹ÀÎ ±Ç¸ð¾¾¿Í µþÀ» ±¹Á¦°áÈ¥½ÃÅ² A¾¾´Â ÀÌ¹ø »ç°í ¼Ò½ÄÀ» µèÀÚ¸¶ÀÚ ÀÌ¿ô¿¡°Ô ¿ì¸®µ· 300¸¸¿øÀ» ºô·Á Áö³­´Þ 19ÀÏ ÀÔ±¹Çß´Ù.
´ÙÇàÈ÷ ¼Õ³à(5)´Â ±¸Á¶µÅ º´¿ø¿¡ ÀÖÁö¸¸ µþÀº Â÷µðÂù ÁÖ°ËÀ¸·Î µ¹¾Æ¿Ô´Ù. »çÀ§¿Í ¼ÕÀÚ´Â ¾ÆÁ÷µµ Çà¹æÀ» ¾Ë ¼ö ¾ø´Ù.
Ã³À½¿£ Àü³² Áøµµ¿¡¼­ »çÀ§¸¦ ±â´Ù¸° A¾¾´Â ¸»µµ ÅëÇÏÁö ¾Ê´Â ÀÌ¿ª¸¸¸® ÇÑ±¹ ¶¥¿¡¼­ Á¦´ë·Î µÈ µµ¿òµµ ¹ÞÁö ¸øÇÏÀÚ °æ±âµµ ¼ö¿øÀÇ Ä£Ã´Áý¿¡ ¿Ã¶ó¿Í ±â°ÅÇÏ°í ÀÖ´Ù.
ÇÑ´Þ ³Ñ°Ô ¹ã¿¡ ÀáÀ» ÀÌ·çÁö ¸øÇÒ Á¤µµ·Î Æ®¶ó¿ì¸¶¿¡ ½Ã´Þ¸®´Â ±×´Â º£Æ®³²¿¡¼­ ÇÔ²² °Ç³Ê¿Â µþ°ú Ä¡·áµµ Á¦´ë·Î ¹Þ¾Æº¸Áö ¸øÇß´Ù.
A¾¾´Â ±×Àú ¾Æ¹« ¸»¾øÀÌ ÇÕµ¿ºÐÇâ¼Ò Ãâ±¸¿¡ ¼­¼­ Ãß¸ð°´µé¿¡°Ô µµ¿òÀ» Ã»ÇÒ »ÓÀÌ¾ú´Ù.
A¾¾¿¡°Ô »ý¼ö ÇÑº´À» µû¼­ °Ç³×´ø ÇÑ Ãß¸ð°´Àº "Á¤ºÎ°¡ ÀÏ¹Ý Å¾½Â°´ À¯Á·µé¿¡°Ôµµ °ü½ÉÀ» Á» ´õ °¡Á®ÁáÀ¸¸é ÁÁ°Ú´Ù"°í ¸»Çß´Ù.
ÇÑÆí A¾¾ÀÇ »çÀ§ ±Ç¾¾´Â °áÈ¥ ÈÄ Á¦ÁÖ¿¡¼­ ¼­¿ï·Î ÀÌ»çÇØ »ì´Ù°¡ Á¦ÁÖ·Î ±Í³óÇÏ±â À§ÇØ ¼¼¿ùÈ£¸¦ Å¾½ÂÇÑ »ç½ÇÀÌ ÀüÇØÁ® ÁÖÀ§¸¦ ´õ ¾ÈÅ¸±õ°Ô ÇÏ°í ÀÖ´Ù. 
h.j Han  ÀÌ»óÈÆ(½ÅÀÌ¿© ¹ÎÁÖÁÖÀÇ¸¦ º¸È£ÇÏ¼Ò¼­)  bottletoo  ani-nam  ¹ÖÅ° ¸ð¸ð (ÀÏ¸í: °Ç´ã)  ±è³²ÈÆ ÇØ¼³À§¿ø  ´õ °¡¶ôÁÖ¹Î  ÇÑÀç¼ø  ´Ù ÇÏ´Ã #ÀÚ±â_Á¾±³·Î_ºÎÅÍÀÇ_ÀÚÀ¯  
¹Ú±×³×ÀÇ À¯°¡Á· ¹æ¹® À§·Î¼î¿¡ µ¿¿øµÇ¾ú´ø  5»ì ¾ÆÀÌÀÇ ¿ÜÇÒ¾Æ¹öÁö³×¿ä. µ¿»ý¿¡°Ô ±¸¸íÁ¶³¢ ¹þ¾îÁØ 6»ìÂ¥¸® ¿Àºü¿Í ±× ¾ÆÀÌµéÀÇ ¾Æºü..


13~~~	YTN NEWS	7 ¸®Æ®À­  1 ¸¶À½¿¡ µé¾î¿ä 

³»ÀÏºÎÅÍ ¼¼¿ùÈ£ Âü»ç ±¹Á¤Á¶»ç Æ¯º°À§¿øÈ¸°¡ º»°Ý °¡µ¿µÇ´Â °¡¿îµ¥, ¿À´ÃÀº ¿©¾ß ¿ø³»¼ö¼®ºÎ´ëÇ¥ °£ È¸µ¿ÀÌ ¿­¸³´Ï´Ù.
»õ´©¸®´ç ±èÀç¿ø, »õÁ¤Ä¡¹ÎÁÖ¿¬ÇÕ ±è¿µ·Ï ¿ø³»¼ö¼®ºÎ´ëÇ¥¿Í ±¹Á¶Æ¯À§ ¾ç´ç °£»çÀÎ »õ´©¸®´ç Á¶¿øÁø, »õÁ¤Ä¡¿¬ÇÕ ±èÇö¹Ì ÀÇ¿øÀº ¿À´Ã Àú³á ¸ðÃ³¿¡¼­ È¸µ¿À» °®°í ±¹Á¤Á¶»ç ¹üÀ§¿Í ´ë»ó, ¹æ½Ä µîÀ» ³íÀÇÇÕ´Ï´Ù.
¾Õ¼­ ¿©¾ß´Â 4¼±ÀÇ »õ´©¸®´ç ½ÉÀçÃ¶ ÀÇ¿øÀÌ ±¹Á¶Æ¯À§ À§¿øÀåÀ» ¸Ã±â·Î Á¤ÇÏ°í ÀÌ¹ø ÁÖºÎÅÍ Æ¯À§¸¦ °¡µ¿½ÃÅ°±â·Î Çß½À´Ï´Ù.
¶Ç ¿À´Â 27ÀÏ ±¹È¸ º»È¸ÀÇ¿¡¼­ ±¹Á¤Á¶»ç °èÈ¹¼­¸¦ Ã³¸®ÇÑ µÚ º»°ÝÀûÀÎ ±¹Á¤Á¶»ç È°µ¿¿¡ ³ª¼·´Ï´Ù.


14~~~	°í¹ß´º½º ÀÌ»óÈ£ ±âÀÚ	´ä±Û 65°³   ¸®Æ®À­ 722°³   122 ¸¶À½  

KBS World Çù·Â»çÀÎ ¹ÌÁÖ ÇÑÀÎ¹æ¼Û KOAMtv°¡ ½Ã¾ÖÆ² ¼¼¿ùÈ£ ÁýÈ¸ °ø°Ý¿¡ ³ª¼¹±º¿ä. "¹Ì¾ÈÇÕ´Ï´Ù ÀØÁö¾Ê°Ú½À´Ï´Ù"°¡ ¹Ú±ÙÇý ÆïÇÏ ¹®±¸¶ø´Ï´Ù
º¸¹è¿Í°°¾Æ¶ó  ¸¶·Î  ¹Ì¼Ò  ÀÌ°æ¼±  Á¶¿µ½Ç  ¿ª»ç¸¦ ÀØÀº ¹ÎÁ·¿¡°Ô ¹Ì·¡´Â ¾ø´Ù!  ÀØÁö¸»ÀÚ 20140416  ÅëÀÏ´ëÇÑ¹Î±¹  È²±¤ÀÏ  
±¹¹«ÃÑ¸® Áö¸íÀÚ ¾È´ëÈñ ¼ö½Ê¾ï ¹ý·üÀÚ¹® ¼öÀÓ·á ¹«¾ùÀÌ ¹®Á¦ÀÎ°¡?´ë±â¾÷µé Á¶¼¼ÀÚ¹®µî/±¹¼¼Ã» °¨µ¶À§¿øÀå ÀÚ¸®¸¦ ÀÌ¿ëÇØ °ú´Ù ¼öÀÓ·á µµ¸¶À§ µµ´ö¼º¹®Á¦ Ä¡¸íÅ¸/°üÇÇ¾Æ Ã´°á Àý´ëÇÒ¼ö¾ø´Â ºÎÀûÀýÇÑ ÀÎ¹°#³¢¸®³¢¸® ±Ç·Â³ª´²¸Ô±â ±è±âÃáÀÛÇ°
ÁøÂ¥ ÀÌ·± ¸»µµ ¾ÈµÇ´Â °Í±îÁö ´ëÀÀÇØ¾ßÇÑ´Ù´Â°Ô Â¡±ÛÂ¡±ÛÇÏ´Ù.±×³É ÀÔ¿¡¼­ ³ª¿À¸é ´Ù ¸»ÀÎÁÙ ¾Æ´Â ¸ð¾çÀÌ´Ù.
KBS World Çù·Â»çÀÎ ¹ÌÁÖ ÇÑÀÎ¹æ¼Û KOAMtv°¡ ½Ã¾ÖÆ² ¼¼¿ùÈ£ ÁýÈ¸ °ø°Ý¿¡ ³ª¼¹±º¿ä. "¹Ì¾ÈÇÕ´Ï´Ù ÀØÁö¾Ê°Ú½À´Ï´Ù"°¡ ¹Ú±ÙÇý ÆïÇÏ ¹®±¸¶ø´Ï´Ù http://youtu.be/9Lde9eTujr0 ¡±
KBS World Çù·Â»çÀÎ ¹ÌÁÖ ÇÑÀÎ¹æ¼Û KOAMtv°¡ ½Ã¾ÖÆ² ¼¼¿ùÈ£ ÁýÈ¸ °ø°Ý¿¡ ³ª¼¹±º¿ä. "¹Ì¾ÈÇÕ´Ï´Ù ÀØÁö¾Ê°Ú½À´Ï´Ù"°¡ ¹Ú±ÙÇý ÆïÇÏ ¹®±¸¶ø´Ï´Ù
¹¹Áö, ÀÌ°Ç? ¿©±âµµ ¾ð·ÐÅëÁ¦?
À¯½Å¶§Ã³·³ 'ÀÔ¹ú¸®¸éÁ×¾î' ¾ß???
¼ø¼öÇÏÁöµµ ¾Ê´Â »ç¶÷µéÀÌ ¼ø¼ö¸¦ µé¸ÔÀÏ ¶© Á¤Ä¡ÀûÀÎ °ÍÀÌÁÒ!
¼¼¿ùÈ£ »ç°ÇÀº °áÄÚ ÀÚ¿¬ÀçÇØ°¡ ¾Æ´Ï¶ó Á¤Ä¡°æÁ¦ ¹®Á¦°¡ Áý¾àµÈ ÀÎÀçÀÓÀ» ¸Á°¢ÇØ¼± ¾È µË´Ï´Ù.
KBS World Çù·Â»çÀÎ ¹ÌÁÖ ÇÑÀÎ¹æ¼Û KOAMtv°¡ ½Ã¾ÖÆ² ¼¼¿ùÈ£ ÁýÈ¸ °ø°Ý¿¡ ³ª¼¹±º¿ä. "¹Ì¾ÈÇÕ´Ï´Ù ÀØÁö¾Ê°Ú½À´Ï´Ù"°¡ ¹Ú±ÙÇý ÆïÇÏ ¹®±¸¶ø´Ï´Ù http://youtu.be/9Lde9eTujr0 ¡±
Áø°øÃ»¼Ò±â·Î Àú·±°Íµé ´Ù »¡¾ÆµéÀÌ°í ½Í½À´Ï´Ù...
¹Ì±¹µµ ¼ö²ÃÀÌ ¿òÁ÷ÀÌ°í ÀÖ³×.¾¾¹ú
Á¤¸» ¾ÈÅ¸±î¿î ´º½ºÀÔ´Ï´Ù..Ä£ÀÏÀÇ ÀÜÀç¿¡ ºÙ¾î ÀÖ´Â°Ô ºÎ²ô·´Áö ¾ÊÀºÁö..
KBSÇù·Â»ç¶ó¸é ´ëÇÑ¹Î±¹'¹Î'ÀÇ µ·ÀÌ Áö¿ø±ÝÀ¸·Î ³ª°¡°Ú±º¿ä?°¡½ºÅëÇÒº£µéÀ» ¿ËÈ£ÇÏ°í,ÀÌµéÀÌ µ· ¾È¹Þ°í ¿òÁ÷ÀÌÁø ¾ÊÀ»ÅÙµ¥, °á±¹ ÀÌµéÀ» ¾ç»êÇÏ±âµµ ÇÏ°Ú±º¿ä,¤¹.½ÃÃ»·á °ÅºÎ ¿îµ¿ ´õ¿í °¡¿­Â÷°Ô!
±¹³» °üº¸¾ð·Ðº¸´Ù ´õ ½ÉÇÏ³×.. ¿Í ..  ¹Ì±¹ Ã»¿Í´ë È«º¸¹æ¼Û±¹! Áö¿ø±Ý ¸¹ÀÌ ÁÖ³ª? À½.. ±¤°í ¹Ð¾îÁØ´Ù°í? .. ¹Ì±¹µ¿Æ÷µéÀº ÀÌ·± ¹æ¼ÛÀ» ¾î¶»°Ô Ãë±ÞÇÏ´ÂÁö ¸ô°Í³×.. ¿­ºÃ³× Çæ
¹Ú±ÙÇý¸¦ ÆïÇÏÇÏ¸é ¹Ì±¹ ¹ý¿¡ ÀúÃËµÇ´Â °Íµµ ¾Æ´Ñµ¥, ¹Ì±¹ Çå¹ýÀ¸·Î Á¤´çÇÏ°Ô º¸È£/º¸Àå¹Þ´Â ÀÇ»çÇ¥ÇöÀÇ ÀÚÀ¯¸¦ ÇÑ±¹ ¾ð·ÐÀÌ ¹«½¼ ±Ç¸®·Î ÆïÇÏÇÏ´ÂÁö?!
Çä. ÇÑ±¹¸»À» ¸ð¸£³ª º¸³×¿ä. >.<
´ëÅë·ÉÀ» ¹Ù²åÀ»¶§ÀÇ ±¹ÀÍÀÌ ´õÅ©´Ù¸é ÀÀ´ç ±×·¡¾ß ÇÏ´Â °Í.. ´ëÅë·ÉÀ» ¿åÇÏ´Â °ÍÀÌ ±¹ÀÍ¿¡ ÇØ°¡ µÈ´Ù¸é ¿À¹Ù¸¶¿Í ºÎ½ÃÀÇ ¹Ì±¹Àº ¹ú½á ÆÄ»êÇßÀ» °Í...//¼ÖÀÙÈ¤ÆÄ¸®°¡ ¼Ò³ª¹«¿¡ °¡µæÇÑµ¥ °ü±¤°´ ¶³¾îÁø´Ù°í ¸»ÇÏÁö¸»¶ó´Â°Ý
±×µéÀÌ ÀÌ¹øÀÏÀ» ¼ö½ÀÇÒ ¼ö ÀÖ´Â ¹æ¹ýÀº ¿À·ÎÁö ºÏÇ³
»ÓÀÔ´Ï´Ù.
¼¼¿ùÈ£ Âü»ç Ãß¸ð LAÁýÈ¸ ÈÑ¹æ½ÃÀ§ 2014:  http://www.amn.kr/sub_read.html?uid=14312 ¡¦ ¡¦°³Æû Àâ°í ³ª¿Í¼­ ¹Ì½Ãµé¿¡°Ô ¿åµµ
Çæ......°Å±âµµ ¾ð·ÐÀå¾ÇÀÎ°Å¿¹¿ä?
³ë¹«Çö Á¤ºÎ¿ÍÀÇ Â÷ÀÌ°¡ ¹Ù·Î ÀÌ°Ì´Ï´Ù ³ª¸¦ ¿åÇÏ¼¼¿ä VS ÇÏÁö¸¶¶ó
Âñ¸®´Â°Ô ÀÖ³ªº½¿ä
¿¡¶ó...
ÇÏ´Â ²¿¶óÁöÇÏ°í´Â ...°³ºñ¿¡½º´Â µ·À¸·Î ¹¹µç ÇÏ´Ï »¯¾î °£ ½ÃÃ»·á µ¹¸®µµ!!!!³ª»Û Xµé¾Æ!
´º½º°¡ ´º½º ´Ù¿ö¾ßÁö µ­Àö!
ÀÌ±âÀÚ´Â Èûµé¸é Èûµé´Ù°í ¸»À» ÇØ¾ß ÇÑ´Ù. ±×·¡¾ß ¹éÁöÀåÀ» °°ÀÌ µé ¼ö ÀÖ´Ù. ÇÏ°¼ Èûµé´Ù°í ÇÏ¸é µµ¸Á°¡´Â ¸ø³­ÀÌµéµµ ÀÖÁö¸¸!!!! ³ª´Â ¿©ÅÂ ¿©±â °èÁÂ¸¦ ¸ð¸¥´Ù.
¹Ì±¹ÆÇ kbs ÀÎ°¡? ¼¼°è °÷°÷¿¡¼­  °³¸Á½Å ½ÃÅ°°íÀÖ³×.
ºé½Åµé. ¿Õ, ¼ö¶ó»ó Àú·± ¾²·¹±â À½½Ä ´©°¡ »ç³Ä. ÇÏÇÏÇÏ.

ÄÜµµ¸£ ÀÌ»óÈ£ ´ÙÀ×º§ ³îÀÌ´Â ÀÌÁ¦ ´Ù Çß³ª?±â°¡Â÷³×¿ä
¿¨!? ¤Ð¤Ñ¤Ð ¾ÆÈÞ..
½Ã¾ÖÆ² »ç´Â »ç¶÷À¸·Î¼­ ºÎ²ô·´À¾´Ï´Ù. ÀúÈñ ¾î¸Ó´Ï°¡ º¸½Ã´Âµ¥ ³¾ ´çÀå ÇØÁö ÇÒ·ÁÇÕ´Ï´Ù. ÁË¼ÛÇÕ´Ï´Ù.
Áö³ª°¡´ø ¶Ë°³°¡ ¿ô°Ú³×¿ä
´Ü´ÜÈ÷µé ¹ÌÃÆ±º¿ä.
ÇÏ´ÃÀÌ ¼Õ¹Ù´ÚÀ¸·Î °¡·ÁÁö³ª......±×·¡µµ ÀÌ»óÈ£±âÀÚ´Ô°°Àº ºÐÀÌ °è¼Å¼­ ´ÙÇà³×¿ä. °í¸¿½À´Ï´Ù
Ã¥À» ÀÐ´Â±¸³ª...±¹°Ý? ³ôÀºÀÚ¸®¿¡ °è½ÅºÐµé°ú ÀúÁú¾ð·Ð¿¡ ÀÇÇØ ¹Ù´Ú¿¡ ¶³¾îÁøÁö°¡ ¿¾³¯ÀÌ´Ù
¿äÁòÀº ¸Ç³¯ÀÔ¿¡¼­  ÀÌ´Ü¾î¸¸ ³ª¿È    Çæ~
¶æÇ®ÀÌ°¡~ ¶°³­Áö ¿À·¡¶ó ¿ì¸®¸»À» ÀØ¾î°¡´Â °ÅÀÓ?
¿©±âks´Â ¹Ý¼ººÐÀ§±äµ¥ °Å±â´Â ¿Ö±×·Ã´ë?? Å¸Çâ»ìÀÌ ¿Ü·Î¿ö¼­ ¾î¶»°Ô µÆ³ª?
º°±×Áö°°Àº Âü´ë´ÜÇÑ ±×³à´Ô ³³¼Ì³×¿ä ¿¡Çã¤ýÀÌ±âÀÚ´Ô ½Ä»ç°Å¸£Áö ¸¶¼¼¿ä!
¾îÂ¼´Ù°¡ ±¹¾îÁ¶Â÷µµ ¿Ö°î½ÃÅ°´Â ¸Á³ª´Ï°¡ µÇ¾î
 "¹Ì¾ÈÇÕ´Ï´Ù",  "ÀØÁö¾Ê°Ú½À´Ï´Ù."
´ßÇ³µ¢ÀÇ ÆïÇÏ°¡ µÇ¾ú´ä´Ï±î?
 Âü ¸øµé¾îÁÖ°Ú½À´Ï´Ù. ²¬²¬²¬
¾îÀÌ°¡¾ø¾î¼­ ¸»ÀÌ ¾È³ª¿Â´Ù.¿Ö±×·¸°Ô ÀÔÀ» ¸·À¸·Á°í ³ª¸®¾ß
ÀÌÁ¨ ¹Ú ¼Ò¸®¸¸ µé¾îµµ ¹Ú±ÙÇý ¿åÇÑ´Ù°í Àâ¾Æ°¥ÆÇ.. Âü³»¿ø..
¹ÌÄ£ ²®µ¥±âµéÀÌ±º¿ä
¾Æ...Âñ¸®´Â°Ô ÀÖ±¸³ª ¹Ú±ÙÇý¾¾°¡.¹Ì¾ÈÇÏ´Ù ¿Í ÀØÁö¾Ê°Ú´Ù´Â ¸»Àº ¿ì¸® »ýÈ°¼Ó¿¡ ÈçÇÏ°Ô »ç¿ëµÇ´Â ¾ð¾îÀÎµ¥ ±×°Ô ±×¸®µµ µè±â½ÈÀº°Ç Ä»±â´Â°Ô ÀÖ´Â°ÅÁÒ.±¹¹ÎÀÇ ÀÔ¿¡¼­ ³ª¿À´Â ¸ðµç ¸»µéÀº ÀÚ±â¸¦ ÆïÇÏÇÏ´Â ¸»·Î µé¸®´Â Á¤½ÅÇÐÀû Áúº´¿¡ °É¸°µí
±æ°¡´ø ¹Ì±¹ÀÎµéÀÌ ±ºº¹ÇÒ¹èµé ºÐÀ§±â°¡ ½Ò¹úÇÏ´Ï±î ¿ÀÈ÷·Á ÀúµéÀÌ ´©±¸³Ä°í ¹°¾ú½À´Ï´Ù. °ø¾È°°Àº ºÐÀ§±â¸¦ »þÇÎ³ª¿Â ¹Ì±¹ÀÎµéµµ ´À²¸ º¸È£ ÇØÁÖ·Á, ¿ÀÈ÷·Á °ÆÁ¤ÇØÁÖ¸ç ¹°¾ú¾î¿ä.. Á¤Ä¡ÀûÀ¸·Î ¸ó°Ç ¹Ù·Î ÀúµéÀÖ¾úÁÒ.
»ý°¢Á» ÇÏ°í ¹æ¼ÛÇÏÁö   Áü½Â¸¸µµ ¸øÇÑ  ¾ð·Ð
ÄÉ¹é¼ö ¿ùµå ..Çù·Â»ç¿¡. .¾Ð·Â ³ÖÀ»·Á°í..¾ÆÁ÷µµ »çÀåÇÏ´Â°Å°ÚÁö..¾ÆÁ÷ ¶§°¡ ¾Æ´Ï´Ï..¾Æ¹«¸®..ÁÖ´Âµ¥·Î ÀÐ´Â´ÙÁö¸¸..Á¤¸»..¤Ð¤Ð
Àúµµ ¹Ì±¹ »ìÁö¸¸ ±â°¡ ¸·È÷³×¿ä.  ±× ¹æ¼Û ¹®±¸ ÀÚÃ¼°¡ ±³Æ÷»çÈ¸ÀÇ Ç°°ÝÀ» ¶³¾î¶ß¸®´Â±º¿ä.
¹º¼Ò¸® ÇÏ´Â°Å¾ß Àú±â´Â....
¹°°Ç³Ê°£ °³°¡ÀÖ³×
°øÁ¤¾ð·Ð ´º½ºÄÚ¸®¾Æ ´º½ºÄÚ¸®¾Æ À¥»çÀÌÆ®
http://www.newskorea.com/bbs/board.php?bo_table=town_news&wr_id=10434&page=&sfl=&stx=&sst=&sod=&spt=&page= ¡¦
ÇÑ¹ÎÁ·¼¾ÅÍ À§ÇÃ
http://weeple.net/weepleInt/news/selectNewsDetail.do?areaId=USATX01002&menu=WM01A1&artId=41211 ¡¦
KBS World Çù·Â»çÀÎ ¹ÌÁÖ ÇÑÀÎ¹æ¼Û KOAMtv°¡ ½Ã¾ÖÆ² ¼¼¿ùÈ£ ÁýÈ¸ °ø°Ý¿¡ ³ª¼¹±º¿ä. "¹Ì¾ÈÇÕ´Ï´Ù ÀØÁö¾Ê°Ú½À´Ï´Ù"°¡ ¹Ú±ÙÇý ÆïÇÏ ¹®±¸¶ø´Ï´Ù http://youtu.be/9Lde9eTujr0 ¡±
¹ÌÁÖ¿¡ ÀÎÅÍ³Ý »çÀÌÆ®¿¡µµ ±¹Á¤¿ø ¾Ë¹Ù µæ½Ç°Å¸³´Ï´Ù ¸Ó¸®µéÀº ¶Ç ¾îÂî³ª ¸ÛÃ»ÇÑÁö ¾Þ¹«»õÃ³·³ ¶È°°Àº¸»¸¸ ¹Ýº¹ÇÏ°í ¾Ë¹ÙÀÎÁö µüºÁµµ ´Ù¾Æ´Âµ¥ ±¹Á¤¿øÀÎÁö Ã»¿Í´ëÀÎÁö ¾Æ´Ï¸é ¹ÌÁÖ¿µ»ç°üÀÎÁö °í¿µÁÖ°¡ ºÒ½ÖÇØº¸ÀÎ°Ç »ýÀü Ã³À½ÀÌ³×¿ä ¹ú·¹ÅðÄ¡¹ý Á»
¸ô»ó½ÄÇÏ³×¿ä...
¾îÁ¦ 119 ½Ç·Á°¡½ÅºÐÀº ¾î¶°½Å°¡¿ä?
±¦ÂúÀ¸¼Å¾ßÇÒÅÙµ¥
¹ÌÁÖÇÑÀÎ¹æ¼Û, ³ëÀÎµé¸¸ º¸½Ê´Ï´Ù. ÀþÀº »ç¶÷µé ±×·±°Å ¾Èº¾´Ï´Ù. ±×·¯´Ï ´ç¿¬ÇÏÁÒ. ½Å°æ¾²Áö ¸¶¼¼¿ä. µ·µÇ´Â ÀÏÀÌ¸é ¹«¾ùÀÌµç ÇÏ´Â°Ô ÇÑÀÎ»çÈ¸ ½Å¹®»ç¿Í ¹æ¼Û±¹ÀÔ´Ï´Ù. ½ºÆù¼­ ¸øÃ£¾Æ¼­ ¾È´ÞÀÎµ¥¿ä.
¿ÏÀü ÄÚ¸Þµð³×¿ä ±â»çÀÇ ¸¶Áö¸·¸ÇÆ®´Â ...
±× ¸»ÀÌ ¾î¶»°Ô ±× ¸»°ú °°ÁÒ?
±Ç·°¾Õ¿¡ ºñ±¼ÇÑ ÇÏ¼öÀÎµé
Áö·Ñµµ °¡Áö°¡Áö Çå´Ù Áõ¸» -¤µ-


15~~~	·¹ÀÎ¸ÞÀÌÄ¿	´ä±Û 2°³   ¸®Æ®À­ 228°³   26 ¸¶À½

¹Ú±ÙÇý Á¤ºÎ, ¼¼¿ùÈ£ »ç°í ÃÊ±â, ÃÑ¸®¸¦ º»ºÎÀåÀ¸·Î ÇÏ´Â ´ëÃ¥º»ºÎ°¡ ±¸¼ºµÆ´Ù°í ¹àÈù ¹Ù ÀÖ´Ù. ±×·¯³ª ¾ÖÃÊºÎÅÍ ÃÑ¸®°¡ º»ºÎÀåÀÎ ´ëÃ¥º»ºÎ´Â ±¸¼ºµÈ ÀûÀÌ ¾ø¾ú´Ù°í ÇÑ´Ù. ÀÌ º¸µµ°¡ »ç½ÇÀÌ¶ó¸é Ã³À½ºÎÅÍ ±â¸ÁÇÑ ¼À. http://news.kukmin.tv/news/articleView.html?idxno=4954 ¡¦   
¹Ú±ÙÇý Á¤ºÎ, ¼¼¿ùÈ£ »ç°í ÃÊ±â, ÃÑ¸®¸¦ º»ºÎÀåÀ¸·Î ÇÏ´Â ´ëÃ¥º»ºÎ°¡ ±¸¼ºµÆ´Ù°í ¹àÈù ¹Ù ÀÖ´Ù. ±×·¯³ª ¾ÖÃÊºÎÅÍ ÃÑ¸®°¡ º»ºÎÀåÀÎ ´ëÃ¥º»ºÎ´Â ±¸¼ºµÈ ÀûÀÌ ¾ø¾ú´Ù°í ÇÑ.. °ÅÁþ ´ëÅë·É Ã³À½ºÎÅÍ °ÅÁþ¿¡¼­ ½ÃÀÛÇßÀ¸´Ï ÀÌÁ¨ ¾Æ¿¹ ´ë³õ°í °ÅÁþºÎ··ÀÌ³×¿ä
ÇÇ³ëÅ°¿ÀÃ³·³ ÄÚ¶óµµ ±æ¾îÁö¸é ÁÁ°Ú³×¿ä


16~~~	°æÇâ½Å¹®	´ä±Û 18°³   ¸®Æ®À­ 728°³   114 ¸¶À½ 
¡°ÀÏ¹ÝÀÎ¡¤½Â¹«¿ø Èñ»ýÀÚµµ ÀÖ´Ù¡±¡¦ À¯Á·µé ¼Ò¿Ü°¨ Ç¥¸í
¡®ÇÐ»ý Èñ»ýÀÚ¿Í ´Ù¸£´Ù¡¯ ¾ÈÇàºÎ °£ºÎ ¹ß¾ð ±ÔÅº È¸°ß
¸í¿¹ÈÑ¼Õ ÇøÀÇ °í¹ßÅ°·Î¡¦ ¡°Ãß¸ð°ø¿ø ¾ÈÄ¡µµ Á¦¿ÜÇØ¡±
¡°»ý»ç ±â·Î¼­ ¾ÆÀÌµé Ã¬±ä ÀÌµéÀÇ Èñ»ýÀ» °³Á×À½ Ãë±Þ¡±
¼¼¿ùÈ£ Âü»ç ÀÏ¹ÝÀÎ Èñ»ýÀÚ À¯°¡Á· ´ëÃ¥À§¿øÈ¸¡¯°¡ 22ÀÏ ÀÎÃµ½ÃÃ» ¾Õ¿¡¼­ ±âÀÚÈ¸°ßÀ» ¿­°í ¾È»êÁö¿ª ¿Ü ÀÏ¹ÝÀÎ Èñ»ýÀÚ¿Í À¯Á·µé¿¡ ´ëÇÑ Á¤ºÎÀÇ ´ëÃ¥ ¸¶·ÃÀ» ¿ä±¸ÇÏ°í ÀÖ´Ù. ÀÎÃµ | ±è¿©¶õ ±âÀÚ 
¡®¼¼¿ùÈ£ Âü»ç ÀÏ¹ÝÀÎ Èñ»ýÀÚ À¯°¡Á· ´ëÃ¥À§¿øÈ¸¡¯°¡ 22ÀÏ ÀÎÃµ½ÃÃ» ¾Õ¿¡¼­ ±âÀÚÈ¸°ßÀ» ¿­°í ¾È»êÁö¿ª ¿Ü ÀÏ¹ÝÀÎ Èñ»ýÀÚ¿Í À¯Á·µé¿¡ ´ëÇÑ Á¤ºÎÀÇ ´ëÃ¥ ¸¶·ÃÀ» ¿ä±¸ÇÏ°í ÀÖ´Ù. ÀÎÃµ | ±è¿©¶õ ±âÀÚ
¼¼¿ùÈ£ Âü»ç ÀÏ¹ÝÀÎ Èñ»ýÀÚ À¯°¡Á·µéÀÌ 22ÀÏ Á¤ºÎ¸¦ ±ÔÅºÇÏ´Â Ã¹ ±âÀÚÈ¸°ßÀ» °¡Á³´Ù. ÀÌ³¯ ¡®¼¼¿ùÈ£ Âü»ç ÀÏ¹ÝÀÎ Èñ»ýÀÚ À¯°¡Á· ´ëÃ¥À§¿øÈ¸¡¯´Â ÀÎÃµ½ÃÃ» ¾Õ¿¡¼­ ±âÀÚÈ¸°ßÀ» ¿­°í ÀÏ¹ÝÀÎ Èñ»ýÀÚ¿Í À¯Á·µé¿¡ ´ëÇÑ Á¤ºÎ ´ëÀÀÀ» ±ÔÅºÇÏ°í ´ëÃ¥ ¸¶·Ã µîÀ» ¿ä±¸Çß´Ù. 
ÀÌµéÀº ¡°Á¤ºÎ´Â ÇöÀç Ãß¸ð°ø¿ø¿¡ ¾ÈÄ¡µÉ ´ë»óÀ» ´Ü¿ø°í ÇÐ»ý¡¤±³»ç Èñ»ýÀÚ·Î ÇÑÁ¤ÇÏ´Â µî ÀÏ¹ÝÀÎ¡¤½Â¹«¿ø Èñ»ýÀÚµéÀ» Â÷º°ÇÏ°í ÀÖ´Ù¡±¸ç ¡°Á¤ºÎ´Â ´Ü¿ø°í ±³»ç¿Í ÇÐ»ý»Ó ¾Æ´Ï¶ó ´Ù¸¥ ¼¼¿ùÈ£ Èñ»ýÀÚµéµµ Á¸ÁßÇÏ°í À¯°¡Á·¿¡ ´ëÇÑ Áö¿ø ´ëÃ¥À» ´Ù¿øÈ­ÇØ¾ß ÇÑ´Ù¡±°í ¹àÇû´Ù. ÀÌ¾î ¡°ÀÏ¹ÝÀÎ¡¤½Â¹«¿ø Èñ»ýÀÚµéÀº ´ëºÎºÐ »ý°è¸¦ Ã¥ÀÓÁö°í ÀÖ´ø Å¿¿¡ À¯°¡Á·ÀÇ ÇÇÇØ°¡ ¸·½ÉÇÏ´Ù¡±¸ç ¡°Á¤ºÎ¿Í ¿©¾ß´Â ¼Ò¿ÜµÈ ÀÏ¹ÝÀÎ¡¤½Â¹«¿ø Èñ»ýÀÚ À¯°¡Á·¿¡°Ô ½ÇÁúÀûÀÎ ´ëÃ¥À» ¸¶·ÃÇÏ¶ó¡±°í ¿ä±¸Çß´Ù. 
´ëÃ¥À§ °ü°èÀÚ´Â ¡°Ã»¿Í´ë¿Í ¼¼¿ùÈ£ ÇÇÇØÀÚ À¯Á·ÀÇ ´ëÈ­¿¡¼­µµ ÀÏ¹ÝÀÎ Èñ»ýÀÚ À¯Á·Àº Á¦¿ÜµÆ´Ù¡±¸ç ¡°ÇöÀç ÀÏ¹ÝÀÎ Èñ»ýÀÚ À¯Á·µéÀÇ ÀÇ»ç¸¦ ¹Þ¾ÆÁÖ´Â Á¤Ã¥µµ Åë·Îµµ ¾ø´Ù¡±°í ¸»Çß´Ù. ¾ÈÀüÇàÁ¤ºÎ °íÀ§ °ü°èÀÚ°¡ ÀÏ¹ÝÀÎÀÇ Èñ»ýÀ» ÆïÈÑÇÏ´Â ¹ß¾ðÀ» ÇÑ °Íµµ ¹®Á¦ »ï¾Ò´Ù. 
´ëÃ¥À§´Â ¡°¾ÈÇàºÎÀÇ ÇÑ °íÀ§ °ü°èÀÚ°¡ ¡®¼¼¿ùÈ£¿¡ Åº ÇÐ»ýµéÀº ±³À° ¿¬Àå¼±»ó¿¡¼­ Âü»ç¸¦ ´çÇÑ Èñ»ýÀÚÁö¸¸, ÀÏ¹ÝÀÎ ¹× ½Â¹«¿øÀº »ý°è¿Í ¿©°¡ ¸ñÀûÀÇ Å¾½ÂÀÌ¾ú±â¿¡ Á¤ºÎ ÀÔÀåÀÌ ´Ù¸£´Ù¡¯´Â ÃëÁöÀÇ ¹ß¾ðÀ» ÇÑ °ÍÀ¸·Î ÀüÇØµé¾ú´Ù¡±¸ç °ü·ÃÀÚ Ã³¹úÀ» ¿ä±¸Çß´Ù. 
ÀåÁ¾¿­ ´ëÃ¥À§ ´ëÇ¥´Â ¡°ÀÚ½Ä °°Àº ÇÐ»ýµé¿¡°Ô ±¸¸íÁ¶³¢¸¦ ¹þ¾îÁÖ¸ç »ý»çÀÇ ±â·Î¿¡¼­µµ ¾ÆÀÌµéÀ» Ã¬±ä ÀÌµéÀÇ Èñ»ýÀ» Á¤ºÎ´Â °³Á×À½À¸·Î Ãë±ÞÇÑ´Ù. Èñ»ýÀÚµéÀÇ ¸í¿¹¸¦ À§ÇØ ´õ ±â´Ù¸± ¼ö ¾ø´Ù¡±°í ¸»Çß´Ù. ´ëÃ¥À§´Â °ü·Ã ÇØ¸íÀ» ¿ä±¸ÇÏ¸é¼­, °ü°è °ø¹«¿øÀ» ¸í¿¹ÈÑ¼Õ ÇøÀÇ·Î °í¹ßÇÏ´Â µî ¹ýÀû ´ëÀÀ¿¡ ³ª¼­°Ú´Ù´Â ÀÔÀåÀÌ´Ù. ¼¼¿ùÈ£ Âü»ç·Î ÇüÀ» ÀÒÀº Àü¸ð¾¾(57)´Â ¡°±×µ¿¾ÈÀº ÀÚ½Ä ÀÒÀº ºÎ¸ðµéÀÇ ¾ÆÇÄÀ» Çì¾Æ·Á¼­ °è¼Ó Âü¾ÒÁö¸¸ ÀÌÁ¨ ´õ ÂüÁö ¾Ê°Ú´Ù. Á¤ºÎ´Â ¿Ö ¾î¸¥µéÀÇ Á×À½Àº ½Å°æÀ» ¾²Áö ¾Ê´À³Ä¡±°í ¸»Çß´Ù. À¯Á· ÇÑ¸ð¾¾(48)´Â ¡°ÀÏ¹ÝÀÎµéÀÌ Á×Àº °Ç ¸¶Ä¡ ¿ì¸®°¡ Àß¸øÀÎ °Í °°Àº ±âºÐÀÌ µé Áö°æ¡±ÀÌ¶ó°í Åä·ÎÇß´Ù.
Àå ´ëÇ¥´Â ¡°¼¼¿ùÈ£ Âü»ç·Î °¡Á·À» ÀÒÀº À¯Á·ÀÇ ½½ÇÄ°ú ¾ÆÇÄÀÇ ¹«°Ô´Â °¢±â ´Ù¸¦ ¼ö ¾ø´Ù. Á¤ºÎÀÇ °ü½É°ú Áø½É ¾î¸° Áö¿ø ´ëÃ¥À» ±â´ëÇÑ´Ù¡±°í ¸»Çß´Ù. ¼­¿ï¡¤°æ±â¡¤ÀÎÃµ¡¤Á¦ÁÖ µî Áö¿ª ÀÏ¹ÝÀÎ Èñ»ýÀÚ 42¸íÀÇ À¯Á·µéÀÌ ÇÔ²²ÇÏ´Â ´ëÃ¥À§´Â Áö³­ 18ÀÏ ¹ßÁ·Çß°í, ÇöÀç ÀÎÃµ½ÃÃ» ¾Õ ÇÕµ¿ºÐÇâ¼Ò¿¡ 22¸íÀÇ ¿µÁ¤À» ¸¶·ÃÇß´Ù. ´ëÃ¥À§´Â ÇØ°æ°ú ¾ÈÇàºÎ Ãø¿¡ ÀÏ¹ÝÀÎ Èñ»ýÀÚ À¯Á· ¿¬¶ôÃ³¸¦ ¿ä±¸ÇßÁö¸¸ ¹Þ¾Æµé¿©ÁöÁö ¾Ê¾Æ Èñ»ýÀÚ Àå·Ê½ÄÀå°ú Áøµµ ÆØ¸ñÇ×À» Á÷°£Á¢ÀûÀ¸·Î ¼ö¼Ò¹®ÇØ ÀÏ¹ÝÀÎ Èñ»ýÀÚ 46¸í À¯Á· ¿¬¶ôÃ³¸¦ Á÷Á¢ ÆÄ¾ÇÇß´Ù°í ¹àÇû´Ù. 
¿ì¸® ±¹¹ÎµéÀº ºÎ¸ð¿¡°Ô ¹ö¸² ¹ÞÀº ¾ÆÀÌµé Ã³·³, ¸ð±¹ÀÇ ´ëÅë·É¿¡°Ô ¹ö¸² ¹Þ¾Æ ¿ï°í ÀÖ½À´Ï´Ù. ¾î¶»°Ô »ì¶õ¸»ÀÎ°¡¿ä. ¾îµð·Î °¡¶õ ¸»ÀÎ°¡¿ä. ±æÀ» ÀÒ¾ú½À´Ï´Ù. ´©ÀÏ°÷ ¾ø´Â ¸ö°ú ¸¶À½À» ¾îÂî ÇØ¾ß ÇÏ³ª¿ä..
ÀÌ¶¥¿¡  »ç´Â  ÀÚ±¹¹ÎÀº  ´©±¼  ¹Ï¾î¾ß  ÇÏ´Â°Ç°¡¿ä?  ³²ÀÇ  ÀÏÀÌ  ¾Æ´Ñ°Í°°¾Æ¿ä
Æ÷Ä¿½º°¡ ÇÐ»ýµé¿¡°Ô¸¸ ÀÖÀ¸´Ï ÁÖº¯Àº º¸ÀÌÁö ¾Ê³ªº¸³×¿ä ÀÏ¹ÝÀÎ Èñ»ýÀÚµéµµ º¸»óÀÌ³ª ´Ù¸¥ ´ëÃ¥¸¶·ÃÀÌ ½Ã±ÞÇÏ°Ú½À´Ï´Ù
¶È°°Àº »ç°í·Î ÀÎÇÑ Á×À½¿¡ ¾î¶»°Ô Â÷ÀÌ¸¦ µÑ ¼ö ÀÖ³ª¿ä. ¸»ÀÌ ¾ÈµË´Ï´Ù.
Èû³»½Ê½Ã¿À
¾Æ~
ÇÐ»ýµé¸¸ »ç¶÷ÀÎ°Í Ã³·³ ¾ð·Ð¿¡¼­ °Å·ÐÇÑ ½Î°¡Áö ¾ø´Â ±âÀÚ³ÑµéÀÌ Ã¥ÀÓÁ®¾ß °ÚÁö...
»ç°í·Î Á×Àº ÀÌ´Â ÀÇ»ç·Î ÃßÁøÇÏ´Â À¯Á·Àº Á¤½ÅÂ÷¸®½Ã¿ä ±×¸®°í Á×Àº ¾ÆÀÌµéÀ» Á¤Ä¡ÀÌ¿ëÀ¸·Î µÎ¹ø Á×°ÔÇÏ´Â °ÍÀÔ´Ï´Ù. ¿¬°£3¸¸¸íÀÌ »ì±âÈûµé´ÙÇÏ¿© ÀÚ»ìÇÏ°í ÀÖ´Ù ÀÌ°Íµµ ´ëÅë·ÉÀÇÃ¥ÀÓÀÎ°¡£¿±è´ëÁß ³ë¹«Çö ½Ã´ë¿¡µµ ¸¹Àº»ç¶÷ÀÌ Á×¾ú´Ù 
ÇÏ...³Ê¹« Ä¡¿ìÄ¡±äÇßÁÒ.. ÀÌºÐµé¿¡°Ôµµ ÈûÀ»..
¹Ù¶ó°í °¢ºÎÃ³´Â ÀÚ½ÅµéÀÌ ÇÒÀÏÀ» Á¦´ë·Î ÇØÁáÀ½ ÇÕ´Ï´Ù ±¹¹Î ¼¼±ÝÀ¸·Î È£ÀÇÈ£½ÄÇÏ¸ç ÇÒÀÏµµ Á¦´ë·Î ¾ÈÇÏ´Â Á¤Ä¡ÀÎµé °¢ºÎÃ³ ´ã´çÀÚµé Á¤½Å Â÷¸®¼¼¿ä ±¹¹Îµé È£¶ôÈ£¶ôÇÏÁö ¾Ê½À´Ï´Ù ±×¸®°í ¿ì¸® ±¹¹Îµéµµ ¾ÕÀ¸·Î Á¤½Å ¶È¹Ù·Î Â÷¸®°í »ð´Ï´Ù
¶È°°Àº  ´ë¿ì¸¦ ÇØÁÖ½Ã±æ ¹Ù¶ø´Ï´Ù ÇÏ·çÇÏ·ç ÀÒ¾î¹ö¸° °¡Á·À» ±×¸®¿öÇÏ¸ç °¡Á¤ »ýÈ°ÀÌ ÆÄÅº³­ ÀÏ¹ÝÀÎ À¯Á·À» ¸»ÀÔ´Ï´Ù ÀÌ·±ÀÏÀÌ ´ëÇÑ¹Î±¹¿¡¼­ ´Ù½Ã ¾ÈÀÏ¾î³ª¶õ¹ý! ¾ø½À´Ï´Ù ÀÌ¹ø ±âÈ¸·Î ÀßÀß¸øÀ» Á¦´ë·Î °¡¸®°í ÁËÀÎµéÀº ¸¶¶¥ÇÑ ÁË°ªÀ» ¹Þ±æ
ÇÐ»ýµé À§ÇØ¼­ »ì°í ½Í¾îµµ ±¸¸íÁ¶³¢ ¾çº¸ÇÏ°í ÀÔÁöµµ ¾Ê¾Ò´Ù°í ÇÕ´Ï´Ù ¿Àºüµµ ¸¶Âù°¡Áö·Î ½Ã½ÅÀ¸·Î ¹ß°ßµÆÀ»¶§ ±¸¸íÁ¶³¢¸¦ ¾ÈÀÔ°í ÀÖ´Â »óÈ²ÀÌ°í¿ä...
Á¦¹ß ±¹°¡´Â ¾ð·ÐÀº ´Ü¿ø°í ÇÐ»ýµé¸¸ÀÌ ¾Æ´Ñ, ÀÏ¹ÝÀÎ Èñ»ýÀÚµéµµ ÀÖ´Ù´Â°É ±â¾ïÇØÁÖ½Ã°í
ÀÇ ½½ÇÄÀ» Á¶±ÝÀÌ¶óµµ ¾Ë¾Æ´Þ¶ó´Â °ÍÀÔ´Ï´Ù ³î·¯°¡´Â°Íµµ ¾Æ´Ï°í ÃâÀå°¡´Â±æ¿¡ ÀÌ·±ÀÏÀ» ´çÇß´Âµ¥ Â÷µðÂù ¹°¼Ó¿¡¼­ ¸öºÎ¸²Ä¡¸ç ¸çÄ¥µ¿¾È ±¸Á¶¸¸ ±â´Ù¸®´Ù °¡Á· »ý°¢ÇÏ´Ù Á×Àº Á¦¿Àºü¸¦ »ý°¢ÇÏ¸é ¾ï¿ïÇÏ°í ºÐÇÕ´Ï´Ù »ýÁ¸ÀÚ ÀÎÅÍºäÃ³·³ ÀÏ¹ÝÀÎµéÀº
¸° 6»ì Á¦ Á¶Ä«´Â ¾ÕÀ¸·Î »ì¾Æ°¥ ±æÀÌ ¸·¸·ÇÕ´Ï´Ù ±×·±µ¥µµ ÇÐ»ýµéÀº ÀÎ¿ø¼ö°¡ ¸¹´Ù°íÇØ¼­ ºÐÇâ¼ÒºÎÅÍ Áö¿øºñ¿ë±îÁö... ÇØµµÇØµµ ³Ê¹«ÇÕ´Ï´Ù ÀÏ¹ÝÀÎ À¯Á·µéÀÌ ´õ ¸¹Àº°ÍÀ» ¹Ù¶ó´Â°Ô ¾Æ´Õ´Ï´Ù ±×Àú Á×ÀºÀÌµéÀ» ¶È°°ÀÌ ´ë¿ìÇØÁÖ±æ ¹Ù¶ó°í À¯Á·
¾Ê´ÂÁ¡ÀÌ °¡Á· ÀÒÀº ½½ÇÄÀ» ´õ º¸ÅÂ´Â°Å °°¾Æ ÀÌÁ¨ È­°¡ ³³´Ï´Ù »ì¼ö ÀÖ´Â »ç¶÷µéÀ» ±¸Á¶µµ ¾ÈÇØ¼­ Á×¿© ³õ°í Ã¥ÀÓ È¸ÇÇ¿¡ ÀÌÁ¨ ÀÎ¿ø¼ö°¡ ÀÛ´Ù´Â ÀÌÀ¯·Î Â÷º°±îÁö... ÇÐ»ýµéÀº µþ¸° ½Ä±¸´Â ¾øÁö ¾Ê½À´Ï±î °¡ÀåÀº ÀÒÀº Á¦ ¾ð´Ï´Â¿ä, ¾î
¾È³çÇÏ¼¼¿ä ÀÌ¹ø ¼¼¿ùÈ£  Âü»ç·Î ÀÎÇØ Ä£¿Àºü¸¦ ÀÒÀº »ç¶÷ÀÔ´Ï´Ù ÇÐ»ýµéÀÇ Á×À½¿¡ ºñÇØ ÀÏ¹ÝÀÎµéÀÇ Á×À½Àº ¾Æ¹«·± ±â»ç°Å¸®°¡ ¾ÈµÇ´ÂÁö ´Ù·ïÁöÁö ¾Ê¾Æ ´ä´äÇÏ°í ´õ Èûµç ³ª³¯À» º¸³»°í ÀÖ½À´Ï´Ù ¶È°°Àº Ãë±ÞÀ» ´ë¿ì¸¦ ÇØÁÖ¸é ÁÁ°Ú´Âµ¥ ±×·¯Áú


17~~~	sm Lee	5 ¸®Æ®À­ 
ÀÌÁ¨ ½Ã½ÅÀÌ ¼ö½ÀµÇ¾îµµ ³»ÀÚ½Ä ¾ó±¼À» º¼¼ö¾ø´Ù. ÇüÃ¼°¡ ³²¾ÆÀÖÁö¾Ê¾Æ¼­..±×Åä·Ï º¸°í ½Í¾î 40¿©ÀÏÀ» ¶á´«À¸·Î ¹Ù´Ù¸¸¹Ù¶óº¸°í ±â´Ù·È°Ç¸¸... ¼¼¿ùÈ£ÀÇ °íÅëÀº ³¯·ÎÄ¿Á®°¡´Âµ¥ 'ÇØ°æÇØÃ¼'·Î ´õ Å« °íÅë°ú ºÐ³ë¸¦ ÁØ´Ù.


18~~~	°æÇâ½Å¹®	´ä±Û 11°³   ¸®Æ®À­ 504°³   64 ¸¶À½	
°íµîÇÐ±³ 1ÇÐ³â µþÀ» µÐ Á÷ÀåÀÎ °­Èñ¼÷¾¾(44)´Â ÇÏ·ç Á¾ÀÏ ¼¼¿ùÈ£ Ä§¸ô»ç°í°¡ ¶°¿Ã¶ó ±«·Ó´Ù. °­¾¾´Â 21ÀÏ ¡°µþÀ» º¼ ¶§¸¶´Ù ¼¼¿ùÈ£ »ç°í°¡ »ý°¢³­´Ù. ¸ÅÀÏ ¶°¿Ã¸®Áö ¾ÊÀ» ¼ö ¾ø´Ù¡±°í ¸»Çß´Ù. °­¾¾´Â ¡° ¡®¾î´À ³¯ ³»°¡ ¾ÆÀÌ¸¦ ÀÒ°Ô µÈ´Ù¸é °¨´çÇÒ ¼ö ÀÖÀ»±î¡¯ ¡®³»°¡ Á×À¸¸é ÀÌ ¾ÆÀÌ¸¦ ´©°¡ Ã¬°ÜÁÙ±î¡¯ »ý°¢ÇÑ´Ù¡±¸ç ¡°¼¼¿ùÈ£ »ç°í¸¦ ÀØÀ¸·Á°í ¾È º¸´ø ¼Ò¼³Ã¥±îÁö ´Ù½Ã ¼Õ¿¡ Àâ¾ÒÁö¸¸ ÀØ´Â °ÍÀº ¼ø°£ÀÏ »Ó, °ð ½½ÇÄÀÌ ¸ô·Á¿Ô´Ù¡±°í Çß´Ù. °­¾¾´Â ¡°Áö±ÝÀº ±×Àú »ì¾Æ¸¸ ÀÖ¾îÁÖ¸é °í¸¿°í ±³º¹ ÀÔ°í Áö³ª°¡´Â ÇÐ»ýµé¸¸ ºÁµµ ¸¶À½ÀÌ ¾ÆÇÁ´Ù. ¹Ì¾ÈÇÏ°í ¾È¾ÆÁÖ°í ½Í°í µîÀ» Åä´Ú¿©ÁÖ°í ½Í´Ù¡±°í ¸»Çß´Ù.
¼­¿ï ¼ººÏ±¸¿¡ »ç´Â Á÷ÀåÀÎ ½ÅÃ¤¿µ¾¾(34)´Â ¼¼¿ùÈ£ Ä§¸ô»ç°í¿Í °ü·ÃµÈ ´º½º¸¦ º¸Áö ¾Ê´Â´Ù. ½Å¾¾´Â ¡°»óÈ²Àº Á¡Á¡ ´õ ³ªºüÁö±â¸¸ Çß°í, ÇÒ ¼ö ÀÖ´Â °Ô ¾Æ¹«°Íµµ ¾ø´Ù´Â »ç½ÇÀÌ ³Ê¹« ±«·Î¿ü´Ù¡±°í ¸»Çß´Ù. °Ô´Ù°¡ ¾ÆÄ§ Ãâ±Ù±æ¿¡ ¼¼¿ùÈ£ »ç°í ¼Ò½Ä»ÓÀÎ ´º½º¸¦ º¸¸é ÇÏ·ç Á¾ÀÏ ±âºÐÀÌ ÁÁÁö ¾Ê¾Ò´Ù. ½Å¾¾´Â ¡°³²ÀÚÄ£±¸¿Í µ¥ÀÌÆ®ÇÒ ¶§µµ ÁËÃ¥°¨ÀÌ µé¾úÀ¸¸ç, ÁÖÀ§ÀÇ ¿ô°í Áñ±â´Â »ç¶÷µéÀ» º¸¸é ±¦È÷ È­°¡ ³µ´Ù¡±°í Çß´Ù. ±×´Â ¼¼¿ùÈ£ »ç°í¿¡ °ü½ÉÀ» ±â¿ïÀÌ´Ù°¡´Â µµ¹«Áö ÀÏ»óÀ» ¿µÀ§ÇÒ ¼ö ¾øÀ» °Í °°¾Ò´Ù°í Çß´Ù.
30´ë ÀØ±â À§ÇØ ÀÏºÎ·¯ È¸ÇÇÇÏ°í 40´ë ÀÚ²Ù ¶°¿Ã¸®¸ç ±«·Î¿öÇØ
Áß¡¤°í»ý ÀÚ³à 40´ë ¡°³» ÀÏ¡± ÀÚ³à ¾î¸° °æ¿ì ¡°¹Ì·¡ Ä¯Ä¯¡± 
°øµ¿Ã¼ ³» Æø³ÐÀº ´ëÈ­ ÇÊ¿ä¡¦ ½É¸® Áö¿ø Ã¼°è ¸¶·ÃµÅ¾ß
ÇÑ±¹ÇÇÇØÀÚÁö¿øÇùÈ¸ ¾È»êÁö¿ª½É¸®Áö¿ø´ÜÀº Áö³­´Þ 21ÀÏºÎÅÍ ÀÌ´Þ 10ÀÏ±îÁö ¼öµµ±Ç Áö¿ªÁÖ¹Î 700¸í(¾È»ê½Ã¹Î 212¸í)À» ´ë»óÀ¸·Î ½É¸®°Ë»ç¿Í »ó´ãÀ» ÁøÇàÇÑ °á°ú ¼¼¿ùÈ£ Ä§¸ô»ç°íÀÇ Ãæ°ÝÀÌ 10´ë¿Í 20´ëº¸´Ù 30´ë ÀÌ»óÀÇ ¿¬·É´ë¿¡¼­ ´õ Å©´Ù´Â °á°ú°¡ ³ª¿Ô´Ù°í 21ÀÏ ¹àÇû´Ù. 30´ë´Â Àü ¿¬·ÉÃþ Áß °¡Àå Å« ½É¸®Àû Ãæ°ÝÀ» ¹Þ¾Ò´Ù. 40´ë´Â Èñ»ýÀÚµé°ú ºñ½ÁÇÑ ¶Ç·¡ÀÇ ÀÚ³à°¡ ÀÖ¾î Å« ½½ÇÄ°ú ºÐ³ë¸¦ ´À³¢°í ÀÖ´Â °ÍÀ¸·Î º¸ÀÎ´Ù. 30~40´ëÀÇ ºÐ³ë´Â ÃÖ±Ù ¾Þ±×¸®¸¾ µîÀÇ À¯¸ðÂ÷ ½ÃÀ§¸¦ ÅëÇØ¼­µµ µå·¯³µ´Ù. ¶Ç µµ¸Á°£ ¼±Àåº¸´Ù ¹«´ÉÇÑ Á¤ºÎÀÇ ´ëÃ³¿¡ ´õ ºÐ³ëÇÏ´Â °ÍÀ¸·Î Á¶»çµÆ´Ù.
Ãæ°Ý°ú ±«·Î¿òÀÇ ÀÌÀ¯¸¦ ¹¯´Â Áú¹®¿¡´Â 658¸íÀÌ ´äÇß´Ù. ¡®¾î¸° ÇÐ»ýµéÀÇ ºñÂüÇÑ Á×À½¿¡ ´ëÇÑ ±«·Î¿ò¡¯ÀÌ¶ó´Â ÀÀ´äÀÚ(º¹¼öÀÀ´ä)°¡ 401¸íÀ¸·Î °¡Àå ¸¹¾Ò´Ù°í Çß´Ù. ¡®±¸Á¶´ëÃ¥¿¡¼­ ¹«´ÉÇÏ°í ¹ÏÀ» ¼ö ¾ø´Â Á¤ºÎ¡¯¶ó´Â ÀÀ´äÀÚ´Â 299¸íÀ¸·Î ¡®ÇÇÇØÀÚ °¡Á·µéÀÇ »ó½Ç°¨¿¡ ´ëÇÑ ¾ÈÅ¸±î¿ò¡¯(212¸í)º¸´Ù ¸¹¾Ò´Ù. ¡®¼±Àå°ú ¼±¿ø µî¿¡ ´ëÇÑ ºÐ³ë¡¯¶ó°í ´ë´äÇÑ »ç¶÷Àº 169¸íÀÌ¾ú´Ù. 
¿¬±¸¸¦ ÁøÇàÇÑ °øÁ¤½Ä °æ±â´ë ¹üÁË½É¸®ÇÐ°ú ±³¼ö´Â ¡°40´ë´Â ¼¼¿ùÈ£ »ç°ÇÀ» ¡®Áö±Ý ´çÀå ³ªÀÇ ¹®Á¦¡¯·Î ÀÎ½ÄÇØ ÀÚ²Ù ¶°¿Ã¸®°í ±«·Î¿ö ÇÏ´Â ¹Ý¸é ¹ÌÈ¥ÀÚ°¡ ¸¹°í ÀÚ³à°¡ ¾î¸®°Å³ª ¾ÕÀ¸·Î ÀÚ³à¸¦ °¡Áú °èÈ¹À» ¼¼¿ì´Â »ç¶÷ÀÌ ¸¹Àº 30´ëÀÇ °æ¿ì ÀØ±â À§ÇØ ÀÏºÎ·¯ È¸ÇÇÇÏ´Â µî È¥¶õÀÌ Å©´Ù¡±¸ç ¡°°øµ¿Ã¼ ³»¿¡¼­ÀÇ Æø³ÐÀº ´ëÈ­¸¦ ÅëÇØ ÇØ°áÇØ³ª°¡¾ß ÇÑ´Ù¡±°í ¸»Çß´Ù. ¾È»ê¿¡¼­ ½É¸®»ó´ãÀ» ÇÑ ÃÖÁ¤Çö µðÁöÅÐ¼­¿ï¹®È­¿¹¼ú´ëÇÐ »ó´ã½É¸®ÇÐ ±³¼ö´Â ¡°ÇÒ ¼ö ÀÖ´Â °ÍÀÌ ¾ø´Ù´Â ÀÚ±«°¨ÀÌ È¸ÇÇ·Î ¿¬°áµÈ´Ù. ±âº»ÀûÀ¸·Î Á÷Á¢Àû ÇÇÇØÀÚµé¿¡ ´ëÇÑ »çÈ¸Àû ÇØ°áÀÌ ¿ì¼±µÅ¾ß ÇÑ´Ù¡±°í ¹àÇû´Ù. ÀÌ¾î ¡°È¸ÇÇ Áõ¼¼¸¦ º¸ÀÌ´Â »ç¶÷µéÀÌ ÀÏ»ó¿¡¼­µµ ½½ÇÄÀ» Åä·ÎÇÒ ¼ö ÀÖµµ·Ï ½É¸®Áö¿øÀÌ Ã¼°èÈ­µÉ ÇÊ¿ä°¡ ÀÖ´Ù¡±¸ç ¡°²À ÀÇ»ç ¾Õ¿¡¼­°¡ ¾Æ´Ï´õ¶óµµ ÀÚ¿¬½º·´°Ô ½½ÇÄÀ» Åä·ÎÇÏ°í ³ª´­ ¼ö ÀÖ´Â °øµ¿Ã¼ Âü¿©°¡ Áß¿äÇÏ´Ù¡±°í ¸»Çß´Ù.
¾È»ê ÅëÇÕÀç³­½É¸®Áö¿ø´Ü¿¡¼­ È°µ¿ÇÑ ±Ç¿À¿­ ¹Ú»ç´Â ¡°°¡Àå Áß¿äÇÑ °ÍÀº °¡Á¤¡±ÀÌ¶ó¸ç ¡°½½ÇÄÀº ¹«ÇÑÇÏ°Ô Âü´Â °ÍÀÌ ¾Æ´Ï¶ó Ä¡·á¿Í Áö¿øÀ» ¹Þ¾Æ ±Øº¹ÇØ¾ß ÇÑ´Ù´Â °ÍÀ» ÀÎ½ÄÇÏ°í °¡Á· °£¿¡ ¹®Á¦¿¡ ´ëÇØ ¼ÖÁ÷È÷ ¾ê±âÇÏ°í Æ¯È÷ 10´ë°¡ ÀÖ´Â Áý¿¡¼­´Â ¾î¸¥µéÀÇ Àß¸øÀ» ÀÎÁ¤ÇÏ·Á´Â ³ë·ÂÀÌ ÇÊ¿äÇÏ´Ù¡±°í ¸»Çß´Ù. ±Ç ¹Ú»ç´Â ¶Ç ¡°¿ì¼± ±¹°¡Àû Â÷¿øÀ¸·Î Àü±¹¿¡ Èð¾îÁ® ÀÖ´Â Æ®¶ó¿ì¸¶ °íÀ§Çè±ºÀ» ±¹°¡°¡ ³ª¼­ ÆÄ¾ÇÇÏ°í Áö¿øÀ» Ã¼°èÈ­ÇÏ´Â °ÍÀÌ ÇÊ¿äÇÏ´Ù¡±¸ç ¡°Áö¿ª»çÈ¸ Â÷¿ø¿¡¼­´Â ½Å°æÁ¤½Å°ú º´¿ø, Ã»¼Ò³âº¹Áö°ü, °Ç°­°¡Á¤Áö¿ø¼¾ÅÍ, Á¾±³ µî »êÀçÇÑ ½É¸®Áö¿ø ±â°üÀÌ À¯±âÀûÀÌ°í ÅëÇÕÀû Ã¼°è¸¦ ÀÌ·ï¾ß ÇÑ´Ù¡±°í ¸»Çß´Ù.
¹Ú³­¼÷ ¹Ì±¹ ¹Ì½Ã°£´ë ½É¸®ÇÐ°ú ±³¼ö´Â ¡°¸ðµç ±¹¹ÎÀ» ´ë»óÀ¸·Î ±¹°¡°¡ ½É¸®Áö¿øÀ» Á¦°øÇÏ´Â °ÍÀº ¾î·Á¿î ÀÏ¡±ÀÌ¶ó¸ç ¡°Áö¿ª»çÈ¸ µî¿¡¼­ ¹è·ÁÇÏ°í º¸»ìÇÇ´Â ºÐÀ§±â¸¦ Çü¼ºÇÏ°í, ¸ð¸£´Â »ç¶÷ÀÏÁö¶óµµ Ç¥Á¤ÀÌ ¾îµÎ¿î »ç¶÷¿¡°Ô ´Ù°¡°¡ ¡®¹«½¼ ÀÏÀÌ³Ä¡¯°í ¹¯´Â ÀÛÀº °ÍµéÀÌ ±²ÀåÈ÷ Å« È¿°ú¸¦ ³½´Ù¡±°í ¹àÇû´Ù.
¿ª´ë ¾î´À Á¤ºÎ¶óµµ
±×·²°ÍÀº ÀÚ¸íÇÑ »ç½ÇÀÎ°ÍÀ»...»ç°í³ª¸é ¿ª´ë ¾î´ÀÁ¤±ÇÀÌµç ÇöÀå¿¡¼­ ´ëÅë·ÉÀÌ ÃÊµ¿´ëÃ³ÇÏ´Â°¡?
À¯µ¶ ÇöÁ¤ºÎ¸¸ ±îµ¥´Â ÀÌÀ¯°¡ ÀÖ´Â°¡?±×¸¸ÇÏ¸é ¸¶ÀÌ ¹«µû ¾ÆÀÌ°¡!
¾ðÁ¦´Â ¹Ï¾ú³ª? °æÂûÀ» ÁËÀÎ Ãë±Þ ÇÏ´ø ³ðµéÀÌ »ç°í³ª´Ï ¾È ±¸ÇÑ´Ù°í ³­¸® ºÎ·ç½º Ãß°í ÀÖ±¸¸Õ. ³× Ã³Áö¸¦ ¾Ë¶ó!
ºÎµµ´öÇÑ ÀÚµé·ÎºÎÅÍ ºÒ¿îÇÑ ÇÇÇØ¸¦ ´çÇÒ ¶§,±¹°¡°¡ ³ª¸¦ º¸È£ÇØÁÙ ¼ö ¾ø´Ù´Â µÎ·Á¿ò.¹«³ÊÁø ½Ã½ºÅÛ¿¡ ´ëÇÑ È¸ÀÇ RT @kyunghyang: ¼öµµ±Ç ¼³¹®Á¶»ç¿¡¼­ '¼¼¿ùÈ£ Âü»ç' Ãæ°ÝÀÇ ÀÌÀ¯´Â ¡®.. 
Àü ¾Æ´Ñµ¥ ?
Èû³»¼¼¿ä
# ¹«´ÉÇÏ±â¸¸ÇÑ°Í »Ó¸¸¾Æ´Ï¶ó!'±×³É Á×°Ô ³À¶Ó°Å¿©!!
°³¤¿¤¼Àº³ðµé....Áö»ö³¢ °Å±â µé¾î°¬½áºÁ¶ó!'°³Áö¶ö³ª°í ³­¸® ³µÀ»ÅÙµ¥..
³ª»Û³ðÀº ¾ðÁ¦ ¾îµð¼­µç ºÒ¾¦ ³ªÅ¸³¯¼ö ÀÖÀ¸³ª °æÂûÀÌ ÁöÄÑº¸°í ³¯ ¾È±¸ÇØÁÙ¶§ ±× ¹è½Å°¨ÀÌ Å« °ÅÁÒ
±×°Ç ´ç¿¬ÇÑ °Ì´Ï´Ù. ¾Æ¹«¸® Á¶½ÉÇÑ´Ù°í ÇØµµ »ç°í´Â ¾ðÁ¦µç ³¯ ¼ö ÀÖ´Â°ÅÁÒ. ±¸Á¶¿Í ÈÄ¼Ó´ëÃ³°¡ ¹®Á¦ÁÒ. ±¸Á¶¸¦ Àß Çß³ª¿ä? ÈÄ¼Ó´ëÃ³¸¦ Àß Çß³ª¿ä?


19~~~	¼¼¿ùÈ£º¿	´ä±Û 2°³   ¸®Æ®À­ 19°³   3 ¸¶À½	
»ç°í·Î Èñ»ýµÈ ´Ü¿ø°í ÇÐ»ýµéÀº ¹è°¡ Ä§¸ôÇÏ´Â Áß¿¡µµ °¡Á·°ú ÁöÀÎµé¿¡°Ô ¸Þ½ÃÁö¸¦ º¸³Â´Ù. ³¡³» °¡Á·°ú ¸¸³ªÁö ¸øÇÑ ÀÌµéÀÇ ¸Þ½ÃÁö´Â ±×´ë·Î À¯¾ðÀÌ µÇ¾ú´Ù. 
ÁË¼ÛÇÕ´Ï´Ù..


20~~~	JK	´ä±Û 1°³   ¸®Æ®À­ 21°³   3 ¸¶À½
SBS '±×°ÍÀÌ ¾Ë°í½Í´Ù' ¼¼¿ùÈ£ Æí, ¿Ü¾Ð ³í¶õ ¼Ó ¹æ¼Û ¿¬±â¾ÖÃÊ '4ºÎÀÛ ±âÈ¹', 2È¸±îÁö ³ª°¡°í ¿¬±â...Àü¹æÀ§Àû ¹æ¼ÛÅëÁ¦ ÀÖ³ª?	
Á¦ÀÛº»ºÎÀåÀÇ Áö½Ã·Î ¾ÆÀÌÅÛ È®Á¤ ÇÏ·ç ¸¸¿¡ Á¦ÀÛÀÌ Áß´ÜµÈ SBS <±×°ÍÀÌ ¾Ë°í½Í´Ù> ¡®¼¼¿ùÈ£¡¯ Æí ¹æ¼ÛÀÌ °á±¹ ¿¬±âµÆ´Ù.
SBS ±×°ÍÀÌ ¾Ë°í½Í´Ù 
SBS <±×°ÍÀÌ ¾Ë°í½Í´Ù> Á¦ÀÛÁøÀº ¿À´Â 31ÀÏ ¹æ¼ÛÀ» ¸ñÇ¥·Î ¡®¼¼¿ùÈ£ Ä§¸ô¡¯À» ´Ù·é ¹æ¼ÛÀ» ÁØºñ ÁßÀÌ¾ú´Ù. Áö³­ 8ÀÏ ¾ÆÀÌÅÛ ½ÂÀÎÀ» ¹Þ¾Æ Á¦ÀÛ¿¡ Âø¼öÇßÀ¸³ª, ¹Ù·Î ´ÙÀ½³¯ÀÎ 9ÀÏ Àå±¤È£ Á¦ÀÛº»ºÎÀåÀº µ¹¿¬ Á¦ÀÛÁß´Ü Áö½Ã¸¦ ³»·È´Ù. Á¦ÀÛÁø¿¡ µû¸£¸é, ¡®³Ê¹« ¹Î°¨ÇÑ ¾ÆÀÌÅÛÀÌ ¾Æ´Ï³Ä¡¯´Â °ÍÀÌ Á¦ÀÛ ¡®¹øº¹¡¯ÀÇ ÀÌÀ¯¿´´Ù.
<±×°ÍÀÌ ¾Ë°í½Í´Ù>´Â ÀÌ¹Ì Áö³­´Þ 26ÀÏ ¡®Èñ¸ÁÀº ¿Ö °¡¶ó¾É¾Ò³ª-¼¼¿ùÈ£ Ä§¸ôÀÇ ºÒÆíÇÑ Áø½Ç¡¯, Áö³­ 17ÀÏ ¡®À¯º´¾ð ¿Õ±¹ÀÇ ¹Ì½ºÅÍ¸®-¼¼¿ùÈ£ Âü»ç¿Í ¼í°¡·çÀÇ ºñ¹Ð¡¯ µî ¼¼¿ùÈ£ °ü·Ã ¾ÆÀÌÅÛÀ» ¹æ¼ÛÇØ È­Á¦¸¦ ¸ðÀº ¹Ù ÀÖ´Ù. Áö³­´Þ 26ÀÏ ¹æ¼Û¿¡¼­´Â Áøµµ VTS ±³½Å ³ìÀ½ÆÄÀÏ Á¶ÀÛ ÀÇÈ¤À» Á¦±âÇØ ÇØ°æÀº <±×°ÍÀÌ ¾Ë°í½Í´Ù> Á¦ÀÛÁøµé¿¡°Ô ¹ýÀû´ëÀÀ ¹æÄ§À» ¹àÈ÷±âµµ Çß´Ù. ÀÌ·± »óÈ²¿¡¼­ ¼®¿¬ÂúÀº ÀÌÀ¯·Î ÀÎÇÑ ÃëÀç Áß´Ü¿¡ ³»ºÎ¿¡¼­´Â ¡®¿Ü¾ÐÀÌ ÀÖ´Â °Í ¾Æ´Ï³Ä¡¯´Â ¹ÝÀÀÀÌ ÁÖ¸¦ ÀÌ·ð°í, <±×°ÍÀÌ ¾Ë°í½Í´Ù> Á¦ÀÛÁøÀ» ºñ·ÔÇØ SBS PDµéÀÇ ¹Ý¹ßÀº ´õ¿í Ä¿Á³´Ù.
¡°¹æ¼Û ³»¿ëÀº ºÒÆíºÎ´çÇØµµ ¼±°Å ¾ÕµÎ°í ¿©¾ß°¡ ÀÌ¿ëÇÒ ¼ö ÀÖÁö ¾ÊÀ»±î ¿ì·Á¡±
SBS PDÇùÈ¸(ÇùÈ¸Àå ±è¿µ¿ì)´Â 19ÀÏ ±ä±Þ ÃÑÈ¸¸¦ ¿­¾î ´ëÀÀ¿¡ ³ª¼¹°í, °°Àº ³¯ Àå±¤È£ Á¦ÀÛº»ºÎÀå¿¡°Ô º¸³»´Â ¡®°ø°³ÁúÀÇ¼­¡¯¸¦ »ç³»¿¡ ´ëÀÚº¸ Çü½ÄÀ¸·Î ºÙ¿´´Ù. ¿Ö ÇÏ·ç ¸¸¿¡ ¾ÆÀÌÅÛ ½ÂÀÎ ¹øº¹À» Çß´ÂÁö, ¿Ü¾ÐÀÌ ÀÖ´ø °ÍÀº ¾Æ´ÑÁö µîÀÌ Æ÷ÇÔµÈ ³»¿ëÀÌ¾ú´Ù.
20ÀÏ, Àå±¤È£ Á¦ÀÛº»ºÎÀåÀº PDÇùÈ¸ÀÇ °ø°³ÁúÀÇ¼­¿¡ ´äÇÏ´Â ÀÚ¸®¸¦ ¸¸µé¾ú°í ÀÌ ÀÚ¸®¿¡´Â PDÇùÈ¸ ÂÊ¿¡¼­ ÇùÈ¸Àå, ºÎÈ¸ÀåÀÌ Âü¼®Çß°í »çÃø¿¡¼­ Á¦ÀÛº»ºÎÀå, Á¦ÀÛÃÑ°ý±¹Àå, CP°¡ Âü¼®ÇØ ÀÌ¾ß±â¸¦ ³ª´³´Ù.
±è¿µ¿ì ÇùÈ¸ÀåÀº 20ÀÏ <¹Ìµð¾î½º>¿ÍÀÇ ÅëÈ­¿¡¼­ ¡°Ã³À½¿¡ (PDµéÀº) ¿Ü¾ÐÀÌ ÀÖ¾ú´Ù°í »ý°¢Çß´Ù. È¤Àº Á¦ÀÛº»ºÎÀå À­¼± Áö½Ã°¡ ÀÖ¾ú´ÂÁö ¹°¾ú´Âµ¥, (º»ºÎÀåÀº) Àý´ë ¾Æ´Ï¶ó¸ç ÀÚ½ÅÀÇ ¡®µ¶´ÜÀû Áö½Ã¡¯¶ó°í Çß´Ù¡±¸ç ¡°ÀÌ »ç¾È(¼¼¿ùÈ£)ÀÌ ¹æ¼ÛÀ» ¸¸µå´Â ÂÊ¿¡¼­´Â ºÒÆíºÎ´çÇÏ°Ô ¸¸µé¾ú´Ù°í ÇÏ´õ¶óµµ, ¼±°Å¸¦ ¾ÕµÎ°í  ¿©¾ß ¼¼·ÂÀÌ ÀÌ¿ëÇÒ ¼ö ÀÖÁö ¾ÊÀ»±î ÇÏ´Â ¿ì·Á°¡ µé¾î¼­ ¹øº¹ÇÑ °ÍÀÌ¶ó°í Çß´Ù¡±°í ÀüÇß´Ù.
ÇÑ ¹ø Á¦ÀÛÁß´ÜÀ» °Þ¾ú±â ¶§¹®¿¡ ´çÀå ´ÙÀ½ÁÖ(31ÀÏ) ¹æ¼ÛÀÌ ¾î·Á¿ö ÀÌ ¹æ¼ÛºÐÀº ³»´Þ 14ÀÏ·Î ¿¬±âµÆ´Ù. ±è¿µ¿ì ÇùÈ¸ÀåÀº ¡°±×·¸°Ô (¾ÆÀÌÅÛÀÌ) ¿Ô´Ù°¬´ÙÇÏ´Â(¹øº¹) °úÁ¤¿¡¼­ ¹°¸®ÀûÀÎ ½Ã°£ÀÌ ºÎÁ·ÇØ, ¿ø·¡ ³»±â·Î ÇÑ ³¯Â¥¿¡ ¸ø ³»°í ´õ ¹Ð¸®°Ô µÆ´Ù¡±¸ç ¡°¶Ç ¹æ¼ÛÀ» ÇÏ±â·Î ÇÑ ³¯(31ÀÏ)ÀÌ Èñ¸ÁTV¶ó´Â SBS ¿¬Áß Ä·ÆäÀÎ ÁÖ°£ÀÌ±âµµ ¿©·¯ °¡Áö »çÁ¤À¸·Î ¿¬±âµÆ´Ù¡±°í ¸»Çß´Ù. <±×°ÍÀÌ ¾Ë°í½Í´Ù>´Â ³»´Þ 7ÀÏ¿¡µµ ¼¼¿ùÈ£ °ü·Ã ¼Ò½ÄÀ» ´Ù·é´Ù. ±è¿µ¿ì ÇùÈ¸ÀåÀº ¡°Á¦ÀÛÁø¿¡ µû¸£¸é ¿ø·¡ ¼¼¿ùÈ£ ¾ÆÀÌÅÛÀ» 4ºÎÀÛÀ¸·Î ±âÈ¹Çß´Ù°í ÇÑ´Ù¡±°í ¼³¸íÇß´Ù.
Áö³­´Þ 26ÀÏ ¹æ¼ÛµÈ SBS ±×°ÍÀÌ ¾Ë°í½Í´Ù¡®Èñ¸ÁÀº ¿Ö °¡¶ó¾É¾Ò³ª-¼¼¿ùÈ£ Ä§¸ôÀÇ ºÒÆíÇÑ Áø½Ç¡¯Æí (»çÁø=SBS ±×°ÍÀÌ ¾Ë°í½Í´Ù Ä¸Ã³) 
±è¿µ¿ì ÇùÈ¸ÀåÀº ¡°°³ÀÎÀû ÆÇ´ÜÀ¸·Î ¿Ô´Ù°¬´ÙÇØ¼­ Á¦ÀÛÀÚÀ²¼ºÀ» ÇØÄ¡¸é ¾È µÈ´Ù´Â PDÇùÈ¸ÀÇ ¶æÀ» ºÐ¸íÈ÷ ÀüÇß´Ù¡±¸ç ¡°(º»ºÎÀåÀº) °©ÀÚ±â ¸»À» ¹Ù²Û °Í¿¡ ´ëÇØ¼­´Â À¯°¨À» Ç¥Çß°í, ¾ÕÀ¸·Î Á¶¼ÓÈ÷ Àç¹ß¹æÁö ´ëÃ¥À» ¸¶·ÃÇÏ°Ú´Ù°í ¸»Çß´Ù¡±°í ¹àÇû´Ù.
ÇÑÆí, Àü±¹¾ð·Ð³ëµ¿Á¶ÇÕ SBSº»ºÎ´Â 20ÀÏ »çÃø¿¡ °ø¹®À» º¸³», Æí¼ºÀ§¿øÈ¸ °³ÃÖ¸¦ ¿ä±¸Çß´Ù. <±×°ÍÀÌ ¾Ë°í½Í´Ù> Á¦ÀÛÁß´Ü¿¡ ´ëÇÑ »çÃøÀÇ ÇØ¸íÀ» µè´Â´Ù´Â °èÈ¹ÀÌ´Ù.
Á¦ÀÛ º»ºÎÀå-ºÒÆíºÎ´çÇØµµ ¼±°Å¸¦ ¾ÕµÎ°í ¿©¾ß°¡ ÀÌ¿ëÇÒ °ÍÀ» ¿ì·ÁÇØ ¹æ¿µÀ» ¿¬±âÇß´Ù. ¾¾¹æ»õ¾ß, ÆÇ´ÜÀº ½ÃÃ»ÀÚÀÇ ¸òÀÌ°Åµç? ±×°É ¿Ö ´Ï°¡ ÆÇ´ÜÇØ?


21~~~	Á¶±¹¿ø¼øÀç¸í³ëÈ¸ÂùÃÖ°­¿í¹®ÀçÀÎÀå±âÁý±Ç!	´ä±Û 1°³   ¸®Æ®À­ 6°³   0 ¸¶À½
Ãæ°Ý!!!!!!!!ÀúµéÀÇ ÁøÁ¤¼º Á¤¸» Â¡±ÛÂ¡±ÛÇÏ´Ù~~~[Ç®¿µ»ó] °æÂû, Áøµµ°¡´Â ¼¼¿ùÈ£ À¯°¡Á· ¹ÌÇàÇÏ´Ù ´ú¹Ì...¡°»ç°úÇÏÁö¸¸ ºÒ¹ý ¾Æ´Ï´Ù¡±    
¹Ý¼ºÇÑ´ÙÇÏ°í ¹Ù·Î Åº¾ÐÇÑ ¸Í¹Ù±â¸¦ º»¹ÞÀ» ÀÛÁ¤. ¡°@joa2369: Ãæ°Ý!!!!!!!!ÀúµéÀÇ ÁøÁ¤¼º Á¤¸» Â¡±ÛÂ¡±ÛÇÏ´Ù~~~[Ç®¿µ»ó] °æÂû, Áøµµ°¡´Â ¼¼¿ùÈ£ À¯°¡Á· ¹ÌÇàÇÏ´Ù ´ú¹Ì...¡°»ç°úÇÏÁö¸¸ ºÒ¹ý ¾Æ´Ï´Ù¡±


22~~~	¾öÀ¯Áø
ÀÌ¶§¾ÆÄ§±îÁö¸¸ÇØµµ±×µéÀÌ°ÅÀÇ»ì¾ÆÀÖ¾ú´Ù´Â
´ëÇÑ¹Î±¹¸»°í ´Ù¸¥ À¯´ÖÀ¸·Î ¼ºÀ»¸¸µé¾î »ì¾Æ¾ßµÉ±î? ¼¼¿ùÈ£´ÂÈ­³ª°í¾ÆÇÁ°í½½ÇÂÀÌ¾ß±â·Î¿µ¿øÈ÷±â¾ïµÉ°Í°°´Ù  »ìÀÎÀÚµé


23~~~	¹ÎÁÖÁý±Ç30³â_Ä£ÀÏÃ»»êÇÑ´Ù!
RT ÁÖ¸» ÀÌÆ²µ¿¾È '°¡¸¸È÷ ÀÖÀ¸¶ó' Ä§¹¬½ÃÀ§´ë¿Í '¼¼¿ùÈ£ Âü»çÀÇ Á¤Ä¡Àû Ã¥ÀÓÀ» ¹¯°Ú½À´Ï´Ù' ÁÖÁ¦·Î ¿­¸° 'Ã»¿Í´ë ¸¸¹Î°øµ¿È¸' Âü°¡ÀÚµé 208¸íÀÌ ¹«´õ±â·Î ¿¬ÇàµÆ½À´Ï´Ù.


24~~~	°°ÀÌ°©½Ã´Ù!ÀÚÀ¯ÅëÀÏ
[¼¼¿ùÈ£ ¾ÆÀÌµéÀ» µÎ¹ø Á×ÀÌ´Â ÃÐºÒ½ÃÀ§]
¼¼¿ùÈ£¸¦ ºùÀÚÇÑ ÃÐºÒ½ÃÀ§´ëÀÇ º»½ÉÀº ÀÛ³â°ú ¸¶Âù°¡Áö·Î ´ë¼±ºÒº¹, Á¤±ÇÅ¸µµÀÌ°ÚÁÒ?
±×°ÍÀº ¼¼¿ùÈ£¿Í ¹Ì·¡ÀÇ ¾ÆÀÌµéÀ» ´ç½ÅµéÀÇ ¿ì½º²Î½º·¯¿î ¹ÎÁÖÈ­, 
Àû°ú µ¿Ä§ÇÑ... 


25~~~	7¹ø±¹µµ	4 ¸®Æ®À­
±¤ÁÖ¿¡¼­ ¸ô¸Å¸ÂÀº ¾ÈÃ¶¼ö°¡
À±ÀåÇöÀÌ ¼¼¿ùÈ£¼±ÀåÀÌ¾úÀ¸¸é
½Â°´µéÀ» ´Ù »ì·ÈÀ» °ÍÀÌ¶ó ÇÑ´Ù
¼±Àå ÀÌÁØ¼®ÀÌ ¿øÄ¢°ú ±âº»,
±× ·êÀ» ÁöÅ°Áö ¾Ê¾Æ Âü»ç¸¦ ÀúÁú·¶´Âµ¥
·êÀ» ÆÄ±«ÇÑ À±ÀåÇöÀÌ »ì¸°´Ù°í?
±Ëº¯ÀÌ¶õ ¹Ù·Î ÀÌ·±°ÍÀÌ´Ù!
¾ÈÃ¶¼ö´Â ¼¼¿ùÈ£µµ Á¤Ä¡Àû ÀÌ¿ëÀÇ ´ë»ó!


26~~~	²ÉÇâ	10 ¸®Æ®À­
¿¬¼¼´ë¿¡ ÀÌ¾î ¼º±Õ°ü´ë ±³¼öµéµµ 15ÀÏ ½Ã±¹¼±¾ð¿¡ µ¿ÂüÇß´Ù.
¼º±Õ°ü´ë ¹®°ú´ë ÈÞ¸Ó´Ï½ºÆ®È¸´Â ½º½ÂÀÇ ³¯ÀÎ ÀÌ³¯ ¼º¸íÀ» ÅëÇØ "¿ì¸®´Â ½º½ÂÀÌ ¾Æ´Ï¾ú´Ù"¸ç "½º½ÂÀÇ ³¯À» ¸ÂÀÌÇÏ¿© ¼º±Õ°ü´ë ¹®°ú´ë ±³¼öµéÀº ½º½º·Î ½º½ÂÀ¸·Î¼­ ¼Ò¸íÀ» ´ÙÇÏÁö ¸øÇß´Ù´Â Åë·ÄÇÑ ¹Ý¼º°ú ÇÔ²² ÀÌ¹ø ¼¼¿ùÈ£ Èñ»ýÀÚµéÀÇ ¸íº¹À» ºô¸ç ±× À¯°¡Á·¿¡°Ô ½É½ÉÇÑ À§·Î¸¦ º¸³½´Ù"°í ¸»Çß´Ù.
ÀÌµéÀº "²ûÁ÷ÇÑ Âü»ç¿¡µµ ºÒ±¸ÇÏ°í ´ÜÁö ´º½ºÃ»ÃëÀÚ³ª ¹æ°üÀÚ·Î Àü¶ôÇØ°¡°í ÀÖ´ø ¿ì¸®µé¿¡°Ô ´ëÇÐ±³¼ö·Î¼­ÀÇ »çÈ¸Àû Ã¥ÀÓ°ú ±³À°ÀÚ·Î¼­ÀÇ ¼Ò¸íÀ» °¢¼º½ÃÄÑÁØ ¿¬¼¼´ë±³¼öµéÀÇ ½Ã±¹¼±¾ð¿¡ ´ëÇØ °¨»çÀÇ ¶æ°ú ÇÔ²² ÁöÁö¸¦ ¼±¾ðÇÑ´Ù"¸ç "¿ì¸® ¼º±Õ°ü´ë ¹®°ú´ë ±³¼öµéÀº ÀÎ¹®ÇÐÀÚ·Î¼­ ´©±¸º¸´Ùµµ ¸ÕÀú ¿ì¸®°¡ »ì°í ÀÖ´Â ÀÌ ¶¥ÀÇ ¹®Á¦¸¦ ¼ºÂûÇÏ°í ¿Ã¹Ù¸¥ °¡Ä¡¸¦ Ã¢Á¶ÇÏ¿© »õ·Î¿î »îÀÇ ¹æÇâÀ» Á¦½ÃÇØ¾ß ÇßÀ¸³ª ±×·¯ÇÑ ÇÐ¹®Àû ¼Ò¸í°ú »çÈ¸Àû Ã¥ÀÓÀ» ÀÇ½ÄÀûÀ¸·Î ¿Ü¸éÇÑ Ã¤ ½º½º·Î¸¦ ¼ºÂû°ú ½ÇÃµÀÌ ¾ø´Â ÇÑ³¹ Àü¹®°¡·Î Åð¶ô½ÃÄ×´Ù"°í ÀÚ¼ºÇß´Ù.
ÀÌµéÀº ¶ÇÇÑ "ÀÌ¹Ì »çÈ¸ °÷°÷¿¡ Ä§¸ôÀÇ Â¡ÈÄ¸¦ º¸ÀÌ´Â ºñ¸®¿Í ¸ð¼øÀÌ ÀÖ¾úÀ½¿¡µµ ºÒ±¸ÇÏ°í ¿ì¸® ¼º±Õ°ü´ë ¹®°ú´ë ±³¼öµéÀº ½ÂÁø, ¼º°ú±Þµû±â, ¿¬±¸ºñ ¼öÁÖ µî¿¡¸¸ ÁýÂøÇÏ¸ç ÀÚ±â¸¸ »ì°Ú´Ù°í µµ¸ÁÄ¡°í ÀÖ¾ú´Ù"¸ç "Ä§¸ôÇÏ´Â ¼¼¿ùÈ£ ¼ö¸¹Àº Å¾½Â°´À» ³²°ÜµÎ°í µµ¸ÁÃÄ¹ö¸° ¼±¿øµéÀÇ ¸ð½ÀÀº »ç½Ç ¿ì¸® ¼º±Õ°ü´ë ¹®°ú´ë±³¼öµéÀÇ ÀÚÈ­»óÀÌ¾úÀ»Áö ¸ð¸¥´Ù"°í °í°³¸¦ ¼÷¿´´Ù.
ÀÌµéÀº "ÀÎ¹®ÇÐÀÚ·Î¼­ÀÇ ¼ÒÀÓÀ» ¸Á°¢ÇÏ°í ¸Í¸ñÀû ÀÚ±â ÀÌÀÍ¸¸À» Ãß±¸ÇÏ´Â ÀÌ±âÀû Àü¹®ÀÎ¿¡ ºÒ°úÇß´ø ÀÚ½ÅÀ» ¹Ý¼ºÇÏ¸ç ÀÎ°£¾Ö¸¦ ½ÇÃµÇÏ´Â ÀÎ¹®Àû ¿îµ¿¿¡ Àû±Ø Âü¿©ÇÑ´Ù"¸ç "ÀÌ¸¦ ±âÈ¸·Î ´ëÇÐ±³¼öµéÀ» ºñ·ÔÇÑ »çÈ¸ÁöµµÃþÀÇ ÀÚ±â ¹Ý¼º°ú °øÀû Ã¥ÀÓÀÇ½Ä¿¡ ´ëÇÑ °¢¼ºÀÌ »çÈ¸Àû ¿îµ¿À¸·Î È®»êµÉ ¼ö ÀÖµµ·Ï ³ë·ÂÇÑ´Ù"°í ´ÙÁüÇß´Ù.
ÀÌµéÀº Á¤ºÎ¿¡ ´ëÇØ¼± "¼¼¿ùÈ£ Ä§¸ô »Ó ¾Æ´Ï¶ó ±¸Á¶ ¹× ¼ö»öÀÛ¾÷¿¡ Á÷Á¢ÀûÀÎ Ã¥ÀÓÀÌ ÀÖÀ½À» ÀÎÁ¤ÇÏ°í ½ÉÆÇÀÚ°¡ ¾Æ´Ï¶ó ÂüÈ¸ÇÏ´Â ½ÉÁ¤À¸·Î Ã¶ÀúÇÑ Á¶»ç¿¡ ÀÓÇÒ °ÍÀ» ¿ä±¸ÇÑ´Ù"¸ç "Á¤ºÎ´Â Á¤ºÎÁ¤Ã¥ÀÇ ±Ù°£À» ÀÎº»ÁÖÀÇ¿Í »ý¸í Áß½Ã¿¡ µÎ°í ¿ì¸® »çÈ¸ÀÇ Àü¹ÝÀû °³Çõ°ú ¿Ã¹Ù¸¥ °¡Ä¡¸¦ Á¤¸³ÇÏ´Â µ¥ ÃÖ¼±À» ´ÙÇÒ °ÍÀ» ¿ä±¸ÇÑ´Ù"°í ÃË±¸Çß´Ù. 
½Ã±¹¼±¾ð³»¿ëµµ °¢±â´Ù¸¥±º¿ä ³ª¶ó¸¦°ÆÁ¤ÇÏ´Â ¸ðµç»ç¶÷µéÀÌÇÒ¼öÀÖ´Â ¸»ºÎÅÍ ÀÚÃ¥ÇÏ´Â ¸»±îÁö Áß¿äÇÑ°Ç ½Ã±¹¼±¾ðÀÌ¶ó´Â´Ü¾î´Ù Áö±ÝÀº³ª¶ó°¡Á÷¸éÇÑ À§±â¶ó´ÂÁ¡ÀÌ´Ù ±Ùº»ÀûÀÎ¿øÀÎÀº Àý´ë±ÇÀÚÀÇ ¹«´É·ÂÀÌ´Ù ´ëÅë·ÉÀº Àç³­´ëÃ³ÀÇ ÃÖ°í»óÀ§±ÇÀÚÀÓÀº ºÐ¸íÇÑ »ç½ÇÀÌ´Ù


27~~~	Ãµ¸¸³×	2 ¸®Æ®À­ 
¼¼¿ùÈ£ »ýÁ¸ ÇÐ»ýµé.¸ð Áß¼Ò±â¾÷¿¬¼ö¿ø¿¡¼­ ÇÕ¼÷Áß?  ¸ÖÂÄÇÑ Ãµ¾ÈÇÔ »ýÁ¸Àåº´µé º´¿ø¿¡ Áý´Ü ÀÔ¿ø½ÃÅ°°í ¿ÜºÎ¿Í °Ý¸®½ÃÅ² µÚ Ã¶ÀúÈ÷ °ü¸®Çß´ø »ç·Ê¿Í ¶È °°Àº °Å °°Àºµ¥.¿Ö ÀÇÈ¤À» ÀÚ²Ù Å°¿ìÁö?"


28~~~	°¡Ä¡´õºÎ·¯	1 ¸®Æ®À­  1 ¸¶À½¿¡ µé¾î¿ä
[¼¼¿ùÈ£ Âü»ç ÇÑ ´Þ] - ´« ºÎ¸¨¶ß°í ÁöÄÑºÃÀ¸¸é ÇÕ´Ï´Ù
 

29~~~	³¯°í½ÍÀº Åä³¢	´ä±Û 1°³   ¸®Æ®À­ 13°³   2 ¸¶À½

[¼¼¿ùÈ£] Á¤¸ùÁØ ÈÄº¸, '´ëÅë·É ÅðÁø' Áú¹®¿¡ "±¹¹ÎÀÌ ÆÇ´ÜÇÒ ÀÏ" (2014.05.1¡¦

   
´ç½ÅÀº ±¹¹ÎÀÌ ¾Æ´Ï½Å°¡ºÁ¿ä,,ÇªÇÖ


30~~~	³­¼¼¿µ¿õ
:¡°Âü °¡Áö °¡Áö ÇÑ´Ù. Á¤½Åº´¿øÀÌ À¯¸Á¾÷Á¾ÀÌ µÉµí È¯ÀÚ°¡ ³Ê¹« ¸¹´Ù!²ø
- °­Èñµµ KBS
¼¼¿ùÈ£"ºÎ¸ðµé ÀÚ°áÇØ¾ß"
"´ëÅë·É¿¡ ´ëÇÑ ÆÐ¾ÇÁú"
¿Í... Á¦Á¤½ÅÀÌ ¾Æ´Ñ ÀÚµéÀÌ ¿Ö ÀÌ¸® ¸¹¾Æ??!!!!! 


31~~~	ÇÑ°Ü·¹	´ä±Û 2°³   ¸®Æ®À­ 123°³   17 ¸¶À½ 
À¯°¡Á·µéÀÇ ¸¶À½À» ÇìÁý´Â ¸·¸»ÀÌ ²÷ÀÌÁö ¾ÊÀ¸¸é¼­ ¼¼¿ùÈ£ À¯°¡Á·µéÀÌ "¿Öµé ÀÌ¸® ÀÜÀÎÇÏ½Ã³Ä. °¡½¿À» ÈÄº­ÆÄ´Â °Íµµ ¸ðÀÚ¶ó¼­ ÀÌÁ¨ µµ³¢·Î ³»¸®Âï´À³Ä"¸ç ¿ï¸ÔÀÌ°í ÀÖ½À´Ï´Ù. 
ºê¸®ÇÎÆþ  ÀÌ¼®Àç  Goin to Canada?? ¾Æ¹Ì³ë  ÃÖÁø±Ô  È«±â¿Á#À¯±Ç¼Ò  °­º¸°æ  ¼Õ¿µ»ó  Leo  Rachel  
¸øµÈÁý´ÜÀÌ ¼±°Å¸¦ ÀÇ½ÄÇØ¼­ ÀÌ¹øÂü»çÀÇ º»ÁúÀ» ¿Ö°îÇÏ°í ½Ã¼±À»´Ù¸¥°÷À¸·Î µ¹¸®·Á°í À¯°¡Á·¿¡°Ô ÀÌ·¯´Â°Ô ¾Æ´ÑÁö ÀÇ½ÉÀÌ µì´Ï´Ù. ¾ó¸¶³ª ÆÄ·ÅÄ¡ÇÑµéÀÔ´Ï±î? ÀÌ°Ç ³ª¶óµµ ¾Æ´Õ´Ï´Ù. ¾îÂîÀÌ·±³ª¶ó°¡ Á¸ÀçÇÑ´Ü ¸»ÀÔ´Ï±î?¸ðµÎ°¡ ¼®°í´ëÁËÇØµµ ¾ÊµÉÆÇ¿¡
ÇØ¼­´Â ¾ÈµÇ´Â  ¸»µéÀ»...±æÀÌ ¾Æ´Ô °¡Áö¸¶¶ó ÇÏ¼Ì°Å´Ã ¾Ë¾Ò¾î ±â¾îÁÖ´Â°Ç 
ÀÌ·±°Ô ¾Æ´Ñµ¥...


32~~~	µ¶°í´Ùe	3 ¸®Æ®À­
Ãµ¾ÈÇÔ¶§µµ, ¼¼¿ùÈ£¶§µµ.. ±¹È¸´Â ¸»½Î¿ò¸¸Çß´Ù http://ln.is/flip.it/AfNOS 


33~~~	ÀÏ±¸À°À°°æ±âºÎ»êÀÎÃµ°­¿øÃæºÏÀÚµ¿Àç°ËÇ¥	5 ¸®Æ®À­
[¼¼¿ùÈ£ Ä§¸ô Âü»ç-´Üµ¶] Åë¿µÇÔ ÅõÀÔ Áö½Ã¡¤°¢¼­±îÁö ½è´Ù.. ¹«½¼ ÀÌÀ¯ ¶§¹®ÀÎÁö ³¡³» ÅõÀÔ ¾ÈÇØ ¹Ì½ºÅÍ¸® | ¹Ìµð¾î´ÙÀ½ http://durl.me/6vug5m ³­ ¶Ç ÃâÇ×ÇÏ¸é Ä§¸ôÇÒ Á¤µµÀÎ ÁÙ ¾Ë¾Ò³× Àåºñ¸¦ ´Ù ¶¼¾î³½ °Íµµ ¾Æ´Ï°í ´Ù ºÙ¾î ÀÖ¾ú¾î?


34~~~	ÇÑ°Ü·¹	´ä±Û 2°³   ¸®Æ®À­ 96°³   8 ¸¶À½
5¿ù 13ÀÏ ÇÑ°Ü·¹ 1¸éÀÔ´Ï´Ù. ¼¼¿ùÈ£ Á¤±¹ ¿ÍÁß¿¡µµ ¾Æ¶û°÷ ¾Ê°í 'ºÒÅëÀÎ»ç'¸¦ ÇÏ´Â ¹Ú±ÙÇý ´ëÅë·É¿¡ ´ëÇÑ ºñÆÇ, MBC ±âÀÚµéÀÇ »ç°ú ¼º¸í¼­ µîÀÇ ±â»ç¸¦ ½Ç¾ú½À´Ï´Ù.
¾Ó¼Ò³à  #µ÷ÇÃ ? #¹®ÀçÀÎ ´ëÅë·É´Ô #¼¼¿ùÈ£  °ËÂû¼ö»ç ÁöÄÑº»´Ù!!!  ¾Æ¸§´Ù¿îºñÇà  ÀÌ¸í¼÷  1=1  ¼Õ¿µ»ó  ¾Æ¸§´Ù¿î ´ëÇÑ¹Î±¹  MaYoNaiSe  
´äÀÌ ¾ø´Â ºÐÀÌ³×. ¼Ò±Í¿¡ °æÀÐ±âµµ À¯ºÐ¼öÁö ±×¸¸ÇÏ¸é ¼Òµµ ¾Ë¾Æµè°í ÇÏ´Â ½Ã´¿ÀÌ¶óµµ ÇÏ°Ú±¸¸¸ µµÅë~ RT @hanitweet: 5¿ù 13ÀÏ ÇÑ°Ü·¹ 1¸éÀÔ´Ï´Ù. ¼¼¿ùÈ£ Á¤±¹ ¿ÍÁß¿¡µµ ¾Æ¶û°÷ ¾Ê.. 
»ç°ú°¡ Áø½ÉÀÌ¶ó¸é MBC¸¦ ¶°³ª¶ó.!!!!
Áö±Ý ±× ÀÚ¸®¿¡¼­ÀÇ »ç°ú´Â ±¸°ÉÀÏ »ÓÀÌ´Ù.!!!!


35~~~	jk Lee
¼¼¿ùÈ£ Âü»ç À¯°¡Á· ¾ö¸¶ÀÇ ÆíÁö "³» ¾Æµé »ç¶ûÇØ" "°¡½¿ÀÌ ¾ÆÇÁ°í ´«¹°ÀÌ ³ª¼­..." ¾îÂîÇØ¾ß ÇÒ±î¿ä? ¾î¶»°Ô ÇØ¾ß ¿ë¼­¸¦ ¹ÞÀ» ¼ö ÀÖÀ» ±î¿ä?


36~~~	°æÇâ½Å¹®	´ä±Û 8°³   ¸®Æ®À­ 453°³   111 ¸¶À½

´Üµ¶] È¯°æºÎ°¡ ¼öµµ±Ç »ó¼ö¿ø ¿À¿°À¸·Î ÀÌ¾îÁú °æ±â ³²¾çÁÖ½Ã ±×¸°º§Æ® ÇØÁ¦ °èÈ¹¿¡ Á¶°ÇºÎ µ¿ÀÇÇß´Ù°í ÇÕ´Ï´Ù. ¼¼¿ùÈ£ Âü»ç ¿ÍÁß¿¡µµ ±ÔÁ¦¿ÏÈ­´Â °è¼ÓµÇ°í ÀÖ½À´Ï´Ù. 
Á¤½Å ³ª°£ ¹«¸®µéÀÌ ¾ÆÁ÷µµ, ÀÌÁý´ÜÀ» Á¤¸®ÇØ¾ß
±¹È¸°¡ ÀÏÃ³¸®ÇÏ´Â°Ô Àß¸øÀÓ??
¤Ñ ¤Ñ¹Ì°³
Àßµé ÇÑ´Ù...
±×³×´ä´Ù
(°áÀÚÇØÁö) ¾Öºñ ¶§ ¹­¾î µÎ¾ú´ø ±×¸°º§Æ® µþÀÌ Çª´Â±º¿ä. ±¹°¡º¸¾È¹ýÀ» Ç® »ý°¢Àº ¾ø´ÂÁö?
¿ì¸®°¡ ³½ ¼¼±ÝÀ¸·Î ¿¬ºÀ¹ÞÀ¸¸ç ÇÏ´ÂÀÏÀÌ Àú·±ÀÏ?¤Ñ¤Ñ
¸í¹ÚÀÌ°¡ ´ëÅë·ÉÇÒ¶§ ºÎ»ê¿¡¼­ ¿ëÈ£µ¿ µÞ±æ ¹«¼ºÀÌ°¡ ³¾¸§¸ÔÀº°Ô »ý°¢³ª³×... Àú±âµµ Á¤Ä¡ÇÏ´Â³ÑµéÀÌ ³¾¸§? ÀÌ ³ª¶ó°¡ ½È¾îÁø´Ù....


37~~~	±Á½Å±Á½Å Ãæ¼º ±¼¿å¿Ü±³ Áö¶ö¿°º´~		4 ¸®Æ®À­  1 ¸¶À½¿¡ µé¾î¿ä 
¹Ú±ÙÇý´Â ¼¼¿ùÈ£ »ýÁ¸ÀÚµéÀ» "ÀÌ¸í¹ÚÀÌ°¡ Ãµ¾ÈÇÔ »ýÁ¸ÀÚµéÀ» Áý´ÜÇÕ¼÷" ½ÃÄ×´ø °ÍÃ³·³ ÇÏ°í ½Í¾úÀ» °ÍÀÌ´Ù. ¿Ö? ÀÌ¸í¹ÚÀÌ ÇÑÅ× µè°í ¸ð¹æÇÑ°Å´Ï±î?
±×·¯³ª ¸ÛÃ»ÇÑ ÇØ°æÀº ¼±¿øµé ÀÔ¸ÂÃß´Â °Í¿¡¸¸ »ý°¢ÇßÁö...ÀÌÁ¦ ¹Ú±ÙÇýÁ¤±Ç°ú ÇØ°æÀÇ ½ÇÃ¼°¡ ¹þ°ÜÁú °ÍÀÌ´Ù.


38~~~	Ç¥Ã¢¿ø	´ä±Û 4°³   ¸®Æ®À­ 143°³   25 ¸¶À½
¿ì¸® ¾Ö±â ¹Ý¿£ ¿ì¸® ¾Ö¸¸ ³²¾Ò¾î¿ä. ¸» Àß µè´ø ¾ÆÀÌ¿´´Âµ¥ ¿Ö ¸¶Áö¸·¿¡ ÀÌ·¸°Ô ¼ÓÀ» ½âÀÌ´ÂÁö¡¦"
Áøµµ ½Ç³»Ã¼À°°ü ³» °¡Á·»óÈ²½Ç ¾ÕÀ» ¼­¼ºÀÌ´ø ÇÑ ¾î¸Ó´Ï´Â 'Çà¿© ÀÚ½ÅÀÌ ¸¶Áö¸·¿¡ ³²Áö´Â ¾ÊÀ»±î' ´«À» Áú²ö °¨¾Ò´Ù.
¼¼¿ùÈ£ Ä§¸ô »ç°í 25ÀÏÂ°ÀÎ 10ÀÏ, ¿ÀÀü±îÁö ½ÇÁ¾ÀÚ ¼ö´Â 29¸í. ÁøµµÇ×°ú Áøµµ ½Ç³»Ã¼À°°ü¿¡´Â °¢°¢ 30¿©¸íÀÇ ½ÇÁ¾ÀÚ °¡Á·µé¸¸ ³²¾Æ ÀÖ´Ù.
È­Àå½Ç °¥ ¶§¸¶´Ù ¸î ºÐ ¾¿ ±â´Ù¸®°í ¹ä ¸ÔÀ» ¶§µµ ÀÚ¿øºÀ»çÀÚ ºÎ½º¿¡ ÀÚ¸®°¡ ¾ø¾î ÀÏºÎ·¯ ½Ä»ç ¶§¸¦ ÇÇÇØ ÁÙÀ» ¼³ Á¤µµ·Î °¡Á·µé·Î °¡µæ Ã¡´ø Ã¼À°°üÀÌ¾ú´Ù.
±×·¯³ª ÀÚ³à¸¦ Ã£Àº °¡Á·µéÀÌ Áøµµ¸¦ ¶°³ª¸é¼­ Ã¼À°°ü¿¡´Â ºóÀÚ¸®°¡ ´«¿¡ ¶ç°Ô ´Ã¾ú´Ù.
³²Àº °¡Á·µéÀº ´Ü 30ÃÊ ¸¸¿¡ ±Ý¹æ ´«À¸·Î ½±°Ô ¼¿ ¼ö ÀÖÀ» Á¤µµ°¡ µÅ¹ö·È´Ù.
"³» ¾ÆÀÌ´Â »ì¾ÆÀÖÀ»°Å¾ß"¶ó´Â ºÒ¾ÈÇÑ ¹ÏÀ½ºÎÅÍ "¿À´ÃÀº ³ª¿À°ÚÁö"ÇÏ´Â °£ÀýÇÑ ¹Ù¶÷±îÁö, »ç°í ¹ß»ý µÚ ¾à ÇÑ ´Þ µ¿¾È Èñ¸Á °í¹®¿¡ ½Ã´Þ¸° Å¿¿¡ ÁöÄ¥´ë·Î ÁöÄ£ °¡Á·µéÀº ¸ðµÎ°¡ ¶°³­ µÚ È¦·Î ³²°ÜÁúÁöµµ ¸ð¸¥´Ù´Â ºÒ¾È°¨°ú Èû°Ü¿î »çÅõ¸¦ ¹úÀÌ°í ÀÖ´Ù.
¡è Àü³² Áøµµ±º ÀÓÈ¸¸é ³²µ¿¸® ÁøµµÇ× µî´ë¿¡¼­ ½ÇÁ¾ÀÚ °¡Á·ÀÌ Åë°îÇÏ°í ÀÖ´Ù. (»çÁø=À±¼ºÈ£ ±âÀÚ)
½ÇÁ¾ÀÚ °¡Á· ¼ö°¡ µÎ ÀÚ¸®¼ö·Î ÁÙ¾îµé¸é¼­ ºÏÀûÀÌ´ø ÀÚ¿øºÀ»çÀÚµéµµ ÇÏ³ª µÑ¾¿ Áøµµ¸¦ ¶°³ª°í ÀÖ´Ù.
Æ¯È÷ Àü³¯ ¹ã°ú ÀÌ³¯ ¿ÀÀü »çÀÌ ÀÏºÎ ÀÚ¿øºÀ»çÀÚ ºÎ½º´Â Á¾ÀûÀ» °¨Ãè´Ù.
Á¤¹®, ÈÄ¹®, ¿·¹® ÇÒ °Í ¾øÀÌ Ã¼À°°ü ÁÖÀ§¸¦ »ª»ªÇÏ°Ô µÑ·¯½Õ´ø ÀÚ¿øºÀ»çÀÚ ºÎ½º°¡ º¸ÀÌÁö ¾ÊÀÚ ÀÌÁ¦´Â Ã¼À°°ü ¾È°ú ¹Û ±¸ºÐ¾øÀÌ ÇÑ»êÇÑ ¸ð½ÀÀÌ´Ù.
±¸È£Ç° ºÀÁö°¡ ºÎ½º·°°Å¸®´Â ¼Ò¸®µµ, ½½¸®ÆÛ¸¦ ²ô´Â Èû¾ø´Â ¹ß¼Ò¸®µµ ¸Ö¸®±îÁö ¿ï¸± ¸¸Å­, Á¶±Ý¾¿ Á¶±Ý¾¿ »ç¶÷µéÀÌ ºüÁ®³ª°£ °ø°£Àº ¼­·¯¿ï Á¤µµ·Î ÇãÀüÇß´Ù.
Ç³¶ûÆ¯º¸°¡ ³»·ÁÁ® ¹Ù¶÷ÀÌ Á¦¹ý ¼¼Âùµ¥µµ °è¼Ó ¹Û¿¡¸¸ ³ª¿Í ÀÖ´Â ÇÑ ¾Æ¹öÁö´Â "»ç¶÷µµ Á¡Á¡ ºüÁö°í, ºó ÀÚ¸®´Â ´Ã¾î¸¸ °¡´Â °Ô ´«¿¡ ÀÚ²Ù º¸ÀÌ´Ï±î ¾È¿¡ ÀÖÀ¸¸é Èû¸¸ ºüÁø´Ù"¸ç ÇÑ¼û ¼¯ÀÎ ¸ñ¼Ò¸®·Î ¸»Çß´Ù.
ÁöÄ¥´ë·Î ÁöÃÄ¼­ ÀÌÁ¦ ¿ï Èûµµ ¾ø´Ù´Â ¶Ç´Ù¸¥ ¾Æ¹öÁöµµ "³ª´Â ¹°·ÐÀÌ°í ¸¶Áö¸·¿¡ ÇÑ »ç¶÷¸¸ ³²´Â ÀÏÀº ¾ø¾úÀ¸¸é ÁÁ°Ú´Ù. Áö±Ýµµ Èûµçµ¥ ±×°Í±îÁö ¾î¶»°Ô °¨´çÇÏ°Ú³Ä¡¦"¸ç ´ã¹è¸¦ ²¨³»¹°¾ú´Ù.
Ã¼À°°üÀÇ ºóÀÚ¸®°¡ ´Ã¾î°¥¼ö·Ï ³²Àº °¡Á·µéÀÇ 'ÂüÀ» ¼ö ¾ø´Â ±â´Ù¸²°ú ºÒ¾È°¨'¸¸ÀÌ ÄúÇØÁø Ã¼À°°üÀÇ Á¤ÀûÀ» Ã¤¿ì°í ÀÖ´Ù
±×°÷¿¡ °¡¼­ Á¶±ÝÀÌ¶óµµ ½½ÇÄÀ» ³ª´©°í ½ÍÁö¸¸ ¹ä¹úÀÌ¿¡ ¿¬¿¬ÇØ¾ß ÇÏ´Â Çö½ÇÀÌ ¾ÈÅ¸±õ½À´Ï´Ù.
±×¸¶À½ÀÌ¾î¶³Áö¤Ð¤Ð
±â´Ù¸®´ÙÁöÄ¡°í¾ÆÇÁ°í³Ê¹«º¸°í½Í°íÁ×À»¸¸Å­
ÈûµéÅÙµ¥...¼­¼­È÷°ü½Éµµ
¸Ö¾îÁö°ÔµÇ¸é±×ºÐµéÀº
¾îÂîÇÏ³ª~
[¼¼¿ùÈ£ Âü»ç]ºóÀÚ¸®´Â Ä¿Áö°í 'È¦·Î ³²Áö´Â ¾ÊÀ»±î'..Èû°ã±â¸¸ ÇÑ °¡Á·µé | ¹Ìµð¾î´ÙÀ½ 


39~~~	Horse¡ÙTears 	6 ¸®Æ®À­ 
ÀÚ½ÅµéÀÇ ¼ÕÀÚ¼Õ³à»¹µÇ´Â ¼ö¹éÀÇ ¾î¸°»ý¸íµéÀÌ Èñ»ýµÈ ¼¼¿ùÈ£Âü»ç ÀÌÈÄ¿¡µµ 60´ë ÀÌ»ó ³ë³âÃþÀÇ ¹Ú±ÙÇý ÁöÁöÀ² 80%´ë¿¡ À°¹ÚÇÑ´Ù ÀÌÁ¨ ¾î¸¥ °ø°æµµ °¡·ÁÇÕ½Ã´Ù


40~~~	¹®±ÔÇö ½ÅºÎ	´ä±Û 4°³   ¸®Æ®À­ 320°³   50 ¸¶À½   
Å½¿å½º·± »çÈ¸¿Í ±¹°¡°¡ ¹ö¸° »ç¶÷µé. 
¹Ð¾çÀº ¼¼¿ùÈ£ ÀÌÀüÀÇ ¼¼¿ùÈ£¿´½À´Ï´Ù. 
°í ÀÌÄ¡¿ì ¾î¸£½Å, ±×¸®°í °í À¯ÇÑ¼÷ ¾î¸£½ÅÀº ¹Ý³â Â° Àå·Ê¸¦ Ä¡¸£Áö ¸øÇÏ°í ÀÖ½À´Ï´Ù. Áö±Ýµµ ¹Ð¾ç ÇÒ¸ÅÇÒ¸ÅµéÀº ½Î¿ì°í ÀÖ½À´Ï´Ù. ¹Ð¾çÀ» ÀØÁö ¸¶¼¼¿ä. µ·º¸´Ù »ý¸íÀÔ´Ï´Ù.
¹«jº¸´Ù Ä£ÀÏÆÄ Ã»»ê 
ÀØÁö¾Ê°í ÀÖ½À´Ï´Ù
±×·¡µµ ÅõÇ¥´Â ¹¯Áö¸¶~ Ä£ÀÏ»ç´ë¸Å±¹Áý´Ü¿¡ ÇÒ °Å¸é¼­~¤Ð¤Ð


41~~~	Agora´ëÇÑ¹Î±¹? 181 ¸®Æ®À­  21 ¸¶À½¿¡ µé¾î¿ä

08:59 ³ë¶õ ÁÙÀÌ ÃÄÁö°í °íµîÇÐ»ýµéÀÎ µíÇÑ ¾ÆÀÌµéÀÌ Èñ¸Á¸®º»À» ´Þ°í ÀÖ½À´Ï´Ù. ±âÀÚµé °©ÀÚ±â ¹ÙºüÁ³½À´Ï´Ù. 
 #Ã»¿Í±Ã¾Õ_È¿ÀÚµ¿_¼¼¿ùÈ£_À¯°¡Á·  
 08:59 ³ë¶õ ÁÙÀÌ ÃÄÁö°í °íµîÇÐ»ýµéÀÎ µíÇÑ ¾ÆÀÌµéÀÌ Èñ¸Á¸®º»À» ´Þ°í ÀÖ½À´Ï´Ù. ±âÀÚµé °©ÀÚ±â ¹ÙºüÁ³½À´Ï´Ù. 
 #Ã»¿Í±Ã¾Õ_È¿ÀÚµ¿_¼¼¿ùÈ£_À¯°¡Á· ¡±   
08:59 ³ë¶õ ÁÙÀÌ ÃÄÁö°í °íµîÇÐ»ýµéÀÎ µíÇÑ ¾ÆÀÌµéÀÌ Èñ¸Á¸®º»À» ´Þ°í ÀÖ½À´Ï´Ù. ±âÀÚµé °©ÀÚ±â ¹ÙºüÁ³½À´Ï´Ù. 
 #Ã»¿Í±Ã¾Õ_È¿ÀÚµ¿_¼¼¿ùÈ£_À¯°¡Á· ¡± ¾ÆÀÌµéÇÑÅ× Á¤¸» ºÎ²ô·´´Ù
ÀÌ ¾ÆÀÌµéÀÌ ¿ì¸®ÀÇ Èñ¸ÁÀÔ´Ï´Ù. ¿ì¸®°¡ ÁöÄÑ¾ß ÇÒ ¹Ì·¡ÀÔ´Ï´Ù. ¤Ð.


42~~~	µ¶°í´Ùe? 4 ¸®Æ®À­  3 ¸¶À½¿¡ µé¾î¿ä
¼¼¿ùÈ£ Ä§¸ô »ç°í ¼ö»ö±¸Á¶ÀÛ¾÷À» ÆîÄ¡°í ÀÖ´Â ¹Î°£ ±¸³­¾÷Ã¼ '¾ðµò ¸¶¸° ÀÎ´õ½ºÆ®¸®'(¾Æ·¡ ¾ðµò) ÃøÀÌ ¼¼¿ùÈ£ ÀÎ¾çÀÛ¾÷ Æ÷±â ÀÇ»ç¸¦ ¹àÇû´Ù. ÇØ°æ°ú À¯Âø ÀÇÈ¤ÀÌ ½ñ¾ÆÁö´Â °¡¿îµ¥ ÀÎ¾ç ÀÛ¾÷±îÁö ¾ðµòÀÌ ¸Ã°Ô µÇ¸é ¶Ç ´Ù¸¥ ÀÇÈ¤ÀÌ ºÒ°ÅÁú ¼ö ÀÖ´Ù´Â ÀÌÀ¯´Ù.
Àåº´¼ö ¾ðµò ±â¼úÀÌ»ç´Â 7ÀÏ ¿ÀÈÄ <¿À¸¶ÀÌTV>¿Í ÇÑ ÀÎÅÍºä¿¡¼­ "±¹°¡°¡ ¾ðµòÀ» ¹ö·È°í, ¶Ç ¾ðµòÀÌ (ÀÎ¾çÀÛ¾÷À») ¼öÁÖÇÏ´Â ¼ø°£ ¶Ç (À¯Âø) ÀÇÈ¤ÀÌ ÀÏ¾î³¯ °Í"ÀÌ¶ó¸ç "±¸Á¶ÀÛ¾÷À» ³¡³»°í ÀÎ¾çÀº Æ÷±âÇÏÀÚ´Â °á½ÉÀ» ³»ºÎÀûÀ¸·Î Çß´Ù"¶ó°í ¸»Çß´Ù. ¾ðµò ÃøÀÌ ¼¼¿ùÈ£ ÀÎ¾çÀÛ¾÷ Æ÷±â ÀÇ»ç¸¦ ¹àÈù °ÍÀº ÀÌ¹øÀÌ Ã³À½ÀÌ´Ù. 
Àå ÀÌ»ç´Â ±èÀ±»ó ¾ðµò ´ëÇ¥ÀÌ»ç¿Í ÇÔ²² È¸»ç¸¦ ¼¼¿î Ã¢¸³¸â¹ö·Î ÇöÀç ¾ðµòÀÇ ±â¼úºÐ¾ß¸¦ ´ã´çÇÏ°í ÀÖ´Ù.
Àå ÀÌ»ç´Â ÀÌ³¯ 3½Ã°£¿¡ °¡±î¿î ÀÎÅÍºä¿¡¼­ ±×µ¿¾È Á¦±âµÆ´ø °¢Á¾ ÀÇÈ¤µéÀ» ÇØ¸íÇÏ´Â µ¥ ÁýÁßÇß´Ù. ±×´Â ÇØ°æ À¯Âø ÀÇÈ¤°ú Æ¯Çý ÀÇÈ¤, ¹Î°£Àá¼ö»ç ±¸Á¶ ¹æÇØ, ÃÖÃÊ Èñ»ýÀÚ ½Ã½Å ¹ß°ß ¾çº¸ ¿ä±¸ µî ´ëºÎºÐÀÇ »ç¾ÈÀ» ºÎÁ¤Çß´Ù.
Æ¯È÷ ÀÚ½ÅµéÀÌ ±¸Á¶°¡ ¾Æ´Ñ ÀÎ¾çÀ» À§ÇØ ÅõÀÔµÆ´Ù´Â ÀÇÈ¤°ú °ü·ÃÇØ "ÃÖÃÊ ÀÎ¾çÀÛ¾÷À» »ý°¢ÇÏ°í °£ °ÍÀº ¸Â´Ù"¸é¼­µµ "»óÈ²ÀÌ ±×·¸Áö ¾Ê´Ù´Â °ÍÀ» ÀÎÁöÇÑ ÀÌÈÄ·Î´Â ±¸Á¶ÀÛ¾÷À» À§ÇÑ Á¶Ä¡¿¡ ÁýÁßÇß´Ù"¶ó°í ¼³¸íÇß´Ù.
Àå ÀÌ»ç´Â "»ç°í ¼Ò½ÄÀ» µè°í ¸ñÆ÷¿Í Áøµµ¿¡ ÀÖ´Â Çù·Â¾÷Ã¼¿¡°Ô »çÀÌÆ®(»ç°íÇØ¿ª)¿¡ ¸ÕÀú °¡ ÁÙ °ÍÀ» ¿ä±¸Çß´Ù"¶ó¸ç "Ã³À½¿¡´Â Àü¿ø±¸Á¶°¡ µÆ´Ù´Â ¼Ò½Äµµ µé·Á¿À°í Á¤È®ÇÏ°Ô ¾î¶² »óÈ²ÀÎÁö ¸ô¶ú±â ¶§¹®¿¡, ¿ì¸®¿¡°Ô Å« ÀÛ¾÷ÀÌ µÉ °ÍÀÌ¶ó°í »ý°¢ÇÏ°í °£ °Í"ÀÌ¶ó°í ¸»Çß´Ù.


43~~~	³¯¾¾½Ã½ºÆ® Ã»ÀÎ	
¼¼¿ùÈ£ Âü»ç¿¡ ´ëÇÑ ±è¿µÇÏ ÀÛ°¡ÀÇ ´º¿åÅ¸ÀÓÁî ±â°í¹®À» ¼Ò°³ÇÕ´Ï´Ù.'ÀÌ°ÍÀÌ ±¹°¡ÀÎ°¡'¶ó´Â ½ÇÁ¾ÀÚ ÇÐºÎ¸ðÀÇ Àý±Ô¿¡ µå·¯³µµíÀÌ,¹æ¸¸ÇÑ ±ÔÁ¦·Î ÀÌ·é °íµµ¼ºÀå¿¡ ´ëÇÑ ±¹¹ÎÀÇ µ¹ÀÌÅ³ ¼ö ¾ø´Â È¸ÀÇ¿Í ºÐ³ë,ºÒ½ÅÀ» ÀüÇß½À´Ï´Ù http://v.daum.net/link/54471574 

	
44~~~	ÈñÀ± #´õ¹ÎÁÖ #¹Ùº¸°¡²Þ²Ù´Â¼¼»ó? ´ä±Û 3°³   ¸®Æ®À­ 38°³   6 ¸¶À½

¼¼¿ùÈ£ »ç°í ºø´í ÇÑ °íµîÇÐ±³ Áß°£°í»çÀÇ ¡®ÀÌ»óÇÑ ½ÃÇè¹®Á¦¡¯ http://m.khan.co.kr/view.html?artid=201405070600015 ¡¦ ÇÏ¿©°£ Á¤»óÀÌ ¾Æ´Ñ Á¤ºÎÇÏ¿¡¼± Á¤»óÀÌ ¾Æ´Ñ ÀÏ Åõ¼ºÀÌ. ½ÃÇè¹®Á¦¿¡ Áö¿ªÆïÈÑ°¡ µîÀåÇÏ°í. ¹ÌÃÄµµ ´Ü´ÜÈ÷ ¹ÌÃÆ´Ù 
Ç×»ó °¨»çÇÏ¸ç ¾î¿ë½Ã¹ÎÀ¸·Î  °íºÀ½Å  Kevin  Sage(À§Â¡Áö¼³)  ¾î¿ï·Á Èçµé¸®°í ³Ê´Â ¾Æ¸§´ä´Ù@¼ÛÁ¤  52Hz Whale  ³ë¹«Çö¢¾¹®ÀçÀÎ°ú Çàº¹ÇÑµ¿Çà!!  ilrene  µµ¿ÃÁß  
¼­¿ï? ÀÌ ÇÐ±³ ¾îµòÁö ¾Æ½Ã´ÂºÐ ÂÊÁö ºÎÅ¹µå¸³´Ï´Ù.
±â»ç¿¡ ´ä ³ª¿Ô³×¿ä...¼±»ý´Ô ÀÏº£ ÇÏ´Â°Í °°¾Æ¿ä~ºù°í!


45~~~	¶ó¿Â (¾ð·ÐÀ» ¹Ï´Â °³.µÅÁö! )? 	6 ¸®Æ®À­ 
" ¼¼¿ùÈ£ ¼ö»ö ¹Î°£ Àá¼ö»ç 1¸í ¼ûÁ®"  tvÁ¶¼± »ï°¡ °íÀÎÀÇ ¸íº¹À» º÷´Ï´Ù ¼ö»ö¿¡ Âü¿©ÇÑ ±º ¹× ¹Î°£ Àá¼ö»ç ¿©·¯ºÐÀÇ ³ë°í¿¡  ¸Ó¸®¼÷¿© °¨»çµå¸³´Ï´Ù


46~~~	ÀÌÀç¸í	´ä±Û 12°³   ¸®Æ®À­ 222°³   25 ¸¶À½
<°ú¿¬ ´©°¡ ¼¼¿ùÈ£Âü»ç¸¦ Á¤Ä¡¿¡ ÀÌ¿ëÇÏ°í ÀÖÀ»±î?..¾öÁß¼ö»ç·Î µÑÁß ÇÏ³ª´Â ¾ö¹úÇÏÀÚ..µ¿ÀÇ RT>
"¼¼¿ùÈ£ Ãß¸ðÁýÈ¸ Âü°¡ ÇÐ»ý ÀÏ´ç ¹Þ¾Ò´Ù".. Á¤¹ÌÈ« ÁÖÀå¿¡ ÀÎÅÍ³Ý '¹ßÄ¬'
ÀÌ °ÇÀº ¼ö»ç±â°ü¿¡¼­ È®½ÇÈ÷ Á¶»çÇØ¼­ µ·À»ÁÖ°í µ¿¿øÇÑ ÁÖÃ¼°¡ ÀÖÀ¸¸é °­·ÂÇÏ°Ô Ã³¹úÇØ¾ß ÇÏ¸ç ¸¸ÀÏ ÇãÀ§»ç½Ç·Î ¹àÇôÁö¸é Á¤¹ÌÈ«¾¾¸¦ À¯¾ðºñ¾î À¯Æ÷·Î Çü»çÃ³¹úÇØ¾ß ÇÑ´Ù
Áï°¢ÀûÀ¸·Î ¼ö»çÂø¼ö ÇÏ±æ¸¦
Àúµµ ½ÃÀå´Ô ÀÇ°ß¿¡ Àû±Ø Âù¼ºÇÕ´Ï´Ù ÁøÂ¥ ÀÏ´çÀ» ÁÖ°í µ¿¿øÇÑ ¹«¸®°¡ ÀÖ´Ù¸é ±×ÀÚµé ½Å»ó°ø°³ÇÏ°í Àû¹ýÇÑ ÀýÂ÷·Î Ã³¹úÇÕ½Ã´Ù ±×¸®°í ÀÌ°Å Á¶ÀÛÀÌ°Å³ª ¾Æ´Ï¸é ¸»°í½ÄÀÇ ±â»ç¶ó¸é ÀÌ ¶ÇÇÑ °¡¸¸µÎ¸é ¾ÈµÉµí
°í¹ßÇØ¼­ ¾ö¹ú¿¡ Ã³ÇØ¾ß
Á¤¹ÌÈ« ÀÚ½ÄÀº ÀÖ³ª...ÇÇÇØ ÇÐ»ý µÎ¹ø Á×ÀÌÁö¸¶¶ó...Ãµ¹ú¹Þ´Â´Ù...´ç½ÅÀÌ Ãµ¹ú ¹Þ´Â°ÍÀÌ ¾Æ´Ï¶ó.¾î´À ÀÎ¿¬½ÃÀý¿¡ ÀÚ½ÄÀÌ ¹ÞÀ»¼öµµ.´ç½ÅÀÌ ³»ÀÏ ¸ð·¡ ....¶Ç ´Ù¸¥  ¼¼¿ù Ãµ¹ú¹Þ´Â´Ù...±×¸®°í ±×ÁöÀÎ ¿Ö ½Å°í ¾ÈÇßÁö..°ÅÂ¢¸»Àï
»ç°ú·Î ³¡³¯ÀÏÀÌ ¾Æ´Õ´Ï´Ù. ´ÙºÐÈ÷ ÀÇµµ¸¦ °®°í ÁöÀÎ ¿î¿îÇÏ¸ç ½ÇÈ­ÀÎ³É ¸»ÇØ ³õ°í ¾Æ´Ô ¸»°í ÀÔ´Ï±î. ¸»¿¡ ´ëÇÑ Ã¥ÀÓ. ¹Ýµå½Ã Áö°Ô ÇØ¾ß ÇÕ´Ï´Ù.
Á¤¹ÌÈ«ÀÌ¾ß ¸»·Î ÇãÀ§»ç½ÇÀ¯Æ÷·Î Á¶»ç¹Þ¾Æ¾ß µÇ´Â ÀÎ°£.
°¡Áõ½º·¯¿ò


47~~~	ÀÎ°£¼º È¸º¹À» ÇâÇÏ¿©? 	7 ¸®Æ®À­ 
¹Ú±ÙÇý°¡ Á¶¹®°´À» Á¶¹®Çß´Ù¸é
1. ¼¼¿ùÈ£µµ ¿ì¸®°¡ ¸ð¸£´Â »çÀü À½¸ð°¡ ÀÖ´Ù
2. ±¸Á¶µµ ¾î¶² ½Ã³ª¸®¿À¿¡ µû¶ó ÇÑ´Ù
3. ¹è¾È¿¡ °áÁ¤Àû Ä§¸ôÁõ°Å°¡ ÀÖ´Ù
4. ÇãµÕÁöµÕÇÏ´Â °Íµµ °¢º»¿¡ ÀÖ´Ù
ÀÌ·± ÃßÃøÀÌ ÀÌ»óÇÑ°Ô ¾Æ´Ï´Ù, ¸Æ¶ôÀÌ °°´Ù


48~~~	Byung Taek Jeon	´ä±Û 11°³   ¸®Æ®À­ 562°³   76 ¸¶À½

¹Ú±ÙÇý°¡ µ¿Á¤Ç¥ ¾ò´Â 1¼øÀ§ ¹ß¾ð "ºÎ¸ð ÈäÅº (ýÕ÷¥)¿¡ ÀÒ¾î..."
±×·±µ¥ ±¹¹ÎµéÀº ¼ºÅº(á¡÷¥)À¸·Î ¿©±ä´Ù. 
¶ÇÇÑ µþ°°Àº ¿©´ë»ý³¢°í ¼ú¸¶½Ã´Ù ÃÑ¸Â¾Æ Á×Àº ÀÚ¸¦ ¾î¶»°Ô ¼¼¿ùÈ£ Èñ»ýÀÚµé°ú ºñ±³¸¦ ÇÏ³Ä"¸ç ¹Ú±ÙÇýÀÇ »ý°¢¾ø´Â ¸·¸»¿¡ ºñ³­ÀÌ ¼âµµÇÑ´Ù..
¹ÎÁÖÁ¤±ÇÀ¸·Î ¹Ù²î¸é
1. ±èÀç±Ô Àç Æò°¡
    ÇÁ¶û½º´Â ¼ö ¸¹Àº »ç¶÷ÀÇ Èñ»ýÀ¸·Î ÀÌ·é ¹ÎÁÖÁÖÀÇ
±¹¹ÎÀÌ ¶È¶ÈÇÑ ÇÑÇ¥¸¦ Çà»ç ÇÏ·Á¸é ½Å¶û °í¸£´Â¹ý°ú Èí»çÇÏ´Ù.¿©¼ºµéÀÌ¿© µ¿Á¤·Ð ±¸»çÇÏ´Â ³²ÀÚÀÇ ¸»¿¡ ¼ÓÁö¸»Áö¾î´Ù.ºÒÇàÀÇ ½ÃÀÛÀÌ´Ù.
À¯ÈïÀ» Áñ±â´Ù ½Éº¹¿¡°Ô ÃÑ¸Â¾Æ Á×Àº Áö ¾ÆºñÇÏ°í Ä§¸ô»ç°í·Î Á×Àº ¾ÈÅ¸±î¿î ¼ö¸¹Àº ¸ñ¼ûµéÀ» ÇÔ²² »ý°¢ÇÑ´Ù´Ï... µµ´ëÃ¼ ÀÌ ¿©ÀÚ ¹¹Áö?
±×´ë ¾Æºñ´Â À°¸²ÆÄÆ¼¿¡ ´ÉÇÏ¼ÌÀ¸´Ï.
ÇÑ´Þ¿¡ ½ÊÀÏÀº ½Ã±ÃÃ¢°°Àº À°¸³ÀÇ ´Ë¿¡¼­
Çã¿ìÀû µÆ´ÙÇÑ´Ù. ±èÀç±ÔÀÇ»ç ¾Æ´Ñ 
¿Ã¹Ù¸¥ ºÎÇÏµé ÀÖ¾ú´Ù¸é, ¹ú½á ´ë°¡¸®¿¡ 
¼þ¼þ ±¸¸Û³µÀ» ÅÍ!
¾Æºñ¸¦ ´õ ¿åµÇ°Ô ÇÏÁö ¸»Áö´Ù.
#¼¼¿ùÈ£ »çÅÂ¸¦º¸µí ¹Ú±ÙÇý¸¦ ºñ·Ô »õ´©¸®µé Á¤Ä¡ÇàÀ§´Â ºñ³­¹Þ°í/Ã¥ÀÓÀ»Á®¾ßÇÏ´Â ¹«´ÉÇÑ Á¤ºÎ/¿©´çÀÌ Æ²¸²¾ø½À´Ï´Ù/¹®Á¦´Â ÀÌ¿¡ ºÎ¿Í³úµ¿ÇÏ¸ç/¸Å¹ø ³¡ÀåÀ» ³»Áö¸øÇÏ°í ¸éÁËºÎ¸¦ ÁÖ´Â ¹«´ÉÇÑ ¾ß´çÀÌ ÀÖ±â¿¡ ÀúµéÀÌ ´Ã ½Â¸®ÇÏ´Â°Í#¾ß´çµéÀçÆíÇØ¾ß
³Ê¹«ÇØ´Â±º ¹Ú´ëÅë·É ¸¶¸£°í ´â¾Æ¼³¶û ³²¾ÆÀÖÁöµµ ¾Ê°Ú±¸¸Õ~~~.
ÀÏº»¾ÕÀâÀÌ¿¡ ´ÏµéÀÌ. ±×¸® ½È¾îÇÑ´Ù´ø °ø»ê´ç¿¡ µ¶ÀçÀÚÀÇ µþÀÌ ¹¹ ¹¹¿¡ ¸Â¾î µ¹¾Æ°¡¼Å. Á¤¸» ÇÑ´ë ¸ÂÀ»·¡


49~~~	¾öÁö¿ÍÁö¿øÀÌ 2 ¸®Æ®À­ 
[¼¼¿ùÈ£ Âü»ç] "¹¹¶óµµ ÇÏÁö ¾ÊÀ¸¸é °ßµô ¼ö¾ø¾î.." ±¤ÀåÀ¸·Î °Å¸®·Î  // ¿À´Ãµµ Àç¹úµé°ú °ü·áµéÀº Ã¬±â´À¶ó ¹Ù»Ú°ÚÁö.. ¤Ð¤Ð

50~~~	¹è²É¶ã? 
[Why´º½º] "¼¼¿ùÈ£ Ä§¸ô °ü·Ã À½¸ð·Ð, ¿Ö °¡¶ó¾ÉÁö ¾Ê³ª?" 
