# Supplementary material for: Machine Learning-Based Data Mining Method for Sentiment Analysis of the Sewol Ferry Disaster's Effect on Social Stress
Source: Front Psychiatry. 2020 Dec 23;11:505673. doi: 10.3389/fpsyt.2020.505673 (PMC7785789; doi:10.3389/fpsyt.2020.505673)
Supplement: Supplementary file 1 [file Data_Sheet_1.ZIP › twitter/text/3.June.txt]

1~~~	¾Æ¸ð¸£	1 ¸®Æ®À­ 
¼¼¿ùÈ£ Âü»ç¡¯ µÎ´ÞÀÌ ³Ñ¾úÁö¸¸¡¦¡®°ñµçÅ¸ÀÓ¡¯µµ ¡®±¸Á¶¹æ½Ä¡¯µµ ¸ð¸£´Â ¡®¹«´É¡¯ Á¤ºÎ http://www.vop.co.kr/A00000768639.html ¡¦
 »ç°í ÃÊ±â ÇØ±º Çï±âµµ ±¸Á¶ÀÎ·Â¡¤Àåºñ ¾øÀÌ Ãâµ¿¡¦¡°¼øÂû °£°Å³Ä¡±


2~~~	¹®ÁËÀÎ°³°´³¢ÇØºÁ	14 ¸®Æ®À­  1 ¸¶À½¿¡ µé¾î¿ä
¼¼¿ùÈ£ Àü±¹ µµº¸ ¼ø·Ê´Ü
ºÎ»êÆÀÀÌ ÇÔ¾ÈÀ» Ãâ¹ß ÇÏ¿´´Ù°í ÇÕ´Ï´Ù.
ÀÌ±Û º¸½ÅºÐµéÀº ¹«Á¶°Ç ´ßÄ¡°í RT
ºÎÅ¹ µå·Á¿ä #µ¿Çà


3~~~	ÀÌÇÊ¿Ï	´ä±Û 1°³   ¸®Æ®À­ 11°³   0 ¸¶À½

¼öÃ¸À» ¹ö·Á¶ó http://www.dangdangnews.com/news/articleView.html?idxno=23095 ¡¦

¼¼¿ùÈ£ Âü»ç¿¡ ´ëÇØ Ã¥ÀÓÀ» Áø ¡®»çÅð ÃÑ¸®ÀÇ À¯ÀÓ¡¯? ¾î¶°ÇÑ Àß¸ø¿¡µµ Ã¥ÀÓÀ» ÁöÁö ¾Ê´Â ³ª¶ó¸¦ ¸¸µé°Ú´Ù´Â °Í ¸»°í´Â ¾î¶»°Ô ¼³¸íÀÌ °¡´ÉÇÏ°Ú´Â°¡. ±¹°¡°³Á¶°¡ ¾Æ´Ï¶ó °³¾ÇÀÇ ºÒÀ» ÁöÇÉ °Í °°´Ù.
¼öÃ¸¿¡ Á¦´ë·Î ¸Þ¸ð°¡ µÉ¸® ¾øÀ½ ¼öÃ¸ÀÌ³ª Á¤¸» ÀÖ´ÂÁöµµ ¸ð¸§


4~~~	ºÎÁ¤ºÎÆÐ ´ëÃ»¼Ò!!!	27 ¸®Æ®À­  
2 ¸¶À½¿¡ µé¾î¿ä 

[´Üµ¶] ÁøµµVTS, ¼¼¿ùÈ£ ±Ù¹«ÀÏÁö À§Á¶¡¤¿µ»ó »èÁ¦ È®ÀÎ  Ãµ¾ÈÇÔµµ µ¿¿µ»ó »èÁ¦ÇÏ°í ¼¼¿ùÈ£µµ »èÁ¦Çß´Ù.µÎ »ç°ÇÀÇ º»ÁúÀº ±¹¹ÎÀ» ¼ÓÀÌ´Â ÁþÀÌ´Ù.±¹¹Î Á×ÀÌ´Â ÁþÀÌ´Ù.¿À·ÎÁö ºÎÁ¤ÇÑ ±Ç·ÂÀÚµé¸¸ À§ÇØ¼­ Á¶ÀÛÁú »ÓÀÌ´Ù!!


5~~~	ÑÑÞ¼ß²? 	´ä±Û 12°³   ¸®Æ®À­ 233°³   35 ¸¶À½

ÇÑ°­µµ ¾ÆÀÌ°í ¹Ù´Ù¿¡¼­ Àá¼öÇÔ °°Àº ±«¹°Ã¼°¡ ¿ì¿¬È÷ ¼¼¿ùÈ£ÇÏ°í ºÎµúÈú È®·üÀº ¿ø¼þÀÌ°¡ ¿ì¿¬È÷ ´©¸¥ Å¸ÀÚ±â¿¡¼­ ¼ÎÀÍ½ºÇÇ¾î 4´ë Èñ±ØÀÌ ÂïÇô³ª¿Ã È®·üÀÌÀç. ±×·±µ¥ ¸¸¾à ÁøÂ¥ ºÎµúÇû´Ù¹È 100% °íÀÇ¶ó°í ºÁ¾ßÁö.
 ÇÑ°­µµ ¾ÆÀÌ°í ¹Ù´Ù¿¡¼­ Àá¼öÇÔ °°Àº ±«¹°Ã¼°¡ ¿ì¿¬È÷ ¼¼¿ùÈ£ÇÏ°í ºÎµúÈú È®·üÀº ¿ø¼þÀÌ°¡ ¿ì¿¬È÷ ´©¸¥ Å¸ÀÚ±â¿¡¼­ ¼ÎÀÍ½ºÇÇ¾î 4´ë Èñ±ØÀÌ ÂïÇô³ª¿Ã È®·üÀÌÀç. ±×·±µ¥ ¸¸¾à ÁøÂ¥ ºÎµúÇû´Ù¹È 100% °íÀÇ¶ó°í ºÁ¾ßÁö.¡±±âÈ¹µÈ »ç°í
Àá¼öÇÔ¿¡ ÀÇÇÑ »ç°í°¡ »ý°¢ÇÏ½Ã´Â °Íº¸´Ù ¸¹½À´Ï´Ù ´Ù¸¸ ¾ð·Ð¿¡ Àß º¸µµ µÇÁö ¾Ê±¸ ±º»çºñ¹Ð ¶§¹®¿¡ ¹¯È÷±â ¶§¹®¿¡ »ç¶÷µéÀÌ Àß ¸ð¸¦ »ÓÀÌÁÒ ÇÏÁö¸¸ µå·¯³­ °Í¸¸ ÇØµµ 4´ë Èñ±Ø Á¤µµ´Â ¾Æ´Ï¾îµµ Á¦¹ý µË´Ï´Ù
°íÀÇ¶ó?
ºù»ï°¡Ä«°¡ ÈÞÀÏ ¾ÆÄ§ºÎÅÍ »Õ°Ô ÇÏ¼Ì½À´Ï´Ù.ÇªÇÏÇÏÇÖ!
¼ö²Ã ÃÖ°íÁ¸¾ö,¹Ú±ÙÇýÀÇ ½ÇÃ¼ =..= ;¹Ú±ÙÇý´Â ¾ó·¹¸® ²Ã·¹¸® À¸ÀÀÀÀ,¤»¤»¤» > ºÎÁ¤¼±°Å³à ¹Ú±ÙÇý¿Í ÃÖÅÂ¹Î, ÀºÁö¿øÀÇ °ü°è? http:// http://durl.me/73an98 
¿¡È÷¸Þ ¸¶·ç °Ë»öÇØ º¸¼¼¿ä.
ÀÌ ÆÇ±¹¿¡ À¯¸Ó°¡ ÇÏ´ÃÀ» Âî¸£´«±º¿ä.
¾Æ¸à.
´©±º°¡ ºÒ¾îÁÙ Á¤ÀÌÀÇ  »çµµ°¡ ÇÑ¹øÂë ³ª¿Íµµ °¨±Ý½ÃÅ°¹ö¸®°ÚÁö¿¹.
Çæ! °íÀÇ¶ó¸é?  ¹«¾ùÀ» À§ÇÑ Èñ´ëÀÇ °¢º»À»?


6~~~	RoboCop? 	´ä±Û 1°³   ¸®Æ®À­ 6°³   0 ¸¶À½  

Á¤¹ÌÈ«, '¼¼¿ùÈ£ ¾Ë¹Ùºñ' ¸Á¾ð..ÀÌ¹ø¿£ "±è±¸, ±èÀÏ¼ºÀÌ ¼¼ º¸ÀÌ´Ï±î" | ¹Ìµð¾î´ÙÀ½ http://durl.me/73uoba  »õ´©¸®´ç ÀÇ¿øµé ÀüºÎ ´Ù Àú¸® »ý°¢ÇÑ´Ù.. Á¶»óµéÀÌ ÁË´Ù Ä£ÀÏÆÄ°Åµç..
¿Ö ÀÚ½ÅÀÇ ºÐ¸®µÇ¾î ½º½º·Î ´À³¢°í ÆÇ´ÜÀ» ¾ÈÇÏ°í ±×³É ¿¾»ç¶÷¿¡°Ô ¸Þ¸ôµÈ ÆÇ´ÜÀ» ¾ïÁö·Î ³»¼¼¿ì·Á´Â°É±î. . .


7~~~	±èÁ¾Èñ	1 ¸®Æ®À­  2 ¸¶À½¿¡ µé¾î¿ä 
¼¼¿ùÈ£ DVR º¹¿øÁß, À¯°¡Á· ¡°¾ÆÀÌµé ¸¶Áö¸· ¸ð½À º¼±î¡¦±âµµÇÏ´Â ½ÉÁ¤¡± http://ln.is/news.kukmin.tv/news/KhMAu ¡¦ ¹ÚÁÖ¹Î º¯È£»ç ¡°¼±Ã¼ ³» 64°³ CCTV ¿µ»ó ÀúÀåµÈ ÀåÄ¡¡¦¸ðµç ÀÇÈ¤ ¹àÈú ÀÚ·á¡±


8~~~	´º½º300	2 ¸®Æ®À­ 
À¯ÀºÇý ¿ø³»´ëº¯ÀÎ ¼¼¿ùÈ£¸¦ ¹¯¾î¹ö¸®·Á´Â ±¹Á¤Á¶»ç ÀÚ·áÁ¦Ãâ °ÅºÎÁöÄ§ 


9~~~	ÇÑ°Ü·¹	59 ¸®Æ®À­  8 ¸¶À½¿¡ µé¾î¿ä

6¿ù 27ÀÏ ÇÑ°Ü·¹ 1¸éÀº ¼¼¿ùÈ£ ¹®Ã¥ ¾à¼ÓÀ» ³»´øÁø ¹Ú±ÙÇý ´ëÅë·É, ½Ã±¹¼±¾ð ±³»ç Àü¿øÀ» °í¹ßÇÑ ±³À°ºÎ, ÃÖÀúÀÓ±ÝÀ§¿øÈ¸ »çÁø, 'ÀØÁö ¾Ê°Ú½À´Ï´Ù' ±è¼öÁ¤¾ç ¾Æºü°¡ µþ¿¡°Ô º¸³»´Â ÆíÁö µîÀ» ½Ç¾ú½À´Ï´Ù.
±¹¹ÎÀ» ÇÇ°ïÄÉÇÏ´Â  ±³À°ºÎ! - ±³ÃÑ Á¦ÁÖ¸ðÀÓ¿¡ Áö¿øÇÏ°Ú´Ù´Â 12¾ïÀÌ³ª Ãë¼ÒÇÏ¶ó


10~~~	¹éÈ£ Ë©ßÆûà? 
¹Ú±ÙÇý ´ëÅë·ÉÀº 26ÀÏ ±¹¹«ÃÑ¸®¸¦ »õ·Î Áö¸íÇÏ´Â ´ë½Å Á¤È«¿ø ±¹¹«ÃÑ¸®¸¦ À¯ÀÓ½ÃÄ×´Ù. Á¤ ÃÑ¸®°¡ »çÀÇ¸¦ Ç¥¸íÇÑ Áö 61ÀÏ ¸¸ÀÌ´Ù. »çÀÇ Ç¥¸íÀ» Çß´ø ÃÑ¸®°¡ À¯ÀÓµÇ±â´Â Ã³À½ÀÌ´Ù.
À±µÎÇö Ã»¿Í´ë È«º¸¼ö¼®Àº ÀÌ³¯ "Á¤ ÃÑ¸®ÀÇ »çÀÇ¸¦ ¹Ý·ÁÇÏ°í ÃÑ¸®·Î¼­ »ç¸í°¨À» °®°í °è¼Ó Çå½ÅÇØ ÁÙ °ÍÀ» ´çºÎÇß´Ù"°í ¹ßÇ¥Çß´Ù. ±×´Â "¹Ú ´ëÅë·ÉÀº ¼¼¿ùÈ£ »ç°í ÀÌÈÄ ±¹¹Î²² ±¹°¡ °³Á¶¸¦ ÀÌ·ç°í ±¹¹Î ¾ÈÀü ½Ã½ºÅÛÀ» ¸¸µç´Ù´Â ¾à¼ÓÀ» µå·È°í, ÀÌ¸¦ À§ÇØ ½Ã±ÞÈ÷ ÃßÁøÇØ¾ß ÇÒ ±¹Á¤ °úÁ¦°¡ »êÀûÇØ ÀÖ´Ù"°í ÁöÀûÇÑ µÚ "ÇÏÁö¸¸ Ã»¹®È¸ °úÁ¤¿¡¼­ ³ëÃâµÈ ¿©·¯ ¹®Á¦µé·Î ÀÎÇØ ±¹Á¤ °ø¹é°ú ±¹·Ð ºÐ¿­ÀÌ ¸Å¿ì Å« »óÈ²À» ´õÀÌ»ó ¹æÄ¡ÇÒ ¼ö ¾ø¾î °í½É ³¡¿¡ Á¤ ÃÑ¸®ÀÇ »çÀÇ¸¦ ¹Ý·ÁÇß´Ù"°í ¼³¸íÇß´Ù. ÀÌ¾î "Á¤ºÎÁ¶Á÷¹ý °³Á¤¾ÈÀÌ Åë°úµÇ¸é Á¤ ÃÑ¸®¿Í °æÁ¦ºÎÃÑ¸®, ±³À°ºÎÃÑ¸®°¡ Áß½ÉÀÌ µÅ '°æÁ¦Çõ½Å 3°³³â °èÈ¹' µî ±¹Á¤ °úÁ¦¿Í ±¹°¡ °³Á¶¸¦ °­·ÂÈ÷ ÃßÁøÇÒ °Í"ÀÌ¶ó°í µ¡ºÙ¿´´Ù.
¾ß±ÇÀº ¼¼¿ùÈ£ Âü»ç¿¡ ´ëÇÑ Ã¥ÀÓÀ¸·Î »çÀÇ¸¦ Ç¥¸íÇÑ Á¤ ÃÑ¸®°¡ ´Ù½Ã ±â¿ëµÊÀ¸·Î½á ¹Ú±ÙÇý Á¤ºÎ¿¡¼­ ¼¼¿ùÈ£ Ã¥ÀÓÀ» Áö´Â °íÀ§ °øÁ÷ÀÚ°¡ ¾Æ¹«µµ ¾ø°Ô µÆ´Ù°í °ø°ÝÇß´Ù. À¯±âÈ« »õÁ¤Ä¡¹ÎÁÖ¿¬ÇÕ ¼ö¼®´ëº¯ÀÎÀº "°ú¿¬ ¹Ú±ÙÇý Á¤ºÎ°¡ ¼¼¿ùÈ£ ÀÌÈÄ ±¹¹ÎÀÌ ¹Ù¶ó´Â ±Ùº»ÀûÀÎ º¯È­¸¦ ÀÌ²ø ÀÇÁö°¡ ÀÖ´ÂÁö ÀÇ½ÉÇÏ°Ô ¸¸µç´Ù"¸ç "À¯ÀÓÀÌ¶ó´Â ¹ÌºÀÃ¥À» °ÅµÖµéÀÌ°í º¯È­¸¦ ²ø¾î³¾ ¼ö ÀÖ´Â »õ ÃÑ¸®¸¦ Áö¸íÇÒ °ÍÀ» ÃË±¸ÇÑ´Ù"°í ³íÆòÇß´Ù.
¹Ú ´ëÅë·ÉÀ¸·Î¼­´Â ¼¼¿ùÈ£ »ç°ÇÀ¸·Î µå·¯³­ ÀûÆó¸¦ ¶â¾î°íÄ¥ ¼ö ÀÖ´Â ÃÑ¸® ÈÄº¸ÀÚ¸¦ Ã£¾Æ ±¹Á¤À» Á¤»óÈ­ÇÏ°Ú´Ù´Â ¾à¼ÓÀ» ÁöÅ°Áö ¸øÇÑ ¼ÀÀÌ µÅ ³í¶õÀÌ ºÒ°¡ÇÇÇÒ Àü¸ÁÀÌ´Ù. ÀÎÀû ¼â½ÅÀ» ÅëÇÑ »õ Ãâ¹ß°ú '±¹°¡ ´ë°³Á¶'¶ó´Â ±¸È£µµ ºûÀÌ ¹Ù·¡°Ô µÆ´Ù.
Ã»¿Í´ë´Â ÀÕµû¸¥ ÃÑ¸® ÈÄº¸ÀÚÀÇ ³«¸¶·Î ºÒ°ÅÁø ÀÎ»ç°ËÁõÀÇ ¹®Á¦Á¡À» º¸¿ÏÇÏ°í ÀÎÀç¸¦ µÎ·ç ¹ß±¼ÇÏ±â À§ÇØ ÀÎ»ç¼ö¼®½ÇÀ» ½Å¼³ÇÏ±â·Î Çß´Ù. À± È«º¸¼ö¼®Àº "ÀÎ»ç¼ö¼®½ÇÀ» ½Å¼³ÇÏ°í ÀÎ»çºñ¼­°ü°ú ÀÎ»çÇõ½Åºñ¼­°üÀ» µÖ Ã¶ÀúÇÑ »çÀü °ËÁõ°ú ¿ì¼öÇÑ ÀÎÀç ¹ß±¼À» »ó¼³È­ÇÒ °Í"ÀÌ¶ó°í ¹àÇû´Ù. ÀÎ»ç¼ö¼®½ÇÀº ³ë¹«Çö Á¤ºÎ ´ç½Ã Á¸ÀçÇßÀ¸³ª ÀÌ¸í¹Ú Á¤ºÎ µé¾î ÆóÁöµÈ ±â±¸´Ù. ÀÎ»ç¼ö¼®½ÇÀÌ ºÎÈ°ÇÏ¸é Ã»¿Í´ë´Â 3½Ç10¼ö¼® Ã¼Á¦·Î È®´ë °³ÆíµÈ´Ù.
ÇÑÆí Á¤ ÃÑ¸®´Â "°í»çÀÇ ¶æÀ» ¹àÇûÀ¸³ª Áß¿äÇÑ ½Ã±â¿¡ Àå±â°£ ±¹Á¤ Áß´ÜÀ» ¸·¾Æ¾ß ÇÑ´Ù´Â ´ëÅë·ÉÀÇ °£°îÇÑ ´çºÎ°¡ ÀÖ¾î »õ·Î¿î °¢¿ÀÇÏ¿¡ ÀÓÇÏ±â·Î Çß´Ù"¸ç "±¹°¡ °³Á¶¿¡ ¸¶Áö¸· ÈûÀ» ´ÙÇÏ°í ÇÊ¿ä ½Ã ´ëÅë·É¿¡°Ô Áø¾ðÇÏ°Ú´Ù"°í ¹àÇû´Ù.


11~~~	°­°æÈ¯ ÀûÆóÃ»»ê. »êÇÏÁ¦Á¶? 	1 ¸®Æ®À­  1 ¸¶À½¿¡ µé¾î¿ä 
¼¼¿ùÈ£¿¡ ½Ç·Ç´Ù´Â ±× ¸¹Àº Â÷µé.. ¿ÖÁÖÀÎÀÌ ¾È ³ªÅ¸³ªÁö? È¤ °¡Â¥? ÄÜÅ×ÀÌ³Êµµ °¡Â¥? °¢º»´ë·Î ¸ÂÃß±âÀ§ÇØ ÆóÂ÷. Æó ÄÜÅ×ÀÌ³Ê¸¦ ½Ç¾ùÀ» °¡´É¼ºÀÌ ³óÈÄÇÔ..


12~~~	¹«ÀÇ , Mu_Ui , Ùòëþ? 	5 ¸®Æ®À­  1 ¸¶À½¿¡ µé¾î¿ä  
¼Ò¸§ µ¸´Â '¼¼¿ùÈ£ ¸·¸»' ¸ðÀ½, ¹Ì¾ÈÇÕ´Ï´Ù. ¿ë¼­ ÇÒ ¼ö ¾ø½À´Ï´Ù.
¹Ì±¹¿¡¼­ 9.11ÀÌ ¹ß»ýÇßÀ»¶§, 5Ãµ¸í¿¡ °¡±î¿î »ç»óÀÚ°¡ ¹ß»ýÇßÁö¸¸ ¹é¾Ç°üÀ¸·Î À¯°¡Á·µéÀÌ ½ÃÀ§ÇÏ±âÀ§ÇØ ¸ðÀÎ´Ù°Å³ª, ºÎ½Ã ´ëÅë·É ÇÏ¾ßÇØ¾ß ÇÑ´Ù´Â µîÀÇ ±â»ç´Â µé¾îº¸Áö ¸øÇß½À´Ï´Ù. ¹Ì±¹ °ÅÁÖÀÚ


13~~~	¹ÚÁ¤È£? 	73 ¸®Æ®À­  8 ¸¶À½¿¡ µé¾î¿ä 
71ÀÏ ¸¸¿¡ µî±³ÇÑ ¼¼¿ùÈ£ Ä§¸ô »ç°í ´Ü¿ø°í »ýÁ¸ÇÐ»ýµéÀÌ Áö±Ýµµ Æ®¶ó¿ì¸¶¿¡ ½Ã´Þ¸®°í ÀÖ´Ù°í ÇÕ´Ï´Ù. ¹ß¾ð Áß "Ä«¸Þ¶ó µÚ¿¡¼­ ¿ô°í ÀÖ´ø ±âÀÚ¸¦ ÀØÀ» ¼ö°¡ ¾ø´Ù"¸ç ¹«ºÐº°ÇÑ ¾ð·ÐÀ» ²¿Áý´Â ºÎºÐµµ ÀÖ¾ú½À´Ï´Ù.
¶ß°Å¿î °¡½¿°ú Â÷°¡¿î ÀÌ¼ºÀ» °¡Áö°í ÃëÀçÇÏ´Â °ÍÀÌ ±âÀÚÀÇ ±âº»ÀÌ¶ó´Â ¸»ÀÌ ÀÖµíÀÌ.. ±â»ç´Â, º¸µµ»çÁøÀº °á±¹ »ç¶÷À» ÅëÇØ »ç¶÷°ú »ç¶÷ »ç´Â ¼¼»óÀ» ÇâÇØ¾ß °ÚÁö¿ä.


14~~~	Á¶¼±ÀÏº¸??3 ¸®Æ®À­ 
ÀÌ³«¿¬ Àü³²Áö»ç ´ç¼±ÀÚ "¿¹»ê ¸¹ÀÌ µå´Â F1 ´ëÈ¸ µî Àç°ËÅä" :Áøµµ ¾Õ¹Ù´Ù¿¡¼­ ¹ß»ýÇÑ ¼¼¿ùÈ£ Âü»ç¿Í °ü·Ã, "¹Ú±ÙÇý ´ëÅë·É¿¡°Ô ÆØ¸ñÇ×¿¡ Ãß¸ð °ø¿øÀ» Á¶¼ºÇÏÀÚ´Â Á¦¾ÈÀ» µå¸± °Í" 


15~~~	²ÉÇâ? 
¼¼¿ùÈ£°¡ Ä§¸ôÇÑ 4¿ù16ÀÏ Áøµµ ÇØ»ó±³Åë°üÁ¦¼¾ÅÍ(VTS) ¼Ò¼Ó ÇØ¾ç°æÂû°üµéÀÌ º¹¹«±ÔÁ¤À» À§¹ÝÇÏ°í ÀÌ¸¦ °¨Ãß·Á°í µ¿¿µ»ó°ú ±Ù¹«ÀÏÁö µî Áõ°Å¸¦ ÀÎ¸êÇÑ »ç½ÇÀÌ °ËÂû ¼ö»ç·Î È®ÀÎµÈ °ÍÀ¸·Î ¾Ë·ÁÁ³´Ù
16~~~	ÈñÀ± #´õ¹ÎÁÖ #¹Ùº¸°¡²Þ²Ù´Â¼¼»ó? 
¼¼¿ùÈ£ Âü»ç¿øÀÎ, ½Â¹«¿ø¸¸ Å¿ÇÒ¼ö ¾ø°Ô µÆ±º¿ä. ¼¼¿ùÈ£ Ä§¸ô ´ç½Ã Áøµµ VTS´Â 2¸íÀÌ ÀÚ¸®¸¦ ºñ¿ü°í, 16¹ø Ã¤³ÎÀ» ÅëÇØ ÇØ°æÀ» Ã£¾ÒÁö¸¸ ÇØ°æÀº ´äÇÏÁö ¾Ê¾Ò´Ù´Â ±º¿ä. 
17~~~	¹ÚPD? 	
ÁøµµVTS, ¼¼¿ùÈ£ ±Ù¹«ÀÏÁö À§Á¶¡¤¿µ»ó »èÁ¦ È®ÀÎ http://durl.me/73yufgw  °üÁ¦»ç¿Í ÇØ°æÀÇ Á÷¹«ÅÂ¸¸ÀÌ ÀüºÎÀÏ±î ½Í´Ù
18~~~	²ÉÇâ? 
ÇØ°æÀÌ ¼¼¿ùÈ£ ½ÇÁ¾ÀÚ ¼ö»öÀÛ¾÷ °úÁ¤¿¡ Ç¥·ùÁßÀÎ ½Ã½Å 10±¸¸¦ ¼±³»¿¡¼­ ¹ß°ßÇÑ °ÍÃ³·³ Á¶ÀÛÇÏ´Â µî ±¹¹ÎµéÀ» ±â¸¸. ´õ¿íÀÌ ÀÌ°°Àº Á¶ÀÛÀ» Ã»¿Í´ë ¿ª½Ã ¾Ë°íµµ ¹¬ÀÎÇÑ °ÍÀ¸·Î ¹àÇôÁ® ÆÄÀåÀÌ Àü¹æÀ§·Î È®»êµÉ Àü¸ÁÀÌ´Ù. 
19~~~Á¤È£Èñ? 
¡°¹Î°£ Àá¼ö»ç ¼ö½À ½Ã½ÅÀ» ¡®ÇØ°æÀÌ Ã£¾Ò´Ù¡¯ ²Ù¸ç¡±
¤ýÁ¤ÁøÈÄ ÀÇ¿ø ¼¼¿ùÈ£ Ä§¸ô ¶§ ¡®»óÈ²Á¤º¸½Ã½ºÅÛ¡¯ ³»¿ë °ø°³
¤ý¡°´ç±¹, ¿¡¾îÆ÷ÄÏ °¡´É¼º Èñ¹Ú ¾Ë°íµµ ±¹¹Î ¿ì·Õ¡±
20~~~ÀÓ°æ¿Á? 
"¼¼¿ùÈ£ ÁÖÀÔ °ø±â¿¡ À¯ÇØ°¡½º Æ÷ÇÔµÆ´Ù" | ¹Ìµð¾î´ÙÀ½ 
21~~~ÇÏ¾á´×±¸? 
±è¾îÁØÀÇ ÆÄÆÄÀÌ½º(Papa is)#14] ¼¼¿ùÈ£, ÅëÈ­»èÁ¦, µÇ´Ù 
22~~~¼­¿ï½Å¹®? 
½ÇÁ¾ÀÚ ¾ÆÁ÷ 11¸í ³²¾Ò´Âµ¥¡¦ ¼¼¿ùÈ£ Àá¼ö»ç Àý¹Ý ÁÙÀÌ±â·Î 
23~~~¹Ú½ÂÃ¶ #4ÀÚ¹æ? 
[´Üµ¶] ÁøµµVTS, ¼¼¿ùÈ£ ±Ù¹«ÀÏÁö À§Á¶¡¤¿µ»ó »èÁ¦ È®ÀÎ 
24~~~	·¹ÀÎ¸ÞÀÌÄ¿? 
±èÇö¹Ì ÀÇ¿ø. "»ýÁ¸ÀÚ¸¦ ±¸Á¶ÇÑ´Ù¸ç ¼¼¿ùÈ£ ¼±Ã¼¿¡ ÁÖÀÔÇÑ °ø±â°¡ ÀÎÃ¼ À¯µ¶¼º °ø±â¿´´Ù. ´ç½Ã ÀÛ¾÷¿¡ Âü¿©Çß´ø Àá¼öºÎ´Â '¼¼¿ùÈ£ °ø±âÁÖÀÔ¿¡ ¾²ÀÎ ÄÞÇÁ·¹¼Å Àåºñ¿¡ ÀÎÃ¼¿¡ ÇØ·Î¿î °ø¾÷¿ë ¿ÀÀÏÀÌ »ç¿ëµÆ´Ù'°í Áõ¾ð."
25~~~	·¹ÀÎ¸ÞÀÌÄ¿?
¼¼¿ùÈ£ Ä§¸ô »ç°Ç... '8½Ã'¿Í '8½Ã 50ºÐ', Áø»ó ±Ô¸íÀÇ ÇÙ½ÉÀÌ µÉ Å¸ÀÓ¶óÀÎ ¾ç´ë Ãà¿¡ °ÉÄ£ ÀÚ·áµéÀÌ ¸ðµÎ ¼®¿¬Ä¡ ¾ÊÀº ÀÌÀ¯·Î ¿øÇüÀÇ °¡Ä¡¸¦ ÈÑ¼Õ ´çÇÏ°í ÀÖ´Ù. ¿Ö Á¤ºÎ´Â ÀÇÈ¤À» ÀÚÃÊÇÏ´Â°¡?
26~~~	¹Ù´Ù³óºÎ? 
ÀÌ¸í¹Ú±ÙÇý  ÂÌÁ¤ºÎÀÇ ´ëÇ¥ÀûÀÎ »¹Áþ°Å¸®  !   ¿øÀÎ ±Ô¸í Á¦´ë·Î  ÇØ¼­ ÀÀ´çÀÇ ¹úÀ»  ²À ¹Þµµ·Ï ÃÖ¼±À» ´ÙÇÏ´Â  ¿ì¸®µéÀÌ¾ú À½    ÁÁ°Î½À´Ï´Ù[´Üµ¶] ÁøµµVTS, ¼¼¿ùÈ£ ±Ù¹«ÀÏÁö À§Á¶¡¤¿µ»ó »èÁ¦ È®ÀÎ
27~~~	¼¼¿ùÈ£º¿ #¼¼¿ùÈ£? 
»ç¸ÁÀÚ°¡ ´Ã¾î°¡´Â °¡¿îµ¥, TVÁ¶¼±Àº ¡®´ëÅë·É ÁöÁöÀ² °ß°í¡¯¸¦ ¶°µé¾ú°í Ã¤³ÎA´Â ÇÇÇØÀÚ °¡Á·µéÀÌ ´ëÅë·É ¼ÕÀ» Àâ°í ¿À¿­Çß´Ù¸ç ¹Ú±ÙÇý ¹ÌÈ­ ±â»ç¸¦ ½ñ¾Æ³Â´Ù.
28~~~	²ÉÇâ? 
[Çì·²µå°æÁ¦] ¼¼¿ùÈ£ ¾Ë¹Ùºñ ³í¶õÀ» ÀÏÀ¸Ä×´ø Á¤¹ÌÈ« Á¤ÀÇ½ÇÇö ±¹¹Î¿¬´ë ´ëÇ¥°¡ ÀÌ¹ø¿£ ¹é¹ü ±è±¸ ¼±»ý¿¡ ´ëÇØ ¡°±èÀÏ¼º¿¡°Ô ºÎ¿ªÇÑ »ç¶÷¡±ÀÌ¶ó°í ¸»ÇØ ³í¶õÀÌ ÀÏ°í ÀÖ½À´Ï´Ù. 
29~~~	Á¤Ä¡¾²·¹±â Ã»¼ÒºÎ? 
¿À´ÃÀÇÀ¯¸Ó - 'ÇØ°æ, ¼¼¿ùÈ£ ½Ã½Å ¼ö½À ´ë°Å Á¶ÀÛ. ôìµµ ¹¬ÀÎ' 
30~~~	Á¤ÀÌ #»ç»ç¼¼? 
¹Ýº¹µÇ´Â ºñ±ØÀº ¿ì¿¬? ÇÊ¿¬?
»ý¸í°æ½Ã´Â À¯ÀüÀÎµí
¡ß¹ÚÁ¤Èñ
³²¿µÈ£ Ä§¸ô - 326¸í »ç¸Á,°Ü¿ì12¸í ±¸Á¶.
±×³ª¸¶ ÀÏº»¾î¼±ÀÌ 4¸í ±¸Á¶
¡ß¹Ú±ÙÇý
¼¼¿ùÈ£ Ä§¸ô - ÀÚ·Â Å»ÃâÀÚ¸¦ Á¦¿ÜÇÑ Á¤ºÎ Ãø ±¸Á¶ÀÚ ¼ö´Â 0¸í
31~~~	¼­ÁÖÈ£? 
ÁøµµVTS, ¼¼¿ùÈ£ ±Ù¹«ÀÏÁö À§Á¶¡¤¿µ»ó »èÁ¦ È®ÀÎ
http://durl.me/73yufg  4¿ù 16ÀÏ ¼¼¿ùÈ£ Ä§¸ô Á÷ÈÄ Áï½Ã Áøµµ, Á¦ÁÖ VTS¿Í ÇØ°æ º»Ã»°ú ¸ñÆ÷ÇØ°æ µîÀ» Á¦´ë·Î ¾Ð¼ö¼ö»öÇØ¾ß Çß°Å´Ã¡¦ Áõ°ÅÀÎ¸ê ´Ù ÇÏ°í³ª¼­ ÀÌÁ¦¼­¾ß ¼ö»ç¸¦ ÇÏ´Â Ã´?
32~~~	ÇÑ±¹ ´º½º NewsWaver? ? 
"¿ùµåÄÅ Æ¯¼ö ¾ø¾ú´Ù"¡¦Á¦Á¶¾÷ Ã¼°¨°æ±â µÎ´ÞÂ° 'Âù¹Ù¶÷': ±¹³» Á¦Á¶¾÷Ã¼µéÀÇ Ã¼°¨°æ±âÁö¼ö°¡ ¼¼¿ùÈ£ Âü»ç ÀÌÈÄ µÎ ´Þ ¿¬¼ÓÀ¸·Î µÞ°ÉÀ½ÁúÃÆ´Ù. ÀÌ¹ø ´Þ¿¡´Â ±â´ëÇß´ø ¿ùµåÄÅ Æ¯¼ö¸¶Àú ³ªÅ¸³ªÁö ¾Ê¾Æ Ã¼°¨°æ±â°¡... 
33~~~	±×·³¿¡µµ ºÒ±¸ÇÏ°í? 
±èÇö¹Ì "¼¼¿ùÈ£ ÁÖÀÔ°ø±â¿¡ ÀÎÃ¼ À¯µ¶¼º ÀÏ»êÈ­Åº¼Ò Æ÷ÇÔµÆÀ» °¡´É¼º" http://bit.ly/1lGQnSP  
ÀÛ¾÷ÇÑ Àá¼öºÎ "¾Æ¹«µ¥³ª ¾¥¼Å³Ö¾î". 
°á±¹ °ø±âÁÖÀÔ ´ë±¹¹Î ¾¤?
34~~~	ÇÑ°Ü·¹??
6¿ù30ÀÏ ÇÑ°Ü·¹ 1¸éÀº ±è¸í¼ö ±³À°ºÎÀå°ü ÈÄº¸ÀÚ Á¦ÀÚ°¡ º¸³»´Â ÆíÁö, 'ÀØÁö ¾Ê°Ú½À´Ï´Ù' °­½Â¹¬±º, ÁøµµVTS ¼¼¿ùÈ£ ±Ù¹«ÀÏÁö À§Á¶.¿µ»ó »èÁ¦ È®ÀÎ, ÀÌ´ë¸ñµ¿º´¿ø X·¹ÀÌ»çÁø ÁÂ¿ì µÚ¹Ù²î¾ú´Ù µîÀ» ´ã¾Ò½À´Ï´Ù.
35~~~	SeongyuKim? 
¼¼¿ùÈ£ Âü»ç 76ÀÏ...»õ ¼ö»ö °èÈ¹ ¹ßÇ¥ 
ÀÌÁ¨ ´õÀÌ»ó ¾îµð¿¡¼­µµ ¼¼¿ùÈ£¿¡ °ü·ÃµÈ ±â»ç°¡ ¿Ã¶ó¿ÀÁö ¾Ê½À´Ï´Ù. ¹ú½á ÀØÇôÁø°É±î¿ä
36~~~	¶Çº¹ÀÌ? 
´Üµ¶] ÁøµµVTS, ¼¼¿ùÈ£ ±Ù¹«ÀÏÁö À§Á¶¡¤¿µ»ó »èÁ¦ È®ÀÎ 
37~~~	±èÁ¾Èñ? 
¹Ú±ÙÇý, Á¦2¡¤Á¦3ÀÇ ¼¼¿ùÈ£ Âü»ç¸¦ Á¶ÀåÇÏ°í ÀÖ´Ù" [ÇöÀå] ¼­¿ï °÷°÷¿¡¼­ '°Å²Ù·Î °¡´Â ¹Ú±ÙÇý' ±ÔÅº ÁýÈ¸¡¦¿ÃÇØ Ã¹ ¹°´ëÆ÷, 22¸í ¿¬Çà http://ln.is/www.pressian.com/new/SeXs0 ¡¦ '»ì¼ö ´ëÃ¸' ½ÃÀÛ? °æÂû, ÁýÈ¸ Âü°¡ÀÚ¿¡°Ô ¹°´ëÆ÷
38~~~	°­»óÃ¶? 
=¼¼¿ùÈ£ Âü»ç 69ÀÏÂ°=

½ÇÁ¾ÀÚ 12¸íÀÇ ÀÌ¸§À» ÇÑ¹ø¾¿ ºÒ·¯ ÁÖ¼¼¿ä.

¿µÀÎ¾Æ! ÇöÃ¶¾Æ! ÁöÇö¾Æ! ´ÙÀ±¾Æ! ¹ÎÁö¾ß! ÀºÈ­¾ß! Çõ±Ô¾Æ! Çõ±Ô¾Æºü ±ÇÀç±Ù´Ô! ¾ç½Â.. 
39~~~	Çò™J #¹Ùº¸°¡²Þ²Ù´Â¼¼»ó? 
¼¼¿ùÈ£ 76ÀÏÂ° ÀÔ´Ï´Ù
¸íÄ¡ ³¡ÀÌ Ç×»ó ¾ÆÇÂ ³¯µéÀÔ´Ï´Ù
¾ÆÁ÷ 11¸íÀÌ ¹Ù´Ù¿¡¼­ ±æÀ» ÀÒ¾î
µ¹¾Æ¿ÀÁö ¸øÇß½À´Ï´Ù

Á¤ºÎ´Â
¼ö»öÀÎ¿ø°ú Àåºñ¸¦ ÁÙÀÌ°í
±×¸¸ ÀØ°í ½Í´ä´Ï´Ù

±×·¯³ª
¿ì¸®´Â ¸¶Áö¸· ÇÑ¸í±îÁö ±â´Ù¸®°Ú½À´Ï´Ù
40~~~	Sungjoo Kim? 
¼¼¿ùÈ£, Á¶³­Åë½Å¸Á È£ÃâÇßÁö¸¸¡¦ÇØ°æ '¹«ÀÀ´ä' 
41~~~	handcup.com? 
¼¼¿ùÈ£ »ç°í ´ç½Ã ½ÇÁ¦ ·¹ÀÌ´õ °üÁ¦ ¿µ»ó ÀÔ¼ö
42~~~	"³×°¡ µè°í ½ÍÀº ¸»Àº ÇÏÁö ¾Ê¾Æ, ¹«±â·Â°ÝÆÄÂ»
¼¼¿ùÈ£ ¼ö»öÀÎ·Â Ãà¼Ò ¹æÄ§¡¦½ÇÁ¾ÀÚ °¡Á· ¹Ý¹ß 
43~~~	¸äµ¹? 
ÁøµµVTS, ¼¼¿ùÈ£ ±Ù¹«ÀÏÁö À§Á¶¤ý¿µ»ó »èÁ¦ È®ÀÎ http://m.hani.co.kr/arti/society/society_general/644713.html ¡¦ °ËÂû, °ü·Ã °üÁ¦»çµé Çü»çÃ³¹úÅ°·Î..ÇØ°æÀ» ÇØÃ¼ÇÏ´Â°ÍÀÌ ÇØ°áÃ¥ÀÌ ¾Æ´Ï¶ó ÇØ¾ß ÇÒ ÀÏÀ» ÇÏÁö ¾ÊÀº Àü¿ø¿¡ ´ëÇØ "ºÎÁøÁ¤¹ÝÀÛÀ§ÁË"·Î Ã³¹úÇØ¾ß!..
44~~~	Stephen Woo? 
ÇØ°æ, ¼¼¿ùÈ£ ½Ã½Å ¼ö½À ´ë°Å Á¶ÀÛ. ôìµµ ¹¬ÀÎ
45~~~	Çì·²µå°æÁ¦ Herald Biz? 
¼¼¿ùÈ£ ¾Ë¹Ùºñ ³í¶õÀ» ÀÏÀ¸Ä×´ø Á¤¹ÌÈ« Á¤ÀÇ½ÇÇö ±¹¹Î¿¬´ë ´ëÇ¥°¡ ÀÌ¹ø¿£ ¹é¹ü ±è±¸ ¼±»ý¿¡ ´ëÇØ ¡°±èÀÏ¼º¿¡°Ô ºÎ¿ªÇÑ »ç¶÷¡±ÀÌ¶ó°í ¸»ÇØ ³í¶õÀÌ ÀÏ°í ÀÖ½À´Ï´Ù.
46~~~	Hong Aram (È«¾Æ¶÷)? 
¼¼¿ùÈ£ Âü»ç°¡ Å«ÀÏÀÌ±ä Å«ÀÏÀÌ¾úÁö¸¸ µÎ´ÞÀÌ ³Ñµµ·Ï »çÅÂ ¼ö½À ¸øÇÏ°í ¾ð·Ð°ú ¾ß±Ç Å¿¸¸ ÇÏ´Â Á¤ºÎµµ ÁøÂ¥ ´ä´äÇØ¼­ ±×·±´Ù. µµ´ëÃ¼ ºØºØ ¶°ÀÖ´Â »ç¶÷µé °°´Ù´Â ±âºÐ.
47~~~	18´ë¼± ºÎÁ¤¼±°Å ´ç¼±¹«È¿? 
¼¼¿ùÈ£ Á¶ÀÛ ÇöÀåÀÌ Àû¹ß‰ç±º¿ä !!!!!!  http://durl.me/73yym9 ÇÐ»ìÁÖµµ´Â ¹Ú±×³×¶ó´Â°Ô È®ÀÎµÇ´Â±¸³ª Ã»¿Í´ëÇàÁ¤°ü À­¼± È®ÀÎ ³¡³µ´Ù ÇÐ»ìÁÖµµ  ¹Ú±×³× Áï°¢±¸¼ÓÇÏ¶ó
48~~~	½ÅÇöÀç? 
ÀÌ»óÇÑ ¹æÇâÀ¸·Î Èê·¯°¡´Â ¼¼¿ùÈ£ Âü»ç: ¼¼¿ùÈ£ Âü»ç´Â ±¹°¡ÀÇ Á¸Àç ÀÌÀ¯¸¸ ¹¯´Â °ÍÀÌ ¾Æ´Ï´Ù. ¼¼¿ùÈ£ Âü»ç´Â Á¤ºÎ·Î ´ëÇ¥µÇ´Â ÅëÄ¡ÀÇ Á¸Àç ÀÌÀ¯¿¡ ´ëÇØ¼­µµ ¹¯´Â °ÍÀÌ´Ù. ±×°ÍÀÌ ÃÖ´ë±¹°¡ÀÌ..
49~~~	"³×°¡ µè°í ½ÍÀº ¸»Àº ÇÏÁö ¾Ê¾Æ, ¹«±â·Â°ÝÆÄÂ»
¼¼¿ùÈ£¼ö»öÀÎ·ÂÃà¼Ò°¡ ¼¼¿ùÈ£»ç°í¿¡ Ã¥ÀÓÁö°í »çÅðÇÏ°Ú´Ù°í ÇÏ´õ´Ï °á±¹ À¯ÀÓµÈ Á¤È«¿øÃÑ¸®°¡ ¸»ÇÏ´Â ¼¼¿ùÈ£¿¡ ´ëÇÑ Ã¥ÀÓÁö´Â ÀÚ¼¼ÀÎ°¡º¸Áö?
50~~~	³ëÄÆ´º½º? 
¼¼¿ùÈ£ Ä§¸ô»ç°í, 08:00¿Í 08:50ºÐ »çÀÌ¸¦ ´Ù½Ã »ý°¢ÇØ º¸°Ô ÇÏ´Â ±â»çÀÔ´Ï´Ù.  ///  ±â·Ïµµ ¡Çº¯Ä§¡Ç¿¡ ¡ÇÀá¼ö¡Ç¡¦ÀÇÈ¤ ÀÚÃÊÇÏ´Â Á¤ºÎ - ³ëÄÆ´º½º
