# Supplementary material for: Machine Learning-Based Data Mining Method for Sentiment Analysis of the Sewol Ferry Disaster's Effect on Social Stress
Source: Front Psychiatry. 2020 Dec 23;11:505673. doi: 10.3389/fpsyt.2020.505673 (PMC7785789; doi:10.3389/fpsyt.2020.505673)
Supplement: Supplementary file 1 [file Data_Sheet_1.ZIP › twitter/text/4.July.txt]

1~~~	°æÇâ½Å¹®??172 ¸®Æ®À­  19 ¸¶À½¿¡ µé¾î¿ä 
7¿ù 31ÀÏ °æÇâ½Å¹® ±è¿ë¹ÎÀÇ ±×¸²¸¶´ç. 
'4´ë°­°ú ¼¼¿ùÈ£' 
Çö½ÇÀº °è¼ÓÇØ¼­ ´ä´äÇÏ´Ù
2~~~	

3~~~	Stella Kim? 
7½Ã°£ ÀáÀûÀÌÈÄ ¹Ú±ÙÇý¿Ð~±¸¸íÁ¶³¢ ÀÔ¾ú´Âµ¥ ±×·¸°Ô ¸øÃ£¾Æ¿ä?;;:? ¹«ÁöÇÏ°í ÇÑ½ÉÇÑ ÀÌ¿©ÀÚÀÇ Ãß¾ÇÇÔÀ» µÚ·ÎÇÑÃ¼,,,¼¼¿ùÈ£ ¾ÆÀÌµéÀº ,,,,´ëÇÑ¹Î±¹ÀÌ ¼±Áø±¹?!ÀÎÁÙ ¾Ë°í~±×·¸°Ô ÇÏ´Ã³ª¶ó·Î °¬´Ù.
4~~~	ÀÌÀÎÀ§º»(¼¼»óÀÇ ±Ùº»Àº »ç¶÷
¼¼¿ùÈ£ ¾ÆÀÌ¾ß, ³ª¸¸ »ì¾Ò´Ù´Â ÁËÃ¥°¨À» ¾ÄÀ¸·Å
5~~~	ÀÌÀç¸í??
<ÀÚ±â²¨´Ï±î?
¼¼¿ùÈ£ ÃëÇ×±îÁö ´ÊÃá ±¹Á¤¿ø..'Æ¯º°°ü¸®' ÀÌÀ¯ ÀÖ¾ú³ª 
½ÃÀå´Ô~¾ÕºÎºÐ °ýÈ£¾ÈÀÇ ¹®±¸µéÀÌ Ç×»ó ÇÙ½ÉÀÌ³×¿ä ¤¾¤¾½ÃÀå´Ô ½ºÅ¸ÀÏÀÇ °­Á¶

6~~~	±è¼ºÈñ(À§´ëÇÑ´ëÅë·É¹®ÀçÀÎ½Ã´ë
¼¼¿ùÈ£ °¡Á· ¿¡°Ô ¹«Â÷º° °ø°Ý °æÂû Æ¯Áø Çß³×¿ä Ã¶.±æ µÎµî½Å ¶§¹®¿¡ ÀÌÁ¦ Æ¯º°¹ýµµ ¹° °Ç³Ê °¬°í ÀúµéÀÌ ¾î¶»°Ô ³ª¿ÃÁö ³Ê¹«³ª ºþÈ÷ º¸ÀÌ´Âµ¥ ÀÌÁ¦ ¼¼¿ùÈ£ °¡Á·ºÐµéÀº ¾îÂîÇØ¾ß ÇÒÁö


7~~~	°í¹ß´º½º/GO¹ß´º½º? 
go¹ß´º½º µ¿Çà, ¼¼¿ùÈ£ À¯Á· ¼ø·Ê
¿ÀÀü  9½Ã ¼ø·Ê´Ü Ç×¾Æ¸®¼ö»ý½Ä¹°°ø¿ø Åë°ú. ±º³»°í±º°£µµ·Î ¿·±æ·Î ÇàÁø Áß.  ÇØ³²±îÁö 
¾Æ...±âÀÚ´Ô Æ®À­À» º¼ ¶§¸¶´Ù ¿Ö ÀÌ¸® ¾ÈÅ¸±õÁÒ. È­ÀÌÆÃ ÇÏ¼¼¿ä~¾ðÁ¦³ª ÀÀ¿øÇÕ´Ï´Ù.
8~~~	±×·³¿¡µµ ºÒ±¸ÇÏ°í? 
Áö¹æ¼±°Å `ÆòÇü¼ö ¹Î½É¡¦¼¼¿ùÈ£ ½ÉÆÇ·Ð ¼Ó µÎ´Þ¸¸¿¡ æ¨ ½ò¸² ÀÌÀ¯´Â http://bit.ly/1n4uCsf  
±¹¹ÎµéÀÌ µ·¹úÀÌ¿¡ ¸ñÀ» ¸Å´Â ÇÑ, "µ·¹ú°Ô ÇØÁÖ°Ú´Ù"´Â »ç±â¼º °ø¾àÀº °è¼Ó ÅëÇÑ´Ù´Â.. 
¼Ó°í ¶Ç ¼Ó°í, ÁÖ¸Ó´Ï´À °è¼Ó Çæ··
9~~~	Ä£.¹Ì.ÀÏ.´ß.µéÀÌ ÂÊ¹Ú Â÷´Â ³ª¶ó!? 
 ¼¼¿ùÈ£¿Í À¯º´¾ð ¹Ì½ºÅÍ¸® 
10~~~	Çö´ëÃµ? 
Áö¹æ¼±°Å `ÆòÇü¼ö ¹Î½É'¡¦µÎ´Þ¸¸¿¡ æ¨½ò¸² ¿Ö??
 http://me2.do/GXoSzfeF  
"¼¼¿ùÈ£","Á¤±Ç½ÉÆÇ"ÀçÅÁ/»ïÅÁ°ú Á¤´çÁ¤Ä¡¸¦ ¹«³Ê¶ß¸°"²Ä¼ö´ÜÀÏÈ­","Àü·«°øÃµ"ÀÌ ÆÐÀÎ!!!
11~~~	¼¼¿ùÈ£º¿ #¼¼¿ùÈ£? 
5¿ù 16ÀÏ(ÇöÁö½Ã°£) ¹Ì±¹ ¿ö½ÌÅÏÆ÷½ºÆ® A5¸é¿¡´Â 'Áø½ÇÀ» ¹àÈ÷´Ù'¶ó´Â Á¦¸ñÀ¸·Î #¼¼¿ùÈ£ Âü»ç¿Í °ü·ÃÇØ ¹Ú±ÙÇý Á¤ºÎ¸¦ ºñÆÇÇÏ´Â ±¤°í°¡ ½Ç·È´Ù.
12~~~	Trendoa Korea? 
TT in Korea (1/2):
1. '¾ÈÃ¶¼ö'
2. '¼¼¿ùÈ£'
3. '»õÁ¤Ä¡'
4. 'ÀÌÁ¤Çö'
5. '³ëÈ¸Âù'

13~~~	±èÁ¾Èñ? 
±³È²¿¡°Ô ¾ÆÀÌµé ÇÇ´«¹° ´ã±ä ¹Ù´å¹° ÀüÇÏ°Ú´Ù"
[ÇöÀå] ¼¼¿ùÈ£ ½ÊÀÚ°¡ ¼ø·Ê´Ü, Áøµµ¿¡¼­ ´Ù½Ã ¾È»êÀ¸·Î
http://www.pressian.com/news/article.html?no=119105 ¡¦
ÇÔ²² °ÉÀ¸¸ç, À½·á¼ö °Ç³×¸ç "À¯°¡Á·ºÐµé, ÀÀ¿øÇÕ´Ï´Ù"
14~~~	¸äµ¹? 
¾ÏÆ° ÀÌ¹ø Àçº¸¼±¿¡¼­ ¶Ù½Å ¸ðµç ÈÄº¸´Ôµé°Ô ÃàÇÏ¿Í À§·ÎÀÇ ¸»¾¸À» ÀüÇÕ´Ï´Ù.
±×¸®°í ºÎÅ¹ÀÎµ¥¿ä!
¿©¤ý¾ß¸¦ ¶°³ª ¼¼¿ùÈ£ Âü»ç Áø½Ç±Ô¸íÀº ÇØÁÝ½Ã´Ù..¼³·É Áø½ÇÀÌ ¹àÇôÁ® ´©°¡ ´©°¡ ´ÙÄ£µé
304¸íÀÇ ¾ï¿ïÇÑ Èñ»ý°ú °ßÁÖ°Ú½À´Ï±î?
Á¤µµ·Î °©½Ã´Ù ¼¼¿ùÈ£ ¸¹Å­Àº!
15~~~	ÀÌÀÎÀ§º»(¼¼»óÀÇ ±Ùº»Àº »ç¶÷)? 
å¯ '²Ä¼ö °øÃµ'¡¤¼¼¿ùÈ£ Ã¥ÀÓ·Ð¿¡ ÇÇ·Î°¨.. ¹Î½É µîµ¹·È´Ù 
16~~~	½ÅÀÎ·ù99%(¼¼¿ùÈ£ ÀØÁö¸»ÀÚ)
°æÇâ[±×¸²¸¶´ç] 4´ë°­°ú ¼¼¿ùÈ£... http://bit.ly/1zxbqMC  ¸ðµç°ÍÀÌ Á¶ÀÛ¿¡ ¾¤ÀÏ »ÓÀÌ´Ù... ¾Æ ¤¶¤²!
17~~~	±èÁ¤È¯? 
¼¼¿ùÈ£ °Þ°íµµ »õ´©¸®¸¦ ÂïÀº ±¹¹Î Á¤¸» ¹Ì°³ÇÏ´Ù¶ó´Â Æ®À­ ºÃ´Âµ¥.. ¾Æ¸¶ ³¹¸»¶æÀ» Àß ¸ð¸£´Â ¹«½ÄÇÑ »ç¶÷ÀÎµí... ¹Ì°³¶õ ±×·±¸» ÇÏ´Â³ð¿¡°Ô ¾²´Â¸»ÀÌ°í Çö¸íÇÑ ±¹¹ÎÀÌ¶ó°í ÇØ¾ß ¸Â´Â°Å´Ù.
18~~~	´ë°Å¸®: Á¤¸» ¹Ì¾ÈÇØ
15¼®À» ´Ù °¡Á®°¬¾îµµ ±¹¹Îµé ÀÎÁ¤¼Ó¿¡ »óÈç°ú ÀÇ¹®°ú ´«¹°°ú ÇÑ¼ûÀ¸·Î ³²¾ÆÀÖ´Â '¼¼¿ùÈ£'´Â ´Ï³× ¸¶À½´ë·Î ¹¯¾î¹ö¸± ¼ö ¾ø´Ù. ²Þ±ú¶ó.
19~~~	½á°Å¾² (°³µÅÁöµéÀº °¡Â¥¿¡ ¿­±¤ÇÑ´Ù)? 
jtbc¿¡ ¼¼¿ùÈ£ º¸µµ´Â ÀÎÁ¤ÇÑ´Ù.

¼¼¿ùÈ£ º¸µµ ÇÑ´Ù°í ¼¼»óÀÌ ¹Ù²î³ª?

¼¼»óÀÌ ¹Ù²ð·Á¸é ¾ð·ÐÀº ¹«¾ó º¸µµÇØ¾ßÇÏ³ª.

1¼øÀ§´Â ´ç¿¬È÷ ºÎÁ¤¼±°Å ½Ã½ºÅÛÀÌ´Ù.

ÀÌ°É ¹Ù²ÙÁö ¾Ê°í ÇÑ±¹Àº 0.1%µµ ¹Ù²îÁö ¾Ê´Â´Ù
20~~~	´ë°Å¸®: Á¤¸» ¹Ì¾ÈÇØ...? 
¼¼¿ùÈ£Æ¯º°¹ý ¹°°Ç³Ê°¬´Ù°í ÇÏÁö ¸¶¶ó. ¿À´ÃÀÌ¶óµµ »õÁ¤Ä¡¿¬ÇÕÀº ±× ¾Ë·®ÇÑ ÀýÃæ¹ý¾È Æó±âÇÏ°í, ´ëÃ¥À§ ¹ý¾È Àü¸éÁöÁö ¼±¾ðÇÏ¶ó. ¼ö»ç±Ç, ±â¼Ò±Ç±îÁö »©¾Ñ±â¸é ´Ï³Ù ÁøÂ¥ Å« ÁËÀÎ µÇ´Â°Å´Ù.
21~~~	chongsuk.yun? 
¾¾·£µå¡¤ÅÂ¾È ÇØº´´ë ÇÇÇØÀÚµé ¡°¼¼¿ùÈ£¸¸Å­Àº ´Þ¶ó¾ß¡±
http://www.mediatoday.co.kr/news/articleView.html?idxno=118057 ¡¦
¾ß´çÀÌ ÂüÆÐÇßÀ¸´Ï ¹ÏÀ»°Ç ±¹¹Î ½º½º·Î ¹¶ÃÄ¾ß
22~~~	³ª¶óÁöÅ´ÀÌ? 
¹ÚÁ¤±Ç ÃÊ±âºÎÅÍ ´ëÅë·É ¹°°í ¶â°í ±¹Á¤¿ø ´ñ±Û. ¼¼¿ùÈ£ Æ¯º°¹ýÀ¸·Î °³Áö¶ö ÇÏµå´Ï. 11´ë4 ÆÐÇßÀ¸¸é Ã¶¼ö ÇÑ±æ »çÅðÇÏ°í ¶°³ª¶ó.¾ó±¼ º¸±â ½È´Ù.
¼¼¿ùÈ£ À¯Á·µé Æ¯º°¹ýÀº ±¹¹ÎÀÌ ¹Ý´ëÇÕ´Ï´Ù
23~~~	¸¶·Î? 
Áö¹æ¼±°Å, º¸¼±ÀÇ ÂüÆÐ´Â ±¹¹ÎÀÌ ¾ß¼ºÀÒÀº °¡µÎ¸® ¾ß´ç¿¡ ½Ç¸ÁÇß´Ù´Â ¸Þ½ÃÁö¸¦ º¸³½°ÍÀÓ.

¾ß´çÀº ´çÀå ÀÚ¿¬»ê ¾ß´çÀ¸·Î º¯½ÅÇØ¼­ ¼¼¿ùÈ£ ´Ü½Ä³ó¼º¿¡ Àü¿ø µ¿ÂüÇÏ°í, Çö ´Ü½ÄÁßÀÎºÐµéÀ» ´Ü½ÄÁßÁö½ÃÄÑ¶ó. 

±¹¹ÎÀÇ ¸í·ÉÀÌ´Ù. 
"¾ß´çÀü¿ø ´ë½Å ´Ü½Ä³ó¼ºÇØ¶ó."
24~~~	sbm94power? 
¹ÎÁÖ¿¬ÇÕÀÌ ¸î¼® ´ú¸Ô¾ú´Ù°í ½Ç¸ÁÇÒ ÇÊ¿ä°¡ ¾ø°í, Ä£ÀÏ°³º¸¼ö »õ´©¸®´çÀÌ ¸î¼® ´õ °ÇÁ³´Ù°í ÁÁ¾ÆÇÒ ÀÔÀåÀº ¸øµÈ´Ù. ±èÇÑ±æ°ú ¾ÈÃ¶¼ö »çÅðÈÄ ´õ¿í °­·ÂÇØÁø ¾ß±ÇÀÇ ÈûÀ¸·Î ¿ì¸®´Â ¸ñÇ¥´ë·Î ¹Ú±ÙÇý »çÅð¸¦ Æ÷ÇÔÇÑ ºÎÁ¤¼±°Å ¼¼·ÂÀ» ÀÏ¸ÁÅ¸Áø ÇÒ ¼ö ÀÖ±â ¶§¹®ÀÌ´Ù.¤±¹°·Ð ´ç¿¬È÷ ¼¼¿ùÈ£ ¹®Á¦µµ ÇÔ²² ÆÄÇìÃÄÁ® Ã»¿Í´ë¸¦ ºñ·ÔÇÑ ¹Ú±ÙÇý Á¤±ÇÀÇ ¹ÝÀÎ·ûÀû ½ÇÃ¼¸¦ µå·¯³»´Â ÀÏ ¶ÇÇÑ ºüÁú ¼ö ¾ø´Â ÀÏÀÌ´Ù. Á¤Åë¾ß±Ç ÁöµµºÎ°¡ Åº»ýÇÏ±â¿¡ °¡´ÉÇÑ ÀÏÀÌ´Ù.
25~~~	Paul smith? 
124À§ ½Ãº¹½Ä±îÁö ¼¼¿ùÈ£ °¡Á· ³ó¼ºÀÌ °è¼ÓµÈ´Ù¸é http://www.catholicnews.co.kr/news/articleView.html?idxno=12924 ¡¦
ÁË¼ÛÇÕ´Ï´Ù. Áö±ÝÀº ¾Æ¹«°Íµµ ¸øÇØµå·Á¼­... ±×·¯³ª ¾à¼ÓÇÏÁö¿ä. Àý´ë ÀØÁö ¾Ê°Ú½À´Ï´Ù
26~~~	Weeple (À§ÇÃ)?
¼¼¿ùÈ£ ½ÉÆÇ·Ð ¼Ó ¹Î½ÉÀº '¾ÈÁ¤'À» ÅÃÇß´Ù. »õÁ¤Ä¡¹ÎÁÖ¿¬ÇÕ '½Â¸®' ¿¹»ó µÚ¾þµµ 2´Þ¸¸¿¡ »õ´©¸® ½ò¸² Çö»ó. ±¹°¡°³Çõ¡¤°æÁ¦È°¼ºÈ­ Åº·Â ¹Þ°í å¯ ±èÇÑ±æ ¾ÈÃ¶¼ö °øµ¿Ã¼Á¦ 'Èçµé' 
27~~~	¶ô´ç´ëÇ¥!
[´º½ºzum] Àçº¸¼± æ¨ 11°÷, å¯ 4°÷ ½Â¸®¡¦»õ´©¸® ¿¹»ó¹Û ¾Ð½Â[Á¾ÇÕ2º¸] http://news.zum.com/sns/article?id=0032014073115137519&cm=twitter ¡¦

¼¼¿ùÈ£ Æ¯º°¹ý ¹°°Ç³Ê °¡°í ÀÇ·á¹Î¿µÈ­ ¹Ð¾î ºÙÀ»²¨°í !!! ÅõÇ¥¾ÈÇÏ°í SNS¸¸ ÇÏ´Â»ç¶÷µéÀÌ º¯ÇÏÁö ¾Ê´ÂÇÑ ´ä¾ø´Ù !! ¾Æ Â¥Áõ³­´Ù
28~~~	Çò™J #¹Ùº¸°¡²Þ²Ù´Â¼¼»ó? 
¼¼¿ùÈ£ ´Ü½Ä
18ÀÏÂ° ÀÔ´Ï´Ù
À¯°¡Á· ¼ø·Ê´Ü 
»óÇàµµº¸ ÀÏÁ¤ÀÔ´Ï´Ù
Àü³².ÀüºÏÁö¿ªºÐµéÀº ¸¶Áß³ª¿ÍÁÖ¼¼¿ä^^

¼¼¿ùÈ£´Â
»ì¾Æ¾ßÁö¿ä
»ì·Á¾ßÁö¿ä!

29~~~	½á°Å¾² (°³µÅÁöµéÀº °¡Â¥¿¡ ¿­±¤ÇÑ´Ù)? 
¿ì¸®ÆíÀÎÃ´ ÇÏ´Â Æ®À§ÅÍÀÎµéÀ» Á¶½ÉÇØ¿ä.

ÀÌ»óÇÏ°Ô ¼¼¿ùÈ£¿Í ÅõÇ¥ÇÏ¶ó°í ¿ÜÄ¡´Â »ç¶÷µé.

ºÎÁ¤¼±°Å ½Ã½ºÅÛÀÎ ³ª¶ó¿¡¼­´Â ÀÌ 2°¡Áö´Ù ¾È¹Ù²î´Â ¾µµ¥ ¾ø´Â ¼Ò¸®°Åµç¿ä.

¾ðÁ¦³ª ¸»ÇÏÁö¸¸ ºÎÁ¤¼±°Å ½Ã½ºÅÛ ¹Ù²ÙÁö ¾Ê´Â ÀÚ´Â ÁöÁöÇÏÁö¸¶¼¼¿ä.
30~~~	À±°æ¼±? 
Èñ¸ÁÀº? 
Èñ¹ÖÀ» º»´Ù. 
Èñ¸ÁÀ» Ã£´Â´Ù. 
Èñ¸ÁÀ» ¸¸µç´Ù. 

¿Ö? 
»ì¾Æ¾ß ÇÏ´Ï±î? 
¼¼¿ùÈ£ Æ¯º°¹ýµµ ¸¸µé¾î¾ß ÇÏ°í 
¹ÎÁÖÁÖÀÇµµ ÁöÄÑ¾ß ÇÏ°í 
¹ÎÁßÀÇ »îµµ ÁöÄÑ¾ß ÇÏ´Ï±î. 

´äÀº 
»ç¶÷ÀÌ´Ù....
31~~~	´ÙÀ½´º½º¹¶Ä¡? 
¼®´Þ°£ ¹ý¾È Ã³¸® '0 '..½×¿© °¡´Â ¹Î»ý ¹ý¾Èµé - [¸Ó´ÏÅõµ¥ÀÌ Áö¿µÈ£ ±âÀÚ][[the300-7.30 ÀÌÈÄ ÀÔ¹ý¨è]Á¤ºÎÁ¶Á÷¹ý µî ¼±°Å¡¤¼¼¿ùÈ£ ÀÌ½´¿¡ ¹Ð·Á¡¦»óÀÓÀ§¼­ '³·Àá']¿©ÀÇµµ ±¹È¸ º»°ü... 
32~~~	¸ñ¾Æ? 
[Á¶ÇÑ¿íÀÇ ¼­¾ç»ç¶÷] ¸ðµç »ç¶÷Àº Á¤Ä¡ÀÎ http://www.hani.co.kr/arti/opinion/column/649104.html ¡¦
¡àÆÈ¸ÞÀÇ ±¹¹ÎÀº ´ëÇÑ¹Î±¹¿£ ¾ø´Ù!
¼¼¿ùÈ£¸¦ µÎ°í ¿ì¸®°¡ Ä¡¸¥ Àç¼±°Å¸¦ º¸¶ó
´ëÇÑ¹Î±¹È£, ´Ù°¡¿Ã ¿î¸íÀÌ ¸ö¼­¸®ÃÄÁø´Ù
´« ¸Õ ÀÚ, ±Í ¸Õ ÀÚ, ÀÏ½ÅÀÇ ¾Æ´Î¸¸À» »ý°¢ÇÏ´Â ÀÚ¡¦
33~~~	ek_lee? 
½ÉÆÇ ´çÇÑ »õÁ¤Ä¡ ¡®°æ¾Ç¡¯ http://www.hani.co.kr/arti/politics/assembly/649225.html ¡¦ »õÁ¤Ä¡´Â ¼¼¿ùÈ£´Ï »õ´©¸®´ç Áö¿ª±¸ÀÌ´Ï ÀÌµý ¼Ò¸®ÇÏÁö¸»°í ´çÀå ´ç´ëÇ¥ ¹× ÁöµµºÎ ½Ï ¹°·¯³ª¶ó
34~~~	¹Ìµð¾îÇùµ¿Á¶ÇÕ? 
[ÀÌ¿ÁÇöÀÇ ¼¼»ó³ª´©±â]Ã¥À» ¼ÒºñÇÏÁö ¾Ê´Â ³ª¶ó

¼¼¿ùÈ£ Âü»ç¸¦ ±³Åë»ç°í·Î »ý°¢ÇÏ´Â³ª¶ó, ÀÇ·á ¹Î¿µÈ­¸¦ À§ÇØ ±× ¾î¶² °ø·Ðµµ Çã¿ëÇÏÁö ¾Ê´Â ³ª¶ó, "½Ò½ÃÀå Àû±Ø º¸È£" ´ëÅë·ÉÀÇ ¸»Àå³­¿¡µµ Çö Á¤±ÇÀ» ÁöÁöÇÒ...
35~~~	½Éµ¿º¸ simdongbo? 
°ÅÁþ°ú ²Ä¼öÀÇ ±æ°Å¸® ³Õ¸¶Á¤Ä¡¿¡ ±¹¹ÎÀº Ã¶Åð¸¦ ³»¸®ÃÆ´Ù. À§¼±Àû ºÐÇâ¼Ò¿Í ³ë¶õ ¸®º»ÀÇ À¯È¿±â°£ÀÌ Áö³­ °Íµµ ¸ð¸£°í ¾ÆÀüÀÎ¼öÇÑ °á°ú´Â ÀÚ¸ê.. [»ç¼³]7¡¤30 ±¹¹ÎÀÇ ¸í·É, ¡®¼¼¿ùÈ£ Á¤Àï¡¯ ±×Ä¡°í °æÁ¦ »ì·Á¶ó 
36~~~	chongsuk.yun? 
¾¾·£µå¡¤ÅÂ¾È ÇØº´´ë ÇÇÇØÀÚµé ¡°¼¼¿ùÈ£¸¸Å­Àº ´Þ¶ó¾ß¡±
http://www.mediatoday.co.kr/news/articleView.html?idxno=118057 ¡¦
¾ß´çÀÌ ÂüÆÐÇßÀ¸´Ï ¹ÏÀ»°Ç ±¹¹Î ½º½º·Î ¹¶ÃÄ¾ß
37~~~	Stella Kim? 
¼¼¿ùÈ£ ¾ÆÀÌµéÀÌ ³»¾ÆÀÌµé. ¾îÂ¿°í~
38~~~	¾î´À_°ñ¸ñ±æ? 
¼¼¿ùÈ£ Âü»ç,21ÀÏ °É¾î ÆØ¸ñÇ× ¿Â À¯°¡Á· ¸¶À½

39~~~	»ç¸·³ë·¡? 
¼¼¿ùÈ£ Âü»ç ¿©ÆÄ ¹þ¾î³ª³ª¡¦6¿ù ±¤°ø¾÷»ý»ê 4³â9°³¿ù¸¸¿¡ ÃÖ´ë 
40~~~	´ë°Å¸®: Á¤¸» ¹Ì¾ÈÇØ...? 
Àçº¸¼± °á°ú¿¡ #¼¼¿ùÈ£ ¸¦ ¹¯À¸·Á ÇÏÁö ¸¶¶ó. Áö±Ý±îÁö Ã³·³ ¿©¼Ò¾ß´ë·Î °¡´Â°Í ¿Ü¿¡ È£µé°© ¶³¸¸Å­ º¯ÇÑ °ÍÀº ¾Æ¹«°Íµµ ¾ø´Ù
41~~~	ì° ßÓÔÄ(Lee Sang-don)? 
å¯ '²Ä¼ö °øÃµ'¡¤¼¼¿ùÈ£ Ã¥ÀÓ·Ð¿¡ ÇÇ·Î°¨.. ¹Î½É µîµ¹·È´Ù| ¹Ìµð¾î´ÙÀ½ 
42~~~	¾¾µæ SeaDuck? 
»õ´çÀº ¼¼¿ùÈ£Âü»ç¸¦ ±³Åë»ç°í¶óÇÑ´Ù. ±×·³ Ç×ÇØ»ç°¡ ¹ýÁ¤¿¡¼­ ¸»Çßµç ¼±¼ö¾Õ¿¡ ³ªÅ¸³­ ¹°Ã¼¸¦ ÇÇÇÏ±âÀ§ÇØ ±ÞÈ¸ÀüÇß´Ù´Â ±× ½ÇÃ¼,·¹ÀÌ´õ¿¡ Æ÷ÂøµÈ ±× ¹°Ã¼¸¦ ¹àÇô¾ßÇÑ´Ù. ±×¸®°í ±¹°¡´Â ±³Åë»ç°íÈÄ ¼±¹Ú¾È¿¡¼­ ¸ÖÂÄÇÏ°Ô »ì¾ÆÀÖ´Â ¼ö¹é¸íÀ» ¿Ö ±¸ÇÏÁö¾Ê¾Ò´ÂÁöµµ ¹àÇô¶ó!
43~~~	socoollinda@
±â´ëµµ ¾ÈÇØÂî¸¸ ÀÌÁ¦ Á¤¸» ¾îÂ¿ ¼ö ¾ø³×.
ÇÑ±æÀÌ¶û Ã¶¼ö ÀÚ¸£°í ¿ì¸® ÈûÀ¸·Î ¼¼¿ùÈ£ Æ¯º°¹ý Åë°ú½ÃÅ³ ¼ö ¹Û¿¡!
44~~~	Shain? 
¼¼¿ùÈ£ À¯°¡Á·ÀÌ Á¤¸» º¸»óÀ» ¹Ù¶õ´Ù¸é ÁøÀÛ Çù»ó Å×ÀÌºí¿¡ ¾É¾Ò°ÚÁö.. ¼±°Å °á°ú Àú·¸°Ô µÆ´Ù°í ´ñ±Û ÆÛ³ª¸£´Â °Íµé º¸´Ï±î ³¯¾¾°¡ ´õ ´þ³×.
45~~~	Joe? 
¼¼¿ùÈ£ Ã¥ÀÓ·Ð¿¡ ÇÇ·ÎÇÑ ½Ã¹Î??? ¾îµð¼­ ¹°Å¸±â ÇÏ³Ä ÀÌ ¾ð·Ðµé¾Æ! Ã¥ÀÓ ¾ÈÁö°í Áø½Ç ¾È¹àÈ÷·Á´Ï ÇÇ°ïÇÏÁö! ³» ÀÌ¹Ý º¸¼±¿¡ ÆÐÇÏ¸é ÀÌ·²ÁÙ ¾Ë¾Ò´Ù!
46~~~	¾¾¾Ë? 
¼¼¿ùÈ£Æ¯º°¹ýÀº 
±è¾È µÎ ´ëÇ¥°¡ »çÅðÇÏ¸é
´õ¿í È°¹ßÈ÷ ÁøÇàµÉ °Í ÀÓ.
´©°¡ ´ëÇ¥°¡ µÇ´õ¶óµµ 
±è¾Èº¸´Ù¾ß ¿­½ÉÈ÷ ½Î¿ïÅ×´Ï...
47~~~	Áø°ÝÀÇ Ä£¹®? 
ÀÌÁ¦ ¼¼¿ùÈ£´Â ³¡³µ´Ù°í º»´Ù~~ ±×¸®°í È£³²µµ ³¡³µ´Ù°í º»´Ù...¿¹»êÆøÅº°ú °­³²4±¸ÀÇ ½Â¸®...    ´ë´ÜÇÑ ±¹¹Î...
48~~~	Ksp? 
¼¼¿ùÈ£ Âü»çÀÇ ´Ë¿¡¼­ ¹þ¾î³ª¶ó´Â ±¹¹ÎÀÇ ¸í·ÉÀÌ¶ó°í?? ¹ú½á ½ÃÀÛÀÎ°¡? Æ¯º°¹ý Åë°ú¸¦ ¸·´Â ±¹È¸ÀÇ¿øµé ±¹¹ÎµéÀº ¾ÈÁß¿¡ ¾ø´ÂÁö
49~~~	Çª¸£ÁöÈ£? 
µÎ °øµ¿´ëÇ¥ÀÇ °øÃµÆÄµ¿°ú ¼¼¿ùÈ£ ÇÇ·Î°¨ÀÌ ÃÊÅäÈ­ÀÇ ¿øÀÎÀÌ°ÚÁö¸¸ »õÁ¤Ä¡¿¬ÇÕ ÀÇ¿ø Àü¿øµµ ¹Ý¼ºÇÏ½Ã±æ. 
»õ´©¸®¿£ ´ç³»¹Ý¹ßÀÌ¶õ Ç¥ÇöÀ» Àß ¾È¾²´Â ¹Ý¸é »õÁ¤Ä¡´Â ºó¹øÈ÷ ³ª¿ÀÁö ¾Ê´Â°¡. ¹Ý¼º°ú ¼ºÂûÀ»...
50~~~	ÀÌ Çö ÁÖ? 
5¼®¸¸ °ÇÁ®µµ ¼º°øÀÌ¶ó´ø ¾ÈÃ¶¼öÀÇ ¿¹¾ðÀº °ÅÀÇ ÀûÁßÇß´Ù.ÀÌ°Ç ¹Ù·Î ¾ÕÀ¸·Î ¸ðµç ¼±°Å´Â ¿©¾ßÀÇ ºòµô·Î ³¡³­´Ù´Â°É ÀÇ¹ÌÇÏ´Â °ÍÀÌ´Ù.
¾ÈÃ¶¼ö.±èÇÑ±æÀ» ´ç´ëÇ¥·Î »ÌÀº »ç¶÷µéÀº ¼¼¿ùÈ£·Î Èñ»ýµÈ ¼ö¹é¸í ¾ÆÀÌµé ¾Õ¿¡ ¼®°í´ëÁËµé ÇÏ½Ã¶ó!!!!!
