# Supplementary material for: Machine Learning-Based Data Mining Method for Sentiment Analysis of the Sewol Ferry Disaster's Effect on Social Stress
Source: Front Psychiatry. 2020 Dec 23;11:505673. doi: 10.3389/fpsyt.2020.505673 (PMC7785789; doi:10.3389/fpsyt.2020.505673)
Supplement: Supplementary file 1 [file Data_Sheet_1.ZIP › twitter/text/5.August.txt]

1~~~	John Hong? 
Àû¾îµµ ÀÌ°Ç ¾Ë°í ¤·¤² ÇÏÀÚ!!! "¼¼¿ùÈ£ ¼ö½À ±¹¹ÎÇ÷¼¼ 6213¾ï µé¾î Ãµ¾ÏÇÔÀÇ 20¹è" 
2~~~	ÆÄ¹ß¸¶? 
'Àü¶óµµ´åÄÄ' ¼¼¿ùÈ£ ±â»ç ´ë·®»èÁ¦¡¦"ÀÏº£ ÇØÅ· ÃßÁ¤
3~~~	¾¾¿Í³¯? 
°¡¶ó¾É´Â À¯¹Î¾Æºü¡¯ ¹ÚÀçµ¿ ¡°¼¼¿ùÈ£, Çö´ëÀû ÀÇ¹ÌÀÇ ±¹»ó
4~~~	Arion? 
¼¼¿ùÈ£ Ä§¸ôÀÇ Á¤ÀÛ Ã¥ÀÓÀÚ´Â ¼±Àå-Ã»ÇØÁøÇØ¿îÀÎµ¥ ÀÌµéÀÇ ÀÌ¸§ÀÌ ¹ºÁö ¾î¶»°Ô »ý°Ü¸Ô¾ú´ÂÁöµµ ¸ð¸£°Ú´Ù. ¹º°¡ ÇÑÂü Àß¸øµÆ´Ù
5~~~	¾Æ¸ô¶û(Ùþ÷ï ??) ÀûÆó ´ëÃ»¼Ò!
¾îÁ¦ºÎ·Î 3°³¿ù°£ÀÇ ¼¼¿ùÈ£ ±¹Á¶Æ¯À§°¡ ³¡³ª¹ö·È½À´Ï´Ù. Ã»¹®È¸ ÇÑ¹ø ¸øÇÏ°í.. Æ¯º°¹ýÀ¸·Î Áø»óÁ¶»çÀ§°¡ ¸¸µé¾îÁ®µµ ¼ö»ç±Ç ±â¼Ò±Ç ¾ø´Ù¸é °á°ú´Â Æ¯º°ÇÒ¸® ¾ø°ÚÁÒ. ¤Ð
¼¼¿ùÈ£ ±¹Á¶À§, ºÒÂü, ÆÄÇà, ¹«»ê..., ¼¼¿ùÈ£ Æ¯º°¹ýÀÌ³ª ¸¸µé°Ô ³öµÎ¼¼¿ä, ±×µý½ÄÀ¸·Î ÇÒ°Å¸é
½ÉÀçÃ¶, À§¿øÀå ¸Ã¾Æ¼­ Á¦´ë·ÎÇÑ°Í ÀÖ¾ú³ª?
6~~~	bb 
¼¼¿ùÈ£ ´Ü½Ä ±âµµ ½ÃÀÛ, ¡°°íÅë ¾Õ¿¡ Áß¸³ ¾ø´Ù¡± 
7~~~	Edward_K? 
"¼¼¿ùÈ£ Ãß¸ð ÁýÈ¸¿¡ ¶Ç´Ù½Ã ºÒ¹ý Â÷º®°ú Ã¤Áõ µ¿¿øÇÑ °æÂû"
8~~~	18´ë¼± ºÎÁ¤¼±°Å ´ç¼±¹«È¿? 
¼¼¿ùÈ£ ´çÀÏ ¿ÀÀü NSC È¸ÀÇ ? ÀÌ°Ç ¹º°¡¿ä ??  http://durl.me/7daa3v ¹Ú±×³×¿¡°Ô 21¹øÀÌ³ª º¸°í¸¦ ÇÑ ¶óÀÎÀº ºñ¼­½ÇÀåÀÌ³ª ºñ¼­½ÇÀÌ ¾Æ´Ñ ¶óÀÎÀÌ±º.Áï ±¹Á¤¿ø¶óÀÎÁö È®ÀÎÇØ¾ß ÇÏ´Â »ç¾ÈÀÎµ¥ ¾Æ¹«µµ ¾ÈÇØ³×. ¹¹ÇÏ´Â°Å³Ä? ´©°¡ º¸°íÇÑ°Ü?
9~~~	Ã¤½Ã¿¬? 
Àü¹®]±èÁ¦µ¿°ú ¼¼¿ùÈ£ °¡Á·ÀÇ ¸¸³²
10~~~	»ó½ÄÀÌ ÅëÇÏ´Â ÇÕ¸®ÀûÀÎ ¹ÎÁÖ»çÈ¸? 
¼¼¿ùÈ£¹ý ´ÙÀ½¿£ ¹Î»ý¹ý¾È...æ¨å¯ Ãæµ¹¿¹°í
http://www.nocutnews.co.kr/news/4081928 
±âÀÚ´Ô~ÁÖµµ±Ç½Î¿òÀÌ ¾Æ´Õ´Ï´Ù~
¼­¹ÎÀÌ Á×´À³Ä »ç´À³ÄÀÇ¹®Á¦ÀÓ
17´ë±¹È¸¶§ 124¼®À¸·Î »çÇÐ¹ý ¹«»ê½ÃÅ² ÇÑ³ª¶ó´ç ÇÏ´ø´ë·Î ÇÏ¸é µÊ
11~~~	¸äµ¹? 
´ëÇÑ¹Î±¹ÀÌ ¾îÂ¼´Ù ÀÌÁö°æÀÌ µÇ¿´Áö¿ä?
ºÒ¹ý¤ýºÒÀÇ°¡ ÇÕ¹ý¤ýÁ¤ÀÇ¿¡ Å«¼Ò¸®¿¡ ¸·¸»±îÁöµµ ¸ðÀÚ¶ó Á¾ºÏÀÌ´Ï ÁÂ»¡ÀÌ´Ï! 
¼¼¿ùÈ£ Áø»ó±Ô¸í ÇÏÀÚ´Âµ¥ ¸Õ³ðÀÇ ³ª¶ó°¡ ±¹¹Î°ú ¹Ý´ë·Î ÀÌ¸® ½Î¿ö¾ß ÇÏÁÒ?
ÀÌ°Å ¹ÌÄ£³ª¶ó ¾Æ´Õ´Ï±î?
¹ÌÃ³µµ ¾ÆÁÖ ´Ü´ÜÈ÷ ¹ÌÃº½À´Ï´Ù
12~~~	º½¿ì·Ú? 
Áø½ÇÇÑ ¸¶À½¿¡¼­ Á¤Á÷ÇÏ°Ô ÇÏ´Â¸»Àº ¸»ÀÌ½±°í Àü´ÞÀÌ ÀßµÈ´Ù. ¼¼¿ùÈ£ À¯Á·µéÀÇ ÇÑ¸¶µð ÇÑ¸¶µð°¡ ±×·¡¼­ ¿Í´ê´Â´Ù.
13~~~	´ëÇÑ¹® (ÀûÆóÃ»»ê
2014³â 8¿ù 26ÀÏ »õ´©¸®´ç Á¤¹Ì°æ ÀÇ¿øÀº "¼¼¿ùÈ£ Áø»óÁ¶»çÀ§¿¡ ¼ö»ç±Ç¡¤±â¼Ò±Ç Áàµµ µÈ´Ù" °í ÀÇ°ßÀ» ÇÇ·ÂÇß°í »õ´©¸®´ç ³»¿¡ ÀÚ½Å°ú °°Àº ÀÇ¿øµéÀÌ »ó´ç¼öÀÓÀ» °­Á¶Çß½À´Ï´Ù.

ÁÖ¿ä ÀÌÀ¯´Â "±¹È¸¼±ÁøÈ­
14~~~	Á¤Áß±Ô? 
2300³â Àü ¸ÍÀÚÃ³·³ ¼¼¿ùÈ£ À¯Á·µéÀº ¡®ÀÌ¡¯(ì¦)°¡ ¾Æ´Ï¶ó ¡®ÀÇ¡¯(ëù-Áø»ó ¹àÈ÷´Â ÀÏ)¸¦ ¸»ÇÏ°í ÀÖ´Ù. ±× Á¤ÀÇ°¡ ¾Æ´Ï°í¼­´Â ¼¼¿ùÈ£ Âü»ç¿Í Æ¯º°¹ý ±³ÂøÀÌ¶ó´Â ÀÌÁßÀÇ ¿ì¿ï¿¡¼­ ¹þ¾î³¯ ±æ ¾ø´Ù" µµÁ¤ÀÏ
15~~~	Lee Young-chang? 
¼¼¿ùÈ£ Âü»ç 138ÀÏ! °í°ø³ó¼º ½ºÅ¸ÄÉ¹ÌÄ® 96ÀÏ. ³ë¼÷³ó¼º °ø¹«¿ø³ëÁ¶ 878ÀÏ, ´ëÇÐ°­»ç³ëÁ¶ 2550ÀÏ, ¡¦±â¸¢ÀüÀÚ, ÄÚ¿À·Õ, ÄÝÆ®¤ýÄÝÅØ, ½Ö¿ëÂ÷, Àç´É±³À°, °­Á¤, ¹Ð¾ç, Ã»µµ¡¦ÀÔ´Ï´Ù.

16~~~	oklee? 
Á¶¼±ÀÏº¸][°­Ãµ¼® Ä®·³] µµ¸¶¹ì ²¿¸®¡¤¹ÎÁÖ´ç ²¿¸® http://bit.ly/1prdRhC 

/±è´ëÁß, ³ë¹«ÇöÀÌ¶õ ´ëÅë·É ´öºÐÀ¸·Î ´ëÇÑ¹Î±¹È£´Â ¼¼¿ùÈ£ Ã³·³ º¹¿ø·ÂÀ» ÀÒ¾ú´Ù. ¿©±â´Ù Á¤½ÅÀÌ»óÀÚ ÀÌÁØ¼® ¼±Àå°°Àº »õ¹Ø³âÀÌ Ä§¸ô½ÃÅ³ °ÍÀÌ´Ù.
 ³ª¶ó°¡¶Ç´Ù½Ã¸ÁÇÒ°Í°°½À´Ï´Ù
17~~~	´ëÇÑ¹Î±¹¶¥Àº¸¸ÁÖ¸¦³ë¸®´ÂTiger
¼¼¿ùÈ£´ÂÈ£°­...»õÁ¤Ä¡¿¬ÇÕÀºÄ§¹¬ÇÏ³Ä?...ÀØÇôÁ®°¡´Â °üµ¿Á¶¼±ÀÎ´ëÇÐ»ì¡¦°¥ °÷ ÀÒÀº 'Àý±Ô' 
18~~~Àü±âÇ¥? 
¹Ú ´ëÅë·É, ¼¼¿ùÈ£ Ä§¹¬ÇÑ Ã¤ '¸¶ÀÌ¿þÀÌ'..¼º°øÇÒ±î | ¹Ìµð¾î´ÙÀ½ 
19~~~Fayyeon? 
"RT @heenews: ¿À´Ã 5½Ã ±¤È­¹®±¤Àå, °¡Á· ¶æÀ» ´ãÀº ¼¼¿ùÈ£Æ¯º°¹ýÁ¦Á¤, ÇÔ²² ¸»ÇØ¿ä.
20~~~ÀÌ °ø (Gong 
Àû¾îµµ ÀÌ°Ç ¾Ë°í ¤·¤² ÇÏÀÚ!!! "¼¼¿ùÈ£ ¼ö½À ±¹¹ÎÇ÷¼¼ 6213¾ï µé¾î Ãµ¾ÏÇÔÀÇ 20¹è"

21~~~µ¿¾ÆÀÏº¸??
1ÀÏ Á¤±â±¹È¸ °³È¸¡¦ÁÖÃÊ ¼¼¿ùÈ£ ÆÄÇàÁ¤±¹ ºÐ¼ö·É 
22~~~¾Æ°í¶ó119-¹è¼±Àå? 
[°æÇâ½Å¹® ¼¼ÀÌÇÁ°¡µå ±èÃ¢¿µ±âÀÚ] ¼Ò¹æ°ü ±¹°¡Á÷È­ ½Ã¹Î´ÜÃ¼ ¡®¼¼¿ùÈ£Æ¯º°¹ý¡¯ °øÁ¶´Ü½Ä  
23~~~¼±ÀÌ¶õ¾ÇÀ»¿ë¼­ÇÏ´Â°Ô¾Æ´Ï¶óÀÀÂ¡ÇÏ´Â°Í? 
¼¼¿ùÈ£Æ¯º°¹ýÁ¦Á¤ÇÏ¶ó´Â ¿ÜÄ§¿¡ µ¹¾Æ¿À´Â °ÍÀº ¿Ü¸é°ú ¿Ö°î»Ó.
ÀÌ±â°íÀÚ ÇÑ´Ù¸é, ¹Ú±ÙÇýÅðÁø ÀÌ¸í¹Ú±¸¼Ó.
ºÎÁ¤¼±°Å »ìÀÎÁ¤±Ç ¹Ú±ÙÇý´Â ÅðÁøÇÏ¶ó...
°¡ ÁýÈ¸Âü°¡ÀÚµéÀÇ Å« ¸ñ¼Ò¸®·Î ³ª¿Í¾ßÇÑ´Ù. ÇàÁø ¹æÇâµµ Ã»¿Í´ë¸¦ ÇâÇØ¾ßÇÑ´Ù. À¯½Å¸¶³à¿Í °øÁ¸Àº ºÒ°¡´ÉÇÏ´Ù.
24~~~¼¼¿ùÈ£º¿ #¼¼¿ùÈ£
ÇÇÇØÀÚ °¡Á·µéÀº »ç»ýÈ°µµ ¾ø´Â ÁøµµÃ¼À°°ü¿¡¼­ °ÅÁÖÇßÀ¸³ª ÆØ¸ñÇ× 5ºÐ °Å¸®¿£ ¼¼¹Ì³ª½Ç, ¼÷¹Ú½Ã¼³À» µÎ·ç °®Ãá ±¹¸³³²µµ±¹¾Ç°üÀÌ ÀÖ¾ú´Ù. ±×·¯³ª ÀÌ´Â Á¤ºÎ¿Í °æÂû °ü°èÀÚ, KBS ÃëÀçÁø µîÀÌ µ¶Á¡Çß´Ù.
25~~~Á¤Áß±Ô
°íÅëÀ» ³Ñ¾î ¹ã³·À» Åë°îÀ¸·Î Áö»õ¿ì´Â ¼¼¿ùÈ£ Èñ»ýÀÚµé°ú ½ÃÁ¾ÀÏ°ü ÇÔ²²ÇÑ ³²¹Ì Ãâ½ÅÀÇ ±³È² ÇÁ¶õÄ¡½ºÄÚÀÇ »ç¶ûÀº ¿À´Ã³¯ ±æ ÀÒ°í ¹æÈ²ÇÏ´Â ÀÌµé¿¡°Ô ¸¹Àº °ÍÀ» ½Ã»çÇÏ°í ÀÖ´Ù." ÈæÀÎ¿¹¼ö ³²¹Ì±³È² / ÇÏÈÆ 
26~~~ºÎ»ê ±ø´Ù±¸ 
¼¼¿ùÈ£ ±â»ç ¡®ÇØÅ·¡¯ 50¿©°Ç »èÁ¦  ´©¸®Áý¿¡ Àü¶óµµ ºñÇÏ ¡®È«¾î¡¯ ±Û
27~~~''³­·ÎÃ³·³. ³Ñ ¸ÖÁöµµ ³Ñ °¡±õÁöµµ¾Ê°Ô 
¹Ú ´ëÅë·É, ¼¼¿ùÈ£ Ä§¹¬ÇÑ Ã¤ '¸¶ÀÌ¿þÀÌ'..¼º°øÇÒ±î | ¹Ìµð¾î´ÙÀ½ http://durl.me/7d8qo3 ... ÀÔ¿¡ ´Þ°í ´Ù´Ï´ø ÀÌ¸» ½ï µé¾î°¬Áö. ''³ª ¹Ú±ÙÇý´Â ¿øÄ¢°ú ¼Ò½Å. ¾à¼ÓÀ» Àß ÁöÅ°´Â »ç¶÷ÀÌ´Ù''  ¿¡¶óÀÌ~~~~
28~~~¿ìÇÑ¼® ¼¼¿ùÈ£Æ¯º°¼ö»ç¼¾ÅÍ? 
!!!±ä±Þ!!! ¼¼¿ùÈ£ ¸»Á¾µéÀÇ ¸·¸»¿¡ »©¾Ñ±ä ¾ÆÀÌµéÀÇ ¿µÈ¥ÀÇ ÇÑ
29~~~±¹È¸ÀÇ¿ø ºñ·Ê´ëÇ¥Á¦!?
41³â Àü ¹ÚÁ¤Èñ Á¤ºÎ´Â ÇÑ¼ºÈ£ Âü»çÀÇ Ã¥ÀÓÀ» ¼±ÁÖ¿Í ¼±¿øµé¿¡°Ô¸¸ ¹°¾î ¼±ÁÖ 2¸í°ú ¼±Àå°ú ¼±¿øµéÀ» ±¸¼ÓÇÏ°í Ã³¹úÇß½À´Ï´Ù. ¼¼¿ùÈ£ °ü·Ã ¼ö»ç »óÈ²µµ Áö±Ý±îÁö´Â ´Ù¸£Áö ¾Ê½À´Ï´Ù. Ã¶ÀúÇÑ Áø»ó±Ô¸íÀ» ÅëÇØ ¼û¾î ÀÖ´Â Ã¥ÀÓÀÚµéÀ» Ã³¹úÇØ¾ß ¾ÕÀ¸·Î µ¿ÀÏ»ç°Ç ¿¹¹æ
30~~~±¹È¸ÀÇ¿ø ºñ·Ê´ëÇ¥Á¦!? 
°ø±³·Ó°Ôµµ 1973³â 1¿ù 25ÀÏ ¹ß»ýÇÑ ÇÑ¼ºÈ£ Áøµµ ¾Õ¹Ù´Ù Ä§¸ôÂü»ç (18¸í »ç¸Á,43¸í ½ÇÁ¾) ´çÀÏ ¹ÚÁ¤Èñ ´ëÅë·ÉÀÇ ÇàÀûµµ ¼¼¿ùÈ£ »ç°í¶§ ¹Ú±ÙÇý ´ëÅë·ÉÀÇ ÇàÀû°ú ¸¶Âù°¡Áö·Î ÀÇ¹®ÀÔ´Ï´Ù. ´ëÅë·É±â·Ï°ü¿¡´Â ÇÑ¼ºÈ£ »ç°Ç´çÀÏ º£Æ®³²Àü Á¾Àü°ü·Ã º¸°í¹Þ¾Ò´Ù°í¸¸
31~~~¼Ò½Ã¹Î? 
Stella Kim(RTV»ì¸®±â) on Twitter: ÄÃ·³ºñ¾Æ ´ëÇÐ¿ø»ý ·ù½Â¿ì¾¾ ¼¼¿ùÈ£ Âü»ç¸¦ ¾Ë¸®±âÀ§ÇØ ´Þ·È´Ù. 66ÀÏ°£ 4160¸¶ÀÏ,, ´º¿å ¸ÇÇÏÅº... 
32~~~carlpepper? 
¼¼¿ùÈ£ À¯°¡Á· ¶æ ¹Ý¿µÇÑ Æ¯º°¹ý Á¦Á¤" µµ½É ÁýÈ¸(Á¾ÇÕ) | ¹Ìµð¾î´ÙÀ½ 
33~~~SeokCheon? 
ÀÌ´©¸¶, ¿Ö³ð¿¡ ºôºÙ¾î ¸Ô¾ú´ø Á¿Áß¶ËÀÇ ¹«³úÃæµéÀÇ ¾ïÁöÁÖÀåÀº ¾Æ´Ï º¸ÀÌ³Ä?
´Þ´ÞºÀ»ç°°Àº³Ñ. RT @hani_reply ¼¼¿ùÈ£ ±â»ç ¡®ÇØÅ·¡¯ 50¿©°Ç »èÁ¦  ´©¸®Áý¿¡ Àü¶óµµ ºñÇÏ ¡®È«¾î¡¯
34~~~John Hong
ºÒ¹ý¿¡ µ¿ÀÇÇÏ¶ó´Â ¶¼¹ýÀÇ À¯°¡Á·µé°ú Á¾ºÏÁÂ»¡ ¼÷ÁÖ´ç °³¹Î·ÃÀÇ ÇÑ½ÉÇÑ ÀÛÅÂ! 
¿Â ±¹¹ÎµéÀÌ ½½ÆÛÇÏ°í ¾ÈÅ¸±î¿öÇÏ¸ç ¼º±Ý±îÁö ¸ð±ÝÇß´ø ¼¼¿ùÈ£ »ç°í...
ºÒ¹ý¿¡ µ¿ÀÇÇÏ¶ó°í ³­¸®Ä¡´Â ¶¼¹ý ¶§¹®¿¡ ±×¶§ ±× ¸¶À½À» Ã¶È¸ÇÏ°í ½Í¾îÁý´Ï´Ù
35~~~Schun? 
¹Ú±ÙÇý Á¤ºÎ ¹®Á¦Á¡ 2. ¿©·ÐÁ¶»ç¿¡ ÀÇÇÏ¸é ¼¼¿ùÈ£ Âü»ç 304¸í ¾ÆÀÌµé ¼öÀåÀ¸·Î ÀÎÇØ 70% ³Ñ´Â 20´ë ¹Ú±ÙÇý ´ëÅë·É ´Ü¼øÇÑ ¹Ý´ë ¾Æ´Ñ ±¹°¡ºÒ½Å,Çø¿À±îÁö. ¹Ú±ÙÇý ´ëÅë·É Á¾ºÏÅ¸·É ÇÏ´Ù 1³â³» Çõ¸í¼¼´ë Åº»ý.10³â, 20³âÈÄ ÇÑ±¹ÀÇ Çõ¸í¼¼´ë Å°¿î¼À¤Ð
36~~~Çàµ¿ÇÏ´Â Áö¼º? 
'¼¼¿ùÈ£ À¯°¡Á·À» ¹Ù³­ÇÏ´Â ÀÚµé¿¡°Ô'

´«ÀÌ ÀÖ¾îµµ º¸´Â ´«Àº ¾ø°í
±Í°¡ ÀÖ¾îµµ µè´Â ±Í´Â ¾ø±¸³ª.
¹é¸íÀÇ »ýÁ¸ÀÚ´Â Á¤ºÎ¿¡ ÀÇÇØ ±¸ÃâµÈ °ÍÀÌ ¾Æ´Ï°í '¼±³»¿¡¼­ °¡¸¸È÷ ÀÖÀ¸¶ó'´Â ¹æ¼ÛÀ» ¹«½ÃÇÏ°í ½º½º·Î... 
37~~~Kim's World? 
´Ü½Ä ³ó¼º ¿­Â° ³¯ ÀÌ¾ß±â] ´Ü½ÄÀ» ³¡³»°í ¼¼¿ùÈ£ Æ¯º°¹ýÀ» ¸¸µå´Â µ¥ ÃÑ·ÂÀ» ±â¿ï¿©´Þ¶ó ÁÖ¹®ÇÑ ±è¿µ¿À ¾¾¿Í À¯°¡Á·ÀÇ ¶æÀ» ¹«°Ì°Ô ¹Þ¾ÆµéÀÔ´Ï´Ù. ÀÌÁ¦ ±¹È¸¿¡¼­ Á¦´ë·Î µÈ ¼¼¿ùÈ£ Æ¯º°¹ý Á¦Á¤À» À§ÇÑ ÀÔ¹ý
¼±»ý´Ô. °¨»çÇÕ´Ï´Ù. ¾Ö ¸¹ÀÌ ¾²¼Ì½À´Ï´Ù. °Ç°­ Á¶½ÉÇÏ½Ã°í ²À Æ¯º°¹ý Á¦Á¤ÀÌ µÇµµ·Ï Èû½áÁÖ½Ê½Ã¿À.  RT @sangjungsim: [´Ü½Ä ³ó¼º ¿­Â° ³¯ ÀÌ¾ß±â] ´Ü½ÄÀ» ³¡³»°í ¼¼¿ùÈ£ Æ¯º°¹ýÀ».. 
38~~~´ëÇÑ¹Î±¹¶¥Àº¸¸ÁÖ¸¦³ë¸®´ÂTiger? 
¿äÁîÀ½´À³¢´Â°Í...¿ÀÈ÷·Á´ç½ÅµéÀÌ¾ø¾î¾ß»çÈ¸°¡¾ÈÁ¤ÀÌµÉ°Í°°´Ù´Â»ý°¢...£¢¼¼¿ùÈ£ À¯°¡Á· ¶æ ¹Ý¿µÇÑ Æ¯º°¹ý Á¦Á¤£¢ µµ½É ÁýÈ¸(Á¾ÇÕ) http://me2.do/FYvLZ8Nj  ÃâÃ³ : ³×ÀÌ¹ö ´º½º
39~~~yonggang75? 
¤¶¤² ¼¼¿ùÈ£ ±¹¸é µ¹ÆÄ? Á¦¸ñ »Ì´Â ²¿¶óÁö ÇÏ°í´Â...¼¼¿ùÈ£ Á¤±¹À»  ±ÍÅÂ°¡ ¸¸µé¾úÁö, À¯°¡Á·ÀÌ ¸¸µé¾ú³Ä, »õ³¢¾ß!
30~~~ÀÌ¼±°æ? 
ÀÏ¹ÝÀÎ À¯°¡Á· ¡°ÀÏ¹ÝÀÎ-´Ü¿ø°í ÀÌ°£ÁúÇÏ´Â º¸µµ ±×¸¸¡± - ¼¼¿ùÈ£ ÀÏ¹ÝÀÎ À¯°¡Á·, ÀÏºÎ ¾ð·Ðº¸µµ Á¤¸é ¹Ý¹Ú ¡°Áø½Ç ¿øÇÏ´Â °Ç ¶È°°´Ù¡± 
41~~~À°±º½Ä// 'Áø½ÇÀº Çö½ÇÀÌ´Ù'? 
¼¼¿ùÈ£ Ãß¸ð ÁýÈ¸¿¡ ¶Ç´Ù½Ã ºÒ¹ý Â÷º®°ú Ã¤Áõ µ¿¿øÇÑ °æÂû [http://news.khan.co.kr/kh_news/khan_art_view.html?artid=201408301942381&code=940100 ¡¦]
°ßÂû Áø½ÇÀ» ¿ä±¸ÇÑ ±¹¹ÎÀ» À§ÇØ Á¸ÀçÇÏ´Â °ÍÀÌ ¾Æ´Ï¶ó Á¤±ÇÀÇ Ãæ½ÇÇÑ °³·Î±¸³ª Çã°¡µµ ¹Þ¾Ò´Ù°í ÇÏ´Âµ¥ ºÒ¹ýÁýÈ¸·Î °£ÁÖ! Áø½ÇÀ» ¿ä±¸ÇÏ¸é ºÒ¹ýÀÌµÇ´Â ³ª¶ó
42~~~»õ·Î¿î ½ÃÀÛ
[½ÃÀÎ ¹æÀÚ°æÀ» °í¹ßÇÕ´Ï´Ù]
¹æÀÚ°æÀº ¼¼¿ùÈ£ Âü»ç¸¦ ´Ü¿ø°í¿¡ ÀáÀÔÇÑ Á¾ºÏµéÀÌ ÀÏÀ¸Å² ÀÚÀÛ±ØÀ¸·Î Ç¥ÇöÇÏ°í ÀÖ½À´Ï´Ù. Àú ¿©ÀÚ´Â °ú°Å ¹Ú±ÙÇý »õ´©¸® °üÁ¦ÁýÈ¸¸¦ ÁÖµµÇÏ¸ç Àü±³Á¶¿¡ ¿Â°® ÆÐ¾ÇÁúÀ» ºÎ¸®±âµµ Çß¾úÁÒ
±× Á¾ºÏÀÌ ´©±¼±î¿ä? ÁøÂ¥ Á¾ºÏÀÇ ½ÇÃ¼¸¦ ¾Ë·ÁÁÖ´Â ÀÌ ¿©ÀÚÀÇ ¸»¿¡ ±Í ±â¿ïÀÔ½Ã´Ù. @dak_dak_dak: [½ÃÀÎ ¹æÀÚ°æÀ» °í¹ßÇÕ´Ï´Ù]
¹æÀÚ°æÀº ¼¼¿ùÈ£ Âü»ç¸¦ ´Ü¿ø°í¿¡ ÀáÀÔÇÑ Á¾ºÏµéÀÌ ÀÏÀ¸Å² ÀÚÀÛ±ØÀ¸·Î Ç¥Çö
43~~~Mr. Pure? 
¹Ìµð¾îÆæ 20140830 ¼¼¿ùÈ£ Æ¯°ËÀÌ ¼ö»ç ±â¼Ò±Ç °¡Áú ¶© ÀÎ¹ÎÀçÆÇ º¯Áú ¿ì·Á http://www.mediapen.com/news/articleView.html?idxno=45884 ¡¦ < ¼¼¿ùÈ£ À¯°¡Á·°ú ±è¿µ¿À¾¾¿¡ ´ëÇØ ¹Ý°¨À» °¡Áö´Â ÀÌÀÇ ´ëºÎºÐÀº ÀÌ ³í¸®¿¡ ±âÃÊÇÒ °ÍÀÌ³ª,¼¼¿ùÈ£¸¦ °è±â·Î »çÀÎ¼ÒÃß¸¦ ¹Þ¾Æµé¿©¾ß
44~~~¼ÓÁö¸»ÀÚ À¯¾ðºñ¾î 
Àû¾îµµ ÀÌ°Ç ¾Ë°í ¤·¤² ÇÏÀÚ!!! "¼¼¿ùÈ£ ¼ö½À ±¹¹ÎÇ÷¼¼ 6213¾ï µé¾î Ãµ¾ÏÇÔÀÇ 20¹è"
45~~~bigstone? 
ÇöÀå | ¼¼¿ùÈ£ Æ¯º°¹ý Á¦Á¤ ÃË±¸¸¦ À§ÇÑ ¿µÈ­ÀÎ ÀÏÀÏ µ¿Á¶ ´Ü½Ä ÇöÀå 
46~~~à¤Íþ??? 
1ÀÏ Á¤±â±¹È¸ °³È¸¡¦ÁÖÃÊ ¼¼¿ùÈ£ ÆÄÇàÁ¤±¹ ºÐ¼ö·É:  ¼¼¿ùÈ£Æ¯º°¹ý Á¦Á¤À» µÑ·¯½Ñ ¿©¡¤¾ß¡¤À¯°¡Á· °£ÀÇ ÀÌ°ßÀ¸·Î Á¤±¹ÀÌ ¾È°¹¼ÓÀ» Çì¸Å´Â °¡¿îµ¥ ¿ÃÇØ Á¤±â±¹È¸°¡ ³»´Þ 1ÀÏ °³È¸½ÄÀ» ½ÃÀÛÀ¸·Î 100ÀÏ °£ÀÇ ... 
47~~~Twitstr Hipstr? 
¹Ú ´ëÅë·É, ¼¼¿ùÈ£ Ä§¹¬ÇÑ Ã¤ '¸¶ÀÌ¿þÀÌ'..¼º°øÇÒ±î  
48~~~Web-2-3-Linkaloo? 
³»ÀÏ Á¤±â±¹È¸ °³È¸¡¦ÁÖÃÊ ¼¼¿ùÈ£ ÆÄÇàÁ¤±¹ ºÐ¼ö·É - ¸Ó´ÏÅõµ¥ÀÌ 
49~~~±èÁ¾¼±[ÀÌÁ¨_³ë¹«ÇöÁ¤½ÅÀÌ´Ù
RT @kgy72: ´ëÇÑ¹Î±¹ÀÌ ¾îÂ¼´Ù ÀÌÁö°æÀÌ µÇ¿´Áö¿ä?
ºÒ¹ý¤ýºÒÀÇ°¡ ÇÕ¹ý¤ýÁ¤ÀÇ¿¡ Å«¼Ò¸®¿¡ ¸·¸»±îÁöµµ ¸ðÀÚ¶ó Á¾ºÏÀÌ´Ï ÁÂ»¡ÀÌ´Ï! 
¼¼¿ùÈ£ Áø»ó±Ô¸í ÇÏÀÚ´Âµ¥ ¸Õ³ðÀÇ ³ª¶ó°¡ ±¹¹Î°ú ¹Ý´ë·Î ÀÌ¸® ½Î¿ö¾ß ÇÏÁÒ... 
50~~~ÃÖÇö¹Ì? 
¼¼¿ùÈ£ Âü»ç ¼Ó¿¡
¾ÆÁ÷ ¹Ù´Ù¿¡¼­ ³ª¿ÀÁö ¸øÇÑ ¼ÒÁßÇÑ »ç¶÷µéÀÌ ÀÖ½À´Ï´Ù.
¾ÆÁ÷ ±â´Ù¸®´Â °¡Á·µéÀÌ ÀÖ½À´Ï´Ù.
¾î¶»°Ô °íÅëÀº ¶È°°ÀÌ 
¾Æ´Ï ´õ Å« ½½ÇÄÀÇ ´Ë¿¡ ºüÁ®ÀÖ´Âµ¥
ÀÌ½´¸¸À» ¸¸µé°í ÀÖ´Â µí ÇØ¼­
¸¶À½ÀÌ ¾ÆÇÁ³×¿ä
