# Supplementary material for: Machine Learning-Based Data Mining Method for Sentiment Analysis of the Sewol Ferry Disaster's Effect on Social Stress
Source: Front Psychiatry. 2020 Dec 23;11:505673. doi: 10.3389/fpsyt.2020.505673 (PMC7785789; doi:10.3389/fpsyt.2020.505673)
Supplement: Supplementary file 1 [file Data_Sheet_1.ZIP › twitter/text/6.September.txt]

1~~~Å½.¾Æ¶óÀÌ?{¾îÀÌ ÇÒ²¿ ´ëÇÑ¹Î±¹}? 
¼¼¿ùÈ£Æ¯º°¹ý Å¸°á ÀÓ¹ÚÀÌ¶ó°í ´º½º³ª,¾ð·Ð¿¡¼­ ¾Ö±âÇÏ´Âµ¥..¾ßÀÌ..½Ã¹ß°Íµé¾Æ! ´©±¸ ¸¾´ë·Î ¹ýÁ¦Á¤À» ³Ê°Å³¢¸® ÇØ´ë³Ä!..±¹°³ÀÇ¿ø½Ã³¢µµ,Á¤Ä¡ÀÎ½Ã³¢µµ,±×¸®°í ´Ü¿ø°íÀ¯°¡Á·°³¿¡½Ã³¢µéµµ Àßµé¾î¶ó!~~ ±¹¹ÎÆÈ¾Æ ³Ê°Å³¢¸® ¸¸µç¹ý.³»ÇÑÅ× Àû¿ëÇÏÁö¸¶¶ó!.³­ µ· ¸ø³½´Ù.
±×¸®°í ¹ýÀ» Á¦Á¤ÇÒ·Á¸é ÃÖ¼ÒÇÑ ±¹¹ÎµéÇÑÅ× ±× ³»¿ëÀÌ³ª ÀÚ¼¼È÷ °øÁöÇÏ°í ±× ³»¿ë°ú ÇØ´ç»çÇ×µéÀÌ ÇÕ´çÇÑÁö..¾Æ´ÑÁö.°ËÅäÇÏ°í Æ¯È÷³ª ¼¼¿ùÈ£´Â Àü±¹¹ÎÀû°ü½É´ë»ó ÀÌ¿´À¸´Ï..±¹¹Î¿©·Ð°ú »ý°¢Áö´ë·Î ¹Ý¿µÇØ¾ßÁö.¸»·Î¸¸ ±¹¹Î¶°µé°í ³Ê°Å³¢´Ï Áö¶öÇÒ·¡!
2~~~Àú°Ý¼ö? 
¼¼¿ùÈ£ Æ¯º°¹ýÀÌ Á¦Á¤µÇ¸é!~
¼­ÇØÆä¸®¿ÀÄ§¸ô, ±¸Æ÷¿­Â÷, ´ë±¸ÁöÇÏÃ¶, »ïÇ³¹éÈ­Á¡, ¼º¼ö´ë±³ºØ±«, Ã»ÁÖ¿ì¾Ï¾ÆÆÄÆ®ºØ±«, ´ë±¸°¡½º, ¸¶Æ÷°¡½ºÆø¹ß, ¸ñÆ÷¾Æ½Ã¾Æ³ªÃß¶ô!~
¸ðµÎ º¸»óÇÏ°í ÇýÅÃÁÖ·Á¸é ±¹°¡´ë¶õ¿¡ ¼Ò¼Û¿¡ ±¹°¡°¡ Èçµé¸®´Â ¹Ì·¡°¡ º¸ÀÎ´Ù
»ç°í°¡Æ¯º°¹ý?
3~~~Á¤µ¿È£ PD? 
[Á¤Çý¸²ÀÇ 1ºÐ] ¿©¡¤¾ß¡¤À¯°¡Á·, 3ÀÚÈ¸µ¿¡¦¼¼¿ùÈ£¹ý Áß´ë °íºñ: ¿À´Ã ¿ÀÀü¿¡ ÁøÇàµÉ 3ÀÚ È¸µ¿ÀÌ ¼¼¿ùÈ£ Æ¯º°¹ý ÇÕÀÇ¿¡ Áß´ë °íºñ°¡ µÉ °ÍÀ¸·Î º¸ÀÔ´Ï´Ù.
4~~~¼¼¿ùÈ£ ??1¹ø ÀÌÀç¸í 
¼¼¿ùÈ£¹ý Å¸°á ÀÓ¹Ú..¿©¾ß¡¤À¯Á· ÀÇ°ß Á¢±Ù | ¹Ìµð¾î´ÙÀ½ 
5~~~shinokcheong? 
°³¿ùÈ£Áö? ¸·°¡ÆÄÈ£ÀÎÁö? ¾ðÁ¦µç »ç°í·Î Á×À»¼öµµ ±¸Á¶ÇÏ´ÙÁ×À»¼öµµÀÖ´Â»ç°ÇÀÌ ¿Ö? Æ¯º°¹ýÀ»¸¸µé¾î¾ßÇÏ´ÂÁö...ÀÏ¹Ý±¹¹ÎÀº ¾îÀÌ ¾øÀ» µû¸§ÀÌ´Ù. 
¼¼¿ùÈ£¹ý Å¸°á ÀÓ¹Ú¡¦¿©¾ß¡¤À¯Á· ÀÇ°ß Á¢±Ù http://me2.do/IxVhfdJj  ÃâÃ³ : ³×ÀÌ¹ö ´º½º
µÎ¹ø¾¿ÀÌ³ª ±¹¹Î ³ó¶ôÇÑ ³ª¶ó ¸ÁÇÏ´Â ¼¼¿ùÈ£Æ¯º°¹ý °á»ç¹Ý´ëÇÑ´Ù  ³ª¶ó¸¦ ¿äÀý³»´Â ¾²·¹±â ÀÎ°£µéÀ»  ÀÌÁ¦ºÎÅÍ ±¹¹ÎµéÀÌ Àý´Ü³»¾ßÇÑ´Ù °á»ç¹Ý´ë ´ëÇÑ¹Î±¹ ¾ÏÀûÁ¸Àç ¼¼¿ùÈ£À¯°¡Á·¹ý °á»ç¹Ý´ë ¼¼¿ùÈ£°¡ ¿Ö ¹Ú±ÙÇý´ëÅë·É Å¿ÀÌ³Ä  Çã°¡³»ÁØÀÎ°£Å¿À¯º´¾ðÅ¿ÀÌÁö
6~~~±èÁ¾Èñ? 
¼¼¿ùÈ£ À¯°¡Á·-´ëÇÐ»ý °£´ãÈ¸, ±è¿µ½Ä ÀÓ¿ø ¡°±âº»ÀûÀ¸·Î ´«¹°¹Ù´Ù¡±
http://news.kukmin.tv/news/articleView.html?idxno=6790 ¡¦
¡°Æ¯º°¹ý Âù?¹Ý?À¯º¸ ÀÇ°ß ºñ½ÁÇÏ°Ô ³ª¿Í¡¦Æ¯º°¹ý Áø½Ç ¾Ë¸®´Â ÀÏÀÌ Áß¿ä¡±
7~~~¿µ³²ÀÏº¸? 
¡°´ë¸®±â»ç¿¡ ÀÏ¹æ ÆøÇà ¼¼¿ùÈ£ À¯°¡Á· 3¸í ¿µÀå ½ÅÃ» 
8~~~¼¼¿ùÈ£ ??1¹ø ÀÌÀç¸í 
¼¼¿ùÈ£¹ý Å¸°á ÀÓ¹Ú¡¦¿©¾ß¡¤À¯Á· ÀÇ°ß Á¢±Ù 
9~~~°û±Ù¼·? 
°æÂûÀÇ °úÀ×Ãæ¼º...? ¼¼¿ùÈ£ À¯Á· ±¸¼Ó¿µÀå ½ÅÃ»  
½Ö¹æÆøÇàÀÌ ÀÌ·ïÁ³´Ù´Â À¯Á· ÁÖÀå ¹¬»ì 'ÀÏ¹æ ÆøÇà'À¸·Î ÀáÁ¤ °á·Ð

10~~~shwang? 
[»ç¼³] ¼¼¿ùÈ£ Æ¯º°¹ý, ¸¶Ä§Ç¥ Âï¾î¾ß ÇÒ ¶§´Ù 
11~~~±èÁ¤Æò? 
»õÁ¤Ä¡¿¬ÇÕÀº µî¿øÇØ¼­
±¹Á¤°¨»ç¸¦ ½Ç¼ÓÀÖ°Ô ÇÏ°í ±¹°¡ ¿¹»ê¾ÈÀ» ¸é¹ÐÈ÷ Ã¼Å©ÇÏ¿© ¹Î»ý¿¡ ¹Ý¿µÇØ¾ßÇÑ´Ù. ¼¼¿ùÈ£´Â ¾Æ¹«¸® Àß ÇØµµ ÃÖ¼±Àº µÉ ¼ö¾ø°í ¾îÂ÷ÇÇ Â÷±â ¹ÎÁÖÁ¤±ÇÀÇ Àç¼ö»ç±ôÀÌ´Ù.
12~~~88attom? 
´Ü¿ø°íÀ¯Á·´ëÃ¥À§°¡ ±¹È¸ÀÇ¿ø Çõ½ÅÀ§´ëÇ¥°°±º¿ä. 
¿©¾ß ¸ðµÎ ¼¼ºñ¸¸ ¹ÞÀ»·Á°í ±¹È¸¿¡°¡°í, ¿©¾ß°¡ ¸¸³ª´Â °ÍÀÎ°¡. 
´Ü¿ø°íÀ¯Á·ÀÌ ´ëÇÑ¹Î±¹ÀÇ ±¹¹ÎÀÎ°¡.  ´Ü¿ø°íÀ¯Á· Á¦¿ÜÇÏ¸é ±¹¹ÎÀÌ ¾ø´Â°¡?
¹Î»ýÀ»À§ÇÑ¹ýÀº ¼¼¿ùÈ£¹ý»ÓÀÎÁö. ÇÑ½É ¾Æ´Ï ±¥½ÉÇÑ ±¹È¸ÀÇ¿ø.
13~~~±¤ÁÖ Àü³² ºü¸¥´º½º ³²µµÀÏº¸? 
¼¼¿ùÈ£¹ý Å¸°á ÀÓ¹Ú¡¦¿©¾ß¡¤À¯Á· ÀÇ°ß Á¢±Ù 
14~~~¾ç½É°ú¼ÒÅë? 
»õ¹Ì³âÀº¾Ë¾Æ¶ó ¼¼¿ùÈ£¹ý±îÁö´Â¿ë¼­ÇÏµÇÇ÷¼¼º¸»ó¹ý¸¸µé¶§´Â±¹¹ÎÀº°áÄÚ¿ä¼­Ä¡¾ÊÀ»°ÍÀÌ¶õ°ÍÀ» ¸í½É¸í½ÉÇØ¶ó
15~~~´ë±¸´ë±³±¸ Á¤ÀÇÆòÈ­À§¿øÈ¸? 
2014³â 9¿ù 17ÀÏ¿¡ ´ë±¸±³±¸ ¼º¸ð´ç¿¡¼­ ºÀÇåµÇ¾ú´ø ¼¼¿ùÈ£ Âü»ç °ü·Ã ¹Ì»ç

16~~~ÀûÆóÃ»»ê ÀÀ¿ø´Ü!?
¹Ú´ëÅë·ÉÀÌ ¼¼¿ùÈ£ Âü»ç¿¡ ´ëÇÑ Ã¥ÀÓÀ» ¹¯±âÀ§ÇØ ÇØÃ¼¸¦ ¹ßÇ¥Çß´Âµ¥ ¿ÀÈ÷·Á ³»³â¿¹»êÀÌ 9.9%´Ã¾î³­ 1Á¶2Ãµ2¹é¾ï¿øÀ» Áõ¾×À» ½ÅÃ»Çß´Ù´Â Á¡ÀÔ´Ï´Ù. ¹Ý¼ºÀº ¾ÈÇÏ°í ÀÚ±â³× ¹è¸¸ Ã¼¿ì´Â ÇØ°æ ¿©ÀüÈ÷ ÇÑ½É ½º·´½À´Ï´Ù.
¼¼¿ùÈ£ ´ëÂü»ç,
ÇÑ¶§´Â ´©±º°¡´Â Ã¥ÀÓÀÚ°¡ ÀÖ´Âµí ÇÏ´õ´Ï À¯º´¾ð Àå·Ê¸¦ ½Å¼ÓÈ÷ Ä¡·ç°í´Â Ã¥ÀÓÁ®¾ßÇÒÀÚ°¡ ¾ø´Âµí º¸ÀÎ´Ù!
±×·±µ¥µµ ¼¼¿ùÈ£ Æ¯º°¹ýÀ» À¯¾ß¹«¾ß ³Ñ±æ ¼Ó¼ÀÀÎ°¡?
±¹°¡ÀÇ ±â°­Àº Áø½Ç°ú Á¤ÀÇ¿¡ ÀÖ´Ù!
17~~~Hongkook Kim? 
½½ÇÂ Çö½Ç...È­µµ ³ª°í, ¸¶À½µµ ¾ÆÇÁ°í, ¿ì¸®ÀÇ ¹Ì·¡µµ °ÆÁ¤µÇ°í, ¼¼¿ùÈ£ À¯°¡Á·°ú ½ÇÁ¾ÀÚ °¡Á·µé¿¡°Ôµµ ¹Ì¾ÈÇÑ ´ä´äÇÑ °¡À» ¾ÆÄ§!... 
18~~~±¹¹ÎÀÏº¸??ÀÎÁõµÈ °èÁ¤?
°æÂûÀÌ ´ë¸®±â»ç¿Í ÇàÀÎµéÀ» ÆøÇàÇÑ ÇøÀÇ·Î ¼¼¿ùÈ£ À¯°¡Á· 4¸í Áß 3¸í¿¡ ´ëÇØ ±¸¼Ó¿µÀåÀ» ½ÅÃ»Çß½À´Ï´Ù
19~~~Çò™J #¹Ùº¸°¡²Þ²Ù´Â¼¼»ó? 
¼¼¿ùÈ£ Âü»ç 168ÀÏ
300ÀÇ ¾î¸° ¸ñ¼ûµéÀÌ ¿ì¸®ÀÇ ´«¾Õ¿¡¼­ »ç¶óÁ³½À´Ï´Ù.¼¼¿ùÈ£ ÀÌÈÄÀÇ ½Ã°£Àº ¿ì¸® ¸ðµÎ¿¡°Ô´Â Çü¹úÀÌ¾ú½À´Ï´Ù. Á¤Ä¡Àû ¼±µ¿ÀÌ¶ó´Â ´ç½Åµé, ´©±¸µµ ¸éÁËºÎ¸¦ ¹ÞÁö ¸øÇÒ °ÍÀÔ´Ï´Ù
20~~~ÀÓ¼øÇý? 
RT @mediatodaynews ¼¼¿ùÈ£Æ¯º°¹ý 3ÀÚ È¸µ¿ ¡°ÁøÁöÇÑ ´ëÈ­Çß´Ù¡±
21~~~Sin,±¸¿ù»ê¹Ý°øÅõ»ç#¸ê°øÅëÀÏ
¼¼¿ùÈ£ À¯°¡Á· ÀÌ¶ó°í ?¿åÁúÇÏ´Â ºñ¿­ÇÑ ÀÎ°Ý°ú ¼öÁØÀ» °¡Áø ÀÎ°£µé¿¡°Ô ¸ùµÕÀÌ°¡ ¾àÀÌ´Ù
22~~~ÀÜ¾ÇÇÑ '¾ð·ÐÀÇ³­'? 
[ »õ´©¸®¿¡ °æ°íÇÑ´Ù. ¼¼¿ùÈ£ Æ¯º°¹ý ÆóÁöÇÏ¶ó !! ]

23~~~°í±¸·ÁÀÎ? 
¿À´Ã¾ÆÄ§µµ ¿Íµ¿»ç°Å¸®¿¡ ¿ì¸®¾ÆÀÌµé ÇÐ±³°¡¿ä..¿©±â ¼¼¿ùÈ£70¸í³Ñ´Â ¾ÆÀÌ°¡ »ì¾Ò´ø°÷..
24~~~Çý»ê/¼Õ¸íµ¿? 
µ¿°¨!! Æó¾ÇÁú ±ÍÅÂÁú·Î ³ª¶óÈ¥¶õ!! @pyein2: ¼¼¿ùÈ£¹ý ¾ßÇÕÇÏ¿© Åë°ú½ÃÅ²´Ù°í ³¡³ª´Â°Ô ¾Æ´Õ´Ï´Ù. Áø»óÁ¶»çÀ§ÀÇ ½´ÆÛ°©ÁúÀÌ ½ÃÀÛµÇ°í, º»°ÝÀûÀ¸·Î ±¹¹Î¼¼±Ý ¶â´Â Ãµ¹®ÇÐÀû ´ÜÀ§ÀÇ º¸»ó±Ý ³íÀÇ°¡ ³²¾ÆÀÖ½À´Ï´Ù
25~~~¼­¿ï½Å¹®? 
¼Óº¸]¼¼¿ùÈ£ À¯°¡Á·À§¿øÀå µî 3¸í ±¸¼Ó¿µÀå 
26~~~ÂÐÄÚ13°èÁ¤? 
´Ü¿ø°í RT @jeongsr1959: ´õ·¯¿î ¼¼¿ùÈ£À¯°¡Á· »õ³¢µé...
27~~~¹Ù¸¥¸» °í¿î¸»
'¼¼¿ùÈ£¹ý' ÀÇ°ß Á¢±Ù¡¦¿À´Ã Å¸°áµÇ³ª http://me2.do/GcU1eVJu  ÃâÃ³ : ³×ÀÌ¹ö ´º½º
28~~~woocjet? 
¾îÂ¾Áö &#39;¼¼¿ùÈ£&#39;°¡ ¼ö»óÇÏ´õ¶ó´Ï ¿ª½Ã ¸·ÀåÁ¤±ÇÀÌ±¸¸¸
29~~~Çã ¸¸ ±â (¿©·¯ºÐ: NEWS)
¼¼¿ùÈ£ÀÇ ¾ÆÇ°¼Ó¿¡¼­µµ...
¹Ú¿ø¼ø ¼­¿ï½ÃÀåÀº ÇÐ»ýµéÀ» °¡¸£Ä¡´Â ´ëÇÐ¿¡±îÁö Ãø±Ù Á¤Ä¡ÀÎÀ» ³»·Áº¸³» ´ëÇÐÀ» ÀÚ½ÅÀÇ ´ë¼± ÀüÃÊ±â±â·Î ¸¸µå´Â °ÍÀº ½É°¢ÇÑ ¹®Á¦
30~~~±èÁ¾Èñ? 
¼­¿ï±¤Àå¿¡ ³ªÅ¸³­ ¼­ºÏÃ»³â´Ü¡¦¡°¼¼¿ùÈ£ À¯Á· Æø·Â À¯¹ßÀÚ¡±(?)
http://www.mediatoday.co.kr/news/articleView.html?idxno=119040 ¡¦
¼­ºÏÃ»³â´Ü Àç°ÇÀ§ ³ë¶õ¸®º» Ã¶°Å °èÈ¹ ¹àÇô¡¦°ú°Å Å×·¯´ÜÃ¼ ¡®¼¶¶à¡¯, µµ ³Ñ¾ú´Ù ÁöÀû
31~~~±èÁ¾Èñ? 
°æÂûÃ»Àå ¡°ºÒ¹ýÇàÀ§ ¸íÈ®ÇÒ ¶§¸¸ Ä«¸Þ¶ó Ã¤Áõ¡± Áö½Ã
http://www.gobalnews.com/news/articleView.html?idxno=10316 ¡¦
¼¼¿ùÈ£ ´ëÃ¥À§ ¡®°æÂû±Ç ³²¿ë¡¯ ÁöÀû¿¡ °æÂû¿¡ ´ëÇÑ ¡®¿ªÃ¤Áõ¡¯ ÀÚÁ¦ ÃË±¸µµ
32~~~À±Á¤»ó? 
ÇÏÅÂ°æ) ÀÌ¹ø ¼¼¿ùÈ£ ±¹¸é¿¡¼­ ¶Ç ÇÏ³ª ¿ì·Á½º·¯¿î Á¡Àº ±Ø¿ìÀûÀÎ °æÇâÀÌ °­È­µÇ°í ÀÖ´Ù´Â °ÍÀÌ´Ù. Ã³À½¿¡´Â ´Ü½Ä ÇöÀå ¾Õ¿¡¼­ ÇÇÀÚ, Ä¡Å²À» Æø½ÄÇÏ´Â Á¶·Õ³¢ÀÇ Çàµ¿ÀÌ¾úÁö¸¸ °¥¼ö·Ï ±Ø¿ìÀûÀÎ Çàµ¿À¸·Î ¹ßÀüµÇ°í... 
 ´ç½ÅµéÀÌ Á¦´ë·Î ÇÏ¸é ±Ø¿ì°¡ ¿Ö ÇÊ¿äÇÏ³Ä ³ª¶ó°¡ ±×³ÑÀÇ  ¼¼¿ùÈ£Å¸·ÉÀ¸·Î ¼ö··¿¡ ºüÁ® Çã¿ìÀû °Å¸®´Ï ±×³ÑÀÇ ¼¼¿ùÈ£ Ã»¼ÒÇÑ´Ù´Âµ¥ ¹«½¼ ±Ø¿ì³Ä °³ÀÚ¼®¾Æ
33~~~ÀÓ¼øÇý? 
¼¼¿ùÈ£¹ý Å¸°á ÀÓ¹Ú..¿©¾ß¡¤À¯Á· ÀÇ°ß Á¢±Ù | ¹Ìµð¾î´ÙÀ½
34~~~ãêÀÇ Á¾[ö½Öû(üÀìÑô¸æµ)ÝÂà°ÞÔ
ÇÁ¸®¹Ì¾ö] ¼¼¿ùÈ£ À¯Á· °£ºÎ, ¹Ú±Ù·É ³²Æí ½Åµ¿¿í ÆøÇàÇøÀÇ·Î Ã¼Æ÷µÅ 
35~~~ÂÐÄÚ13°èÁ¤? 
¾¾¹ß ³ªµµ RT @Bluerom11: ¼¼¿ùÈ£Æ¯º°¹ý Å¸°á ÀÓ¹ÚÀÌ¶ó°í ´º½º³ª,¾ð·Ð¿¡¼­ ¾Ö±âÇÏ´Âµ¥..¾ßÀÌ..½Ã¹ß°Íµé¾Æ! ´©±¸ ¸¾´ë·Î ¹ýÁ¦Á¤À» ³Ê°Å³¢¸® ÇØ´ë³Ä!..±¹°³ÀÇ¿ø½Ã³¢µµ,Á¤Ä¡ÀÎ½Ã³¢µµ,±×¸®°í ´Ü¿ø°íÀ¯...
36~~~Kim Jae-ho? 
À¯º´Ã¶Àº...´ë±¸»ç¶÷ÀÌÁö... RT @kyunghyang ¼¼¿ùÈ£ ³ë¶õ ¸®º» Àß¶ó¹ö¸®°Ú´Ù´Â¡¦ º¸¼ö Å»À» ¾´ ¡®±Ø¿ìÀÇ ±¤±â¡¯ 
À¯º´Ã¶ÀÌ ´ë±¸ »ç¶÷ ¸ÂÁö. ±× À¯º´Ã¶ÀÌ Á×À» ¶§ ¿Ö Àü³²¿¡ °¡¼­ Á×¾úÀ»±î. È¸±Íº»´É¿¡ µû¸£¸é À§ÇèÇÒ ¶§ °íÇâÀ¸·Î °¡´Â °ÍÀÌ ¸Â´Âµ¥. ÀÌ»óÇÏ´Ù°í ¿Ö ¼øÃµ¿¡ °¡¼­ Á×¾úÀ»±î. ±×°÷ÀÌ ¾ÈÀüÇÏ´Ù°í »ý°¢ÇÑ °ÍÀÎ°¡..
±ÍÇÏ´Â »ç°íÄ¡°í ÁýÀ¸·Î °£´ä´Ï±î...¤¹¤¹..ÁË´Ù ÁýÀÌ ¾Æ´Ñ ´Ù¸¥°÷...ÀüÇô »ý°¢¸øÇÒ°÷À¸·Î Æ¢Áö....
¾ÈÀüÇÑ °÷À¸·Î °¡ÁÒ. ±×·±µ¥ Àü³²ÀÌ°í À¯º´¾ðÀÌ °¡Àå ½ÅÀÓÇÑ ±èÇý°æÀº ¸ñÆ÷ »ç¶÷ÀÌ°í ±¸¿øÆÄ¿¡¼­ ¸ñ¼Ò¸® Å« »ç¶÷µéÀÌ Àü³²»ç¶÷ÀÌ¶ó´Â ¼³±îÁö ÀÖÀ¸´Ï.. ±×¸®°í À¯º´¾ðÀÌ »ì·ÁÁØ °ÍÀº ±è´ëÁß, ³ë¹«Çö Á¤ºÎ¶ó¼­..
¶ÇÇÑ À¯º´¾ðÀ» »ì¸°°ÍÀÌ ±è´ëÁß ³ë¹«ÇöÀÌ¶ó....ÀÚ½ÅÀÖÀ¸½Å°¡¿ä?...±è´ëÁß¶© ¼Õµµ¸ø´ë´Â»óÈ²ÀÌ¾ú°í ³ëÅë¶§ ¹ýÀûÃ³ºÐ ³Ñ¾î°¬ÁÒ..
Çåµ¥ .MB¶§ »ì¾Æ³³´Ï´Ù...±×·³ MB°¡ »ì·ÁÁØ°ÍÀÌµÇ°ÍÁö¿ä...Á¦´ë·Î ÀüÈÄ°ü°è¸¦ º¸½Ã±æ
ÀÌ·± ÀÌµæÀ» º» ±è´ëÁß°ú ³ë¹«ÇöÀÌ Áö¿øÇØ ÁÖ¾ú´Ù°í º¸´Â °ÍÀÌ ¸Â°ÚÁÒ. ÀÌ¸í¹Ú ¶§ »ì¾Æ³µ´Ù´Â ÁÖÀåÀ» ÇÏ·Á°í ÇÏ¸é ÀÌ¸í¹Ú Á¤±Ç¿¡¼­ À¯º´¾ðÀÇ Áý´Ü¿¡ Áö¿øÀ» ÇØ ÁØ ³»¿ªÀ» ±Ù°Å·Î ¸»ÇØ¾ß ÇÏ´Â °Í ¾Æ´Ñ°¡¿ä.
±×·³ ¸¶Âù°¡Áö·Î ±ÍÇÏµµ DJ,³ë¹«ÇöÀÌ À¯º´¾ðÀÇ Áö¿øÀ» ¹Þ¾Ò´Ù´Â ³»¿ªÀ» Á¦½ÃÇØº¸½ÃÁö¿ä?...ÀÏ´Ü MB¶§ »ý±ä ÇØÇÇ¾Æ¿Í ¹Ú»óÀº°°Àº Á¤Ä¡ÀÎµéÀÌ ¼±ÁÖ¿¬ÇÕ°ú ´ÜÇÕÇÑÁõ°Å´Â °ËÂûÀÌ ¹àÇûÁö¿ä...°¨»ç¿øµµ ¹àÇû°í...
 ³ë¹«Çö°ú ±è´ëÁß ½ÃÀý¿¡ Áö¿øÇß´Ù´Â ³»¿ªÀº °ø°³µÇ¾î ÀÖ½À´Ï´Ù. ¹ýÁ¤°ü¸®°úÁ¤¿¡ ´ëÇÑ Á¤º¸´Â °ø°³µÇ¾î ÀÖ´Âµ¥¿ä. ¼±¹Ú ¿¬·ÉÀ» ´Ã¸° °ÍÀÌ ¿Ö Àß¸øÀÌÁÒ. ¿¬¾È¿¡¼­ ¿îÇ×ÇÏ´Â ¼±¹ÚÀº ÆÄµµ¿¡ ÀÇÇÑ ¼±Ã¼ ¼ö¸í ´ÜÃàÀÌ Àû¾î¿ä
¼±¹Ú¿îÇ×¿¬·ÉÀº ¾î´À±¹°¡µç 20³âÀÔ´Ï´Ù...±×ÀÌ»óÀÏ°æ¿ì ¸Å¹ø ¹è°¡ ¶ã¶§¸¶°¡ ±¹°¡°¡ °Ë¿­À»ÇÏ°í ¸Å³â ¼±¹ÚÁ¶»ç¸¦ÇÏ¸ç ±× ºñ¿ëÀº ¼±ÁÖ°¡ ³À´Ï´Ù...±¸·¡¼­ À¯Áöºñ¿ëÀÌ ºñ½Î±â¶§¹®¿¡ 20³âÀÌ»ó ¾Ê¾¹´Ï´Ù..
¼±¹Ú¿îÇ× ¿¬·É¿¡ ´ëÇÑ ±ÔÁ¦°¡ ¾î´À ³ª¶óµç 20³âÀÌ¶ó°í¿ä. ¿ô±â´Â ºÐÀÌ³×.  ¿äÁòÀº ±× ±ÔÁ¦°¡ Ç®ÀÌ´Â »óÅÂ¿ä. ¼±¹Ú ¼ö¸®°úÁ¤¿¡ ´ëÇÏ¿© ¾Æ´ÂÁö. ¿äÁòÀº ¼±¹Ú ¼ö¸®°¡ ¾ÆÁÖ Àü¹®È­ µÇ¾î ÀÖ½À´Ï´Ù.
Æ¯ÀÌ³ª ¼¼¿ùÈ£, ¿ÀÇÏ¹ÌÈ£´Â ÀÏº»¼­ 20³â³ÑÀ¸¸é °Ë»çºñ¿ë, À¯Áö°ü¸®ºñ¿ë,¼ö¸®ºñ¿ëÀÌ ³Ê¹«³ª±â¼­ ¿ì¸®³ª¶ó¿¡ ÆÈ¾Æ¹ö¸°°Ì´Ï´Ù...ÀÏº»Àº 20³â³Ñ¾îµµ ¿îÇ×°¡´ÉÇÏÁÒ...´ë½Å 20³â³ÑÀ¸¸é Á¤ºÎ°¡ °­Á¦°Ë»çÇÕ´Ï´Ù...
Ä§¸ô ´ç½Ã ¼¼¿ùÈ£¿Í ¶È °°Àº »óÅÂ·Î ½ÅÁ¶¼±À» ¸¸µé¾î¼­ ¶È °°Àº Á¶°ÇÀ» ÁÖ¸é ¿ª½Ã Ä§¸ôÇÕ´Ï´Ù. ±×·¯´Ï. ¼±¹ÚÀÇ ¿¬·ÉÀÇ ¹®Á¦°¡ ¾Æ´Õ´Ï´Ù. ¿¬·ÉÀÇ ¹®Á¦°¡ ¾Æ´Ñµ¥ ¿¬·É Ã£´Â °ÍÀº Àß¸ø ¾Æ´Ñ°¡¿ä.
¶È°°ÀÌ ¸¸µé¸é Ä§¸ôÇÏÁö¾ÊÁÒ..¤¹¤¹..ÆòÇü¼ö¸¦ ¸ÂÃçÁÖ´Â ½ºÇÊ¶óÀÌÁ®?...±×°Ô ¸Á°¡Á®ÀÖ¾ú°í...¿î¿µ±ÔÄ¢ À§¹ÝÀ» ÇÏÁö¾Ê°í ±×¹è¿¡ ¸ÂÃç ¿îÇàÇÏ¸é »ç°í ¾Ê³³´Ï´Ù...
Çã³ª ¼¼¿ùÈ£´Â Æò¼Ò¿¡µµ ¿£ÁøÀÌ ¸ØÃß±âµµÇß´ÙÁö¿ä
37~~~Chris? 
¿ÃÀÎÄÚ¸®¾Æ]  Æø·ÂÀ¸·Î ¾ÇÈ­µÇ´Â ¼¼¿ùÈ£ ´ëÃ¥À§ ¿©·Ð  http://m.allinkorea.net/a.html?uid=30588 ¡¦  ¿ÏÂ¡Â÷°í¼³Ä¡´ø¸À¿¡ Á×´ÂÁÙµµ¸ð¸£°í °³Áã¶ö¶³µå´Ï¸¸
38~~~±èÁ¤È¯? 
ÀÌ°Ô ¹«½¼ »óÈ² ¹«½¼ ²ÃÀÎ°¡! ¹ý ¸¸µç´Ù´Â ÀÔ¹ý±â°üÀÌ ÀÏ¹Ý±¹¹ÎÀÇ Çã¶ôÀ» ¹Þ¾Æ°¡¸ç ¹ý ¸¸µå³ª? Æ¯º°¹ý ¸¸µå´Âµ¥ ¿©¾ßÀ¯Á· 3ÀÚÈ¸µ¿ÀÌ ¿Ö ÇÊ¿ä? ±¹°¡ÀÇ Àß¸øÀ¸·Î »ç¸ÁÇÑ »ç°í°¡ ¼¼¿ùÈ£ »Ó? ¿Ö ¼¼¿ùÈ£À¯Á·¸¸ Æ¯º°ÇÑ°¡!?
39~~~ßæñíÞÝ ÞÝñíßæ? 
¶Ë´©¸®´çµµ ¼¼¿ùÈ£¸¦ ¹«½ÃÇÏ°í Áö³ª°¥¼ø ¾øÀ»°ÍÀÌ´Ù. »ç¶÷µéÀÌ ¾Æ¹«¸® Å¸¶ôÇß¾îµµ ÀÚ½ÄÀÒÀº ½½ÇÄÀ» ¸ð¸£Áø ¾ÊÀ»Å×´Ï.
30~~~±Ý°­? 
¼¼¿ùÈ£ Æ¯º°¹ýÀ¸·Î º¸»ó¹ÞÀº À¯Á·ÀÌ¶ó°í ÇÏ¸é Â÷ÈÄ¿¡ ±¹¹ÎÀÇ ¾î¶² ´ëÁ¢À» ÇÒ±î? ´çÀåÀº ÁÁÀ»Áö ¸ô¶óµµ Â÷ÈÄ´Â ¾Æ¸¶µµ ´ñ°¡¸¦ ÁöºÒÇÒ °Í °°´Ù. ³»³õ°í ¸ø ´Ù´Ò °Í °°´Ù. ¼û¾î»ì°Ô µÇ´Â °ÍÀº ¾Æ´ÒÁö 
41~~~Å½.¾Æ¶óÀÌ?{¾îÀÌ ÇÒ²¿ ´ëÇÑ¹Î±¹
¼¼¿ùÈ£Æ¯º°¹ý Å¸°á ÀÓ¹ÚÀÌ¶ó°í ´º½º³ª,¾ð·Ð¿¡¼­ ¾Ö±âÇÏ´Âµ¥..¾ßÀÌ..½Ã¹ß°Íµé¾Æ! ´©±¸ ¸¾´ë·Î ¹ýÁ¦Á¤À» ³Ê°Å³¢¸® ÇØ´ë³Ä!..±¹°³ÀÇ¿ø½Ã³¢µµ,Á¤Ä¡ÀÎ½Ã³¢µµ,±×¸®°í ´Ü¿ø°íÀ¯°¡Á·°³¿¡½Ã³¢µéµµ Àßµé¾î¶ó!~~ ±¹¹ÎÆÈ¾Æ ³Ê°Å³¢¸® ¸¸µç¹ý.³»ÇÑÅ× Àû¿ëÇÏÁö¸¶¶ó!.³­ µ· ¸ø³½´Ù.
42~~~Å»ÇÙ³à½Ã´ë? 
¼¼¿ùÈ£ Âü»çµµ µûÁ®º¸¸é ¿¥ºñ ¶§ ¼±¹Ú¼ö¸í¿¬Àå ±ÔÁ¦¿ÏÈ­ ¹ý¾ÈÀÌ Åë°úµÈ µ¥¼­ ºñ·ÔµÈ´Ù. ÁÁÀº ¹ýµµ ÇöÀå¿¡¼­ ÁöÅ°Áö ¾Ê´Âµ¥ ³ª»Û ¹ýÀÌ ÀÚ²Ù »ý±â¸é ÇöÀåÀº ´õ ³ªºüÁø´Ù. ±¹È¸´Â ±ú¾îÀÖ¾î¾ß ÇÑ´Ù: ½Ã»çÅë ±èÁ¾¹èÀÔ´Ï´Ù 
43~~~È¸º¹ ºÒ°¡ÇÑ ¿À¿°, GMO Àç¹è ¹Ý´ë? 
±¹¹Î¿¡°Ô ¹º Áþ°Å¸®¸¦ Çß±â¿¡¿ä? ¼¼¿ùÈ£Æ¯º°¹ý ¸¸µé¾î¼­ ¾ÈÀüÇÑ ³ª¶ó ¸¸µéÀÚ°í ÁÖÀåÇÑ Áþ°Å¸®¿ä? ¼öÀå µÈ ¾ÆÀÌµé »ç°í ¿øÀÎ Á¤È®ÇÏ°Ô ±Ô¸íÇØ¼­ ´Ù½Ã´Â ÀÌ·± ÀÏÀÌ ÀÏ¾î³ªÁö ¾Ê°Ô ÇÏÀÚ°í ÁÖÀåÇÑ Áþ°Å¸®¿ä?
44~~~µü´Ù±¸¸® Á¾ºÏÀÌ Àú°Ý¼ö? 
´õ·¯¿î ¼¼¿ùÈ£À¯°¡Á· »õ³¢µé...
45~~~³ªµµÄÚµå? 
´Ù¸¥ »ç°Ç»ç°í »ç¸ÁÀÚ¿Í ±× °¡Á·Àº À¯·ÉÀÌ³Ä? ÀÌ·± ¾²·¹±â °°Àº Áý´Üµé¾Æ...´Ù¸¥ »ç°Ç »ç°íµµ Æ¯º°¹ýÀ» ¸¸µéµçÁö...¼¼¿ùÈ£Æ¯º°¹ý ¾ø´ø ÀÏ·Î ÇØ¶ó. ÀÌ·± °³ °°Àº ÀÏÀ» º¸·Á°í ³»°¡ ¼¼±Ý ³»¾ú´Ü ¸»... 
46~~~Kahn(Ãß±â±ÞÀÎ 
¾ÆÁ÷µµ ¼¼¿ùÈ£¼±¹Ú³»¿¡ 10¸íÀÇ ½ÇÁ¾ÀÚ°¡ »ì¾ÆÀÖÀ»¼ö ÀÖÀ¸´Ï ÀÎ¾çÀº ¾ÈµÈ´Ù´Â °¡Á·µé...Áö±Ýµµ Áøµµ Ã¼À°°ü¿£ »ì¾Æ¼­ µ¹¾Æ¿Í´Þ¶ó´Â °¡Á·µéÀÇ ±â´Ù¸²...ÇÏ·ç ¼ö¾ï¿øÀÇ ±¸Á¶°ü·Ã ºñ¿ëÀÌ ÁöÃâµÇ¾îÁö°íÀÖÁö¸¸ ´©±¸µµ
ÀÌÁ¦ ±×¸¸ ¼¼¿ùÈ£¸¦ ÀÎ¾çÇÏÀÚ
½ÃÃ¼ ´Ù ÅÂÆò¾ç °í±â¹äµÇ¾ú´Â µ¥ ¾îµð°¡¼­ ½ÃÃ¼Ã£³ª. ÀÌ Á¤ºÎ ³¡³¯ ¶§±îÁö ¼¼¿ùÈ£ Ã³¹Ú¾Æ ³õ°Ô »ý°å´Ù. ±× µ· ÇÑ°Ü¿ï È¬ÀÌºÒ µ¤°íÀÚ´Â ÂüÀüÀ¯°øÀÚ º¸»óÇØ¾ß. ÀÌ·± Á¤ºÎ Ã³À½ º»´Ù. ³Ê¹« ¹«´ÉÇØ. 	
47~~~Chris? 
»ç¼³]¼¼¿ùÈ£ ´Ü¿ø°í À¯Á·ÀÇ Á¦ÀÚ¸® Ã£±â, Áö±Ýµµ ´ÊÁö ¾Ê¾Ò´Ù : µ¿¾Æ´åÄÄ http://news.donga.com/Main/3/040109/20140930/66824550/1 ¡¦ @dongamedia ´ÔÀÌ °øÀ¯  ºÒ²¨ÀúÁö¸»¶ó°í °è¼Ó±ººÒ¶ª·Á°í ¹¹Çå´Ùµçµð
48~~~Â÷Àç¿ë? 
¼¼¿ùÈ£ À¯°¡Á· ´ëÃ¥À§ »óÈ²½ÇÀå ¿ÀXX ¾¾°¡ ÀúÀÇ ±Í¼Ó¿¡ °æÂûÀÇ ´«À» ¼ÓÀÌ°í µéÀÌ´ë¸ç ¼¼¹øÂ° ¿å¼³À» ÇÏ°í ÀÖ½À´Ï´Ù. Âü ºñ¿­ÇÏ°í ³ª»Û Çàµ¿ÀÔ´Ï´Ù. ¼¼¿ùÈ£ À¯°¡Á·ÀÇ ¹ú°Å¹þÀº ¸ð½ÀÀÔ´Ï´Ù
À¯°¡Á·¿¡ ¸¸ÇàÀº °áÄÚ ±¹¹Î¿¡ ÁöÁö¸¦ ¹ÞÀ»¼ö ¾ø½À´Ï´Ù. ÃÑÀç´Ô Èû³»½Ê½Ã¿ä.¼¼¿ùÈ£
±¹¹Î¼º±ÝÀº Áï°¢ È¸¼öÇÏ°í ±¤È­¹®¿¡ ºÒ¹ýÃµ¸·°ú Æø·ÂÀ» ÀÏ»ï´Â À¯°¡Á·À» ¸ô¾Æ³»¾ß ÇÒ°ÍÀÔ´Ï´Ù.(°øÈ­´ç Â÷Àç¿ë ±Û½Ó)
49~~~µü´Ù±¸¸® Á¾ºÏÀÌ Àú°Ý¼ö
±¹¹ÎÀÌ ¼º±ÝÁÖ°í Á¤ºÎ°¡ º¸»ó±ÝÁÖ°í º¸ÇèÈ¸»ç¿¡¼­ º¸Çè±ÝÁÖ°í ¾Þ¹úÀÌ·Î È¸¿ø°¡ÀÔºñ ¹Þ°í... ¼¼¿ùÈ£À¯Á· ¹ö·¯Áö°°Àº »õ³¢µé... ÁÖ´óÀÌ¸¸ ¿­¸é »½ÀÌ¿ä ¿åÀÌ¿ä..ÀÚ½Ä»õ³¢ ¹Ù´Ù¿¡¼öÀåÇÏ°í µ·¹ú°í °Å·¡ÇÏ°í ½Í³Ä? ÀÎ°£°°Áö ¾ÊÀº»õ³¢µé..

50~~~¾¾¿Í³¯? 
¼¼¿ùÈ£ À¯Á· ±¸¼Ó¿µÀå ½ÅÃ»¡¦¡°°æÂûÀÇ µµ ³ÑÀº °úÀ×Ãæ¼º
