# Supplementary material for: Machine Learning-Based Data Mining Method for Sentiment Analysis of the Sewol Ferry Disaster's Effect on Social Stress
Source: Front Psychiatry. 2020 Dec 23;11:505673. doi: 10.3389/fpsyt.2020.505673 (PMC7785789; doi:10.3389/fpsyt.2020.505673)
Supplement: Supplementary file 1 [file Data_Sheet_1.ZIP › twitter/text/7.October.txt]

1~~~¼¼¿ùÈ£ Æ¯º°¹ý Á¦Á¤À»? 
Ã»¿Í´ë, ¼¼¿ùÈ£ À¯Á· ÃëÀçÇÏ´Â ±âÀÚµé ÇâÇØ "Ä«¸Þ¶ó »©¶ó":http://ln.is/youtu.be/ZRLWW 
ÀÌÁ¨ Ã»¿Í´ë°¡¾ÕÀå¼­¼­ ÃëÀçÀÇ ÀÚÀ¯¸¦ »¯À»·Á´Â°Í¾Æ´ÑÁö ¸ð¸£°Ú³×¿ä, ÇýÈ¿ ¤Ð¤Ð
2~~~Èñ¸ÁÀÇ ²öÀ» ³õÄ¡Áö ¾Ê°Ú¾î? 
¼¼¿ùÈ£ ´çÀÏ Á¤À±È¸¾¾°¡ ¸¸³­ »ç¶÷Àº.. £§¾Ë¼±¼öÀç£§ ½ÇÇü »ê ¿ª¼úÀÎ http://media.daum.net/v/20141031030512092 ¡¦Ç²~ 7½Ã°£µ¿¾È ¾îµð ÀÖ¾ú³Ä´Ï±î? ÀÌ°ÍÀ» ¹ÏÀ¸¶ó°í? »ç±â²Û¸»À»?
3~~~jesus_jeja? 
"ÇØ°æÀÌ ´Ù ¿Ô´Ù´Âµ¥... ³ª »ì°í ½Í¾î¿ä" ¼¼¿ùÈ£ °¡Á·À§ ¹Ì°ø°³ ¿µ»ó Ãß°¡ °ø°³ - ¿À¸¶ÀÌ´º½º 
4~~~Ohsun Kwon? 
'´ÙÀÌºùº§'Àº ½ÃÀÛÀÏ »Ó..."¼¼¿ùÈ£ ¿¬ÀåÀü µ¹ÀÔÇÑ´Ù" http://omn.kr/aoye  ÇÏ¼ºÅÂ ±âÀÚ

"°íÅë½º·¯¿î ¼¼¿ùÈ£ »ç°í¸¦ ±â¾ïÇÏ´Â °Ô Å¸ÀÎ°ú ¼ÒÅëÇÏ´Â ¿¹¼úÀÇ º»ÁúÀûÀÎ ÀÇ¹ÌÀÎ °Í °°´Ù."
5~~~°ð ÀÚ½Ä¼ÕÀÚµé »ý°è = 60³â´ë ÃÊ? 
¿À´Ã³¯ÀÇ ¹ÎÁÖ±¹°¡¶ó´Â ³ª¶ó¿¡¼­ ÀÌ·± ¹ÌÄ£Â¢°Å¸± ÇÏ´Â ±¹°¡°¡ ¿ì¸®¸»°í ¶Ç ÀÖÀ»±î¿ä? ¹Ú±×³× ½ÃÁ¤¿¬¼³ °ñºóÀÎ°£µéÀÇ ¹Ú¼ö6È¸...¼¼¿ùÈ£Âü»ç¿¡ ÇÑ¸¶µð ¾ð±Þ¾øÀÌ °ø¹«¿ø¿¬±Ý°³Çõ°ú ¼­¹Î¼¼±Ý200%ÀÌ»ó Áõ¼¼¸¸
6~~~±èÁ¾Èñ? 
´ëÅë·ÉÀÇ ¼¼¿ùÈ£ À¯Á· ¿Ü¸é È­¸é, Ã»¿Í´ë ¿äÃ»À¸·Î ±âÀÚ´ÜÀÌ »°³ª?
http://www.mediaus.co.kr/news/articleView.html?idxno=45148 ¡¦
Ã»¿Í´ë ±âÀÚ´Ü¿¡ '»èÁ¦' ¿äÃ» ÀÖ¾ú´Ù¡¦ YTN³ëÁ¶, º¸µµ±¹Àå¿¡ ¹®Á¦Á¦±â
7~~~°í»ó¸¸ (¿¬±Ø ÀÌµîº´ÀÇ ¾ö¸¶ Á¦ÀÛÀÚ
¼¼¿ùÈ£ »ç°ÇÀÌ Áö°ã´Ù´Â »ç¶÷µéÀÌ ÀÖ½À´Ï´Ù. Àú´Â Á¤¸» ±×·± ´ç½ÅµéÀÌ Áö°ã½À´Ï´Ù. ±×·¯°íµµ ÀÚ±â ¾ÆÀÌµéÀº »ç¶ûÇÏ½Ê´Ï±î? ±×·¯°íµµ ´ç½ÅÀº ´ç½ÅÀÇ ½ÅÀ» ¹Ï½À´Ï±î? ±×°Ô »ç¶÷ÀÌ ÇÒ ¼ö ÀÖ´Â ¼Ò¸®³Æ ¸»ÀÔ´Ï´Ù!!!
ÀÚ±â °¡Á·ÀÌ ±³Åë»ç°í·Î Á×¾ú´Ù¸ç ±×·¡µµ ±¹°¡ ºñ³­ÇÏÁö ¾Ê´Â´Ù¸ç... ±×·± ÀÎ°£µéÀÌ Á¦ÀÏ ½È½À´Ï´Ù. ¼¼¿ùÈ£ »ç°íÀÇ º»Áúµµ ¸ð¸£°í Áö ÇÒ ¸» ÇÏ´Â ÀÎ°£µé °æ¸êÇÕ´Ï´Ù.
Àú»ç¶÷µé ±×·±°Å ¸ô¶ó¿ä!! ÃÖ°í Á¸¾ö ¹Ú±×³×¿¡ ´ëÇÑ ¸Í¸ñÀûÀÎ Ãæ¼ºÀÇ½Ä °¡µæÇÑ Á»ºñµéÀÌ¿¡¿ä..
Âü´ãÇÕ´Ï´Ù..±¹°¡ ±Ç·ÂÀÇ °³°¡ µÇ¾î ½º½º·Î ³ë¿¹°¡ µÇ·Á´Â Á»ºñµéÀÌ¿ä...
°ø°¨ 200%  ÇÕ´Ï´Ù
ºñ¿À´Â °Å¸®¿¡ À¯°¡Á·Àº »½¶Ô¸° ÇÏ´ÃÀ» ¸¶ÁÖÇÏ°í.ÃßÀ§¸¦ °ßµð¸ç  ÀÚ½ÄÀÇ Á×À½¿¡ Áø½ÇÀ» ¾Ë·Á ´Þ¶ó°í ÇÏ°í ÀÖ½À´Ï´Ù. ÀÌ Á¤±Ç¿¡ »ç¶÷°°Àº ³ðÀÌ ÇÑ¸íÀÌ¶óµµ ÀÖ´Ù¸é ÀÌ·¸°Ô ÇÒ¼ö ¾ø½À´Ï´Ù. ¾Ç¸¶µéÀÔ´Ï´Ù
»îÀ» ÆÄ¸ê·Î Á¾ÁöºÎ¸¦ ÂïÀ¸·Á´Â »ç¶÷µéÀÌ °ÚÁÒ
±×µéÀº »ç´Â °Íµµ Áö°Ü¿ï °Í °°³×¿ä.
´©±¸³ª
ÇÇÇØ¸¦´çÇÒ¼öÀÖ´Âµ¥ÇÑÄ¡¾Õµµ¸øº¸´ÂÀÎ°£µé...
¿ïÁý¿¡µµ ÀÖ¾î¿ä¤Ñ¤Ñ
8~~~YTN NEWS??
¼¼¿ùÈ£Æ¯º°¹ý µî ¼¼¿ùÈ£ 3¹ýÀÇ Çù»ó ±âÇÑ ¸¶Áö¸· ³¯À» ¸Â¾Æ ¿©¾ß´Â ¿À´Ã ¸·ÆÇ Å¸°áÀ» ½ÃµµÇÕ´Ï´Ù
9~~~±èÈ«ÁØ(¸í´ç
¼¼¿ùÈ£ Âü»ç ºÒ¶ËÀÌ ¼Ò¹æÀ¸·Î... 
10~~~ÀÎ»ç°¡ ¸¸»ç? 
´ÙÀÌºùº§ÀÌ ¾øÀ¸¸é ±¸Á¶°¡ ±²ÀåÈ÷ Èûµç »óÈ²ÀÌ¿´´Ù.
±×·¡¼­ Àü¹®°¡µéÀÌ ´ÙÀÌºùº§À» ÃßÃµÇÑ°Å°í..
±× ´ÙÀÌºùº§ ÅõÀÔÀ» ¸·°í ¹æÇØÇÑÀÚ°¡ ´©±¸ÀÎ°¡? ±× ³ðÀ» Á·ÃÄ¾ß µÈ´Ù.
¼±Àå°ú ½Â¹«¿øÀÇ Ã³¹ú·Î ¼¼¿ùÈ£ »ç°ÇÀÌ ³¡³ª´Â°Ô ¾Æ´Ï´Ù.
11~~~´º½ºÅ¸ÆÄ(Newstapa)-KCIJ??
10¿ùÀÇ ¸¶Áö¸·³¯ÀÔ´Ï´Ù.

10¿ù ´º½ºÅ¸ÆÄ À¯Æ©ºê¿¡¼­ °¡Àå ÀÎ±âÀÖ¾ú´ø µ¿¿µ»óÀº 10¿ù 7ÀÏ ¹æ¼ÛµÈ Ãµ¾ÈÇÔ °ü·Ã ¼Ò½ÄÀÌ¾ú½À´Ï´Ù.

¾ðÁ¨°¡´Â ¼¼¿ùÈ£ÀÇ Áø½Çµµ ¹àÇôÁö°ÚÁÒ?

¸øº¸½Å ºÐµéÀ» À§ÇØ ¸µÅ© °øÀ¯ÇÕ´Ï´Ù.
Ã»¼Ò°¡  µÇ¾úÀ¸¸é..  ½â°í ±¸¸°³»°¡  ³Ñ ¸¹ÀÌ ³ª´Â  ÀÌ³ª¶ó  ¶°³ª¹ö¸®°í½Í´Ù.. ÀÇ·á°èµµ ½â¾ú´Ù ..tv³ª¿À´Â ÀÇ»çµé  ÀüºÎ µ·¹ú±â ¼ö´ÜÀ¸·Î ³ª¿Â»ç¶÷µéÀÌ´Ù  ¸·°í ¾ø¾îÁö´Â°Íµµ¾Æ´Ï°í ÆÈ¸é´ÙµÅ´Â°Íµµ ¾Æ´Ñ »ý¸íÀ» Ä¡·áÇÏ´ÂÀÇ»çµéÀÌ
¤¾¤¾ ¼¼¿ùÆÄµéÀÇ ¹èÈÄµµ ¹àÇôÁö°ÚÁö?
12~~~µéÇ®(ÀâÃÊ
¼¼¿ùÈ£ Âü»ìÀÌ ¾î¶²»ç°Ç ÀÎµ¥ ±¹¹ÎÀÇ ³ú¸®¿¡¼­ ¸Ö¾îÀú °£´Ü ¸»ÀÎ°¡, ÀÌ»óÇÑ ³ª¶ó ÀÌ»óÇÑ ±¹¹Î¼º ÀÌ´Ù. ÇØ°áµÈ°Ô ¹¹ ÀÖ´Ù°í~
13~~~KBS ´º½º??
'¼¼¿ùÈ£ Âü»ç'°¡ ¹ß»ýÇÑ Áö ¹ú½á ¹Ý ³âÀÌ Áö³µ´Âµ¥¿ä. »ýÁ¸ÀÚ ±ÍÈ¯À» ¹Ù¶ó´Â °£ÀýÇÑ ¸¶À½À» ´ã¾Æ °Å¸®¸¦ ¸Þ¿ü´ø '³ë¶õ ¸®º»'À» ¿µ±¸ º¸Á¸ÇÏ´Â Ãß¸ð½ÄÀÌ ¿­·È½À´Ï´Ù
14~~~¾ÈÁöÁß? 
¼¼¿ùÈ£ ´ëÇü Âü»ç ÀÌÈÄ ¾ÈÀüÀÌ ÃÖ°í ÀÌ½´´Ù
¿øÀüµµ, ÆòÈ­µµ, ¸Ô°Å¸®µµ ¾ÈÀüÀÌ´Ù. 
15~~~moon ji hyeon? 
¼¼¿ùÈ£ 3¹ý` 31ÀÏ Ã³¸® ½ÃÇÑ D-day, ±ØÀû Å¸°áÇÏ³ª
16~~~½ÅÀç¿ë? 
¼¼¿ùÈ£ 3Ûö ¿À´Ã Å¸°áµÉ µí.. Á¤ºÎÁ¶Á÷¹ýÀÌ ¸·ÆÇ ÀïÁ¡ 
17~~~Justin Lee? 
¼¼¿ùÈ£ ¹ýÀÌ Å¸°á µÈ´Ù¸é ¹Ù·Î À§Çå ÀçÃ» Ã»±¸...  
18~~~¼¼¿ùÈ£º¿ #¼¼¿ùÈ£? 
#¼¼¿ùÈ£ Âü»ç¿¡ ÇãµÕ´ë´Â ¹Ú±ÙÇý Á¤ºÎÀÇ ¸ð½ÀÀ» º¸¸ç, 2012³â ¹Ú±ÙÇý ´ëÅë·É ÈÄº¸ÀÇ TV ±¤°í 'ÇÑ±¹È£ ¼±Àå ¹Ú±ÙÇý'µµ ´©¸®²ÛµéÀÇ ÁýÁß Á¶¸íÀ» ¹Þ¾Ò´Ù.
19~~~°­¹Î¿µ? 
'¼¼¿ùÈ£'°¡ Á¤Ä¡Àû? ¿µ³²´ë Çö¼ö¸· °ÔÀç ºÒÇã ³í¶õ - ¿À¸¶ÀÌ´º½º 
20~~~³²¾çÁÖ(º´)ÀÇ ÃÖ¹ÎÈñ??
"´ëÅë·ÉÀº ¹»ÇÏ°í ÀÖ´ÂÁö...ÀÇÀüÇà»ç¸¸" http://www.viewsnnews.com/article/view.jsp?seq=115356 ¡¦¼¼¿ùÈ£»ç°Ç ´çÀÏ 7½Ã°£ ¸¸ ¹®Á¦°¡ ¾Æ´Ï´Ù. "Á¶¼±.µ¿¾Æ"¿Í °°Àº ¸Æ¶ôÀ¸·Î µµ´ëÃ¼ ¹Ú±ÙÇý
´ëÅë·ÉÀº ¹» ÇÏ°í °è½Å°¡. ¾î¶² È¸ÀÇµéÀ» ÁÖÀçÇÏ°í ¾î¶² °áÁ¤À» ÇÏ´Â °É±î.
21~~~¼¼¿ùÈ£º¿ #¼¼¿ùÈ£? 
#¼¼¿ùÈ£ Âü»ç Ã¥ÀÓÀ» È¸ÇÇÇÏ´Â ¹Ú±ÙÇýÀÇ 10³â Àü ¹ß¾ðµµ ³í¶õÀÌ µÇ¾ú´Ù. 2004³â Íº ±è¼±ÀÏ¾¾ ÇÇ»ì»ç°Ç¿¡¼­ ¾ß´ç´ëÇ¥¿´´ø ¹Ú±ÙÇý°¡ Á¤ºÎÀÇ Ã¥ÀÓÀ» ¹°À¸¸ç ºÐ³ë¸¦ Ç¥Çß´ø °Í.
±â¾ïÀ» ¸øÇÏ½Ã´Â ºÐÀÌ¶ó
½ÃÁ¤¿¬¼³ ÇÑ¹ø¿¡µµ ¾Õ´Ù¸£°í µÚ ´Ù¸¥µ¥
³²ÀÌ ½áÁØ ±ÛÀ» ¸î³â¾¿ ±â¾ïÇÏ½Ç¸®°¡¿ä
22~~~µü ¼öÁØ¿¡ ¸Â´Â ÁöµµÀÚ¸¦ °¡Áø?? 
¿À´Ã ðÈÀÌ¶óÀÌµå ¿ª´ë±Þ ³ª¿Ô´Ù. - ¼¼¿ùÈ£ 'Áø»ó' Æí http://www.ilbe.com/4586784777 
¿øÇÏ´Â ´äÀÌ ³ª¿Ã¶§±îÁö ¹àÇôÁöÁö ¾Ê´Â Áø»ó ¤»¤»¤»
23~~~±èÁ¾Èñ? 
±è¹«¼º ±¹È¸ ¿¬¼³, ¼¼¿ùÈ£ À¯Á·µé ¿Ü¸éÇÏ°í ¾ÈÀü¸¸ °­Á¶
http://www.mediatoday.co.kr/news/articleView.html?idxno=119708 ¡¦
"³ë»ç ÅõÀïÀ¸·Î ÀÏ°üÇÑ´Ù¸é ±× ³¡Àº °ø¸ê"¡¦ ¾ß´ç °³Çå ¾Ð¹Ú¿£ Ä§¹¬
24~~~³ªÀÌ½º»çÁÖ¸í¸®(°Ë»ö
¼¼¿ùÈ£ À¯Á·¿¡ Áø»óÁ¶»çÀ§¿øÀå ÃßÃµ±Ç 
25~~~»ç¶÷»ç´Â¼¼»ó!»ç¶÷ÀÌ¸ÕÀú´Ù!?
¿À¸¶ÀÌtv 10.29 - Ã»¿Í´ë, ¼¼¿ùÈ£ À¯Á· ÃëÀçÇÏ´Â ±âÀÚµé ÇâÇØ £¢Ä«¸Þ¶ó »©¶ó£¢  
26~~~7½Ã°£ÀÌ ±Ã±ÝÇØ!?
¹Ú±ÙÇýÀÇ ¼¼¿ùÈ£ À¯Á· ¿Ü¸é È­¸é, Ã»¿Í´ë ±âÀÚ´Ü¿¡ ¡®»èÁ¦¡¯ ¿äÃ» ÀÖ¾ú´Ù
27~~~³ªÀÌ½º»çÁÖ¸í¸®(°Ë»ö)
¿©¾ß £¢¼¼¿ùÈ£ 3¹ý Ã³¸®¿¡ ÀÇ°ß Á¢±Ù£¢..ÀÌ°ßµµ ÀûÁö ¾Ê¾Æ 
28~~~Á¤ÅÂÈ¿? 
¼¼¿ùÈ£Âü»ç 200ÀÏ °¡Á· Ãß¸ð½Ä
29~~~58³â °³¶ì? 
¼¼¿ùÈ£ ´çÀÏ Á¤À±È¸¾¾°¡ ¸¸³­ »ç¶÷Àº.. £§¾Ë¼±¼öÀç£§ ½ÇÇü »ê ¿ª¼úÀÎ http://durl.me/7noubz   ÀÌÁ¦ ´ñÅë·ÉÀÇ ÇàÀû¸¸ ¹àÈ÷¸é ¸¸»ç OK
30~~~¹«Áö°³¸¦ º¸¸é °¡½¿ÀÌ ¶Ù´Â ÇØ¸ÁÀç
±Ùµ¥ È®½ÇÈ÷, ¿äÁòµé¾î Ã¼°¨ÀûÀ¸·Î ¿Ã¶ó°¡´Â°Ô ¸¹¾Æ¼­ ±×·±Áö, ¹ö½º¿¡¼­µµ ±×·¸°í ¼¼¿ùÈ£ ¿åÇÏ°Å³ª ºÎ·¯¿öÇÏ´Â(?) Áß³âµéÀÌ °£°£È÷ º¸ÀÎ´Ù. Áö³­ ¿©¸§º¸´Ù ´Ã¾î³­°Í °°°í. ¼¼±ÝÀÎ»óÀÌ ¼¼¿ùÈ£ Å¿ÀÌ¶ó°í ´©±º°¡ ¾¥½Ã°í ´Ù´Ï´Â µíµµ
Àúµµ ÃÖ±Ù Á¦¹ý ºÁ¼­ Á» ¹«¼·´õ¶ó±¸¿ä. ¹¹°¡ ¹®Á¨Áö¡¦.¤Ð ¾îµð¼­ ÀÌ»óÇÑ ¼Ò¸®µéÀÌ Áß³âµé »çÀÌÀÇ ·çÆ®·Î Àü´ÞµÇ°í ÀÖ´Â ´À³¦ÀÌ µé¾î¿ä. Ä«ÅåÀÌ¶óµç°¡
31~~~"±×·¡¼­ ´Ù½º´Â ´©±¸ °Í?"
±¹È¸ ¼¼¿ùÈ£ À¯Á· ³ó¼ºÀå, Àü±â °ø±Þ Â÷´Ü À§±â 
32~~~ÀÌ¼±¿±? 
Ä§½Ç¼­ ±Ù¹«ÇÑ´Ù´Â ¸»ÀÌ³Ä!!!@ilpyungdad: ±è±âÃá, ¡®7½Ã°£ µ¿¼±¡¯ ¶Ç µÎ·ç¹¶¼ú ´äº¯ ¡°´ëÅë·ÉÀº ÀÏ¾î³ª¸é Ãâ±Ù, ÁÖ¹«½Ã¸é Åð±Ù¡± 
¼¼¿ùÈ£ Âü»ç ´çÀÏ µ¿¼± ¹¯ÀÚ ¡°°æÈ£»ó ¸ø ¹àÇô¡±

33~~~Àå ±â¼®(»ç¶÷ÀÌ ¸ÕÀú´Ù!) ±¹¹ÎTV? 
Ã»¿Í´ë, ¼¼¿ùÈ£ À¯Á· ÃëÀçÇÏ´Â ±âÀÚµé ÇâÇØ "Ä«¸Þ¶ó »©¶ó":

34~~~´ëÇÑ¹Î±¹Åð¸¶»ç? 
¼¼¿ùÈ£3¹ý, ¿À´Ã Å¸°áµÉ µí¡¦Çù»ó ¸¶Áö¸· ½ÃÇÑ http://ln.is/me2.do/hIIFc  ÇÏ³ª´Ô.ºÎÃ³´Ô.¿¹¼ö´Ô Á¦¹ß Åë°ú½ÃÄÑÁÖ°Ô µµ¿ÍÁÖ¼¼¿ä.please Á¦¹ß.¤Ì¤Ì¤Ì¤Ì¤Ì¤Ì
35~~~ÇÁ¶óÇÁ·£µå? 
¿Ö ¼¼¿ùÈ£´Â Ä§¸ôÇß´Â°¡?: ¿Ö ¼¼¿ùÈ£´Â Ä§¸ôÇß´Â°¡? ¿ä»õ ¼¼¿ùÈ£ Âü»çÀÇ Áø»óÀ» ±Ô¸íÇÏ±â À§ÇØ ÀçÆÇÀÌ ÁøÇà ÁßÀÔ´Ï´Ù. ±×·¯³ª ÀçÆÇÀ» ÅëÇØ ¹àÇôÁú ¼ö ÀÖ´Â ÀÏµéÀÌ ÀÖ°í, ¹àÇôÁú ¼ö ¾ø.. 
36~~~MoveMentÅ·½º¸Ç? 
¼¼¿ùÈ£ À¯°¡Á·Àº °ÅÁö¡± ¼Ò¸®¿¡ ¿©µ¿»ýÀº ÇÏ·çÁ¾ÀÏ ´«¹°¸¸
37~~~Ã¢°æÆ÷·³ [´º½ºÇÃ·§Æû]?
±¹È¸ ¿À´Ã ´ëÁ¤ºÎÁú¹® ½Ç½Ã¡¦¼¼¿ùÈ£3¹ý ÀÏ°ýÃ³¸® µÇ³ª - ¾Æ½Ã¾Æ°æÁ¦: µ¿¾ÆÀÏº¸±¹È¸ ¿À´Ã ´ëÁ¤ºÎÁú¹® ½Ç½Ã¡¦¼¼¿ùÈ£3¹ý ÀÏ°ýÃ³¸® µÇ³ª¾Æ½Ã¾Æ°æÁ¦... [¾Æ½Ã¾Æ°æÁ¦ ÀåÁØ¿ì ±âÀÚ] ±¹È¸´Â 3... 
38~~~Hosun? 
¼¼¿ùÈ£ ¾à¼ÓÁöÅ´ÀÌ
ÁÖ¸»ÀÎ 11¿ù 1ÀÏ ¿ÀÈÄ ´Ù¼¸½Ã Ã»°è±¤Àå¿¡¼­ Âü»ç 200ÀÏÀ» ¸Â¾Æ Ãß¸ð¹®È­Á¦°¡ ÀÖ½À´Ï´Ù. ÀÌ ³¯Àº ²À ÇÔ²²ÇØ ÁÖ½Ç°ÍÀ» °£°îÈ÷ È£¼Òµå¸³´Ï´Ù.
39~~~ROWE SUNG KWON? 
¼¼¿ùÈ£ ´çÀÏ Á¤À±È¸¾¾°¡ ¸¸³­ »ç¶÷Àº.. £§¾Ë¼±¼öÀç£§ ½ÇÇü »ê ¿ª¼úÀÎ http://durl.me/7noubz  Âü ¾Ë¸®¹ÙÀÌ ÇÏ³ª ¸¸µå´Â°Ô ÀÌ·¸°Ô ¼¼¿ùÀÌ ÇÊ¿äÇÏ´Ù´Ï ¾î¼³ÆÛµµ ³Ê¹«¾î¼³ÆÛ
30~~~removeonly1472? 
±¹ÄÉÀÇ¿ø 12¸í ´Ã¾î³­´Ù°í ´ëÇÑ¹Î±¹ÀÌ ´Þ¶óÁö¾ß ÀÌ ¸»ÀÌ´Ù¼¼¿ùÈ£ Âü»çÇÏ³ª ÇÕÀÇ ¸øÇÏ´Â ±¹È¸°¡ ´©±¸¸¦ À§ÇØ ±¹È¸À¸¿øÀ» ´Ã¸°´Ü ¸»ÀÎ°¡????

41~~~±èÁ¾Èñ? 
¡°¼¼¿ùÈ£ À¯°¡Á·Àº °ÅÁö¡± ¼Ò¸®¿¡ ¿©µ¿»ýÀº ÇÏ·çÁ¾ÀÏ ´«¹°¸¸¡¦
http://www.hani.co.kr/arti/society/society_general/662141.html?_fr=mt5r ¡¦
´Ü¿ø°í Èñ»ý ±èµ¿Çõ±º ¾î¸Ó´Ï, ÆäÀÌ½ººÏ¿¡ ±Û ¿Ã·Á
¡°°°Àº ¹Ý Ä£±¸µé°ú »ç¼ÒÇÑ ¿ÀÇØ·Î ¸»ÇÏ´Ù »óÃ³¹Þ¾Æ¡±
´©¸®²Ûµé ¡°¾î¸° °¡½¿¿¡ ¸ÛµéÁö ¸»¾Æ¾ß ÇÒ ÅÙµ¥¡¦¡±
42~~~¿Ü»ç¶û (Áøº¸¿© ¿µ¿øÇÏ¶ó)? 
CNN ¼¼¿ùÈ£ Âü»ç: °íÅëÀÇ 6°³¿ù:
http://youtu.be/Wmloth6GHq8 
º¯ÇÑ°ÍÀº ¾ø°í Áø½Ç ¶ÇÇÑ Ä§¸ôµÇ¾ú´Ù. 
Áø½ÇÀ» ¹âÈ÷Áö ¾Ê´Â´Ù¸é
°ÅÁþµÈ ¼¼»óÀ» »ì¾Æ°¡¾ß ÇÑ´Ù.
43~~~ÀÌ¼±¿±? 
°á±¹ ÁÑÀÏ ³í´Ù´Â°Í..½ºÅ»¸°°ú ¶È°°Àº ±Ù¹«½ºÅ¸ÀÏ...±è±âÃá, ¡®7½Ã°£ µ¿¼±¡¯ ¶Ç µÎ·ç¹¶¼ú ´äº¯ ¡°´ëÅë·ÉÀº ÀÏ¾î³ª¸é Ãâ±Ù, ÁÖ¹«½Ã¸é Åð±Ù¡± 
¼¼¿ùÈ£ Âü»ç ´çÀÏ µ¿¼± ¹¯ÀÚ ¡°°æÈ£»ó ¸ø ¹àÇô¡±
44~~~Çàº¹ÇÑ »ç¶÷? 
¼¼¿ùÈ£ 295¹øÂ° Èñ»ýÀÚ È²ÁöÇö¾ç¡¦ºÎ¸ð È®ÀÎ 
45~~~±ºµµ;¹Î¶õÀÇ½Ã´ë? 
´ëÅë·ÉÀÇ ¼¼¿ùÈ£ À¯Á· ¿Ü¸é È­¸é, Ã»¿Í´ë ¿äÃ»À¸·Î ±âÀÚ´ÜÀÌ »°³ª? 
46~~~»ó³²ÀÌ? 
¹Ú±ÙÇý ´ëÅë·ÉÀÌ ¹Ì¿î ÀÌÀ¯´Â ¼¼¿ùÈ£ »ç°í ÃÊ±â¿¡´Â ¹¹µç ´Ù ÇØÁÙ °ÍÃ³·³ ¾à¼ÓÇØ³õ°í Áö±ÝÀº ³²ÃÄ´Ùº¸µí È¦´ëÇÏ±â ¶§¹®. ¿¬¼³¶§¹®¿¡ ±¹È¸¿¡ °¬´ø ÀÚ¸®¿¡¼­ ±×¸® ¸Å¸ôÂ÷°Ô ÃÄ´Ùº¸Áöµµ ¾Ê°í Áö³ª°¥ ¼ö ÀÖÀ»±î? ÀÚ½ÄÀ» ÀÒÀº »ç¶÷µéÀÎµ¥,,,
47~~~¹«È­°ú? 
¼¼¿ùÈ£ À¯°¡Á·°¡¿îµ¥ ¾î¶² ¾î¸Ó´Ï°¡ ¸Í°ñ¼öµµÂÊÀ» ¹Ù¶óº¸¸é¼­ ÀÌ·¸°Ô ¸»Çß´ä´Ï´Ù
"ÀÌÁ¦ ±×¸¸ °¡°Å¶ó  ¾îµÓ°í Â÷°¡¿î °÷¿¡¼­ ´õÀÌ»ó °íÅë ¹ÞÁö ¸»°í ±×¸¸ °¡°Å¶ó  ³ª¶ó¿¡¼­ ³ÊÈñµéÀ» ±¸ÇØÁÙ°Í °°Áö¾Ê´Ù. ´ÙÀ½»ý¾Ö º¸ÀÚ"
¾î¸Ó´ÏÀÇ ¸ñÀº ¸Þ¾ú½À´Ï´Ù
48~~~Marie? 
¼¼¿ùÈ£ 200ÀÏ.. ºñ°¡ ¿Â´Ü´Ù. ´©±º ÁÁ¾ÆÇÏ°Ú±¸³ª. ºø¼ÓÀ» ¶Õ°í ¸¹Àº ÀÌ¿ôµéÀÌ ÇÔ²² ÇßÀ¸¸é ÁÁ°Ú´Ù.
49~~~»õº®´Þ? 
¼¼¿ùÈ£ ½ÇÁ¾ÀÚ ¼ö»öºñ¿ë ÇÏ·ç¿¡ 3¾ï 5Ãµ¸¸¿ø.
ÀÌµ·Àº ´©°¡³»³ª? 
½ÇÁ¾ÀÚ°¡ ¾ÆÁ÷±îÁö »ì¾ÆÀÖÀ¸¸®¶ó »ý°¢ÇÏ´Â°Ç ¾Æ´Ï°ÚÁö? 
¾ÈÅ¸±õÁö¸¸ ÀÌÁ¦´Â ÀÎ¾çÇÏ´Â°ÍÀÌ .....
½ÇÁ¾ÀÚ °¡Á·¿¡°Ô ¼ö»öºñ¿ë ÀÏºÎ¶óµµ ºÎ´ãÇÏ¶ó¸é ÁÁ¾ÆÇÒ±î?
50~~~¿À °­¼ö? 
¼¼¿ùÈ£¿¡¼­ µ¹¾Æ°¡½Å ¸ðµç ½Â°´°ú ½Â¹«¿ø ¿©·¯ºÐµéÀÇ ¸íº¹À» ºô¸ç ¾ÆÁ÷ ¹è¾È¿¡ °è½Å ºÐµéÀÌ ¸ðµÎ ¹«»çÈ÷ ±¸Á¶µÇ½Ã±æ ±â¿øÇÕ´Ï´Ù
