# Supplementary material for: Machine Learning-Based Data Mining Method for Sentiment Analysis of the Sewol Ferry Disaster's Effect on Social Stress
Source: Front Psychiatry. 2020 Dec 23;11:505673. doi: 10.3389/fpsyt.2020.505673 (PMC7785789; doi:10.3389/fpsyt.2020.505673)
Supplement: Supplementary file 1 [file Data_Sheet_1.ZIP › twitter/text/8.November.txt]

1~~~±èÁ¾Èñ? 
¼¼¿ùÈ£ ÁýÈ¸, »ì·Á´Þ¶ó°í Ã¢¹®À» ¶§¸®´Â ±× ±¤°æ '¾î¶»°Ô ÀØ°Ú´À³Ä!'
http://www.amn.kr/sub_read.html?uid=17342&section=sc4&section2= ¡¦
Á¤±ÇÀÌ ¹æ¼ÛÀÌ ¾ó¸¶³ª Àß¸ø Çß´ÂÁö ³¡³» ´Ù ¹àÇôÁú °Í
2~~~Ãµ±×·ç ThousandGru? 
ÀÌÀ¯¾ø´Â ¹«´ý¾ø°í ÀÇ¹Ì¾ø´Â Á×À½Àº ¾ø´Ù ¾Æ´Ï ¾ø¾î¾ß ÇÑ´Ù 304¸íÀÌ Èñ»ýµÈ ¼¼¿ùÈ£ ÀÌÀü°ú ÀÌÈÄ ¿ì¸®»çÈ¸°¡ ¾ó¸¶³ª ´Þ¶óÁ³´Â°¡
½ÅÇØÃ¶¾¾ÀÇ Á×À½ÀÌ ÇêµÇÁö ¾Ê±â À§ÇØ¼­´Â ¿ì¸®¸ðµÎ°¡ ÀÇ·á»ç°í¿¡ ´ëÇØ °ü½ÉÀ» ±â¿ï¿©¾ß ÇÑ´Ù
3~~~Æ®À×¿©? 
±è¾îÁØ ÆÄÆÄÀÌ½º ±èÁö¿µ °¨µ¶ÀÌ ¾Ï½ÃÇÏ´Â ¼¼¿ùÈ£ ¹«¼­¿î Áø½Ç 
4~~~±èÁø¾Ö? 
ÀÌ¹é½º¹«¾ÆÈå·¹Â°[229]. ¼¼¿ùÈ£ Âü»ç ¶§ ²ÄÂ¦µµ ¸øÇß´ø Åë¿µÇÔÀ» ¹æ»êºñ¸® ÅÍÁöÀÚ À½ÆÄÅ½Áö±âµµ ¾øÀÌ ÇöÀå¿¡ ÅõÀÔÇÏ´Â ÇØ±º. Âü ±º´ë°¡, Á¤ºÎ°¡ ¿òÁ÷ÀÌ°Ô ÇÏ´Â °Ô ¹«¾ùÀÔ´Ï±î? ÀÚ±âµé »ì°íº¸ÀÚ´Â µ¿±â »ÓÀÔ´Ï±î?
5~~~ÀÌÀç¸í? 
¼¼¿ùÈ£´Â °íÀÇÄ§¸ô ÆÄÆÄÀÌ½º32È¸:
ÆÄÆÄÀÌ½º µéÀ»¶§¸¶´Ù ¿ï°Ô µÇ³×¿ä, À¯°¡Á· ºÐµé ¾ó¸¶³ª ¿øÅëÇÒ±î¿ä, ¼¼¿ùÈ£ ÃÊ±â ¾ÆÀÌµéÀÌ ¿Ã¸° ÆäºÏ, À¯¾ðºñ¾î¶ó°í À¯Æ÷ÀÚ Ã³¹úÇÏ°Ú´Ù´ø ÀÌ Á¤ºÎ ¿ë¼­ÇÒ¼ö ÀÖÀ»±î¿ä?
6~~~bb 
²¨ÁöÁö ¾Ê´Â ¼¼¿ùÈ£ ÃÐºÒ.. ¡°Áø»ó±Ô¸í ±¹¹ÎÀÇ ¼ÕÀ¸·Î
7~~~±è¿ø¿­ Kim Won-yeol? 
´ë¼± ºÎÁ¤¼±°Å, ³»¶õÀ½¸ð Á¶ÀÛ, ¼¼¿ùÈ£ ´ëÂü»ç, ÅëÇÕÁøº¸´ç ÇØ»ê °­Çà µî!!! ÀÌ ¹®Á¦¸¦ Á¦´ë·Î ÇØ°áÇÏ·Á¸é ¸¹Àº °ü½É°ú Àû±Ø µ¿ÂüÀ¸·Î Áøº¸´ëÅëÇÕÀ» ÀÌ·ç¾î¾ß ÇÕ´Ï´Ù.~ 
8~~~´ëÇÑ¹Î±¹ ¸¸¼¼? 
Çæ´ë¹Ú)¼¼¿ùÈ£ ÆØ¸ñÇ× ÁýÈ¸ Âü°¡ºñ 4¸¸¿ø(½Ä´ëº°µµ Àë): ´ñ±Û ¹ÝÀÀ!¤»¤»¤»¤»¤»¤»¤»¤»¤»¤»¤»
9~~~ÃµÁö°³º®¤Ñ[#Ä£ÀÏÆÄ¸Å±¹³ë¡ÚÃ´»ì´Ü
¼¼¿ùÈ£Âü»ìÀº ±¹Á¤¿øÀÌÁØºñÇÑ ¹Ú±ÙÇý18´ë¤ýºÎÁ¤¼±°Å»ó¼â¾ÆÀÌÅÛ¼¼¿ùÈ£Ãæµ¹ÇÑ¤ý±æÀÌ100¹ÌÅÍÀá¼öÇÔ!
ÇØ°æ123Á¤¤ý¼¼¿ùÈ£¤Ñ¹åÁÙ·Î²ø°í´Ù´Ï¸é¼­ ´õ»¡¸®¤ýÄ§¸ô!½ÃÅ²°Í

10~~~±¹È¸ÀÇ¿ø ºñ·Ê´ëÇ¥Á¦!? 
ÆÄÆÄÀÌ½º 32È¸. ¼¼¿ùÈ£¿¡¼­ ÀÏÁÖÀÏ¸¸¿¡ ¿Ã¶ó¿Â ¾ÆÀÌ. ³Ãµ¿°í¿¡¼­ ²¨³»º¸´Ï ¹ßÀÌ º×Áö ¾Ê°í Æò¼Ò¿Í ¶È°°¾Æ. DNA°¡ ´Ù¸£´Ù ÇØ¼­ ÀÚ±â ¾ÆÀÌ ¾Æ´ÑÁÙ ¾Ë¾Ò´Âµ¥. ³­¸®Ä¡´Ï ±×Á¦¼­¾ß 'DNA°¡ ÀÏÄ¡ÇÑ´Ù' °í ¸»¹Ù²Þ 
11~~~±¹È¸ÀÇ¿ø ºñ·Ê´ëÇ¥Á¦
(¾ÆÀÌÀÒÀº ¾ö¸¶) "¾ÆÀÌ°¡ ÇØº´´ë Ä·ÇÁ¿¡¼­ ¹«»çÈ÷ µ¹¾Æ¿ÂÈÄ ´Ù¸¥ ¾ÆÀÌµéÀÌ Ä·ÇÁ¿¡¼­ »ç°í³ª Á×ÀÚ '¿ì¸® ¾ÆÀÌ ¾Æ´Ï¶ó¼­ ´ÙÇàÀÌ´Ù' Çß¾ú´Âµ¥, ¼¼¿ùÈ£ Âü»ç·Î ¾ÆÀÌ°¡ Á×°ÔµÇÀÚ ±×¶§ ´Ù¸¥ ¾ÆÀÌµéÀÇ »ç°í¿¡ ´ëÇØ¼­ Áø»ó±Ô¸í °°ÀÌ ÃË±¸Çß¾î¾ß ÇÑ´Ù´Â °ÍÀ» Àý°¨ÇÑ´Ù"
12~~~ÆÄ¸®ÀÌÀå[ÃÐºÒÇõ¸í]? 
[¡®¼¼¿ùÈ£ ´ëÇÐ»ì¡¯ ¡®Àá¼öÇÔ Ãæµ¹¼³¡¯ ±¸¼Ó¼ö»ç ½ÃÀÛ]
Ç¥ÇöÀÇ ÀÚÀ¯¿¡ ÀÇÇÏ¸é ±¹¹ÎµéÀº ¾î¶² ÀÇÈ¤ÀÌ¶óµµ Á¦±âÇÒ ¼ö ÀÖ¾î¾ß ÇÑ´Ù. Á¤ºÎ´Â ±¹¹ÎÀû ÀÇÈ¤À» ÇØ¸íÇÏ°í ÇØ¼ÒÇØ ÁÖ¾î¾ß ÇÏ´Â °Í. ÁøÀÇ°¡ °¡·ÁÁöÁö ¾ÊÀº »óÅÂ¿¡¼­ ±¹¹ÎÀ» Àâ¾Æ°¡µÎ´Â °ÍÀº ¹ÝÇå¹ýÀû Ã³»ç´Ù.
13~~~¼¼¿ùÈ£º¿ #¼¼¿ùÈ£? 
¼¼¿ùÈ£ ÇÕµ¿ºÐÇâ¼Ò¸¦ ¹æ¹®ÇÑ ¹Ú±ÙÇý´Â À¯°¡Á·À¸·Î º¸ÀÌ´Â ÇÒ¸Ó´Ï¿Í °¨µ¿ÀûÀÎ Àå¸éÀ» ¿¬ÃâÇØ ´º½º¸¦ °¡µæ Ã¤¿ü´Ù. ±×·¯³ª ÇÒ¸Ó´Ï´Â À¯°¡Á·ÀÌ ¾Æ´Ï¶ó Ã»¿Í´ë ÃøÀÌ ¼·¿ÜÇÑ ÀÎ¹°. Á¶¹®°´À» Á¶¹®Çß´Ù´Â ºñ³­ÀÌ ÀÏ¾ú´Ù.
14~~~sbm94power? 
¹ýÁýÇàÀ» Àß¸øÇÏ¸é ¾ö°ÝÇÑ Ã¥ÀÓÀÌ µÚµû¸¥´Ù´Â °ÍÀ» ÀÌ¹ø »ç°ÇÀ» ÁöÈÖÇÏ´Â °Ë»çµéÀÌ °£°úÇÑµí. TVÁ¶¼±ÀÇ Ä¿´Ù¶õ ÆÄ°ø(Ãæ°Ý¿¡ ÀÇÇÑ±¸¸Û)¿¡ ÀÇÇØ ¼¼¿ùÈ£°¡ Ä§¸ôÇÏ°í ÀÖ´Ù´Â º¸µµ³»¿ëÀ» Á¤ºÎ´Â ¾ÆÁ÷±îÁö ÇØ¸íÀ» ¸øÇÏ°í ÀÖ´Ù.
¿µ±¹ÀÇ º¸Çè»ç°¡ ¼¼¿ùÈ£°¡ ÆøÅº¿¡ ÀÇÇØ Ä§¸ôÇÑ »ç°ÇÀÌ¶ó°í º¸Çè±Ý Áö±ÞÀ» °ÅÀýÇÏ°í ±× ±Ù°Å·Î ¼¼¿ùÈ£ ³»ºÎ¿¡¼­ ÀÏ¾î³­ Æø¹ß¿µ»ó°ú ±â°ü½ÇÈÄºÎÀÇ Âõ°ÜÁø »çÁøÀ» ±Ù°Å·Î µé¾úÁö¿ä. ¼¼¿ùÈ£´Â °úÀû¿¡ ÀÇÇÑ »ç°í°¡ ¾Æ´Õ´Ï´Ù.
¼±¹Úº¸ÇèÀÇ °æ¿ì ·ÎÀÌµå¿Ü ¿µ±¹°è Àçº¸Çè»ç¿¡ °¡ÀÔÇÏ´Â °æ¿ì°¡ ¸¹½À´Ï´Ù. ¶ÇÇÑ ¿µ±¹Á¤º¸±â°üÀÇ Àü¼¼°è °¨Ã»Àº ¹Ì±¹º¸´Ù ÇÑ¼öÀ§·Î ¾Ë·ÁÁ³Áö¿ä. Æø¹ß¿¡ ÀÇÇÑ Áö±Þ°ÅÀýÀÌ¶ó¸é ÇÑ±¹³» º¸Çè»çµµ ÇÒ¸»ÀÌ ¾ø°Ú±º¿ä. ÀÌÁ¦ Æø¹ßÀÌÀ¯¸¦ Á¤ºÎ°¡ ÇØ¸íÇØ¾ß°Ú³×¿ä.
¸¸¾à¿¡ ¼¼¿ùÈ£ »ç°í°¡ ´ëºÏ¿ëÀÇÁ¡ÀÌ ¹ß°ßµÇ¾ú´Ù¸é ³­¸®¹ý¼®À» ¶³¾úÀ»ÅÙµ¥.. Á÷Á¢Àû »ç°í¿øÀÎ°ú »ç°í°ü·Ã Áõ°ÅµéÀ» ÀºÆóÇÑ Á¤È²°ú Áõ°Å°¡ ÀÖ´Â°ÍÀ¸·Î ¹Ì·ç¾î ½Ã¹ÎµéÀÌ ÃßÁ¤ÇÏ´Â´ë·Î Á¤º¸±â°üÀÌ °³ÀÔµÈ °íÀÇÀû Å×·¯¶ó´Â °á·Ð¿¡ µµ´ÞÇÏ°Ô µË´Ï´Ù.
´ç½Ã Á¦7ÇÔ´ë ¼Ò¼Ó 4¸¸Åæ±ÞÀÇ º»È¨¸®Ã³µåÇÔÀÌ 4¿ù 7ÀÏ±îÁö ÇÑ¹Ì È£ÁÖ ¿¬ÇÕ»ó·úÈÆ·ÃÀ» ¸¶Ä¡°í 4¿ù 15~18ÀÏ±îÁö ÁøÇàµÇ´Â ÈÆ·ÃÀ» À§ÇØ ´ë±âÁßÀÌ¾úÀ¸¸ç ´ç½Ã ÀÎ¸í±¸Á¶ Àü¹®¿ë ¼öÁ÷ÀÌÂø·ú±â ¿À½ºÇÁ¸®°¡ ÀÖ¾úÀ½¿¡µµ ÇÑ±¹ÀÌ µµ¿òÀ» »çÀýÇß´Ù°í ±Â¸ð´× ·±´øÀº ÀüÇÑ´Ù
¼¼¿ùÈ£ »ç°í´ç½Ã ÇöÀåÀ¸·Î ±ÞÆÄµÈ º»È¨¸®Ã³µå¿¡ ÀÖ´ø MH60 Çï±â µÎ´ë°¡ Ãâµ¿ÇÏÀÚ ÇÑ±¹ÃøÀº ¾îÂîµÈ ¿µ¹®ÀÎÁö »ç°íÁöÁ¡¿¡¼­ 5~17¸¶ÀÏ ¶³¾îÁø °÷À» ¼ö»öÇØ´Þ¶ó°í ¿äÃ»ÇßÀ½À» ¹Ì±º ´ëº¯ÀÎÀÌ ¹àÇû´Ù. ´Ù¸¥ ¹«¾ùÀÌ ÀÖ¾ú´Ù´Â ¾ê±â´Ù.
´çÀÏ ½Ã°£´ëº°·Î Á¤¸®µÈ ¿µ±¹BBC ¹æ¼Û ÀÚ·á»çÁøÀº ¿ÀÀü 12½Ã ±îÁö´Â ±¸Á¶°¡ °¡´ÉÇßÀ½À» ÀÚ·á·Î ³²°Ú´Ù. µû¶ó¼­ 7½Ã 10ºÐ »ç°í¹ß»ý ½Ã°¢ºÎÅÍ ±¸Á¶°¡ °¡´ÉÇßÀ¸³ª ¼¼¿ùÈ£°¡ ³Ê¹« ¸¹Àº Èñ»ýÀÚ°¡ ³ª¿Â°ÍÀº ±¸Á¶½ÇÆÐ°¡ ¾Æ´Ï¶ó °íÀÇÀû Áý´Ü»ìÀÎÀÌ¾úÀ½À» º¸¿©ÁØ´Ù.
ÇØ°æ °æºñÁ¤ÀÌ ¼¼¿ùÈ£¸¦ ´õ »¡¸® Ä§¸ô½ÃÅ°Áö ¾Ê¾Ò´Ù¸é 5½Ã°£ÀÌ ³Ñ´Â ÃæºÐÇÑ ±¸Á¶ÀÇ ½Ã°£ÀÌ ÀÖ¾úÀ½¿¡µµ ÇØ°æ°æºñÁ¤ÀÌ ±¸Á¶¸¦ ¿Ü¸éÇÏ°í ¼¼¿ùÈ£¸¦ ¹­¾î¼­ ´õ »¡¸® Ä§¸ô½ÃÅ² »óÈ²°ú Ãæµ¹ È¤Àº °íÀÇÀû ÆøÆÄ¿¡ ´ëÇÑ ¸í·É °èÅëÀÇ ¼ö»ç°¡ ¹Ýµå½Ã ÀÌ·ç¾îÁ®¾ß ÇÑ´Ù
Àü¼¼°è »ç¶÷µéÀÌ ´Ù º¸´Â ¾Õ¿¡¼­ Å×·¯¹üÀÌ³ª Àû±ºÀÌ ¾Æ´Ñ °ø¹«¿øÀÌ ±¹¹ÎÀ» ´õ»¡¸® Á×ÀÌ±â À§ÇØ ±â¿ï¾îÁø ¼¼¿ùÈ£¸¦ ´ç°Ü¼­ ³Ñ¾î¶ß¸®´Â ÇàÅÂ¸¦ º¸ÀÏ ¼ö ÀÖ´Â ³ª¶ó´Â ´ëÇÑ¹Î±¹ ¸»°í´Â ¾øÀ»°Ì´Ï´Ù. ±×·±µ¥ ±¹¹ÎÀº Áø»óº¸´Ù º¸»ó±Ý¿¡ °ü½ÉÀ» °®³×¿ä
Ã·ºÎÅÍ Á×ÀÌ·Á°í ÀÛÀü ½ÇÇàÇÑ°Ì´Ï´Ù. ¼Ò¹æ¼­ Çï±â¿¡°Ô ÀÌÅ»Áö½ÃÇÏ°í ±¸Á¶ÇÏ·¯ ¿Â È­¹°¼±°ú ¾î¼±µéÀÇ ±¸Á¶È°µ¿À» ¸·À¸·Á°í ÀÌÅ»¸í·ÉÇßÁö¸¸ ¾î¼±µéÀÌ Áö½Ã¸¦ µèÁö ¾Ê¾ÒÁö¿ä. ¾ðµòÀÌ ¿Ã¶§±îÁö ´ë±âÇÏ¶ó Áö½ÃÇßÁö¸¸ ¾ðµòÀº ¾Æ¿¹ ±¸Á¶Àåºñ°¡ ¾ø¾ú¾î¿ä.
15~~~¼¼¿ùÈ£º¿ #¼¼¿ùÈ£? 
5¿ù9ÀÏ JTBC°¡ °ø°³ÇÑ Íº±è½Ã¿¬ ¾çÀÇ ÈÞ´ëÆù ¿µ»ó¿¡´Â ¹è°¡ ±â¿ïÀÚ ´çÈ²ÇÏ´Â ÇÐ»ýµéÀÇ ¸ð½À, °¡¸¸È÷ ÀÖÀ¸¶ó´Â ¾È³»¹æ¼ÛÀ» ºÒ½ÅÇÏ´Â ¾ÆÀÌµéÀÇ ´ëÈ­°¡ ´ã°ÜÀÖ¾ú´Ù
16~~~Àü±¹ÃÐºÒ(°ø½Ä) 100K? 
±¤È­¹® ¼¼¿ùÈ£ ±¤ÀåÀÔ´Ï´Ù!
¿À´ÃÀº 4¿ù16ÀÏ ÀÔ´Ï´Ù! 
17~~~hush45? 
¼¼¿ùÈ£´Â °íÀÇÄ§¸ôÀÌ´Ù 
18~~~È¿ ¼±? 
4¿ù16ÀÏ ÀÌÈÄ ¼¼¿ùÈ£ Èñ»ýÀÚ °¡Á·µéÀ» ´Ù·é EBS ´ÙÅ¥ÇÁ¶óÀÓ <³ª´Â ºÎ¸ðÀÔ´Ï´Ù> ÀØÀ» ¼ö ¾ø´Â°Ô ÀÖ´Ù. ±×¸®°í ÀØÇôÁ®¼­´Â ¾ÈµÇ´Â°Íµµ ÀÖ´Ù. http://www.dailymotion.com/video/x2al2si_ebs- ¡¦´ÙÅ¥ÇÁ¶óÀÓ-°¡Á·¼îÅ©-1ºÎ-³ª´Â-ºÎ¸ðÀÔ´Ï´Ù-
19~~~Á¶¸Í±â? 
°æÇâ½Å¹® Á¶Çü±¹ ±âÀÚ´Â "¼¼¿ùÈ£ Áø»óÁ¶»ç¿øÀå¿¡ ÀÌ¼®ÅÂ Àü ¹Îº¯ È¸Àå ÃßÃµ"ÀÌ¶ó°í Çß´Ù. ¼¼¿ùÈ£ À¯Á·Àº ´õ ÀÌ»ó ¾î¸° »ý¸íÀ» Á¤Ä¡Àû ÈïÁ¤À¸·Î ¿©±âÁö ¸»¾ÒÀ¸¸é ÁÁ°Ú´Ù.
20~~~ÁãÀü¹®°¡? 
¿ÏÀüÄ§¸ô 45ºÐÀü, ÇØ°æ123È£´Â ÇöÀåµµÂøÈÄ,¼¼¿ùÈ£³»ºÎ·Î ÁøÀÔÇÏÁö¾Ê¾Ò°í,Å»Ãâ¹æ¼ÛµµÇÏÁö¾Ê¾Ò°í, ÁÖº¯ ´ëÇü¼±¹ÚÀ» ÀÌ¿ëÇÏ¿© ½Â°´Å»ÃâÀÌ³ª Ä§¸ôÁö¿¬ÀÛÀüµµ ¾²Áö¾Ê¾ÒÀ¸¸é¼­, ¼±ÀåÀÏÇà¸¸ Àç»¡¸® Å»Ãâ½ÃÄ×´Ù.
21~~~CGpro ?? ½Ã¹ÎÀÇ Èû
¼¼¿ùÈ£ ¸ð±Ý¾×ÀÌ Á¤ºÎºÎÃ³ ÇØ´çÇÐ±³ ¹æ¼Û»çµî ¿©·¯°÷¿¡¼­ »ó´ç ÇÒÅÙµ¥ ±×µ·ÀÌ ´Ù ¾îµð·Î °¬³ª? ±× µ·Àº ¼¼¿ùÈ£ À¯°¡Á·ÀÌ ¿øÇÏ´Â Áø½ÇÀ» ¹àÈ÷´Âµ¥ ¾²¿© Á®¾ß ÇÑ´Ù ¸ð±Ý¾×ÀÇ Á¤»ê ³»¿ë ÁýÇà µîÀ» ¸ðµÎ Åõ¸íÇÏ°Ô ¹àÇô¶ó

´ÙÀÌºùº§·Î Áø½ÇÀ» ÃÔ¿µ ±â·Ï Áõ°Åº¸Á¸ÇÏ¶ó!
22~~~ÆÑÆ®TV °ø½Ä°èÁ¤? 
[ÆÑÆ®TV] ¼¼¿ùÈ£ »ýÁ¸ÀÚ ¡°°íÅëÀÇ ±¤°æÀ» ÀØÁö ¾ÊÀ¸·Á°í, ÇÏ·ç¿¡µµ ¸î ¹ø¾¿ µÇ»õ±ä´Ù¡±
http://goo.gl/qKK4Pz 
¡°À¯Á·µé ¾Õ¿¡ ÁËÀÎÀ¸·Î »ì ¼ö¹Û¿¡ ¾ø´Â ¸¶À½À» Á¤ºÎ°¡ ¾îÂî ÀÌÇØÇÏ°Ú³ª¡±
ÀÏ³â°£ ¹ýÁ¤¼­ ½Î¿îµ·  ÀÏºÎ ¸¦  µµ¿òÆÝµå·Î  º¸³Â½À´Ï´Ù.ÇüÆíÀÌ  ÁÁ´Ù¸é ´Ù ÈÄ¿øÇß°ÚÁö¸¸¿ä ¤Ð.¤Ð ´Ã  ¼¼¿ùÈ£Áø½Ç¿¡  ¾ÕÀå¼­ ÁÖ¼¼¿ä .°í¸¿½À´Ï´Ù:-)
°¨»çÇÕ´Ï´Ù. Èûµé°Ô »ý±ä µ·À» ÀúÈñ ÆÑÆ®TV µµ¿òÆÝµå·Î º¸³»ÁÖ¼Å¼­...ÆÑÆ®9´º½º¸¦ ÅëÇØ ¿­½ÉÈ÷ Áø½ÇÇÑ º¸µµ·Î º¸´äÇÏ°Ú½À´Ï´Ù.
¤¾¤¾ ¾Æ´Ï¿¹¿ä ;;;¼¼¿ùÈ£¶§  °¨µ¿¹Þ¾Æ¼­¿ä ¤Ð¤Ð Á¤±âÈÄ¿ø±ÝÀÌ  ³Ñ  Àû¾î¼­  Ç×»ó  ¸¾¿¡  °É·È¾î¿ä .  ¶Ç  Çö±Ý¼­ºñ½º  ÀÎ»ýÀ¸·Î  »ì¾Æ¾ßÇÏ°ÚÁö¸¸  ¸¶À½ÀÌ  Ç³¼ºÇØÁ®¼­  µµ¸®¾î  °¨»çµå·Á¿ä .ÀÀ¿øÇÕ´Ï´Ù *^^* ¾ÆÀÚ¾ÆÀÚ!!!!!
23~~~È¸¿À¸®? 
±èÁö¿µ °¨µ¶ÀÌ ¾Ï½ÃÇÏ´Â ¼¼¿ùÈ£ÀÇ ¹«¼­¿î Áø½Ç 
24~~~Âü¼±
ÆØ¸ñÇ×¼­ ¼¼¿ùÈ£ Èñ»ýÀÚ À§·Î ¼ö·úÀç ºÀÇà http://me2.do/5UIZDgql  ÃâÃ³ : ³×ÀÌ¹ö ´º½º 

25~~~¹Ú³²±Ô(±¹¹ÎTV)? 
¼¼¿ùÈ£ ´ëÇÐ»ì¡¯ ¡®Àá¼öÇÔ Ãæµ¹¼³¡¯ ±¸¼Ó¼ö»ç ½ÃÀÛ
¡°¸í¿¹ÈÑ¼ÕÀÌ ¹ÝÀÇ»çºÒ¹úÁË¿¡ ÇØ´çÇÔ¿¡ µû¶ó ³í¶õÀÇ ¿©Áö°¡ ¾øµµ·Ï ±è Àü Ã»Àå°ú ÇØ°æ123Á¤ ´ë¿ø 4¸í, ¼¼¿ùÈ£ 1µî Ç×ÇØ»ç µî¿¡°Ô Ã³¹úÀÇ»ç¸¦ È®ÀÎÇß´Ù¡±http://m.mediatoday.co.kr/articleView.html?idxno=120313 ¡¦Ä£ÀýÇÑ °ËÀÚ¾¾
26~~~¼¼¿ùÈ£º¿ #¼¼¿ùÈ£? 
±¹³»¿Ü¿¡¼­ ½Ã±¹¼±¾ðÀÌ ÀÌ¾îÁ³´Ù. ¿Ü±¹¿¡¼­ È°µ¿ÇÏ´Â ÇÐÀÚ 1074¸íÀº Á¤ºÎ¿¡ #¼¼¿ùÈ£ Âü»ç Ã¥ÀÓÀ» ¹°À¸¸ç, °øÀÍÀ» À§ÇÑ ±ÔÁ¦ °­È­¸¦ ¿ä±¸ÇÏ´Â ¼º¸íÀ» ³Â´Ù. http://bit.ly/1qBLe2i
27~~~ÁöÄ£¹Ù´Ù #¼¼¿ùÈ£ Áø½Ç°ú Ã¥ÀÓÀÚ Ã³¹ú? 
¹ü¼¼°è ¼¼¿ùÈ£Æ¯º°¹ý Ã»¿ø¿îµ¿ 
http://sign.sewolho416.org  ¼¼¿ùÈ£ Ãµ¸¸ÀÎ ¼­¸í¿îµ¿
https://secure.avaaz.org/kr/sewol_ferry_never_again_loc/?cziVDgb ¡¦ ¾Æ¹ÙÁî Ã»¿ø ¼­¸í

°á°ú¸¦ °¡´ÆÇÏÁö¸»°í ÇÒ ¼ö ÀÖ´Â ¸ðµç °ÍÀ» ´ÙÇØº¾½Ã´Ù
28~~~John Hong? 
Çæ´ë¹Ú)¼¼¿ùÈ£ ÆØ¸ñÇ× ÁýÈ¸ Âü°¡ºñ 4¸¸¿ø(½Ä´ëº°µµ Àë): ´ñ±Û ¹ÝÀÀ!¤»¤»¤»¤»¤»¤»¤»¤»¤»¤»¤» 
29~~~Byoungmook Koo #À¯±Ç¼Ò? 
¼¼¿ùÈ£
Èñ»ýÀÚ Ãß¸ð ¹×
Áø»ó±Ô¸íÀ» ÃË±¸ÇÏ´Â
¹êÄí¹ö ÁýÈ¸

'¼¼¿ùÈ£ ¼±Ã¼¸¦ ÀÎ¾çÇÏ¶ó!'

2014³â 12¿ù 13ÀÏ(Åä)
2½ÃºÎÅÍ 4½Ã±îÁö
Vancouver Art Gallery

¼¼¿ùÈ£¸¦ ±â¾ïÇÏ´Â ¹êÄí¹ö»ç¶÷µé
30~~~ÀûÆóÃ»»ê ÀÀ¿ø´Ü!? 
¹«»ó±Þ½Ä ¹Ý´ëÇÏ´Â Áý´ÜÁß¿¡ ÀÏºÎ À¯¾Æ¿ø À¯Ä¡¿ø ¿î¿µÀÚµéÀÌ ÀÖ´õ±º¿ä~
ÀÚ½Åµé¿¡°Ô Áö¿øµÇ´Â Áö¿ø±ÝÀÌ ÁÙ¾îµç´Ù°í ±×·¯´Â°Í °°ÁÒ?
ÀÌ³ª¶óÀÇ ¼öÁØÀÌ µü ±×Á¤µµ ÀÔ´Ï´Ù!
°ø¹«¿ø¿¬±ÝÁÙÀÎ´Ù´Ï±î 10¸¸ÀÌ ¸ð¿´´ÙÁÒ?

¼¼¿ùÈ£ÁýÈ¸´Â ¾î¶®³ª¿ä?
31~~~ÀÌ¸í¹Ú 'ÀÀÂ¡' ÅõÀïº»ºÎ? 
¼¼¿ùÈ£ ÁýÈ¸, »ì·Á´Þ¶ó°í Ã¢¹®À» ¶§¸®´Â ±× ±¤°æ ¾î¶»°Ô ÀØ°Ú´À³Ä!  ¼­¿ïÀÇ¼Ò¸®
32~~~¶óÀÓ¶óÀÌÆ®? 
ÃµÀÎ°ø³ëÇÒ Áþ°Å¸®´Â ¾Æ¹«µµ ¾È ¹Ï´Â´Ù´Â »ç½ÇÀ» ÀÌ¿ëÇÑ ¹üÁË ½Ã¸®Áî~~!
ÀüµÎÈ¯, ÀÌ¸í¹Ú, ¹Ú±ÙÇý·Î ÀÌ¾îÁö´Â
KAL±â ÆøÆÄ »ç°Ç.
Ãµ¾ÈÇÔ.
¼¼¿ùÈ£.
33~~~ÁöÄ£¹Ù´Ù #¼¼¿ùÈ£ Áø½Ç°ú Ã¥ÀÓÀÚ Ã³¹ú? 
11.30/¼¼¿ùÈ£Âü»ç 229ÀÏÂ°
ÇÐ»ìÇÇÇØÀÚ 295¸í
Å»ÃâÇÏ½Å ºÐ 172¸í
¾Ë·ÁÁø ½ÇÁ¾ÀÚ 9¸í
±¸Á¶ÀÚ 0¸í
¹Î°£Àá¼ö»ç Èñ»ý 2¸í
¼Ò¹æ°ü Èñ»ý 5¸í
¼ö»öÁö¿ø¹Î°£¼±¿ø Èñ»ý 1¸í
ÀÚ¿øºÀ»çÀÚ Èñ»ý 1¸í
PTSD Èñ»ý ±³°¨,°æÂû,ÀÚ¿øºÀ»çÀÚ´Ô
±×¿Ü±îÁö
±â¾ïÇÕ½Ã´Ù.
34~~~ÁãÀü¹®°¡? 
¼¼¿ùÈ£¿¡´Â ±¹Á¤¿øÀÌ ±í¼÷È÷ °ü·ÃµÇ¾îÀÖ°í, ¼¼¿ùÈ£ ½ÂÁ¶¿øÀº °¡Àå¸ÕÀú ±¹Á¤¿ø¿¡ º¸°í Çß´ÙÇÑ´Ù. ±¹Á¤¿øÀº Ã»¿Í´ë Á÷¼ÓÀÌ´Ù. ±×·¯¹Ç·Î Ã»¿Í´ë´Â Áï½Ã »óÈ²À» ÆÄ¾ÇÇÒ¼ö ¹Û¿¡ ¾ø´Ù. ±×·±µ¥ ÀÌ°Ô ¸»ÀÌ µÇ´Â°¡?
35~~~Àü±¹ÃÐºÒ(°ø½Ä) 100K? 
¼¼¿ùÈ£ Èñ»ýÀÚµéÀ» ±â¾ïÇÏ´Â 304ÀÏ ¹Ì»ç ¾È³»
36~~~µ¹Á÷±¸¹æ¼Û? 
¾ÆÇÁ¸®Ä«TV¿¡¼­ "[»ý]±¤È­¹®TV ¼¼¿ùÈ£»ç°Ç Áø»ó±Ô¸íÃË±¸ ÃÐºÒ¹®È­Á¦_11.29" ¹æ¼ÛÀ» º¸°í ÀÖ¾î¿ä. ÇÔ²² º¸½Ç·¡¿ä?

37~~~±èÁ¾Èñ? 
Ú¸<Æ÷¸° Æú¸®½Ã> ÚÓÁ¤ºÎ ¹«´É ÁöÀû.. ¡°Ä§¸ôÇÏ´Â Á¤ºÎ¡±
http://www.gobalnews.com/news/articleView.html?idxno=11597 ¡¦
¡°ùÛÁ¤ºÎ, ¼¼¿ùÈ£ Ã¥ÀÓÈ¸ÇÇ·Î ºÒ¾È°¨ Á¶¼º.. ÇÑ±¹ÀÎ Âü»ç ±Øº¹ ¸øÇØ¡±
38~~~±èÁ¾Èñ? 
²¨ÁöÁö ¾Ê´Â ¼¼¿ùÈ£ ÃÐºÒ.. ¡°Áø»ó±Ô¸í ±¹¹ÎÀÇ ¼ÕÀ¸·Î¡±
http://www.gobalnews.com/news/articleView.html?idxno=11620 ¡¦
±¤È­¹® ÃÐºÒ ¹®È­Á¦.. ¡°±¹¹Î °¨½Ã ¾ø´Ù¸é ¼¼¿ùÈ£ Áø½Ç ¶Ç ´Ù½Ã Ä§¸ô
39~~~³ëµ¿°Ç°­¿¬´ë? 
¿µ±¹ÆÇ '¼¼¿ùÈ£'»ç°í, ¿µ±¹ Á¤ºÎ°¡ ÇÑ ÀÏÀº? http://laborhealth.or.kr/38756  ÇÑ±¹µµ ±â¾÷ÀÇ °æ¿µ½ÇÆÐ È¤Àº °íÀÇÀû ÅÂ¸¸¿¡ ÀÎÇÑ »ç¸ÁÀ» '±â¾÷¿¡ ÀÇÇÑ »ìÀÎ'À¸·Î ±ÔÁ¤, ¾öÇÏ°Ô Ã³¹úÇÏ´Â ¹ýÁ¦µµ µµÀÔÀ» °ËÅäÇÒ ½Ã±â°¡ ¿Ô´Ù.
30~~~¾Æ¸®¼Û¼Û? 
±¹¹Î¾ÈÀüÃ³ ÃÊ´ë ´ëº¯ÀÎ °í¸í¼®¾¾ ³»Á¤ http://www.hani.co.kr/arti/politics/administration/664843.html ¡¦
¼¼¿ùÈ£ Âü»ç¶§ ¸ÅÀÏ ¾ÆÄ§11½Ã¿¡ °ÅÁþ¸»Áö²¬ÀÌ´ø ³ÑÀÌ ½ÂÁøÇÏ³×¿ä
41~~~±¹È¸ÀÇ¿ø ºñ·Ê´ëÇ¥Á¦!?
Áß¿ä´ë¸ñÀÇ µ¿¿µ»ó°ú CCTV°¡ °¨ÂÊ°°ÀÌ »ç¶óÁ³´Ù´Â °ÍÀº ¼¼¿ùÈ£ »ç°ÇÀÌ³ª ½ÅÇØÃ¶ »ç°ÇÀÌ³ª ¶È°°´Ù. ±×·¸´Ù¸é, ÀÌ µÑÀÇ ¹üÀÎÀº ÇÏ³ª ? ¿¡ÀÌ ¼³¸¶...
42~~~±èÂù¼ö¾ó¶ì±âÁã»ç³É²Û(¼¼¿ùÈ£)? 
Âü»ç 206ÀÏ ¼¼¿ùÈ£Æ¯º°¹ýÀÌ °Ü¿ì Åë°úµÆ½À´Ï´Ù.¿ì¸® Á¤Ä¡ÀÇ ¹Î³¸À» µå·¯³½ ±â°£ÀÌ¾ú½À´Ï´Ù.Áö±ÝºÎÅÍ°¡ ´õ Áß¿äÇÕ´Ï´Ù.Ã¶ÀúÇÑ Áø»ó±Ô¸íÀº ¹ý¸¸À¸·Î ¾ÈµË´Ï´Ù. Áø½ÇÀ» °¡·Î¸·À» ¸¹Àº ºñÇùÁ¶¿Í ¹æÇØµé°ú ½Î¿ö¾ßÇÕ´Ï´Ù.±× ³Ê¸Ó¿¡ »ç¶÷ÀÌ ¸ÕÀúÀÎ »õ·Î¿î ³ª¶ó°¡ ÀÖ½À´Ï´Ù.
ÄÚ¸ÞµðÀÓ´Ù
 ¼¼¿ùÈ£»ç°í´Â´Ü¼øÁ¶ÀÛ¹Ì¼÷»ç°íÆÇ°á³²
¿µÈ­È­Á¦¾ÈÀ¸·Î¼¼¿ùÈ£Ç×ÀûºÐ¼®°á°ú°¥ÁöÀÚ¿îÇ×¿¡ÀÇÇÑ±Þ¼±È¸»ç½ÇÀ»¹àÇô³»½Å¹ÌÄ£±èÁö¿µ°¨µ¶ÀÌÆÄÆÄÀÌ½ºÅëÇØ¹àÈû
±×·³±¹°¡¸ðµ¶ÁË·ÎÄá¹äÀ»¸Ô¿©¾ßÇÔ¿¡µµ
±è°¨µ¶ÀÌÁöÀûÇÏ´Â
½Ç¼ö·ÎÁ¶ÀÛµÈÇ×ÀûµéÀ»
ÁÙÁÙÀÌ
±¹°¡°¡¼öÁ¤ÇÔ
43~~~¿À °­¼ö? 
¼¼¿ùÈ£¿¡¼­ µ¹¾Æ°¡½Å ¸ðµç ½Â°´°ú ½Â¹«¿ø ¿©·¯ºÐµéÀÇ ¸íº¹À» ºô¸ç ¾ÆÁ÷ ¹è¾È¿¡ °è½Å ºÐµéÀÌ ¸ðµÎ ¹«»çÈ÷ ±¸Á¶µÇ½Ã±æ ±â¿øÇÕ´Ï´Ù
44~~~ÃÐºÒ ¿¬´ë±â¼ö? 
´õÀÌ»ó ÀÌ¶¥¿¡ ¼¼¿ùÈ£¿Í °°Àº »óÃÄ°¡ µÇÇ®ÀÌ µÇ¾î¼­´Â ¾ÊµÉ°ÍÀÔ´Ï´Ù.
´õ¸¹ÀÌ ¿¬´ëÇÏ°í ÇÑ´Þ¿¡ ÇÑ»ç¶÷¾¿ ¿Ã¹Ù¸§À» ÀÏ±ú¿öÁØ´Ù¸é °¡´ÉÇÏ¸®¶ó »ý°¢ÇÕ´Ï´Ù.
ÇÑ°ÉÀ½ ÇÑ°ÉÀ½ °ÉÀ½¸¶ ÇÏ´Â ÀÚ¼¼·Î ÀÓÇÏ´Ùº¸¸é ¾ÈÀüÇÑ¼¼»ó ¾È³çÇÑ¼¼»ó ¿ì¸®ÀÇ ÈûÀ¸·Î ÀÌ·ïÁö¸®¶ó »ý°¢ÇÕ´Ï´Ù
45~~~ÃæÃ»ÁÂÆÄ (Ä£ÀÏÃ´»ì)? 
Á¤ºÎ¿©´ç ÀÇµµ´ë·Î Âü Àßµ¹¾Æ°£´Ù.
4ÀÚ¹æ°ú ¼¼¿ùÈ£ ±×¸®°í ¹æ»êºñ¸®´Â ±×·¸°Ô ÀØÇôÁö´Â°Å´Ï?
46~~~ÀÚ±ÔÀ±? 
å¯ ³»ºÎ ¹Ý¹ß ¾ÏÃÊ ¸¸³­ ¼¼¿ùÈ£Ûö11ÀÏ å¯ ÀÇÃÑÀÌ ºÐ¼ö·É
47~~~¿­ÈÄÁ¤? 
123ÇÔÁ¤ Á¤Àå ¼¼¿ùÈ£ ¹ýÁ¤¿¡¼­ ¡®È¾¼³¼ö¼³¡¯
48~~~ÃµÁö°³º®¤Ñ[#Ä£ÀÏÆÄ¸Å±¹³ë¡ÚÃ´»ì´Ü
¡ÚÇØ°æ123Á¤¤ý¼¼¿ùÈ£¸¦¤Ñ¹åÁÙ·Î¹­¾î
¤Ñ²ø¾î´ç±â¸çÄ§¸ô½ÃÅ°´Â¤ýÁõ°ÅÀÚ·á
¡Ú±è±âÃáÀÇ ¸»¸¸µè°í °ü¸Åµµ¿¡ Çï±â¸¦Å¸°í µµÂøÇÑ´ßÀº¤Ñ9½Ã30ºÐÀÌ³Ñµµ·Ï¼¼¿ùÈ£°¡ ÄÚ»©±âµµ¤ýº¸ÀÌÁö¾Ê´Â°Í¿¡¤ýÈ­°¡³ª¼­
"¼¼¿ùÈ£¸¦ µÚÁý¾î¾þ¾î¶ó¤ÑÀü¿ø¤ý¸ô»ìÇØ¶ó"
±è±âÃáÀº ÀÌ¶§±îÁöµµ ÀÏº»¿¡¼­ ¼¼¿ùÈ£¿Íµ¿±Þ¹è°¡ 13½Ã°£µ¿¾ÈÀÌ³ª ¶°ÀÖ¾ú´Ù´Â°ÍÀ» ¾Ë°íÀÖ¾ú°í '°ñµçÅ¸ÀÓ'ÀÌ 10½Ã°£ ÀÌ»ó µÉ °ÍÀÌ¶ó°í ¹Ï°í ÀÖ¾ú´Ù
49~~~Àåµ¹? 
¼¼¿ùÈ£°¡Á·µéÀ» ÇöÀå¿¡º¸³»Áöµµ¾Ê´Â Á¤±Ç..." =>Ç³¶ûÀÌ Ä¡´Â »ç°íÇöÀå¿¡°¡Á·µéÀÌ°¡°Ú´ÙÇÏ¿© Çã¶ôÇÑÈÄ¶Ç»ç°í³ª¸é ´©°¡Ã¥ÀÓ?³ª¶ó¿¡¼­ Àå°ü±îÁö ¼ö°³¿ù¾¿ ÇöÀå¿¡»óÁÖ½ÃÅ°¸ç ±¹·ÂÀ»´ÙÇÏ¿© ±¸Á¶È°µ¿À»Æñ´Âµ¥ µÚÅë¼öÄ¡´Â ¹è¹ÝÀÇ¼±µ¿..ÇÑ½É
50~~~²¿³»±â~ cat? 
ÅÍ¹«´Ï¾øÀÌ Á¶·Â±ÇÇà»ç¸¦ ¹Îº¯Â¡°è¿äÃ»ÇÑ ²Ä¼ö´Â ¾ÕÀ¸·Î ÀÖÀ» ¼¼¿ùÈ£Á¶»ç´Ü¿¡ ¹Îº¯Àü¹®°¡ Âü¿©¹èÁ¦¸¦ À§ÇÑ ¾Ï¼ö¶ó´Âµ¥. PaPa Is a good 
