# Supplementary material for: Machine Learning-Based Data Mining Method for Sentiment Analysis of the Sewol Ferry Disaster's Effect on Social Stress
Source: Front Psychiatry. 2020 Dec 23;11:505673. doi: 10.3389/fpsyt.2020.505673 (PMC7785789; doi:10.3389/fpsyt.2020.505673)
Supplement: Supplementary file 1 [file Data_Sheet_1.ZIP › twitter/text/9.December.txt]

1~~~ÃµÁö°³º®¤Ñ[#Ä£ÀÏÆÄ¸Å±¹³ë¡ÚÃ´»ì´Ü
¼¼¿ùÈ£Âü»çÁ÷Àü¤ýÃ»¿Í´ë´Â¤ÑºÎÁ¤´ë¼±°ú¤ý³»ºÎ±Ç·Â¾ÏÅõ·Î¤ý½É°¢ÇÑºÐ¶õÀÌ¤ýÀÖ¾ú´ø½Ã±â¿´´Ù
¢ºÁ¶¿õÃµ¤Ñ4¿ù15ÀÏ¤ýÈ«°æ½Ä¹ÎÁ¤¼ö¼®ÀÌ¤ýºÒ·¯°¡º¸´Ï¤Ñ±×µ¿¾È¤ý¿­½ÉÈ÷ÀÏÇß´Ù¸ç¤ý±×¸¸µÎ¶ó°íÇß´Ù
?¾îÂ¼¸é?Á¶¿õÃµÀº??¼¼¿ùÈ£ÇÐ»ìÀÇ¤ý³»¸·À»¤ý¾Ë°íÀÖÀ»°ÍÀÌ´Ù
2~~~±è¿ø¿­ Kim Won-yeol? 
¿À´ÃÀº 2014³â ¸¶Áö¸· ³¯ÀÌÀÚ ¼¼¿ùÈ£ ´ëÂü»ç 260ÀÏÂ°ÀÌÀÚ ÅëÇÕÁøº¸´ç ÇØ»ê 13ÀÏÂ°!! ºÒ¾ÈÇÏ°í ºñ¹ÎÁÖÀûÀÎ »çÈ¸!!! ¾ÈÀüÇÑ ¹ÎÁÖ »çÈ¸ À§ÇØ ÇÔ²² ÇÕ½Ã´Ù.~~~  
3~~~¿À»ê½Ã? 
[¿À»ê½ÃÃ» ±¤Àå ¼¼¿ùÈ£ Ãß¸ð¸®º» ¹®¼­°í ÀÌ°ü½Ä ¹× ¿µ±¸º¸Á¸] ¡Ü ÀÏ½Ã : 2014³â 12¿ù 31ÀÏ(¼ö) 14:00 ¿À»ê½ÃÃ» ±¤Àå
4~~~MBC RADIO ½Ã¼±ÁýÁß??
12/31 (¼ö) "Àü±¹¿¡¼­ µû¶æÇÑ ½Ã¹ÎºÐµéÀ» ¸¹ÀÌ ¸¸³µÁö¸¸, ¼¼»óÀº ¾ÆÁ÷µµ ¹Ù²îÁö ¾Ê¾Ò´Ù°í »ý°¢ÇÑ´Ù" ±³È² ¹æÇÑ ´ç½Ã ½ÊÀÚ°¡¸¦ Áö°í µµº¸¼ø·Ê¸¦ ÇÏ¼Ì´ø, ¼¼¿ùÈ£ Èñ»ýÀÚ Íº ÀÌ½ÂÇö±ºÀÇ ¾Æ¹öÁö ÀÌÈ£Áø¾¾ÀÔ´Ï´Ù
5~~~²ÉµûÁö #»ç¶÷ÀÌ¸ÕÀúÀÎ #»ç¶÷»ç´Â¼¼»ó? 
#¼¼¿ùÈ£ Âü»ç260ÀÏÂ°
½½ÇÂ 2014³â, 304¸íÀÇ °í±ÍÇÑ »ý¸íÀÌ ¹Ù´å¼ÓÀ¸·Î »ç¶óÁ³´Ù.
±×¸®°í 252°³ÀÇ Ã¥»óµéÀÌ ÁÖÀÎÀ» ÀÒ¾ú´Ù.
4¿ù 16ÀÏ¿¡ ¸ØÃçÁø ½Ã°£
ÀØÁö ¸»ÀÚ.

6~~~³ª¿ì
[´Üµ¶]ÃÖ¹Î¼ö, ¼ö»ó°ÅºÎ ¼Ò°¨ ´Üµ¶ÀÔ¼ö '¼¼¿ùÈ£ ¿ìÈ¸ ¾ð±Þ' | ´ÙÀ½ ¿¬¿¹ 
7~~~ÃÐºÒ ¿¬´ë±â¼ö? 
°¡¼ö Á¶°ü¿ì¾¾, ¼¼¿ùÈ£ ³ë·¡ ¹ßÇ¥ ¡°³¯¾Æ¿À¸£´Â Ç³µî, ±×´ë ÀÖ´Â °÷¿¡ ´êÀ» ¼ö ÀÖ°Ô¡¦¡±

¡°±×´ë Ã£¾Æ ¹ãÇÏ´Ã ³¯¾Æ¿À¸£´Â Ç³µî, ±×´ë ÀÖ´Â °÷¿¡ ´êÀ» ¼ö ÀÖ°Ô µ¥·Á´Ù ÁÖ¿À.¡±

8~~~ÀüÁÖ ¼ö¿äÃÐºÒ Ã¤ÁÖº´? 
¿À´Ã¾ÆÄ§ÀüÁÖÇ³³²¹®Ãµ¸·ÀÔ´Ï´Ù. Â÷°¡¿î°Ü¿ï¿¡ÀÏÂïÀÏ¾î³ª ±¤ÀåÀ» °Å´Ò¾îº¾´Ï´Ù. ¼¼¿ùÈ£´Â ÇÐ»ìÀÌ´Ù. ¾îÁ¦ ÀÌÅ»¸®¾Æ¿¡¼­ »ç°í¿©°´¼± 470¿©¸íÀ» 30¿©½Ã°£¸¸¿¡ Àü¿ø±¸Á¶¶ó´Â ±â»ç¸¦ ºÃ½À´Ï´Ù. ¿ì¸®´Â ÇÑ¸íµµ ±¸Á¶ÇÏÁö¾Ê¾Ò½À´Ï´Ù.
9~~~Wonjae Lee? 
¿À´Ã! 2014³âÀÇ ¸¶Áö¸·°ú 2015³âÀÇ Ã³À½À» ¼¼¿ùÈ£ À¯°¡Á·µé°ú ÇÔ²². ±¤È­¹® ±¤Àå. ³·3:04-
10~~~µé±¹È­ #¹Ù¶÷¼Ò¸®? 
<¹Ú ´ëÅë·É ¸é´ã ±×ÈÄ¡¦¡®¼öºó ¾ö¸¶¡¯ ¹Ú¼ø¹Ì¾¾>¡°¾î±ú °¨½Î¸ç ¼¼¿ùÈ£ Áø»ó±Ô¸í ¾à¼Ó¡¦¹Ú ´ëÅë·ÉÀÇ ±× ¸»À» ¹Ï¾ú´Âµ¥¡¦¡± 
11~~~20140416 InSeok Koh? 
"#1111 ¼¼¿ùÈ£ ÇÕµ¿ ºÐÇâ¼Ò¿¡ ¹«·á ¹®ÀÚ ¸Þ½ÃÁö¸¦ º¸³¾ ¼ö ÀÖ´Â ¹øÈ£ÀÔ´Ï´Ù." ¿ì¸®°¡ ±â¾ïÇÏ°í ÀÖ´Ù°í, ÇÔ²² ÀÖ´Ù°í ¹®ÀÚ¸Þ½ÃÁö·Î ¾Ë·ÁÁÖ½Ã¸é ¾î¶³±î¿ä. ´õ±¸³ª ¿À´ÃÀº 2014³â ¸¶Áö¸·³¯.
12~~~²ÉµûÁö #»ç¶÷ÀÌ¸ÕÀúÀÎ #»ç¶÷»ç´Â¼¼»ó? 
MBC¿¬±â´ë»ó È²±Ý¿¬±â»ó °ÅºÎÇÑ ÃÖ¹Î¼ö ¼ö»ó°ÅºÎ ¼Ò°¨¿¡¼­ ¿ìÈ¸ÀûÀ¸·Î ¼¼¿ùÈ£ ¾ð±Þ
"¹ý°ú »ó½ÄÀÌ ¹«³ÊÁö°í Áø½Ç°ú ¾ç½ÉÀÌ ¹ÚÁ¦µÈ ÀÌ ½Ã´ë¿¡, ¾ÆÁ÷µµ Â÷°¡¿î ¹Ù´Ù ±í¼÷ÀÌ °¤Çô ÀÖ´Â ¾ç½É°ú Èñ¸Á¿¡ ´ëÇÑ ÃÖ¼ÒÇÑÀÇ µµ¸®
ÃÖ¹Î¼ö ¿¬±â´ë»ó °ÅºÎ´Â ´ç¿¬ÇÏ´Ù..Èñ´ë ´«¹° ¾¤ º¸¿© ÁØ ±×³â ÃÖ°í´Ï±î..
13~~~¼­ÁÖÈ£? 
[Æ÷Åä]'ÇÏ´Ã¿¡ º°ÀÌ µÈ ¾ÆÀÌµé' ÀØÁö ¸»¾Æ¾ß ÇÒ ¼¼¿ùÈ£ ¾ÆÇÄ 
14~~~John Chun? 
ÃÖ±Ù ÀÌÅ»¸®¾Æ·Î ÇâÇÏ´ø Áß È­Àç°¡ ³­ ±×¸®½º ¿©°´¼± ¼±ÀåÀÌ ½Â°´ ±¸Á¶¿Ï·á ÈÄ ¸¶Áö¸·À¸·Î ¹è¸¦ ¶°³µ´Ù°í "ÀÌ°ÍÀÌ ¹Ù·Î ¼±Áø±¹"ÀÌ¶ó°í ¼¼¿ùÈ£ ¼±Àå°ú ºñ±³ÇÏ¸ç È£µé°© ¶°´Â »ç¶÷µéÀÌ ÀÖ´Âµ¥, ÀÌ´Â ±¹°¡ ¼öÁØÀÇ ¹®Á¦°¡ ¾Æ´Ï¶ó ¼±Àå °³ÀÎÀÇ ¼Ò¾ç ¹®Á¦ ¾Æ´Ñ°¡
15~~~¸öÄ¡Àå±º? 
ÃÖ¹Î¼ö, ¼ö»ó°ÅºÎ ¼Ò°¨ ´Üµ¶ÀÔ¼ö '¼¼¿ùÈ£ ¿ìÈ¸ ¾ð±Þ'

°íÁýÀïÀÌ ¾È°­ÃÖ¶ó¼­ ±×·²±î, ±×·¡µµ ±× ¶æÀ» Àú¸¸Å­Àº ÀÌ¹ø¿£ °¨»çÇÏ°í ÀÖ³×¿ä. °øÀ¯ÇØº¾´Ï´Ù.
¶Ç Á¾ºÏ »¡°»ÀÌ ³ª¿Ô´Ù°í ³­¸®Ä¡Áø ¾ÊÀ»Áö...
¹Î¼öÇüÀÌ ¿äÁò ¸ÚÀÖ¾îÁ³³×¿©
¿¾³¯ºÎÅÍ ¸ÚÁø»ç¶÷ÀÌÁÒ
16~~~¿ë»ê¹Ì±º±âÁö ¿ÂÀüÈ÷ µÇÃ£±â? 
°¡¼ö Á¶°ü¿ì¾¾, ¼¼¿ùÈ£ ³ë·¡ ¹ßÇ¥ ¡°³¯¾Æ¿À¸£´Â Ç³µî, ±×´ë ÀÖ´Â °÷¿¡ ´êÀ» ¼ö ÀÖ°Ô
17~~~¹°°í±âÀÚ¸® Bigfish? 
#¼¼¿ùÈ£ 260ÀÏ. 2014... ´Ù½Ã ½ÃÀÛÇÏ´Â 2015... ÀØÁö ¾Ê°Ú½À´Ï´Ù
18~~~¼¼¿ùÈ£º¿ #¼¼¿ùÈ£? 
#¼¼¿ùÈ£ Âü»ç¿¡ ÇãµÕ´ë´Â ¹Ú±ÙÇý Á¤ºÎÀÇ ¸ð½ÀÀ» º¸¸ç, 2012³â ¹Ú±ÙÇý ´ëÅë·É ÈÄº¸ÀÇ TV ±¤°í 'ÇÑ±¹È£ ¼±Àå ¹Ú±ÙÇý'µµ ´©¸®²ÛµéÀÇ ÁýÁß Á¶¸íÀ» ¹Þ¾Ò´Ù.
19~~~È°±âÂù ÀÌ»ó¿ë/¼º³²? 
¼¼¿ùÈ£ ½Ç¼ÒÀ¯ÀÚ SNS ³íÀï ÀÌÀç¸í ¼º³²½ÃÀå °¡´ã 'ÈÄ²ö' http://me2.do/FNxkHMsb  ÃâÃ³ : ³×ÀÌ¹ö ÅëÇÕ°Ë»ö
20~~~"±×·¡¼­ ´Ù½º´Â ´©±¸ °Í?"
¼¼¿ùÈ£ À¯°¡Á· ¹ÎÁÖ½Ã¹Î¾ð·Ð»ó ¼ö»ó¡¦¡°KBS º¸µµÅÂµµ Àû±Ø °ø·ÐÈ­¡±
21~~~À²¸®¾Æ³ª ¼ö³à? 
18ÀÏÂ° ±âµµ: ¼¼¿ùÈ£ ÀÏ¹ÝÀÎ Èñ»ýÀÚ ½É¼÷ÀÚÀÇ ¿µÈ¥À» ±â¾ïÇÏ°í ±âµµÇÕ´Ï´Ù...                                         

¿ì¸®ÀÌ¿ôÀÇ ¾ÆÇÄ... ¿ì¸®»çÈ¸ÀÇ ¾ÆÇÄÀ» ±â¾ïÇÏ°í ÇÔ²²ÇÏ±âÀ§ÇØ ¸ÅÀÏ ÇÑ ºÐ¾¿ ±âµµÇØÁÖ±â·ÎÇØ¿ä...
22~~~JMK
¡°¾î±ú °¨½Î¸ç ¼¼¿ùÈ£ Áø»ó±Ô¸í ¾à¼Ó¡¦¹Ú ´ëÅë·ÉÀÇ ±× ¸»À» ¹Ï¾ú´Âµ¥¡¦¡± 
23~~~µé±¹È­ #¹Ù¶÷¼Ò¸®? 
<È¸ÇÑÀÇ 2014³â>¼¼¿ùÈ£ Âü»çºÎÅÍ ¶¥ÄáÈ¸Ç×±îÁö¡¦»ç°Ç»ç°í ¾ó·èÁø 365ÀÏ. Èñ»ýÀÚ 295¸íÀÌ¶õ ¾öÃ»³­ ¼ýÀÚ¿¡ ¿Â ±¹¹ÎÀº ½½ÇÄ¿¡ Àá°å°í, 9¸íÀº ¿©ÅÂ µ¹¾Æ¿ÀÁö ¸øÇß´Ù
24~~~¸äµ¹
2014³â ´ëÇÑ¹Î±¹..
¼¼¿ùÈ£ Âü»ç Áø»ó±Ô¸í¸¸ ³õ°íº¸¸é Á¤ºÎ¿Í ±¹¹ÎÀÇ ¿ªÇÒÀÌ ¹Ù²ï°Í °°´Ù´Â »ý°¢ÀÌ µç  ÇÑÇØ¿´´Ù
25~~~ÀÓ½Â¿Á? 
[Æ÷Åä]'ÇÏ´Ã¿¡ º°ÀÌ µÈ ¾ÆÀÌµé' ÀØÁö ¸»¾Æ¾ß ÇÒ ¼¼¿ùÈ£ ¾ÆÇÄ | ¹Ìµð¾î´ÙÀ½
26~~~hush45? 
[±è¾îÁØÀÇ ÆÄÆÄ ÀÌ½º#33] ¼¼¿ùÈ£ »ýÁ¸ÇÐ»ýµé°ú Á¤À±È¸ 1ºÎ
27~~~[´Üµ¶]ÃÖ¹Î¼ö, ¼ö»ó°ÅºÎ ¼Ò°¨ ´Üµ¶ÀÔ¼ö '¼¼¿ùÈ£ ¿ìÈ¸ ¾ð±Þ' | ´ÙÀ½ ¿¬¿¹ 
ÃÖ¹Î¼ö°¡ MBC¿¬±â´ë»ó¿¡¼­ È²±Ý¿¬±â»óÀ» ¹Þ¾ÒÀ¸³ª ÀÌ¸¦ °í»çÇß´Ù. ¹éÁøÈñ°¡ ´ë¸® ¼ö»óÇÏ¸ç ¹àÈù ¼Ò°¨¸¶Àú Áß°£ÀÌ Àß·Á³ª°¡ ±Ã±ÝÁõÀ» ÀÚ¾Æ³Â´Ù. ¹æ¼Û¿¡¼­ È®ÀÎÇÏÁö ¸øÇÑ ±×ÀÇ ¼Ò°¨¿¡´Â ¾î¶² ³»¿ëÀÌ ÀÖ¾úÀ»±î. ½ºÅ¸´º½º°¡ ´Üµ¶ ÀÔ¼öÇÑ ±×ÀÇ ¼ö»ó¼Ò°¨¿¡´Â ¾ÆÁ÷µµ ¸¹Àº ÀÌµéÀÇ °¡½¿¿¡ »óÃ³¿Í ¾ÆÇÄÀ» µå¸®¿î ¼¼¿ùÈ£ Ä§¸ô¿¡ ´ëÇÑ ¾ÈÅ¸±î¿òÀÌ ¿ìÈ¸ÀûÀ¸·Î ´ã°Ü ÀÖ¾ú´Ù.

ÃÖ¹Î¼ö´Â 30ÀÏ ¿ÀÈÄ ¼­¿ï ¸¶Æ÷±¸ »ó¾Ïµ¿ MBC½Å»ç¿Á¿¡¼­ ÁøÇàµÈ 2014 MBC¿¬±â´ë»ó ½Ã»ó½Ä¿¡¼­ '¿À¸¸°ú Æí°ß'À¸·Î ³²ÀÚ È²±Ý¿¬±â»óÀ» ¼ö»óÇßÀ¸³ª ½Ã»ó½Ä¿¡ ºÒÂüÇß´Ù.

'¿À¸¸°ú Æí°ß'¿¡ ÇÔ²² Ãâ¿¬ÇÑ ¹éÁøÈñ°¡ ´ë¸® ¼ö»óÇß´Ù. ¹éÁøÈñ´Â ÃÖ¹Î¼ö°¡ Á÷Á¢ Àü´ÞÇÑ ¼ö»ó¼Ò°¨À» ´ë½Å ÀÐÀ¸¸ç "ÀÌ »óÀ» Á¤ÁßÇÏ°Ô °ÅºÎÇÕ´Ï´Ù"¶ó°í ¹àÇô ´«±æÀ» ¸ð¾Ò´Ù. ±×·¯³ª Àü¹®ÀÌ »ç¶óÁ® ¸ðµç ³»¿ëÀ» Àü´ÞÇÏÁö´Â ¸øÇß°í, ¹éÁøÈñ´Â "¼±¹è´ÔÀº °ÅºÎÇÏ¼ÌÁö¸¸, Á¦°¡ Àß »óÀ» Àü´ÞÇÏµµ·Ï ÇÏ°Ú´Ù"¶ó°í ¹àÇû´Ù.

¹éÁøÈñ°¡ ´ë¸® Àü´ÞÇÑ ¼ö»ó¼Ò°¨¿¡¼­ ÃÖ¹Î¼ö´Â "¾È³çÇÏ½Ê´Ï±î. ¹Î»ý¾ÈÁ¤ÆÀ ºÎÀå ¹®Èñ¸¸ÀÔ´Ï´Ù"¶ó°í ±ØÁß ÀÌ¸§À¸·Î ÀÚ½ÅÀ» ¼Ò°³Çß´Ù. ±×´Â "ÀûÁö ¾ÊÀº ³ªÀÌ¿¡ ÀÌ·± ÀÇ¹ÌÀÖ´Â ÀÛÇ°À» ÇÏ°Ô ÇØÁÖ½Å MBC, ±èÁø¹Î °¨µ¶, ÀÌÇöÁÖ ÀÛ°¡¿¡°Ô °¨»çµå¸®¸ç ¹«¾ùº¸´Ùµµ '¿À¸¸°ú Æí°ß'À» »ç¶ûÇØÁÖ½Ã´Â ½ÃÃ»ÀÚµé²² °¨»ç ¸»¾¸ ÀüÇÕ´Ï´Ù. ´õºÒ¾î ¿ì¸® ÀÎÃµÁö°Ë ¹Î»ý¾ÈÁ¤ÆÀ¿¡°Ôµµ¿ä"¶ó°í ¹àÇû´Ù.

ÀÌ¾î "Çã³ª ´Ù¸¥ ¶§µµ ¾Æ´Ï°í ¿äÁòÀº Á¦°¡ ¹ýÀ» ÁýÇàÇÏ´Â °Ë»ç·Î »ì°í ÀÖ±â ¶§¹®¿¡ ¸»ÀÌÁÒ. ¹¹ ÀßÇÑ °Ô ÀÖ¾î¾ß »óÀ» ¹ÞÁÒ ±×ÁÒ?"¶ó¸ç "ÇØ¼­ ÁË¼Û½º·´Áö¸¸ ÀÌ ¼ö»óÀ» Á¤ÁßÈ÷ °ÅºÎÇÏ·Á°í ÇÕ´Ï´Ù"¶ó°í ¹àÇô ¸ðµç ÀÌµéÀ» ³î¶ó°Ô Çß´Ù.

½ÇÁ¦·Î ÃÖ¹Î¼ö°¡ ÀüÇÑ ¼ö»ó °ÅºÎ ¼Ò°¨¿¡´Â ´ÙÀ½°ú °°Àº ³»¿ëÀÌ ´õ ÀÖ¾ú´Ù.

ÃÖ¹Î¼ö´Â ¼ö»ó °ÅºÎ ¼Ò°¨¿¡¼­ "¾ÆÁ÷µµ Â÷°¡¿î ¹Ù´Ù ±í¼÷ÀÌ °¤Çô ÀÖ´Â ¾ç~½É°ú Èñ¸Á¿¡ ´ëÇÑ ÃÖ¼ÒÇÑÀÇ µµ¸®¶ó°í³ª ÇÒ±î¿ä?"¶ó¸ç "¹ý°ú »ó½ÄÀÌ ¹«³ÊÁö°í Áø½Ç°ú ¾ç½ÉÀÌ ¹ÚÁ¦µÈ ÀÌ ½Ã´ë¿¡ ¸»ÀÔ´Ï´Ù"¶ó°í ¹àÇû´Ù. ÀÌ¾î "±×·¡µµ ¿ì¸® '¿À¸¸°ú Æí°ß'À» ³¡±îÁö »ç¶ûÇØ ÁÖ½Ç°ÅÁÒ? ±×ÁÒ~"¶ó°í µ¡ºÙ¿´´Ù. 

Á÷Á¢ÀûÀ¸·Î ¹àÈ÷Áö´Â ¾Ê¾ÒÁö¸¸ Áö³­ 4¿ù 16ÀÏ ¹ß»ýÇÑ, ¾ÆÁ÷µµ °è¼ÓµÇ°í ÀÖ´Â ºñ±Ø ¼¼¿ùÈ£ Ä§¸ô »ç°í¸¦ ¾ð±ÞÇÑ ¼ÀÀÌ´Ù. ÃÖ¹Î¼ö´Â ÃÖ±Ù ½ºÅ¸´º½º¿ÍÀÇ ÀÎÅÍºä¿¡¼­µµ ¼¼¿ùÈ£ Ä§¸ô »ç°í¸¦ ¾ð±ÞÇÏ¸ç "±â¸·Èù »ç°Ç¿¡ ¾î¸¥À¸·Î¼­ Ä§ÅëÇÏ´Ù. Ã¥ÀÓ°¨À» ´À³¤´Ù"°í ÅÐ¾î³õÀº ¹Ù ÀÖ´Ù.

28~~~youm dongkug? 
"¼¼¿ùÈ£ ±¹³» ¼öÀÔ ¶§ ¼¼±Ý ÀüÇô ¾È³»" 
29~~~°í1 ¾ö¸¶? 
¿äÁò TV¿¡¼­ ½Ã»ó½Ä ¸¹ÀÌ ÇÏ´Âµ¥ ´©±¸µµ ¼¼¿ùÈ£ À¯°¡Á·µé À§·Î¸¦ ÇÑ´Ù°Å³ª ½ÖÂ÷ ±¼¶Ò³ó¼º ÁßÀÌ½Å ºÐµé ÀÀ¿øÀÇ ¸Þ¼¼Áö°¡ ¾ø´Â °Í°°´Ù..¸¾ÀÌ ÂÍ ±×·¸´Ù.. ¿Ö ¸ðµÎ ÀÌ·± ÀÏµéÀ» Á¤Ä¡ÀûÀ¸·Î ÇØ¼®ÇÏ´ÂÁö ÀÌÇØÇÒ ¼ö°¡ ¾ø´Ù..±×³É ¿ì¸® ÀÌ¿ôÀÌ¶ó°í »ý°¢ÇÏ¸é ¾ÈµÇ³ª?
¹è¿ì ÃÖ¹Î¼ö¾¾°¡  ¼¼¿ùÈ£¿¡ ´ëÇÑ ¾ð±ÞÀÌ ÀÖ´Ù°í ÇØ¼­ ³Ê¹« °í¸¿°Ô ´À²¸Á³´Ù..´ÙÇàÀÌ´Ù..
¹Ú¿µ±Ô¾¾µµ ¼¼¿ùÈ£À¯°¡Á·ºÐµéÀ» ÀÀ¿øÇØ ÁÖ¼Ì´Ù..¸ÚÁø ¹è¿ì´Ù
30~~~ÃÐºÒ ¿¬´ë±â¼ö? 
¼¼¿ùÈ£ÇÐ»ì 260ÀÏ! (°í°ø³ó¼º) ½ºÅ¸ÄÉ¹ÌÄ® 219ÀÏ! ¾¾¾Ø¿¥ 48ÀÏ! ½Ö¿ëÂ÷ 19ÀÏ! (³ë¼÷³ó¼º) Àü±¹´ëÇÐ°­»ç³ëÁ¶ 2672ÀÏ! ¼¼¿ùÈ£ 173ÀÏ! °ø¹«¿ø¿¬±Ý 44ÀÏ! ÄÝÆ®ÄÝÅØ, Àç´É±³À°, °­Á¤, ¹Ð¾ç, Ã»µµ..
31~~~±è±â¿î? 
ÆÖÄ£´Ôµé...
2014 °©¿À³â ÇÑÇØµµ 15½Ã°£À» ³²±äÃ¤ 2015 À»¹Ì³âÀ» ÇâÇÏ°í ÀÖ´Ù. Áö³ª¿Â 2014 ÇÑÇØ¸¦ µ¹ÀÌÄÑº¸¸é °©¿À³âÀÌ¶ó ±×·¨´ÂÁö ¹«Áö °©ÁúÀ» ÇØ´ò´ø ÇÑÇØ°¡ ¾Æ´Ï¾ú³ª ½Í½À´Ï´Ù. ¼¼¿ùÈ£ Âü»ç,... 
32~~~#ÅõÇ¥¼Ò¼ö°³Ç¥ #ºÎÁ¤¼±°Å¹ü »çÇüÀ¸·Î? 
[¼¼¿ùÈ£]¸ØÃá ½Ã°£, ¸ØÃâ ¼ö ¾ø´Â ÀÌ¾ß±â:255¸í, 4¿ù16ÀÏ, ±×¸®°í 258ÀÏÂ°   
33~~~±Çº´±æ? 
ÃÖ¹Î¼ö´Â mbcÀÇ È²±Ý¿¬±â»ó ¼ö»ó°ÅºÎ ¼Ò°¨¿¡¼­ 'Áø½Ç°ú ¾ç½ÉÀÌ ¹ÚÁ¦µÈ »çÈ¸'¸¦ °Å·Ð ÇÏ¸ç ¼¼¿ùÈ£»ç°íÀÇ ¾ÈÅ¸°¡¿òÀ» ¿ìÈ¸ÀûÀ¸·Î Ç¥ÇöÇß´Ù. °ú¿¬ ¸í¹è¿ì ÃÖ¹«·æ¾¾ÀÇ ¾Æµé ÃÖ¹Î¼öÀÇ Áø°¡°¡ ÀÌÁ¦ ³ªÅ¸³ª±â ½ÃÀÛÇÑ´Ù.
34~~~ ??³ë¶õ¹Ù¶÷°³ºñ 
'È²±Ý ¿¬±â»ó' ÃÖ¹Î¼ö, ¼ö»ó °ÅºÎÇÑ ÀÌÀ¯..¼¼¿ùÈ£ ¶§¹®¿¡? | ´ÙÀ½ ¿¬¿¹ http://durl.me/7y5r79  ¾ÆÁ÷µµ Â÷°¡¿î¹Ù´Ù±í¼÷ÀÌ °¤ÇôÀÖ´Â ¾ç½É°úÈñ¸Á¿¡ ´ëÇÑÃÖ¼ÒÇÑµµ¸®¹ý°ú»ó½ÄÀÌ¹«³ÊÁö°í¾ç½ÉÀÌ¹ÚÀçµÈÀÌ½Ã´ë¸»ÀÔ´Ï´Ù
35~~~ÃæÃ»ÁÂÆÄ (Ä£ÀÏÃ´»ì
ÆÇ°áÇØº¼ ±âÈ¸..¼¼¿ùÈ£ ½Ç¼ÒÀ¯ÀÚ´Â ±¹Á¤¿ø°ú Ã»ÇØÁø Áß ´©±¸ÀÏ±î¿ä?>

¾Æ·¡ 100°³¿¡ °¡±î¿î ¼¼¿ùÈ£¿¡ ´ëÇÑ ±¹Á¤¿ø Áö½Ã»çÇ×Àº  ±¹°¡Á¤º¸±â°ü ÀÔÀå¿¡¼­ ÇÑ °ÍÀÏ±î¿ä? ¾Æ´Ï¸é ½Ç¼ÒÀ¯ÀÚ·Î¼­ ÇÑ °ÍÀÏ±î¿ä?... 
¼¼¿ùÈ£ Âü»ç´Â ±¹Á¤¿øÀÌ ±âÈ¹ÇÑ »ç°ÇÀÌ¶ó°í ¸¹ÀºÀÌµéÀº »ý°¢ÇÑ´Ù
36~~~Èñ¸ÁÀÇ ²öÀ» ³õÄ¡Áö ¾Ê°Ú¾î? 
£§ÇÏ´Ã¿¡ º°ÀÌ µÈ ¾ÆÀÌµé£§ ÀØÁö ¸»¾Æ¾ß ÇÒ ¼¼¿ùÈ£ ¾ÆÇÄ http://durl.me/7y54z9 ¹Ì¾ÈÇÕ´Ï´Ù. °áÄÚ ÀØÁö ¾Ê°Ú½À´Ï´Ù
37~~~°í1 ¾ö¸¶? 
¿À´Ã ¾ÆÄ§ ´º½ºº¸¸é¼­ ´À³¤´Ù..»õÇØ°¡ µÇ´Âµ¥  Èñ¸ÁÀÌ »ý±âÁö ¾Ê´Â´Ù..ºñÁ¤±ÔÁ÷ÀÌ ¿¬ÀåµÇ¸é °è±Þ»çÈ¸·Î µ¹¾Æ°¥ °Í¸¸ °°°í, ¶§°¡ ¾î´À ¶©µ¥ ¾ÆÁ÷µµ Á¤ºÎºñÆÇÇÏ¸é Á¾ºÏ¸ôÀÌÇÏ°í, ¹«¾ùº¸´Ù ¼¼¿ùÈ£ À¯°¡Á·µé ¾ÆÇÂ ¸¶À½À¸·Î »õÇØ¸¦ ¸ÂÀÌÇØ¾ß ÇÏ´Âµ¥..±×³É ÁË¼ÛÇÕ´Ï´Ù.
38~~~¿À °­¼ö? 
¼¼¿ùÈ£¿¡¼­ µ¹¾Æ°¡½Å ¸ðµç ½Â°´°ú ½Â¹«¿ø ¿©·¯ºÐµéÀÇ ¸íº¹À» ºô¸ç ¾ÆÁ÷ ¹è¾È¿¡ °è½Å ºÐµéÀÌ ¸ðµÎ ¹«»çÈ÷ ±¸Á¶µÇ½Ã±æ ±â¿øÇÕ´Ï´Ù
39~~~Èñ¼öÀÎ? 
¼¼¿ùÈ£ Ã»¹®È¸ ¼¼¿ì·Á´Â »õ´©¸®´ç, °æ¾ÇÀ» ±ÝÄ¡ ¸ø ÇØ¡±
30~~~¼øÇØ¸»? 
¼¼¿ùÈ£ ÇÇÇØ °¡Á·, "Æ¯º°¹ý Á¦Á¤¿¡ Èû ½Ç¾îÁÖ½Ã±æ"
41~~~¼¼¿ùÈ£ ??1¹ø ÀÌÀç¸í 
±¹Á¤¿ø ¼¼¿ùÈ£ ÅõÀÚ¡¥ ÀüÇöÁ÷ ±¹Á¤¿ø ¾ç¿ìÈ¸ ¾çÁöÈ¸ ¼öÃµ¾ï ÀÚ±Ý¿î¿µ 2012 ³â ÃÑ¼± °³ÀÔ ´ë¼±°³ÀÔ ¼¼¿ùÈ£±îÁö¡¥ ÇØ°æ ¾ðµòÃ³·³¡¥
42~~~ÀÌÈ¿±Õ? 
[[TF´ÙÀÌ¾î¸®] ¼¼¿ù¿¡ ÁöÁö ¾ÊÀ» ÀÌ¸§, ¼¼¿ùÈ£... `¾ÆÁ÷ ³²¾Æ ÀÖ´Â ¿ì¸®µéÀÇ ¼÷Á¦
43~~~¿ìµÎ¸Ó¸®¸¸µÎ? 
[´Üµ¶]ÃÖ¹Î¼ö, ¼ö»ó°ÅºÎ ¼Ò°¨ ´Üµ¶ÀÔ¼ö £§¼¼¿ùÈ£ ¿ìÈ¸ ¾ð±Þ£§ 
44~~~Lee mija? 
ÀØÁö ¸»¾Æ¾ß µÉ ½½ÇÂ ´ëÇÑ¹Î±¹ÀÇ Çö½Ç~
ºÒ½ÖÇÑ ¾ÆÀÌµé~  º°ÀÌµÇ¾î ¿µ¿øÈ÷ Çàº¹ÇÏ±æ ¹Ù¶óº»´Ù.
[Æ÷Åä]£§ÇÏ´Ã¿¡ º°ÀÌ µÈ ¾ÆÀÌµé£§ ÀØÁö ¸»¾Æ¾ß ÇÒ ¼¼¿ùÈ£ ¾ÆÇÄ
45~~~(¹ÎÁß´ç¿ø) ÁÂÆÄ?? 
 ÀÌµ¥ÀÏ¸®°¡ ÀÌµý ±×¸², ÀÌµý ¾ð±ÞÇÏ´Ï ¿ô±â³×. ¸»¹®ÀÌ ¸·È÷³×.. ÇãÇãRT @seojuho: [Æ÷Åä]¡®ÇÏ´Ã¿¡ º°ÀÌ µÈ ¾ÆÀÌµé¡¯ ÀØÁö ¸»¾Æ¾ß ÇÒ ¼¼¿ùÈ£ ¾ÆÇÄ 
46~~~¼¼¿ùÈ£ ??1¹ø ÀÌÀç¸í 
Á¶Çö¾Æ ±¸¼Ó¼ö°¨Àº Á» ½ÉÇÑ°Å ¸Â´Ù¡¥ ¸¶³à»ç³É ±¹¹Î½É¸®¸¦ À¯µµ¹ßµ¿½ÃÅ² °ÍÀÌ´Ù. ±×·¯³ª Àç¹ú 3¼¼¿¡ ´ëÇÑ °­·ÂÇÑ °æÁ¾À» ¿ï¸®Áö ¾ÊÀ¸¸é ÀÌ·± ÀÏÀº »çÈ¸ °÷°÷¿¡ ¹«¼öÈ÷ ¹ß»ýµÈ´Ù. °©ÀÇ È¾Æø¿¡ ´ëÇØ¼­´Â °ü¿ëÀº ¾ø¾î¾ß ÇÑ´Ù. ±¹Á¤¿ø ¼¼¿ùÈ£ »çÀÚ¹æ Á¤À±È¸ ½Ê»ó½Ã¿¡
47~~~ ??¼¼·»µðÆÛ? 
ÀÌÀç¸í½ÃÀå´Ô..¿Ö ÇÑ±¹¿¡ ½ÃÀå´Ô °°Àº ºÐÀÌ ÇÑ ºÐÀÌ½ÅÁö Á¤¸» À¯°¨½º·´½À´Ï´Ù. ½ÃÀå´ÔÀÇ °ø¸íÁ¤´ëÇÑ µîºÒÀÌ ¼¼¿ùÈ£¿Í °°Àº ³ª¶ó¸¦ ºñÃß¾îÁÖ´Â µî´ë°¡ µÇ½Ã¾î »õÇØ¸¦ È¯È÷ ¹àÇôÁÖ½Ç°Í¿¡ Èñ¸ÁÀ» °Ì´Ï´Ù. »ç¶ûÇÕ´Ï´Ù.¢½¢½¢½
48~~~Á÷°í¿ëÀïÃë
°¡¼ö Á¶°ü¿ì¾¾, ¼¼¿ùÈ£ ³ë·¡ ¹ßÇ¥ ¡°³¯¾Æ¿À¸£´Â Ç³µî, ±×´ë ÀÖ´Â °÷¿¡ ´êÀ» ¼ö ÀÖ°Ô¡¦¡± 
49~~~ÀÌ³Ë±åÀº ¾ðÁ¦Âë ¾È ¾ÆÇÃ±î 	
¼ÖÂî±â ÀÌ °èÁ¤¿¡ Á¤Ä¡¾ê±â´Â ¾È ÇÏ·Á°í Çß´Âµ¥ ³ªµµ ºØ½ÅÀÌ¾ú´ø °Í °°´Ù ¼¼¿ùÈ£´Â Á¤Ä¡¾ê±â°¡ ¾Æ´ÏÁö »ç°Ç ¾ê±âÁö ¤Ð¤Ð ¶Ë¸ÛÃ»ÀÌ
Áø»ó ±Ô¸í ÇØ´Þ¶ó´Â°Å¿¡¼­ Á¤Ä¡ ¾ê±â°¡ µÇ´Â°Ô ÀÌ»óÇÑ°Å¿´¾î
50~~~ÀÌ³Ë±åÀº ¾ðÁ¦Âë ¾È ¾ÆÇÃ±î?
´Ù¸¥ »ç¶÷Àº ¸ô¶óµµ ³» ÁÖº¯ »ç¶÷ÀÌ ¼¼¿ùÈ£¸¦ Áö³ª°£ÀÏ Ãë±ÞÇÒÁö´Â ¸ô¶ú´Ù
»ç°Ç ´ç½Ã ³ªº¸´Ù ´õ È­³»°í ¿ï¾úÀ¸¸é¼­
