# Supplementary material for: Machine Learning-Based Data Mining Method for Sentiment Analysis of the Sewol Ferry Disaster's Effect on Social Stress
Source: Front Psychiatry. 2020 Dec 23;11:505673. doi: 10.3389/fpsyt.2020.505673 (PMC7785789; doi:10.3389/fpsyt.2020.505673)
Supplement: Supplementary file 1 [file Data_Sheet_1.ZIP › twitter/year/1.Total.xlsx]

## Sheet: Sheet1
	오늘도 #세월호 유가족 도보행진은 계속 되는데...이 새벽 #강정엔 긴장이 감돌고있다...굴뚝엔 아직도 #쌍차 노동자들이 올라가 있고 틧 곳곳에 아픈 대한민국이다...우라질..뭔 나라가 이러냐..
	[단독] "세월號 농성 천막 오늘 철거" 서울市, 유족대책회의에 통보
	http://m.chosun.com/tab/article.html?sname=news&contid=2015013100204&ns …
	이완구 아들이 공개신검하니 원슨이 이놈이 미쳐가고 있구나??
	5월9일 JTBC가 공개한 故김시연 양의 휴대폰 영상에는 배가 기울자 당황하는 학생들의 모습, 가만히 있으라는 안내방송을 불신하는 아이들의 대화가 담겨있었다
	죄 없는 너희들이
	철저한 수사로 책임자 강력처벌한다고 떠들었던 박근혜.
	최근 세월호 특위 파견 공무원을 전원 철수시켰다고 합니다.
	박근혜가 대통령이 아니니까 박근혜 말 씹고 수사를 거부하는 거죠, 공무원분들?
	이남종열사 추모 평화음악회에서 지친
	몸과 마음 위로받았으니 부정선거
	세월호 대학살 투쟁에 박차를 가할 것
	공포와 결핍 두려움은 열사께서 가져갔다
	광장으로 나오라. 부정선거 살인 정권
	박근혜는 곧 무너진다.
	서북청년단으로부터 광화문 광장을 지켜야 할 이유
	http://www.newscham.net/news/view.php?board=news&nid=98596 …
	[인권오름] 세월호 천막 그 이상의 인간에 대한 감각
	세월호가 국정원 소유라고 확신... 영원한 비밀은 없다 - 오마이뉴스 모바일
	네이버에서 다이빙벨 다운받고 어제 저녁 아내와 세 자녀와 함께 보았다. 세월호 초기부터 이상호 기자의 고발뉴스와 팩트TV의 보도를 보면서 이 나라의 어그러진 모습을 적나라하게 보게 되었다. 대안언론이 아니었다면 왜곡된 인간으로 살았을 것이다.
	'금요일엔 돌아오렴' 세월호 참사 8개월의 기록 http://me2.do/5dT9jh8C 출처 : 네이버 뉴스 | SBS TV
	난 이자가 인간이 아니라 악귀라고 확신한다. 정말 유감이지만, 이런 자는 세월호 유가족들과 똑같이 당해봐야 인간이 될 것이다
	저는 이 조직(세월호 특별조사위)을 만들려고 구상한 분은 아마 공직자가 아니라 세금도둑이라고 확신합니다
	세월호 유가족이 있는 팽목항에... "위로하러 온 건지... 겁주려고 온 건지...".. 조낸살벌하고 무서워서 말이라도 걸겠나...
	세월호와 함께한 작가기록단이 기록한 240일의 기록. <금요일엔 돌아오렴> 북 콘서트; 2월5일 저녁 7시반 조계사 총무원 지하1층 전통문화공연장
	50명의 공무원도 끌어다 쓰고
	70명도 채용하겠다?
	세월호 조사위 간판걸고 취업박람회하나?
	혈세로 무슨수작인가!
	작금의 행태를 보면
	조사를 받아야 할 대상은 바로 세월호 조사위 주동자다!
	이들에게 끌려가지 마라
	4월 20일 검찰은 안상돈 광주고검 차장검사를 #세월호 수사 총책임자로 지명했다. 그러나 그는 과거 용삼참사에서 철거민에게 죄를 덮어씌우며 승진, 참여연대로부터 '검찰권 남용 검사'로 지목됐던 인물이었다.
	#세월호 참사291일
	#세월호_도보행진 6일차
	오늘은 대전역에서 출발합니다.
	유가족분들과 함께 하시는 시민분들은
	하늘의 별이된 아이들과 약속했습니다..
	진실을 밝히겠다고..
	#선체_훼손없이_세월호_를_인양_하라
	할리우드 리포터, 부산시의 영화제 독립성 침해 논란 보도
	#NAME?
	#NAME?
	세월호의 진실은??
	[세월호참사] 291일
	세월호 유가족들, 왜 450km 걷기에 나섰나
	http://www.newscham.net/news/view.php?board=news&nid=98595 …
	안산~진도 팽목항 도보행진 참가기...“선체인양·진실규명” 향한 발걸음
	권선택 대전 시장님 이게 최선임니까?
	대전역 촛불이 모이던 광장이 이렇게 변했네요
	세월호 온전 인양위한 도보 행진 대전 0416
	김재원 "세금도둑" 발언 이후, 모든 게 달라졌다
	[주장] 조대환 세월호 특위 부위원장의 행보, 석연치 않다
	http://www.ohmynews.com/NWS_Web/View/at_pg.aspx?CNTN_CD=A0002077650&PAGE_CD=N0001&CMPT_CD=M0016 …
	조대환 특위 부위원장의 행보, 석연치 않다
	그리고 나도 이런 나라에서 살고 싶다
	진실은 침몰하지 않는다. 뉴욕타임스 세월호 특별법 지지 호소 광고 http://me2.do/5jPFyqd7 출처 : 네이버 블로그
	세월호 참사 290여일, 스타케미칼 굴뚝농성 250일, 쌍차50일, 강정마을엔 내일의 전운이 감돌고, 사조참치는 오룡호가족들 거리로 나 앉게 만드는 현실! 춥다
	<진실을 밝혀주세요!>
	어제 세월호 유가족 도보 순례단이 세종시를 지나갔다. 26일부터 19박 20일 동안 경기도 안산 정부합동분향소에서 팽목항까지 450㎞를 걷는 도보 순례를 가는 중이다.
	갑자기...
	세월호 인양에 세금 들어 간다며 국민적 합의가 필요하다는 이주영 전 해수부 장관, 단 한명도 못 구한 현장 지휘관 입에서 나올수 있는 말인지 경악스럽습니다. 수염도 쇼였군요. 역시나 새누리에게 국민은 없습니다
	세월호희생을
	단한사람도 구조하지 못한자가 턱수염으로
	하는척하더니 원내대표자릴 차지할려고
	개웃음 개소리 짖어대며 나대고 다닌다
	뭐가그리 떳떳하고 자랑스러운지?
	신친박이란것이?
	왜군과 씨종잘 섬기며 충성고있는것이?
	꼴사납죠!!콕박혀 있어야 할인간이!!
	25~~~나경이?
	#세월호 참사291일
	#세월호_도보행진 6일차
	오늘은 대전역에서 출발합니다.
	유가족분들과 함께 하시는 시민분들은
	하늘의 별이된 아이들과 약속했습니다..
	진실을 밝히겠다고..
	[한국갤럽] 朴 지지율, 20%대로 붕괴 http://ln.is/www.viewsnnews.com/a/FiWq0 …
	전 지역에서 부정평가 높아, 새누리 지지층도 '외면'
	아직도 20%? 부정선거에 세월호 참사 인사참사 서민지옥 만들어도?
	영국판 '세월호'사고, 영국 정부가 한 일은? http://laborhealth.or.kr/38756 한국도 기업의 경영실패 혹은 고의적 태만에 인한 사망을 '기업에 의한 살인'으로 규정, 엄하게 처벌하는 법제도 도입을 검토할 시기가 왔다.
	[단독]세월호 침몰, 국정원에 가장 먼저 보고됐다
	40일째기도:세월호 희생자 전종현 님의 영혼을 기억하고 기도합니다
	저희 부산연산중앙교회 주영훈 목사님께 세월호 희생자들을 위해 기도하자고 말씀드려보지요!
	이상호의 상해임시정부 18회 다이빙벨 다운로드 100만, 세월호 새국면
	세월호 유족들과 도보행진에 동참하러 서울역서 출발합니다.
	3박4일 배낭을 꾸렸더니...ㅎㅎㅎ...이걸매고 무사히 끝낼수 있을런지^^
	세월호의 온전한 선체인양과 조속한 진상규명을 촉구합니다!
	#세월호 사고 후 정부의 무능에 대한 비판이 쏟아지자, 김장수 국가안보실장은 청와대 책임론을 부정하며 “국가안보실은 재난 컨트롤타워가 아니다.”라고 했다…그들은 컨트롤타워가 아니라 재난 그 자체였다.
	날은 춥지만, 다행히 하늘은 맑다
	세월호 온전인양 도보행진 대전 0416 #새날 #유권소
	영화 다이빙벨, 세월호 진실 밝히고자 '광화문, 인천'에서만 상영 http://durl.me/85byv3 조선일보가 왜이러는 걸까요?
	학살피해자 295명
	탈출하신 분 172명
	알려진 실종자 9명
	구조자 0명
	민간잠수사 희생 2명
	소방관 희생 5명
	수색지원민간선원 희생 1명
	자원봉사자 희생 1명
	PTSD 희생 교감,경찰,자원봉사자님
	범세계 세월호특별법 청원운동
	http://sign.sewolho416.org 세월호 천만인 서명운동
	http://petition.sewolho416.org/ 세월호 인양촉구 범국민 청원
	할 수 있는 모든 것은 다해봅시다
	세월호 유가족이 한겨울에 울면서 걷고,
	사조 오룡호 유가족이 한 겨울에 길에서 울고,
	밀양과 강정에서..... 그리고..
	나라의 사람들이 곳곳에서 울고 있는데
	어떤 쥐는 자술서 대신 자뻑서로 지랄!
	어떤 닭은 "각하" 놀음에 자뻑~으로 지랄!!!
	날이 차다. 대전역은 사람들로 바글바글. 세월호 도보행진 대전 0416
	다문화무료복지 이주아동보호법 세월호법갈수록채산 다문화높은안산보육절반지원이무료복지원인이었다
	새누리당의 국회선진화법 권한쟁의 심판 청구는 국민 앞에 부끄러운 일/세월호특별위원회 무력화 시도, 당장 그만두고 진정성 갖고 업무추진하자/원안위의 월성1호기 계속운전 관련 비공개 간담회 관련ㅣ박완주 원내대변인
	세월호 사건을 기획된 테러로 보는 이유
	박귀년살인마와 국개들은 들을지어다⊙
	세월호특별법제정을신속하라 오직 희생자가족과국민뜻받들어신속 제정하라 사상최악 개표조작 부정선거의내란범 박근혜악마와 새악마당 학살공작살인마 범죄자들에게 세월호특별법 제정에참여시킨다는철면피죄악은있을수없다전국적총봉기하라
	세월호가 국정원소유라고 확신...영원한 비밀은 없다" http://m.ohmynews.com/NWS_Web/Mobile/at_pg.aspx?CNTN_CD=A0002076797&CMPT_CD=MTOP2 …[인터뷰] 이재명 성남시장....희한한게 국정원은 왜 침묵할까
	국정원의 반박 성명이나 이와관련 논평이나 법적조치등 을 왜 안하는지 그 이유를 당최 모르겠다
	세월호 일본방송(한글자막포함): http://youtu.be/i_ShZWXlK4Y
	보고싶지 않은 사람은 보지마시고 보고싶은 사람도 왠만하면 보지마세요 그냥 뭔가 열받아서 계정으로 옮기는거..
	화인.
	1.29. 세월호 광장에서.
	이제 4월은 내게 _x000D_ 옛날의 4월이 아니다. _x000D_ 이제 바다는 내게 _x000D_ 지난날의 바다가 아니다.
	(시. 도종환)
	개표조작 부정선거와 세월호집회를 지속적사악공작꺼온악마가 시국회의다! 희대의철면피 악마 내란범 박근혜악마의특공대 시국회의와박석운악마의 철퇴천벌은미륵천명진리다♥ @Maitreya1313 님의 트윗을 확인하세요:
	<개표부정 세월호학살에 양심세력들 나서라>
	드디어 국회에서 개표조작 공론화 되다! http://durl.me/84w68a
	양심세력들은 두 사건의 범인을 잡는데 나서야만 한다.
	신경민 “대선부정, 세월호 등 많은 사건에 대해 야당 역할 못해냈다” - 코리아프레스 http://www.korea-press.com/news/articleView.html?idxno=68388 … “새 지도부에 들어가 다른 차원에서 다시 시작할 것! 기대해도 좋다”
	방위사업 비리가 해군과 stx에만 있는가? 육군과 공군은? 걸려든 사람이 하필 세월호참사 직후 통영함 투입을 명했던 전해군 참모총장인가?
	팩트9뉴스] 뉴스팔로잉(14.12.23)-미국 영상학도가 만든 세월호 다큐멘터리: http://ln.is/www.youtube.com/6xm6a … @YouTube 님이 공유
	박정권"이 2년간 해논성과가 없다는데
	그이유에 대해선 국민들이 더 잘 알지않나?
	세월호문제로,5개월여 국회는
	마비상태였고,청와대 찌라시로
	또,몇개월을 허비했나?
	국민들이 민생좀 챙기라고 아우성일때
	여.야당들 뭐했나?
	49.듯한 뉘앙스를 풍기다 전격 합류하게 되는데, 세월호 참사와 막내아들 미개발언 등이 겹치면서 악재를 만나게 된다. 그러나 오히려 일베에선 MJ쥬니어로 인해 인지도가 급상승하고 아들 잘 뒀다는 극찬이 쏟아지며 달심의 미친듯한 노력은 한 방에 수포로
	부정선거 은폐공작 세월호 학살 !
	살인자 이명닭그네 세훈이 무성이 기춘이 재준이 무조건 척살 !
	개기면 집 수배 자식 포함 일가족 반드시 멸살 !!
	완전침몰 45분전, 해경123호는 현장도착후,세월호내부로 진입하지않았고,탈출방송도하지않았고, 주변 대형선박을 이용하여 승객탈출이나 침몰지연작전도 쓰지않았으면서, 선장일행만 재빨리 탈출시켰다.
	개표부정과 세월호 학살에 대한 합리적 의문제기에 대하여
	이른바 파워트위터리언 중에서도
	논리적인 반론이 아니라 비정상으로 몰고 있는 사람들이 있다.
	특히 개표부정에 대한 많은 증거가 있는데도 여전히 부정하는
	물뚝심송님,정호희님,자로님
	왜그럴까?
	촛불교회의 촛불기도회는 눈보라가 치는 날에도,세찬 비바람이 부는 날에도 해왔지만동절기 휴지기를갖고 2015년 촛불기도회 재개 처음 (오늘 224차 및 6주년 기도회 /세월호 참사 진실규명을 촉구하는 기도회)
	범세계 세월호특별법 청원운동
	http://sign.sewolho416.org 세월호 천만인 서명운동
	http://petition.sewolho416.org/ 세월호 인양촉구 범국민 청원
	할 수 있는 것은 뭐든지 다 해봅시다!
	제안 ]
	다가오는 3.1절에 뭘 달고 싶다면
	태극기대신 노란(세월호)깃발을 달자. #삼월일절 #세월호
	운동권의 행동을 이해하기 위해선 문화를 알아야 합니다 모든 가치관 위에 '진영에 대한 충성'이 군림하죠 #뉴제네 세월호 단원고 대책위를 통해서 보는 운동권 진영의 가치관
	박근혜 정부 ‘인권 후퇴’ 국제앰네스티 보고서 발표
	http://www.pressbyple.com/news/articleView.html?idxno=35526 …
	세월호와 국정원 정치개입 조작’ 지적
	간통죄 폐지(위헌)통진당 해산 헌법재판소의 이중잣대 판결 논란-문란한 성적자유는 인정하면서 사상의 자유는(자기 표현?)국가가 통제해야 한다?는 의미 판결~ 세월호 침몰후 박근혜 7시간 실종 재부상?
	62일째기도:세월호 희생자 강수정학생의 영혼을 기억하고 기도합니다...
	우리이웃의 아픔... 우리사회의 아픔을 기억하고 함께하기위해 매일 한 분씩 기도해주기로해요...
	#세월호 수색·구조 작업이 한 달을 훌쩍 넘기면서 희생자 가족들은 생계의 어려움까지 겪었다. 정부는 사고 수습 뿐만 아니라 희생자 가족들에 대한 지원도 늦었다.
	새로운 9인조 "소녀시대"같은... 이렇게 예쁜 여학생들 중에서, 단 한명을 제외하고... 모두 세월호참사 때, 죽었습니다. ㅡ그러나, 왜 죽었는지도 모릅니다. . 알고 싶어도 그것마져도 가로막고 있습니다
	새로운 9인조 "소녀시대"같은... 이렇게 예쁜 여학생들 중에서, 단 한명을 제외하고... 모두 세월호참사 때, 죽었습니다. ㅡ그러나, 왜 죽었는지도 모릅니다. . 알고 싶어도 그것마져도 가로막고 있습니다
	세월호 유가족이 있는 팽목항에... "위로하러 온 건지... 겁주려고 온 건지...".. 조낸살벌하고 무서워서 말이라도 걸겠나...
	금요일이 지나고 토요일이 되도록 왜 안 돌아오는 거니,세월호의 아이들아.
	[세월호참사] 319일
	세월호 잠수함충돌 트윗으로 벌금 오백 나왔습니다 | 아고라
	미국 세월호 유가족 간담회 일정입니다.
	벌써부터 보수꼴통집단의 방해책동이 시작되었답니다. 세월호 이야기도 못하게하는 참담한 세상에 살고있습니다. 어찌해야 할까요...(
	답보상태의 세월호참사. 광화문세월호 농성장등 세월호의 상징을 없애려는 저들의 행동이 가시화되고 있습니다. 우리모두 다시 고민해봐야 하지않을까요??
	월성1호기 재가동..설득·불안감 해소 ＇발등의 불＇ http://ln.is/durl.me/fVAUq 배 밑창 금간 세월호 1000 척쯤 운항 연장 허가 한 거로 보면 되겠군.방사능 피해를 금오산 신화 믿는 종자들이 모두 흡수하는 방법이 시급하군.LG팬
	세월호 416약속지킴이 도봉활동사진 모음입니다.
	어둠은 빛을 이길 수
	자 다들 보십시오.머리와 가슴과 손ㆍ발 세 가지가 함께하는 정치인 정동영을요!ㅡ문재인과 문빠님들,억지논리로 정동영을 비난 마시고,정정당당하게 근거와 논리를 갖고 예를 갖추어 비판들 하세요.
	세월호참사 직후를 생각하면 분노가 다시 일어납니다.
	갈수록,대선을 치룬후에도 경제ㆍ복지를 꾸준히 공부해온 정동영을 양심적 지식인들은 달리 볼 것이고,기륭전자ㆍ한진중공업ㆍ쌍용차 등 노사현장에 꾸준히 달려갔던 정동영을 노동자들은 기억해낼 것이고,세월호참사에 가장 마음아파했던 그를 국민들은 지지할 것입니다.
	세월호 실종자가9명 남았다면서 꼭돌아와 달라고 툇선동질하는 좌좀비는 정신병자다!
	실종자라는 단어빼먹지 말라는 얼빠진무뇌!
	1주년이 50일 남았다면서 발광 재기 할 날을 손꼽아 기다리는 선무당들!
	니들!니들 부모 제삿날에 정성껏 제를 올린 적 있는가!
	아로요 필리핀 전대통령, 대선부정선거 혐의 체포, 유죄판결시 징역 40년, 궁금증, 거긴 우리 세월호 학살사건같은 거 없었는지 궁금하다.
	2014년 골든 트윗은?] &#65279;&#65279;&#65279;2014년 한 해 동안 가장 많은 트위터 사용자들이 리트윗한 대한민국 골든 트윗은 가수 지드래곤의 세월호 사고 무사귀...
	부정선거사범들을 응징하지 못했기에 세월호 참사를 당했다![횃불리포트] 10월 18일 41차 횃불투쟁 2/2 - 집회와 행진 http://durl.me/8dcu5p 여론조작, 개표조작, 부정선거총책 이명박을 구속하라!박근혜, 김무성, 김능환도 특검하라
	세월호에는 국정원이 깊숙히 관련되어있고, 세월호 승조원은 가장먼저 국정원에 보고 했다한다. 국정원은 청와대 직속이다. 그러므로 청와대는 즉시 상황을 파악할수 밖에 없다. 그런데 이게 말이 되는가?
	세월호 사건은 앞으로가 더 문재다.
	이해찬이란 자는 국회에서 민주당(?)과 문재인의 속셈을 시원하게 털어노았다.
	간통죄 폐지 헌법재판소 판결 박근혜 7시간 때문? 논란 박근혜 입깁?으로 재멋대로 판결? 세월호 참사 후 7시간 박근혜 실종 네티즌들 "호텔서 뭐했나?반응속~ 민중의 몽둥이 헌법재판소?
	#세월호 슬픔을 달래야할 때 청와대는 '박근혜 조문연출 논란'을 보도한 CBS를 상대로 8000만원 손해배상 소송을 했고, CBS는 "적극 환영한다"는 성명을 발표했다. 이에 CBS에 대한 응원이 급증했다.
	유후~ 산뜻하다!
	국내외에서 시국선언이 이어졌다. 외국에서 활동하는 학자 1074명은 정부에 #세월호 참사 책임을 물으며, 공익을 위한 규제 강화를 요구하는 성명을 냈다
	단독]검찰 “노무현 구속” 국정원 “망신만”… MB 향해 ‘충성경쟁’http://m.khan.co.kr/view.html?category=1&med_id=khan&artid=201502270600025&code=940301 …
	모든음모(18대대선,세월호,간첩조작)의 중심에는 국정원이 존재한다 국정원은 반드시 해체시키고 관련자 전원 사법처리하라
	비극의 세월호참사 1주기
	2015-04-16
	D-47
	세월호 유족들을 어떤 얼굴로 봐야 할지 고민이 된다. 사순절의 고민이 하나 더 늘었다
	세월호의 진실 http://www.youtube.com/watch?v=mexZOFKuAAw&sns=tw … @youtube 님이 공유
	RT @ohmynews_korea [오마이포토] 청와대 간 두 엄마 "세월호 인양해 주세요" 이희훈 기자
	다른 이슈에 대해 아무리 정의로운 주장을 하고 있더라도, 개표부정과 세월호 학살에 대해 못 믿겠다는 것이 아니라, 주장하는 사람을 과대망상으로 몰고가는 사람은 정체성이 의심된다.
	야당정치인,진보언론, 사회명사들 중에도 이런부류가 많다는 불편한 사실.
	아~~~~~시발 세월호.
	어디서 세월호 드립이니! 이분 Hoxy.... 진실을 요구합니다!
	누난 여잔데 왜 평평해? 혹시 형이야?
	아로요 필리핀 전대통령, 대선부정선거 혐의 체포, 유죄판결시 징역 40년, 궁금증, 거긴 우리 세월호 학살사건같은 거 없었는지 궁금하다.
	2015.02.28/세월호참사 319일째
	학살피해자 295명
	탈출하신 분 172명
	알려진 실종자 9명
	구조자 0명
	민간잠수사 희생 2명
	소방관 희생 5명
	수색지원민간선원 희생 1명
	자원봉사자 희생 1명
	PTSD 희생 교감,경찰,자원봉사자님
	기억합시다
	ㅎㅎ 페북 친구시네요 세월호반지~~
	사회에 대한 정의와 평화 책임을 져야하는 게 기독교의 본질이다”고 밝혔다. 그는 <정의와 평화가 입맞출 때까지>의 저자답게 명쾌한 설명을 덧붙였다.“세월호 가족한테 ‘슬픔 벗어나라’ 쉽게 말하지 마라
	국민TV] 세월호 실종자 가족, 청와대 1인 시위로 '인양' 호소
	경찰, ‘세월호 천막 지원’ 서울시 수사…박원순 시장 등 입건
	전영관 시인의 <슬퍼할 권리> 북토크
	세월호을 잊지 않은 사람들,
	4월 16일이 아직 지나지 않은 사람들이 모입니다.
	오늘 저녁 여섯시.
	카페헤세이티
	뉴스타파 세월호 참사, 진실과 기록
	아직도 인양 결정 안했나? #세월호 참사
	지금 이딴게 중요합니까? 세월호 사건에 비하면 아무것도 아닙니다. 우리 아이들이 무려 300명이 죽었습니다 고작 말 한마리가지고 난리칠때가 아닙니다. 국가는 빨리 특별법을 성사시켜 유족들과 아...
	세월호참사 1주기
	'선체부터 인양하라'
	2015-04-16
	D-16
	두 새@@당들은 뭘하는가?
	문재인대표와 새정연의 친문노 패족의 올가미와 주홍(Adultery)정치의 색깔 때문에 뭐하나 발목잡혀 되는일이 없네.그리해놓고 뭘할수 있겠나?
	1.세월호 진상 특위도
	2.자원외교 청문회도
	3.종북딱지로
	이젠정말 지우고 싶다..친노(노무현대통만제외)
	[[ 레카가 해냈다 ] 세월호 위자료 8천만원 지급.."교통사고 수준
	세월호 진상조사 ‘방해’ 시행령 정부 제정 강행에 유족들 416시간 농성키로
	기자회견후 청와대로 행진…경찰 ‘채증장비’ 들이밀며 물리적 방해
	세월호 진상조사 ‘방해’ 시행령 정부 제정 강행에 유족들 416시간 농성키로
	기자회견후 청와대로 행진…경찰 ‘채증장비’ 들이밀며 물리적 방해
	[아이엠피터]세월호 유가족에 엉터리 법안도 모자라 주먹까지
	파행하는 세월호 특조위, 망각과 싸우지 않는 언론
	http://www.pdjournal.com/news/articleView.html?idxno=54999 …
	[비평] 세월호특조위 시행령안 논란, 공영방송은 축소·외면
	세월호관련 모임 및 단체 여러분!!
	그리고 세월호참사의 진실을 원하는 민중여러분!
	유가족분들께 실질적인 힘이 되도록 의견서를 제출해주세요.
	해양수산부가 민중의 반대의견서로 업무가 마비되도록! 힘을 보태주세요.
	현장] 짓밟힌 세월호 유가족…“내가 무슨 짐짝이냐”: https://youtu.be/80xBbA2_Izs
	자식잃은 부모들을 두번 세번 죽이는 악랄한 살인정권 박근혜정권 물러나라!!
	애시당초 자격도 없다!!
	대한민국 역사에서 18대 대통령은 없다!!
	이충재 칼럼] 세월호를 불편해하는 사람들
	[한겨레] 참사 1주기 앞두고
	왜 세월호 희생자 가족과 시민사회단체들은
	'416시간 연속 농성' 시작했나?
	세월호 유가족과 함께 대리기사 폭행 사건에 연루된 새정치민주연합 김현 의원이 어제(30일) 피의자 신분으로 검찰 조사를 받았습니다.
	JTBC-손석희 앵커가 #세월호 범인을 찍은 듯 합니다. http://goo.gl/LUlPqb 당초 특조위는 오하마나호를 세월호 항로 그대로 운항시키며 세부조사 진행예정이었지만 차질이 불가피한 상황입니다.
	'여기 사람이 있어요'라고 외치는 사람들이 있다.
	경찰이 무슨 이유인지 둘러서서 막는다.
	아무도 거기에 사람이 있는 지 모른다.
	세월호에는 아직 살아 있는 사람들이 타고 있다.
	내리지도 구조되지도 못한...
	[신현주의 1분] 세월호 가족들, ‘416시간 농성’ 돌입
	한국일보:[이충재 칼럼]세월호를 불편해하는 사람들http://www.hankookilbo.com/v/c2901094f37f4f31b6aee5b9733f1479 …
	올랑드.메르켈에‘7시간공백’없어
	특위는무력화, 선체인양은 시간끌기
	권력훼방,정치권,개인무관심 달라진게 없다
	세월호의 쌍둥이배로 알려진 ‘오하마나호’의 행보를 두고 논란이 일고 있다
	단독] 정부, 세월호 위자료 8천만원 지급..＂교통사고 수준＂ http://media.daum.net/v/20150330181012425 …
	그 위자료, 국민 성금으로 되돌려 주고 대신 슬픔을 달래는 소주 로 줘라!
	세월호 특별조사위,
	조사 대상이 조사 주체 되는 꼴
	http://www.redian.org/archive/85921
	이석태 "정부, 특별조사위를 면죄부 주는 조직으로 변질"
	[현장화보] 광화문광장 안, 사지 들려 끌려 나오는 세월호 유가족들
	세월호 희생자 위자료가 1인당 8천만원? | 미디어다음
	세월호 진상조사 ‘방해’ 시행령 정부 제정 강행에 유족들 416시간 농성키로
	기자회견후 청와대로 행진…경찰 ‘채증장비’ 들이밀며 물리적 방해
	IHS 마리타임 360, 세월호 가족들, 세월호 조속인양 촉구
	세월호 특별법 시행령안 폐기와 선체 인양을 촉구하며 청와대를 항의 방문하려던 세월호 유가족 등 3명이 경찰에 연행돼 조사를 받고 있습니다
	다시 광장으로 간 세월호 가족들 | 미디어다음
	[민동기의 신문비평] ‘세월호 유가족 외침’보다 박근혜를 주목한 조간들
	'쌍둥이배' 해외로 매각?…세월호 진상규명 차질 불가피 http://mnews.jtbc.joins.com/News/Article.aspx?news_id=NB10828599 …
	박근혜는 쇼의 달인! 복지정책, 세월호진상조사, 방산비리, MB발 해외자원 특감..... 쇼!!!!!!!!! 끝은 없는 거야~~~
	무릎 담요까지 통제하는 경찰.. 광화문 세월호 가족 노숙 농성 현장.. ㅡ.ㅡ
	세월호 유가족에 엉터리 법안도 모자라 주먹까지 | Tistory http://durl.me/8k26ij 진실을 밝힐 의사가 전혀 없음을 보여주네. 덮기 바쁜 바꾸네씨.
	‘시행령 폐기’ 대통령 면담 요구하던 세월호 유가족 2명 연행
	세월호 유가족 “정부, 약속했던 인양계획 지체되고 있다”…416시간 농성 선... http://me2.do/F7ZBiIRI 출처 : MBN | 네이버 통합검색
	이석태 세월호 위원장 "그동안 참았는데…이젠 한계 상황"
	청와대가 유출 시켜
	[단독] 정부, 세월호 위자료 8천만원 지급…“교통사고 수준”
	총리실 산하 심의위 31일 첫회의
	소득없는 학생들, 일실수입을 최저기준으로 산정
	지급신청 기한 고작 6개월…조사 없이 배·보상 끝날판
	[인터뷰] 이석태 세월호 특조위원장 "조사 대상 공무원이 조사 주체로…문제"
	문재인 “정부, 세월호 진상규명 막으려고 작심한 듯
	단독] 정부, 세월호 위자료 8천만원 지급…“교통사고 수준” : 사회일반 : 사회 : 한겨레모바일
	세월호에서 돌아가신 모든 승객과 승무원 여러분들의 명복을 빌며 아직 배안에 계신 분들이 모두 무사히 구조되시길 기원합니다
	요청서한] '416 세월호참사 진상규명 및 안전사회 건설 등을 위한 특별법 시행령(안)'에 대한 http://fb
	그게 뭔지는 알수 없으나, 세월호 진상규명에 이해할수 없는 예산 타령 등 사실상 저토록 일관되게 노골적인 방해를 해대는 박근혜 새누리당 정권에게 세월호란 호환마마보다 더 무서운 것임을 확신하게 된다. 그래서 세월호 인양 더욱더 절실
	도대체 뭘까? 세월호
	[아이엠피터] 세월호 유가족에 엉터리 법안도 모자라 주먹까지 http://durl.me/8k22s4
	허브비누만들기 방문체험학습,학교로찾아가는체험학습,방문체험교실,출장체험학습,교내체험학습,창의체험학습,직업체험학습,창의적체험활동,진학진로: 세월호 사건이후 야외활동이 어려운 현실인 요즘..
	청운동사무소 앞,여학생 두명이 경찰에 갇혀 있습니다. 집에 좀 가게 해달라며 비켜 달라는데 움직이질 않습니다. 지금 이 곳은 민주주의가 아닙니다. 여학생들 갇혀 있는데 집에 가고 싶다는데..경찰이 미쳤습니다
	감금 맞네. 문재인씨. 이럴때 '감금' '인권'이란 단어가 필요한 것입니다. 최소한 세월호 집회에는 민주당 국회의원 한명이라도 돌아가며 지원하실 생각은 해주셔야지요. 그래야 '야당' 이름을 써먹죠
	여야 관악을 총력전...야당 제위여, 총력이란 부정선거 세월호와 같은 중차대한 사건에 기울여야 하는 것...하여, 진실과 정의가 바로 서는 세상이 오면 보궐선거는 여반장...대마를 놔두고 눈앞의 몇점에 총력? 빨판상어는 상어를 잡으면 딸려오는 법이네.
	세월호 1주년이 되기전
	인양소식이 들려오길 바랍니다.
	봄. 세월호 실종자 9명, 유가족을 길바닥에 밤새 떨게한 아침. 세월호 1주기. 멀쩡하리만큼 흐린 아침. 울다 잠들어 멍한 나. 오늘. 2014년 4월 16일. 제자리.
	故이승현 아버지 누나 부녀가 <100kg넘는 모형배를 끌고 팽목항에서 광화문까지 세월호 인양촉구 삼보일배> 길가다 마주치면 응원해 주세요!! 걱정원소유 세월호를 당장 인양하라..
	이분들이 무슨죄가있어 이런고행을 하셔야합니까? 정부는 세월호를 인양하라!! 이 짐승보다 못한것들아
	세월호 진상규명 특별법 시행령안 전면철회 촉구 재외동포 성명서 서명합시다..
	[이충재 칼럼] 세월호를 불편해하는 사람들 http://me2.do/xnl7qhlc 출처 : 한국일보 | 네이버 뉴스
	IHS 마리타임 360, 세월호 가족들, 세월호 조속인양 촉구 - http://goo.gl/PrMCsm via @thenewspro새정치연합은 세월호 인양에 대해 공식입장을 밝혀 주길 바랍니다. 유족들에게 모든 짐을 지운 채 보고만 있을겁니까
	세월호 다큐감독 사무실에 괴한 침입.. 정체는?
	＂세월호 특위, 허수아비 될 우려＂ http://me2.do/5QKkiLto 출처 : 노컷뉴스 | 네이버 뉴스
	새밑년 패인에 대한 모든 체널의 논평이 빠뜨리고 지나가는 가장 중요한 이슈가 있는데 바로 세월호다.
	문재인은 세월호 선동의 중심에 있었고 이런 세월호의 갑질과 정치투쟁화는 보수층 결집의 한 동력이었음은...
	법원, 세월호 집회 후 불법시위 주도한 2명 영장 발부 CBC미디어
	세월호 특위, "시행령 수정안 말장난에 불과"
	미디어다음
	세월호 사건은 대통령과 정부 탓.
	선거 참패는 투표시간과 낮은 투표율 탓.
	내가 머리털 나고 남탓만 하는 인간들 잘되는 꼴을 본적이 단 한번도 없다.
	세월호 유가족 완전히 새됐네 ㅋㅋㅋ 덩실덩실 얼쑤 http://www.ilbe.com/5732433260 노란색만봐도 구토가
	병원으로 후송됐던 유가족도 조사 대상…‘과잉조사?강경진압’ 우려
	세월호 유가족들, 스트레스?과로?시위과정 부상 등 입원사례 급증
	박근혜 대통령님! 세월호는 달라는대로 주고 건지자면 건지고 더 달라면 더주고, 공무원 연금 건드리지 말고, 부패하거나 말거나 놔두고, 노조도 원하는 대로 해주고 ...
	어차피 단임인데, 기업세금도 왕창 올려서 증세도 하고 편하게 살기를 권합니다.
	국회안에 또아리틀고있는 뺄갱이 국민의고혈을 뺄아먹는 흡혈귀를 첫번째로 때려잡아야합니다 세월호의 뺄갱이김XX처럼 청와대앞 처들어가서 "쌍X나와 봐!"박근혜대통령을 향하여 쌍욕행패부리며 위협할때 문좌인은 그의보좌관이었고새누리의원들은미소지었다!이룬개시키들!
	세월호와 용기 있는 공무원 죽이는 사회 (슬로우뉴스)
	세월호 추모집회 연행자 2명 추가 구속
	5.1노동절에 세월호를 빙자한 각종 좌파단체들이 대정부 반대시위를 준비하고 있다. 이번에야 말로 그들의 행동을 제대로 찍어서 국민들앞에 상세히 보도하라. 그리고 그런 놈들은 현장에서 체포하라!
	14~~~고상만 (연극 이등병의 엄마 제작자)?
	130석을 가진 새정련은 결코 작지 않다. 좌고우면 하면서 진짜 야당 지지자 실망시키지 말고 국민이 목숨걸고 지지할 수 있도록 악착같이 싸워달라! 그게 정답이다. 세월호 법안 하나 처리 못하고 1년이 넘게 지지부진. 도대체 언제까지 이렇게 정치할건가!
	지금 문죄인의 트윗터....문재인아, 국만들이 세월호를 얼마나 넌덜머리를 내는데 트위이 세월호냐...가슴에서 노란리본을 계속달고 다니면 느그덜만의 사이비 교다.국민을 위한다면 리본때라.
	‘세월호 집회’ CCTV 입수.. 경찰, 참가자들 감시
	새정연은 전열 추스리고 성완종게이트, 세월호법, 사자방에 전력투구해서 야권의 힘을 보여줘야 한다.그래야만 내년 총선과 정권교체의 꿈이 이루어 진다.
	86일째기도:세월호 희생자 김도언학생의 영혼을 기억하고 기도합니다...
	우리이웃의 아픔... 우리사회의 아픔을 기억하고 함께하기위해 매일 한 분씩 기도해주기로해요...
	문재인 까지마라. 선거날 바로 세월호 특위 농성장 찾은 정치인이다.
	조선일보][NEWS&VIEW] 수정안 遺族요구 거의 수용… 이젠 '세월호 조사' 시작해야 http://bit.ly/1IoCjs7
	세월호법 시행령. 유족들 농성.
	문재인의 전패로 선거는 마무리되었습니다. 저는 몇가지 패인이 있다고 보지만 가장 근본적인 것은 지금 우리가 목도하는 이런 정치로는 안된다는 것이고 야당에 책임이 더 크다고 보기 때문입니다. 세월호를...
	세월호 시행령은 선거의 승패와 무관하게 야권은 막아야 할 이슈다. 선거패배 책임론으로 서로 총질할 이슈가 아니다. 서로 힘을 모아서 싸워야 할 이슈. #GH대선불법자금게이트 도 '선거패배로 동력이 떨어졌다'는 면피발언 삼가고 적극적으로 싸워야.
	병원으로 후송됐던 유가족도 조사 대상…‘과잉조사?강경진압’ 우려
	세월호 유가족들, 스트레스?과로?시위과정 부상 등 입원사례 급증...
	[사설]‘수정’한 것 없는 세월호특별법 시행령 수정안 - 경향신문
	http://news.khan.co.kr/kh_news/khan_art_view.html?artid=201504292310245&code=990101 …
	세월호특별법이 국회를 통과한 것은
	무능 보다 위험한 것 | 뉴스타파 블로그
	http://blog.newstapa.org/strongcat919/1695 …
	세월호 사태를 통해 우리는 대통령 박근혜의 무능과 무책임을 신물 나게 목격했다. 진정 놀라운 건 대통령 박근혜에게 세월호 희생자와
	충무공 탄신 기념음악회 난입한 세월호 시위대
	1년 전 오늘의 세월호 대참사 글 ~~
	세월호참사 380일! 쌍용차! (고공농성) 스타케미칼 339일! 대우조 22일! 택시/생탁 15일! (노숙농성) 전강사조 2794일! 세월호 290일! 기륭, 콜트콜텍, 재능, 동양시멘트, 강정, 밀양, 청도..
	전공노 135명 해직 12년째!
	세월호 특위, 허수아비 될 우려
	http://www.nocutnews.co.kr/news/4406277
	대통령 약속처럼 원만한 해결 되도록 애써 주시길
	#NAME?
	- 부처이름 변경, 민간인 비율 조정 등 부수적인 ..
	미스터탁, '시한폭탄' 발매..."언제 터질지 모르는 나라" 조경이 기자 http://omn.kr/d6ok #OMS_ [인터뷰] 세월호 참사 1주기 맞아 신곡으로 메시지 전한 힙합가수 겸 선교사
	세월호 악몽서 벗어나는 수련시설..운영난은 '여전'
	충북 수련업계 이용률 예년 70% 수준 회복…"숨통 트여" 수련업계 "지원 없이 규제만 대폭 강화" 볼멘소리
	81세 할아버지 세월호 일침 :
	세월호 참사에도 선거만 치르는 야당.
	선거만 치르니 선거는 맨날 진다.
	온 대한민국을 세월호 현수막으로 뒤덮고 국민들 생각도 좀 해줘야지 언제까지 국민들이 세월호로 세월을 보내야 되나? 앞으로 몇년? 생각만 해도 끔찍하고 지겹다.
	세월호 사고를 政爭(정쟁)에 악용하는 데 진절머리가 난 民心이 난동세력과 한 편으로 간주된 새정련을 심판한 것이다. 난동세력이 새누리당 大勝의 1등 공신이 되었다.
	그 사람이 사퇴할 사람입니까? 룰까지 바꿔가면서 박지원씨 밀어낸 인간인데----- RT @newdailynews 초조한 문재인, 뒤늦게 세월호 이슈 띄워봤지만..
	작년선거직전 세월호참사 때문에 차마 웃는 사진을 내걸수 없어서 선거포스터부터 이 사진으로 바꿨는데..아직도 활짝 웃는 사진을 쓰기는 좀..ㅠ
	선거가 끝나고 야권밭에서 여권 후보가 당선되어 크게 분노가 치밀지 모르지만 이제 정치 문제는 내년 총선을 준비해야 한다. 선거결과와 세월호 시행령 결부시키는 것도 경계해야 할 일.
	[팩트TV 4월30일(목) 생중계안내①]
	▶시간:오전10시~
	▶「4ㆍ18 세월호집회에서 드러난 경찰집회 관리의 문제점과 시민통제방안」토론회
	⊙<헌법 위의 경찰, 시민의 힘으로 변화시키자>
	▶장소:프란치스코회관
	새정치 민주연합에 대한 국민 심판의 결과입니다. 1. 세월호 유가족을 정치야욕으로 기만한 죄! ... RT @maekyung 野, 成게이트 호재 두고 적전분열…`심판론`은 안통했다
	세월호 조사위와 유족은 야당에게는 암이고 여당에게는 작은 종기이다. 그들이 극악스럽게 굴수록 그들에게 볼모잡힌 야당은 점점 바닷속으로 빠져들고 여당은 그저 작은 상처만 입을 뿐이다. 국민들은 바보가 아니다.
	새정치 민주연합에 대한 국민심판의 결과입니다. 1. 세월호 유가족을 정치야욕으로 기만한 죄! 2. 세월호 유가족을 이용 국민을 무시하고 우릉하고 스트레스 준 죄! 3. 노란
	국민들은 박대통령의 진심에 찬 조국에 대한 애정을 꿰뚫어 보고 있었다....
	세월호도, 정윤회도, 성완종도 그 어느 것도 박대통령을 굴복시키지 못했다....
	[출처] 박대통령의 진심 국민은 알고 있었다...
	'세월호 1주기, 전쟁터 방불케 한 광화문 집회 현장' 보기 -
	박근혜 정권은 원칙이 없어요. 세월호 시행령만 봐도 그렇고... 뭐든 지들 맘대로인 독재정권.
	분열로 ..ㅜㅜ단결해서 힘을 모아야함에도..세월호 가족들 어쩌냐..ㅠㅠ
	세월호 유가족 완전히 새됐네 ㅋㅋㅋ 덩실덩실 얼쑤 http://www.ilbe.com/5732433260 노란것들 없애라
	소수라도 정도를 지키는 선명야당이 있음 좋겠다 대선부정도 외쳐주고 세월호 유가족곁에 머물며 싸워주는 야당 무엇보다도 친일파 척결하는데 앞장서서 종북몰이에도 굴하지 않고 목숨걸고 싸워줄 야당 하나 생겨 통일도 빨리 이뤄냈음 좋겠다
	국내 국제사회에서 발생하는 여러 인명사고 중에 하나인 세월호, 대한민국 '세월호'로 얼마나 많은
	국가적 낭비를 했는지, 정부와 정치권은 심각하게 생각해야 한다. 국민은 '세월호'는 청해진의...
	자유한국당은 30일 서울시의 서울광장 보수단체 천막 강제철거를 "보수진영 탄압"으로 규정하면서 비판했다.
	한국당 정태옥 원내대변인은 논평에서 "박원순 서울시장은 진보정권이 출범하자마자 기다렸다는 듯이 서울광장 천막을 철거하는 등 보수진영에 대한 탄압을 당장 중단해야 한다"고 밝혔다.
	정 원내대변인은 "서울시는 서울광장에 설치된 보수진영의 41개 천막을 강제철거하면서 광화문 광장의 세월호 천막은 14개 중 3개만 철거하기로 했다"면서 "똑같은 불법 천막에는 똑같은 법이 적용돼야 할 것"이라고 지적했다.
	그러면서 "서울시는 두 광장에 기준을 똑같이 적용해 모두 공평하게 서울시민에게 돌려줘야 한다.
	서울시의 공평하고 합리적인 판단을 촉구한다"고 덧붙였다.
	대한민국애국시민연합,
	“서울광장 태극기천막, 20명 거주 현장에 1천 명 동원
	강제철거는 박원순의 행정폭력”
	<성명서>
	태극기천막은 불법 세월호천막을 용인한 박원순 시장 때문이었다.
	세월호천막은 합법? 태극기천막은 불법?…이상한 시장 박원순
	박원순 시장이 30일 새벽 6시 20분쯤 시청광장 태극기천막 강제철거를 행정대집행의 이름으로 단행했다. 당초 천막을 설치하게 된 동기는 세월호를 정치적으로 이용한 좌파단체의 광화문 불법천막에 대응하는 차원에서 진행되었으며, 태극기천막 집행부는 박원순 시장이 세월호 불법천막을 철거하면 태극기 천막도 철거하겠다고 선언했다.
	그런데 불법, 정치 천막인 세월호는 3년을 넘기고, 숱한 민원이 쏟아져도 방조, 방관하던 박원순 시장이 불과 4개월 운영된 태극기 천막에 그것도 불과 20여 명이 있던 현장에 1천여 명의 용역, 공무원을 동원한 대형 군사작전으로 태극기천막을 철거한 것은 행정편의주의, 행정권 남용, 형평성 상실 등 비난받아 마땅할 일이며 합법의 이름으로 행정폭력을 행사한 것이라 아니할 수 없다.
	그동안 서울시는 태극기천막 관계자 7명을 공무집행방해 등의 혐의로 경찰에 고발, 불법장소 사용으로 6천여만 원 사용료 청구를 했다고 밝혔지만, 세월호천막에 대해서는 어떤 행정명령을 했는지 밝히지 않고 있다.
	박 시장은 태극기 천막을 강제 철거하기 전 세월호 천막에 대해서도 철거를 권유했어야 하며, 서울시민과 국민을 위해서도 2개 지역의 천막을 동시에 철거했어야 했다. 서울시민 모두의 시장으로서 역할을 저버리고 세월호의 불법, 정치 천막에 대해 관용을 넘어 방치로 일관하고, 태극기천막은 강제 철거한 행정폭력 사건에 대해 박원순 시장은 시민이 납득할 수 있는 해명이라도 해야 한다.
	20명 거주 현장에 1천 명 동원 강제철거는 박원순의 행정폭력이었다.
	철거현장에 있던 어머니들은 “... 광화문 천막도 불법인데 여기만 철거한다는 건 누가 봐도 형평성에 어긋난다”며 박원순 시장을 질타했으며, 60대 남성은 “우리는 처음부터 광화문 천막이 철거되면 우리 스스로 철거하겠다는 입장을 밝혀왔다”며 “언론이 편파보도하고 경찰도 정부 편”이라며 권력 행사자들의 무원칙, 부정의에 항변했다.
	박원순 시장을 대리해 김인철 서울시 행정국장은 “시민의 자유로운 광장이용이 보장될 수 있도록 불법적인 광장 무단사용에 대해서는 법과 원칙에 따라 엄격하게 대처할 예정”이라는 궤변을 늘어놓고 있지만, 서울광장 태극기천막의 근원은 광화문 세월호 불법 천막 때문이었다. 박원순 시장이 세월호 불법을 용인하지 않았으면 또 다른 불법인 태극기천막이 태어나지 않았을 것이다. 태극기천막은 세월호 천막의 복제품이며, 세월호천막이 사라지면 태극기천막도 사라지는 불법을 고발하고 법치를 요구하는 건강한 시민저항의 상징물이었다.
	박원순 상대 시민저항 폭력을 행사해야 사회정의를 찾을 수 있지 않겠는가?
	대한민국애국시민연합은 사회정의를 엿장수에게 팔아먹은 박원순 시장과 김인철 국장을 고발하고, 불법 세월호천막에 대한 행정대집행, 광장사용료 청구를 요구하는 시민행동을 전개하고자 합니다. 건강한 시민의 정의로운 폭력이 행사되어야만 사회정의가 구현될 수 있다면 망설일 이유가 없지 않은가?
	정의실현을 위한 변호인단
	시민행동 동참을 원하는 애국시민 개인 및 단체
	기타 가능기부를 하실 분
	이상의 분들은 애국연합 02-540-4834 또는 02-720-3332(팩스)
	이메일 unitedkorean@naver.com 으로 연락 주시면 감사하겠습니다.
	악의 집단을 정리하는 길은 선한 자들의 분별력과 지혜 그리고 정의로운 행동에 달려 있습니다.
	태극기를 든 애국시민들은 지난 5개월을 회고하며 새로운 판단, 새로운 행동을 해야 합니다. 합리적 시스템으로 대적하지 못하면 종북좌파와의 전쟁에 절대 승리할 수 없습니다.
	아직 늦지 않았습니다. 뭉칩시다! 대한민국을 부정하는 사악한 세력을 몰아내고 우리 아이들이 살아갈 내일을 위해 우리가 시대 사명자 역할에 충실 합시다.
	박원순시장님의 어려운 결정에 광화문광장의 세월호천막이 누가 될까 미안하기만 합니다.
	광장의 세월호천막은 집회장소가 아닌 추모와 기억의 광장이 되도록 노력하겠습니다.
	서울시, 서울광장 불법천막 강제 철거 돌입
	세월호 천막과는 다르죠. 세월호는 아직 유해 수습도 안되었고, 진상규명도 안되었구요. 저 사람들 탄핵반대집회 아닌가요? 탄핵 끝났는데 철거해야죠. 아직도 저러고 있는줄 몰랐네요.
	텐트,청와대특수활동비로 샀을겁니다.
	증거물보존신청합니다. @wonsoonpark
	세월호는 진짜 대한민국의 역사입니다
	힘내세요^^
	광화문에 촛불기념관과 세월호기념관이 세워지길 희망합니다.
	박원순 시장님과 상의하셔서
	법적 절차에 따라 추모의 광장이 만들어 졌으면 합니다
	세월호 아픔은 국민의 가슴속에 아픔이니
	같이 함께 할 수 있도록.....
	함께 하고 있습니다 힘 내세요!!!
	속이 다 시원하네~
	세월호 천막도 이제는 축소하거나 안산으로 이동하든가 아니면 소규모 추모관 정도로 바뀌어야 할 듯 합니다.
	결정적으로 서울시에 등록되지
	않은 불법텐트만 철거니깐
	다르죠
	잘 하셨습니다. 시위문화를 해보지 못한 나이드신 분들. 저분들이 시대에 뒤쳐지는 분들입니다. 품위있게 나이 먹어가면 좋으련만....
	역시 울 박시장님...
	원순언니의 뚝심..
	정의와 진실을 밝히려는 세월호 텐트와 거짓과 위선의 텐트가 어찌 같겠습니까? 시민들은 언제나 세월호를 지지합니다. 건강하세요~^^
	미안해 하시지도 고마워 하시지도 마시고 다 밝혀질때까지 힘내셨으면 좋겠습니다!! 박시장님도 아마 같은 마음이실거라 생각해요 우리가 뽑은 시장님이니까요^^
	미안한 마음 거두세요..
	철거된 불법천막들은 세월호 천막과는
	전혀 다릅니다.
	결이 다릅니다!!!걱정마세요~~~늘 힘내시란말밖에 드릴 말씀이 없네요
	대승적 차원에서 이제는 광화문광장 추모천막도 걷는게 어떨까요? 대통령에 힘 도 실어줄겸?빌미를 주지 맙시다
	미안해 하심에... 마음 아픕니다
	건강하세요...
	박원순 시장이 알게모르게 진짜 일을 부지런히 잘하시는것 같습니다.. 국민들 눈높이에도 잘맞고요
	광화문 세월호 천막은
	국민의 청와대고
	촛불시민의 심장입니다.
	이 나라 주권이
	국민에게 있음을
	확인하는 자리입니다
	미수습자들이
	여전히 다 돌아오지 못했고
	진실은 봉인되고
	책임자는 처벌되지 않았습니다.
	어직 갈길이 멉니다.
	끝까지 독하게 함께합니다.
	역쉬 원순씨 ~~~
	힘내시라, 한양사또!
	담마진
	우병우
	별이 된 아회들
	콧털 하나라도 관여된 색히들
	다 디졌어
	이런 걱정까지 하시게 됐군요...시장님의 결정이 맞을 겁니다. 힘내세요
	힘내세요
	시원한 잔듸를 보겠네요 ^^
	어제 사진전시 잘 보고 국화꽃도 얹고 왔습니다... 너무좋던데요. 세월호 천막은 꼭 있어야합니다.
	친박집회에서 말만 그러했지 정작 철거 들어가니 순순이 응했다고 하는 걸 보면 실은 그들도 그만둘 핑계거릴 찾고 있었던 건지도 모릅니다. 속으론 반길지도요. 그 모임 구성원 중엔 사익에 눈이 먼 이들도 상당할테니까요.
	그들의 천막의 용도와 세월호의 천막의 용도는 다르잖아요. 그러니 너무 미안해 하지마세요. 유가족 여러분들이 그러시면 국민들은 더 죄스런 마음이니...
	참.. 이런 마음씨를 가진 분들을......... 생각할수록 억장무너져 한 혼잣말입니다.
	뭐가 미안해요
	뭐가요 ?
	내가 당신한테 미안한거지 ?
	다른 추모공간이 생기기 전에 철거라니, 많이 아쉽네요.
	전혀 다릅니다. 지나갈때마다 들러 추모하겠습니다. 진상규명될때까지 가 이후에도 잊어서는 안되는 일입니다.
	치울 것들은 치워야지요, 무엇을 치우고 무엇을 남겨둘지는 명백하니까요. #이게다아당때문이다.
	태극기를 범죄단체 심벌로 만든 것들...이게 끝이 아니길...
	서울시장님! 감사합니다~ 응원합니다~
	취지부터 다른 천막입니다. 국민은 앞으로도 세월호 가족과 함께할 것을 믿습니다.
	김 영 오 님 반가워요 아 침 맛 잇 게 드 세 요 한 주 잘 보 내 세 요 더 운 데 물 을 자 주 드 시 고 오 후 에 도 행 복 하 세 요
	입에 담지못할 플랜카드들고
	셩소수자 반대 운운하는 기독교 단체들
	제발 막아주셍요 !
	시장님. !!
	미안하긴요...
	절대그런말은하지마세요
	모두의아픔이예요..
	[앵커]
	우병우 전 민정수석 뿐 아니라 2014년 당시 법무부장관이던 황교안 전 총리도 '세월호 수사 외압'에 관여했다는 의혹이 추가로 제기됐습니다. 청와대와 법무부가 어떤 식으로 세월호 수사에 압력을 가했는지 재수사해야 한다는 목소리도 커지고 있습니다.
	먼저 이서준 기자가 보도합니다.
	[기자]
	2014년 10월, 검찰의 세월호 참사 수사팀은 구조에 실패했던 해경 123정장을 업무상과실치사 혐의로 구속해 재판에 넘겼습니다.
	당시 우병우 전 청와대 민정수석이 수사를 방해한 장본인으로 지목됐지만, 최근 검찰의 우병우 수사팀은 이를 무혐의 처리하고 수사를 끝냈습니다.
	그런데 우 전 수석뿐 아니라 당시 황교안 법무부장관도 수사에 외압을 넣는데 관여했다는 의혹이 제기됐습니다.
	황교안 당시 장관이 김주현 당시 법무부 검찰국장을 통해 업무상 과실치사 적용을 못하도록 대검찰청과 세월호 수사팀을 압박했다는 겁니다.
	하지만 결국 수사팀 뜻대로 해경 123정장을 업무상과실치사 혐의로 기소하자, 황 전 장관은 한달 여 뒤에 수사팀을 지휘한 변찬우 당시 광주지검장을 불러 질책한 것으로 전해졌습니다.
	변 전 지검장은 황 전 장관의 질타를 받은 뒤 두 달 여가 지나 후배 기수가 맡고 있던 대검 강력부장으로 이동했습니다.
	당시 황교안 장관과 법무부가 세월호 수사팀에 압력을 가했는지 재수사가 필요하다는 목소리가 커지고 있습니다.
	세월호 현장 근무 후 투신 경찰관, 3년만에 순직 인정
	(진도=연합뉴스) 장아름 기자 = 세월호 참사 현장에서 근무하다가 진도대교에서 투신한 경찰관이 3년만에 순직을 인정받았다.
	29일 전남지방경찰청에 따르면 최근 진도경찰서 소속 고(故) 김모(사망 당시 49세) 경감의 '공무상 사망'이 공무원연금관리공단으로부터 인정됐다.
	김 경감은 2014년 4월 16일부터 두 달 넘도록 진도 실내체육관과 팽목항에서 상주하며 희생자 시신을 확인해 유가족에게 설명해주고 가족들의 고충을 범정부사고대책본부에 전달했다.
	그는 아내에게 전화로 '(희생자들이) 안쓰러워 못 보겠다'며 울며 호소하기도 했다.
	김 경감은 2014년 6월 26일 오후 9시 55분께 진도대교에서 바다로 투신해 숨졌다.
	경찰은 당시 경위였던 계급을 1계급 특진하고 순직 처리를 추진했다.
	공무원연금관리공단은 김 경감이 생명과 재산의 위험을 무릅쓰고 직무를 수행하다가 사망한 '위험 직무 순직'이나, 직무 수행 중 사고 및 관련 질병으로 숨진 '공무상 사망' 모두 해당하지 않는다고 판단했다.
	그러나 지난해 6월 서울행정법원이 고인의 죽음을 업무상 재해로 판결한 데 이어 지난달 항소심에서도 같은 판결이 나왔고 공단이 상고를 포기하면서 확정됐다.
	마음이 여리신분이네요 에휴.....
	기성세대의 마지막 꽃인 문재인 정부 할일은 새 사고 갖춘 젊은 세대에 새 길 열어주는 것”
	전남대 철학과 김상봉 교수는 지난 26일 경향신문과의 인터뷰에서 “광장의 촛불이 일회적 봉기로 끝나지 않고 새로운 시대를 견인하는 출발점이 돼야 한다”고 말했다. 경향신문 자료사진
	전남대 철학과 김상봉 교수는 지난 26일 경향신문과의 인터뷰에서 “광장의 촛불이 일회적 봉기로 끝나지 않고 새로운 시대를 견인하는 출발점이 돼야 한다”고 말했다. 경향신문 자료사진
	네가 나라다’ 출간한 ‘거리의 철학자’ 김상봉 교수
	새 국가모습은 ‘사랑의 나라’, 기성세대는 이미 고갈돼 젊은 세대에 길 비켜줘야
	지난 몇 달 사이 한국 사회는 혁명에 가까운 변화를 경험하고 있다. ‘이게 나라냐’고 묻는 시민들이 촛불을 들고 대통령 탄핵을 이끌어내고 그 결과 새 정부가 들어섰다. 그러나 촛불혁명의 주역이었던 대다수 시민들이 바라는 것은 정권교체 이상의 발본적 변화다. 한국 사회가 만들어가야 할 새로운 국가의 모습은 무엇이어야 할까.
	거리의 철학자’ 김상봉 전남대 철학과 교수(57)는 최근 출간한 <네가 나라다>(도서출판 길·사진)에서 그 국가는 ‘사랑의 나라’가 돼야 한다고 말한다. “전봉준이 꿈꾼 나라, 전태일이 꿈꾸었던 나라, 윤상원이 꿈꾸었던 나라를 알기 쉽게 이름하자면 사랑의 나라가 아니겠어요? 사랑이 단순히 가족이나 사사로운 인간관계의 원리가 아니라 사회와 국가의 원리가 되는 세상 말입니다.”
	<네가 나라다>는 한국인들이 지금까지 어떤 길을 거쳐 박근혜 탄핵이라는 성취에 도달했는지를 돌아보고 앞으로 우리가 갈 길은 무엇인지를 정리한 책이다. 책은 실제 대화와 질문을 토대로 가상 대화 형식으로 쓰였다.
	김 교수는 지난 26일 통화에서 “세월호 세대를 위해 쓴 책”이라고 말했다. “광장의 촛불이 일회적 봉기로 끝나지 않고 새로운 시대를 견인하는 출발점이 돼야 합니다. 그 주역은 기성세대가 아니라 ‘세월호 세대’인 20대입니다.”
	김 교수는 해방 이후 한국 사회가 ‘전쟁의 폭력이 지배하는 세상’에서 ‘전쟁과 같은 경쟁이 지배하는 세상’으로 이행했다고 말한다. 분단의 혼란과 전쟁의 참상을 겪으면서 한국인의 내면에 자리 잡은 삶의 원리가 죽음 앞의 생존에 대한 공포였다면, 1987년 민주화 이후 30년을 지배한 것은 경쟁에서의 낙오라는 또 다른 공포였다. 국가는 이 과정에서 국민을 보호하는 대신 스스로 주인으로 행세하면서 폭력을 행사하거나 경쟁을 조장했다. ‘박정희 신화’는 그러한 폭력적 국가 체제가 남긴 상흔의 다른 이름이었다.
	한국인은 4·19, 부마항쟁, 광주항쟁, 6·10항쟁을 거쳐 최근 촛불혁명에 이르기까지 시민 저항을 통해 국가 폭력에 대항해왔다. 김 교수는 “(한국 현대사는) 어쩔 수 없다고 생각하는 굴종을 박차고 일어나, 점점 더 많은 사람들이 우리는 머슴이
	“기성세대의 마지막 꽃인 문재인 정부 할일은 새 사고 갖춘 젊은 세대에 새 길 열어주는 것”
	아니라 주인이다, 노예가 아니라 자유로운 시민이라는 것을 자각하고, 그 자각에 걸맞게 싸워온 역사”라고 말했다.
	문제는 싸움이 끝나면 다시 일상으로 돌아가 폭력에 순종하고 국가 폭력이 임계점에 도달하면 또다시 싸움에 나서는 끝없는 순환이 이어졌다는 점이다. 이런 맥락에서 촛불혁명에 주목해야 하는 이유는 그것이 “이제 한국인들의 절대다수에게 최소한 권력자의 개돼지로 살지는 않겠다는 분명한 자각과 의지가 일종의 지적 성격으로 확립되었음을 증명한 사건”이었기 때문이다. 김 교수는 앞으로 한국 사회가 일시적 후퇴는 겪을 수 있어도 원점으로 퇴행하는 일은 없을 것이라고 전망했다.
	남은 것은 ‘일상의 파시즘’을 극복하는 것이다. 그가 말하는 일상의 파시즘이란 일상의 영역에서 억압하는 사람과 억압받는 사람 사이에 존재하는, 권력에 대한 내면화된 굴종을 뜻한다. 그는 “우리들 한 사람 한 사람이 일상에서 남을 권력으로 억압하려 하지 않는 평등한 시민 의식과 부당한 억압에 대해 분명한 의사 표시를 하는 용기를 가져야 한다”고 말했다.
	‘일상의 파시즘’을 극복하고 ‘사랑의 나라’의 청사진을 설계하는 과제는 기성세대의 몫이 아니다. “기성세대는 고갈됐어요. 기성세대가 정말 해야 할 일은 젊은 세대를 위해 물러나주고 길을 비켜주는 겁니다. 아무런 새로운 것도 잉태할 수 없는 사람들이 여전히 자기들이 세상의 주인이라고 착각하면서 모든 일을 스스로 다 처리하고 해결하겠다고 버티고 있는 것이야말로 심각한 비극입니다.”
	김 교수는 “문재인 정부는 기성세대의 마지막 꽃”이라고 말했다. “기성세대가 썩어빠진 세대는 아닙니다. 노무현 전 대통령은 우리 세대의 순정한 의지를 보여줬습니다. 하지만 선의만으로 역사를 만들지는 못합니다. 문재인 대통령이 하고 있는 일은 상식의 회복이죠. 하지만 역시 그것만으로 새 나라를 만들진 못해요. 새로운 사고를 갖춘 젊은 세대만 할 수 있는 일입니다. 그들에게 새 길을 열어주는 게 지금 정부가 해야 할 일입니다.”
	.차기대통령등 장관들은 2.30대에서
	반드시 나와야하니,2.30대들은 지금
	부터 정치개혁을위해서 촛불혁명을
	내일부터 일으켜야한다!야당구케의원
	들중에 구시대놈들을 모두색출하여
	제거하고퇴출시키는데 촛불혁명으로
	실천하자!
	출항 반대 정황도…복원되는 데이터 속 그날의 '진실'
	[JTBC] 입력 2017-05-26 21:08 수정 2017-05-27 00:31
	JTBC 소셜라이브 - 사회부
	매일 저녁 8시 JTBC 뉴스룸에서는 진실이 뉴스가 됩니다
	안내
	JTBC 뉴스는 여러분의 생생한 제보를 기다리고 있습니다.
	크게 작게 프린트 메일
	URL 줄이기페이스북트위터
	선체조사위, 세월호서 나온 휴대전화 2대 복원
	참사 뒤 자살한 단원고 교감, 출항 반대 정황
	[앵커]
	그럼 목포신항에서 취재 중인 이가혁 기자 연결해 좀 더 자세히 들어보겠습니다.
	이가혁 기자, 희생된 단원고 교사의 스마트폰 복구 내용을 봤는데, 어떻게 공개된 건가요?
	[기자]
	세월호 배 안에서 수많은 유류품이 나오고 있는데, 그중에는 희생자가 남긴 스마트폰, 디지털카메라, 노트북 등이 상당수 있습니다.
	오늘(26일) 이곳 목포신항에서 처음 열린 선체조사위원회의 소위원회 회의에서 복구한 전자기기의 일부 내용만 유족 협의를 거쳐 공개를 한 겁니다.
	복원이 가능할 것으로 우선 분류된 스마트폰 15대를 서울의 민간 디지털 포렌식 업체가 넘겨받아 작업한 끝에 이 가운데 2대에서 데이터 전체를 복원했습니다.
	소지자의 실명은 가족들의 뜻에 따라 공개하지 않고, 단원고 J교사, K학생이라고만 표현하기로 했습니다.
	[앵커]
	J교사의 스마트폰에, 카카오톡 메시지 안에 참사 바로 전날, 단원고 교감이 출항에 반대했던 정황도 담겼다고요?
	[기자]
	참사 전날 세월호가 인천항을 출항하기 전 J교사가 발송한 카카오톡 메시지 중 두 개가 공개됐습니다.
	오후 6시 42분 "안개로 못 갈 듯", 오후 7시 2분에는 "교감은 취소를 원한다"는 내용입니다.
	알려진 대로, 세월호는 참사 전날인 2014년 4월 15일 오후 6시 30분쯤 출항할 예정이었지만 안개로 인한 시정주의보 때문에 출항하지 못하다가 주의보가 해제된 뒤에 출항 허가를 받고 같은 날 밤 9시쯤 출발했습니다.
	당시 단원고 교감이 출항을 하지 않고 수학여행 일정을 취소하길 원한다고도 볼 수 있는 대목입니다.
	[앵커]
	당시에 단원고 교감은 생존했습니다만, 안타깝게도 참사 이틀 뒤에 스스로 목숨을 끊었는데요. 이번에 명예 회복을 하는 계기가 될 수도 있겠어요?
	[기자]
	단원고 강민규 교감은 참사 당시 생존했지만, 참사 발생 이틀 뒤에 스스로 목숨을 끊었습니다. 당시 "200명의 생사를 알 수 없는데 혼자 살기에는 힘에 벅차다. 나에게 모든 책임을 지워달라. 내가 수학여행을 추진했다"는 유서를 남겼습니다.
	오늘 공개된 메시지를 통해 강 교감이 참사 당시 출항을 반대한 정황이 좀 더 구체적으로 밝혀지면 '자살'이라는 이유로 순직 처리를 받지 못한 강 교감의 명예도 회복될 수 있을 것으로 보입니다.
	선체조사위 관계자도 "인천 앞바다 안개가 진도 앞바다에서 배가 침몰한 원인과 직접적인 관련은 없지만, 학교 관계자들이 출항 여부를 논의한 것도 가족들 입장에서는 짚고 넘어갈 부분이라고 판단해 공개했다"고 밝혔습니다.
	[앵커]
	스마트폰의 정상 작동이 멈춘 시각도 추정이 가능하다던데요, 침몰 당시 상황을 더 명확히 파악하는 데 참고가 되겠죠?
	[기자]
	마지막 메시지를 읽지 않은 시각, 데이터 전송이 중단된 시각 등을 통해 스마트폰 정상 작동이 멈춘 시각이 추정 가능합니다.
	J교사의 스마트폰은 참사 당일 오전 10시 1분, K학생의 스마트폰은 오전 9시 47분에 정상 작동이 멈춘 것으로 나타났습니다.
	이 시각에 당사자들이 휴대전화를 분실했거나 스마트폰이 있던 장소가 침수됐다고도 추정할 수 있습니다.
	선체조사위원회는 이같이 디지털 기기가 속속 복원되면 그 데이터를 넘겨받아 침몰 당시 상황을 파악하는 데 참조할 예정입니다.
	[단독] "자살한 단원고 교감에 해경이 욕설" 증언 나와
	문형구 기자 입력 2016.05.26. 09:06 댓글 1080개
	20여명 구하고 저혈당 쇼크상태서 강압수사 받은 정황… 유족들 “진실 밝혀달라”
	[미디어오늘 문형구 기자]
	세월호 침몰 이틀후인 2014년 4월18일 자살한 고 강민규 단원고 교감에게, 해경이 욕설을 하는 등의 강압적 수사를 했다는 진술이 있었던 것으로 확인됐다.
	특조위가 지난 3월 세월호의 조기수 이아무개 씨로부터 확보한 진술에 따르면 당일 이 씨는 단원고 강 교감의 옆 칸에서 조사를 받았는데, 해경이 강 교감에게 “바른 말을 하라며 ‘이 XX, 저 XX’하는 막 욕설이 들렸“다는 것이다.
	단원고 수학여행의 인솔책임자였던 강 교감은 학생과 시민 20여명의 탈출을 돕고 저혈당 쇼크 상태에서 구조된 것으로 전해진다. 그러나 강 교감은 적절한 치료를 받지 못한 채 해경으로부터 장시간 조사를 받았다.
	▲ 고 강민규 단원고등학교 교감의 생전 모습. 사진제공=유가족.
	강 교감은 다음날인 17일 밤 종적을 감춘 뒤 18일 오후 진도체육관 뒷산에서 목을 매 숨진 채로 발견됐다.
	강 교감은 “모든 책임을 지고 갑니다”라며 “내 몸뚱이는 불살라 배 침몰지역에 뿌려달라”는 유서를 편지지 한 장의 앞뒤에 작성해 남겼다.
	강 교감은 제자들을 지키지 못하고 살아남았다는 자책감에 자살한 것으로 알려져있다. 그러나 강 교감이 저혈당 쇼크 등 심신이 매우 불안정한 상태에서 장시간 조사를 받았고, 이 과정에서 강 교감에 대한 욕설이 있었다는 진술이 확보됨에 따라 강압수사 여부에 대한 규명이 필요해 보인다.
	특히 해경은 당시 선내 진입도 하지 않는 등 안이한 구조 행위와 관련해 질타를 받던 상황이었다. 해경이 단원고등학교의 인솔 책임을 진 강 교감에게 무리하게 강압수사를 하지 않았는지 의심되는 대목이다.
	강 교감의 자살 사건 당시, 김현 새정치민주연합 의원은 “해경은 사고현장에서 즉시 신원을 확인해 구조작업과 조사 및 수사를 했어야 할 선원들은 방치한 채, 단원고등학교 교감선생님에 대한 조사에 열중했다”며 “조사에 따른 어떠한 부작용은 생각지 않은 채, 배의 침몰원인과 사고당시의 상황을 제대로 알지 못하는 강 교감에 대한 참고인 조사가 그토록 빨랐어야 하는지 의문이며, 이에 대한 철저한 진상규명을 촉구한다”고 지적한 바 있다.
	강 교감의 부인 이미희 씨는 미디어오늘과의 통화에서 “9시간인가 조사를 받았다고 하더라”며 “엄격하고 자존심이 강한 사람이다. 강압수사가 있었더라도 누구한테도 얘기하지 않았을 것”이라고 말했다.
	고 강민규 교감선생님의 딸 강민영(가명) 씨는 “아버지를 뵀을 때, 아버지가 원래 눈빛이 굉장히 선명하신 분인데 흐리셨다. 초점도 저희랑 아예 안 마주치시고. 그래서 물에서 나오셔서 저러신가 그렇게만 생각하고 올라왔는데 이미 수사는 받으셨던 상태였고 다음날 그렇게 되셨다”며 “아버지께 무슨 일이 일어났는지 꼭 밝혀달라”고 말했다.
	조기수 이씨의 진술에 나오는 욕설을 한 수사관의 신원은 파악되지 않은 것으로 전해졌다. 강 교감은 선원들과 함께 목포해경에 이송된 이후 장시간 조사를 받았는데, 현재 남아있는 강 교감의 진술조서는 4월15일부터 세월호 탈출 때까지의 시간대별 상황을 적은 자필 진술서 한 부와 문답형식의 진술조서 한 부가 전부다.
	강 교감의 진술조서에 이름이 나온 당시 서해해경청 소속 임아무개 경사는 “주변에 선원들 조사도 있고 해서 사람들이 많았다”며 “참고인 신분인데 욕설이나 그런 건 있을 수 없다”는 입장을 밝혔다. 그는 ‘다른 사람이 강 교감을 조사한 적이 있느냐?’는 질문에 대해 “그 부분은 모르겠다. 저는 조사를 끝내고 바로 팽목으로 갔다”고 답변했다. 당시 목포해경(현 목포해양경비안전서)에 대해서도 미디어오늘은 여러차례 취재를 시도했으나, 답을 듣지 못했다.
	세월호 침몰 당일 강 교감의 참고인 진술은 영상 녹화가 되지 않은 것으로 알려졌다.
	굿 안 하면 또 위험..세월호 유족에게 1억 챙긴 무속인
	(수원=연합뉴스) 최종호 기자 = 세월호 참사 유족에게 굿을 하지 않으면 다른 가족도 위험하다며 억대의 굿 비용을 받아 챙긴 무속인이 재판에 넘겨졌다.
	수원지검 형사2부(부장검사 이선봉)는 사기 혐의로 김모씨를 불구속기소했다고 27일 밝혔다.
	김씨는 세월호 참사로 남편을 잃은 A씨에게 2015년 6월 "신 기운이 있어서 남편이 사망했다"며 내림굿을 받게 한 뒤 굿 비용 1억원을 받아 챙긴 혐의를 받고 있다.
	A씨는 "신 내림을 받지 않으면 남동생도 위험하다"는 김씨의 말을 듣고 불안함에 돈을 건넨 것으로 조사됐다.
	김씨는 산기도와 법당 물품 비용 등으로 2천500만원을 추가로 받아내기도 했다.
	A씨는 이후 사기를 당했다는 생각에 돈을 돌려 달라고 요구했지만 거절당하자 지난해 7월 경찰에 김씨를 고소했다.
	검찰은 김씨와 A씨가 주고받은 대화 내용이 담긴 녹취록 등을 토대로 죄질이 나쁘다고 판단, 최근 김씨에 대한 구속영장을 청구했지만 기각되자 불구속으로 재판에 넘겼다.
	검찰 관계자는 "김씨가 혐의를 부인하고 있지만, 녹취록 등 증거가 있어서 공소유지에는 문제가 없을 것"이라고 말했다.
	가족 목숨으로 협박하는것도 어이없는데 큰 상처입은 세월호 유가족에게 그들이 겪은 고통을 이용해 사기를 치는것들이 있다는게 어이없을 정도로 놀랍습니다. 인간이길 포기했다면 인간들과 떨어져 살아야합니다. 죄질이 아주 더럽습니다.
	유족의 보상금을 노리고 접근하는 똥파리들을 쫓아 버려야 하는데, 워낙 상처를 입은 마음이라 피해를 당하는 것 같네요. 에휴~
	엥? 1억을 챙겼는데 불구속? 이게더 멘붕이군요
	가장 마음이 무너졌을 때를 노리는 인면수심의 것들...
	부디 법이 현명하게 판단내리길 바랍니다.
	사기당한 유족이 백번 이해갑니다 무속인이 나쁜사람 얼마나 답답하면 굿을 했을까 그걸 이용해 쳐먹은 자가 천벌 받을짓
	늘 쓰레기는 존재하죠.
	후원금 사기부터 ㅠ.ㅠ
	우리나라는 이 무속신앙 사이비가 문제입니다. 박근혜 최태민의 인연이 그토록 오래고 질기고 광범위한 것도 다 최태민이 접신한 대무당이기 때문입니다. 구국선교단의 아류들 잔류들이 기독교에서 뿌리뽑히고 기독교가 정화되어야 합니다.
	정말 해도해도 너무하네! 어쩜들 저러지. 아무리 돈에 눈이 멀어도 그렇지 사기 칠 때가 따로 있지 어디 유가족분한테 몹쓸 짓을 하지? 지푸라기 잡는 심정으로 하루하루 버티며 사는 그런 분들한테...
	에이 퉷!!!
	기소유예말고 징역 살길!!
	정말 말종이네요 ㅡㅡ
	하...정말 욕이 끝없이 차오릅니다. 천벌받을 인간이다.
	나쁜사람들...
	화가 나네요...ㅠㅠ
	깊은 슬픔과 상실감으로 이성적 판단이 불가능한 이들에게 다가가 자신의 이득을 취하기 위해 거짓으로 꾀는 저런 자들이 가장 사악한 것들!!
	저런인간은 진짜 가중처벌해야 합니다
	암환자에게 가짜약 팔아먹는 사기꾼 새끼들도요
	우리 나라 고유 문화를 미개하게 만드는데 일조하는 무속인들, 타인의 아픔과 고통 앞에서 돈놀이 하면서 사기치다니 용서가 안 되네요.
	현실이 지옥이네요 그래도 좋은일만 생각하세요
	그렇네요. 무속인을 믿는 사람도 문제지만
	그런 큰 사고를 겪으니 마음이 약해진 부분도 있었겠죠. ㅠㅠ
	힘내세요 ~!
	가장 힘들때 어딘가에 기대고 싶은 마음과 불안심리를 이용한 범죄라니..??
	와~진짜 이런 악랄한 인간도 있구나?
	이런 ㅆㄹㄱ들은 좀 사형 시켰으면...
	어디 등쳐먹을 데가 없어서 하필;;;
	허허허;
	아... 정말 꼭 제대로 처벌받길. 유가족분은 얼마나 힘들고 답답하셨으면 그러셨을까요.. 마음이 기댈곳이 없으니 그러셨겠죠 ㅠㅠ
	당신은 사기쳐서 위험!!!
	고로 콩밥 먹으러 감옥으로 3개씩
	믿는 사람을 뭐라 그럴게 아니라 사기 친 사람을 나무라해야되지 않을까요
	애라이 죽일놈들 사기 칠걸 치라
	무속인들은 자신의 운명도 모른는것들이
	참으로 답답한일입니다 힘내세요
	사기치는 것들을 솜방망이 처벌 하니 사기가 줄지가 않는다.
	사기는 한 사람과 가정을 파괴하고 자살까지 이어지게 하는 중벙죄다.
	알고있나 검판사들아?
	가족을 잃은 슬픔과 두려움을 악용하는 인간들은 엄벌에 처해야 합니다.
	불안하고 급박한 처지를 악용하는 놈들이 나쁘지요..
	참... 제대로 된 무속인이 아니고 그냥 사기꾼이라고 해야겠네요. 유가족들 좀 그만 괴롭혔으면 좋겠습니다 ㅠㅠ
	세월호 침몰 사고 초동 대응에 실패해 희생자 수를 늘렸다는 비판 속에 결국 ‘해체’ 수순을 밟게 된 해양경찰과 안전 불감증에 사고 씨앗을 심은 정부가 사고 해역에서 민간 자원봉사자들을 위험으로 내몰고 있다는 지적이 나왔다. 정부가 자원봉사 단체에 민간 잠수사들의 식사와 부식 지원을 요청한 뒤 제대로 된 안전 조치도 없이 조류가 거센 사고 해역으로 보내고 있는 것이다. 수색·구조 작업에 나선 민간 잠수사 지원을 자원봉사자에게 넘겨 정부가 ‘무임승차’하고 있는 것 아니냐는 비판도 나온다.
	19일 <한겨레> 취재를 종합하면 해경은 연휴 기간인 지난 5일께부터 팽목항에서 자원봉사 중인 단체들한테 민간 잠수사들의 식사와 부식 제공 및 배식을 요청했다. 이후 몇몇 단체에 속한 자원봉사자들은 매일 오전과 오후 두차례씩 3명이 한 조를 이뤄 사고 해역으로 나갔다. 바지선으로 음식을 날라 잠수사들에게 나눠주고 바지선 청소를 맡았다.
	강한 조류로 유명한 사고 해역으로 자원봉사자들을 투입하면서 안전 조치는 미흡했다. 자원봉사자들은 오전 7시반께 해경 경비정 등을 타고 사고 해역으로 나가 바지선 위에서 10시간 이상 머무르고 있지만 사전에 안전 교육을 받은 적은 없다고 했다.
	바다에 나가본 일이 없다시피 한 이들에게 아찔한 일도 있었다. 바지선에 여러 차례 다녀온 30대 자원봉사자는 “파도가 높아 경비정이 바지선에 접안할 수 없을 때에는 고무보트로 옮겨탄 뒤 다시 바지선 난간을 붙잡고 오른 적도 있었는데 매우 위험했다. 구명조끼가 모자라 입지 못한 적도 있다”고 털어놨다. 초기에는 해경이 나서 “안전하다”고만 할 뿐 충분한 정보 제공이 이뤄지지 않았다. 사고 해역으로 나갔던 20대 여성 자원봉사자가 돌아갈 배도 없는 비좁은 바지선 위에서 10시간 넘게 일한 뒤 ‘빨래나 식사 지원을 하러 왔는데 너무 위험하다’며 떠나는 일도 있었다.
	실제로 해경이 자원봉사를 요청할 당시 일부 단체들은 “식사 준비를 할 수는 있지만, 사고 해역으로 나가는 것은 정부에서 충분히 할 수 있다. 교육받지 않은 이들이 바지선에서 일하는 것은 위험하다”며 거절하기도 했다.
	정부가 해야 할 일을 자원봉사자들에게 넘겨 ‘무임승차’하는 것 아니냐는 비판도 나온다. 수색·구조 작업에 나서고 있는 해경과 해군은 조리시설을 갖춘 함정에서 식사를 해결하고 있다. 이곳에서 민간 잠수사 지원이 충분히 가능한 상황인데도 손을 놓고 있다는 것이다. 한 자원봉사자는 “자원봉사자들이 지원해도 정부가 먼저 ‘위험 지역으로 가는 일은 우리가 맡겠다’고 나서도 모자랄 판에 자신들이 해야 할 일을 자원봉사자 손을 빌려 손쉽게 해결하려는 것”이라고 지적했다.
	해경은 “민간 잠수사들 식사는 식당에서 공급받아 제공하도록 했고, 자원봉사자들은 원하는 이들을 대상으로 배식과 부식을 지원받고 있다. 이동과 승선은 현재 작업 현장 등에서 안전하게 관리하고 있는데 실태를 더 정확히 파악해 조치할 것”이라고 해명했다.
	세월호참사 생방송 중 UDT 예비군의 충격발언=세월호특검이 임명되면 이 분 꼭 증인출석하시어 당시 상황 더 자세히 알려주시길. 혹시 그새 박근혜정부로부터 무슨 해꼬지라도 안당하셨을지 심히 걱정됨. 세월호 참사관련 모든 책임자들 죄값 톡톡히 받아야.
	세월호는 사보타지다.. KAL858과 같은
	골때리는게 이런 증거가 있어서 세월호 고의침몰설과 KAL858기 사보타지를 믿는데 무조건 음모론이라고 관심도 안가지는 또라이들이 너무 많음. 정부가 발표하는 것들은 의심도 안해보고 다 믿으면서... 속이기 딱 좋은 국민성이에요.
	이런 얘기하면 기장님이랑 저 같은사람은 이상한 사람 취급당합니다 . 음모론은 아예 생각지도 않고요 . :(
	많이들 의심하고 있습니다. 처음 시작 부터 쭉 너무 이상한 점이 많으니까요.알면 알수록 기획의 의심이 듭니다. 천안함 사건도 마찬가지... 국민의 생명을 담보로 줭권을 유지하려는 살인 정권이 맞습니다. 끝까지 진실을 밝혀야합니다 정권교체의 목적이지요.
	이제 노무현대통령의 죽음을 생각해 보세요. 노무현이 자살을 했다고 사람들이 믿는 이유는 정부의 발표 때문이고, 그렇게 믿는 이유는 이명박이 하루 전에 보낸 경호원의 진술 딱 하나 때문이에요. 컴퓨터에서 발견된 유서는 조작일 가능성 높고요.
	어이없네.. 사실을 말하는데 못하게 막네??
	방송중이라고?? 다른 기자회견에서 말하라고?
	세월호참사 관련 방송에 세월호 구조에 관련되었던 분이 발언하는데 왜 그걸 못하게 막는거지??
	세월호에 관련된 정부의 해명이나 자세는 이해 가능한 부분이 거의없다
	대한민국 언론이란게 존재하기는 하는가 싶네요. 왜 우리가 이제서야 이 영상을 접해야 하는지..조중동 한경오 다들 뭐하셨나!
	이 영상은 나온지 꽤 되었죠. 언론에서는 다들 쉬쉬했지만.
	이게 뭔...시츄에이션스...
	애들은 물 꼴깍꼴깍 먹어가며 죽음과 사투를 벌이는데 그걸 구하러 가려 했더니 잠수부 요원들 격려 한다며 다시불렀다??? 격려???
	애들은??
	이거 널리 퍼트리고 만인이 알 수 있도록 해야져~?
	문통~ 조국수석님~
	이때 해수부 장관이 이주영이었군! 미친 개호로 상넘의 X! 진짜 욕밖에 안나온다!
	아이들 구하러 가는 구조요원들을 격려하겠다고 막아?
	2014.3~2014.12제17대 해양수산부 장관
	그러네요. 세월호 참사때 한명도 구하지 않은 그 자가 자한당의 국개가 되었군요.최악의 공무원이 벌을 받는것이 아니라 상을 주었군요. 왜일까요? 박순실의 밝혀진 죄목은 시작에 불가합니다 .사형도 아까워요
	이주영 세월호 피해자를 한명도 구하지 않았던 자가 국회의원이라구요
	그래서 도대체 어디서 그런 XX를 국회로 보냈는지 찾아봤네요
	경남 창원 마산
	저는 저장면을 실시간으로 보며 얼마나 떨었었는지 모릅니다!!!!입도 뻥끗못하게 하는 정권아래 얼마나 화가 나셨음 저렇게 나섰을까요 잘지내시는지...
	저도 실시간으로 본 1인입니다. 정말 말도 못할 분노가 치밀어올랐고 지금도 마찬가지네요..
	이제하나하나씩 증인나오네.. 개세기들 지들도 자식새기 키우면서 맞았다고?? 그것도 해수부장관이... 이건 사형이야 모조건 사형
	막은 사람들은 교도소로
	알고 막은 거잖아 이거 !!!
	해경간부들 하는 행태가 얼마나 답답하고 무능했으면 저렇게까지 하면서 이야기할까 해수부는 깊이 반성해야한다.
	왜 이런 기사는 못봤던 걸까? 정말 가슴이 답답하다.
	옆에는 막는 쓰레기들은 뭐냐. 부역도 정도가 있지. 다시 봐도 뚜껑 열리네요. ㅜ.ㅜ
	멋지고 용기있는 사람입니다.
	브리핑할 단상 갔다놓을 시간에 한명이라도 더 구했어야했는데 저 18놈들진짜
	UDT예비역이 아닙니다
	특전사 전남 특전동지회
	예비역 입니다
	개쉐이들. 이분어디계시는지 소재지 아시는분 제보 부탁드립니다. 세월호특조위에서는 즉각 사실조사하세요.
	사실 난 세월호충격이후 티비 안봤다.
	가슴에 통증이 .... 벌받을짓을 햇으니 벌받게죠??????
	해수부나 이정부 관계자들은 모조리 척결해야합니다.
	아니 지금 저분 이야기가 사실이라면 이게 나라고 정부 맞습니까?
	어쩜 박근혜다운 박근혜스러운 결과 인지도 모르겠습니다.
	정말 뇌가 없는 정부였습니다.
	진실을 감추려고 하는꼬라지들하고는
	해수부저것들은 인간이길 포기했죠 반드시 처벌해야합니다
	어서 특조위가 다시 구성되야합니다.
	중요한 영상이네요
	살인자들 밝혀지네. 다 조사해서 감옥보내자.
	이거 동영상 좀 보내주세요
	개넘우새끼들 ㅠ.ㅠ
	파면 팔수록 놀라운일이 벌어질겁니다. 정말 비상식적인 나라였어요.
	이런건 널리널리 알려야함
	언플만 일삼던 이전 정부를 향한 일침. ????
	암튼 의혹이 놈 많아요. 생각만 해도 속이 부글부글
	졸도할지경 입니다. 재조사 필히 해야 합니다.
	누가 지따위 '격려' 달가와한다고!!!
	세월호 참사 40일째를 맞은 25일 오후 경기도 안산시 단원구 화랑유원지 내 정부 공식 합동분향소.반듯한 한글로 '찾아주세요. 사위 권○○, 손자 ○○. 아직도 차가운 바다 속에 있나봐요. 저는 베트남에서 왔어요'라고 적힌 종이 팻말을 든 베트남인 2명이 추모객들을 상대로 실종 가족을 찾아달라며 호소하고 있었다.
	베트남 국적인 A(62)씨 손에 들린 팻말에는 딸과 사위가 다정하게 찍은 결혼사진이, 베트남에서 함께 온 또다른 딸이 든 팻말에는 손자(6)의 사진이 붙어 있었다.
	2005년 한국인 권모씨와 딸을 국제결혼시킨 A씨는 이번 사고 소식을 듣자마자 이웃에게 우리돈 300만원을 빌려 지난달 19일 입국했다.
	다행히 손녀(5)는 구조돼 병원에 있지만 딸은 차디찬 주검으로 돌아왔다. 사위와 손자는 아직도 행방을 알 수 없다.
	처음엔 전남 진도에서 사위를 기다린 A씨는 말도 통하지 않는 이역만리 한국 땅에서 제대로 된 도움도 받지 못하자 경기도 수원의 친척집에 올라와 기거하고 있다.
	한달 넘게 밤에 잠을 이루지 못할 정도로 트라우마에 시달리는 그는 베트남에서 함께 건너온 딸과 치료도 제대로 받아보지 못했다.
	A씨는 그저 아무 말없이 합동분향소 출구에 서서 추모객들에게 도움을 청할 뿐이었다.
	A씨에게 생수 한병을 따서 건네던 한 추모객은 "정부가 일반 탑승객 유족들에게도 관심을 좀 더 가져줬으면 좋겠다"고 말했다.
	한편 A씨의 사위 권씨는 결혼 후 제주에서 서울로 이사해 살다가 제주로 귀농하기 위해 세월호를 탑승한 사실이 전해져 주위를 더 안타깝게 하고 있다.
	h.j Han 이상훈(신이여 민주주의를 보호하소서) bottletoo ani-nam 밍키 모모 (일명: 건담) 김남훈 해설위원 더 가락주민 한재순 다 하늘 #자기_종교로_부터의_자유
	박그네의 유가족 방문 위로쇼에 동원되었던 5살 아이의 외할아버지네요. 동생에게 구명조끼 벗어준 6살짜리 오빠와 그 아이들의 아빠..
	내일부터 세월호 참사 국정조사 특별위원회가 본격 가동되는 가운데, 오늘은 여야 원내수석부대표 간 회동이 열립니다.
	새누리당 김재원, 새정치민주연합 김영록 원내수석부대표와 국조특위 양당 간사인 새누리당 조원진, 새정치연합 김현미 의원은 오늘 저녁 모처에서 회동을 갖고 국정조사 범위와 대상, 방식 등을 논의합니다.
	앞서 여야는 4선의 새누리당 심재철 의원이 국조특위 위원장을 맡기로 정하고 이번 주부터 특위를 가동시키기로 했습니다.
	또 오는 27일 국회 본회의에서 국정조사 계획서를 처리한 뒤 본격적인 국정조사 활동에 나섭니다.
	KBS World 협력사인 미주 한인방송 KOAMtv가 시애틀 세월호 집회 공격에 나섰군요. "미안합니다 잊지않겠습니다"가 박근혜 폄하 문구랍니다
	보배와같아라 마로 미소 이경선 조영실 역사를 잊은 민족에게 미래는 없다! 잊지말자 20140416 통일대한민국 황광일
	국무총리 지명자 안대희 수십억 법률자문 수임료 무엇이 문제인가?대기업들 조세자문등/국세청 감독위원장 자리를 이용해 과다 수임료 도마위 도덕성문제 치명타/관피아 척결 절대할수없는 부적절한 인물#끼리끼리 권력나눠먹기 김기춘작품
	진짜 이런 말도 안되는 것까지 대응해야한다는게 징글징글하다.그냥 입에서 나오면 다 말인줄 아는 모양이다.
	KBS World 협력사인 미주 한인방송 KOAMtv가 시애틀 세월호 집회 공격에 나섰군요. "미안합니다 잊지않겠습니다"가 박근혜 폄하 문구랍니다 http://youtu.be/9Lde9eTujr0 ”
	KBS World 협력사인 미주 한인방송 KOAMtv가 시애틀 세월호 집회 공격에 나섰군요. "미안합니다 잊지않겠습니다"가 박근혜 폄하 문구랍니다
	뭐지, 이건? 여기도 언론통제?
	유신때처럼 '입벌리면죽어' 야???
	순수하지도 않는 사람들이 순수를 들먹일 땐 정치적인 것이죠!
	세월호 사건은 결코 자연재해가 아니라 정치경제 문제가 집약된 인재임을 망각해선 안 됩니다.
	KBS World 협력사인 미주 한인방송 KOAMtv가 시애틀 세월호 집회 공격에 나섰군요. "미안합니다 잊지않겠습니다"가 박근혜 폄하 문구랍니다 http://youtu.be/9Lde9eTujr0 ”
	진공청소기로 저런것들 다 빨아들이고 싶습니다...
	미국도 수꼴이 움직이고 있네.씨벌
	정말 안타까운 뉴스입니다..친일의 잔재에 붙어 있는게 부끄럽지 않은지..
	KBS협력사라면 대한민국'민'의 돈이 지원금으로 나가겠군요?가스통할베들을 옹호하고,이들이 돈 안받고 움직이진 않을텐데, 결국 이들을 양산하기도 하겠군요,ㅉ.시청료 거부 운동 더욱 가열차게!
	국내 관보언론보다 더 심하네.. 와 .. 미국 청와대 홍보방송국! 지원금 많이 주나? 음.. 광고 밀어준다고? .. 미국동포들은 이런 방송을 어떻게 취급하는지 몰것네.. 열봤네 헐
	박근혜를 폄하하면 미국 법에 저촉되는 것도 아닌데, 미국 헌법으로 정당하게 보호/보장받는 의사표현의 자유를 한국 언론이 무슨 권리로 폄하하는지?!
	헉. 한국말을 모르나 보네요. >.<
	대통령을 바꿨을때의 국익이 더크다면 응당 그래야 하는 것.. 대통령을 욕하는 것이 국익에 해가 된다면 오바마와 부시의 미국은 벌써 파산했을 것...//솔잎혹파리가 소나무에 가득한데 관광객 떨어진다고 말하지말라는격
	그들이 이번일을 수습할 수 있는 방법은 오로지 북풍
	뿐입니다.
	세월호 참사 추모 LA집회 훼방시위 2014: http://www.amn.kr/sub_read.html?uid=14312 … …개폼 잡고 나와서 미시들에게 욕도
	헐......거기도 언론장악인거예요?
	노무현 정부와의 차이가 바로 이겁니다 나를 욕하세요 VS 하지마라
	찔리는게 있나봄요
	에라...
	하는 꼬라지하고는 ...개비에스는 돈으로 뭐든 하니 뺏어 간 시청료 돌리도!!!!나쁜 X들아!
	뉴스가 뉴스 다워야지 뎅쟝!
	이기자는 힘들면 힘들다고 말을 해야 한다. 그래야 백지장을 같이 들 수 있다. 하갸 힘들다고 하면 도망가는 못난이들도 있지만!!!! 나는 여태 여기 계좌를 모른다.
	미국판 kbs 인가? 세계 곳곳에서 개망신 시키고있네.
	븅신들. 왕, 수라상 저런 쓰레기 음식 누가 사냐. 하하하.
	콘도르 이상호 다잉벨 놀이는 이제 다 했나?기가차네요
	엥!? ㅠㅡㅠ 아휴..
	시애틀 사는 사람으로서 부끄럽읍니다. 저희 어머니가 보시는데 낼 당장 해지 할려합니다. 죄송합니다.
	지나가던 똥개가 웃겠네요
	단단히들 미쳤군요.
	하늘이 손바닥으로 가려지나......그래도 이상호기자님같은 분이 계셔서 다행네요. 고맙습니다
	책을 읽는구나...국격? 높은자리에 계신분들과 저질언론에 의해 바닥에 떨어진지가 옛날이다
	요즘은 맨날입에서 이단어만 나옴 헐~
	뜻풀이가~ 떠난지 오래라 우리말을 잊어가는 거임?
	여기ks는 반성분위긴데 거기는 왜그련대?? 타향살이 외로워서 어떻게 됐나?
	별그지같은 참대단한 그녀님 납셨네요 에허ㆍ이기자님 식사거르지 마세요!
	어쩌다가 국어조차도 왜곡시키는 망나니가 되어
	"미안합니다", "잊지않겠습니다."
	닭풍덩의 폄하가 되었답니까?
	참 못들어주겠습니다. 껄껄껄
	어이가없어서 말이 안나온다.왜그렇게 입을 막으려고 나리야
	이젠 박 소리만 들어도 박근혜 욕한다고 잡아갈판.. 참내원..
	미친 껍데기들이군요
	아...찔리는게 있구나 박근혜씨가.미안하다 와 잊지않겠다는 말은 우리 생활속에 흔하게 사용되는 언어인데 그게 그리도 듣기싫은건 캥기는게 있는거죠.국민의 입에서 나오는 모든 말들은 자기를 폄하하는 말로 들리는 정신학적 질병에 걸린듯
	길가던 미국인들이 군복할배들 분위기가 쌀벌하니까 오히려 저들이 누구냐고 물었습니다. 공안같은 분위기를 샤핑나온 미국인들도 느껴 보호 해주려, 오히려 걱정해주며 물었어요.. 정치적으로 몬건 바로 저들있었죠.
	생각좀 하고 방송하지 짐승만도 못한 언론
	케백수 월드 ..협력사에. .압력 넣을려고..아직도 사장하는거겠지..아직 때가 아니니..아무리..주는데로 읽는다지만..정말..ㅠㅠ
	저도 미국 살지만 기가 막히네요. 그 방송 문구 자체가 교포사회의 품격을 떨어뜨리는군요.
	뭔소리 하는거야 저기는....
	물건너간 개가있네
	공정언론 뉴스코리아 뉴스코리아 웹사이트
	http://www.newskorea.com/bbs/board.php?bo_table=town_news&wr_id=10434&page=&sfl=&stx=&sst=&sod=&spt=&page= …
	한민족센터 위플
	http://weeple.net/weepleInt/news/selectNewsDetail.do?areaId=USATX01002&menu=WM01A1&artId=41211 …
	KBS World 협력사인 미주 한인방송 KOAMtv가 시애틀 세월호 집회 공격에 나섰군요. "미안합니다 잊지않겠습니다"가 박근혜 폄하 문구랍니다 http://youtu.be/9Lde9eTujr0 ”
	미주에 인터넷 사이트에도 국정원 알바 득실거립니다 머리들은 또 어찌나 멍청한지 앵무새처럼 똑같은말만 반복하고 알바인지 딱봐도 다아는데 국정원인지 청와대인지 아니면 미주영사관인지 고영주가 불쌍해보인건 생전 처음이네요 벌레퇴치법 좀
	몰상식하네요...
	어제 119 실려가신분은 어떠신가요?
	괜찮으셔야할텐데
	미주한인방송, 노인들만 보십니다. 젊은 사람들 그런거 안봅니다. 그러니 당연하죠. 신경쓰지 마세요. 돈되는 일이면 무엇이든 하는게 한인사회 신문사와 방송국입니다. 스폰서 못찾아서 안달인데요.
	완전 코메디네요 기사의 마지막맨트는 ...
	그 말이 어떻게 그 말과 같죠?
	권럭앞에 비굴한 하수인들
	지롤도 가지가지 헌다 증말 -ㅅ-
	박근혜 정부, 세월호 사고 초기, 총리를 본부장으로 하는 대책본부가 구성됐다고 밝힌 바 있다. 그러나 애초부터 총리가 본부장인 대책본부는 구성된 적이 없었다고 한다. 이 보도가 사실이라면 처음부터 기망한 셈. http://news.kukmin.tv/news/articleView.html?idxno=4954 …
	박근혜 정부, 세월호 사고 초기, 총리를 본부장으로 하는 대책본부가 구성됐다고 밝힌 바 있다. 그러나 애초부터 총리가 본부장인 대책본부는 구성된 적이 없었다고 한.. 거짓 대통령 처음부터 거짓에서 시작했으니 이젠 아예 대놓고 거짓부렁이네요
	피노키오처럼 코라도 길어지면 좋겠네요
	“일반인·승무원 희생자도 있다”… 유족들 소외감 표명
	‘학생 희생자와 다르다’ 안행부 간부 발언 규탄 회견
	명예훼손 혐의 고발키로… “추모공원 안치도 제외해”
	“생사 기로서 아이들 챙긴 이들의 희생을 개죽음 취급”
	세월호 참사 일반인 희생자 유가족 대책위원회’가 22일 인천시청 앞에서 기자회견을 열고 안산지역 외 일반인 희생자와 유족들에 대한 정부의 대책 마련을 요구하고 있다. 인천 | 김여란 기자
	‘세월호 참사 일반인 희생자 유가족 대책위원회’가 22일 인천시청 앞에서 기자회견을 열고 안산지역 외 일반인 희생자와 유족들에 대한 정부의 대책 마련을 요구하고 있다. 인천 | 김여란 기자
	세월호 참사 일반인 희생자 유가족들이 22일 정부를 규탄하는 첫 기자회견을 가졌다. 이날 ‘세월호 참사 일반인 희생자 유가족 대책위원회’는 인천시청 앞에서 기자회견을 열고 일반인 희생자와 유족들에 대한 정부 대응을 규탄하고 대책 마련 등을 요구했다.
	이들은 “정부는 현재 추모공원에 안치될 대상을 단원고 학생·교사 희생자로 한정하는 등 일반인·승무원 희생자들을 차별하고 있다”며 “정부는 단원고 교사와 학생뿐 아니라 다른 세월호 희생자들도 존중하고 유가족에 대한 지원 대책을 다원화해야 한다”고 밝혔다. 이어 “일반인·승무원 희생자들은 대부분 생계를 책임지고 있던 탓에 유가족의 피해가 막심하다”며 “정부와 여야는 소외된 일반인·승무원 희생자 유가족에게 실질적인 대책을 마련하라”고 요구했다.
	대책위 관계자는 “청와대와 세월호 피해자 유족의 대화에서도 일반인 희생자 유족은 제외됐다”며 “현재 일반인 희생자 유족들의 의사를 받아주는 정책도 통로도 없다”고 말했다. 안전행정부 고위 관계자가 일반인의 희생을 폄훼하는 발언을 한 것도 문제 삼았다.
	대책위는 “안행부의 한 고위 관계자가 ‘세월호에 탄 학생들은 교육 연장선상에서 참사를 당한 희생자지만, 일반인 및 승무원은 생계와 여가 목적의 탑승이었기에 정부 입장이 다르다’는 취지의 발언을 한 것으로 전해들었다”며 관련자 처벌을 요구했다.
	장종열 대책위 대표는 “자식 같은 학생들에게 구명조끼를 벗어주며 생사의 기로에서도 아이들을 챙긴 이들의 희생을 정부는 개죽음으로 취급한다. 희생자들의 명예를 위해 더 기다릴 수 없다”고 말했다. 대책위는 관련 해명을 요구하면서, 관계 공무원을 명예훼손 혐의로 고발하는 등 법적 대응에 나서겠다는 입장이다. 세월호 참사로 형을 잃은 전모씨(57)는 “그동안은 자식 잃은 부모들의 아픔을 헤아려서 계속 참았지만 이젠 더 참지 않겠다. 정부는 왜 어른들의 죽음은 신경을 쓰지 않느냐”고 말했다. 유족 한모씨(48)는 “일반인들이 죽은 건 마치 우리가 잘못인 것 같은 기분이 들 지경”이라고 토로했다.
	장 대표는 “세월호 참사로 가족을 잃은 유족의 슬픔과 아픔의 무게는 각기 다를 수 없다. 정부의 관심과 진심 어린 지원 대책을 기대한다”고 말했다. 서울·경기·인천·제주 등 지역 일반인 희생자 42명의 유족들이 함께하는 대책위는 지난 18일 발족했고, 현재 인천시청 앞 합동분향소에 22명의 영정을 마련했다. 대책위는 해경과 안행부 측에 일반인 희생자 유족 연락처를 요구했지만 받아들여지지 않아 희생자 장례식장과 진도 팽목항을 직간접적으로 수소문해 일반인 희생자 46명 유족 연락처를 직접 파악했다고 밝혔다.
	우리 국민들은 부모에게 버림 받은 아이들 처럼, 모국의 대통령에게 버림 받아 울고 있습니다. 어떻게 살란말인가요. 어디로 가란 말인가요. 길을 잃었습니다. 누일곳 없는 몸과 마음을 어찌 해야 하나요..
	이땅에 사는 자국민은 누굴 믿어야 하는건가요? 남의 일이 아닌것같아요
	포커스가 학생들에게만 있으니 주변은 보이지 않나보네요 일반인 희생자들도 보상이나 다른 대책마련이 시급하겠습니다
	똑같은 사고로 인한 죽음에 어떻게 차이를 둘 수 있나요. 말이 안됩니다.
	힘내십시오
	아~
	학생들만 사람인것 처럼 언론에서 거론한 싸가지 없는 기자넘들이 책임져야 겠지...
	사고로 죽은 이는 의사로 추진하는 유족은 정신차리시요 그리고 죽은 아이들을 정치이용으로 두번 죽게하는 것입니다. 연간3만명이 살기힘들다하여 자살하고 있다 이것도 대통령의책임인가？김대중 노무현 시대에도 많은사람이 죽었다
	하...너무 치우치긴했죠.. 이분들에게도 힘을..
	바라고 각부처는 자신들이 할일을 제대로 해줬음 합니다 국민 세금으로 호의호식하며 할일도 제대로 안하는 정치인들 각부처 담당자들 정신 차리세요 국민들 호락호락하지 않습니다 그리고 우리 국민들도 앞으로 정신 똑바로 차리고 삽니다
	똑같은 대우를 해주시길 바랍니다 하루하루 잃어버린 가족을 그리워하며 가정 생활이 파탄난 일반인 유족을 말입니다 이런일이 대한민국에서 다시 안일어나란법! 없습니다 이번 기회로 잘잘못을 제대로 가리고 죄인들은 마땅한 죄값을 받길
	학생들 위해서 살고 싶어도 구명조끼 양보하고 입지도 않았다고 합니다 오빠도 마찬가지로 시신으로 발견됐을때 구명조끼를 안입고 있는 상황이고요...
	제발 국가는 언론은 단원고 학생들만이 아닌, 일반인 희생자들도 있다는걸 기억해주시고
	의 슬픔을 조금이라도 알아달라는 것입니다 놀러가는것도 아니고 출장가는길에 이런일을 당했는데 차디찬 물속에서 몸부림치며 며칠동안 구조만 기다리다 가족 생각하다 죽은 제오빠를 생각하면 억울하고 분합니다 생존자 인터뷰처럼 일반인들은
	린 6살 제 조카는 앞으로 살아갈 길이 막막합니다 그런데도 학생들은 인원수가 많다고해서 분향소부터 지원비용까지... 해도해도 너무합니다 일반인 유족들이 더 많은것을 바라는게 아닙니다 그저 죽은이들을 똑같이 대우해주길 바라고 유족
	않는점이 가족 잃은 슬픔을 더 보태는거 같아 이젠 화가 납니다 살수 있는 사람들을 구조도 안해서 죽여 놓고 책임 회피에 이젠 인원수가 작다는 이유로 차별까지... 학생들은 딸린 식구는 없지 않습니까 가장은 잃은 제 언니는요, 어
	안녕하세요 이번 세월호 참사로 인해 친오빠를 잃은 사람입니다 학생들의 죽음에 비해 일반인들의 죽음은 아무런 기사거리가 안되는지 다뤄지지 않아 답답하고 더 힘든 나날을 보내고 있습니다 똑같은 취급을 대우를 해주면 좋겠는데 그러질
	이젠 시신이 수습되어도 내자식 얼굴을 볼수없다. 형체가 남아있지않아서..그토록 보고 싶어 40여일을 뜬눈으로 바다만바라보고 기다렸건만... 세월호의 고통은 날로커져가는데 '해경해체'로 더 큰 고통과 분노를 준다.
	고등학교 1학년 딸을 둔 직장인 강희숙씨(44)는 하루 종일 세월호 침몰사고가 떠올라 괴롭다. 강씨는 21일 “딸을 볼 때마다 세월호 사고가 생각난다. 매일 떠올리지 않을 수 없다”고 말했다. 강씨는 “ ‘어느 날 내가 아이를 잃게 된다면 감당할 수 있을까’ ‘내가 죽으면 이 아이를 누가 챙겨줄까’ 생각한다”며 “세월호 사고를 잊으려고 안 보던 소설책까지 다시 손에 잡았지만 잊는 것은 순간일 뿐, 곧 슬픔이 몰려왔다”고 했다. 강씨는 “지금은 그저 살아만 있어주면 고맙고 교복 입고 지나가는 학생들만 봐도 마음이 아프다. 미안하고 안아주고 싶고 등을 토닥여주고 싶다”고 말했다.
	서울 성북구에 사는 직장인 신채영씨(34)는 세월호 침몰사고와 관련된 뉴스를 보지 않는다. 신씨는 “상황은 점점 더 나빠지기만 했고, 할 수 있는 게 아무것도 없다는 사실이 너무 괴로웠다”고 말했다. 게다가 아침 출근길에 세월호 사고 소식뿐인 뉴스를 보면 하루 종일 기분이 좋지 않았다. 신씨는 “남자친구와 데이트할 때도 죄책감이 들었으며, 주위의 웃고 즐기는 사람들을 보면 괜히 화가 났다”고 했다. 그는 세월호 사고에 관심을 기울이다가는 도무지 일상을 영위할 수 없을 것 같았다고 했다.
	30대 잊기 위해 일부러 회피하고 40대 자꾸 떠올리며 괴로워해
	중·고생 자녀 40대 “내 일” 자녀 어린 경우 “미래 캄캄”
	공동체 내 폭넓은 대화 필요… 심리 지원 체계 마련돼야
	한국피해자지원협회 안산지역심리지원단은 지난달 21일부터 이달 10일까지 수도권 지역주민 700명(안산시민 212명)을 대상으로 심리검사와 상담을 진행한 결과 세월호 침몰사고의 충격이 10대와 20대보다 30대 이상의 연령대에서 더 크다는 결과가 나왔다고 21일 밝혔다. 30대는 전 연령층 중 가장 큰 심리적 충격을 받았다. 40대는 희생자들과 비슷한 또래의 자녀가 있어 큰 슬픔과 분노를 느끼고 있는 것으로 보인다. 30~40대의 분노는 최근 앵그리맘 등의 유모차 시위를 통해서도 드러났다. 또 도망간 선장보다 무능한 정부의 대처에 더 분노하는 것으로 조사됐다.
	충격과 괴로움의 이유를 묻는 질문에는 658명이 답했다. ‘어린 학생들의 비참한 죽음에 대한 괴로움’이라는 응답자(복수응답)가 401명으로 가장 많았다고 했다. ‘구조대책에서 무능하고 믿을 수 없는 정부’라는 응답자는 299명으로 ‘피해자 가족들의 상실감에 대한 안타까움’(212명)보다 많았다. ‘선장과 선원 등에 대한 분노’라고 대답한 사람은 169명이었다.
	연구를 진행한 공정식 경기대 범죄심리학과 교수는 “40대는 세월호 사건을 ‘지금 당장 나의 문제’로 인식해 자꾸 떠올리고 괴로워 하는 반면 미혼자가 많고 자녀가 어리거나 앞으로 자녀를 가질 계획을 세우는 사람이 많은 30대의 경우 잊기 위해 일부러 회피하는 등 혼란이 크다”며 “공동체 내에서의 폭넓은 대화를 통해 해결해나가야 한다”고 말했다. 안산에서 심리상담을 한 최정현 디지털서울문화예술대학 상담심리학 교수는 “할 수 있는 것이 없다는 자괴감이 회피로 연결된다. 기본적으로 직접적 피해자들에 대한 사회적 해결이 우선돼야 한다”고 밝혔다. 이어 “회피 증세를 보이는 사람들이 일상에서도 슬픔을 토로할 수 있도록 심리지원이 체계화될 필요가 있다”며 “꼭 의사 앞에서가 아니더라도 자연스럽게 슬픔을 토로하고 나눌 …
	안산 통합재난심리지원단에서 활동한 권오열 박사는 “가장 중요한 것은 가정”이라며 “슬픔은 무한하게 참는 것이 아니라 치료와 지원을 받아 극복해야 한다는 것을 인식하고 가족 간에 문제에 대해 솔직히 얘기하고 특히 10대가 있는 집에서는 어른들의 잘못을 인정하려는 노력이 필요하다”고 말했다. 권 박사는 또 “우선 국가적 차원으로 전국에 흩어져 있는 트라우마 고위험군을 국가가 나서 파악하고 지원을 체계화하는 것이 필요하다”며 “지역사회 차원에서는 신경정신과 병원, 청소년복지관, 건강가정지원센터, 종교 등 산재한 심리지원 기관이 유기적이고 통합적 체계를 이뤄야 한다”고 말했다.
	박난숙 미국 미시간대 심리학과 교수는 “모든 국민을 대상으로 국가가 심리지원을 제공하는 것은 어려운 일”이라며 “지역사회 등에서 배려하고 보살피는 분위기를 형성하고, 모르는 사람일지라도 표정이 어두운 사람에게 다가가 ‘무슨 일이냐’고 묻는 작은 것들이 굉장히 큰 효과를 낸다”고 밝혔다.
	역대 어느 정부라도
	그럴것은 자명한 사실인것을...사고나면 역대 어느정권이든 현장에서 대통령이 초동대처하는가?
	유독 현정부만 까데는 이유가 있는가?그만하면 마이 무따 아이가!
	언제는 믿었나? 경찰을 죄인 취급 하던 놈들이 사고나니 안 구한다고 난리 부루스 추고 있구먼. 네 처지를 알라!
	부도덕한 자들로부터 불운한 피해를 당할 때,국가가 나를 보호해줄 수 없다는 두려움.무너진 시스템에 대한 회의 RT @kyunghyang: 수도권 설문조사에서 '세월호 참사' 충격의 이유는 ‘..
	전 아닌데 ?
	힘내세요
	# 무능하기만한것 뿐만아니라!'그냥 죽게 냅뚠거여!!
	개ㅏㅌ은놈들....지색끼 거기 들어갔써봐라!'개지랄나고 난리 났을텐데..
	나쁜놈은 언제 어디서든 불쑥 나타날수 있으나 경찰이 지켜보고 날 안구해줄때 그 배신감이 큰 거죠
	그건 당연한 겁니다. 아무리 조심한다고 해도 사고는 언제든 날 수 있는거죠. 구조와 후속대처가 문제죠. 구조를 잘 했나요? 후속대처를 잘 했나요?
	사고로 희생된 단원고 학생들은 배가 침몰하는 중에도 가족과 지인들에게 메시지를 보냈다. 끝내 가족과 만나지 못한 이들의 메시지는 그대로 유언이 되었다.
	죄송합니다..
	SBS '그것이 알고싶다' 세월호 편, 외압 논란 속 방송 연기애초 '4부작 기획', 2회까지 나가고 연기...전방위적 방송통제 있나?
	제작본부장의 지시로 아이템 확정 하루 만에 제작이 중단된 SBS <그것이 알고싶다> ‘세월호’ 편 방송이 결국 연기됐다.
	SBS 그것이 알고싶다
	SBS <그것이 알고싶다> 제작진은 오는 31일 방송을 목표로 ‘세월호 침몰’을 다룬 방송을 준비 중이었다. 지난 8일 아이템 승인을 받아 제작에 착수했으나, 바로 다음날인 9일 장광호 제작본부장은 돌연 제작중단 지시를 내렸다. 제작진에 따르면, ‘너무 민감한 아이템이 아니냐’는 것이 제작 ‘번복’의 이유였다.
	<그것이 알고싶다>는 이미 지난달 26일 ‘희망은 왜 가라앉았나-세월호 침몰의 불편한 진실’, 지난 17일 ‘유병언 왕국의 미스터리-세월호 참사와 쇳가루의 비밀’ 등 세월호 관련 아이템을 방송해 화제를 모은 바 있다. 지난달 26일 방송에서는 진도 VTS 교신 녹음파일 조작 의혹을 제기해 해경은 <그것이 알고싶다> 제작진들에게 법적대응 방침을 밝히기도 했다. 이런 상황에서 석연찮은 이유로 인한 취재 중단에 내부에서는 ‘외압이 있는 것 아니냐’는 반응이 주를 이뤘고, <그것이 알고싶다> 제작진을 비롯해 SBS PD들의 반발은 더욱 커졌다.
	“방송 내용은 불편부당해도 선거 앞두고 여야가 이용할 수 있지 않을까 우려”
	SBS PD협회(협회장 김영우)는 19일 긴급 총회를 열어 대응에 나섰고, 같은 날 장광호 제작본부장에게 보내는 ‘공개질의서’를 사내에 대자보 형식으로 붙였다. 왜 하루 만에 아이템 승인 번복을 했는지, 외압이 있던 것은 아닌지 등이 포함된 내용이었다.
	20일, 장광호 제작본부장은 PD협회의 공개질의서에 답하는 자리를 만들었고 이 자리에는 PD협회 쪽에서 협회장, 부회장이 참석했고 사측에서 제작본부장, 제작총괄국장, CP가 참석해 이야기를 나눴다.
	김영우 협회장은 20일 <미디어스>와의 통화에서 “처음에 (PD들은) 외압이 있었다고 생각했다. 혹은 제작본부장 윗선 지시가 있었는지 물었는데, (본부장은) 절대 아니라며 자신의 ‘독단적 지시’라고 했다”며 “이 사안(세월호)이 방송을 만드는 쪽에서는 불편부당하게 만들었다고 하더라도, 선거를 앞두고 여야 세력이 이용할 수 있지 않을까 하는 우려가 들어서 번복한 것이라고 했다”고 전했다.
	한 번 제작중단을 겪었기 때문에 당장 다음주(31일) 방송이 어려워 이 방송분은 내달 14일로 연기됐다. 김영우 협회장은 “그렇게 (아이템이) 왔다갔다하는(번복) 과정에서 물리적인 시간이 부족해, 원래 내기로 한 날짜에 못 내고 더 밀리게 됐다”며 “또 방송을 하기로 한 날(31일)이 희망TV라는 SBS 연중 캠페인 주간이기도 여러 가지 사정으로 연기됐다”고 말했다. <그것이 알고싶다>는 내달 7일에도 세월호 관련 소식을 다룬다. 김영우 협회장은 “제작진에 따르면 원래 세월호 아이템을 4부작으로 기획했다고 한다”고 설명했다.
	지난달 26일 방송된 SBS 그것이 알고싶다‘희망은 왜 가라앉았나-세월호 침몰의 불편한 진실’편 (사진=SBS 그것이 알고싶다 캡처)
	김영우 협회장은 “개인적 판단으로 왔다갔다해서 제작자율성을 해치면 안 된다는 PD협회의 뜻을 분명히 전했다”며 “(본부장은) 갑자기 말을 바꾼 것에 대해서는 유감을 표했고, 앞으로 조속히 재발방지 대책을 마련하겠다고 말했다”고 밝혔다.
	한편, 전국언론노동조합 SBS본부는 20일 사측에 공문을 보내, 편성위원회 개최를 요구했다. <그것이 알고싶다> 제작중단에 대한 사측의 해명을 듣는다는 계획이다.
	제작 본부장-불편부당해도 선거를 앞두고 여야가 이용할 것을 우려해 방영을 연기했다. 씨방새야, 판단은 시청자의 몫이거든? 그걸 왜 니가 판단해?
	충격!!!!!!!!저들의 진정성 정말 징글징글하다~~~[풀영상] 경찰, 진도가는 세월호 유가족 미행하다 덜미...“사과하지만 불법 아니다”
	반성한다하고 바로 탄압한 맹바기를 본받을 작정. “@joa2369: 충격!!!!!!!!저들의 진정성 정말 징글징글하다~~~[풀영상] 경찰, 진도가는 세월호 유가족 미행하다 덜미...“사과하지만 불법 아니다”
	이때아침까지만해도그들이거의살아있었다는
	대한민국말고 다른 유닛으로 성을만들어 살아야될까? 세월호는화나고아프고슬픈이야기로영원히기억될것같다 살인자들
	RT 주말 이틀동안 '가만히 있으라' 침묵시위대와 '세월호 참사의 정치적 책임을 묻겠습니다' 주제로 열린 '청와대 만민공동회' 참가자들 208명이 무더기로 연행됐습니다.
	[세월호 아이들을 두번 죽이는 촛불시위]
	세월호를 빙자한 촛불시위대의 본심은 작년과 마찬가지로 대선불복, 정권타도이겠죠?
	그것은 세월호와 미래의 아이들을 당신들의 우스꽝스러운 민주화,
	적과 동침한...
	광주에서 몰매맞은 안철수가
	윤장현이 세월호선장이었으면
	승객들을 다 살렸을 것이라 한다
	선장 이준석이 원칙과 기본,
	그 룰을 지키지 않아 참사를 저질렀는데
	룰을 파괴한 윤장현이 살린다고?
	궤변이란 바로 이런것이다!
	안철수는 세월호도 정치적 이용의 대상!
	연세대에 이어 성균관대 교수들도 15일 시국선언에 동참했다.
	성균관대 문과대 휴머니스트회는 스승의 날인 이날 성명을 통해 "우리는 스승이 아니었다"며 "스승의 날을 맞이하여 성균관대 문과대 교수들은 스스로 스승으로서 소명을 다하지 못했다는 통렬한 반성과 함께 이번 세월호 희생자들의 명복을 빌며 그 유가족에게 심심한 위로를 보낸다"고 말했다.
	이들은 "끔직한 참사에도 불구하고 단지 뉴스청취자나 방관자로 전락해가고 있던 우리들에게 대학교수로서의 사회적 책임과 교육자로서의 소명을 각성시켜준 연세대교수들의 시국선언에 대해 감사의 뜻과 함께 지지를 선언한다"며 "우리 성균관대 문과대 교수들은 인문학자로서 누구보다도 먼저 우리가 살고 있는 이 땅의 문제를 성찰하고 올바른 가치를 창조하여 새로운 삶의 방향을 제시해야 했으나 그러한 학문적 소명과 사회적 책임을 의식적으로 외면한 채 스스로를 성찰과 실천이 없는 한낱 전문가로 퇴락시켰다"고 자성했다.
	이들은 또한 "이미 사회 곳곳에 침몰의 징후를 보이는 비리와 모순이 있었음에도 불구하고 우리 성균관대 문과대 교수들은 승진, 성과급따기, 연구비 수주 등에만 집착하며 자기만 살겠다고 도망치고 있었다"며 "침몰하는 세월호 수많은 탑승객을 남겨두고 도망쳐버린 선원들의 모습은 사실 우리 성균관대 문과대교수들의 자화상이었을지 모른다"고 고개를 숙였다.
	이들은 "인문학자로서의 소임을 망각하고 맹목적 자기 이익만을 추구하는 이기적 전문인에 불과했던 자신을 반성하며 인간애를 실천하는 인문적 운동에 적극 참여한다"며 "이를 기회로 대학교수들을 비롯한 사회지도층의 자기 반성과 공적 책임의식에 대한 각성이 사회적 운동으로 확산될 수 있도록 노력한다"고 다짐했다.
	이들은 정부에 대해선 "세월호 침몰 뿐 아니라 구조 및 수색작업에 직접적인 책임이 있음을 인정하고 심판자가 아니라 참회하는 심정으로 철저한 조사에 임할 것을 요구한다"며 "정부는 정부정책의 근간을 인본주의와 생명 중시에 두고 우리 사회의 전반적 개혁과 올바른 가치를 정립하는 데 최선을 다할 것을 요구한다"고 촉구했다.
	시국선언내용도 각기다른군요 나라를걱정하는 모든사람들이할수있는 말부터 자책하는 말까지 중요한건 시국선언이라는단어다 지금은나라가직면한 위기라는점이다 근본적인원인은 절대권자의 무능력이다 대통령은 재난대처의 최고상위권자임은 분명한 사실이다
	세월호 생존 학생들.모 중소기업연수원에서 합숙중? 멀쩡한 천안함 생존장병들 병원에 집단 입원시키고 외부와 격리시킨 뒤 철저히 관리했던 사례와 똑 같은 거 같은데.왜 의혹을 자꾸 키우지?"
	[세월호 참사 한 달] - 눈 부릅뜨고 지켜봤으면 합니다
	[세월호] 정몽준 후보, '대통령 퇴진' 질문에 "국민이 판단할 일" (2014.05.1…
	당신은 국민이 아니신가봐요,,푸핫
	:“참 가지 가지 한다. 정신병원이 유망업종이 될듯 환자가 너무 많다!끌
	#NAME?
	세월호"부모들 자결해야"
	대통령에 대한 패악질
	와... 제정신이 아닌 자들이 왜 이리 많아??!!!!!
	유가족들의 마음을 헤집는 막말이 끊이지 않으면서 세월호 유가족들이 "왜들 이리 잔인하시냐. 가슴을 후벼파는 것도 모자라서 이젠 도끼로 내리찍느냐"며 울먹이고 있습니다.
	브리핑퐁 이석재 Goin to Canada?? 아미노 최진규 홍기옥#유권소 강보경 손영상 Leo Rachel
	못된집단이 선거를 의식해서 이번참사의 본질을 왜곡하고 시선을다른곳으로 돌리려고 유가족에게 이러는게 아닌지 의심이 듭니다. 얼마나 파렴치한들입니까? 이건 나라도 아닙니다. 어찌이런나라가 존재한단 말입니까?모두가 석고대죄해도 않될판에
	해서는 안되는 말들을...길이 아님 가지마라 하셨거늘 알았어 기어주는건
	이런게 아닌데...
	천안함때도, 세월호때도.. 국회는 말싸움만했다 http://ln.is/flip.it/AfNOS
	[세월호 침몰 참사-단독] 통영함 투입 지시·각서까지 썼다.. 무슨 이유 때문인지 끝내 투입 안해 미스터리 | 미디어다음 http://durl.me/6vug5m 난 또 출항하면 침몰할 정도인 줄 알았네 장비를 다 떼어낸 것도 아니고 다 붙어 있었어?
	5월 13일 한겨레 1면입니다. 세월호 정국 와중에도 아랑곳 않고 '불통인사'를 하는 박근혜 대통령에 대한 비판, MBC 기자들의 사과 성명서 등의 기사를 실었습니다.
	앙소녀 #딧플 ? #문재인 대통령님 #세월호 검찰수사 지켜본다!!! 아름다운비행 이명숙 1=1 손영상 아름다운 대한민국 MaYoNaiSe
	답이 없는 분이네. 소귀에 경읽기도 유분수지 그만하면 소도 알아듣고 하는 시늉이라도 하겠구만 도통~ RT @hanitweet: 5월 13일 한겨레 1면입니다. 세월호 정국 와중에도 아랑곳 않..
	사과가 진심이라면 MBC를 떠나라.!!!!
	지금 그 자리에서의 사과는 구걸일 뿐이다.!!!!
	세월호 참사 유가족 엄마의 편지 "내 아들 사랑해" "가슴이 아프고 눈물이 나서..." 어찌해야 할까요? 어떻게 해야 용서를 받을 수 있을 까요?
	단독] 환경부가 수도권 상수원 오염으로 이어질 경기 남양주시 그린벨트 해제 계획에 조건부 동의했다고 합니다. 세월호 참사 와중에도 규제완화는 계속되고 있습니다.
	정신 나간 무리들이 아직도, 이집단을 정리해야
	국회가 일처리하는게 잘못임??
	ㅡ ㅡ미개
	잘들 한다...
	그네답다
	(결자해지) 애비 때 묶어 두었던 그린벨트 딸이 푸는군요. 국가보안법을 풀 생각은 없는지?
	우리가 낸 세금으로 연봉받으며 하는일이 저런일?ㅡㅡ
	명박이가 대통령할때 부산에서 용호동 뒷길 무성이가 낼름먹은게 생각나네... 저기도 정치하는넘들이 낼름? 이 나라가 싫어진다....
	박근혜는 세월호 생존자들을 "이명박이가 천안함 생존자들을 집단합숙" 시켰던 것처럼 하고 싶었을 것이다. 왜? 이명박이 한테 듣고 모방한거니까?
	그러나 멍청한 해경은 선원들 입맞추는 것에만 생각했지...이제 박근혜정권과 해경의 실체가 벗겨질 것이다.
	우리 애기 반엔 우리 애만 남았어요. 말 잘 듣던 아이였는데 왜 마지막에 이렇게 속을 썩이는지…"
	진도 실내체육관 내 가족상황실 앞을 서성이던 한 어머니는 '행여 자신이 마지막에 남지는 않을까' 눈을 질끈 감았다.
	세월호 침몰 사고 25일째인 10일, 오전까지 실종자 수는 29명. 진도항과 진도 실내체육관에는 각각 30여명의 실종자 가족들만 남아 있다.
	화장실 갈 때마다 몇 분 씩 기다리고 밥 먹을 때도 자원봉사자 부스에 자리가 없어 일부러 식사 때를 피해 줄을 설 정도로 가족들로 가득 찼던 체육관이었다.
	그러나 자녀를 찾은 가족들이 진도를 떠나면서 체육관에는 빈자리가 눈에 띄게 늘었다.
	남은 가족들은 단 30초 만에 금방 눈으로 쉽게 셀 수 있을 정도가 돼버렸다.
	내 아이는 살아있을거야라는 불안한 믿음부터 "오늘은 나오겠지"하는 간절한 바람까지, 사고 발생 뒤 약 한 달 동안 희망 고문에 시달린 탓에 지칠대로 지친 가족들은 모두가 떠난 뒤 홀로 남겨질지도 모른다는 불안감과 힘겨운 사투를 벌이고 있다.
	↑ 전남 진도군 임회면 남동리 진도항 등대에서 실종자 가족이 통곡하고 있다. (사진=윤성호 기자)
	실종자 가족 수가 두 자리수로 줄어들면서 북적이던 자원봉사자들도 하나 둘씩 진도를 떠나고 있다.
	특히 전날 밤과 이날 오전 사이 일부 자원봉사자 부스는 종적을 감췄다.
	정문, 후문, 옆문 할 것 없이 체육관 주위를 빽빽하게 둘러쌌던 자원봉사자 부스가 보이지 않자 이제는 체육관 안과 밖 구분없이 한산한 모습이다.
	구호품 봉지가 부스럭거리는 소리도, 슬리퍼를 끄는 힘없는 발소리도 멀리까지 울릴 만큼, 조금씩 조금씩 사람들이 빠져나간 공간은 서러울 정도로 허전했다.
	풍랑특보가 내려져 바람이 제법 세찬데도 계속 밖에만 나와 있는 한 아버지는 "사람도 점점 빠지고, 빈 자리는 늘어만 가는 게 눈에 자꾸 보이니까 안에 있으면 힘만 빠진다"며 한숨 섞인 목소리로 말했다.
	지칠대로 지쳐서 이제 울 힘도 없다는 또다른 아버지도 "나는 물론이고 마지막에 한 사람만 남는 일은 없었으면 좋겠다. 지금도 힘든데 그것까지 어떻게 감당하겠냐…"며 담배를 꺼내물었다.
	체육관의 빈자리가 늘어갈수록 남은 가족들의 '참을 수 없는 기다림과 불안감'만이 퀭해진 체육관의 정적을 채우고 있다
	그곳에 가서 조금이라도 슬픔을 나누고 싶지만 밥벌이에 연연해야 하는 현실이 안타깝습니다.
	그마음이어떨지ㅠㅠ
	기다리다지치고아프고너무보고싶고죽을만큼
	힘들텐데...서서히관심도
	멀어지게되면그분들은
	어찌하나~
	[세월호 참사]빈자리는 커지고 '홀로 남지는 않을까'..힘겹기만 한 가족들 | 미디어다음
	자신들의 손자손녀뻘되는 수백의 어린생명들이 희생된 세월호참사 이후에도 60대 이상 노년층의 박근혜 지지율 80%대에 육박한다 이젠 어른 공경도 가려합시다
	탐욕스런 사회와 국가가 버린 사람들.
	밀양은 세월호 이전의 세월호였습니다.
	고 이치우 어르신, 그리고 고 유한숙 어르신은 반년 째 장례를 치르지 못하고 있습니다. 지금도 밀양 할매할매들은 싸우고 있습니다. 밀양을 잊지 마세요. 돈보다 생명입니다.
	무엏보다 친일파 청산
	잊지않고 있습니다
	그래도 투표는 묻지마~ 친일사대매국집단에 할 거면서~ㅠㅠ
	08:59 노란 줄이 쳐지고 고등학생들인 듯한 아이들이 희망리본을 달고 있습니다. 기자들 갑자기 바빠졌습니다.
	#청와궁앞_효자동_세월호_유가족
	08:59 노란 줄이 쳐지고 고등학생들인 듯한 아이들이 희망리본을 달고 있습니다. 기자들 갑자기 바빠졌습니다.
	#청와궁앞_효자동_세월호_유가족 ”
	08:59 노란 줄이 쳐지고 고등학생들인 듯한 아이들이 희망리본을 달고 있습니다. 기자들 갑자기 바빠졌습니다.
	#청와궁앞_효자동_세월호_유가족 ” 아이들한테 정말 부끄럽다
	이 아이들이 우리의 희망입니다. 우리가 지켜야 할 미래입니다. ㅠ.
	세월호 침몰 사고 수색구조작업을 펼치고 있는 민간 구난업체 '언딘 마린 인더스트리'(아래 언딘) 측이 세월호 인양작업 포기 의사를 밝혔다. 해경과 유착 의혹이 쏟아지는 가운데 인양 작업까지 언딘이 맡게 되면 또 다른 의혹이 불거질 수 있다는 이유다.
	장병수 언딘 기술이사는 7일 오후 <오마이TV>와 한 인터뷰에서 "국가가 언딘을 버렸고, 또 언딘이 (인양작업을) 수주하는 순간 또 (유착) 의혹이 일어날 것"이라며 "구조작업을 끝내고 인양은 포기하자는 결심을 내부적으로 했다"라고 말했다. 언딘 측이 세월호 인양작업 포기 의사를 밝힌 것은 이번이 처음이다.
	장 이사는 김윤상 언딘 대표이사와 함께 회사를 세운 창립멤버로 현재 언딘의 기술분야를 담당하고 있다.
	장 이사는 이날 3시간에 가까운 인터뷰에서 그동안 제기됐던 각종 의혹들을 해명하는 데 집중했다. 그는 해경 유착 의혹과 특혜 의혹, 민간잠수사 구조 방해, 최초 희생자 시신 발견 양보 요구 등 대부분의 사안을 부정했다.
	특히 자신들이 구조가 아닌 인양을 위해 투입됐다는 의혹과 관련해 "최초 인양작업을 생각하고 간 것은 맞다"면서도 "상황이 그렇지 않다는 것을 인지한 이후로는 구조작업을 위한 조치에 집중했다"라고 설명했다.
	장 이사는 "사고 소식을 듣고 목포와 진도에 있는 협력업체에게 사이트(사고해역)에 먼저 가 줄 것을 요구했다"라며 "처음에는 전원구조가 됐다는 소식도 들려오고 정확하게 어떤 상황인지 몰랐기 때문에, 우리에게 큰 작업이 될 것이라고 생각하고 간 것"이라고 말했다.
	43~~~
	세월호 참사에 대한 김영하 작가의 뉴욕타임즈 기고문을 소개합니다.'이것이 국가인가'라는 실종자 학부모의 절규에 드러났듯이,방만한 규제로 이룬 고도성장에 대한 국민의 돌이킬 수 없는 회의와 분노,불신을 전했습니다 http://v.daum.net/link/54471574
	세월호 사고 빗댄 한 고등학교 중간고사의 ‘이상한 시험문제’ http://m.khan.co.kr/view.html?artid=201405070600015 … 하여간 정상이 아닌 정부하에선 정상이 아닌 일 투성이. 시험문제에 지역폄훼가 등장하고. 미쳐도 단단히 미쳤다
	항상 감사하며 어용시민으로 고봉신 Kevin Sage(위징지설) 어울려 흔들리고 너는 아름답다@송정 52Hz Whale 노무현♥문재인과 행복한동행!! ilrene 도올중
	서울? 이 학교 어딘지 아시는분 쪽지 부탁드립니다.
	기사에 답 나왔네요...선생님 일베 하는것 같아요~빙고!
	세월호 수색 민간 잠수사 1명 숨져 tv조선 삼가 고인의 명복을 빕니다 수색에 참여한 군 및 민간 잠수사 여러분의 노고에 머리숙여 감사드립니다
	<과연 누가 세월호참사를 정치에 이용하고 있을까?..엄중수사로 둘중 하나는 엄벌하자..동의 RT>
	세월호 추모집회 참가 학생 일당 받았다.. 정미홍 주장에 인터넷 '발칵'
	이 건은 수사기관에서 확실히 조사해서 돈을주고 동원한 주체가 있으면 강력하게 처벌해야 하며 만일 허위사실로 밝혀지면 정미홍씨를 유언비어 유포로 형사처벌해야 한다
	즉각적으로 수사착수 하길를
	저도 시장님 의견에 적극 찬성합니다 진짜 일당을 주고 동원한 무리가 있다면 그자들 신상공개하고 적법한 절차로 처벌합시다 그리고 이거 조작이거나 아니면 말고식의 기사라면 이 또한 가만두면 안될듯
	고발해서 엄벌에 처해야
	정미홍 자식은 있나...피해 학생 두번 죽이지마라...천벌받는다...당신이 천벌 받는것이 아니라.어느 인연시절에 자식이 받을수도.당신이 내일 모래 ....또 다른 세월 천벌받는다...그리고 그지인 왜 신고 안했지..거짖말쟁
	사과로 끝날일이 아닙니다. 다분히 의도를 갖고 지인 운운하며 실화인냥 말해 놓고 아님 말고 입니까. 말에 대한 책임. 반드시 지게 해야 합니다.
	정미홍이야 말로 허위사실유포로 조사받아야 되는 인간.
	가증스러움
	박근혜가 조문객을 조문했다면
	1. 세월호도 우리가 모르는 사전 음모가 있다
	2. 구조도 어떤 시나리오에 따라 한다
	3. 배안에 결정적 침몰증거가 있다
	4. 허둥지둥하는 것도 각본에 있다
	이런 추측이 이상한게 아니다, 맥락이 같다
	박근혜가 동정표 얻는 1순위 발언 "부모 흉탄 (凶彈)에 잃어..."
	그런데 국민들은 성탄(聖彈)으로 여긴다.
	또한 딸같은 여대생끼고 술마시다 총맞아 죽은 자를 어떻게 세월호 희생자들과 비교를 하냐"며 박근혜의 생각없는 막말에 비난이 쇄도한다..
	민주정권으로 바뀌면
	1. 김재규 재 평가
	프랑스는 수 많은 사람의 희생으로 이룬 민주주의
	국민이 똑똑한 한표를 행사 하려면 신랑 고르는법과 흡사하다.여성들이여 동정론 구사하는 남자의 말에 속지말지어다.불행의 시작이다.
	유흥을 즐기다 심복에게 총맞아 죽은 지 아비하고 침몰사고로 죽은 안타까운 수많은 목숨들을 함께 생각한다니... 도대체 이 여자 뭐지?
	그대 아비는 육림파티에 능하셨으니.
	한달에 십일은 시궁창같은 육립의 늪에서
	허우적 됐다한다. 김재규의사 아닌
	올바른 부하들 있었다면, 벌써 대가리에
	숭숭 구멍났을 터!
	아비를 더 욕되게 하지 말지다.
	#세월호 사태를보듯 박근혜를 비롯 새누리들 정치행위는 비난받고/책임을져야하는 무능한 정부/여당이 틀림없습니다/문제는 이에 부와뇌동하며/매번 끝장을 내지못하고 면죄부를 주는 무능한 야당이 있기에 저들이 늘 승리하는것#야당들재편해야
	너무해는군 박대통령 마르고 닳아설랑 남아있지도 않겠구먼~~~.
	일본앞잡이에 니들이. 그리 싫어한다던 공산당에 독재자의 딸이 뭐 뭐에 맞어 돌아가셔. 정말 한대 맞을래
	[세월호 참사] "뭐라도 하지 않으면 견딜 수없어.." 광장으로 거리로 // 오늘도 재벌들과 관료들은 챙기느라 바쁘겠지.. ㅠㅠ
	[Why뉴스] "세월호 침몰 관련 음모론, 왜 가라앉지 않나?"
	세월호 참사’ 두달이 넘었지만…‘골든타임’도 ‘구조방식’도 모르는 ‘무능’ 정부 http://www.vop.co.kr/A00000768639.html …
	사고 초기 해군 헬기도 구조인력·장비 없이 출동…“순찰 간거냐”
	세월호 전국 도보 순례단
	부산팀이 함안을 출발 하였다고 합니다.
	이글 보신분들은 무조건 닭치고 RT
	부탁 드려요 #동행
	수첩을 버려라 http://www.dangdangnews.com/news/articleView.html?idxno=23095 …
	세월호 참사에 대해 책임을 진 ‘사퇴 총리의 유임’? 어떠한 잘못에도 책임을 지지 않는 나라를 만들겠다는 것 말고는 어떻게 설명이 가능하겠는가. 국가개조가 아니라 개악의 불을 지핀 것 같다.
	수첩에 제대로 메모가 될리 없음 수첩이나 정말 있는지도 모름
	[단독] 진도VTS, 세월호 근무일지 위조·영상 삭제 확인 천안함도 동영상 삭제하고 세월호도 삭제했다.두 사건의 본질은 국민을 속이는 짓이다.국민 죽이는 짓이다.오로지 부정한 권력자들만 위해서 조작질 뿐이다!!
	한강도 아이고 바다에서 잠수함 같은 괴물체가 우연히 세월호하고 부딪힐 확률은 원숭이가 우연히 누른 타자기에서 셰익스피어 4대 희극이 찍혀나올 확률이재. 그런데 만약 진짜 부딪혔다믄 100% 고의라고 봐야지.
	한강도 아이고 바다에서 잠수함 같은 괴물체가 우연히 세월호하고 부딪힐 확률은 원숭이가 우연히 누른 타자기에서 셰익스피어 4대 희극이 찍혀나올 확률이재. 그런데 만약 진짜 부딪혔다믄 100% 고의라고 봐야지.”기획된 사고
	잠수함에 의한 사고가 생각하시는 것보다 많습니다 다만 언론에 잘 보도 되지 않구 군사비밀 때문에 묻히기 때문에 사람들이 잘 모를 뿐이죠 하지만 드러난 것만 해도 4대 희극 정도는 아니어도 제법 됩니다
	고의라?
	빙삼가카가 휴일 아침부터 뿜게 하셨습니다.푸하하핫!
	수꼴 최고존엄,박근혜의 실체 =..= ;박근혜는 얼레리 꼴레리 으응응,ㅋㅋㅋ > 부정선거녀 박근혜와 최태민, 은지원의 관계? http:// http://durl.me/73an98
	에히메 마루 검색해 보세요.
	이 판국에 유머가 하늘을 찌르눈군요.
	아멘.
	누군가 불어줄 정이의 사도가 한번쯤 나와도 감금시키버리겠지예.
	헐! 고의라면? 무엇을 위한 희대의 각본을?
	정미홍, '세월호 알바비' 망언..이번엔 "김구, 김일성이 세 보이니까" | 미디어다음 http://durl.me/73uoba 새누리당 의원들 전부 다 저리 생각한다.. 조상들이 죄다 친일파거든..
	왜 자신의 분리되어 스스로 느끼고 판단을 안하고 그냥 옛사람에게 메몰된 판단을 억지로 내세우려는걸까. . .
	세월호 DVR 복원중, 유가족 “아이들 마지막 모습 볼까…기도하는 심정” http://ln.is/news.kukmin.tv/news/KhMAu … 박주민 변호사 “선체 내 64개 CCTV 영상 저장된 장치…모든 의혹 밝힐 자료”
	유은혜 원내대변인 세월호를 묻어버리려는 국정조사 자료제출 거부지침
	6월 27일 한겨레 1면은 세월호 문책 약속을 내던진 박근혜 대통령, 시국선언 교사 전원을 고발한 교육부, 최저임금위원회 사진, '잊지 않겠습니다' 김수정양 아빠가 딸에게 보내는 편지 등을 실었습니다.
	국민을 피곤케하는 교육부! - 교총 제주모임에 지원하겠다는 12억이나 취소하라
	박근혜 대통령은 26일 국무총리를 새로 지명하는 대신 정홍원 국무총리를 유임시켰다. 정 총리가 사의를 표명한 지 61일 만이다. 사의 표명을 했던 총리가 유임되기는 처음이다.
	윤두현 청와대 홍보수석은 이날 "정 총리의 사의를 반려하고 총리로서 사명감을 갖고 계속 헌신해 줄 것을 당부했다"고 발표했다. 그는 "박 대통령은 세월호 사고 이후 국민께 국가 개조를 이루고 국민 안전 시스템을 만든다는 약속을 드렸고, 이를 위해 시급히 추진해야 할 국정 과제가 산적해 있다"고 지적한 뒤 "하지만 청문회 과정에서 노출된 여러 문제들로 인해 국정 공백과 국론 분열이 매우 큰 상황을 더이상 방치할 수 없어 고심 끝에 정 총리의 사의를 반려했다"고 설명했다. 이어 "정부조직법 개정안이 통과되면 정 총리와 경제부총리, 교육부총리가 중심이 돼 '경제혁신 3개년 계획' 등 국정 과제와 국가 개조를 강력히 추진할 것"이라고 덧붙였다.
	야권은 세월호 참사에 대한 책임으로 사의를 표명한 정 총리가 다시 기용됨으로써 박근혜 정부에서 세월호 책임을 지는 고위 공직자가 아무도 없게 됐다고 공격했다. 유기홍 새정치민주연합 수석대변인은 "과연 박근혜 정부가 세월호 이후 국민이 바라는 근본적인 변화를 이끌 의지가 있는지 의심하게 만든다"며 "유임이라는 미봉책을 거둬들이고 변화를 끌어낼 수 있는 새 총리를 지명할 것을 촉구한다"고 논평했다.
	박 대통령으로서는 세월호 사건으로 드러난 적폐를 뜯어고칠 수 있는 총리 후보자를 찾아 국정을 정상화하겠다는 약속을 지키지 못한 셈이 돼 논란이 불가피할 전망이다. 인적 쇄신을 통한 새 출발과 '국가 대개조'라는 구호도 빛이 바래게 됐다.
	청와대는 잇따른 총리 후보자의 낙마로 불거진 인사검증의 문제점을 보완하고 인재를 두루 발굴하기 위해 인사수석실을 신설하기로 했다. 윤 홍보수석은 "인사수석실을 신설하고 인사비서관과 인사혁신비서관을 둬 철저한 사전 검증과 우수한 인재 발굴을 상설화할 것"이라고 밝혔다. 인사수석실은 노무현 정부 당시 존재했으나 이명박 정부 들어 폐지된 기구다. 인사수석실이 부활하면 청와대는 3실10수석 체제로 확대 개편된다.
	한편 정 총리는 "고사의 뜻을 밝혔으나 중요한 시기에 장기간 국정 중단을 막아야 한다는 대통령의 간곡한 당부가 있어 새로운 각오하에 임하기로 했다"며 "국가 개조에 마지막 힘을 다하고 필요 시 대통령에게 진언하겠다"고 밝혔다.
	세월호에 실렷다는 그 많은 차들.. 왜주인이 안 나타나지? 혹 가짜? 콘테이너도 가짜? 각본대로 맞추기위해 폐차. 폐 콘테이너를 실엇을 가능성이 농후함..
	소름 돋는 '세월호 막말' 모음, 미안합니다. 용서 할 수 없습니다.
	미국에서 9.11이 발생했을때, 5천명에 가까운 사상자가 발생했지만 백악관으로 유가족들이 시위하기위해 모인다거나, 부시 대통령 하야해야 한다는 등의 기사는 들어보지 못했습니다. 미국 거주자
	71일 만에 등교한 세월호 침몰 사고 단원고 생존학생들이 지금도 트라우마에 시달리고 있다고 합니다. 발언 중 "카메라 뒤에서 웃고 있던 기자를 잊을 수가 없다"며 무분별한 언론을 꼬집는 부분도 있었습니다.
	뜨거운 가슴과 차가운 이성을 가지고 취재하는 것이 기자의 기본이라는 말이 있듯이.. 기사는, 보도사진은 결국 사람을 통해 사람과 사람 사는 세상을 향해야 겠지요.
	이낙연 전남지사 당선자 "예산 많이 드는 F1 대회 등 재검토" :진도 앞바다에서 발생한 세월호 참사와 관련, "박근혜 대통령에게 팽목항에 추모 공원을 조성하자는 제안을 드릴 것"
	세월호가 침몰한 4월16일 진도 해상교통관제센터(VTS) 소속 해양경찰관들이 복무규정을 위반하고 이를 감추려고 동영상과 근무일지 등 증거를 인멸한 사실이 검찰 수사로 확인된 것으로 알려졌다
	세월호 참사원인, 승무원만 탓할수 없게 됐군요. 세월호 침몰 당시 진도 VTS는 2명이 자리를 비웠고, 16번 채널을 통해 해경을 찾았지만 해경은 답하지 않았다는 군요.
	진도VTS, 세월호 근무일지 위조·영상 삭제 확인 http://durl.me/73yufgw 관제사와 해경의 직무태만이 전부일까 싶다
	해경이 세월호 실종자 수색작업 과정에 표류중인 시신 10구를 선내에서 발견한 것처럼 조작하는 등 국민들을 기만. 더욱이 이같은 조작을 청와대 역시 알고도 묵인한 것으로 밝혀져 파장이 전방위로 확산될 전망이다.
	“민간 잠수사 수습 시신을 ‘해경이 찾았다’ 꾸며”
	ㆍ정진후 의원 세월호 침몰 때 ‘상황정보시스템’ 내용 공개
	ㆍ“당국, 에어포켓 가능성 희박 알고도 국민 우롱”
	20~~~임경옥?
	세월호 주입 공기에 유해가스 포함됐다 | 미디어다음
	21~~~하얀닝구?
	김어준의 파파이스(Papa is)#14] 세월호, 통화삭제, 되다
	22~~~서울신문?
	실종자 아직 11명 남았는데… 세월호 잠수사 절반 줄이기로
	23~~~박승철 #4자방?
	[단독] 진도VTS, 세월호 근무일지 위조·영상 삭제 확인
	24~~~
	김현미 의원. "생존자를 구조한다며 세월호 선체에 주입한 공기가 인체 유독성 공기였다. 당시 작업에 참여했던 잠수부는 '세월호 공기주입에 쓰인 콤프레셔 장비에 인체에 해로운 공업용 오일이 사용됐다'고 증언."
	세월호 침몰 사건... '8시'와 '8시 50분', 진상 규명의 핵심이 될 타임라인 양대 축에 걸친 자료들이 모두 석연치 않은 이유로 원형의 가치를 훼손 당하고 있다. 왜 정부는 의혹을 자초하는가?
	이명박근혜 쫄정부의 대표적인 뻘짓거리 ! 원인 규명 제대로 해서 응당의 벌을 꼭 받도록 최선을 다하는 우리들이었 음 좋겄습니다[단독] 진도VTS, 세월호 근무일지 위조·영상 삭제 확인
	사망자가 늘어가는 가운데, TV조선은 ‘대통령 지지율 견고’를 떠들었고 채널A는 피해자 가족들이 대통령 손을 잡고 오열했다며 박근혜 미화 기사를 쏟아냈다.
	[헤럴드경제] 세월호 알바비 논란을 일으켰던 정미홍 정의실현 국민연대 대표가 이번엔 백범 김구 선생에 대해 “김일성에게 부역한 사람”이라고 말해 논란이 일고 있습니다.
	오늘의유머 - '해경, 세월호 시신 수습 대거 조작. 靑도 묵인'
	반복되는 비극은 우연? 필연?
	생명경시는 유전인듯
	◆박정희
	남영호 침몰 - 326명 사망,겨우12명 구조.
	그나마 일본어선이 4명 구조
	◆박근혜
	세월호 침몰 - 자력 탈출자를 제외한 정부 측 구조자 수는 0명
	진도VTS, 세월호 근무일지 위조·영상 삭제 확인
	http://durl.me/73yufg 4월 16일 세월호 침몰 직후 즉시 진도, 제주 VTS와 해경 본청과 목포해경 등을 제대로 압수수색해야 했거늘… 증거인멸 다 하고나서 이제서야 수사를 하는 척?
	월드컵 특수 없었다…제조업 체감경기 두달째 '찬바람': 국내 제조업체들의 체감경기지수가 세월호 참사 이후 두 달 연속으로 뒷걸음질쳤다. 이번 달에는 기대했던 월드컵 특수마저 나타나지 않아 체감경기가...
	김현미 "세월호 주입공기에 인체 유독성 일산화탄소 포함됐을 가능성" http://bit.ly/1lGQnSP
	작업한 잠수부 "아무데나 쑤셔넣어".
	결국 공기주입 대국민 쑈?
	6월30일 한겨레 1면은 김명수 교육부장관 후보자 제자가 보내는 편지, '잊지 않겠습니다' 강승묵군, 진도VTS 세월호 근무일지 위조.영상 삭제 확인, 이대목동병원 X레이사진 좌우 뒤바뀌었다 등을 담았습니다.
	세월호 참사 76일...새 수색 계획 발표
	이젠 더이상 어디에서도 세월호에 관련된 기사가 올라오지 않습니다. 벌써 잊혀진걸까요
	단독] 진도VTS, 세월호 근무일지 위조·영상 삭제 확인
	박근혜, 제2·제3의 세월호 참사를 조장하고 있다" [현장] 서울 곳곳에서 '거꾸로 가는 박근혜' 규탄 집회…올해 첫 물대포, 22명 연행 http://ln.is/www.pressian.com/new/SeXs0 … '살수 대첩' 시작? 경찰, 집회 참가자에게 물대포
	=세월호 참사 69일째=
	실종자 12명의 이름을 한번씩 불러 주세요.
	영인아! 현철아! 지현아! 다윤아! 민지야! 은화야! 혁규아! 혁규아빠 권재근님! 양승..
	세월호 76일째 입니다
	명치 끝이 항상 아픈 날들입니다
	아직 11명이 바다에서 길을 잃어
	돌아오지 못했습니다
	정부는
	수색인원과 장비를 줄이고
	그만 잊고 싶답니다
	그러나
	우리는 마지막 한명까지 기다리겠습니다
	세월호, 조난통신망 호출했지만…해경 '무응답'
	세월호 사고 당시 실제 레이더 관제 영상 입수
	세월호 수색인력 축소 방침…실종자 가족 반발
	진도VTS, 세월호 근무일지 위조ㆍ영상 삭제 확인 http://m.hani.co.kr/arti/society/society_general/644713.html … 검찰, 관련 관제사들 형사처벌키로..해경을 해체하는것이 해결책이 아니라 해야 할 일을 하지 않은 전원에 대해 "부진정반작위죄"로 처벌해야!..
	해경, 세월호 시신 수습 대거 조작. 靑도 묵인
	세월호 알바비 논란을 일으켰던 정미홍 정의실현 국민연대 대표가 이번엔 백범 김구 선생에 대해 “김일성에게 부역한 사람”이라고 말해 논란이 일고 있습니다.
	세월호 참사가 큰일이긴 큰일이었지만 두달이 넘도록 사태 수습 못하고 언론과 야권 탓만 하는 정부도 진짜 답답해서 그런다. 도대체 붕붕 떠있는 사람들 같다는 기분.
	세월호 조작 현장이 적발됬군요 !!!!!! http://durl.me/73yym9 학살주도는 박그네라는게 확인되는구나 청와대행정관 윗선 확인 끝났다 학살주도 박그네 즉각구속하라
	이상한 방향으로 흘러가는 세월호 참사: 세월호 참사는 국가의 존재 이유만 묻는 것이 아니다. 세월호 참사는 정부로 대표되는 통치의 존재 이유에 대해서도 묻는 것이다. 그것이 최대국가이..
	세월호수색인력축소가 세월호사고에 책임지고 사퇴하겠다고 하더니 결국 유임된 정홍원총리가 말하는 세월호에 대한 책임지는 자세인가보지?
	세월호 침몰사고, 08:00와 08:50분 사이를 다시 생각해 보게 하는 기사입니다. /// 기록도 ′변침′에 ′잠수′…의혹 자초하는 정부 - 노컷뉴스
	7월 31일 경향신문 김용민의 그림마당.
	'4대강과 세월호'
	현실은 계속해서 답답하다
	7시간 잠적이후 박근혜왈~구명조끼 입었는데 그렇게 못찾아요?;;:? 무지하고 한심한 이여자의 추악함을 뒤로한체,,,세월호 아이들은 ,,,,대한민국이 선진국?!인줄 알고~그렇게 하늘나라로 갔다.
	세월호 아이야, 나만 살았다는 죄책감을 씻으렴
	<자기꺼니까?
	세월호 취항까지 늦춘 국정원..'특별관리' 이유 있었나
	시장님~앞부분 괄호안의 문구들이 항상 핵심이네요 ㅎㅎ시장님 스타일의 강조
	세월호 가족 에게 무차별 공격 경찰 특진 했네요 철.길 두등신 때문에 이제 특별법도 물 건너 갔고 저들이 어떻게 나올지 너무나 빤히 보이는데 이제 세월호 가족분들은 어찌해야 할지
	go발뉴스 동행, 세월호 유족 순례
	오전 9시 순례단 항아리수생식물공원 통과. 군내고군간도로 옆길로 행진 중. 해남까지
	아...기자님 트윗을 볼 때마다 왜 이리 안타깝죠. 화이팅 하세요~언제나 응원합니다.
	지방선거 `평형수 민심…세월호 심판론 속 두달만에 與 쏠림 이유는 http://bit.ly/1n4uCsf
	국민들이 돈벌이에 목을 매는 한, "돈벌게 해주겠다"는 사기성 공약은 계속 통한다는..
	속고 또 속고, 주머니느 계속 헐렁
	세월호와 유병언 미스터리
	지방선거 `평형수 민심'…두달만에 與쏠림 왜??
	http://me2.do/GXoSzfeF
	세월호,"정권심판"재탕/삼탕과 정당정치를 무너뜨린"꼼수단일화","전략공천"이 패인!!!
	5월 16일(현지시간) 미국 워싱턴포스트 A5면에는 '진실을 밝히다'라는 제목으로 #세월호 참사와 관련해 박근혜 정부를 비판하는 광고가 실렸다.
	TT in Korea (1/2):
	1. '안철수'
	2. '세월호'
	3. '새정치'
	4. '이정현'
	5. '노회찬'
	교황에게 아이들 피눈물 담긴 바닷물 전하겠다"
	[현장] 세월호 십자가 순례단, 진도에서 다시 안산으로
	http://www.pressian.com/news/article.html?no=119105 …
	함께 걸으며, 음료수 건네며 "유가족분들, 응원합니다"
	암튼 이번 재보선에서 뛰신 모든 후보님들게 축하와 위로의 말씀을 전합니다.
	그리고 부탁인데요!
	여ㆍ야를 떠나 세월호 참사 진실규명은 해줍시다..설령 진실이 밝혀져 누가 누가 다친들
	304명의 억울한 희생과 견주겠습니까?
	정도로 갑시다 세월호 많큼은!
	野 '꼼수 공천'·세월호 책임론에 피로감.. 민심 등돌렸다
	경향[그림마당] 4대강과 세월호... http://bit.ly/1zxbqMC 모든것이 조작에 쑈일 뿐이다... 아 ㅆㅂ!
	세월호 겪고도 새누리를 찍은 국민 정말 미개하다라는 트윗 봤는데.. 아마 낱말뜻을 잘 모르는 무식한 사람인듯... 미개란 그런말 하는놈에게 쓰는말이고 현명한 국민이라고 해야 맞는거다.
	15석을 다 가져갔어도 국민들 인정속에 상흔과 의문과 눈물과 한숨으로 남아있는 '세월호'는 니네 마음대로 묻어버릴 수 없다. 꿈깨라.
	jtbc에 세월호 보도는 인정한다.
	세월호 보도 한다고 세상이 바뀌나?
	세상이 바뀔려면 언론은 무얼 보도해야하나.
	1순위는 당연히 부정선거 시스템이다.
	이걸 바꾸지 않고 한국은 0.1%도 바뀌지 않는다
	세월호특별법 물건너갔다고 하지 마라. 오늘이라도 새정치연합은 그 알량한 절충법안 폐기하고, 대책위 법안 전면지지 선언하라. 수사권, 기소권까지 빼앗기면 니넨 진짜 큰 죄인 되는거다.
	씨랜드·태안 해병대 피해자들 “세월호만큼은 달라야”
	http://www.mediatoday.co.kr/news/articleView.html?idxno=118057 …
	야당이 참패했으니 믿을건 국민 스스로 뭉쳐야
	박정권 초기부터 대통령 물고 뜯고 국정원 댓글. 세월호 특별법으로 개지랄 하드니. 11대4 패했으면 철수 한길 사퇴하고 떠나라.얼굴 보기 싫다.
	세월호 유족들 특별법은 국민이 반대합니다
	지방선거, 보선의 참패는 국민이 야성잃은 가두리 야당에 실망했다는 메시지를 보낸것임.
	야당은 당장 자연산 야당으로 변신해서 세월호 단식농성에 전원 동참하고, 현 단식중인분들을 단식중지시켜라.
	국민의 명령이다.
	야당전원 대신 단식농성해라.
	민주연합이 몇석 덜먹었다고 실망할 필요가 없고, 친일개보수 새누리당이 몇석 더 건졌다고 좋아할 입장은 못된다. 김한길과 안철수 사퇴후 더욱 강력해진 야권의 힘으로 우리는 목표대로 박근혜 사퇴를 포함한 부정선거 세력을 일망타진 할 수 있기 때문이다.ㅁ물론 당연히 세월호 문제도 함께 파헤쳐져 청와대를 비롯한 박근혜 정권의 반인륜적 실체를 드러내는 일 또한 빠질 수 없는 일이다. 정통야권 지도부가 탄생하기에 가능한 일이다.
	124위 시복식까지 세월호 가족 농성이 계속된다면 http://www.catholicnews.co.kr/news/articleView.html?idxno=12924 …
	죄송합니다. 지금은 아무것도 못해드려서... 그러나 약속하지요. 절대 잊지 않겠습니다
	세월호 심판론 속 민심은 '안정'을 택했다. 새정치민주연합 '승리' 예상 뒤엎도 2달만에 새누리 쏠림 현상. 국가개혁·경제활성화 탄력 받고 野 김한길 안철수 공동체제 '흔들'
	[뉴스zum] 재보선 與 11곳, 野 4곳 승리…새누리 예상밖 압승[종합2보] http://news.zum.com/sns/article?id=0032014073115137519&cm=twitter …
	세월호 특별법 물건너 가고 의료민영화 밀어 붙을꺼고 !!! 투표안하고 SNS만 하는사람들이 변하지 않는한 답없다 !! 아 짜증난다
	세월호 단식
	18일째 입니다
	유가족 순례단
	상행도보 일정입니다
	전남.전북지역분들은 마중나와주세요^^
	세월호는
	살아야지요
	살려야지요!
	우리편인척 하는 트위터인들을 조심해요.
	이상하게 세월호와 투표하라고 외치는 사람들.
	부정선거 시스템인 나라에서는 이 2가지다 안바뀌는 쓸데 없는 소리거든요.
	언제나 말하지만 부정선거 시스템 바꾸지 않는 자는 지지하지마세요.
	희망은?
	희밍을 본다.
	희망을 찾는다.
	희망을 만든다.
	왜?
	살아야 하니까?
	세월호 특별법도 만들어야 하고
	민주주의도 지켜야 하고
	민중의 삶도 지켜야 하니까.
	답은
	사람이다....
	석달간 법안 처리 '0 '..쌓여 가는 민생 법안들 - [머니투데이 지영호 기자][[the300-7.30 이후 입법②]정부조직법 등 선거·세월호 이슈에 밀려…상임위서 '낮잠']여의도 국회 본관...
	[조한욱의 서양사람] 모든 사람은 정치인 http://www.hani.co.kr/arti/opinion/column/649104.html …
	□팔메의 국민은 대한민국엔 없다!
	세월호를 두고 우리가 치른 재선거를 보라
	대한민국호, 다가올 운명이 몸서리쳐진다
	눈 먼 자, 귀 먼 자, 일신의 아늴만을 생각하는 자…
	심판 당한 새정치 ‘경악’ http://www.hani.co.kr/arti/politics/assembly/649225.html … 새정치는 세월호니 새누리당 지역구이니 이딴 소리하지말고 당장 당대표 및 지도부 싹 물러나라
	[이옥현의 세상나누기]책을 소비하지 않는 나라
	세월호 참사를 교통사고로 생각하는나라, 의료 민영화를 위해 그 어떤 공론도 허용하지 않는 나라, "쌀시장 적극 보호" 대통령의 말장난에도 현 정권을 지지할...
	거짓과 꼼수의 길거리 넝마정치에 국민은 철퇴를 내리쳤다. 위선적 분향소와 노란 리본의 유효기간이 지난 것도 모르고 아전인수한 결과는 자멸.. [사설]7·30 국민의 명령, ‘세월호 정쟁’ 그치고 경제 살려라
	씨랜드·태안 해병대 피해자들 “세월호만큼은 달라야”
	http://www.mediatoday.co.kr/news/articleView.html?idxno=118057 …
	야당이 참패했으니 믿을건 국민 스스로 뭉쳐야
	세월호 아이들이 내아이들. 어쩔고~
	세월호 참사,21일 걸어 팽목항 온 유가족 마음
	세월호 참사 여파 벗어나나…6월 광공업생산 4년9개월만에 최대
	재보선 결과에 #세월호 를 묻으려 하지 마라. 지금까지 처럼 여소야대로 가는것 외에 호들갑 떨만큼 변한 것은 아무것도 없다
	野 '꼼수 공천'·세월호 책임론에 피로감.. 민심 등돌렸다| 미디어다음
	새당은 세월호참사를 교통사고라한다. 그럼 항해사가 법정에서 말했든 선수앞에 나타난 물체를 피하기위해 급회전했다는 그 실체,레이더에 포착된 그 물체를 밝혀야한다. 그리고 국가는 교통사고후 선박안에서 멀쩡하게 살아있는 수백명을 왜 구하지않았는지도 밝혀라!
	기대도 안해찌만 이제 정말 어쩔 수 없네.
	한길이랑 철수 자르고 우리 힘으로 세월호 특별법 통과시킬 수 밖에!
	세월호 유가족이 정말 보상을 바란다면 진작 협상 테이블에 앉았겠지.. 선거 결과 저렇게 됐다고 댓글 퍼나르는 것들 보니까 날씨가 더 덥네.
	세월호 책임론에 피로한 시민??? 어디서 물타기 하냐 이 언론들아! 책임 안지고 진실 안밝히려니 피곤하지! 내 이반 보선에 패하면 이럴줄 알았다!
	세월호특별법은
	김안 두 대표가 사퇴하면
	더욱 활발히 진행될 것 임.
	누가 대표가 되더라도
	김안보다야 열심히 싸울테니...
	이제 세월호는 끝났다고 본다~~ 그리고 호남도 끝났다고 본다...예산폭탄과 강남4구의 승리... 대단한 국민...
	세월호 참사의 늪에서 벗어나라는 국민의 명령이라고?? 벌써 시작인가? 특별법 통과를 막는 국회의원들 국민들은 안중에 없는지
	두 공동대표의 공천파동과 세월호 피로감이 초토화의 원인이겠지만 새정치연합 의원 전원도 반성하시길.
	새누리엔 당내반발이란 표현을 잘 안쓰는 반면 새정치는 빈번히 나오지 않는가. 반성과 성찰을...
	5석만 건져도 성공이라던 안철수의 예언은 거의 적중했다.이건 바로 앞으로 모든 선거는 여야의 빅딜로 끝난다는걸 의미하는 것이다.
	안철수.김한길을 당대표로 뽑은 사람들은 세월호로 희생된 수백명 아이들 앞에 석고대죄들 하시라!!!!!
	적어도 이건 알고 ㅇㅂ 하자!!! "세월호 수습 국민혈세 6213억 들어 천암함의 20배"
	'전라도닷컴' 세월호 기사 대량삭제…"일베 해킹 추정
	가라앉는 유민아빠’ 박재동 “세월호, 현대적 의미의 국상
	세월호 침몰의 정작 책임자는 선장-청해진해운인데 이들의 이름이 뭔지 어떻게 생겨먹었는지도 모르겠다. 뭔가 한참 잘못됐다
	어제부로 3개월간의 세월호 국조특위가 끝나버렸습니다. 청문회 한번 못하고.. 특별법으로 진상조사위가 만들어져도 수사권 기소권 없다면 결과는 특별할리 없겠죠. ㅠ
	세월호 국조위, 불참, 파행, 무산..., 세월호 특별법이나 만들게 놔두세요, 그딴식으로 할거면
	심재철, 위원장 맡아서 제대로한것 있었나?
	세월호 단식 기도 시작, “고통 앞에 중립 없다”
	세월호 추모 집회에 또다시 불법 차벽과 채증 동원한 경찰
	세월호 당일 오전 NSC 회의 ? 이건 뭔가요 ?? http://durl.me/7daa3v 박그네에게 21번이나 보고를 한 라인은 비서실장이나 비서실이 아닌 라인이군.즉 국정원라인지 확인해야 하는 사안인데 아무도 안해네. 뭐하는거냐? 누가 보고한겨?
	전문]김제동과 세월호 가족의 만남
	세월호법 다음엔 민생법안...與野 충돌예고
	http://www.nocutnews.co.kr/news/4081928
	기자님~주도권싸움이 아닙니다~
	서민이 죽느냐 사느냐의문제임
	17대국회때 124석으로 사학법 무산시킨 한나라당 하던대로 하면 됨
	대한민국이 어쩌다 이지경이 되였지요?
	불법ㆍ불의가 합법ㆍ정의에 큰소리에 막말까지도 모자라 종북이니 좌빨이니!
	세월호 진상규명 하자는데 먼놈의 나라가 국민과 반대로 이리 싸워야 하죠?
	이거 미친나라 아닙니까?
	미처도 아주 단단히 미첬습니다
	진실한 마음에서 정직하게 하는말은 말이쉽고 전달이 잘된다. 세월호 유족들의 한마디 한마디가 그래서 와닿는다.
	2014년 8월 26일 새누리당 정미경 의원은 "세월호 진상조사위에 수사권·기소권 줘도 된다" 고 의견을 피력했고 새누리당 내에 자신과 같은 의원들이 상당수임을 강조했습니다.
	주요 이유는 "국회선진화
	2300년 전 맹자처럼 세월호 유족들은 ‘이’(利)가 아니라 ‘의’(義-진상 밝히는 일)를 말하고 있다. 그 정의가 아니고서는 세월호 참사와 특별법 교착이라는 이중의 우울에서 벗어날 길 없다" 도정일
	세월호 참사 138일! 고공농성 스타케미칼 96일. 노숙농성 공무원노조 878일, 대학강사노조 2550일, …기륭전자, 코오롱, 콜트ㆍ콜텍, 쌍용차, 재능교육, 강정, 밀양, 청도…입니다.
	조선일보][강천석 칼럼] 도마뱀 꼬리·민주당 꼬리 http://bit.ly/1prdRhC
	/김대중, 노무현이란 대통령 덕분으로 대한민국호는 세월호 처럼 복원력을 잃었다. 여기다 정신이상자 이준석 선장같은 새밑년이 침몰시킬 것이다.
	나라가또다시망할것같습니다
	세월호는호강...새정치연합은침묵하냐?...잊혀져가는 관동조선인대학살…갈 곳 잃은 '절규'
	박 대통령, 세월호 침묵한 채 '마이웨이'..성공할까 | 미디어다음
	RT @heenews: 오늘 5시 광화문광장, 가족 뜻을 담은 세월호특별법제정, 함께 말해요._x000D_ 적어도 이건 알고 ㅇㅂ 하자!!! 세월호 수습 국민혈세 6213억 들어 천암함의 20배"
	1일 정기국회 개회…주초 세월호 파행정국 분수령
	[경향신문 세이프가드 김창영기자] 소방관 국가직화 시민단체 ‘세월호특별법’ 공조단식
	세월호특별법제정하라는 외침에 돌아오는 것은 외면과 왜곡뿐.
	이기고자 한다면, 박근혜퇴진 이명박구속.
	부정선거 살인정권 박근혜는 퇴진하라...
	가 집회참가자들의 큰 목소리로 나와야한다. 행진 방향도 청와대를 향해야한다. 유신마녀와 공존은 불가능하다.
	피해자 가족들은 사생활도 없는 진도체육관에서 거주했으나 팽목항 5분 거리엔 세미나실, 숙박시설을 두루 갖춘 국립남도국악관이 있었다. 그러나 이는 정부와 경찰 관계자, KBS 취재진 등이 독점했다.
	고통을 넘어 밤낮을 통곡으로 지새우는 세월호 희생자들과 시종일관 함께한 남미 출신의 교황 프란치스코의 사랑은 오늘날 길 잃고 방황하는 이들에게 많은 것을 시사하고 있다." 흑인예수 남미교황 / 하훈
	세월호 기사 ‘해킹’ 50여건 삭제 누리집에 전라도 비하 ‘홍어’ 글
	박 대통령, 세월호 침묵한 채 '마이웨이'..성공할까 | 미디어다음 http://durl.me/7d8qo3 ... 입에 달고 다니던 이말 쏙 들어갔지. ''나 박근혜는 원칙과 소신. 약속을 잘 지키는 사람이다'' 에라이~~~~
	!!!긴급!!! 세월호 말종들의 막말에 빼앗긴 아이들의 영혼의 한
	41년 전 박정희 정부는 한성호 참사의 책임을 선주와 선원들에게만 물어 선주 2명과 선장과 선원들을 구속하고 처벌했습니다. 세월호 관련 수사 상황도 지금까지는 다르지 않습니다. 철저한 진상규명을 통해 숨어 있는 책임자들을 처벌해야 앞으로 동일사건 예방
	공교롭게도 1973년 1월 25일 발생한 한성호 진도 앞바다 침몰참사 (18명 사망,43명 실종) 당일 박정희 대통령의 행적도 세월호 사고때 박근혜 대통령의 행적과 마찬가지로 의문입니다. 대통령기록관에는 한성호 사건당일 베트남전 종전관련 보고받았다고만
	Stella Kim(RTV살리기) on Twitter: 컬럼비아 대학원생 류승우씨 세월호 참사를 알리기위해 달렸다. 66일간 4160마일,, 뉴욕 맨하탄...
	세월호 유가족 뜻 반영한 특별법 제정" 도심 집회(종합) | 미디어다음
	이누마, 왜놈에 빌붙어 먹었던 좆중똥의 무뇌충들의 억지주장은 아니 보이냐?
	달달봉사같은넘. RT @hani_reply 세월호 기사 ‘해킹’ 50여건 삭제 누리집에 전라도 비하 ‘홍어’
	불법에 동의하라는 떼법의 유가족들과 종북좌빨 숙주당 개민련의 한심한 작태!
	온 국민들이 슬퍼하고 안타까워하며 성금까지 모금했던 세월호 사고...
	불법에 동의하라고 난리치는 떼법 때문에 그때 그 마음을 철회하고 싶어집니다
	박근혜 정부 문제점 2. 여론조사에 의하면 세월호 참사 304명 아이들 수장으로 인해 70% 넘는 20대 박근혜 대통령 단순한 반대 아닌 국가불신,혐오까지. 박근혜 대통령 종북타령 하다 1년내 혁명세대 탄생.10년, 20년후 한국의 혁명세대 키운셈ㅠ
	'세월호 유가족을 바난하는 자들에게'
	눈이 있어도 보는 눈은 없고
	귀가 있어도 듣는 귀는 없구나.
	백명의 생존자는 정부에 의해 구출된 것이 아니고 '선내에서 가만히 있으라'는 방송을 무시하고 스스로...
	단식 농성 열째 날 이야기] 단식을 끝내고 세월호 특별법을 만드는 데 총력을 기울여달라 주문한 김영오 씨와 유가족의 뜻을 무겁게 받아들입니다. 이제 국회에서 제대로 된 세월호 특별법 제정을 위한 입법
	선생님. 감사합니다. 애 많이 쓰셨습니다. 건강 조심하시고 꼭 특별법 제정이 되도록 힘써주십시오. RT @sangjungsim: [단식 농성 열째 날 이야기] 단식을 끝내고 세월호 특별법을..
	요즈음느끼는것...오히려당신들이없어야사회가안정이될것같다는생각...＂세월호 유가족 뜻 반영한 특별법 제정＂ 도심 집회(종합) http://me2.do/FYvLZ8Nj 출처 : 네이버 뉴스
	ㅆㅂ 세월호 국면 돌파? 제목 뽑는 꼬라지 하고는...세월호 정국을 귀태가 만들었지, 유가족이 만들었냐, 새끼야!
	일반인 유가족 “일반인-단원고 이간질하는 보도 그만” - 세월호 일반인 유가족, 일부 언론보도 정면 반박 “진실 원하는 건 똑같다”
	세월호 추모 집회에 또다시 불법 차벽과 채증 동원한 경찰 [http://news.khan.co.kr/kh_news/khan_art_view.html?artid=201408301942381&code=940100 …]
	견찰 진실을 요구한 국민을 위해 존재하는 것이 아니라 정권의 충실한 개로구나 허가도 받았다고 하는데 불법집회로 간주! 진실을 요구하면 불법이되는 나라
	[시인 방자경을 고발합니다]
	방자경은 세월호 참사를 단원고에 잠입한 종북들이 일으킨 자작극으로 표현하고 있습니다. 저 여자는 과거 박근혜 새누리 관제집회를 주도하며 전교조에 온갖 패악질을 부리기도 했었죠
	그 종북이 누굴까요? 진짜 종북의 실체를 알려주는 이 여자의 말에 귀 기울입시다. @dak_dak_dak: [시인 방자경을 고발합니다]
	방자경은 세월호 참사를 단원고에 잠입한 종북들이 일으킨 자작극으로 표현
	미디어펜 20140830 세월호 특검이 수사 기소권 가질 땐 인민재판 변질 우려 http://www.mediapen.com/news/articleView.html?idxno=45884 … < 세월호 유가족과 김영오씨에 대해 반감을 가지는 이의 대부분은 이 논리에 기초할 것이나,세월호를 계기로 사인소추를 받아들여야
	적어도 이건 알고 ㅇㅂ 하자!!! "세월호 수습 국민혈세 6213억 들어 천암함의 20배"
	현장 | 세월호 특별법 제정 촉구를 위한 영화인 일일 동조 단식 현장
	1일 정기국회 개회…주초 세월호 파행정국 분수령: 세월호특별법 제정을 둘러싼 여·야·유가족 간의 이견으로 정국이 안갯속을 헤매는 가운데 올해 정기국회가 내달 1일 개회식을 시작으로 100일 간의 ...
	박 대통령, 세월호 침묵한 채 '마이웨이'..성공할까
	내일 정기국회 개회…주초 세월호 파행정국 분수령 - 머니투데이
	RT @kgy72: 대한민국이 어쩌다 이지경이 되였지요?
	불법ㆍ불의가 합법ㆍ정의에 큰소리에 막말까지도 모자라 종북이니 좌빨이니!
	세월호 진상규명 하자는데 먼놈의 나라가 국민과 반대로 이리 싸워야 하죠...
	세월호 참사 속에
	아직 바다에서 나오지 못한 소중한 사람들이 있습니다.
	아직 기다리는 가족들이 있습니다.
	어떻게 고통은 똑같이
	아니 더 큰 슬픔의 늪에 빠져있는데
	이슈만을 만들고 있는 듯 해서
	마음이 아프네요
	세월호특별법 타결 임박이라고 뉴스나,언론에서 애기하는데..야이..시발것들아! 누구 맘대로 법제정을 너거끼리 해대냐!..국개의원시끼도,정치인시끼도,그리고 단원고유가족개에시끼들도 잘들어라!~~ 국민팔아 너거끼리 만든법.내한테 적용하지마라!.난 돈 못낸다.
	그리고 법을 제정할려면 최소한 국민들한테 그 내용이나 자세히 공지하고 그 내용과 해당사항들이 합당한지..아닌지.검토하고 특히나 세월호는 전국민적관심대상 이였으니..국민여론과 생각지대로 반영해야지.말로만 국민떠들고 너거끼니 지랄할래!
	세월호 특별법이 제정되면!~
	서해페리오침몰, 구포열차, 대구지하철, 삼풍백화점, 성수대교붕괴, 청주우암아파트붕괴, 대구가스, 마포가스폭발, 목포아시아나추락!~
	모두 보상하고 혜택주려면 국가대란에 소송에 국가가 흔들리는 미래가 보인다
	사고가특별법?
	[정혜림의 1분] 여·야·유가족, 3자회동…세월호법 중대 고비: 오늘 오전에 진행될 3자 회동이 세월호 특별법 합의에 중대 고비가 될 것으로 보입니다.
	세월호법 타결 임박..여야·유족 의견 접근 | 미디어다음
	개월호지? 막가파호인지? 언제든 사고로 죽을수도 구조하다죽을수도있는사건이 왜? 특별법을만들어야하는지...일반국민은 어이 없을 따름이다.
	세월호법 타결 임박…여야·유족 의견 접근 http://me2.do/IxVhfdJj 출처 : 네이버 뉴스
	두번씩이나 국민 농락한 나라 망하는 세월호특별법 결사반대한다 나라를 요절내는 쓰레기 인간들을 이제부터 국민들이 절단내야한다 결사반대 대한민국 암적존재 세월호유가족법 결사반대 세월호가 왜 박근혜대통령 탓이냐 허가내준인간탓유병언탓이지
	세월호 유가족-대학생 간담회, 김영식 임원 “기본적으로 눈물바다”
	http://news.kukmin.tv/news/articleView.html?idxno=6790 …
	“특별법 찬?반?유보 의견 비슷하게 나와…특별법 진실 알리는 일이 중요”
	“대리기사에 일방 폭행 세월호 유가족 3명 영장 신청
	세월호법 타결 임박…여야·유족 의견 접근
	경찰의 과잉충성...? 세월호 유족 구속영장 신청
	쌍방폭행이 이뤄졌다는 유족 주장 묵살 '일방 폭행'으로 잠정 결론
	[사설] 세월호 특별법, 마침표 찍어야 할 때다
	새정치연합은 등원해서
	국정감사를 실속있게 하고 국가 예산안을 면밀히 체크하여 민생에 반영해야한다. 세월호는 아무리 잘 해도 최선은 될 수없고 어차피 차기 민주정권의 재수사깜이다.
	단원고유족대책위가 국회의원 혁신위대표같군요.
	여야 모두 세비만 받을려고 국회에가고, 여야가 만나는 것인가.
	단원고유족이 대한민국의 국민인가. 단원고유족 제외하면 국민이 없는가?
	민생을위한법은 세월호법뿐인지. 한심 아니 괘심한 국회의원.
	세월호법 타결 임박…여야·유족 의견 접근
	새미년은알아라 세월호법까지는용서하되혈세보상법만들때는국민은결코요서치않을것이란것을 명심명심해라
	2014년 9월 17일에 대구교구 성모당에서 봉헌되었던 세월호 참사 관련 미사
	박대통령이 세월호 참사에 대한 책임을 묻기위해 해체를 발표했는데 오히려 내년예산이 9.9%늘어난 1조2천2백억원을 증액을 신청했다는 점입니다. 반성은 안하고 자기네 배만 체우는 해경 여전히 한심 스럽습니다.
	세월호 대참사,
	한때는 누군가는 책임자가 있는듯 하더니 유병언 장례를 신속히 치루고는 책임져야할자가 없는듯 보인다!
	그런데도 세월호 특별법을 유야무야 넘길 속셈인가?
	국가의 기강은 진실과 정의에 있다!
	슬픈 현실...화도 나고, 마음도 아프고, 우리의 미래도 걱정되고, 세월호 유가족과 실종자 가족들에게도 미안한 답답한 가을 아침!...
	경찰이 대리기사와 행인들을 폭행한 혐의로 세월호 유가족 4명 중 3명에 대해 구속영장을 신청했습니다
	세월호 참사 168일
	300의 어린 목숨들이 우리의 눈앞에서 사라졌습니다.세월호 이후의 시간은 우리 모두에게는 형벌이었습니다. 정치적 선동이라는 당신들, 누구도 면죄부를 받지 못할 것입니다
	RT @mediatodaynews 세월호특별법 3자 회동 “진지한 대화했다”
	세월호 유가족 이라고 ?욕질하는 비열한 인격과 수준을 가진 인간들에게 몽둥이가 약이다
	[ 새누리에 경고한다. 세월호 특별법 폐지하라 !! ]
	오늘아침도 와동사거리에 우리아이들 학교가요..여기 세월호70명넘는 아이가 살았던곳..
	동감!! 폐악질 귀태질로 나라혼란!! @pyein2: 세월호법 야합하여 통과시킨다고 끝나는게 아닙니다. 진상조사위의 슈퍼갑질이 시작되고, 본격적으로 국민세금 뜯는 천문학적 단위의 보상금 논의가 남아있습니다
	속보]세월호 유가족위원장 등 3명 구속영장
	단원고 RT @jeongsr1959: 더러운 세월호유가족 새끼들...
	'세월호법' 의견 접근…오늘 타결되나 http://me2.do/GcU1eVJu 출처 : 네이버 뉴스
	어쩐지 &#39;세월호&#39;가 수상하더라니 역시 막장정권이구만
	세월호의 아품속에서도...
	박원순 서울시장은 학생들을 가르치는 대학에까지 측근 정치인을 내려보내 대학을 자신의 대선 전초기기로 만드는 것은 심각한 문제
	서울광장에 나타난 서북청년단…“세월호 유족 폭력 유발자”(?)
	http://www.mediatoday.co.kr/news/articleView.html?idxno=119040 …
	서북청년단 재건위 노란리본 철거 계획 밝혀…과거 테러단체 ‘섬뜩’, 도 넘었다 지적
	경찰청장 “불법행위 명확할 때만 카메라 채증” 지시
	http://www.gobalnews.com/news/articleView.html?idxno=10316 …
	세월호 대책위 ‘경찰권 남용’ 지적에 경찰에 대한 ‘역채증’ 자제 촉구도
	하태경) 이번 세월호 국면에서 또 하나 우려스러운 점은 극우적인 경향이 강화되고 있다는 것이다. 처음에는 단식 현장 앞에서 피자, 치킨을 폭식하는 조롱끼의 행동이었지만 갈수록 극우적인 행동으로 발전되고...
	당신들이 제대로 하면 극우가 왜 필요하냐 나라가 그넘의 세월호타령으로 수렁에 빠져 허우적 거리니 그넘의 세월호 청소한다는데 무슨 극우냐 개자석아
	세월호법 타결 임박..여야·유족 의견 접근 | 미디어다음
	프리미엄] 세월호 유족 간부, 박근령 남편 신동욱 폭행혐의로 체포돼
	씨발 나도 RT @Bluerom11: 세월호특별법 타결 임박이라고 뉴스나,언론에서 애기하는데..야이..시발것들아! 누구 맘대로 법제정을 너거끼리 해대냐!..국개의원시끼도,정치인시끼도,그리고 단원고유...
	유병철은...대구사람이지... RT @kyunghyang 세월호 노란 리본 잘라버리겠다는… 보수 탈을 쓴 ‘극우의 광기’
	유병철이 대구 사람 맞지. 그 유병철이 죽을 때 왜 전남에 가서 죽었을까. 회귀본능에 따르면 위험할 때 고향으로 가는 것이 맞는데. 이상하다고 왜 순천에 가서 죽었을까. 그곳이 안전하다고 생각한 것인가..
	귀하는 사고치고 집으로 간답니까...ㅉㅉ..죄다 집이 아닌 다른곳...전혀 생각못할곳으로 튀지....
	안전한 곳으로 가죠. 그런데 전남이고 유병언이 가장 신임한 김혜경은 목포 사람이고 구원파에서 목소리 큰 사람들이 전남사람이라는 설까지 있으니.. 그리고 유병언이 살려준 것은 김대중, 노무현 정부라서..
	또한 유병언을 살린것이 김대중 노무현이라....자신있으신가요?...김대중땐 손도못대는상황이었고 노통때 법적처분 넘어갔죠..
	헌데 .MB때 살아납니다...그럼 MB가 살려준것이되것지요...제대로 전후관계를 보시길
	이런 이득을 본 김대중과 노무현이 지원해 주었다고 보는 것이 맞겠죠. 이명박 때 살아났다는 주장을 하려고 하면 이명박 정권에서 유병언의 집단에 지원을 해 준 내역을 근거로 말해야 하는 것 아닌가요.
	그럼 마찬가지로 귀하도 DJ,노무현이 유병언의 지원을 받았다는 내역을 제시해보시지요?...일단 MB때 생긴 해피아와 박상은같은 정치인들이 선주연합과 단합한증거는 검찰이 밝혔지요...감사원도 밝혔고...
	노무현과 김대중 시절에 지원했다는 내역은 공개되어 있습니다. 법정관리과정에 대한 정보는 공개되어 있는데요. 선박 연령을 늘린 것이 왜 잘못이죠. 연안에서 운항하는 선박은 파도에 의한 선체 수명 단축이 적어요
	선박운항연령은 어느국가든 20년입니다...그이상일경우 매번 배가 뜰때마가 국가가 검열을하고 매년 선박조사를하며 그 비용은 선주가 냅니다...구래서 유지비용이 비싸기때문에 20년이상 않씁니다..
	선박운항 연령에 대한 규제가 어느 나라든 20년이라고요. 웃기는 분이네. 요즘은 그 규제가 풀이는 상태요. 선박 수리과정에 대하여 아는지. 요즘은 선박 수리가 아주 전문화 되어 있습니다.
	특이나 세월호, 오하미호는 일본서 20년넘으면 검사비용, 유지관리비용,수리비용이 너무나기서 우리나라에 팔아버린겁니다...일본은 20년넘어도 운항가능하죠...대신 20년넘으면 정부가 강제검사합니다...
	침몰 당시 세월호와 똑 같은 상태로 신조선을 만들어서 똑 같은 조건을 주면 역시 침몰합니다. 그러니. 선박의 연령의 문제가 아닙니다. 연령의 문제가 아닌데 연령 찾는 것은 잘못 아닌가요.
	똑같이 만들면 침몰하지않죠..ㅉㅉ..평형수를 맞춰주는 스필라이져?...그게 망가져있었고...운영규칙 위반을 하지않고 그배에 맞춰 운행하면 사고 않납니다...
	허나 세월호는 평소에도 엔진이 멈추기도했다지요
	올인코리아] 폭력으로 악화되는 세월호 대책위 여론 http://m.allinkorea.net/a.html?uid=30588 … 완징차고설치던맛에 죽는줄도모르고 개쥐랄떨드니만
	이게 무슨 상황 무슨 꼴인가! 법 만든다는 입법기관이 일반국민의 허락을 받아가며 법 만드나? 특별법 만드는데 여야유족 3자회동이 왜 필요? 국가의 잘못으로 사망한 사고가 세월호 뿐? 왜 세월호유족만 특별한가!?
	똥누리당도 세월호를 무시하고 지나갈순 없을것이다. 사람들이 아무리 타락했어도 자식잃은 슬픔을 모르진 않을테니.
	세월호 특별법으로 보상받은 유족이라고 하면 차후에 국민의 어떤 대접을 할까? 당장은 좋을지 몰라도 차후는 아마도 댓가를 지불할 것 같다. 내놓고 못 다닐 것 같다. 숨어살게 되는 것은 아닐지
	세월호특별법 타결 임박이라고 뉴스나,언론에서 애기하는데..야이..시발것들아! 누구 맘대로 법제정을 너거끼리 해대냐!..국개의원시끼도,정치인시끼도,그리고 단원고유가족개에시끼들도 잘들어라!~~ 국민팔아 너거끼리 만든법.내한테 적용하지마라!.난 돈 못낸다.
	세월호 참사도 따져보면 엠비 때 선박수명연장 규제완화 법안이 통과된 데서 비롯된다. 좋은 법도 현장에서 지키지 않는데 나쁜 법이 자꾸 생기면 현장은 더 나빠진다. 국회는 깨어있어야 한다: 시사통 김종배입니다
	국민에게 뭔 짓거리를 했기에요? 세월호특별법 만들어서 안전한 나라 만들자고 주장한 짓거리요? 수장 된 아이들 사고 원인 정확하게 규명해서 다시는 이런 일이 일어나지 않게 하자고 주장한 짓거리요?
	더러운 세월호유가족 새끼들...
	다른 사건사고 사망자와 그 가족은 유령이냐? 이런 쓰레기 같은 집단들아...다른 사건 사고도 특별법을 만들든지...세월호특별법 없던 일로 해라. 이런 개 같은 일을 보려고 내가 세금 내었단 말...
	아직도 세월호선박내에 10명의 실종자가 살아있을수 있으니 인양은 안된다는 가족들...지금도 진도 체육관엔 살아서 돌아와달라는 가족들의 기다림...하루 수억원의 구조관련 비용이 지출되어지고있지만 누구도
	이제 그만 세월호를 인양하자
	시체 다 태평양 고기밥되었는 데 어디가서 시체찾나. 이 정부 끝날 때까지 세월호 처박아 놓게 생겼다. 그 돈 한겨울 홑이불 덮고자는 참전유공자 보상해야. 이런 정부 처음 본다. 너무 무능해.
	사설]세월호 단원고 유족의 제자리 찾기, 지금도 늦지 않았다 : 동아닷컴 http://news.donga.com/Main/3/040109/20140930/66824550/1 … @dongamedia 님이 공유 불꺼저지말라고 계속군불땔려고 뭐헌다든디
	세월호 유가족 대책위 상황실장 오XX 씨가 저의 귀속에 경찰의 눈을 속이고 들이대며 세번째 욕설을 하고 있습니다. 참 비열하고 나쁜 행동입니다. 세월호 유가족의 벌거벗은 모습입니다
	유가족에 만행은 결코 국민에 지지를 받을수 없습니다. 총재님 힘내십시요.세월호
	국민성금은 즉각 회수하고 광화문에 불법천막과 폭력을 일삼는 유가족을 몰아내야 할것입니다.(공화당 차재용 글쌈)
	국민이 성금주고 정부가 보상금주고 보험회사에서 보험금주고 앵벌이로 회원가입비 받고... 세월호유족 버러지같은 새끼들... 주댕이만 열면 뻥이요 욕이요..자식새끼 바다에수장하고 돈벌고 거래하고 싶냐? 인간같지 않은새끼들..
	세월호 유족 구속영장 신청…“경찰의 도 넘은 과잉충성
	청와대, 세월호 유족 취재하는 기자들 향해 "카메라 빼라":http://ln.is/youtu.be/ZRLWW
	이젠 청와대가앞장서서 취재의 자유를 뺏을려는것아닌지 모르겠네요, 혜효 ㅠㅠ
	세월호 당일 정윤회씨가 만난 사람은.. ＇알선수재＇ 실형 산 역술인 http://media.daum.net/v/20141031030512092 …풋~ 7시간동안 어디 있었냐니까? 이것을 믿으라고? 사기꾼말을?
	해경이 다 왔다는데... 나 살고 싶어요 세월호 가족위 미공개 영상 추가 공개 - 오마이뉴스
	'다이빙벨'은 시작일 뿐..."세월호 연장전 돌입한다" http://omn.kr/aoye 하성태 기자
	고통스러운 세월호 사고를 기억하는 게 타인과 소통하는 예술의 본질적인 의미인 것 같다.
	오늘날의 민주국가라는 나라에서 이런 미친짖거릴 하는 국가가 우리말고 또 있을까요? 박그네 시정연설 골빈인간들의 박수6회...세월호참사에 한마디 언급없이 공무원연금개혁과 서민세금200%이상 증세만
	대통령의 세월호 유족 외면 화면, 청와대 요청으로 기자단이 뺐나?
	http://www.mediaus.co.kr/news/articleView.html?idxno=45148 …
	청와대 기자단에 '삭제' 요청 있었다… YTN노조, 보도국장에 문제제기
	세월호 사건이 지겹다는 사람들이 있습니다. 저는 정말 그런 당신들이 지겹습니다. 그러고도 자기 아이들은 사랑하십니까? 그러고도 당신은 당신의 신을 믿습니까? 그게 사람이 할 수 있는 소리냔 말입니다!!!
	자기 가족이 교통사고로 죽었다며 그래도 국가 비난하지 않는다며... 그런 인간들이 제일 싫습니다. 세월호 사고의 본질도 모르고 지 할 말 하는 인간들 경멸합니다.
	저사람들 그런거 몰라요!! 최고 존엄 박그네에 대한 맹목적인 충성의식 가득한 좀비들이에요..
	참담합니다..국가 권력의 개가 되어 스스로 노예가 되려는 좀비들이요...
	공감 200% 합니다
	비오는 거리에 유가족은 뻥뚤린 하늘을 마주하고.추위를 견디며 자식의 죽음에 진실을 알려 달라고 하고 있습니다. 이 정권에 사람같은 놈이 한명이라도 있다면 이렇게 할수 없습니다. 악마들입니다
	삶을 파멸로 종지부를 찍으려는 사람들이 겠죠
	그들은 사는 것도 지겨울 것 같네요.
	누구나
	피해를당할수있는데한치앞도못보는인간들...
	울집에도 있어요ㅡㅡ
	세월호특별법 등 세월호 3법의 협상 기한 마지막 날을 맞아 여야는 오늘 막판 타결을 시도합니다
	세월호 참사 불똥이 소방으로...
	다이빙벨이 없으면 구조가 굉장히 힘든 상황이였다.
	그래서 전문가들이 다이빙벨을 추천한거고..
	그 다이빙벨 투입을 막고 방해한자가 누구인가? 그 놈을 족쳐야 된다.
	선장과 승무원의 처벌로 세월호 사건이 끝나는게 아니다.
	10월의 마지막날입니다.
	10월 뉴스타파 유튜브에서 가장 인기있었던 동영상은 10월 7일 방송된 천안함 관련 소식이었습니다.
	언젠가는 세월호의 진실도 밝혀지겠죠?
	못보신 분들을 위해 링크 공유합니다.
	청소가 되었으면.. 썩고 구린내가 넘 많이 나는 이나라 떠나버리고싶다.. 의료계도 썩었다 ..tv나오는 의사들 전부 돈벌기 수단으로 나온사람들이다 막고 없어지는것도아니고 팔면다돼는것도 아닌 생명을 치료하는의사들이
	ㅎㅎ 세월파들의 배후도 밝혀지겠지?
	세월호 참살이 어떤사건 인데 국민의 뇌리에서 멀어저 간단 말인가, 이상한 나라 이상한 국민성 이다. 해결된게 뭐 있다고~
	'세월호 참사'가 발생한 지 벌써 반 년이 지났는데요. 생존자 귀환을 바라는 간절한 마음을 담아 거리를 메웠던 '노란 리본'을 영구 보존하는 추모식이 열렸습니다
	세월호 대형 참사 이후 안전이 최고 이슈다
	원전도, 평화도, 먹거리도 안전이다.
	세월호 3법` 31일 처리 시한 D-day, 극적 타결하나
	세월호 3法 오늘 타결될 듯.. 정부조직법이 막판 쟁점
	세월호 법이 타결 된다면 바로 위헌 재청 청구...
	#세월호 참사에 허둥대는 박근혜 정부의 모습을 보며, 2012년 박근혜 대통령 후보의 TV 광고 '한국호 선장 박근혜'도 누리꾼들의 집중 조명을 받았다.
	'세월호'가 정치적? 영남대 현수막 게재 불허 논란 - 오마이뉴스
	대통령은 뭘하고 있는지...의전행사만 http://www.viewsnnews.com/article/view.jsp?seq=115356 …세월호사건 당일 7시간 만 문제가 아니다. "조선.동아"와 같은 맥락으로 도대체 박근혜
	대통령은 뭘 하고 계신가. 어떤 회의들을 주재하고 어떤 결정을 하는 걸까.
	#세월호 참사 책임을 회피하는 박근혜의 10년 전 발언도 논란이 되었다. 2004년 故 김선일씨 피살사건에서 야당대표였던 박근혜가 정부의 책임을 물으며 분노를 표했던 것.
	기억을 못하시는 분이라
	시정연설 한번에도 앞다르고 뒤 다른데
	남이 써준 글을 몇년씩 기억하실리가요
	오늘 朝이라이드 역대급 나왔다. - 세월호 '진상' 편 http://www.ilbe.com/4586784777
	원하는 답이 나올때까지 밝혀지지 않는 진상 ㅋㅋㅋ
	김무성 국회 연설, 세월호 유족들 외면하고 안전만 강조
	http://www.mediatoday.co.kr/news/articleView.html?idxno=119708 …
	노사 투쟁으로 일관한다면 그 끝은 공멸… 야당 개헌 압박엔 침묵
	세월호 유족에 진상조사위원장 추천권
	오마이tv 10.29 - 청와대, 세월호 유족 취재하는 기자들 향해 ＂카메라 빼라＂
	박근혜의 세월호 유족 외면 화면, 청와대 기자단에 ‘삭제’ 요청 있었다
	여야 ＂세월호 3법 처리에 의견 접근＂..이견도 적지 않아
	세월호참사 200일 가족 추모식
	세월호 당일 정윤회씨가 만난 사람은.. ＇알선수재＇ 실형 산 역술인 http://durl.me/7noubz 이제 댓통령의 행적만 밝히면 만사 OK
	근데 확실히, 요즘들어 체감적으로 올라가는게 많아서 그런지, 버스에서도 그렇고 세월호 욕하거나 부러워하는(?) 중년들이 간간히 보인다. 지난 여름보다 늘어난것 같고. 세금인상이 세월호 탓이라고 누군가 쑤시고 다니는 듯도
	저도 최근 제법 봐서 좀 무섭더라구요. 뭐가 문젠지….ㅠ 어디서 이상한 소리들이 중년들 사이의 루트로 전달되고 있는 느낌이 들어요. 카톡이라든가
	국회 세월호 유족 농성장, 전기 공급 차단 위기
	침실서 근무한다는 말이냐!!!@ilpyungdad: 김기춘, ‘7시간 동선’ 또 두루뭉술 답변 “대통령은 일어나면 출근, 주무시면 퇴근”
	세월호 참사 당일 동선 묻자 “경호상 못 밝혀”
	청와대, 세월호 유족 취재하는 기자들 향해 "카메라 빼라":
	세월호3법, 오늘 타결될 듯…협상 마지막 시한 http://ln.is/me2.do/hIIFc 하나님.부처님.예수님 제발 통과시켜주게 도와주세요.please 제발.ㅜㅜㅜㅜㅜㅜ
	왜 세월호는 침몰했는가?: 왜 세월호는 침몰했는가? 요새 세월호 참사의 진상을 규명하기 위해 재판이 진행 중입니다. 그러나 재판을 통해 밝혀질 수 있는 일들이 있고, 밝혀질 수 없..
	세월호 유가족은 거지” 소리에 여동생은 하루종일 눈물만
	국회 오늘 대정부질문 실시…세월호3법 일괄처리 되나 - 아시아경제: 동아일보국회 오늘 대정부질문 실시…세월호3법 일괄처리 되나아시아경제... [아시아경제 장준우 기자] 국회는 3...
	세월호 약속지킴이
	주말인 11월 1일 오후 다섯시 청계광장에서 참사 200일을 맞아 추모문화제가 있습니다. 이 날은 꼭 함께해 주실것을 간곡히 호소드립니다.
	세월호 당일 정윤회씨가 만난 사람은.. ＇알선수재＇ 실형 산 역술인 http://durl.me/7noubz 참 알리바이 하나 만드는게 이렇게 세월이 필요하다니 어설퍼도 너무어설퍼
	국케의원 12명 늘어난다고 대한민국이 달라지야 이 말이다세월호 참사하나 합의 못하는 국회가 누구를 위해 국회으원을 늘린단 말인가????
	“세월호 유가족은 거지” 소리에 여동생은 하루종일 눈물만…
	http://www.hani.co.kr/arti/society/society_general/662141.html?_fr=mt5r …
	단원고 희생 김동혁군 어머니, 페이스북에 글 올려
	“같은 반 친구들과 사소한 오해로 말하다 상처받아”
	누리꾼들 “어린 가슴에 멍들지 말아야 할 텐데…”
	CNN 세월호 참사: 고통의 6개월:
	http://youtu.be/Wmloth6GHq8
	변한것은 없고 진실 또한 침몰되었다.
	진실을 밟히지 않는다면
	거짓된 세상을 살아가야 한다.
	결국 죙일 논다는것..스탈린과 똑같은 근무스타일...김기춘, ‘7시간 동선’ 또 두루뭉술 답변 “대통령은 일어나면 출근, 주무시면 퇴근”
	세월호 참사 당일 동선 묻자 “경호상 못 밝혀”
	세월호 295번째 희생자 황지현양…부모 확인
	대통령의 세월호 유족 외면 화면, 청와대 요청으로 기자단이 뺐나?
	박근혜 대통령이 미운 이유는 세월호 사고 초기에는 뭐든 다 해줄 것처럼 약속해놓고 지금은 남쳐다보듯 홀대하기 때문. 연설때문에 국회에 갔던 자리에서 그리 매몰차게 쳐다보지도 않고 지나갈 수 있을까? 자식을 잃은 사람들인데,,,
	세월호 유가족가운데 어떤 어머니가 맹골수도쪽을 바라보면서 이렇게 말했답니다
	이제 그만 가거라 어둡고 차가운 곳에서 더이상 고통 받지 말고 그만 가거라 나라에서 너희들을 구해줄것 같지않다. 다음생애 보자
	어머니의 목은 메었습니다
	세월호 200일.. 비가 온단다. 누군 좋아하겠구나. 빗속을 뚫고 많은 이웃들이 함께 했으면 좋겠다.
	세월호 실종자 수색비용 하루에 3억 5천만원.
	이돈은 누가내나?
	실종자가 아직까지 살아있으리라 생각하는건 아니겠지?
	안타깝지만 이제는 인양하는것이 .....
	실종자 가족에게 수색비용 일부라도 부담하라면 좋아할까?
	세월호에서 돌아가신 모든 승객과 승무원 여러분들의 명복을 빌며 아직 배안에 계신 분들이 모두 무사히 구조되시길 기원합니다
	세월호 집회, 살려달라고 창문을 때리는 그 광경 '어떻게 잊겠느냐!'
	http://www.amn.kr/sub_read.html?uid=17342&section=sc4&section2= …
	정권이 방송이 얼마나 잘못 했는지 끝내 다 밝혀질 것
	이유없는 무덤없고 의미없는 죽음은 없다 아니 없어야 한다 304명이 희생된 세월호 이전과 이후 우리사회가 얼마나 달라졌는가
	신해철씨의 죽음이 헛되지 않기 위해서는 우리모두가 의료사고에 대해 관심을 기울여야 한다
	김어준 파파이스 김지영 감독이 암시하는 세월호 무서운 진실
	이백스무아흐레째[229]. 세월호 참사 때 꼼짝도 못했던 통영함을 방산비리 터지자 음파탐지기도 없이 현장에 투입하는 해군. 참 군대가, 정부가 움직이게 하는 게 무엇입니까? 자기들 살고보자는 동기 뿐입니까?
	세월호는 고의침몰 파파이스32회:
	파파이스 들을때마다 울게 되네요, 유가족 분들 얼마나 원통할까요, 세월호 초기 아이들이 올린 페북, 유언비어라고 유포자 처벌하겠다던 이 정부 용서할수 있을까요?
	꺼지지 않는 세월호 촛불.. “진상규명 국민의 손으로
	대선 부정선거, 내란음모 조작, 세월호 대참사, 통합진보당 해산 강행 등!!! 이 문제를 제대로 해결하려면 많은 관심과 적극 동참으로 진보대통합을 이루어야 합니다.~
	헐대박)세월호 팽목항 집회 참가비 4만원(식대별도 잼): 댓글 반응!ㅋㅋㅋㅋㅋㅋㅋㅋㅋㅋㅋ
	세월호참살은 국정원이준비한 박근혜18대ㆍ부정선거상쇄아이템세월호충돌한ㆍ길이100미터잠수함!
	해경123정ㆍ세월호ㅡ밧줄로끌고다니면서 더빨리ㆍ침몰!시킨것
	파파이스 32회. 세월호에서 일주일만에 올라온 아이. 냉동고에서 꺼내보니 발이 붓지 않고 평소와 똑같아. DNA가 다르다 해서 자기 아이 아닌줄 알았는데. 난리치니 그제서야 'DNA가 일치한다' 고 말바꿈
	(아이잃은 엄마) "아이가 해병대 캠프에서 무사히 돌아온후 다른 아이들이 캠프에서 사고나 죽자 '우리 아이 아니라서 다행이다' 했었는데, 세월호 참사로 아이가 죽게되자 그때 다른 아이들의 사고에 대해서 진상규명 같이 촉구했어야 한다는 것을 절감한다"
	[‘세월호 대학살’ ‘잠수함 충돌설’ 구속수사 시작]
	표현의 자유에 의하면 국민들은 어떤 의혹이라도 제기할 수 있어야 한다. 정부는 국민적 의혹을 해명하고 해소해 주어야 하는 것. 진의가 가려지지 않은 상태에서 국민을 잡아가두는 것은 반헌법적 처사다.
	세월호 합동분향소를 방문한 박근혜는 유가족으로 보이는 할머니와 감동적인 장면을 연출해 뉴스를 가득 채웠다. 그러나 할머니는 유가족이 아니라 청와대 측이 섭외한 인물. 조문객을 조문했다는 비난이 일었다.
	법집행을 잘못하면 엄격한 책임이 뒤따른다는 것을 이번 사건을 지휘하는 검사들이 간과한듯. TV조선의 커다란 파공(충격에 의한구멍)에 의해 세월호가 침몰하고 있다는 보도내용을 정부는 아직까지 해명을 못하고 있다.
	영국의 보험사가 세월호가 폭탄에 의해 침몰한 사건이라고 보험금 지급을 거절하고 그 근거로 세월호 내부에서 일어난 폭발영상과 기관실후부의 찢겨진 사진을 근거로 들었지요. 세월호는 과적에 의한 사고가 아닙니다.
	선박보험의 경우 로이드외 영국계 재보험사에 가입하는 경우가 많습니다. 또한 영국정보기관의 전세계 감청은 미국보다 한수위로 알려졌지요. 폭발에 의한 지급거절이라면 한국내 보험사도 할말이 없겠군요. 이제 폭발이유를 정부가 해명해야겠네요.
	만약에 세월호 사고가 대북용의점이 발견되었다면 난리법석을 떨었을텐데.. 직접적 사고원인과 사고관련 증거들을 은폐한 정황과 증거가 있는것으로 미루어 시민들이 추정하는대로 정보기관이 개입된 고의적 테러라는 결론에 도달하게 됩니다.
	당시 제7함대 소속 4만톤급의 본홈리처드함이 4월 7일까지 한미 호주 연합상륙훈련을 마치고 4월 15~18일까지 진행되는 훈련을 위해 대기중이었으며 당시 인명구조 전문용 수직이착륙기 오스프리가 있었음에도 한국이 도움을 사절했다고 굿모닝 런던은 전한다
	세월호 사고당시 현장으로 급파된 본홈리처드에 있던 MH60 헬기 두대가 출동하자 한국측은 어찌된 영문인지 사고지점에서 5~17마일 떨어진 곳을 수색해달라고 요청했음을 미군 대변인이 밝혔다. 다른 무엇이 있었다는 얘기다.
	당일 시간대별로 정리된 영국BBC 방송 자료사진은 오전 12시 까지는 구조가 가능했음을 자료로 남겠다. 따라서 7시 10분 사고발생 시각부터 구조가 가능했으나 세월호가 너무 많은 희생자가 나온것은 구조실패가 아니라 고의적 집단살인이었음을 보여준다.
	해경 경비정이 세월호를 더 빨리 침몰시키지 않았다면 5시간이 넘는 충분한 구조의 시간이 있었음에도 해경경비정이 구조를 외면하고 세월호를 묶어서 더 빨리 침몰시킨 상황과 충돌 혹은 고의적 폭파에 대한 명령 계통의 수사가 반드시 이루어져야 한다
	전세계 사람들이 다 보는 앞에서 테러범이나 적군이 아닌 공무원이 국민을 더빨리 죽이기 위해 기울어진 세월호를 당겨서 넘어뜨리는 행태를 보일 수 있는 나라는 대한민국 말고는 없을겁니다. 그런데 국민은 진상보다 보상금에 관심을 갖네요
	첨부터 죽이려고 작전 실행한겁니다. 소방서 헬기에게 이탈지시하고 구조하러 온 화물선과 어선들의 구조활동을 막으려고 이탈명령했지만 어선들이 지시를 듣지 않았지요. 언딘이 올때까지 대기하라 지시했지만 언딘은 아예 구조장비가 없었어요.
	5월9일 JTBC가 공개한 故김시연 양의 휴대폰 영상에는 배가 기울자 당황하는 학생들의 모습, 가만히 있으라는 안내방송을 불신하는 아이들의 대화가 담겨있었다
	광화문 세월호 광장입니다!
	오늘은 4월16일 입니다!
	세월호는 고의침몰이다
	4월16일 이후 세월호 희생자 가족들을 다룬 EBS 다큐프라임 <나는 부모입니다> 잊을 수 없는게 있다. 그리고 잊혀져서는 안되는것도 있다. http://www.dailymotion.com/video/x2al2si_ebs- …다큐프라임-가족쇼크-1부-나는-부모입니다-
	경향신문 조형국 기자는 "세월호 진상조사원장에 이석태 전 민변 회장 추천"이라고 했다. 세월호 유족은 더 이상 어린 생명을 정치적 흥정으로 여기지 말았으면 좋겠다.
	완전침몰 45분전, 해경123호는 현장도착후,세월호내부로 진입하지않았고,탈출방송도하지않았고, 주변 대형선박을 이용하여 승객탈출이나 침몰지연작전도 쓰지않았으면서, 선장일행만 재빨리 탈출시켰다.
	세월호 모금액이 정부부처 해당학교 방송사등 여러곳에서 상당 할텐데 그돈이 다 어디로 갔나? 그 돈은 세월호 유가족이 원하는 진실을 밝히는데 쓰여 져야 한다 모금액의 정산 내용 집행 등을 모두 투명하게 밝혀라
	다이빙벨로 진실을 촬영 기록 증거보존하라!
	[팩트TV] 세월호 생존자 “고통의 광경을 잊지 않으려고, 하루에도 몇 번씩 되새긴다”
	http://goo.gl/qKK4Pz
	“유족들 앞에 죄인으로 살 수밖에 없는 마음을 정부가 어찌 이해하겠나”
	일년간 법정서 싸운돈 일부 를 도움펀드로 보냈습니다.형편이 좋다면 다 후원했겠지만요 ㅠ.ㅠ 늘 세월호진실에 앞장서 주세요 .고맙습니다:-)
	감사합니다. 힘들게 생긴 돈을 저희 팩트TV 도움펀드로 보내주셔서...팩트9뉴스를 통해 열심히 진실한 보도로 보답하겠습니다.
	ㅎㅎ 아니예요 ;;;세월호때 감동받아서요 ㅠㅠ 정기후원금이 넘 적어서 항상 맘에 걸렸어요 . 또 현금서비스 인생으로 살아야하겠지만 마음이 풍성해져서 도리어 감사드려요 .응원합니다 *^^* 아자아자!!!!!
	김지영 감독이 암시하는 세월호의 무서운 진실
	팽목항서 세월호 희생자 위로 수륙재 봉행 http://me2.do/5UIZDgql 출처 : 네이버 뉴스
	세월호 대학살’ ‘잠수함 충돌설’ 구속수사 시작
	“명예훼손이 반의사불벌죄에 해당함에 따라 논란의 여지가 없도록 김 전 청장과 해경123정 대원 4명, 세월호 1등 항해사 등에게 처벌의사를 확인했다”http://m.mediatoday.co.kr/articleView.html?idxno=120313 …친절한 검자씨
	국내외에서 시국선언이 이어졌다. 외국에서 활동하는 학자 1074명은 정부에 #세월호 참사 책임을 물으며, 공익을 위한 규제 강화를 요구하는 성명을 냈다. http://bit.ly/1qBLe2i
	범세계 세월호특별법 청원운동
	http://sign.sewolho416.org 세월호 천만인 서명운동
	ttps://secure.avaaz.org/kr/sewol_ferry_never_again_loc/?cziVDgb … 아바즈 청원 서명
	결과를 가늠하지말고 할 수 있는 모든 것을 다해봅시다
	헐대박)세월호 팽목항 집회 참가비 4만원(식대별도 잼): 댓글 반응!ㅋㅋㅋㅋㅋㅋㅋㅋㅋㅋㅋ
	세월호
	희생자 추모 및
	진상규명을 촉구하는
	밴쿠버 집회
	'세월호 선체를 인양하라!'
	2014년 12월 13일(토)
	2시부터 4시까지
	Vancouver Art Gallery
	세월호를 기억하는 밴쿠버사람들
	무상급식 반대하는 집단중에 일부 유아원 유치원 운영자들이 있더군요~
	자신들에게 지원되는 지원금이 줄어든다고 그러는것 같죠?
	이나라의 수준이 딱 그정도 입니다!
	공무원연금줄인다니까 10만이 모였다죠?
	세월호집회는 어땠나요?
	세월호 집회, 살려달라고 창문을 때리는 그 광경 어떻게 잊겠느냐! 서울의소리
	천인공노할 짓거리는 아무도 안 믿는다는 사실을 이용한 범죄 시리즈~~!
	전두환, 이명박, 박근혜로 이어지는
	KAL기 폭파 사건.
	천안함.
	세월호.
	11.30/세월호참사 229일째
	학살피해자 295명
	탈출하신 분 172명
	알려진 실종자 9명
	구조자 0명
	민간잠수사 희생 2명
	소방관 희생 5명
	수색지원민간선원 희생 1명
	자원봉사자 희생 1명
	PTSD 희생 교감,경찰,자원봉사자님
	그외까지
	기억합시다.
	세월호에는 국정원이 깊숙히 관련되어있고, 세월호 승조원은 가장먼저 국정원에 보고 했다한다. 국정원은 청와대 직속이다. 그러므로 청와대는 즉시 상황을 파악할수 밖에 없다. 그런데 이게 말이 되는가?
	세월호 희생자들을 기억하는 304일 미사 안내
	아프리카TV에서 "[생]광화문TV 세월호사건 진상규명촉구 촛불문화제_11.29" 방송을 보고 있어요. 함께 보실래요?
	美<포린 폴리시> 朴정부 무능 지적.. “침몰하는 정부”
	http://www.gobalnews.com/news/articleView.html?idxno=11597 …
	“韓정부, 세월호 책임회피로 불안감 조성.. 한국인 참사 극복 못해”
	꺼지지 않는 세월호 촛불.. “진상규명 국민의 손으로”
	http://www.gobalnews.com/news/articleView.html?idxno=11620 …
	광화문 촛불 문화제.. “국민 감시 없다면 세월호 진실 또 다시 침몰
	영국판 '세월호'사고, 영국 정부가 한 일은? http://laborhealth.or.kr/38756 한국도 기업의 경영실패 혹은 고의적 태만에 인한 사망을 '기업에 의한 살인'으로 규정, 엄하게 처벌하는 법제도 도입을 검토할 시기가 왔다.
	국민안전처 초대 대변인 고명석씨 내정 http://www.hani.co.kr/arti/politics/administration/664843.html …
	세월호 참사때 매일 아침11시에 거짓말지껄이던 넘이 승진하네요
	중요대목의 동영상과 CCTV가 감쪽같이 사라졌다는 것은 세월호 사건이나 신해철 사건이나 똑같다. 그렇다면, 이 둘의 범인은 하나 ? 에이 설마...
	참사 206일 세월호특별법이 겨우 통과됐습니다.우리 정치의 민낯을 드러낸 기간이었습니다.지금부터가 더 중요합니다.철저한 진상규명은 법만으로 안됩니다. 진실을 가로막을 많은 비협조와 방해들과 싸워야합니다.그 너머에 사람이 먼저인 새로운 나라가 있습니다.
	코메디임다
	세월호사고는단순조작미숙사고판결남
	영화화제안으로세월호항적분석결과갈지자운항에의한급선회사실을밝혀내신미친김지영감독이파파이스통해밝힘
	그럼국가모독죄로콩밥을먹여야함에도
	김감독이지적하는
	실수로조작된항적들을
	줄줄이
	국가가수정함
	세월호에서 돌아가신 모든 승객과 승무원 여러분들의 명복을 빌며 아직 배안에 계신 분들이 모두 무사히 구조되시길 기원합니다
	더이상 이땅에 세월호와 같은 상쳐가 되풀이 되어서는 않될것입니다.
	더많이 연대하고 한달에 한사람씩 올바름을 일깨워준다면 가능하리라 생각합니다.
	한걸음 한걸음 걸음마 하는 자세로 임하다보면 안전한세상 안녕한세상 우리의 힘으로 이뤄지리라 생각합니다
	정부여당 의도대로 참 잘돌아간다.
	4자방과 세월호 그리고 방산비리는 그렇게 잊혀지는거니?
	野 내부 반발 암초 만난 세월호法11일 野 의총이 분수령
	123함정 정장 세월호 법정에서 ‘횡설수설’
	★해경123정ㆍ세월호를ㅡ밧줄로묶어
	ㅡ끌어당기며침몰시키는ㆍ증거자료
	★김기춘의 말만듣고 관매도에 헬기를타고 도착한닭은ㅡ9시30분이넘도록세월호가 코빼기도ㆍ보이지않는것에ㆍ화가나서
	세월호를 뒤집어엎어라ㅡ전원ㆍ몰살해라
	김기춘은 이때까지도 일본에서 세월호와동급배가 13시간동안이나 떠있었다는것을 알고있었고 '골든타임'이 10시간 이상 될 것이라고 믿고 있었다
	세월호가족들을 현장에보내지도않는 정권..." =>풍랑이 치는 사고현장에가족들이가겠다하여 허락한후또사고나면 누가책임?나라에서 장관까지 수개월씩 현장에상주시키며 국력을다하여 구조활동을폈는데 뒤통수치는 배반의선동..한심
	터무니없이 조력권행사를 민변징계요청한 꼼수는 앞으로 있을 세월호조사단에 민변전문가 참여배제를 위한 암수라는데. PaPa Is a good
	세월호참사직전ㆍ청와대는ㅡ부정대선과ㆍ내부권력암투로ㆍ심각한분란이ㆍ있었던시기였다
	▶조웅천ㅡ4월15일ㆍ홍경식민정수석이ㆍ불러가보니ㅡ그동안ㆍ열심히일했다며ㆍ그만두라고했다
	?어쩌면?조웅천은??세월호학살의ㆍ내막을ㆍ알고있을것이다
	오늘은 2014년 마지막 날이자 세월호 대참사 260일째이자 통합진보당 해산 13일째!! 불안하고 비민주적인 사회!!! 안전한 민주 사회 위해 함께 합시다.~~~
	[오산시청 광장 세월호 추모리본 문서고 이관식 및 영구보존] ● 일시 : 2014년 12월 31일(수) 14:00 오산시청 광장
	12/31 (수) "전국에서 따뜻한 시민분들을 많이 만났지만, 세상은 아직도 바뀌지 않았다고 생각한다" 교황 방한 당시 십자가를 지고 도보순례를 하셨던, 세월호 희생자 故 이승현군의 아버지 이호진씨입니다
	#세월호 참사260일째
	슬픈 2014년, 304명의 고귀한 생명이 바닷속으로 사라졌다.
	그리고 252개의 책상들이 주인을 잃었다.
	4월 16일에 멈춰진 시간
	잊지 말자.
	[단독]최민수, 수상거부 소감 단독입수 '세월호 우회 언급' | 다음 연예
	가수 조관우씨, 세월호 노래 발표 “날아오르는 풍등, 그대 있는 곳에 닿을 수 있게…”
	“그대 찾아 밤하늘 날아오르는 풍등, 그대 있는 곳에 닿을 수 있게 데려다 주오.”
	오늘아침전주풍남문천막입니다. 차가운겨울에일찍일어나 광장을 거닐어봅니다. 세월호는 학살이다. 어제 이탈리아에서 사고여객선 470여명을 30여시간만에 전원구조라는 기사를 봤습니다. 우리는 한명도 구조하지않았습니다.
	오늘! 2014년의 마지막과 2015년의 처음을 세월호 유가족들과 함께. 광화문 광장. 낮3:04-
	<박 대통령 면담 그후…‘수빈 엄마’ 박순미씨>“어깨 감싸며 세월호 진상규명 약속…박 대통령의 그 말을 믿었는데…”
	#1111 세월호 합동 분향소에 무료 문자 메시지를 보낼 수 있는 번호입니다. 우리가 기억하고 있다고, 함께 있다고 문자메시지로 알려주시면 어떨까요. 더구나 오늘은 2014년 마지막날.
	MBC연기대상 황금연기상 거부한 최민수 수상거부 소감에서 우회적으로 세월호 언급
	법과 상식이 무너지고 진실과 양심이 박제된 이 시대에, 아직도 차가운 바다 깊숙이 갇혀 있는 양심과 희망에 대한 최소한의 도리_x000D_ 최민수 연기대상 거부는 당연하다..희대 눈물 쑈 보여 준 그년 최고니까.._x000D_ [포토]'하늘에 별이 된 아이들' 잊지 말아야 할 세월호 아픔 _x000D_ 최근 이탈리아로 향하던 중 화재가 난 그리스 여객선 선장이 승객 구조완료 후 마지막으로 배를 떠났다고 이것이 바로 선진국"이라고 세월호 선장과 비교하며 호들갑 떠는 사람들이 있는데, 이는 국가 수준의 문제가 아니라 선장 개인의 소양 문제 아닌가
	최민수, 수상거부 소감 단독입수 '세월호 우회 언급'
	고집쟁이 안강최라서 그럴까, 그래도 그 뜻을 저만큼은 이번엔 감사하고 있네요. 공유해봅니다.
	또 종북 빨갱이 나왔다고 난리치진 않을지...
	민수형이 요즘 멋있어졌네여
	옛날부터 멋진사람이죠
	가수 조관우씨, 세월호 노래 발표 “날아오르는 풍등, 그대 있는 곳에 닿을 수 있게
	#세월호 260일. 2014... 다시 시작하는 2015... 잊지 않겠습니다
	#세월호 참사에 허둥대는 박근혜 정부의 모습을 보며, 2012년 박근혜 대통령 후보의 TV 광고 '한국호 선장 박근혜'도 누리꾼들의 집중 조명을 받았다.
	세월호 실소유자 SNS 논쟁 이재명 성남시장 가담 '후끈' http://me2.do/FNxkHMsb 출처 : 네이버 통합검색
	세월호 유가족 민주시민언론상 수상…“KBS 보도태도 적극 공론화”
	18일째 기도: 세월호 일반인 희생자 심숙자의 영혼을 기억하고 기도합니다...
	우리이웃의 아픔... 우리사회의 아픔을 기억하고 함께하기위해 매일 한 분씩 기도해주기로해요...
	“어깨 감싸며 세월호 진상규명 약속…박 대통령의 그 말을 믿었는데…”
	<회한의 2014년>세월호 참사부터 땅콩회항까지…사건사고 얼룩진 365일. 희생자 295명이란 엄청난 숫자에 온 국민은 슬픔에 잠겼고, 9명은 여태 돌아오지 못했다
	2014년 대한민국..
	세월호 참사 진상규명만 놓고보면 정부와 국민의 역할이 바뀐것 같다는 생각이 든 한해였다
	[포토]'하늘에 별이 된 아이들' 잊지 말아야 할 세월호 아픔 | 미디어다음
	[김어준의 파파 이스#33] 세월호 생존학생들과 정윤회 1부
	최민수가 MBC연기대상에서 황금연기상을 받았으나 이를 고사했다. 백진희가 대리 수상하며 밝힌 소감마저 중간이 잘려나가 궁금증을 자아냈다. 방송에서 확인하지 못한 그의 소감에는 어떤 내용이 있었을까. 스타뉴스가 단독 입수한 그의 수상소감에는 아직도 많은 이들의 가슴에 상처와 아픔을 드리운 세월호 침몰에 대한 안타까움이 우회적으로 담겨 있었다.
	최민수는 30일 오후 서울 마포구 상암동 MBC신사옥에서 진행된 2014 MBC연기대상 시상식에서 '오만과 편견'으로 남자 황금연기상을 수상했으나 시상식에 불참했다.
	'오만과 편견'에 함께 출연한 백진희가 대리 수상했다. 백진희는 최민수가 직접 전달한 수상소감을 대신 읽으며 "이 상을 정중하게 거부합니다"라고 밝혀 눈길을 모았다. 그러나 전문이 사라져 모든 내용을 전달하지는 못했고, 백진희는 "선배님은 거부하셨지만, 제가 잘 상을 전달하도록 하겠다"라고 밝혔다.
	백진희가 대리 전달한 수상소감에서 최민수는 "안녕하십니까. 민생안정팀 부장 문희만입니다"라고 극중 이름으로 자신을 소개했다. 그는 "적지 않은 나이에 이런 의미있는 작품을 하게 해주신 MBC, 김진민 감독, 이현주 작가에게 감사드리며 무엇보다도 '오만과 편견'을 사랑해주시는 시청자들께 감사 말씀 전합니다. 더불어 우리 인천지검 민생안정팀에게도요"라고 밝혔다.
	이어 "허나 다른 때도 아니고 요즘은 제가 법을 집행하는 검사로 살고 있기 때문에 말이죠. 뭐 잘한 게 있어야 상을 받죠 그죠?"라며 "해서 죄송스럽지만 이 수상을 정중히 거부하려고 합니다"라고 밝혀 모든 이들을 놀라게 했다.
	실제로 최민수가 전한 수상 거부 소감에는 다음과 같은 내용이 더 있었다.
	최민수는 수상 거부 소감에서 "아직도 차가운 바다 깊숙이 갇혀 있는 양~심과 희망에 대한 최소한의 도리라고나 할까요?"라며 "법과 상식이 무너지고 진실과 양심이 박제된 이 시대에 말입니다"라고 밝혔다. 이어 "그래도 우리 '오만과 편견'을 끝까지 사랑해 주실거죠? 그죠~"라고 덧붙였다.
	직접적으로 밝히지는 않았지만 지난 4월 16일 발생한, 아직도 계속되고 있는 비극 세월호 침몰 사고를 언급한 셈이다. 최민수는 최근 스타뉴스와의 인터뷰에서도 세월호 침몰 사고를 언급하며 "기막힌 사건에 어른으로서 침통하다. 책임감을 느낀다"고 털어놓은 바 있다.
	세월호 국내 수입 때 세금 전혀 안내
	요즘 TV에서 시상식 많이 하는데 누구도 세월호 유가족들 위로를 한다거나 쌍차 굴뚝농성 중이신 분들 응원의 메세지가 없는 것같다..맘이 쫌 그렇다.. 왜 모두 이런 일들을 정치적으로 해석하는지 이해할 수가 없다..그냥 우리 이웃이라고 생각하면 안되나?
	배우 최민수씨가 세월호에 대한 언급이 있다고 해서 너무 고맙게 느껴졌다..다행이다..
	박영규씨도 세월호유가족분들을 응원해 주셨다..멋진 배우다
	세월호학살 260일! (고공농성) 스타케미칼 219일! 씨앤엠 48일! 쌍용차 19일! (노숙농성) 전국대학강사노조 2672일! 세월호 173일! 공무원연금 44일! 콜트콜텍, 재능교육, 강정, 밀양, 청도..
	팻친님들...
	2014 갑오년 한해도 15시간을 남긴채 2015 을미년을 향하고 있다. 지나온 2014 한해를 돌이켜보면 갑오년이라 그랬는지 무지 갑질을 해댔던 한해가 아니었나 싶습니다. 세월호 참사,...
	[세월호]멈춘 시간, 멈출 수 없는 이야기:255명, 4월16일, 그리고 258일째
	최민수는 mbc의 황금연기상 수상거부 소감에서 '진실과 양심이 박제된 사회'를 거론 하며 세월호사고의 안타가움을 우회적으로 표현했다. 과연 명배우 최무룡씨의 아들 최민수의 진가가 이제 나타나기 시작한다.
	'황금 연기상' 최민수, 수상 거부한 이유..세월호 때문에? | 다음 연예 http://durl.me/7y5r79 아직도 차가운바다깊숙이 갇혀있는 양심과희망에 대한최소한도리법과상식이무너지고양심이박재된이시대말입니다
	35~~~충청좌파 (친일척살
	판결해볼 기회..세월호 실소유자는 국정원과 청해진 중 누구일까요?>
	아래 100개에 가까운 세월호에 대한 국정원 지시사항은 국가정보기관 입장에서 한 것일까요? 아니면 실소유자로서 한 것일까요?...
	세월호 참사는 국정원이 기획한 사건이라고 많은이들은 생각한다
	＇하늘에 별이 된 아이들＇ 잊지 말아야 할 세월호 아픔 http://durl.me/7y54z9 미안합니다. 결코 잊지 않겠습니다
	오늘 아침 뉴스보면서 느낀다..새해가 되는데 희망이 생기지 않는다..비정규직이 연장되면 계급사회로 돌아갈 것만 같고, 때가 어느 땐데 아직도 정부비판하면 종북몰이하고, 무엇보다 세월호 유가족들 아픈 마음으로 새해를 맞이해야 하는데..그냥 죄송합니다.
	세월호에서 돌아가신 모든 승객과 승무원 여러분들의 명복을 빌며 아직 배안에 계신 분들이 모두 무사히 구조되시길 기원합니다
	세월호 청문회 세우려는 새누리당, 경악을 금치 못 해”
	세월호 피해 가족, "특별법 제정에 힘 실어주시길"
	국정원 세월호 투자‥ 전현직 국정원 양우회 양지회 수천억 자금운영 2012 년 총선 개입 대선개입 세월호까지‥ 해경 언딘처럼‥
	[[TF다이어리] 세월에 지지 않을 이름, 세월호... `아직 남아 있는 우리들의 숙제
	[단독]최민수, 수상거부 소감 단독입수 ＇세월호 우회 언급＇
	잊지 말아야 될 슬픈 대한민국의 현실~
	불쌍한 아이들~ 별이되어 영원히 행복하길 바라본다.
	[포토]＇하늘에 별이 된 아이들＇ 잊지 말아야 할 세월호 아픔
	이데일리가 이딴 그림, 이딴 언급하니 웃기네. 말문이 막히네.. 허허RT @seojuho: [포토]‘하늘에 별이 된 아이들’ 잊지 말아야 할 세월호 아픔
	조현아 구속수감은 좀 심한거 맞다‥ 마녀사냥 국민심리를 유도발동시킨 것이다. 그러나 재벌 3세에 대한 강력한 경종을 울리지 않으면 이런 일은 사회 곳곳에 무수히 발생된다. 갑의 횡폭에 대해서는 관용은 없어야 한다. 국정원 세월호 사자방 정윤회 십상시에
	이재명시장님..왜 한국에 시장님 같은 분이 한 분이신지 정말 유감스럽습니다. 시장님의 공명정대한 등불이 세월호와 같은 나라를 비추어주는 등대가 되시어 새해를 환히 밝혀주실것에 희망을 겁니다. 사랑합니다.♡♡♡
	가수 조관우씨, 세월호 노래 발표 “날아오르는 풍등, 그대 있는 곳에 닿을 수 있게…”
	솔찌기 이 계정에 정치얘기는 안 하려고 했는데 나도 붕신이었던 것 같다 세월호는 정치얘기가 아니지 사건 얘기지 ㅠㅠ 똥멍청이
	진상 규명 해달라는거에서 정치 얘기가 되는게 이상한거였어
	다른 사람은 몰라도 내 주변 사람이 세월호를 지나간일 취급할지는 몰랐다
	사건 당시 나보다 더 화내고 울었으면서

## Sheet: twall_SurveyStandardVolume
															50			1
Entity Volume by Sentiment	positive	neutral	negative	mixed
	21	392	138	0
박근혜	4	23	11	0
청와대	0	16	3	0
진도	1	9	4	0
박원순	2	9	3	0
국정원	0	8	1	0
SBS	0	7	2	0
박	0	8	1	0
김	3	6	0	0
미국	1	6	1	0
대한민국	0	7	1	0
KBS	1	7	0	0
노무현	2	4	1	0
광화문	0	7	0	0
새누리당	0	5	2	0
시애틀	0	6	0	0
최민수	4	1	1	0
서울	0	4	1	0
특위	0	3	2	0
검찰	0	4	1	0
서울광장	0	3	2	0
정	0	3	2	0
강	1	2	2	0
국회	0	3	2	0
김대중	0	4	1	0

## Sheet: twall_Phrases
개수 : Phrase Mentions Sentiment +/-	Phrase Mentions Sentiment +/-							50			1
Phrase	negative	neutral	positive	총합계
가로막고		2		2
가시화되고		1		1
가족을 잃은	2			2
가짜	1			1
갇혀	3			3
감금	1			1
감사드리며		1		1
감사의			1	1
강압적	1			1
강제	2			2
강제 철거한	1			1
개정안이 통과되면		1		1
거절하고	1			1
거짓	1			1
거짓된	1			1
격려			2	2
견인하는			3	3
경악을	1			1
경제혁신			1	1
고개를 숙였다		1		1
고귀한			1	1
고맙게		1		1
고맙고			1	1
고맙습니다			2	2
고발키로	1			1
고발하는	1			1
고발한	1			1
고비가 될	1			1
고통과	1			1
고통의	2			2
공동체			2	2
공무집행방해	1			1
공신이		1		1
공익을 위한		2		2
공평하고			1	1
관용을		1		1
교감을		1		1
구속영장을 신청했습니다		1		1
구속영장을 청구했지만		1		1
구속하고	1			1
구조활동을		1		1
구출된		1		1
구현될		1		1
국민을 보호하는			1	1
국민을 속이는	1			1
국민을 위해			1	1
국민이 바라는		1		1
국민적 합의가			1	1
국회를 통과한		1		1
권합니다			1	1
궤변을		1		1
규탄	2			2
규탄하는	1			1
그만두고		1		1
극복			1	1
극적			1	1
기도하는		1		1
기도합니다			4	4
꽃			1	1
나날을		1		1
난입한	1			1
남용	3			3
낭비를	1			1
내란음모	1			1
내몰고		1		1
논란을 일으켰던	2			2
논란이 일고	1			1
논란이 일고 있습니다	2			2
눈물	1			1
눈물만	1			1
눈물이	1			1
다정하게			1	1
단단히		2		2
답답하다	2			2
답답한	1			1
당하고	1			1
당한	2			2
당할		1		1
당했다	1			1
당했다는	1			1
대단한			1	1
대상을			1	1
대책		2		2
대책 마련		1		1
대통령 퇴진	1			1
대학살	3			3
대화를 통해		1		1
더러운	2			2
더불어			1	1
덕분으로		1		1
데 집중했다			1	1
도망가는	1			1
돌아가신	4			4
돌파		1		1
돕고		1		1
동참을		1		1
동참했다		1		1
두루			1	1
두루 갖춘			1	1
듯 합니다		2		2
등을 요구했다		1		1
떨게한	1			1
뜻을 담은		1		1
마련돼야		1		1
마련하겠다고			1	1
막말	1			1
만나는		1		1
많은 관심과			1	1
말도 통하지 않는	1			1
맛			1	1
맞이하여			1	1
맹목적		1		1
면밀히		1		1
면죄부를 주는		1		1
명복을 빌며		5		5
모자라서	1			1
모자랄	1			1
목소리가 커지고 있습니다		1		1
못하게	2			2
못하다가		1		1
못하면		1		1
못했고	2			2
못했습니다		2		2
무너진다	1			1
무력화	1			1
무리하게		1		1
무분별한	1			1
무사히			6	6
무시하고	3			3
무차별	1			1
문제 삼았다		1		1
문책		1		1
미래			1	1
미래는			1	1
미안한		2		2
미안해	3			3
미운	1			1
미쳤다	1			1
민감한	1			1
믿습니다			1	1
믿을			1	1
박차를		1		1
반대하는	1			1
반박		2		2
발굴을		1		1
밝혔고		1		1
방만한	1			1
방해를	1			1
방해한	1			1
배려하고			1	1
버티고			1	1
벅차다		1		1
범인을	2			2
변질	2			2
보도가		1		1
보상받은			1	1
보완하고		1		1
보호		2	1	3
복			1	1
복원이		1		1
부끄러운	1			1
부끄럽다	1			1
부당한	1			1
부도덕한	1			1
부인하고	1			1
부작용은	1			1
부정선거	10			10
부정한	1			1
부족해	1			1
부지런히			1	1
분노가	3			3
분노를	3			3
분열이	1			1
불가능하다	1			1
불가피할		1		1
불똥이	1			1
불법을	1			1
불법행위	1			1
불쌍한	1			1
불안심리를	1			1
불안정한	1			1
불안하고	2			2
불운한	1			1
비극의	1			1
비난이	2			2
비리가	1			1
비리와	1			1
비참한	1			1
비판이	1			1
비하		2		2
빌미를		1		1
빕니다			1	1
빙자한	2			2
빼앗긴	1			1
사건도		1		1
사고가	5			5
사과		1		1
사기	4			4
사랑해			2	2
사망한	2			2
사상자가	1			1
사의를 표명한		2		2
사퇴를 포함한	1			1
사퇴할	1			1
사투를	2			2
사형	2			2
사회적 책임을		1		1
살인	2			2
삼가 고인의 명복을	1			1
상처를 입은	1			1
새로운 나라가			1	1
새로운 시대를		3		3
생생한			1	1
석연치	3			3
선진국		1	1	2
설			1	1
설명을 덧붙였다		1		1
성사시켜			1	1
성탄		1		1
세월호 참사	46			46
세월호 침몰	16			16
세찬 비바람이	1			1
소감			3	3
소름	1			1
속속		1		1
속이고		1		1
손꼽아			1	1
솔직히		1		1
수상			4	4
수상을			1	1
수상하며		1		1
순환이		1		1
숨져	1			1
숨진	2			2
슬픈	3			3
승리할			1	1
시상식		1		1
시신	4			4
시신이	1			1
시원한		1		1
시위를	1			1
시작하는		1		1
실망할	1			1
실종	4			4
실천하는			1	1
실천하자			1	1
실패해	1			1
실패했던	1			1
싫다	1			1
심각한	1			1
심각한 문제	1			1
싸우고		1		1
싸우지	1			1
싸움이	1			1
싸워야		3		3
쓰레기	3			3
아니냐는 비판도	2			2
아픈	1			1
악랄한	2			2
악마	1			1
악용하는	3			3
악재를	1			1
악화되는	1			1
안된다는	2			2
안아주고		1		1
안전하다			1	1
안타깝게		1		1
압력	1			1
앞장서			1	1
약속했습니다			2	2
어두운		1		1
어찌해야 할까요	2			2
억울한	1			1
엄하게	2			2
연루된		1		1
연휴			1	1
열어주는		3		3
예방			1	1
예쁜		2		2
올바른			3	3
옹호하고			1	1
왜곡된	1			1
왜곡하고	1			1
외면하고	2			2
외면한	1			1
외압이		3		3
욕설을	2			2
욕설을 하는	1			1
욕하는	1			1
용기			1	1
용기를		1		1
우려스러운	1			1
우스꽝스러운		1		1
울며	1			1
웃고		2		2
웃기는			1	1
위로	1			1
위로를			2	2
위로의			1	1
위반을	1			1
위반하고	1			1
위험하다	2			2
유머가		1		1
유출	1			1
유해		1		1
음모가	1			1
응원의		1		1
응원합니다			4	4
응원해			2	2
의심된다		1		1
의심이	2			2
의심하게	1			1
의심하고	1			1
의혹이 제기됐습니다		1		1
이길			1	1
이끌어내고			1	1
이루어		1		1
이룬			2	2
이상	5			5
이상한		7		7
인연이			1	1
인재		1		1
인재를			1	1
인적 쇄신을			1	1
인정됐다			1	1
인정받았다			1	1
잃어	2			2
잃었습니다	1			1
잃은	6			6
자살한	4			4
자연스럽게		1		1
잘되는		1		1
잘못하면		1		1
잘한			1	1
장례를	1	1		2
재기			1	1
재능			1	1
재빨리			2	2
저질렀는데	1			1
적나라하게	1			1
적법한			1	1
적절한 치료를			1	1
젊은		6		6
정부를 비판하는	1			1
정성껏			1	1
정의로운		3		3
정확하게			2	2
제공하는		1		1
조사를 받고 있습니다		1		1
조사를 받았고		1		1
조사를 받았다		1		1
조사를 받았다고		1		1
조사를 받았습니다		1		1
조속한			1	1
조작	6			6
존엄			1	1
존중하고			1	1
좋겠네요			1	1
좋겠다			5	5
좋아할		1		1
죄	3			3
죄송합니다	4			4
주도하며			1	1
죽여	1			1
죽은	5			5
죽을	1			1
죽음에	4			4
죽음이		1		1
죽이려고	1			1
중단된		2		2
중심이 돼			1	1
중요한 것은			1	1
즐기는		1		1
증세를 보이는	1			1
지겹다	1			1
지원금		1		1
지원받고			1	1
지원을 받아			1	1
지적에	1			1
지적이 나왔다	1			1
지적했다		2		2
지지		2		2
지지 않는			1	1
지지를		2		2
지지율		3		3
지지자			1	1
지휘한		1		1
진실			12	12
진실규명을			1	1
진심			1	1
진심 어린			1	1
진절머리가	1			1
진정성			3	3
진지한			1	1
질타를	1			1
질타를 받은		1		1
차단	1			1
참는		1		1
참사가	1			1
참상을	1			1
책임을 지고	1			1
책임을 지는	1			1
처벌을	1			1
철거를	1			1
청사진을		1		1
초대			1	1
촛불시위	1			1
최고			2	2
최선을 다하는			1	1
최선을 다할			1	1
추천		1		1
축하와		1		1
충격과	1			1
충격을 받았다	1			1
충돌	1			1
충분한		2		2
치료와			1	1
친절한			1	1
침몰	4			4
침몰하고	1			1
침입		1		1
큰 사고를	1			1
큰 효과를			1	1
키우면서			1	1
타결		9		9
타결될		2		2
타결을		1		1
탄력			1	1
탄생			1	1
탄압을	1			1
탄핵	1			1
통과된		1		1
통증이		1		1
투명하게			1	1
투신	1			1
파괴하고	1			1
편하게		1		1
포기하면서	1			1
폭넓은		2		2
폭력을 행사하거나	1			1
품격을		1		1
한심한	1			1
함께하는			2	2
함께한			2	2
함께할		1		1
항의		1		1
해결책이			1	1
해결하고		1		1
해결하려는			1	1
해명을 못하고	1			1
해킹	3			3
핵심이 될			1	1
행복하길			1	1
헛되지		1		1
현명한			1	1
혐의를 받고 있다		1		1
혼란이	1			1
화가 났다	1			1
화이팅			1	1
화재가	1			1
확신하게		1		1
환영한다			1	1
활발히			1	1
회복될			1	1
회복을		1		1
후끈		1		1
희망은		1		1
희망이		1		1
희생된	5			5
힘든	2			2
힘들게	1			1
힘들고		1		1
힘들다고	1			1
ㅠㅠ	4			4
총합계	390	200	172	762

## Sheet: twall_Queries
개수 : Query Category Mentions Sentiment +/-	Query Category Mentions Sentiment +/-							50			1
Query Category	negative	neutral	positive	총합계
건강		4		4
교육	3	8		11
기술	1	7		8
대중 문화		5	1	6
사업		4	1	5
재해	20	1		21
정치	11	76	3	90
종교		4	1	5
총합계	35	109	6	150

## Sheet: twall_Entities
개수 : Entity Mentions Sentiment +/-	Entity Mentions Sentiment +/-							50			1
Entity	negative	neutral	positive	총합계
정	2	3		5
	138	392	21	551
10316		1		1
10434		1		1
11597		1		1
11620		1		1
12924		1		1
14312		1		1
17342		1		1
23095		1		1
30588		1		1
35526		1		1
38756	2			2
41211		1		1
45148		1		1
45884		1		1
54999		1		1
65279		1		1
68388		1		1
85921		1		1
98595		1		1
98596		1		1
" [생 ]광화문TV 세월호사건 진상규명촉구 촛불문화제_11.29"		1		1
" 세월호 연장전 돌입한다"		1		1
" 언제 터질지 모르는 나라"		1		1
"200명의 생사를 알 수 없는데 혼자 살기에는 힘에 벅차다 . 나에게 모든 책임을 지워달라 . 내가 수학여행을 추진했다"		1		1
"가슴이 아프고 눈물이 나서 . . ."	1			1
"각하"		1		1
"고사의 뜻을 밝혔으나 중요한 시기에 장기간 국정 중단을 막아야 한다는 대통령의 간곡한 당부가 있어 새로운 각오하에 임하기로 했다"		1		1
"과연 박근혜 정부가 세월호 이후 국민이 바라는 근본적인 변화를 이끌 의지가 있는지 의심하게 만든다"		1		1
"교감은 취소를 원한다"		1		1
"구조작업을 끝내고 인양은 포기하자는 결심을 내부적으로 했다"		1		1
"국가 개조에 마지막 힘을 다하고 필요 시 대통령에게 진언하겠다"		1		1
"국가가 언딘을 버렸고 , 또 언딘이 (인양작업을 ) 수주하는 순간 또 (유착 ) 의혹이 일어날 것"		1		1
"국민이 판단할 일"		1		1
"그동안 참았는데…이젠 한계 상황"		1		1
"그래도 우리 '오만과 편견'을 끝까지 사랑해 주실거죠 ? 그죠~"			1	1
"기막힌 사건에 어른으로서 침통하다 . 책임감을 느낀다"		1		1
"김구 , 김일성이 세 보이니까"		1		1
"김씨가 혐의를 부인하고 있지만 , 녹취록 등 증거가 있어서 공소유지에는 문제가 없을 것"	1			1
"꼼수단일화"		1		1
"끔직한 참사에도 불구하고 단지 뉴스청취자나 방관자로 전락해가고 있던 우리들에게 대학교수로서의 사회적 책임과 교육자로서의 소명을 각성시켜준 연세대교수들의 시국선언에 대해 감사의 뜻과 함께 지지를 선언한다"			1	1
"나는 물론이고 마지막에 한 사람만 남는 일은 없었으면 좋겠다 . 지금도 힘든데 그것까지 어떻게 감당하겠냐…"			1	1
"내 아들 사랑해"			1	1
"돈벌게 해주겠다"		1		1
"똑같은 불법 천막에는 똑같은 법이 적용돼야 할 것"		1		1
"뭐라도 하지 않으면 견딜 수없어 . ."		1		1
"미안합니다 잊지않겠습니다"		2		2
"미안합니다"		1		1
"박 대통령은 세월호 사고 이후 국민께 국가 개조를 이루고 국민 안전 시스템을 만든다는 약속을 드렸고 , 이를 위해 시급히 추진해야 할 국정 과제가 산적해 있다"		1		1
"박근혜 대통령에게 팽목항에 추모 공원을 조성하자는 제안을 드릴 것"		1		1
"박원순 서울시장은 진보정권이 출범하자마자 기다렸다는 듯이 서울광장 천막을 철거하는 등 보수진영에 대한 탄압을 당장 중단해야 한다"	1			1
"법과 상식이 무너지고 진실과 양심이 박제된 이 시대에 말입니다"		1		1
"보수진영 탄압"		1		1
"부모 흉탄 (凶彈 )에 잃어 . . ."	1			1
"부모들 자결해야"		1		1
"부진정반작위죄"		1		1
"사고 소식을 듣고 목포와 진도에 있는 협력업체에게 사이트 (사고해역 )에 먼저 가 줄 것을 요구했다"		1		1
"사람도 점점 빠지고 , 빈 자리는 늘어만 가는 게 눈에 자꾸 보이니까 안에 있으면 힘만 빠진다"		1		1
"상황이 그렇지 않다는 것을 인지한 이후로는 구조작업을 위한 조치에 집중했다"		1		1
"생존자를 구조한다며 세월호 선체에 주입한 공기가 인체 유독성 공기였다 . 당시 작업에 참여했던 잠수부는 '세월호 공기주입에 쓰인 콤프레셔 장비에 인체에 해로운 공업용 오일이 사용됐다'고 증언 ."		1		1
"서울시는 서울광장에 설치된 보수진영의 41개 천막을 강제철거하면서 광화문 광장의 세월호 천막은 14개 중 3개만 철거하기로 했다"		1		1
"선배님은 거부하셨지만 , 제가 잘 상을 전달하도록 하겠다"		1		1
"세금도둑"		1		1
"세월號 농성 천막 오늘 철거"		1		1
"세월호 수습 국민혈세 6213억 들어 천암함의 20배"		2		2
"세월호 인양해 주세요"		1		1
"세월호 주입공기에 인체 유독성 일산화탄소 포함됐을 가능성"		1		1
"세월호 진상조사원장에 이석태 전 민변 회장 추천"		1		1
"세월호 진상조사위에 수사권·기소권 줘도 된다"		1		1
"세월호 침몰 관련 음모론 , 왜 가라앉지 않나 ?"	1			1
"세월호 침몰 뿐 아니라 구조 및 수색작업에 직접적인 책임이 있음을 인정하고 심판자가 아니라 참회하는 심정으로 철저한 조사에 임할 것을 요구한다"	1			1
"소녀시대"		2		2
"숨통 트여"		1		1
"스승의 날을 맞이하여 성균관대 문과대 교수들은 스스로 스승으로서 소명을 다하지 못했다는 통렬한 반성과 함께 이번 세월호 희생자들의 명복을 빌며 그 유가족에게 심심한 위로를 보낸다"		1		1
"시행령 수정안 말장난에 불과"		1		1
"신 기운이 있어서 남편이 사망했다"		1		1
"신 내림을 받지 않으면 남동생도 위험하다"	1			1
"쌀시장 적극 보호"		1		1
"쌍X나와 봐 !"		1		1
"아무데나 쑤셔넣어"		1		1
"아이가 해병대 캠프에서 무사히 돌아온후 다른 아이들이 캠프에서 사고나 죽자 '우리 아이 아니라서 다행이다' 했었는데 , 세월호 참사로 아이가 죽게되자 그때 다른 아이들의 사고에 대해서 진상규명 같이 촉구했어야 한다는 것을 절감한다"			1	1
"아직도 차가운 바다 깊숙이 갇혀 있는 양~심과 희망에 대한 최소한의 도리라고나 할까요 ?"	1			1
"안개로 못 갈 듯"		1		1
"안녕하십니까 . 민생안정팀 부장 문희만입니다"		1		1
"예산 많이 드는 F1 대회 등 재검토"		1		1
"오늘은 나오겠지"		1		1
"왜들 이리 잔인하시냐 . 가슴을 후벼파는 것도 모자라서 이젠 도끼로 내리찍느냐"	1			1
"우리 성균관대 문과대 교수들은 인문학자로서 누구보다도 먼저 우리가 살고 있는 이 땅의 문제를 성찰하고 올바른 가치를 창조하여 새로운 삶의 방향을 제시해야 했으나 그러한 학문적 소명과 사회적 책임을 의식적으로 외면한 채 스스로를 성찰과 실천이 없는 한낱 전문가로 퇴락시켰다"		1		1
"우리는 스승이 아니었다"		1		1
"위로하러 온 건지 . . . 겁주려고 온 건지 . . ."		2		2
"유가족분들 , 응원합니다"			1	1
"유임이라는 미봉책을 거둬들이고 변화를 끌어낼 수 있는 새 총리를 지명할 것을 촉구한다"		1		1
"이 상을 정중하게 거부합니다"		1		1
"이를 기회로 대학교수들을 비롯한 사회지도층의 자기 반성과 공적 책임의식에 대한 각성이 사회적 운동으로 확산될 수 있도록 노력한다"		1		1
"이명박이가 천안함 생존자들을 집단합숙"		1		1
"이미 사회 곳곳에 침몰의 징후를 보이는 비리와 모순이 있었음에도 불구하고 우리 성균관대 문과대 교수들은 승진 , 성과급따기 , 연구비 수주 등에만 집착하며 자기만 살겠다고 도망치고 있었다"	1			1
"인문학자로서의 소임을 망각하고 맹목적 자기 이익만을 추구하는 이기적 전문인에 불과했던 자신을 반성하며 인간애를 실천하는 인문적 운동에 적극 참여한다"		1		1
"인사수석실을 신설하고 인사비서관과 인사혁신비서관을 둬 철저한 사전 검증과 우수한 인재 발굴을 상설화할 것"		1		1
"인천 앞바다 안개가 진도 앞바다에서 배가 침몰한 원인과 직접적인 관련은 없지만 , 학교 관계자들이 출항 여부를 논의한 것도 가족들 입장에서는 짚고 넘어갈 부분이라고 판단해 공개했다"		1		1
"잊지않겠습니다 ."		1		1
"자살한 단원고 교감에 해경이 욕설"	1			1
"적극 환영한다"			1	1
"적지 않은 나이에 이런 의미있는 작품을 하게 해주신 MBC , 김진민 감독 , 이현주 작가에게 감사드리며 무엇보다도 '오만과 편견'을 사랑해주시는 시청자들께 감사 말씀 전합니다 . 더불어 우리 인천지검 민생안정팀에게도요"			1	1
"전국에서 따뜻한 시민분들을 많이 만났지만 , 세상은 아직도 바뀌지 않았다고 생각한다"		1		1
"전략공천"		1		1
"정 총리의 사의를 반려하고 총리로서 사명감을 갖고 계속 헌신해 줄 것을 당부했다"		1		1
"정권심판"		1		1
"정부 , 특별조사위를 면죄부 주는 조직으로 변질"	1			1
"정부가 일반 탑승객 유족들에게도 관심을 좀 더 가져줬으면 좋겠다"			1	1
"정부는 정부정책의 근간을 인본주의와 생명 중시에 두고 우리 사회의 전반적 개혁과 올바른 가치를 정립하는 데 최선을 다할 것을 요구한다"			1	1
"정부조직법 개정안이 통과되면 정 총리와 경제부총리 , 교육부총리가 중심이 돼 '경제혁신 3개년 계획' 등 국정 과제와 국가 개조를 강력히 추진할 것"		1		1
"조사 대상 공무원이 조사 주체로…문제"		1		1
"조선.동아"		1		1
"지원 없이 규제만 대폭 강화"		1		1
"처음에는 전원구조가 됐다는 소식도 들려오고 정확하게 어떤 상황인지 몰랐기 때문에 , 우리에게 큰 작업이 될 것이라고 생각하고 간 것"			1	1
"최초 인양작업을 생각하고 간 것은 맞다"		1		1
"침몰하는 세월호 수많은 탑승객을 남겨두고 도망쳐버린 선원들의 모습은 사실 우리 성균관대 문과대교수들의 자화상이었을지 모른다"		1		1
"카메라 뒤에서 웃고 있던 기자를 잊을 수가 없다"		1		1
"카메라 빼라"		2		2
"특별법 제정에 힘 실어주시길"		1		1
"하지만 청문회 과정에서 노출된 여러 문제들로 인해 국정 공백과 국론 분열이 매우 큰 상황을 더이상 방치할 수 없어 고심 끝에 정 총리의 사의를 반려했다"	1			1
"해서 죄송스럽지만 이 수상을 정중히 거부하려고 합니다"			1	1
"허나 다른 때도 아니고 요즘은 제가 법을 집행하는 검사로 살고 있기 때문에 말이죠 . 뭐 잘한 게 있어야 상을 받죠 그죠 ?"			1	1
/		1		1
|		1		1
‘	1	2		3
‘박정희			1	1
“		1	2	3
“ (본부장은 ) 갑자기 말을 바꾼 것에 대해서는 유감을 표했고 , 앞으로 조속히 재발방지 대책을 마련하겠다고 말했다”			1	1
“ . . . 광화문 천막도 불법인데 여기만 철거한다는 건 누가 봐도 형평성에 어긋난다”		1		1
“ ‘어느 날 내가 아이를 잃게 된다면 감당할 수 있을까’ ‘내가 죽으면 이 아이를 누가 챙겨줄까’ 생각한다”		1		1
“ 사과하지만 불법 아니다”		1		1
“ 선체인양·진실규명”		1		1
“40대는 세월호 사건을 ‘지금 당장 나의 문제’로 인식해 자꾸 떠올리고 괴로워 하는 반면 미혼자가 많고 자녀가 어리거나 앞으로 자녀를 가질 계획을 세우는 사람이 많은 30대의 경우 잊기 위해 일부러 회피하는 등 혼란이 크다”	1			1
“9시간인가 조사를 받았다고 하더라”		1		1
“KBS 보도태도 적극 공론화”		1		1
“가장 중요한 것은 가정”			1	1
“같은 반 친구들과 사소한 오해로 말하다 상처받아”		1		1
“개인적 판단으로 왔다갔다해서 제작자율성을 해치면 안 된다는 PD협회의 뜻을 분명히 전했다”		1		1
“경호상 못 밝혀”		2		2
“고통 앞에 중립 없다”		1		1
“고통의 광경을 잊지 않으려고 , 하루에도 몇 번씩 되새긴다”	1			1
“공동체 내에서의 폭넓은 대화를 통해 해결해나가야 한다”			1	1
“광장의 촛불이 일회적 봉기로 끝나지 않고 새로운 시대를 견인하는 출발점이 돼야 한다”			2	2
“광장의 촛불이 일회적 봉기로 끝나지 않고 새로운 시대를 견인하는 출발점이 돼야 합니다 . 그 주역은 기성세대가 아니라 ‘세월호 세대’인 20대입니다 .”			1	1
“교통사고 수준”		2		2
“국가안보실은 재난 컨트롤타워가 아니다 .”		1		1
“그 부분은 모르겠다 . 저는 조사를 끝내고 바로 팽목으로 갔다”		1		1
“그대 찾아 밤하늘 날아오르는 풍등 , 그대 있는 곳에 닿을 수 있게 데려다 주오 .”		1		1
“그동안은 자식 잃은 부모들의 아픔을 헤아려서 계속 참았지만 이젠 더 참지 않겠다 . 정부는 왜 어른들의 죽음은 신경을 쓰지 않느냐”	1			1
“그렇게 (아이템이 ) 왔다갔다하는 (번복 ) 과정에서 물리적인 시간이 부족해 , 원래 내기로 한 날짜에 못 내고 더 밀리게 됐다”	1			1
“기본적으로 눈물바다”		1		1
“기성세대가 썩어빠진 세대는 아닙니다 . 노무현 전 대통령은 우리 세대의 순정한 의지를 보여줬습니다 . 하지만 선의만으로 역사를 만들지는 못합니다 . 문재인 대통령이 하고 있는 일은 상식의 회복이죠 . 하지만 역시 그것만으로 새 나라를 만들진 못해요 . 새로운 사고를 갖춘 젊은 세대만 할 수 있는 일입니다 . 그들에게 새 길을 열어주는 게 지금 정부가 해야 할 일입니다 .”		1		1
“기성세대는 고갈됐어요 . 기성세대가 정말 해야 할 일은 젊은 세대를 위해 물러나주고 길을 비켜주는 겁니다 . 아무런 새로운 것도 잉태할 수 없는 사람들이 여전히 자기들이 세상의 주인이라고 착각하면서 모든 일을 스스로 다 처리하고 해결하겠다고 버티고 있는 것이야말로 심각한 비극입니다 .”		1		1
“기성세대의 마지막 꽃인 문재인 정부 할일은 새 사고 갖춘 젊은 세대에 새 길 열어주는 것”		1		1
“김일성에게 부역한 사람”		2		2
“꼭 의사 앞에서가 아니더라도 자연스럽게 슬픔을 토로하고 나눌 수 있는 공동체 참여가 중요하다”			1	1
“날아오르는 풍등 , 그대 있는 곳에 닿을 수 있게…”		2		2
“남자친구와 데이트할 때도 죄책감이 들었으며 , 주위의 웃고 즐기는 사람들을 보면 괜히 화가 났다”		1		1
“내 몸뚱이는 불살라 배 침몰지역에 뿌려달라”		1		1
“내 일”		1		1
“내가 무슨 짐짝이냐”		1		1
“노무현 구속”		1		1
“당국 , 에어포켓 가능성 희박 알고도 국민 우롱”		1		1
“대선부정 , 세월호 등 많은 사건에 대해 야당 역할 못해냈다”		1		1
“대통령은 일어나면 출근 , 주무시면 퇴근”		2		2
“딸을 볼 때마다 세월호 사고가 생각난다 . 매일 떠올리지 않을 수 없다”	1			1
“또 방송을 하기로 한 날 ( 31일 )이 희망TV라는 SBS 연중 캠페인 주간이기도 여러 가지 사정으로 연기됐다”		1		1
“망신만”		1		1
“명예훼손이 반의사불벌죄에 해당함에 따라 논란의 여지가 없도록 김 전 청장과 해경123정 대원 4명 , 세월호 1등 항해사 등에게 처벌의사를 확인했다”		1		1
“모든 국민을 대상으로 국가가 심리지원을 제공하는 것은 어려운 일”		1		1
“모든 책임을 지고 갑니다”	1			1
“문재인 정부는 기성세대의 마지막 꽃”			1	1
“미래 캄캄”			1	1
“민간 잠수사 수습 시신을 ‘해경이 찾았다’ 꾸며”		1		1
“민간 잠수사들 식사는 식당에서 공급받아 제공하도록 했고 , 자원봉사자들은 원하는 이들을 대상으로 배식과 부식을 지원받고 있다 . 이동과 승선은 현재 작업 현장 등에서 안전하게 관리하고 있는데 실태를 더 정확히 파악해 조치할 것”			1	1
“바른 말을 하라며 ‘이 XX , 저 XX’하는 막 욕설이 들렸“		1		1
“방송 내용은 불편부당해도 선거 앞두고 여야가 이용할 수 있지 않을까 우려”		1		1
“불법행위 명확할 때만 카메라 채증”	1			1
“상황은 점점 더 나빠지기만 했고 , 할 수 있는 게 아무것도 없다는 사실이 너무 괴로웠다”		1		1
“새 지도부에 들어가 다른 차원에서 다시 시작할 것 ! 기대해도 좋다”		1		1
“생사 기로서 아이들 챙긴 이들의 희생을 개죽음 취급”		1		1
“선체 내 64개 CCTV 영상 저장된 장치…모든 의혹 밝힐 자료”		1		1
“세월호 사고를 잊으려고 안 보던 소설책까지 다시 손에 잡았지만 잊는 것은 순간일 뿐 , 곧 슬픔이 몰려왔다”		1		1
“세월호 세대를 위해 쓴 책”		1		1
“세월호 유가족은 거지”		1		1
“세월호 유족 폭력 유발자”		1		1
“세월호 참사로 가족을 잃은 유족의 슬픔과 아픔의 무게는 각기 다를 수 없다 . 정부의 관심과 진심 어린 지원 대책을 기대한다”		1		1
“세월호만큼은 달라야”		2		2
“순찰 간거냐”		1		1
“슬픔은 무한하게 참는 것이 아니라 치료와 지원을 받아 극복해야 한다는 것을 인식하고 가족 간에 문제에 대해 솔직히 얘기하고 특히 10대가 있는 집에서는 어른들의 잘못을 인정하려는 노력이 필요하다”		1		1
“시민의 자유로운 광장이용이 보장될 수 있도록 불법적인 광장 무단사용에 대해서는 법과 원칙에 따라 엄격하게 대처할 예정”		1		1
“식사 준비를 할 수는 있지만 , 사고 해역으로 나가는 것은 정부에서 충분히 할 수 있다 . 교육받지 않은 이들이 바지선에서 일하는 것은 위험하다”	1			1
“아버지께 무슨 일이 일어났는지 꼭 밝혀달라”		1		1
“아버지를 뵀을 때 , 아버지가 원래 눈빛이 굉장히 선명하신 분인데 흐리셨다 . 초점도 저희랑 아예 안 마주치시고 . 그래서 물에서 나오셔서 저러신가 그렇게만 생각하고 올라왔는데 이미 수사는 받으셨던 상태였고 다음날 그렇게 되셨다”		1		1
“아이들 마지막 모습 볼까…기도하는 심정”		1		1
“안전하다”			1	1
“안행부의 한 고위 관계자가 ‘세월호에 탄 학생들은 교육 연장선상에서 참사를 당한 희생자지만 , 일반인 및 승무원은 생계와 여가 목적의 탑승이었기에 정부 입장이 다르다’는 취지의 발언을 한 것으로 전해들었다”	1			1
“어깨 감싸며 세월호 진상규명 약속…박 대통령의 그 말을 믿었는데…”		2		2
“어린 가슴에 멍들지 말아야 할 텐데…”		1		1
“언론이 편파보도하고 경찰도 정부 편”		1		1
“엄격하고 자존심이 강한 사람이다 . 강압수사가 있었더라도 누구한테도 얘기하지 않았을 것”		1		1
“우리는 처음부터 광화문 천막이 철거되면 우리 스스로 철거하겠다는 입장을 밝혀왔다”		1		1
“우리들 한 사람 한 사람이 일상에서 남을 권력으로 억압하려 하지 않는 평등한 시민 의식과 부당한 억압에 대해 분명한 의사 표시를 하는 용기를 가져야 한다”		1		1
“우선 국가적 차원으로 전국에 흩어져 있는 트라우마 고위험군을 국가가 나서 파악하고 지원을 체계화하는 것이 필요하다”		1		1
“유족들 앞에 죄인으로 살 수밖에 없는 마음을 정부가 어찌 이해하겠나”		1		1
“이 사안 (세월호 )이 방송을 만드는 쪽에서는 불편부당하게 만들었다고 하더라도 , 선거를 앞두고 여야 세력이 이용할 수 있지 않을까 하는 우려가 들어서 번복한 것이라고 했다”		1		1
“이제 한국인들의 절대다수에게 최소한 권력자의 개돼지로 살지는 않겠다는 분명한 자각과 의지가 일종의 지적 성격으로 확립되었음을 증명한 사건”		1		1
“일반인·승무원 희생자도 있다”		1		1
“일반인·승무원 희생자들은 대부분 생계를 책임지고 있던 탓에 유가족의 피해가 막심하다”		1		1
“일반인-단원고 이간질하는 보도 그만”		1		1
“일반인들이 죽은 건 마치 우리가 잘못인 것 같은 기분이 들 지경”	1			1
“자식 같은 학생들에게 구명조끼를 벗어주며 생사의 기로에서도 아이들을 챙긴 이들의 희생을 정부는 개죽음으로 취급한다 . 희생자들의 명예를 위해 더 기다릴 수 없다”		1		1
“자원봉사자들이 지원해도 정부가 먼저 ‘위험 지역으로 가는 일은 우리가 맡겠다’고 나서도 모자랄 판에 자신들이 해야 할 일을 자원봉사자 손을 빌려 손쉽게 해결하려는 것”		1		1
“전봉준이 꿈꾼 나라 , 전태일이 꿈꾸었던 나라 , 윤상원이 꿈꾸었던 나라를 알기 쉽게 이름하자면 사랑의 나라가 아니겠어요 ? 사랑이 단순히 가족이나 사사로운 인간관계의 원리가 아니라 사회와 국가의 원리가 되는 세상 말입니다 .”		1		1
“정부		1		1
“정부 , 약속했던 인양계획 지체되고 있다”		1		1
“정부는			1	1
“정부는 단원고 교사와 학생뿐 아니라 다른 세월호 희생자들도 존중하고 유가족에 대한 지원 대책을 다원화해야 한다”			1	1
“정부는 현재 추모공원에 안치될 대상을 단원고 학생·교사 희생자로 한정하는 등 일반인·승무원 희생자들을 차별하고 있다”			1	1
“정부와 여야는 소외된 일반인·승무원 희생자 유가족에게 실질적인 대책을 마련하라”		1		1
“제작진에 따르면 원래 세월호 아이템을 4부작으로 기획했다고 한다”		1		1
“조사에 따른 어떠한 부작용은 생각지 않은 채 , 배의 침몰원인과 사고당시의 상황을 제대로 알지 못하는 강 교감에 대한 참고인 조사가 그토록 빨랐어야 하는지 의문이며 , 이에 대한 철저한 진상규명을 촉구한다”	1			1
“주변에 선원들 조사도 있고 해서 사람들이 많았다”		1		1
“지금은 그저 살아만 있어주면 고맙고 교복 입고 지나가는 학생들만 봐도 마음이 아프다 . 미안하고 안아주고 싶고 등을 토닥여주고 싶다”		1		1
“지역사회 등에서 배려하고 보살피는 분위기를 형성하고 , 모르는 사람일지라도 표정이 어두운 사람에게 다가가 ‘무슨 일이냐’고 묻는 작은 것들이 굉장히 큰 효과를 낸다”		1		1
“지역사회 차원에서는 신경정신과 병원 , 청소년복지관 , 건강가정지원센터 , 종교 등 산재한 심리지원 기관이 유기적이고 통합적 체계를 이뤄야 한다”		1		1
“진상규명 국민의 손으로”		1		1
“진실 밝혀달라”			1	1
“진실 원하는 건 똑같다”			1	1
“진지한 대화했다”			1	1
“참고인 신분인데 욕설이나 그런 건 있을 수 없다”		1		1
“처음에 (PD들은 ) 외압이 있었다고 생각했다 . 혹은 제작본부장 윗선 지시가 있었는지 물었는데 , (본부장은 ) 절대 아니라며 자신의 ‘독단적 지시’라고 했다”		1		1
“청와대와 세월호 피해자 유족의 대화에서도 일반인 희생자 유족은 제외됐다”		1		1
“추모공원 안치도 제외해”		1		1
“침몰하는 정부”		1		1
“특별법 찬 ? 반 ? 유보 의견 비슷하게 나와…특별법 진실 알리는 일이 중요”			1	1
“파도가 높아 경비정이 바지선에 접안할 수 없을 때에는 고무보트로 옮겨탄 뒤 다시 바지선 난간을 붙잡고 오른 적도 있었는데 매우 위험했다 . 구명조끼가 모자라 입지 못한 적도 있다”		1		1
“韓정부 , 세월호 책임회피로 불안감 조성 . . 한국인 참사 극복 못해”			1	1
“할 수 있는 것이 없다는 자괴감이 회피로 연결된다 . 기본적으로 직접적 피해자들에 대한 사회적 해결이 우선돼야 한다”		1		1
“해경은 사고현장에서 즉시 신원을 확인해 구조작업과 조사 및 수사를 했어야 할 선원들은 방치한 채 , 단원고등학교 교감선생님에 대한 조사에 열중했다”		1		1
“현재 일반인 희생자 유족들의 의사를 받아주는 정책도 통로도 없다”		1		1
“회피 증세를 보이는 사람들이 일상에서도 슬픔을 토로할 수 있도록 심리지원이 체계화될 필요가 있다”	1			1
”			1	1
”고 밝혔다 . 그는 <정의와 평화가 입맞출 때까지 >의 저자답게 명쾌한 설명을 덧붙였다 .“		1		1
…			1	1
40일째기도:세월호			1	1
62일째기도:세월호			1	1
86일째기도:세월호			1	1
areaId		1		1
A씨는		1		1
A씨의		1		1
category		1		1
CBS는			1	1
CBS를			1	1
CNN	1			1
CNTN_CD=A0002076797&CMPT_CD		1		1
CNTN_CD=A0002077650&PAGE_CD		1		1
EBS		1		1
IHS		2		2
JTBC		3	1	4
JTBC-손석희		1		1
KBS		7	1	8
MBC		1	1	2
new	1			1
NSC		1		1
PD협회		1		1
PD협회의			1	1
PTSD		3		3
SBS	2	7		9
Stella Kim		1		1
TV에서			1	1
TV조선은		1		1
TV조선의	1			1
URL		1		1
Vancouver Art		1		1
VTS	1			1
ZRLWW		1		1
강	2	2	1	5
강민규 교감선생님의		1		1
강민규 교감은		1		1
강민영		1		1
강씨는		1		1
강희숙씨	1			1
검찰	1	4		5
검찰의		1		1
견찰			1	1
경기		1		1
경기대		1		1
경기도	1	2		3
경남		1		1
경찰	1	3		4
경찰은		1		1
경찰을		1		1
경찰의		1		1
경찰이		3		3
경향신문과의			2	2
고명석씨			1	1
공유		3		3
광화문		7		7
광화문세월호		1		1
교육부	1	1		2
국가는			1	1
국세청		1		1
국정원	1	8		9
국정원은		2		2
국정원의		1		1
국제앰네스티		1		1
국회	2	3		5
국회는		2		2
국회를		1		1
권	1		1	2
권씨는		1		1
권오열			1	1
그리스	1			1
기륭			1	1
기륭전자		1		1
김		6	3	9
김구		1		1
김기춘		2		2
김능환도		1		1
김대중	1	4		5
김무성	1	1		2
김상봉			2	2
김씨는	1	1		2
김영우		1		1
김영우 협회장은		1		1
김장수	1			1
김재규 재		1		1
김재원		2		2
김지영			2	2
김진민			1	1
김현		1		1
김현미		2		2
난동세력이		1		1
남미			1	1
남양주시		1		1
남영호	1			1
네이버		2		2
노무현	1	4	2	7
뉴욕		1		1
뉴욕타임스		1		1
뉴욕타임즈		1		1
다음		2		2
단원구	1			1
대구		1		1
대전		4		4
대한민국	1	7		8
대한민국을	1	1		2
대한민국이		1		1
대한민국호		1		1
도종환		1		1
마산		1		1
마포구		1		1
모든음모		1		1
목포		1		1
목포해경		1		1
무속인들은		1		1
미국	1	6	1	8
미국도		1		1
미국은	1			1
미디어펜	1			1
미시간대			1	1
민생안정팀		1		1
민심은		1		1
민주당		2		2
밀양	2	1	1	4
박	1	8		9
박근혜	11	23	4	38
박근혜가		3		3
박난숙			1	1
박원순	3	9	2	14
백명의 생존자는 정부에		1		1
백진희가		2		2
밴쿠버 집회		1		1
버스에서도		1		1
법무부		1		1
베트남		1		1
변		1		1
비가		1		1
빈		1		1
사랑이		1		1
상암동		1		1
새누리		3		3
새누리당	2	5		7
새누리당의	1			1
새누리당이	1			1
새정치민주연합		1		1
새정치연합		1		1
새정치연합은		2		2
서울	1	4		5
서울광장	2	3		5
서울시	2	1		3
서울시는		2		2
서울시의		1	1	2
서울의		1		1
서해해경청		1		1
선체인양·진실규명”		1		1
선체조사위		1		1
성균관대	1	1	2	4
성북구에		1		1
세월호와			1	1
세월호특별위원회	1			1
소녀시대		2		2
수원	1			1
수원지검		1		1
슬로우뉴스			1	1
시애틀		6		6
신동욱		1		1
신씨는		1		1
신채영씨		1		1
신화		1		1
심의위		1		1
심재철		2		2
쌍용차	1	1		2
아미노 최진규 홍기옥#		1		1
안개가		1		1
안산		2	1	3
안산시	1			1
안전행정부		1		1
안철수	1	1	1	3
안행부	1		1	2
앞바다		1		1
야당은		1		1
야당이		2		2
언딘		1		1
언딘이		1		1
여야는			1	1
여의도		1		1
연기		1		1
영국 정부가	2			2
영국의	1			1
영남대		1		1
예산	1	1		2
오XX	1			1
오마이TV		2		2
우		1		1
우병우	1	1		2
월드컵		1		1
유가족분한테 몹쓸	1			1
유은혜		1		1
유튜브에서		1		1
윤			1	1
윤두현		1		1
윤성호		1		1
이가혁	1	1		2
이낙연		1		1
이대목동병원		1		1
이명박		2	1	3
이명박근혜		1		1
이미희		1		1
이상호	1	1		2
이상훈		1		1
이석태		2		2
이승현		1		1
이완구		1		1
이용	1			1
이정현		1		1
이주영		1	1	2
이탈리아에서		1		1
이희훈		1		1
인천	1	2		3
인천시청			1	1
인천지검			1	1
일베	1	1		2
일본에서		1		1
일본은		1		1
자식잃은	1			1
자초하는 정부		1		1
작업		1		1
장		2		2
재능교육	1	1		2
전국언론노동조합 SBS본부는		1		1
전남		3		3
전남대		1	2	3
전두환		1		1
전라도	2			2
전모씨	1			1
절규	1			1
정기국회		2		2
정몽준	1			1
정미경		1		1
정미홍		1		1
정부가		1		1
정부를	1			1
정부의			1	1
정태옥		1		1
정홍원		1		1
제작진에	1			1
제주	1			1
조경이	1			1
조계사		1		1
조관우씨		3		3
조선일보		2		2
주영훈		1		1
주홍		1		1
지급신청		1		1
지드래곤의		1		1
진도	4	9	1	14
진도VTS		3	1	4
진도군		1		1
집회		1		1
짓이다.국민	1			1
창원		1		1
청도	1	2		3
청문회		1		1
청와대	3	16		19
청와대가	1			1
청와대는			1	1
청와대와		2		2
청운동사무소	1			1
청원		3		3
최민수	1	1	4	6
최민수가	1	1	1	3
최민수는	1	1		2
최민수의		1		1
최종호	1			1
충북		1		1
친노		1		1
카카오톡		2		2
코오롱	1			1
콘도르		1		1
콜트콜텍		1	1	2
콜트ㆍ콜텍	1			1
태평양		1		1
통진당	1			1
통합진보당	1	1		2
트위터		1		1
특위	2	3		5
특전동지회		1		1
특조위가		1		1
페이스북에		1		1
풍랑특보가		1		1
필리핀		2		2
ㅎㅎ	1			1
ㅎㅎㅎ		1		1
한국		2	1	3
한국당		1		1
한국에		1		1
한국의		1		1
한국이		1		1
한국일보		2		2
한국피해자지원협회		1		1
한국호		2		2
한나라당		1		1
한숨		1		1
할리우드		1		1
해경	1			1
해경은		2		2
해수부		1		1
해양수산부		1		1
형사2부		1		1
호주		1		1
황		2		2
회귀본능에	1			1
ㆍ정진후	1			1
총합계	279	1020	125	1424
