# Supplementary material for: Machine Learning-Based Data Mining Method for Sentiment Analysis of the Sewol Ferry Disaster's Effect on Social Stress
Source: Front Psychiatry. 2020 Dec 23;11:505673. doi: 10.3389/fpsyt.2020.505673 (PMC7785789; doi:10.3389/fpsyt.2020.505673)
Supplement: Supplementary file 1 [file Data_Sheet_1.ZIP › youtube/month/1.April.xlsx]

## Sheet: Sheet1
	엥? 언제 정부가 유가족을 몰아붙였냐? 그저 저사람들은 박근혜 퇴진과 여당의 수치를 만들려 할뿐인거지 정작 진상규명이라 외치면서 퇴진을 바라면서 몰아붙인건 자기들이고 왜 돈을 받고는 돈받고 나니까 괜히 돈받고 째는거같으니까 괜히 진상규명은 해야겠고 ㅋㅋ 심리가 그런거 어닝가?
	아 머리밀던말던 조용히 처 언플하지말고 뉴스에도 좀 나오지마?
	와진짜 멋있다 이 아주머니...ㅠㅠ?
	80년대 빨갱이 노릇하고 선동하고 시위나가서 견찰들 각성시키면서 분란조장일으키던 것들이 또 그들은 민주화가 폭동이라고 믿으면서 민주주의를 역이용하고 있다 밖으로 기어다니면서 꽃을 밣아버리는구나 나라팔아먹은 예전 이완용처럼 그렇게 계속 살기바란다 미래의 아바이연합 니미부대 새북청년단될 사람들이 많구나?
	도대체 왜 유가족들을 자꾸 몰아부치나요? 왜 저 사람들이 종북이고, 빨갱이고, 돈을 이유로 흥정하는 단체라고 매도하나요? 이상한 생각 하시는 분들, 나에게 일어나지 않은 일이라고 쉽게 말하지 마세요. 저 어머님 심정, 충분히 이해하고 억울한 마음도 알겠어요. 저도 이렇게 분통 터지는데 저 분은 어떠시겠어요? 정신들 차리세요.?
	일년이나 지났으니 유가족들끼리 슬퍼하새요. 나는 내 일상으로 살꺼니깐. 이미 내 일상대로 사는 중?
	정도가 있거늘 안놔주면 죽은 자식이 좋아할까? 그리고 대통령이 한가하다고 생각하십니까??
	저러다가 쓰러지시겠다 힘내세요!?
	< 세월호 -- 문이 밖에서 잠겨있었다? > 교신록 이게 교통사고냐?
	김현 의원은 요즘 세월호행사에는 영 보이질않네요...ㅋㅋㅋ?
	자식 부모가 그것고 250명 이상이 죽엇는데 정부에서 가만히 잇는건 말도안되 하루에도 수많은 사람이 죽엇다지만 이게 이유없이 죽엇어? 뭔가 이유가 잇엇을거아니야 나라 꼬라지 한번 제대로 돌아간다 1년동안 애태워가면서 자식들 부르는 부모는 생각도안하고ㅋㅋ뭐? 너네가 죽으라고? 그러고도 정부라고 말할 수 잇어?ㅋㅋㅌㅌㅌ 존나 어이엊ㅅ네 진짜 나라 일 제대로 돌아가고 국민 먹여살리려면 정부 니들부터 잘해?
	그만해라.. 많이 묵었다 아이가..?
	진실? 진실이 뭐지? 박그네가 7시간동안 뭐했는지 그거? 이미 세월호 사고원인은 다 밝혀진건데 무슨진실말하는거지??
	지들 자식만 특별하나? 하루에도 수많은 사람들이 죽어가는데 그사람들은 안억울하고 안슬퍼? 그나마 지들이 저렇게 억울하다고 생각하는 부분이 기자들이 띄워주니까 저렇게 까지 가능했던거지 지들 입장 생각도 못하고 무조건 남탓하는것만 봐라. 니들이 마이크 붙잡고 그런 말을 할수 있는 기회를 주어진것부터에 감사할줄 알아야지 그런발언조차 못하고 그냥 가슴속에 묻고 가는사람들이 얼마나 많은줄아냐? 맨날 오냐오냐 받아주니까 저게 당연한거고 자기 자식의 죽음만 특별한거 같지? 세상 죽음에 억울하지 않은 죽음이 몇이나 있겠냐 감성팔이좀 그만하고 빨리 일상생활로 좀 돌아가라 감정에 팔려서 다른 국민들 감정 선동하지 말고?
	와.. 씨발ㅋㅋㅋㅋ 여기 벌레들 봄맞이 단체 소풍나왔냐. 단물이 달달하나? 진딧물보다 더 징그럽구로 우굴거리네?
	박근혜 하야, 정권퇴진이 목표인데 보상금만 딸랑 받으면 뒤에서 뭐라고 할 인간들이 넘 많죠. 돈도 더 뜯어낼 수 있으면 뜯어내야 하겠고.?
	전사자 5,099명앞에 고개 숙입니다. 부모형제가 살아계신 조국산천으로 우리 함께 살아 돌아오자고 굳게 맹세하고 월남전쟁 중 조국과 세계평화를 위해 전사한 5,099명의 전우 여러분 정말 고개숙여 묵념합니다.어쩌면 그 자리에 내가 섰다면 내가 죽을 것을 대신 죽었다고 생각되어 더욱 숙연해 집니다.그대들은 꽃다운 나이에 수많은 원한을 가지고 한 몸 송두리 채 나라를 위해 몸받쳤습니다.그런 데 5,099명의 전우들이여 영혼되어 하늘나라에서 부끄럽게 살아가는 우리국민과 남은 전우들을 얼마나 원망하시 겠습니까? 영웅은 바로 당신들인 데 엉뚱한 자들을 영웅시 하니까 이 나라와 나는 용서받지 못할 죄인입니다?
	세월호가족들이 국가를 위해 봉사한적이 있나? Selfish한 몇명의 가족들이 5천만 국민들을 너무나 괴롭힌다. 정부는 그들가족과 야당 정치꾼에 휘둘리지 말고, 5천만 국민들을 위해 세금을 어떻게 써야 하는지를 잘 판단하고 실천하라. 거리를 불법점거하면 법데로 처리하여 5천만 국민들의 안녕을 지켜라.?
	쑈! 끝은없는거야~?
	정부는 님들 억울함들어주는데아님 광화문쓰레기랑 머리카락 쓰레기통 잘버리시고요 단식할때 드신 음식물도 잘가져가시고 청해운앞에서 하세요 ?
	유가족분들 욕하는 것들아... 사람이라면 니네가 그렇게 얘기할 수가 없다. 니네가 세월호 안에 있었어야 해. 다음에 너네 가족이 똑같은 일 겪길 바란다. 그럼 내가 감성팔이하지 말라고 좌파들한테 선동당하지 말라고 꼭 말해줄게. 니네들이야말로 선동당해서 진실을 외면하지 마라.
	시발 국민 엄마랑 아빠들이 파업해야 정치말아먹는놈들이 정신을차리지 ㅉ?
	찐씰뀨~명! 찐씰뀨~명! 찐씰뀨~명! 찐씰뀨~명! 찐씰뀨~명! 찐씰뀨~명! 찐씰뀨~명! 찐씰뀨~명! 찐씰뀨~명! 찐씰뀨~명! 찐씰뀨~명! 찐씰뀨~명! 찐씰뀨~명! 찐씰뀨~명! 찐씰뀨~명! 찐씰뀨~명! 찐씰뀨~명! 찐씰뀨~명! 찐씰뀨~명! 찐씰뀨~명! 찐씰뀨~명! 찐씰뀨~명! 찐씰뀨~명! 찐씰뀨~명! 찐씰뀨~명! 찐씰뀨~명! 찐씰뀨~명! 찐씰뀨~명! 찐씰뀨~명! 찐씰뀨~명! 찐씰뀨~명! 찐씰뀨~명! 찐씰뀨~명! 찐씰뀨~명! 찐씰뀨~명! 찐씰뀨~명! 찐씰뀨~명! 찐씰뀨~명! 찐씰뀨~명! 찐씰뀨~명! 찐씰뀨~명! 찐씰뀨~명! 찐씰뀨~명! 찐씰뀨~명! 찐씰뀨~명! 찐씰뀨~명! 찐씰뀨~명! 찐씰뀨~명! 찐씰뀨~명! 찐씰뀨~명! 찐씰뀨~명! 찐씰뀨~명! 찐씰뀨~명! ?
	ㅋㅋㅋㅋㅋㅋㅋㅋㅋㅋㅋㅋㅋㅋ 보상금안받겠단 소리와 보상금으로 인양하겠단 소린 절대안함 그리고 가장 큰 원인인 유병언 및 이준석 선장한테 쓴소리한적 한번도 못봄 그리고 ㅋㅋㅋㅋㅋㅋㅋㅋ 지들 자식 구하다 희생된 구조대원들 명복을 빈단말도 한번도 못봄 저런놈들이 뭐? 대통령을 욕해? 웃기고 앉아있네 ㅋㅋㅋㅋㅋㅋㅋㅋㅋㅋㅋㅋㅋㅋㅋㅋㅋㅋㅋㅋㅋㅋㅋㅋㅋㅋ 야 니들 오원춘한테 처참히 살해당한 여대생 유가족은 가슴속에 한이 안맺혀서 가만히 있니? 천안함 유족들은 자식잃은 슬픔이 너희들에 비해 안슬퍼서 가만히 있는거니? 죽은 자식을 위해서 가만히 있는거다 . 너희들 부끄러운줄알아라 정말 언제까지 정치와 돈놀음에 놀아날거냐?
	아이 잃은 슬픔은 공감합니다만.. 대한민국에 악마만 산다고 고함지르시는건 너무 슬프네요.. 오랜기간 동안 많은 국민들이 같이 울어주고 아파해주었습니다만... 다른나라였다면 이 정도로 같이 아파해주고 공감해주었을까요?? 저도 가족을 잃은적이 있고 다른 사람들도 마찬가지일 것입니다.. 하지만 그 누구도 이정도로 주위의 관심과 공감을 얻으며 위로를 받은 사람은 없었습니다.. 이제 그만 마음 속의 적을 만들지 마십시오.. 미워하고 억울해하고 용서하지 않고 나만 아프다는 생각을 놓지 않으면 자신만 더 힘들어집니다. 자신만 더 그 생각에서 벗어나지 못합니다. 그게 정말 하늘로 간 가족들이 바라는 것이었을까요???
	쩝... 그러니깐 돈 몇억씩 주지말고 진실 규명만 하자. 부모 잃은 마음은 얼마나 아프고 참담하겠습니까만 대통령을 들먹이는건 자신들이 정치 노름에 놀아나고 있는거 증명하는겁니다. 여야 모두 지금 돈으로 국민들 여론 눈치 살피기 바쁜 모습인데... 책임질 사람 처벌하고 안전 대책 마련하고 8~12억씩 보상금 줄 돈으로 말입니다.?
	삼청교육대 부활이 시급하다.?
	연기력이 상당하네요 ㅇㅂ 드립니다?
	국정원 알바 일베들의 암약이 대단하구나. 쓰레기 댓글들을 보니. 썩어진 놈들.?
	ㅋㅋㅋㅋㅋㅋㅋㅋㅋㅋㅋㅋㅋㅋㅋㅋㅋㅋㅋㅋㅋㅋㅋㅋㅋ?
	야당은 뭐하나??? 저러다 산사람도 망가집니다. 정말 사랑한다면 아이들 이제 놓아주세요. 천국에 있는 아이들도 부모님 이러는거 원치 않을겁니다. ?
	듣다보니 짜증이 팍 나네!! 광화문 광장이 노란색 장례식장이 되버린 것도 짜증나 죽겠는데. 이거 너무 하는 거 아닙니까? 왜 세월호 인양합니까? 처음에는 또 인양하지 말라면서요? 인양하다가 몇 명이나 더 죽어야 수긍하시겠습니까? 자기 새끼들은 중요하고, 다른 자들의 소중한 가족은 하찮은 벌레같은 존재들입니까? 인양하다가 죽은 잠수부, 구조하다 죽은 헬기 조종사들을 위해 눈물 한 번 흘려 보셨습니까? 그분들을 위해 보상금 한 번 내보셨습니까? 사고 당시에 정권이 박근혜 정권이 아니라 문재인 정권이었으면 어떻게 하셨을겁니까? 문재인 정권이었으면 사고 안났을 것 같습니까? 부도난 세모 그룹의 부채를 탕감해줘서 다시 세월호를 바다에 띄운 것이 문재인이 대통령 비서실장 하며 모시던 노무현 전 대통령 아니었습니까? …
	니들도 자식들 죽어봐야 이 심정 알거다. 아니 그래도 모르는 병신들인가??
	뭐를 알고 싶은지 구체적으로 말하지 않는 이상. 국민들은 윾가족을 좋은 눈으로만 볼수 없을거 같음...?
	버럭 버럭 시끄럽내요?
	이러먄 이럴수록 국민여론만 더욱더 차갑게 식어갈뿐 이미 다 식어서 더 식을것도 없지만?
	세월호 사건은 대한민국 사회전체의 병폐가 한번에 터진거라고 생각함... 최소한의 안전훈련조차도 하지않았다니 정말심각함.... 대통령의 책임??? 물론 없다고는 할수없음 하지만 대통령이 무슨 도라에몽도아니고 모든걸 해결할수는 없음 세월호 사건은 반면 교사로 삼아야 하지않을까??
	자식 잃은 슬픔 모르는건 아니지만 아무 상관없는 다른 아이들과 부모님들을 들먹이는건 좀 너무하단 생각이 드는군요. 진상규명은 이미 유병언과 구원파로 끝났다고 생각합니다.?
	마지막으로 너희들이 바라는 진상규명은 이미 정해져 있는거 아니야? 무조건적인 대통령의 잘못과 책임. 그리고 사퇴를 요구하는거겠지. 그자리에 문씨를 앉히던 박씨를 앉히던 하고 싶으니까 그러는거 아니냐고 눈에 뻔히 보이는 결과를 요구하고 있는데 그런 말도 안되는 쌩떼에 누가 답을 하겠냐고 너희들의 논리대로라면 어떤 사고가 일어나던 억지로라도 잘못을 계속 위로 짚어가면 결국엔 정부의 잘못이다 라는 결론이 도출되는데 이건 말이 안되는거야, 어떤 사람의 죽음이든 그게 근본적으로 정부의 책임이 아니라고 할 수 있는 사건이 있다면 어디한번 말해봐 모조리 너희들의 논리대로 내가 싸그리 똑같이 반박해줄수 있으니까?
	그리고 유가족이 저런 비뚤어진 생각을 할수 밖에 없도록 만든 야당 정치권, 그리고 유가족 중심에 서있는 그쪽 사람들과 밀접한 관계에 있는 유가족 몇몇, 양심이 남아있다면 지금이라도 반성해라. 너희 몇몇때문에 대부분의 유가족들이 저렇게 비뚤어져가고 있는거야.?
	제일 첫마디 맞네 할말이 없다고 돈받았으니깐 할말은 없고 정권퇴진은 계속 외쳐야겠고 ㅋㅋㅋㅋ?
	지들 자식만 특별하냐? 하루에도 수많은 사람들이 죽어가는데 그사람들은 안억울하고 안슬퍼? 그나마 지들이 저렇게 억울하다고 생각하는 부분이 기자들이 띄워주니까 저렇게 까지 가능했던거지 지들 입장 생각도 못하고 무조건 남탓하는것만 봐라. 니들이 마이크 붙잡고 그런 말을 할수 있는 기회를 주어진것부터에 감사할줄 알아야지 그런발언조차 못하고 그냥 가슴속에 묻고 가는사람들이 얼마나 많은줄아냐? 맨날 오냐오냐 받아주니까 저게 당연한거고 자기 자식의 죽음만 특별한거 같지? 세상 죽음에 억울하지 않은 죽음이 몇이나 있겠냐 감성팔이좀 그만하고 빨리 일상생활로 좀 돌아가라 감정에 팔려서 다른 국민들 감정 선동하지 말고.?
	저 분들이 말하는 진실 뜻이 우리가 아는 진실이 아닌것 같아 무섭다. 안타까운 해상 교통사고 입니다. 대통령도 정부도 아이를 죽이지 않았어요.. 아무나 붙들고 원망하고픈 마음 이해 합니다. 하지만 이제 제발.. 현실로 돌아와 주세요.. 제발 그만해주세요?
	하...진짜 윾가족들 정신좀 차려야한다. 썩어빠진 대한민국에서 살긴 왜사노? 자식잃은 슬픔에 감정에 과하게 이입되서 나라 자체를 뒤엎으려하는데-이게 종북좌파랑 다를게 뭐가있냐 언제는 8억필요없다 자식새끼살려내라, 언제는 자식못구할거면 8억이라도 달라, 세월호 인양하지말라, 인양해라 진상 규명해라.... 이거 한마디로 "해줘도 지랄 안해줘도 지랄 그냥 지랄" 으로 밖에 생각 되지않는다. 지금 윾족한테 사고보상금 퍼줄 정도로 국가 재정이 남아도는것도 아니고 국민 성금 1280억 받아냈으면 좀 잠자코 있어야지- 구조작업 한번 잘못했다고 국가를 차마 입에 담을수도 없는 욕으로 까내리나? 이렇게 어리광만 부리는 유족들을 가만히 내 버려두면 앞으로 국가 공권력을 개 좆으로보고 자기 나장대로 사는 국민들이 속출할 수 …
	애들 박근혜가 죽인거였어요?? 교통사고였는줄..?
	대체 저 "단원고"유가족들은 뭘 원하는 겁니까 대체? 핸들 과도하게 꺽은거 초보평형수 선장의 부재 이게 침몰의 원인 아닙니까? 대체 진실을 원하는건지 본인들이 원하는 대답을 듣고 싶은건지 .. 애당초 수학여행가다가 죽은것도 대통령 잘못도아니고 처음부터 인양하겠다고 하는데 막은 사람들이 누구인지 제가 자식이면 얼굴 못들고 다니겠네요 ?
	저게 광기가 아니고 무엇이냐 말이지.. 단순한 사고를 가지고 광적으로 집착하고 현실을 부정하려들고 말이죠.. 네 한두달 그럴수 있어요 자식잃은 슬픔이 오죽하겠습니까?? 한두달 제정신으로 사는게 더 이상하죠 그게더 비정상적이라 생각할정도로 말이죠.. 그런데 지금 1년이 다되갑니다. 그런데 똑같다는거.. 이건 좀 문제가 있는것 아닐까요?? 어떻게 단순 사고를가지고 진실을 밝히라는 말이 나오는지 아무리 원통해도 그런 생각은 상식적으로 들지 않습니다. 국가가왜? 정부가왜? 그런 말도안되는 일을 꾸민다고 생각하는거죠?? 정말 이해불가?
	살아있으면서 죽었다고 하지마세요 두껍아두껍아 놀이합니까 죽었니 살았니 ?
	국가권력자들비리가들통날까봐서 그걸가리기쉬해그많은사람을 수장시켜버리고 그걸가려야하니 밝히려는사람들을차단해야겠죠최고윗자리를억지로갈취하고뒷주머니채우던비리사업이사고가나서벌어진일 다른이유가뭐가있겠소?
	언론들이 제발 정신차리기를

## Sheet: yutu4_SurveyStandardVolume
															50			1
Entity Volume by Sentiment	positive	neutral	negative	mixed
	0	6	1	0
박근혜	0	1	2	0
김현	0	1	0	0
정부는	1	0	0	0
찐씰뀨	0	1	0	0

## Sheet: yutu4_Phrases
개수 : Phrase Mentions Sentiment +/-	Phrase Mentions Sentiment +/-							50			1
Phrase	negative	neutral	positive	총합계
고개숙여	1			1
공감을		1		1
국가를 위해			1	1
꽃다운		1		1
꽃을			1	1
나라를 위해			1	1
눈물	1			1
대책		1		1
마련하고		1		1
말라고		1		1
멋있다			1	1
무섭다	1			1
반성해라	1			1
부끄럽게	1			1
부활이			1	1
사고가	1			1
사퇴를	1			1
선동하고	1			1
쓰레기	1			1
안녕을			1	1
억울한	1			1
욕하는	1			1
원한을	1			1
위로	1			1
위로를			1	1
이상	1			1
이상한		1		1
잃은	3			3
잘못이다	1			1
잘해			1	1
죽은	3			3
죽을	1			1
죽음에	2			2
죽음이		2		2
진실			2	2
짜증이	1			1
퇴진을	1			1
희생된	1			1
총합계	27	8	10	45

## Sheet: yutu4_Entities
개수 : Entity Mentions Sentiment +/-	Entity Mentions Sentiment +/-							50			1
Entity	negative	neutral	positive	총합계
	1	6		7
"단원고"		1		1
"해줘도 지랄 안해줘도 지랄 그냥 지랄"		1		1
광화문	1			1
국정원		1		1
김현		1		1
노무현	1			1
대한민국		1		1
대한민국에서		1		1
박근혜	2	1		3
사고 당시에 정권이	1			1
야당은		1		1
원통해도		1		1
이러먄		1		1
정부는			1	1
찐씰뀨		1		1
총합계	6	17	1	24

## Sheet: yutu4_Queries
개수 : Query Category Mentions Sentiment +/-	Query Category Mentions Sentiment +/-						50			1
Query Category	neutral	positive	총합계
정치	5	1	6
총합계	5	1	6
