# Supplementary material for: Machine Learning-Based Data Mining Method for Sentiment Analysis of the Sewol Ferry Disaster's Effect on Social Stress
Source: Front Psychiatry. 2020 Dec 23;11:505673. doi: 10.3389/fpsyt.2020.505673 (PMC7785789; doi:10.3389/fpsyt.2020.505673)
Supplement: Supplementary file 1 [file Data_Sheet_1.ZIP › youtube/month/10.January.xlsx]

## Sheet: Sheet1
아이뒤	내용
	정말 좋은 내용이네요. 아래 블로그 링크로 동영상을 퍼갑니다.
	희생자의 가족 친구 선후배가 대한민국을 이끌어 나갈 때가 멀지 않은 미래에 있을 것입니다. 그때 이 사건을 잊지 말고 대한민국이 바뀌도록 해주는 원동력이 되어주세요. 사랑스런 아들 딸 친구가 이렇게 허망하게 갔는데 아무것도 해주지 않는 비상식적인 대한민국이 바뀌도록... 진정 사람이 살만한 그런 따뜻한 나라로 바뀔 수 있도록...? 이렇게 많은 애들이 하루아침에 배에 갇혀서 죽었는데. 이야기가 본질에서 멀어져서 부모를 빨갱이 취급을 하질 않나. 내주변에 누가 유족충이니 개소리 지껄이면 진짜 조곤조곤 죽여버릴테다 얘들아 미안하다. 나라가 이모양 이꼴이라 정말 미안하다 .
	언니오빠들을 잊지안을게요 '돌아왔어요'라는말이정 말정말저도듯고싶 어요ㅠㅠ? 절대 잊지 않겠습니다...? 근데 진짜 그 세월호 선장 정말 싸가지가 없네요? 학교에서이영상보고저희반애드눈물바다됬이요..저도울고선생님도울으시고..우리세월호사고잊지말고우리에게는이런일이생기지않도록합시다..세월호사고로돌아가신분들언니오빠들선배들하늘에서는부디행복하게사세요..유가족분들화이팅..힘내세요? 잊 지않겠습니다? 고맙습니다...? 4월16일.............쩝..슬퍼지네ㅠㅠ 단원고언니오빠들힘내세요!!!!? 오늘이네요...4월16일 .. 대사고? 곧 4월 이네여...? 눈물 주루룩..? 푸른 하늘 종달새 지져귀면... 날 맞아주세요....
	이 정권은 공개할 수 없습니다.? 국정운영 투명성의 중요성과 필요성을 잘 알고 있는듯 말은 했으면서 정작 필요한 때 모르쇠로 대처하는 작태는 또 뭐야? 말이나 못하면! 갈수록 그 얼굴이 점점 두꺼워지네. 보톡스를 너무 많이 맞았나?? 떳떳하지 못해서라고 이구동성으로 말하는것 같군요.. 참으로 부끄러운 역사를 만들어 가네요.? 뭘하셧을까나~~~~
	저도 친구를 한 명 떠나보냈습니다. 그 친구는 피시방도 핸드폰도 제한되어있어 연락도 못해보았네요. 그래서 방학때나 어쩔때는 1시간거리인 우리집에와서 가끔하고 그랬었는데.. 이제 못 본다니 실감이 안 나지만 현실은 냉혹할 뿐이네요. 그래도 미공개 동영상에서 제 친구 얼굴을 볼 수 있다는 것에 좋을 뿐 입니다.? 우리 세월호 선장 을 어떻게 할까여? 카톡받아주시는분들 진짜 착하시다ㅠㅠ그리고 우리나라에 다시는 그런 아프고 슬픈 일이 일어나질 않길 바랍니다...? 안녕모르는동생인데 언니가 걱정하는거란다 .너희는 잘못이없는데 나이도어리고 벌써 하늘나라가다니 언니도 속상하구나.언니가 진작에 알았으면은 배가 기우리기전에 119를 불렀으면 좋았을텐데 그럼 너희들도 살았을테고 미안해 그리고 하늘나라에서 부디 푹쉬길바란다 …
	모든 잘못은 어른들이 한것인데....모든 피해는 아이들이 지고 갔네요...ㅠ.ㅠ 이런현실 참 힘드네요.? 정말이지..숨쉬기 힘든 뜨거운 눈물을 흘리게 만드는..이런일 다신 없어야 하는데...에휴 ㅜㅜ? 하...뭐라해야 할지... ? 세월호는 지금도 눈물나는 아픔 으로 남아 있네요? 세월호참사같은것 다시는일어나지 않았으면 좋겠습니다? 저 울었어요ㅋㅋ? 눈물 주룩주룩. . ㅠ? 으앙 ㅠㅠㅠㅠ ? 또 울리네요....? 진짜 운다...? 조작아니에여 방송에나왓어여 인터뷰까지햇는데 머만하면다 주작이래...? 아진짜눈물밖에않나내요..? 으앙? 이거 조작판명나지 않았나? 흑흑?

## Sheet: yutu1_SurveyStandardVolume
															50			1
Entity Volume by Sentiment	positive	neutral	negative	mixed
	0	0	2	0
대한민국이	1	0	0	0
국정운영	0	0	1	0
ㅠㅠ	0	0	1	0
"빨리 나와 ! 갑판으로 올라가 ! ! 라고"	0	1	0	0

## Sheet: yutu1_Entities
개수 : Entity Mentions Sentiment +/-	Entity Mentions Sentiment +/-							50			1
Entity	negative	neutral	positive	총합계
	2			2
"빨리 나와 ! 갑판으로 올라가 ! ! 라고"		1		1
국정운영	1			1
대한민국이			1	1
ㅠㅠ	1			1
총합계	4	1	1	6

## Sheet: yutu1_Phrases
개수 : Phrase Mentions Sentiment +/-	Phrase Mentions Sentiment +/-							50			1
Phrase	negative	neutral	positive	총합계
고맙고			1	1
고맙습니다			1	1
눈물	2			2
뜨거운 눈물을	1			1
못하면	1			1
미안해	1			1
부끄러운	1			1
세월호 선장		2		2
슬픈	1			1
울어도			1	1
원동력이			1	1
이끌어			1	1
죄송합니다	1			1
친구			2	2
편하게		1		1
피해는	1			1
행복하게			1	1
힘든	1			1
ㅜㅜ	2			2
ㅠㅠ	1			1
총합계	13	3	8	24

## Sheet: yutu1_Queries
개수 : Query Category Mentions Sentiment +/-	Query Category Mentions Sentiment +/-					50			1
Query Category	neutral	총합계
건강	1	1
총합계	1	1
