# Supplementary material for: Machine Learning-Based Data Mining Method for Sentiment Analysis of the Sewol Ferry Disaster's Effect on Social Stress
Source: Front Psychiatry. 2020 Dec 23;11:505673. doi: 10.3389/fpsyt.2020.505673 (PMC7785789; doi:10.3389/fpsyt.2020.505673)
Supplement: Supplementary file 1 [file Data_Sheet_1.ZIP › youtube/month/11.February.xlsx]

## Sheet: Sheet1
	타도 새누리의 빨갱이들,, !!! 정의화 ! 유승민, 이재오 , 유승민에게 충성 맹세한 대구초선들,? 부정선거 부정개표 CCTV 조작 여론조작 국가기관 총동원 전산개표기 부정사용 새누리당 폐당이 정답이다? 유승민은 무어냐 ? 병신 ? 간자 ? 허당 ? 글세 아무리 생각해도 새누리의 대표로는 부족하기만 한자다. 이런 서푼어치가 당을 대표한다고 껍적 대다니 새누리의 수치가 아닐수 없다 ! 이제 이런 잔망궂은애들은 쳐내고 새롭게 전희경같은 인물로 포진을 하여 새로운 역사를 써 나가야만 할 것이다.? 그나마 새누리에 이런분이 있다는 것이 위안이다.? 대통령이 할 일을 그대가 했네...? bird누리에도 저런 인물이 있었네~~? 개념있는 보수네요.... 유승민..... 기억할께요? 이번 총선에서 반드시 밀어내야만할…
	유승민 후보는 보수을자처하는 후보인지 참한심하다 배신도 모자라 뭘 하려고저러는지...정치생명은 끝난것 같내...감성팔이...?? 결국 유승민의원이 인양하는 결론을 이끌었습니다. 다 꺼려하는 국회와정부를 설득해서 자랑스럽습니다? 세월호를 인양해야 하는 이유는 무엇인가요? 가엾은 아이들을 구할 수 있었는데 못 구한 원인을 찾기 위한건가요? 세상을 떴지만 아이들을 부모에게 보내기 위함인가요?? 오래전부터 유의원의 모든 토론이나 말씀 기사 를 보아왔습니다 모르는 사람들은 대통령 탄액 최순실로 개누리당의 유의원을 욕을 합니다 저도 알수가 없긴 했죠 그러나 이제와서 무슨말을 하시겠습니까 ㅡㅡ 할말이 없으시니.. 개누리당에 개들만 있음 안된다고.. 그 썩어빠지 당에도 유의원같은 분이 계셔야 그나마 그 개들이 눈치라도 …
	피해자들이 무릎을 꿇어야하는 나라....? 유승민은 진짜보수다. 뜨거운 보수. 바른 보수.? 공감능력. 정작있어야 될 누구에게는 없지만.? 와 진짜 누구랑 비교된다? 수구꼴통친박보수들 ㅂㄷㅂㄷ? 수구꼴통친박보수들 ㅂㄷㅂㄷ? 닭년보다 천배낫네? 왜국민이 무릎꿇어야하는가.? 유승민이 흘린 눈물은 진짜 같다 국회의원들은 무조건 색안경 끼고 봤지만 이건 아니네 진정성이 느껴진다ㅠ? 유승민에서 노무현 기운이 느껴진다.... 멋지다? 유승민의원 진정보수다? 저런것이 진정한 보수다 보고 배워라 자기 밥그릇 챙기기에 급급한 정치인 밥버러지들아? 차기 대통령감이다? 유승민의원님 응원합니다. 청와대에 대고 할말은하는 이런의원님이 찐짜국회의원이십니다. 나머지 새누리의원들 뭡니까. 청와대 눈치나 보고 주권자인 국민은 안중에도 …
	겉으로 눈물만 흘렸을뿐...해결된것 하나도없다? 다음대선 안철수 유승민 이렇게 붙으면 지켜볼만하겠다. 문제인은 꺼져라? 새누리의 개념좀잇는사람임? 아 씨발 ㅜㅜ 유승민의원 최곱니다 자칭보수란 것들이 세월호 때 자국민 어린애들이 몰살 당했는데도 막말이나해대고? 확답을 왜 안했겠나.해주고 싶어도 확답할수 없었지.청와대 닭대가리 지랄맞은 좆같은 성질머리를 알아서? 저런 사고가 나고도 안전한 나라 한 번 만들어보겠다는 의지가 없는 정부 진짜 답이 없다.? 와..대통령이 할일을ㅡㅡ? 언제까지 세월호타령만 할거냐 유승민같은 아첨꾼땜 끝이 안보이는구나 알만큼알았는대 그만보채라? 견딥시다. 사필귀정을 믿습니다.? 날짜.숫자.16일이 참 안좋은거네요. 5.16 . 4.16 본질은 틀리지만 죄없는 많은 국민이 죽었으니...…

## Sheet: yutu2_SurveyStandardVolume
															50			1
Entity Volume by Sentiment	positive	neutral	negative	mixed
유승민	0	1	1	0
새누리당	0	0	1	0
새누리	0	0	1	0
유승민은	0	1	0	0
이재오	0	0	1	0

## Sheet: yutu2_Phrases
개수 : Phrase Mentions Sentiment +/-	Phrase Mentions Sentiment +/-						50			1
Phrase	negative	positive	총합계
급급한	1		1
깨끗하게		1	1
꺼려하는	1		1
더러운	1		1
부정선거	1		1
신념을		1	1
욕을	1		1
응원합니다		1	1
이끌었습니다		1	1
인재를		1	1
정이 간다		1	1
조작	1		1
ㅜㅜ	1		1
총합계	7	6	13

## Sheet: yutu2_Entities
개수 : Entity Mentions Sentiment +/-	Entity Mentions Sentiment +/-						50			1
Entity	negative	neutral	총합계
	1		1
김무성	1		1
노무현	1		1
새누리	1		1
새누리당	1		1
새누리당에		1	1
유승민	1	1	2
유승민은		1	1
이재오	1		1
청와대	1		1
ㅡㅡ	1		1
총합계	9	3	12

## Sheet: yutu2_Queries
개수 : Query Category Mentions Sentiment +/-	Query Category Mentions Sentiment +/-						50			1
Query Category	negative	neutral	총합계
정치	1	1	2
총합계	1	1	2
