# Supplementary material for: Machine Learning-Based Data Mining Method for Sentiment Analysis of the Sewol Ferry Disaster's Effect on Social Stress
Source: Front Psychiatry. 2020 Dec 23;11:505673. doi: 10.3389/fpsyt.2020.505673 (PMC7785789; doi:10.3389/fpsyt.2020.505673)
Supplement: Supplementary file 1 [file Data_Sheet_1.ZIP › youtube/month/12.March.xlsx]

## Sheet: Sheet1
	박근혜가 200여명이 죽어가는 사건이 터진 그날에 7시간동안 어디서 뭘했는지 그걸 비서실장이 모르면 누가알아. 박근혜 저사람은 대통령 자격이 없어. 아니 기본권도 존중하면 안되는 쓰레기야. 박근혜 저 새끼는 매립장에 버려져야돼?
	대통령 하나 잘못뽑아서 이명박때 그개고생을 하더니 이명박보다 더한걸 뽑아서 억장이 무너지네 제발 상식에 맡게 투표좀 합시다?
	7시간동안 어디서 뭘하다 와서 저런 뻘 질문을 해대는 걸까? 본인의 표현대로 하자면 참 나쁜 대통령이다....그리고 참 나쁜 사람인것같다....?
	대통령 일정을 지들이 알아서 머할껀데 ?
	힘냅시다,,,주저앉지 말고 국민이 있다는 것을 보여줍시다...조금만 더 힘냅시다. 여러 분~
	힘내요!~?
	싫어요...관종이냐...ㅗ?
	너희들은 아이들이 무슨 죄라고 아이들에게 그런 짓을 한거니? 불법적인 방법으로 정권을 잡은 것을 감추기 위해 그 어마어마한 짓을 한거니? 저렇게 예쁘고 사랑스러운 아이들에게 왜 그랬니? 너희들이 불법으로 잡은 대한민국을 믿고 기다린 죄밖에 없는 아이들에게 왜 그랬니? 어린 아이들이 그렇게 많이 죽어서 받은 보상금을 받고 싶었니? 대한민국 주권자들과 보험회사가 그렇게 만만했니?
	나랑생일같은 언니네.. 부디 하늘에서 좋은일만있길바래?
	많이힘든거알아요 힘네세요 저도 그 아픔 알아요 뒤에서 응원할게요 비방글쓰는 놈,녀들은 죽어야해요 우리나라에 여러명 에 생명에게 아픔을주고 부모님,가족들에게 아픔을 주어서입니다 힘내세요!!?
	미안합니다 늦게나마 생일축하드려요 이제 편안하게 좋은곳 가세요 죄송합니다?
	하......진짜 슬프네 ㅠㅠ 힘내세요 ....!??
	예쁘고 멋진 하영언니! 늦었지만 생일축하해요♥?
	하영언니..?라고 불러야 되나요.. ㅎㅎ 하늘에서 행복하시죠 ? 그냥 .. 보고싶네요?
	어니....항상 친구들 한테 웃어 주니까 천사가 따로없네요..???
	힘내세요...늦었지만..생일축하해요...?????
	하영언니 저희가 응원을 할께....ㅠ?
	하영언니 생축하해요ㅠㅠ??
	선장 죽고노 남을놈.,ㅠㅠ?
	힘내세요...?
	힘내세요... 항상 응원할께요..?
	하영언니 늦어서미안해요..잊지않을께요...생일축하드려요..?
	하영언니 생일축하해요 늦어서 미안해요, 잊지않을게요:(?
	하영이언니는 좋은곳에가셨을꺼예요..하늘에서 하영이언니는 하영이언니의부모님을보고계실꺼예요..부모님들 화이팅입니다.?
	100일지난면또보게되는영상같아요기억할게요ㅠㅠ언니들오빠들힘네세요?
	하영언니~!늦었지만 생일 축하해요:)?
	제 친구도 그배타고 죽었어요... 거짓말 아니예요 믿어주세요 여러분......?
	안녕하세요 인천살고있는 30살입니다 저도 아직까지 그때 그 기억을... 그때의 슬픔 잊지않고있습니다. 항상힘내시구여~故전하영 님은 좋은곳에 가셨을거라고 믿습니다. 힘내시구 항상 행복하시길 빌겠습니다.?
	하영이언니위에서도항상행복하세요???
	슬프다...세월호 친구분이 그립더라도 힘내세여?
	언니♡?
	힘네세요 ㅠㅠㅠ저는 3월10일이 셍일인데 ㅠ화이팅....?
	정말 좋은친구분들 두셨네요.. 하영언니라고해야되나..? 얼굴도 정말 이쁘시고 참하고, 친구분들도 전부예쁘세요..친구의우정변치않으셨으면좋겠어요.. 정말 좋은곳에서 편히 쉬시길빕니다.. 고인의명복을빌어요...?
	하영이(누님이라부르고싶지만....)누나 하늘에서도 모범생 잃어버리지않는의리!!!!! 그리고....하늘에서도부디.....평안히쉬기를......?
	마지막 사진 엄청 슬프다...ㅠ ?
	하늘 나라에서 좋은 휴식 을 취하세요.. 힘내시길바랍니다!!?
	힘내세요... 이거 보니까 마음이 너무 아파요ㅜㅜ 생일 축힌해요ㅠㅠ?
	이게뭐야하면서 봤는데.... 벌써 세월호 사건일어난지가 꽤 흘렀네요.. 절대잊지않겠습ㄴ디ㅏ.. 마지막 사진 너무 짠했어요... 눈물ㄴ이ㅜ?
	삼가 고인을 빕니다 .. 힘내세요 잊지않고 기다릴게요?
	하영언니!! 엄청나게 늦었지만 생일 축하드려용♥ 많이많이 사랑하구,힘들때마다 언니 생각할께요...ㅠㅠ 미안해요...언니.... 영상을 첨 봐서 절 모르시겠지만 얼굴도 이쁘네요.....ㅠㅠ 하영언니! 사랑해용♥?
	힘들겟다....친구를사랑하는마음이....하늘나라에잇는친구에게전달이잘됫으려나??? 그친구를생각많이해주면그친구도기분이좋아질거예요ㅎㅎㅎ?
	마지막 사진들고 찍은 사진에 울먹했네요..?
	힘을 내세요!! 이 분이 힘없이 축처져 있는거 원하지 않을거예요 화이팅!?
	잊지않을께요..죄송합니다....계속 기억할께요..... 누나..?
	안녕하세요 벌써 1주년이 되었네요 저 선배랑 생일이 똑같네요 저도 3.11입니다. 저는 고1인데요 다른학교 지만 잊지 않겠습니다.?
	편히쉬세요 누나..?
	정말 하영언니는 좋은 친구분을 두었네요.. 잊지않겠습니다?
	힘내세요 좋은곳갔을꺼에요ㅠㅠ?
	저랑생일이똑같네요..ㅎㅎ?
	힘내세요 친구분,,,어른들이미안하고 정말미안합니다 ,,,절대안잊겠습니다.,,,친구분도힘내세요사랑합니다 ,,,힘내세용?
	잊지않을꺼에요.. 제가 죽을때까지 품으면서 모두가 잊을때도 저만큼은 기억할께요..?
	수고많았어^^

## Sheet: yutu3_SurveyStandardVolume
															50			1
Entity Volume by Sentiment	positive	neutral	negative	mixed
	0	2	0	0
박근혜	0	1	0	0
대한민국	0	0	1	0
하영이	0	1	0	0
ㅠㅠ	0	0	1	0

## Sheet: yutu3_Phrases
개수 : Phrase Mentions Sentiment +/-	Phrase Mentions Sentiment +/-						50			1
Phrase	negative	positive	총합계
믿습니다		1	1
불법으로	1		1
빕니다		1	1
사랑스러운		1	1
생일		2	2
생일 축하해요		1	1
응원을		1	1
잘못뽑아서	1		1
죄송합니다	2		2
죽어서	1		1
화이팅		1	1
ㅠㅠ	2		2
총합계	7	8	15

## Sheet: yutu3_Entities
개수 : Entity Mentions Sentiment +/-	Entity Mentions Sentiment +/-						50			1
Entity	negative	neutral	총합계
		2	2
대한민국	1		1
박근혜		1	1
하영이		1	1
ㅠㅠ	1		1
총합계	2	4	6

## Sheet: yutu3_Queries
개수 : Query Category Mentions Sentiment +/-	Query Category Mentions Sentiment +/-						50			1
Query Category	negative	neutral	총합계
정치	1	2	3
총합계	1	2	3
