# Supplementary material for: Machine Learning-Based Data Mining Method for Sentiment Analysis of the Sewol Ferry Disaster's Effect on Social Stress
Source: Front Psychiatry. 2020 Dec 23;11:505673. doi: 10.3389/fpsyt.2020.505673 (PMC7785789; doi:10.3389/fpsyt.2020.505673)
Supplement: Supplementary file 1 [file Data_Sheet_1.ZIP › youtube/month/2.May.xlsx]

## Sheet: Sheet1
	어른이 아니라 아직 고등학생 애들이라 그런거죠...아직 어리잖아요... ㅜㅜ 가슴 먹먹해져서 너무슬퍼서요...ㅜㅜ 고인의 명복발께요.................?
	계속 제자리에 있으라고만 방송을 몇번씩하네..사고나면 즉시 승객들 구명조끼 입히고 승무원들은 구명정 내리고 승객들을 안전하게 대피부터 시켜야 하는거 아닌가...배는 기울어 점점 침몰하는데 왜 저 아까운 시간을 계속 제자리에 있으라고만 하는지...승무원들은 구난구조 교육을 제대로 받기나 했는지 참 이해가 안된다...?
	마음이 짠하고 아프다ㅠㅠ?
	저도 슬퍼요?
	미친 현재 자리에서 움직이지 말고???? 에라이 ㅁㅊ 것들아?
	아나 진짜 정말 너무 눈물이 안멈추고 너무 그냥 다 속상하고..
	하.....지금도 진짜 항의해야할문제에요 진짜 ㅠㅠㅠㅠ?
	언니오빠들이..너무착한나머지 선원들의말을듣고가만히있어서..나쁜선원ㅅㄲ들
	..언니오빠들..부디행복하길바래요..?
	아.나이 먹을만큼 먹어서 눈물 나네.
	CP.CP
	ㅠ.ㅠ?
	씨발 다른나라에선 1두명죽어도사형인데 씨발 우리나라 몇백명 죽여놓고 씨반 사형 안하냐 우리나라 게쓰레긴네씨발 선장새끼?
	천진난만한 저 애들이
	저승문턱을 넘어가면서 대한민국의 존재이유를 뭐라고 생각했을까..?
	이건 국가도 아니다.
	투표 잘못한 인간들은 망치로 손가락을 내려 찍어라 !?
	우리나라 뭐하는거야!!! 내친구도.....
	진짜 우리나라 어떻게 돌아가는거지 아......
	정치인들은 지금 뭐하고 있는거야 진짜 아오 빡치네
	내친구가 억울해서 천국도 못가겠다..... ?
	선장나쁜자식여행간언니오빠들은무은죄야사형당해야돼?
	이렇게 많은아이들이 희생됬는데 ..진실을알려주긴커녕 핑계덩이많내며 숨기고있고 같은학생으로서 즐겁게여행갔을텐데 선장의무지로 이렇게 무너질줄 누가알았을까 마음이너무아프다.유병언사건,세월호운행,유가족특별법요구의 모순된 일들을 국가적차원에서라도 정확히밝히고 반성해야할것이다.이번사건은 지나간일이라고 넘겨서도않되고 희생자들과 유가족의 고통은ㅇ잊어서도 않되며 우리나라의잘못된역사로 기록되어야할것이다.?
	고등학생 형누나들 정말 안타깝습니다. 지금까지 살아오면서 꿈꿨던 꿈을 실천하지도 못하고 이렇게 세상을 떠나다니... 아쉽습니다. 명복을 빕니다.?
	이따위영상을 왜 틀어주는지? 슬픔을 강요하는가? 어느죽음이던 마지막이야 다 슬프고 안타깝지..?
	아직까지봐도가슴이아픔니다...어떻게선장이학생들을구조하지않고먼저탈출할수가잇냐?존나선장이되갖고책임감이없어시발그럼왜선장햇는데존나꿈을펼쳐보지못한학생들을몇명이나죽엿는지알아?약300명정도죽엿어!이런짓을사람이할수잇냐선장이면학생을구조하고탈출하던가선장이되갓고먼저탈출하는게어딧냐존나이준석선장맞아죽어야될새끼야존나내가선장이엇다면죽음을무릎쓰고학생들을구조하고탈출하겟다.책임감이없는데사회를어떻게사회를살아가려고하냐?안녕나는경기도포천에살고잇는고3인남자야~~학교에서수학여행간다고기분좋앗을거야근데세월호참사가나서배안에서무섭고그랫을거야실종자들희생자들동생들아이젠하늘나라에서편히쉬고다음생애에서더착하게살아지켜주지못해서미안해학교에서세월호학생들에게촛불집회햇을때나진짜서럽게울엇어아직꿈을펼쳐보지못해죽엇으니까하늘나라에가서편히쉬고아프지말고다음생애에서더잘살아?
	선장이 나오라고 하면 몇백명은 살수 있는데..선장죽이고싶다?
	엊그제 일처럼 아직도 가슴이 미어지는데 벌써 100일이 지났다니...?
	아무리 객관적으로 살펴보려 해도 이것은 계획된 고의 살인이다.?
	세월호 희생자에게 애도를 표합니다.
	하늘에서도 잘 살길...?
	매우매우 가슴이 아픕니다. 아니 그냥 대신해서 죽고싶습니다. 그러면서 세월호 선장 사형이 아니라는 겁니까? 지금도 손이 매우 떨리고 다리고 떨립니다. 이 동영상 보면서 왜 내가 다 불안했을까요... 세월호 사건에 희생된 학생들... 삼가 고인의 명복을 빕니다 죽어서도 부디 좋은곳에서 거기에서는 건강하게 잘 자라길 빕니다?
	그리고 구명조끼는 1994년꺼랍니다
	학생들이 이걸보고 뛰어내렸을까요..?
	씨발 안내방송한세끼
	우울증걸려서 평생죄책감에살아
	죽어라 넌 인간이할짓을한거냐?
	니가 사람한명 죽어서 돈은있어?
	저 많은 사람이죽었는데 고소해서
	돈달라하면 넌 평생 뼈가진짜
	부러지게해도 그돈못벌어
	돈? 생명 니가 낳아줄래?
	아픔은 죽으면서 괴로운고통
	사람을 잃은고통 다 니가 치료해줄래?
	꿈은 저많은사람의 꿈 니가 해서
	줄꺼야? 이 씨발좆같은 세상
	정부는 유병언찾을라고
	지랄을해 근데 4개월지났다고
	사람들은 모른척하면서 지난지언제냐고
	지겹다고 무시를해 이런좆같은
	세상에 무책임한인간들
	하... 무책임하다.. 무책임해
	죄를지엇으면 그죄를 그죄를 ..
	그죄에 맞는벌은받으면되..
	무책임하다..?
	절대 이동하지 말라는 말같지도 않은 소리를 계속 해대는데도 학생들은 네라고 대답하고있고 존나 역겹다 세월호 관련된 새끼들은 어떻게해서든 다 사지를 찢어 죽여야지;?
	에휴...진짜 선장은 왜 그러고 사는지..자기도 비슷한 또래의 아이들 자식들 없으면 조카들 있으면서..진짜 고통 받고 죽어라 선장 새끼야..닌 왜 사는지모르겟다 정말..ㅎ우리 언니 오빠들 어떻게..ㅠ장난인 줄 알잖아..선장아..?
	진짜 잊지 않을게요.. 고인의 명복을 빕니다...?
	아 선장 놈 진짜 사형보다 더 그냥 지도 고통스럽게죽어야지 ?
	아 진짜 끝까지 못보겠다 너무 마음이 아프다?
	아이들이 웃고 장난치는거 보면 마음 무너지고 눈물만 나는데...
	저 아이들 너무 답답해. 진짜 미쳐버릴 것 같다. 새누리당 놈들은 이해를 못하는 게 당연해. 저 상황에서 장난치고 낙천적인거? 살겠다고 뭐든 해야돼. 저 아이들 중에 한 명도 난파당한 배가 침몰할 때 뭘 해야하는지, 아는 아이 하나도 없다. 단원고 아이들 성적... 그게 저 아이들을 평가하는 잣대가 될 수는 없어. 하지만, 적어도 저 상황에서 스스로 생각해서 판단해서 살려고 하는 행동을 하는 아이가 있냐고. 교실에서 아이들을 만나보면 저 상황이 마냥 슬프지만은 않아진다. 정부의 진상규명, 세월호 침몰의 진실, 정말 낱낱이 밝혀야되는건 맞는데, 저 아이들의 천진난만함으로 눈물 바다 만들지 맙시다. 저건 솔직히 부끄럽고 안타까운겁니다. 아이들이 저렇게 착하고 순수한데? 맞아요.... 하지만 앞으로 어떤 상황이…
	하지만, 우선은 시간이 더 지체되지 않고 진상규명되어야 하니다.
	세월호 특별법은 반드시 제정되어야 합니다.?
	어 떡해선장이탈출와진짜완전똘 ㅇ
	아문튼단원고학생들삼가고인에명복을빕니다....?
	오빠언니들미안해여....ㅜㅜ?
	선장을 똑같이 배침몰하면서 죽게만들어야해 아ㅅㅂ 이망할나라. 계속 유병언은 죽었다고하는데 그걸누가믿냐고.! 그렇게 죽었다고 판결내리고 끝이면.. 그게진실이아니었다면 유병언은 다른곳에서 잘도숨어있겠다. 불쌍해 언니오빠들 ㅠㅠㅠㅠㅠㅠㅠㅠㅠ ?
	이건 시스템 만든 놈들 다 뒤져야 형 누나들이 행복하지 않을까??
	저 독일에 사는데요 독일같으면 조끼 입고 차례차례 나와라! 그렇게 했을거에요.조직적으로.형 누나들 천국에서 잘사세요?????????????????
	선장은 처벌됫나? 학생들 하늘나라에서 잘 살면 좋겠는데...?
	이탈리아는사람거의다살았는데7800년넌더살다나와야돼이선장
	뭐!18년19년 아우넌 7800년보다1000년은더살다나와야돼
	방송에서는고등학생들이꿈나무라며!
	그랬는데선장니가왜죽여?
	아까그학생이내리고싶다그랬는데방송때문에못내렸잖아!!!!!!!!
	진짜이많은학생들과승객들의목숨어떡할꺼냐고?
	씨발 왜 가만히있으라그래... 씨발 다 사형시켜라 ..........내리고싶다잖아...왜 ..?
	하....왜 꿈이많고 웃음도 많은 학생둘아 이런 고통을 받아야되는지.....
	하.....진짜 너무 슬프다...?
	단원고누나형을생각하면가슴이찢어질겄다.?
	동영상을 보니 많은 생각과 미안함 마음이 동시에 가슴을 울리네요..대한민국이라는 나라의 국민으로써, 학생들에게 부끄럽습니다. 썩어빠진 국회와 탁상행정뿐인 한국 그잘난 윗대가리들, 분명 더러운짓을 저지른 만큼 곧 그만큼 돌아갈것이다?
	큰언니 ㅠㅠ 다행히 돌아왔다ㅠㅠㅠ?
	타이타닉호선장은 승객글을위해 최선을다해 노력했다는데 반면 세월호선장새키는뭐냐?진짜 쥐새키보다 쓰레기인새키야 유병언 유가족들한테 받쳐버리고싶네?
	너무너무 안타깝고 절대로 잊지않겠습니다?
	아 씨발 선장새끼 믹서기 에 갈고싶네?
	#NAME?
	고인의 명복을빕니다...
	빨리 유병언 잡혀라
	세월호 선장 자존심도 없다
	그리고 1빨리 다 구조돼라?
	얘들에게 왜 가만이 있으래 이 개새끼야. 얼마나 무서웠니.?
	원스나연아힘내3년 전
	차라리나오지그랬어...애들아...진짜 미안하다..천국에선 부디 이런아픔겪지말고지내..?
	이렇게 해맑게 웃던 형들이...?
	자료 감사드립니다?
	진심 너무 슬픈일이야 ㅠㅠ
	못본애니가 많다고 하는데 하늘나라에서 볼수 있다면 많이 보도록 해 ㅠㅠ
	삼가 고인의 명복을 빕니다.?
	희생자들의 명복을 빕니다ㅠㅠ?
	너무 미안하고 또 미안합니다..그리고 동생한테 수학여행가지말라고말할거라는게 정말 슬펐슥니다...ㅠㅜ?
	엉엉엉 나쁜놈들!?
	이번사건으로 우리나라에게 많이 실망했습니다....지혼자살겠다고 도망친 선장 진짜 돌은놈 아님요? 그저 화나고 슬픕니다....ㅠ?
	답답하네?
	단원고 학생들..한창 신났을 텐데..삼가고인의명복을 빌며 힘내세요! 영원히 잊지 않을 거에요. ?
	선장놈은 이미 꼭둑각시 입증된거고 그다음은. 무엇을 어떻게 해야할것인가?..........ㅡㅡ;;; 머리에 쥐 난다. ?
	선장 개씨발놈....
	진심 어떻게 저상황에서 움직이지 말라고 하는거냐....?
	하.. ?
	선장이 '배가 가라앉고 있으니 신속하게 빠져나가주십시오' 라는 안내방송과 함께 구명조끼도 주고 탈출하라고 인솔만 했어도ㅠ?
	선장이 먼저 나갔다는게 말이돼?-_-어이없네...선장이 승객들을 잘 인솔만 했어도 이런일 안일어났다.?
	애들한테 대체 무슨짓을 한거야....대체..?
	흑흑 내가만약 단원고 학생들중 한명이라면 저들을 구해냈을까? 흑흑T-T ㅠ_ㅠ T-T ㅠ_ㅠ ?
	젊은 나이에 저런 시련을 당하고 안타갑네 그리고 선장은 나가 뒤져야 함 ?
	저 상황에서도 아이들의 밝은 웃음소리가 의미하는건..살아 돌아 갈 수 있을거라는 희망이 있었단 말이지. 누구든 자신들을 구해줄거라고 믿었을테니..그것이 이걸 보는 국민들의 가슴을 후벼파도록 슬픈 이유이고.?
	아이들은 절대 몰랐을 거예요... 이렇게 될줄을... 가슴이 너무 아픕니다...책임회피하려는 어른들이 너무 부끄럽기만 합니다...?
	분명히 우리 아이들은 괜찮을거라고 별일 없을 거라고 생각 하고 있네요...절대 극단적인 일이 쉽게 우리에게 오진 않으니..어쩌면 좋을지... 이렇게 아무렇지 않은척 얼마나 겁이 났을지....제발 처벌하세요... 더한 벌을 받게 해주세요... 아이들의 목소리가 가슴을 찢습니다...?
	언니오빠들은 아무 잘못도없는데..ㅠㅠ
	그.. 믜친새끼선장이 ㅠㅠ 이걸보고있다면 제발 건강하고 행복하게 살아 흑흑..ㅠㅠ
	죽은언니오빠들은 하늘나라에서는 행복과 웃음가득하길 바래ㅠㅠ?
	하..진짜..찡하네?
	선장이개싀키 약빨았나?미친선장새키?
	선장은 사형으론 너무 부족하고 저거 절대 이동하지 말라한새끼들도 죽여야해 ㅡㅡ 머리가 있는거야 없는거야 ? 생각못해? 아 ;; 몇백명의 애들을 죽인거잖아.. 장난하나.;; 아.. 보는 내내 찡하다?
	벌써 한달이다 이젠 가망이 없다 이젠 시신도 다 부패될 정도로 오래되었다. 시신이라도 남아있으면 다행이다...살아 돌아모녀 더 다행이지만?
	어른들은 왜그렇게 차가울까. 차가울까요??
	ㅠㅠㅠㅠ 불상해 ㅠㅠㅠ?
	아... 귀힌생명들을 잃게만든 선장....
	북한에 가봐야한다.?
	나같으면 그냥 구명조끼입고 선박에서 뛰라고하겠다 ?
	얘들아 미안하다. 울고 또 울어도 안풀린다 내가슴이... 너희 부모님들은 ...
	내 나라를 버리고싶다!
	이젠 나쁜 꿈에서 벗어나 좋은 꿈꾸며 살아라 어린 영혼들이여!!!?
	진짜 이런선장같은새끼가 있어서 망하는거다 이 미친선장새끼야 니가그러고 인간이냐 성장좋아하시네 미친 니만 살고싶냐고 이런쓰레기같은새끼는 얼굴 가리지말고다 공개해서 사형시켜야 되는데 이런쓰레기가 존재해서 우리나라 망하는거임 나이를 처먹었음 생각을해야지 존나 노인새끼가 염병할새끼 관종새끼 걍 나가죽어라 병신?
	가만히 대기하고 있어라는 말만 안했어도...바닷물 속에서 얼마나 무서웠을까~~ㅠㅠ?
	아..진짜...?
	아 진짜 아무리봐도 너무 슬프고 안타깝다 어른들만 믿고 기다렸울텐데 너무 눈물나고 나도 모르게 죄스러워 진다.?
	정말 엄청난일이 우리 대한민국모든 국민, 아니 모든 세계가 지켜보는앞에서 수백명의 힘없고, 순진한 가여운 사람들이 비참히 죽었읍니다. 그런데 우리는 아무것도 할수가 없었읍니다. 너무나 가슴이 아프고 또 한편으로는 화가나서 견딜수가 없어서 한없이 눈물만 흘립니다. 어떻게 300명이 넘는 사람들이 그렇게 허무하게 침몰된 배안에 갇혀 바다물속에 잠겨 죽을수가 있읍니까? 정부에서 조금만 더 일찌기 생존자 구조에 신경을쓰고 신속하게 행동했었더라면 그렇게 많은생명을 잃지는 않았으리라 생각합니다. 이 세월호 침몰사건 당일부터 인명을 살리는데 너무나 허술했읍니다. 그리고 자기들 끼리만 살겠다고 도망나온 저 인간말종 이준석 선장외 15명의 승무원들 에게 산사람들을 바다물속에 수장시켜 죽였으니 절대로 살려두지 말고 그 파렴…
	구명조끼랑 구조대만믿고계시던 선배들이신데 선장은 그시간에탈출이나하고앉아있고 선배님들은 아무것도모르는데..... 선장뒤져라 조까버러지새끼 그게사람새끼냐? 병신새끼지? 존나병맛이네 그새끼가탈출하라는방송만했어도 몇백명은살았어등신아
	근데뭐? 제자리에있어? 이사기꾼새끼들아 니들은뒤져도마땅해 씨ㅣ발?
	망할모든것 저기아이들 사람 삼백명이다 어떡할거야미안해미안하다?
	망할모든것 저기아이들 사람 삼백명이다 어떡할거야미안해미안하다?
	저렇게 웃고떠든지 얼마안되서 시신이되서 나왔다는게.. 너무 슬프다ㅠㅠ 거기다 같은 안산시민에 주변에서 길가다가 몇번씩 마주쳤을 얼굴들이 저 바다속에 있을거를 생각하니까 어우ㅠㅠㅠㅠ 미칠것같아ㅠ 괜히 내가 미안해서 웃을수도 없어ㅠㅠ?
	안타깝다 탈출하셔야된다는 방송만했어도 ㅜㅜ?
	너무 슬퍼요...
	이 땅에 이런 일이 다시는 없어야 되겠지요...
	저 아이들의 흑적을 어떻게 지울수 있겠습니까?
2	나를 나를 찾지마세요_x000D_ 나는 나는 저 깊은 바다 속에 _x000D_ ...
	얘들아뭐하냐.....빨리나와야지.....아눈물나...?
	이가인3년 전
	얘들아뭐하냐.....빨리나와야지.....아눈물나...?
	찍은사람인가? 강한척하긴하지만 가면갈수록 불안해하고하는것같은모습에 눈물나온다....같은학생인데..?
	갑판위에 있던 애들은 살았어.?
	엄마아빠 사랑해요..ㅠㅠ?
	아아아... 미안해 정말?
	얘들아 아아아아제발?
	아.. 지켜주지 못해서 정말 미안합니다..?
	선장 그 망할쓰렉은 몇년동안고문당하다가 죽어야 돼?
	왜 우리니라는 사형제도가 없는걸까?
	보다가 눈물나서 계속 못보겠다... ㅠㅠ?
	진짜 무섭다?
	애들이 불안해하는 모습에 할 말을 잃었다 그 와중의 선내방송은 정말 절망적이다 ?
	애들이 불안해하는 모습에 할 말을 잃었다 그 와중의 선내방송은 정말 절망적이다 ?
	차라리 아무런 방송을 안했더라면 자체적으로 판단해서 무슨일인지 궁금해서라도 다들 올라와서 살수있었을것같다..
	저 빌어먹을 방송이 다 죽인거다...ㅠㅠ?
	나그러고 보니까나쁜짓을 안했는데
	너무 슬프다...?
	'내 동생만은 절대로 수련회 가지 말라고 해야겠다'....나는 형 말 들을게요,?
	진짜 미치겠다 어떡해.......?
	개씨발진짜ㅠㅜㅠㅠㅠㅠㅠㅠ?
	가만히 있으라... 미안합니다 그들을 절대 용서하지 않겠습니다?
	진짜 피같은 시간을 그냥보냇네.. 초반에 다 밖으로 조끼입고 탈출만하라고했어도
	거의 살앗겟다 빙,신 선장아
	대기하라는 말만 몇번하는거
	선장세,끼 죽여라걍 피도눈물도없는세키?
	여러분 facttv 즉 팩트 tv 가시면 도올 김용억 선생님이 쓰신 박근혜 하야 글이 있습니다 널리 퍼뜨려주세요 언론 통제로 도데체 사실이 뭔지 잘 몰라요 이게 나랍니까? 이건 국민 살인입니다 분노합시다 저항합시다 저 애들이 무슨 죄가 있나요??
	왜 움직이말고 가만히 있으라고 했는지 도저히 이해가 안돠고 답답하네요..그래놓고 지네들끼리만 탈출....애들이 나가면 지들이 탈출 못할까봐 그란 같은데요...얘들아 어른들이 지켜주지못해 미안하다..하늘나라에서 못다핀 꿈을 펼치거라..?
	그냥 이러다 말줄알았지 누가 침몰할지아셨겠어요... 어른들말만듣고 선장안에 계시다가 죽을줄 누가 알았겠냐고요... 거의 몇백명을 죽인 선장은 거짓말, 발뺌하고 있단생각을 하니까 속에서 열불이나네요 삼가 고인의 명복을 빕니다.....?
	8분 58초에 선장은 뭐하길래.. 하 이말이.. 뭐했냐하면 니들두고 도망갔단다. 죽어서도 용서하지마라.. 불쌍한 아가들아..?
	너무 마음이 아프고 너무 너무 슬프다 ㅠㅠㅠㅠㅠ
	어떻게 이런 일이...
	생각만 해도 눈물나네 ㅠㅠㅠ
	구할수있어는데 왜그렀을까 참 답답하고 힘드네요
	?진짜선장개새끼
	지만살겠다고늙은새끼가병신이지가희생하고애들을살려야지나이쳐먹고뭐하는짓이야아오ㅡㅡ희생자들은200명이훨씬넘는데지만살겠다고개같은새끼?
	씨이발 욕나오내?
	얘들아 ..............................미안해 .....................................내가 대신 사죄하고 용서를 빈다.......................................... 용서해라....................
	그리고, 하늘에서는 고통없이 편하게 지내렴........................................................?
	절대 움직이지 말라고 하고는 니들은 유유히 일반인척하며 빠져나와 산다고 한들
	그 삶이 온전한 삶일것 같니??
	이 급박한 상황에서 배 안에만 대기하고 있으라고????? ..........................................................니가 인간이냐?????............................................................분노가 가시질 않는다..........................................................
	이 모든 게 엄연한 살인행위입니다.
	저 천진한 아이들에게 ..............................................................?
	나 중국사람이지만 너무 슬프다. ㅠㅠ 눈물이 난다. 젊은 동생들 잘 가세요. 선장이 더 살아야 되는가? 사형! 사형! 사형!?
	내리고 싶으면 내려야지, 바보ㅠㅠ 정말 가슴이 아프다.?
	#NAME?
	학생들은 당연히 방송대로 따른것뿐 ㅠㅠ?
	#NAME?
	#NAME?
	#NAME?
	+?彦 사람이란게...참...?
	+?彦 게다가 '효'를 중시하는 국가이기에...?
	+?彦 실종자를 찾은후에 이준석개새끼를 반드시 사형집행해야한다.?
	문제가 사형이 20년 넘게 안했다는 사실...?
	우리나라는 이게 문제야 그런 개ㅅㄲ를 사형하냐?? 죽기 전까지로만 반죽음 만들어놓고 평생 고통만 느끼다가 죽게 하는 그런 형 없나??
	This is the worst case of Republic of Korea .Reminiscent of Titanic 'm like
	I am very sad.
	Too many children are dying like flowers missing, it should shame .Please understand , even if part of the translator to the wrong place .?
	저 동영상에대고 "거기있으면 안되니깐 빨리 나오세요ㅠㅠ"라고 말하고싶다 진짜. 방송만 아니였어도 본능에 따라서 나올 수 있었을텐데... 작년에 저 배타고 수학여행 갔던 사람 중 한명으로서 정말 선장 찢여죽이고싶다. 진짜...?
	언니오빠들....
	좋은데가셔서이런사고없게...편한데가서
	고이쉬세요..ㅜㅜ?
	I feel very sad for the victim's family. But this high school seems to be really corrupt. There are too many swear words.(They cut them out.) There are even husband and wife with a baby. I wouldn't send my children to this school. I'm very disappointed in Korean high schools.?
	#NAME?
	Many of the students on deck were already there. You don't know which ones are obedient and which ones are not . If you think it is safer, you will listen to your instructor. By the way, do you feel sad for only these or everybody in this world who are dying or dead??
	#NAME?
	This high school is ridiculously liberal, It's not what you think. I've heard that many Korean high school teachers fear their students. They even cannot wake them up, when they sleep in their classes..
	If you fear God, and hate sin, you will have understanding.?
	Would you swear if you are in that situation? I would...?
	여기서 심리학적으로 한 가지 현상이 나타나네. 분명히 개인적으로 위험함을 감지했는데 방송에서 가만히 있으라 하고 다른 학생들도 가만히 있으니까 혹시나 내가 틀렸을 까봐 섣불러 나가지 못하는 심리적 현상.?
	뭔가 잘못되도 한참 잘못돼서 뜯어 고칠수가 없는 이 문화를 어찌하면 좋을까...
	내가 저 안에 학생으로 있엇다할지라도 저 아이들안에서 함께 웃고 떠들다가 그렇게 갓겟지... 너무 뜯어 고칠것이 많아 손도 못데는 이런 그지같은 상황...?
	중국도 비슷한 일이 있었다. 1994년 karamay 화재. 초등학생들인데 화재가 발생한 후에 ‘학생들이 꼼작하지 마, 영도들이 먼저 나가（?生不要?，???先走）‘ 그런 얘기를 한 영도가 있었다. 결국은 말을 잘 듣는 학생과 생선님들이 많이 죽었다. 난 이번 한국 세월호 사고를 보고 그 사건이 생각난다. ?
	+?彦그래 .. 중국인이니 한국말 잘하네요 ?
	+정일선 배운지 8년이 됐어요. 한국어를 배운 후에 영어 완전 망했어요 ㅠㅠ?
	?彦 같은 상황 ..?
	아 미칠거 같은데 눈물이 막 나는데
	화가 치밀어 오르는데 내가 해줄수 있는거
	내가 할수 있는게 아무것도 없어 더 화가 나는데
	절대 ㅡ자리에서 꼼짝말고 죽으라고 니들은 탈출하고 아 씨바ㄱ새끼들
	방송 선장 아닌데 좀더 젊은 놈이야 목소리도 달라 ㅠㅠ
	선장새끼 술처먹고 팬티입고 자고?
	저 학생들 대신 우리가 희생됬으면...하필이면... 나라면 학생들 다 구해주고 내가 대신 침몰당할거야?
	정말 아이들한테 미안합니다. 이애들이 무슨 죄가 있다고.....부디 좋은 곳으로 갔다가 좋은곳에서 다시태어나길 바랍니다.?
	하.. 시발 보면 볼수록 선장 개씨발새끼 죽이고 싶다.... 좆같은 새끼가 움직이지 말라고 해놓고 자기는 탈출하네 좆같은 새끼..?
	아..보는데토할것같다...움직이시마시고 가만히있어주세요 라고말하는선장말에 네 라고대답하는거랑 불과이시간까지만해도 살아있었는데...진짜 윗놈들생각하니까토올라옴 선장위에위에위에 병신집단이모여서 이런대참사가일어난거잖슴...?
	이 영상은 고 박수현 군이 침몰해가던 세월호에서 찍은 마지막 메시지입니다.
	박군의 아버지는 "고통스럽지만 진실을 알리기 위해 언론에 공개하는 것"이라며 "편집없이 전체 내용을 보도해달라"고 당부했습니다?
3	한국 쓰레기들..?
	욕잘하는집안이있읍니다 아버지가 아들한태.야 십헐놈아 가서물좀떠와 .아들이 .저 개세끼는 맨날나만시켜.엄마가 저 개새끼들은 많나면싸움이야 할머니가 이런 개좇같은집구석이허니까 .옆에있는애완견이 .아씨발 내좇이엇대서? 이게 대한민국입니다?
	무고한 생명까지 다팔아 어디다 쓸거니? 그렇게 돈이 좋아??????
	너희같은 청해진 쓰레기들은 어떻게 해야 하니???//?
4	세? 감사합니다? 이상봉님 감사히 잘봅니다.?
5	임형주랑 비교가 않되네요 정말 좋습니다
	애절함 간절함 슬픔이 제대로 표현이 되었네요
	노래란 이렇게 불러야된다생각합니다 최고^^?
	솔직히 임형주씨보다 잘부르네요 ㅎㅎ?
	joon kim 저도 개인적으로 이분이 임형주 테너님보다 좋다고 느껴지네요 하지만 이분이 이 노래를 슬픔.간절함을 잘 표현했다면 임형주 테너님은 슬픔.간절함보단 슬픔 가득한 영혼을 어루만져주는 그런 느낌이 들었네요.. 두분다 최고의 음악성으로 노래를 표현했다고 생각이듭니다! 조금 늦은 뒷북인가요 ㅎㅎ..?
	맛춤범이나 재대로 베우시고 뎃글 다새오?
	윤진아 임형주씨를 누가 인정하나요? 전문자 집단에서 아무도 인정 안합니다.?
	진진 저는 음악을 좋아하는 그저 일반인 입니다. 임형주씨 님 말씀대로 한때 잘했습니다. 소리 좋았습니다. 소년 시절에요. 이소라의 프로포즈 나왔을때 꽤나 깨끗하고 좋은 소리였습니다. 허나 지금은 매우 심각한 수준입니다.?
	진 진 저도 성악 전공인데 다들 굳이 말을 안 해서 그렇지 임형주 씨 좀 무시당하는 편 맞습니다ㅜㅜ 인골라가 매우 심해서 저희 선생님들께서도 임형주 씨 별로 안 좋아하십니다?
	정말 잘부르시내요 조금 편안해졌어요^^
6	저런 더러븐 거짓말을 하면서 기자라고 명찰달고, 월급받을려고, KBS소속입네 뭐네 하면서 밥얻어 먹을려고,.국민의 세금으로 운영하는 방송이면서..국민을 기만하는 행동이 과연 정당하다고 생각할 수 있었던 건지...!! 양심이 있었다면 기자 카메라 내 던져야 옳았을 것 같은데... ?
	하이고 !!! 어떻게 저런 거짓말을 할 수 있을까 ?? 세상에,..세상에나....저런 거짓말을 하는데 화내지 않을 유가족 부모가 어디에 있을까 ?? 4월 16일 당시, 참으로, 참으로 언론과 정부의 모습이었네 그려 !! ?
	기자맛아?챙피한줄알아라..
	힘들개가르치고..키운부모님이불쌍하다 진짜..한국냇트앤 왠 쌍말들을 올리나햇더니 이런거엿네여..ㅉㅉ
	사명감 자부심이런거모르냐??
	기자맛아?챙피한줄알아라..
	힘들개가르치고..키운부모님이불쌍하다 진짜..한국냇트앤 왠 쌍말들을 올리나햇더니 이런거엿네여..ㅉㅉ
	사명감 자부심이런거모르냐??
7	많은 시간이라고 할수없는 시간이 지났지만 많은 사람들에 머릿속에서 이 사건의 기억이 작아지고 많은 사람이 떠났지만 모두 아무렇지않게 생활하고있네요?
	......기억속에서 잊혀지지않는...슬픔..?
	여호와가미친걸까...부처가미친걸까...?
	울지말아요 세월호선장은 정말하도하고너무해 세월호선장이탈출하는걸 학생이1명이라도봐습면 되는데 움직이지말아요 라고했는언니오빠들이 꼼짝없시 카만히 있고 얼마나 춤고 얼마나 가족품애 않기고실피가 ?
	명복을빕니다..우리언니오빠들...세월호에탓는데요...탈출하려는데...발에뭐가끼어서..돌아갓답니다..우리오빠언니.. 다시태어나서행복하게사시길...빕니다?
	세월호참사때 살아남은 언니오빠들은 결코 기쁠수없을겁니다...소중한 반친구들을 잃고..얼마나 자기가 친구들을 버리고 산게 얼마나 미안하겠어요..오늘 제반친구들과 놀이공원에 처음으로 같이갔는데 이런 친구들을 잃는다고 생각하니 가슴이 답답하네요..?
	세월호 유가족에게 명복을빕니다...
	지금 5개월이지났지만 이렇게라도 보냅니다...저는 아직 11살인데 세월호참사 처럼 스카우트갈때 언제 이런 사건이 일어날 지 무섭습니다 1달이지나면 소풍 인데 너무겁이납니다... 하늘에계신 단원고 언니 오빠 선생님 그리고 여러명살릴려고 목숨을 바친 승무원 세월호 선장 그놈 빼고 삼가 고이 명복을 빕니다 ... 지켜드리지못해서미안해...언니 오빠?
	몇번이나 보지만 저는 정말 울음만 터트립니다....
	같은 이 나이에 누구는 살아있고 누구는 이미 세상에 없고...
	지금 몇 개월이 지난 일이지만 아주 큰 슬픔을 주었지만..
	지금도 그냥 웃는 분들이 있네요.. 자기 일이 아니라고 무시하지마세요..
	대한민국 국민들은 대한민국의 얼굴입니다..
	저도 그냥 가만히 있을뿐이네여.. 정말 우리나라가 왜 이럴까요..
	세월호 사고에 슬픈 국민들의 혼란에 빠지고 있는데,, 스팸,해킹을 왜 만드나요..
	정말 우리나라에 태어난 사람들 입니까?...?
	우리오빠친구언니가단원고다니는데.....근대구조하고있었는데발이끼어서죽었데요..?
	모든게 우리의 거짓이기 바랍니다.
	하나밖에 없는 나 너.
	모두 나쁜것은 아니었는데 선장 그사람은
	생각이 없나 늙은것이 다 죽어가는 선장
	그사람이 대피하라고 빨리 말하기만 했어도 이런일은 없었을텐데............ 좋은곳갔길 빕니다?
	이것이 꿈이길 빕니다......?
	아ㅠㅠ ?
	언니오빠들미안해요...
	다음생에는꼭행복하시길....?
	다른나라에서도 대한민국 정부가 얼마나 국민들 목숨을 재미삼아 죽이고 장난감처럼 지들 노리게쯤으로 생각하고 자신들의 이득만을 위해서만 이용해먹고 버리는지를 알아야한다 개같은 대한민국 정부에 이용당하지말고 그냥 같이 쓰레기 취급해주길?
	아오 눈물나?
	그리고 어른 대신 사과 할게 미한해...?
	ㅠ0ㅠ 형 하고 누나 들 도 천국에 편히 잠드기를 ....?
	다시 환생했다면 건강했으면 좋겠다. 그리고 행복해서 100살 아니... 살고싶은만큼 그냥 계속 살았으면 좋겠다... 어려서 다시 환생하러 가지 않고...?
	죽어도살판에?
	아 선장세끼왜살아있는거지?!?
	나의 친언니는 아니구.... 친한언니가
	있었는데 쓸쓸한 모습으로 떠났어요ㅜㅜ?
	보고잇나 쓰레기나라 못믿을나라 나라를망치는 윗놈들?
	보고잇나 쓰레기나라 못믿을나라 나라를망치는 윗놈들?
	절대 죽어도 안잊어요...! 걱정마시고 그곳에선 고통없잉 슬픔없이 행복하게 지내세요..?
	인사하지 못하고 가버립니다... 오히려 우리가 올린 희망의 댓글이 세월호를 바다위를 뜨게 된다면
	평생 잊지 않겠습니다?
	하 선장?
	부디 좋은 곳을 가길 기원합니다...
	지켜주지못해 죄송해요...?
	슬퍼요할말이없네요
	▶◀▷◁이리본의기적으로시간이침몰전으로돌아갔으면좋겠네요...?
	걱정마세요. 아이들 지금쯤 다시테어나서 새로운시작을할겁니다.?
	大勢の高校生たち、どうぞ安らかに。
	そしてご家族の皆さんにも、いつか心の平安がおとずれますように。
	R. I. P. victims of the Sewol accidnt. We'll never forget.?
	제가 그 배안에 있었다면 아이들 대신 죽었을 것입니다. 너무 마음이 아파서 잠도 제대로 못자고....... 어른인 저를 용서하지 마세요.?
	우리 모든 세월호 침물사고를 영원히 잊지 지말세요 ㅠㅠㅠㅠ
	아이들 영혼을?
	세월호의 너희들.......절대절대절대 잊지못하지.......!!!!!?
	형누나들 기억하고 잊지않고 저어른들한테 죗값들 받아낼께......진짜미안해?
	형누나들 기억하고 잊지않고 저어른들한테 죗값들 받아낼께......진짜미안해?
	ㅠ?
	미안해서 슬퍼요..더욱?
	너무너무 슬퍼요...
	부디 좋은곳으로 가시길 기원합니다.?
	너무너무 슬퍼요~~
	아픈 우리의 현실...
	어저면 좋죠??
	Fantastic drawing sand?
	함께 울겠습니다.. 잊지않겠습니다..
	삼가 고인의 명복을 빕니다..▶◀
	?삼가 애도의 뜻을 바칩니다. 슬픕니다. (눈물) 한국 국민의 분들! 이 비극을지지 않습니다. 언젠가 함께 웃고 만날 수있는 날이 올 것으로 예상하고 있습니다.?
	미안하다 아들 딸들아 우리가 관심을 줫더라면 이런일이 안생겻지도 모르겟구나 부디 살아서 돌아오면 우리 두손 꼭잡고 못다한 수학 같이 가자꾸나 다시한번 미안하구나...?
	세월호.. 눈물이 납니다..부디 ..?
	단원고언니오빠들...좋은곳으로가시길바래요ㅠ?
	아름답습니다... 잊지 않습니다..ㅠㅠ?
	이젠 울지 않으려고 했는데 보는 내내 또 눈물을 쏟았네요
	아이들이 부디 편안한곳으로 갔기를 잊지않도록 노력할껍니다 정말로?
	This was so beautiful. May they R.I.P.?
	ㅠㅠ
	힘네세요.?
	ㅠㅠ
	힘네세요.?
	Heartbreaking :(
	Rest In Peace
	What a beautiful way to honor those pure souls R.I.P?
	AMAZING, UNFORGETTABLE ハジマン カスミ ノム アッパヨ?
	삼가 고인들의 명복을 빕니다.?
	참 어이없는 참사ㅠㅠ
	희생자들의 명복을 빕니다.
	분노할껍니다 헛되지 않게..?
	부디 그 곳에서는 따뜻하고 행복하시길 바랍니다...
	다음 생에 다시 태어나신다면 하고싶은것 다 하시고
	행복한 삶을 살다가 가시길 바랍니다..죄송합니다.
	아... 부디 천국에서 행복하게 천사로 있기를... 눈물만 흐릅니다...?
	여러분들이 살아 돌아오지
	못해 정말 아쉽습니다..
	고인의 명복을 빕니다..
	새로운 세상에 다시 태어나실때
	고통없고...따뜻한 세상에서
	사시기를...?
	눈물만 흐릅니다
	미안합니다... 미안합니다?
	R.I.P.?
	잊지않을께요....ㅠㅠ?
	So beautiful and at the same time so, so sad. R.I.P children.?
	So beautiful and at the same time so sad. R.I.P children.?
	아이들아 지켜주지 못해 미안해. I apologize not to be with you. ?
	얘들아 여기보다 더 좋은곳에서 잘 살도록해~?
	▶◀?
8	무방비 상태로 있다가!
	대형 인명 피해사고가 난것이다.!
	수학여행가면, 돈만 내고 말았지,
	점검,확인한 적이있었나..
	2014.10.05?
	저런데도 출항을 왜했어 청해진은 돈에 눈이 멀었구나 유병언 숨지말고 나와라?
	박중성 기계설계사는 많아야 1도?ㅋㅋㅋ 설계사 때려치세요 민폐입니다 님아?
	철밥통 박씨 집안은 조용히 신에게 귀의하라 국민들 피와 살을 먹고사는 괴물들은 필요없다 겁쟁이 한국인들이여 언제까지 그렇고 살래 정부가 너희들을 잡아먹고 있다 ?
	정황으로만 보면 경치를 찍거나 어떤 특이하거나 의미를 가진 장면이 아니기 때문에, 무언가 이상한 생각이 들어 찍혔을 가능성이 있어 보이네요...
	희생자들 대부분 휴대폰을 가지고 있을테니 이것들을 조사해보면 좀 더 의미있는 자료가 될 수 있을 듯 합니다....?
	딱봐도 기울어 보이는데 내눈이 이상한건가??
	헛심이다?

## Sheet: yutu5_SurveyStandardVolume
															50			1
Entity Volume by Sentiment	positive	neutral	negative	mixed
	1	10	4	0
한국	0	2	1	0
한국냇트앤 왠	0	2	0	0
대한민국	0	1	1	0
ㅜㅜ	0	0	1	0

## Sheet: yutu5_Phrases
개수 : Phrase Mentions Sentiment +/-	Phrase Mentions Sentiment +/-							50			1
Phrase	negative	neutral	positive	총합계
갇혀	1			1
감사히			1	1
거짓말을	2			2
건강하게			1	1
건강하고			1	1
겁이		1		1
경치를		1		1
기만하는	1			1
꿈꾸며		1		1
눈물	3			3
눈물만	3			3
눈물이	4			4
당하고	1			1
듯 합니다		1		1
따뜻하고			1	1
말라고		4		4
말을 잃었다		1		1
명복을 빕니다	7			7
목숨을 바친		1		1
무섭다	1			1
미안하다는		1		1
미안해	3			3
밝은			1	1
부족하고	1			1
분노가	1			1
불쌍한	1			1
빌며			1	1
빕니다			6	6
사과		1		1
사형	3			3
삼가 고인의 명복을	4			4
세상을 떠나다니	1			1
세월호 선장		3		3
솔직히		2		2
순진한		1		1
슬픈	2			2
신속하게		2		2
심각한	1			1
심해서	1			1
쓰레기	1			1
쓸쓸한		1		1
안타깝고	1			1
어떡해		1		1
억울하게	1			1
울어도			1	1
웃고		3		3
웃음도			1	1
원한을	1			1
위로가		1		1
이상한		1		1
잘하네요			1	1
잡아먹고	1			1
젊은		3		3
좋겠다			1	1
좋다고			1	1
좋습니다			1	1
좋아		1		1
좋았습니다			1	1
죄송합니다	1			1
죽어서	1			1
죽은	1			1
죽이고	2			2
진실			1	1
진심			2	2
최고			1	1
최고의			1	1
편하게		1		1
해맑게			1	1
해주세요		1		1
행복과			1	1
행복하게			3	3
허무하게	1			1
헛되지		1		1
혼란에	1			1
화재	1			1
화재가 발생한		1		1
희망이		1		1
희생된	1			1
힘없고	1			1
ㅜㅜ	2			2
ㅠㅠ	9			9
총합계	67	36	29	132

## Sheet: yutu5_Entities
개수 : Entity Mentions Sentiment +/-	Entity Mentions Sentiment +/-							50			1
Entity	negative	neutral	positive	총합계
신		1		1
	4	10	1	15
"거기있으면 안되니깐 빨리 나오세요ㅠㅠ"		1		1
"고통스럽지만 진실을 알리기 위해 언론에 공개하는 것"		1		1
"편집없이 전체 내용을 보도해달라"		1		1
◀		1		1
AMAZING		1		1
Fantastic		1		1
God		1		1
Please understand		1		1
Rest In Peace		1		1
that		1		1
UNFORGETTABLE ハジマン カスミ ノム		1		1
닌		1		1
다음		1		1
대한민국	1	1		2
박근혜		1		1
박수현		1		1
북한에		1		1
새누리당			1	1
스팸	1			1
임형주	1			1
임형주씨 님	1			1
정부의			1	1
한국	1	2		3
한국냇트앤 왠		1		1
ㅜㅜ	1			1
총합계	10	31	3	44

## Sheet: yutu5_Queries
개수 : Query Category Mentions Sentiment +/-	Query Category Mentions Sentiment +/-						50			1
Query Category	negative	neutral	총합계
대중 문화		1	1
재해	1		1
총합계	1	1	2
