# Supplementary material for: Machine Learning-Based Data Mining Method for Sentiment Analysis of the Sewol Ferry Disaster's Effect on Social Stress
Source: Front Psychiatry. 2020 Dec 23;11:505673. doi: 10.3389/fpsyt.2020.505673 (PMC7785789; doi:10.3389/fpsyt.2020.505673)
Supplement: Supplementary file 1 [file Data_Sheet_1.ZIP › youtube/month/3.June.xlsx]

## Sheet: Sheet1
	하.. 수학여행 못간다고 짜증냇던 저가 한심하네요.. 맘이 울컥하고 가족분들의 마음을.. 전부는 알지못해도 ... 죄송합니다?
	너무슬프네요ㅜㅜ?
	신기해 .. 잘 그린다 .
	너무슬퍼요?
	해군참모총장이 각서서명까지쓰고 통영함 대기까지시켯는데 이걸 누가막겟냐?
	아....제발....얘들아...
	좀 잘 들 보고 얘기해..
	구조? 애초에 구조따윈 안중에없엇어..
	그냥 해경이 언딘이랑 계약햇고.
	언딘우선 작업.. 국가비상사태에 국가 해군이 바라만볼수밖에 없는...
	한국은 그냥 국가가 아니라...장사치 애들 몇명이 국민들 피 눈물 다 돈으로 바꿔쳐먹은 ...시장만도 못한 곳이지... 그런다고 상도도 없어여 병신들...
	?
	ㅋㅋㅋㅋㅋㅋㅋㅋㅋㅋㅋㅋㅋㅋㅋㅋ그냥웃음이나온다 ㅋㅋㅋㅋㅋㅋㅋㅋㅋㅋㅋㅋㅋㅋㅋㅋㅋㅋㅋㅋㅋ?
	명바기저놈은 총.드는법도몰라요 ㅉㅉ 노대통령님은 군대까지 복무다했는데 머했노 총도못들고 명바기는 ㅉ 봑정희도 그당시 총저따구로들었겟지 ㅉ?
	해경 무뇌
	No 생각
	그저 명령 의지?
	학생들은죄가없는데...참안타까운현실이군요!?
	수사권 기소권 보장된 세월호 특별법이 꼭 제정되어야 하는 이유가 여기에 있지.?
	저 인간은 아직도 저러고 노는군..?
	저 인간은 아직도 저러고 노는군..?
	참!! 황당하네
	욕나온다?
	동영상 잘만들었네요.
	왜 구조를 안했나?
	구조할 시간이 수십분있었고 사고초기 국정원에서 최초로 연락을 받았는데.. 왜 구조를 안했을까?
	해경은 왜 구조하러온 수많은 사람과 장비를 그냥 돌려보냈을까?
	머리가 달린 사람이라면 당연히 생각해봐야할 기초적인 문제입니다.?
	이래서 특별법이 필요한거다,,, 일베 이 상 병신들아...
	해군의 이나 민간 잠수사의 투입을 막은게 해경이란게 확실히 밝혀 졌는데도 누구하나 유죄 받은거도 없고 미친 것들이 시간만 끌면서 안 좋은 여론만 만들고 있다,,, 그거 아냐?
	언론 장악에 떨거지들.... 니네같은 상 병신들이 있으니까 종편을 만들고 방송사 대가리들에 자기 사람들 박아 놓은거 아니냐..... 그게 맞다고 좋아하고 앉아 있고....
	니네 들은 그냥 상 병신이다,,,, 알겠냐??
	시민이 탐욕,나태,소심해서 자유보다는 평온함을 선호하고 가만히 있을때, 점점 커지는 정부의 힘에 버티지 못한다..
	그리하여 정부측 저항력이 끊임없이 강해짐에 따라 주권은 마침내 소멸된다...........장 자크 루소............?
	절대 공개되어서는 안되는 거대한 음모가 있다?
	총체적인 무사인일주의 책임부재의 이나라 현실이 응집되어 나타난 사건이 세월호 사건입니다. 한명도 구하지 못한 무능한 정권. 과연 선장과 선원들만 잘못했을까? 진정 그랬을까??
	이것 뭐야 하고 클릭 했는데, 아~~~ 오바이트 할 뻔 했다!!!
	그렇게 잘난 너희들은 그동안 뭘했냐!!!
	정말 이것들 사라지게 할 수 없는가!!!
	저것들이 사랑하는 정권 10년이 있었는데... 정말 가증 스럽고, 혐오스럽다!!!?
	좆까고있네 ;?
	배에대해 잘모르는사람들은 화날만도하다. 아버지가조선소에서40년간계셨다.아버지께물었다.에어포켓있나요? 죽은걸까요?살아있을까요?왜못들어가요? 아버지의답은 간단했다.세월호가 잠수함이아니잖아ㅡㅡ ?
	빠꾸네의 더러운 심장을 지옥에 가 있는 지애비애미에게 던져 주어라...?
	이성택 너 ㅂㅅ이냐?
	꼬리에 꼬리를 물고가면 결국에는 절대존재에 대한 믿음만이 인간의 희망이 된다. 절대자로부터 참 평안을 얻는 사람들을 과연 어리석다고 치부할 수 있는가??
	우리의 몫은 이리 가건만 내 부모 내 형제 나를 우하여 울어주는 가가호호 벗님네들 나는 일ㄹ도 슬퍼서 울다울다 길못찾고 있는데 웃는자들은 무엇잇가 내부모형제 내 자손나비 눈에물마르지 못할터인즉 웃어감추워 있는자 모두걷우리 눈물나고 가슴메여 소릴도 안나고 목이메여 눈물만남는구려 대체 왜 우리네업이란말인가 ?
	울었네요 가슴이 먹먹 시간은 거기에 멈추웠고 너희들도 머물렀건만 어떤정성이냐 이정성받고 잠시쉬고싶건만 우리야 모른체 이승과작명이지만 산자의 만행은 고염하고 괘심쿠나 가는길도 막막하건만 가는길도 젖어있어 길이 길인지아나 어둡워서 촛불받아가려도 보이질않쿠나
	김어준이...그래서 니가 얻는 것이 뭐냐? 한심하....ㄴ....?
	완벽한 시나리오 그러나 그 일을 이루시는 분은 하나님.
	당신네 뜻대로는 안될거야!
	천국에서도 잘살기를....?
	저도 너무슬프네요?
	안타깝다고요? 왠지 미더움이 덜한말이네요. 살아있는 어른으로써는......
	구조막은 해경 그뒤 세력들..지옥에 떨어져라..악마여..
	세월호사건은 사고가 이니고 국가의 침몰작전 의혹이 제기 되고 있다고 합니다. 물타기라는 것이죠. 국정원대선개입+NLL공개사건+간첩조작사건+고위급공무원부실인사 등의 박근혜대통령 하야 시국선언등을 한방에 잠재우기위한 수단이며 정부는 세월호에서 구출한 폭발물전문가에 대해서 언론에 노출시키지 않고 있어보입니다. 탑승인원에 포함되어있지도 않은 사람을 조사도 하지 않고 있으며, 세월호 침몰후 수중작업을 못하게 국가에서 막았습니다. 그 이유는 폭발물로인한 배의 침몰이후 수중에 유출된 방사능과 오염물질로 민간잠수부 뿐만아니고 어느 누구도 물속에 투입을 시키지 않은것입니다. 왜냐면 투입시 죽거나 오염에 노출되어 신체에 이상이 생길 소지가 높기 때문에 방사능이 어느정도 소실된 이후 수중작업에 착수한것입니다. 박근혜정부는 총…
	진실은 언젠가 밝혀진다?
	보충 설명 암초나 선박든 레이더에 나오지 않지만 무엇인가를 피하려 했다면 섬이 없는 세월호 왼쪽으로 피해야 하는데 섬이 있는 곳으로 피했다는 거다. (섬은 육지고 육지가 나오기 전에 암초가 있기에 가까가면 배는 위험) 근데 새월호가 섬쪽으로 변침 했다. 이건 무었있가 세월호를 오른쪽으로 급변침 하게 만든 무엇인가가 있어기 때문이라는 거다.그말을 수위를 낮추서 "왜 변침했을까?" 라는 질문을 계속 하게 만드는 데요 라고 손사장이 이야기 하는데, 정확히 말하면 무엇이 있었길래 오른쪽으로 급변침 했을까요가 정답이다,. 그것부터 알아야 한다....
	선장 부터 구하고 (입막고) ..그런 잔인한 선택을 했다는게 내 착각이엇으면 좋겠다.. 생각 하고 싶지도 않다. 너무 무지하고 굴욕적이고,. 나는 이사건 이후로 뉴스를 30년 간 하루도 거르지 않은 뉴스를 보지 않는다. 길면 10년 아니 잘못하면 평생 안볼것 같다...
	감사합니다?
	감사합니다. 당신의 열정과 노고에 다시한번 감사드립니다. 진실은 언젠가는 밝혀집니다.. 힘내세요..?
	이종인대표님 눈물나게 감사표합니다.진실을 숨기려는 세력들에 우리 국민들은 또 그렇게 속고.또 속으면서 진실을 전혀알지못하는 경우가 많지않았나,다시한번 생각하게 해주셨습니다.이종인대표님의 손해를 감수하고라도 진실을 알게 도와주신거에 깊은 감사를 드립니다.이종인대표님 앞날에 행운과 복이 항상 함께하길 기도하겠습니다..(^o^)b 마지막으로 나랏일하는 해경이나 검경.공무원모두 자기직위유지코자했던 모든행태들 드러내서 이참에 새출발하는계기가 되었었으면 바랄게 없겠습니다~ㅠ_ㅠ ㅠ_ㅠ
	세월호나 이야기에서 설득력이 있었는데 갑자기 개표는 무슨 말이여??
	침몰에 대비한 안전과 침몰 당시 선원들의 구조 활동이 없은 것이 가장 주요하지 그게 아니라니 이 미친놈?
	님과 같은 분이 계셔서 그나마 희망의 끊을 놓지 않습니다. 감사합니다.
	신상철 대표님은 거짓의 짙은 물속에서 숨을 쉴 수 있게 해주는 다이빙벨 같은 존재 입니다. 아무리 어둠이 짙더라도 작은 빛을 이기지 못한다는 것을 우리는 역사를 통해서 잘 알고 있습니다. 어떤 시련과 압력이 있더라도 진실을 밝히는데 등대가 되어 주십시오. 300여명의 억울한 혼령이 귀신이 되어서라도 지켜 주리라 믿습니다.?
	미군 본햄 리처드호는 왜 17일~22일까지 6일 동안 군산 또는 변산 앞 바다를 수색하고 돌아 갔을까?
	-->도대체 그 큰배로 왜 세월호하고 먼거리를 수색하다 갔을까?
	언론보도에 군함 28척 UDT, 특전단 등 군 구조인력 투입했다고 했으나
	사진은 활동 사진이 한장도 없었다.
	당일 현장사진에도 나오지 않는다.
	우리군도 투입이 안됬는데 미군함이 구조를 위해서 왔다.
	1. 왜 선수를 잡지 않았나?
	--> 구조를 하지 않겠다는 것과 같다.
	해군, 해경, 배를 아는 사람은 다 안다.
	2. 목포에 3함대가 있고 구축함은 왜 오지 않았나?
	--> 1시간 거리였고 구축함으로 밀고 가서
	수심이 얕은곳으로 말고 가거나 2대가 양옆
	에서 잡소 있어도 됬다.
	고속함은 왜 출동 하지 않았나?
	3. 해군이 해경이 얼마나 구조를 잘 하는지
	두고 보자는 식이었다 라는 말도 있다.
	4. 군산인근을 지날때 바닥이 뭔가에 끌리는 것
	같았고 캔맥주가 굴러가고 쓰레기통이 넘어
	졌다는 생존자 증언이 있었다.
	5. 2시간 늦게 출발해서 속도를 높여서 가다가
	사고가 났을 가능성은?
	넘어트리기 위해서 발라스트를 뺐다.
	변침이 침몰의 원인이 아니다.
	배는 뒤가 움직이기 때문에 변침을 해도
	뒤집어 지지 않는다.
	6. 해양구조협회는 해경이 만든 단체
	언딘사장이 협회 부총재
	해경본부 내부에 언딘 본사가 잇음
	해경간부 은퇴후 언딘으로 입사
	-->해경해체는 사실 은폐와 마찬가지
	누가 국정조사에 나가서 증언 하겠는가?
	7. 출항직전 선원들 출항거부 (선장에 애걸복구)
	--> 이유는..?
	그리고 출항 하루전 운항할 배가 바뀜
	8. 1등항해사 의혹
	하루전 입사 탈출후 국정원과 통화
	4월7일 선장 부재시 1등 항해사가 대신한다라는 법 개정
	다른 선원은 살인죄 적용 --> 1등항해사 미적용
	오렌지맨 단독 구출 --> 그는 누구..?
	9. 다이빙벨
	--> 해군 SSU는 이미 가지고 있었다.
	이종인대표보다 성능 더 좋은데도
	왜 투입하지 않았는가..?
	구조승객의 감압을 위해서라도 가장 먼저 설치했어야하는 장비
	10. 선장이 해경서장 집에서 하루밤을 보낸이유는?
	11. 김기춘 비서실장 세월호와 무관하지 안다고한
	유병언 측근의 말.... 그 이유는..?
	12. 이 사건이 오래가길 원한 세력이 모든 이슈를
	덥기위해 조작한 것이다.
	이상이 내용의 요약입니다.
	이야~~ 쩐다.. 팩트tv... 음모론tv?
	세월호사건은 사고가 이니고 국가의 침몰작전 의혹이 제기 되고 있다고 합니다. 물타기라는 것이죠. 국정원대선개입+NLL공개사건+간첩조작사건+고위급공무원부실인사 등의 박근혜대통령 하야 시국선언등을 한방에 잠재우기위한 수단이며 정부는 세월호에서 구출한 폭발물전문가에 대해서 언론에 노출시키지 않고 있어보입니다. 탑승인원에 포함되어있지도 않은 사람을 조사도 하지 않고 있으며, 세월호 침몰후 수중작업을 못하게 국가에서 막았습니다. 그 이유는 폭발물로인한 배의 침몰이후 수중에 유출된 방사능과 오염물질로 민간잠수부 뿐만아니고 어느 누구도 물속에 투입을 시키지 않은것입니다. 왜냐면 투입시 죽거나 오염에 노출되어 신체에 이상이 생길 소지가 높기 때문에 방사능이 어느정도 소실된 이후 수중작업에 착수한것입니다. 박근혜정부는 총…
	잘보았읍니다 왜 구조를 안하고 방해를 했는지 무언가 ...신대표님 감사 합니다?
	잘봤습니다.~~신상철 대표님~~고맙습니다.
	잠수함 같이 생기지 않았냐?

## Sheet: yutu6_SurveyStandardVolume
															50			1
Entity Volume by Sentiment	positive	neutral	negative	mixed
	1	2	2	0
박근혜정부는	0	0	2	0
일베	0	1	0	0
장	0	1	0	0
"왜 변침했을까 ?"	0	1	0	0

## Sheet: yutu6_Phrases
개수 : Phrase Mentions Sentiment +/-	Phrase Mentions Sentiment +/-							50			1
Phrase	negative	neutral	positive	총합계
고맙습니다			1	1
구출한			2	2
깊은 감사를			1	1
노출되어	2			2
눈물	1			1
대비한			1	1
더러운	1			1
못하게	2			2
못한다는		1		1
믿습니다			1	1
방해를	1			1
보장된			1	1
사고가	3			3
쉴		1		1
신기해		1		1
압력이	1			1
억울한	1			1
열정과			1	1
완벽한			1	1
유출된	2			2
음모가	1			1
잔인한	1			1
잘못하면		1		1
조작한	1			1
좋겠다			1	1
좋아하고			1	1
죄송합니다	1			1
죽거나	2			2
지지		1		1
지켜			1	1
침몰	1			1
평안을			1	1
피해야		1		1
희망이		1		1
총합계	21	7	13	41

## Sheet: yutu6_Entities
개수 : Entity Mentions Sentiment +/-	Entity Mentions Sentiment +/-							50			1
Entity	negative	neutral	positive	총합계
	2	2	1	5
"왜 변침했을까 ?"		1		1
UDT		1		1
고속함은		1		1
국정원과		1		1
군산		1		1
김기춘		1		1
미군		1		1
박근혜정부는	2			2
신상철		1		1
일베		1		1
장		1		1
특전단		1		1
총합계	4	13	1	18

## Sheet: yutu6_Queries
개수 : Query Category Mentions Sentiment +/-	Query Category Mentions Sentiment +/-					50			1
Query Category	negative	총합계
재해	1	1
총합계	1	1
