# Supplementary material for: Machine Learning-Based Data Mining Method for Sentiment Analysis of the Sewol Ferry Disaster's Effect on Social Stress
Source: Front Psychiatry. 2020 Dec 23;11:505673. doi: 10.3389/fpsyt.2020.505673 (PMC7785789; doi:10.3389/fpsyt.2020.505673)
Supplement: Supplementary file 1 [file Data_Sheet_1.ZIP › youtube/month/4.July.xlsx]

## Sheet: Sheet1
	참 못났다.. 이런 나라에서 우리 아이들의 생명과 안전을 도데체 누가 지켜주고 보호해 줄 수 있단 말인가.. 개탄스러운 무능한 정부다.?
	누구의 책임인사 서로 책임전달을 하기전에 이제라도 교육을 철저히
	시켜서 제 2의 사고를 막아야한가
	ㅠㅠㅠㅠㅠㅠ.?
	일단뭐...어쩌겟어...
	그렇쵸 뭐...
	대화가 참...
	대한민국 공무원은 무식하거나 멍청하거나 둘중에 하나라도 이런 조건을 갖춰야 될수잇다.
	왜...멍청한애들은 똑똑한애들 싫어하자나..
	박근혜 3년 반이나 남았는데... 암울하다..?
	얼마전 임모병장의 총기사고도 허위보도된것만 이빠이..
	이정부에 팩트는 무얼까요?
	죄다 뻥만치고 국민들 속이기만 이빠이하는 이정권..
	이정권하에 우리국민들은 무슨존재인건지 심히 고민해봅니다..?
	애시당초 근처에 있는 해군은 누가 왜 배제시키고 저런 오합지졸로 국정을 보는가??
	지금 사고나도 또 세월호와 똑같을 것이다.
	썩은 정권하에서 제대로 되는 조직이 없다. 입만 벌리면 하나같이 거짓말 아닌가?
	광진이형 화이팅!
	?
	역시 똥누리당 조원진 그게 국회의원이냐?
	꼬라지도 보기싫다 똥누리의원! 당장 사퇴하라!?
	새누리ㅋㅋㅋ 진짜 정감 안간다?
	새누리당아... 손바닥으로 하늘을 가리면..사실이 가려지냐;;
	희생자 가족은 물론 전 국민이 모두 알고 있는데..
	사건의 본질은 커녕.. 말 한마디 걸고 반박하려는 작태가 참...가증스럽다;ㅋ
	그렇게라도 해서라도 개처럼 자리 지켜야지...너나 너희 식속들 먹고 살겠지??
	새누리 너희들의 오명은 온 국민이 역사가 기억할 것이다.. 더러운 족속들?
	이런데서도 윗분구하기가 나오는구나 참 충성스럽다 근데 이충성은 누구를 위한거야 국가? 국민? 민족? 윗분? 이런사람들이 국가지도층이고 국민을 대표하는 이들이구나 월급도둑놈들이고 국민 세금이 아깝고 지금까지 저들이 먹은 밥값이 아깝구나 ?
	이런데서도 윗분구하기가 나오는구나 참 충성스럽다 근데 이충성은 누구를 위한거야 국가? 국민? 민족? 윗분? 이런사람들이 국가지도층이고 국민을 대표하는 이들이구나 월급도둑놈들이고 국민 세금이 아깝고 지금까지 저들이 먹은 밥값이 아깝구나 ?
	세월호가 문제가아니라 저놈들이 문제네?
	완영이형 칠곡인데요 부끄럽네요?
	씨발 개똥누리당.... 좃물 잿물 암 벌레같은 씨발 개새끼들?
	김모의원 저 악다구니 눈깔이 봐라.어떻게 저런년이 국개가 됐을까.ㅋ 한명숙,이해찬 이두년놈 짓이겠지~?
	조원진씨. 인간이믄 다 같은 인간인가 국회의원 이믄 다같은 국회의원인가.... 왜 거기 앉아있는지도 모르는 특급 양심물량 국회의원 아닐까. 뱃지 떼버리고 먼저 인간이 되길....그런 날이 오려나 그러면 차라리 본인한텐 축복일텐데..뭐 이런생각...유가족분들께서는 이런 사람들때문에 스트레스받지 마시고 에너지 낭비하지 마셨으면 하는 생각. ?
	조원진개새끼 아주국회에서나가, 넌국회의원자격없어.?
	저 말투 4까지봐라.... 시정잡배 양아치만도 못한 놈이네.ㅉㅉㅉㅉ 달서구 사람들 진짜 반성해라!?
	에이씨.. 쪽팔려.. 낯짝 두께도 저정도면 방탄수준이다.. 가만히 있으라 하려다 아무래도 그런 말은 세월호 선장이 하는 말 같이 들릴까봐 " 잘 좀 계세요 ! " 라고 하는것 같아... 우리 개도 너같이 충성적이지 못할거다..ㅋㅋㅋㅋ 너같이 노골적으로 충성질 하면 난 민망해서 더 싫어질것 같은데.. 닭그네는 좆원진 보고 감동 받으려나 ? ㅋㅋㅋㅋㅋㅋ?
	저런 사람이 어떻게 국회의원이나 됐는지... 정말 한심하다..
	깽판칠려고 작정했나.... 생중계로 다 지켜봤는데두 끝까지 구질구질하네
	대구 사람 아닌게 천만다행이다?
	청와대가 세월호 실종자를 찾지 않고 보고에 신경만 쓰고 있었다는 게 핵심 아닌가?왜 새누리당은 국회에서 청문회할 때마다 저래?정말 실망이네.
	조원진 다음선거때봐라 국회에발을 못딛게할테니까....국민보다 박근혜 똥코나빨고앉아있는간신새끼!???
	조원진 심재륜, 한심한환관들 떼어버려라?
	몹쓸 인간들 미개한게 무엇인지 적나라하게 보여주내 ㅉㅉ ?
	조원진... 저 사람은 인간이 아냐..다시봐도 인간이하들이구나?
	심재철...거짓말쟁이로구나. 새누리는 하나같이 똑같아?
	대한민국에서는 개와 돼지 같은것들이 활개를 치기 때문에...?
	부끄러움.민망함.양심.개념.현실직시.모두 잃어버린 좀비들같다. 썩은내가 진동을하니
	국민들이 숨막혀 살수잇을까...
	?
	니네들 해명하고싶으면 다른 언론사불러서 해명해라 ㅡㅡ 늦게 회의시작한 주제에 사과한마디없이 ㅡㅡ 뭔 국정조사를하고 싶어하지않는거같다 여당은 ?
	조원진 저 뻔뻔한 인간?
	저런 개버러지놈이 무슨 위원장인가. 한심하다.?
	국조를 안 하겠다는 것은 박그네가 나와서 무릎꿇고 사죄해야할 일이다. 저런 버러지 의원을 내보낸 자는 국정에서 손떼야 하고 대통령 자격이 없다.
	1ㅇ궁금한게많으한시민으로써알권리가있다생각합니다
	2ㅇ구조하러같을때제대로되어있던것이하나도없네요핼기에는무선기능없고바다에는도끼나망치여렇가지등등없고이야기들어보닌깐요그럼요그동안고장난핼기나배나각종고장난기계를장비지원금없이고치셨나요한번도받으신적없으신건가요받았는데도수리않하신건가요저는예를들어대학생등록금에도지원금이있듯이말이지요하지만대학생들은졸업후에도그돈을갑아야하지만요
	3.왜그런장비하나없으면서무슨배짱으로민간어선은못들어가게했나요(투입기계있었는데도)
	4.사람보다작고작은핸드폰은어떻게꺼내오신건가요물쌀도쌔고시야도안보여서사람은못구했으면서말입니다
	5.왜뉴스보도는그렇게보도했나요
	6.인양작없은저도배를건질때쓰는거지사람을구할때쓰는게아니라는것을알고있었습니다그런데머리좋으신분이왜그걸쓰려고만했을까요
	저도궁금한게있는데물어볼사람도없고전화할수도없고해서유투브에올립니다?
	이젠 민란의시대...
	사이비정치꾼, 종일매국노, 국적팔아 먹은놈, 양년끼고 고기스테이크 양주 까먹은 늙은이
	독립운동 방해논놈... 이승만이 무너뜨릴 때 4.19민중혁명.
	지주딸년하고 노느라 마누라 버린 새끼, 공산주의 일제군국주의 민주주의 군바리독재자
	한국식민주주의(?) 딸년하고 양주까고 지하벙커에서 애정행각 벌인놈...박정희 죽일 때 부마민중항쟁...... 대구경북 종일매국노 군내사조직 반란무리대부 박가놈양아들 기업가뭉칫돈 훔친도덕놈......전두환이 백담사귀양 보낸힘, 6.10 민중항쟁......
	동료밀고한 군사반란무리 프락치 사기꾼 쥐새끼 부정선거주범...이맹바기 오금저리게한 대규모촛불집회...... ...........
	이젠, 부정선거공모범 반란의수괴로부터 거액뇌물수수 지애비 총맞아죽고 지애미 총맞어죽고 지동상 마약쟁이 18년동안 골방에서 정신병자됨 대구경북 양아치패거리들로부터
	허수아비의원 허수아비도통령 국민다수를 죽인 살인정권의 수괴...... 빠꾸네잡년을 잡을 또 한번의 민란이 도래한 때이다......브루스 리 알림.
	이젠, 부정선거공모범 반란의수괴로부터 거액뇌물수수 지애비 총맞아죽고 지애미 총맞어죽고 지동상 마약쟁이 18년동안 골방에서 정신병자됨 대구경북 양아치패거리들로부터
	허수아비의원 허수아비도통령 국민다수를 죽인 살인정권의 수괴...... 빠꾸네잡년을 잡을 또 한번의 민란이 도래한 때이다......브루스 리 알림. ?
	힘있는자 능력없구 유능한자 덕이 없구나
	1.세월호 침몰
	2.인명구조 안했음
	3.진상규명도 안하려구
	인위적인 대형참사를 아직 인지몼하고 계시는 높은 나라님들
	지금이라도 정신차리시지
	수백명이 물속에 갖혔는데 박준영 전남도지사는 헬기를 돌리게 했다.?
	진짜 눈물 나네요
	정말 지새끼가 세월호에 처박혀 있어봐야 정신을 차리려는지 ㅠ
	속이 타네 ..속이 ㅠ?
	진짜 눈물 나네요
	정말 지새끼가 세월호에 처박혀 있어봐야 정신을 차리려는지 ㅠ
	속이 타네 ..속이 ㅠ?
	나라 팔아 먹고도 남을 인간들이구만.. ㅋㅋㅋㅋ
	믹서로 갈아서 돼지 밥을 줘도 시원찮을 놈들..?
	김현,김현미,김광진 세분 모두 수고 많습니다.?
	생각해보니그렇네 진짜회의한번을안하냐?
	김현미의원님, 고생 많으시네요. 파렴치 철면피들 앉혀놓고... 이게 나랍니까? 나쁜 놈들!
	노인정에서 장기나 둬야 할 저런 노인네를 대통령 비서실장이는 중대한 자리에 앉힌 것 자체가 코미디다. ?
	김기춘이 이 사람 대통령을 욕보여도 유분수지.... ?
	속이 다 시원하네?
	기춘이형.... 우리가 남이가??ㅋㅋㅋㅋ
	진짜 개꼰보다 더 웃기는 세상일세.....?
	권력에 찌든 저 늙은이는 사퇴만이 능사가 아니다..
	반드시 그 책임을 물어야 할것이다..
	잘못을 뉘우치기는 커녕
	진실을 덮고 호도하려는 그 뻔뻔함에
	국민 대다수가 분노하는것임을 저들은 알아야한다..
	오늘 하루가 내일의 역사가 되는것이기에
	저들의 어제는 후안무치와 무능의 정부였노라고
	후세에 전해질것이다..
	국민의 아픔을 보듬어주지 못하고,
	자신들의 권력과 이익만을 위해 나라를 끌고가려는
	이 정부는 더이상 그 존재가치를 느끼기 힘들 뿐이다.?
	정권도둑, 뭔 대통령?
	늙은 내시 기춘 오빠 믿고 가짜대통 유지하려다
	모든게 빵구 나구.....
	국민들 우롱작전으로 대처...
	이 년놈들이 현재 있어야 할곳은 감옥.?
	개춘아 개춘아^^ 이제 그만 해묵으라.?
	사직해야지요... ?
	건방진 비서나부랭이 세끼가 어디 국민의 선출된 국회의원 앞에서 .. 거만하게 개소릴 하고 자빠졌어?

## Sheet: yutu7_SurveyStandardVolume
															50			1
Entity Volume by Sentiment	positive	neutral	negative	mixed
	0	3	0	0
박근혜	0	2	0	0
브루스 리	0	2	0	0
대한민국	0	1	0	0
새누리ㅋㅋㅋ	0	1	0	0

## Sheet: yutu7_Phrases
개수 : Phrase Mentions Sentiment +/-	Phrase Mentions Sentiment +/-							50			1
Phrase	negative	neutral	positive	총합계
감옥	1			1
갖춰야		1		1
노골적으로	1			1
눈물	2			2
대표하는			2	2
더러운	1			1
반성해라	1			1
보호해			1	1
뻔뻔한	1			1
웃기는			1	1
적나라하게	1			1
죽일	1			1
지켜주고		1		1
화이팅			1	1
힘들	1			1
총합계	10	2	5	17

## Sheet: yutu7_Entities
개수 : Entity Mentions Sentiment +/-	Entity Mentions Sentiment +/-						50			1
Entity	negative	neutral	총합계
		3	3
" 잘 좀 계세요 !;"		1	1
김광진		1	1
김현		1	1
김현미		1	1
달서구	1		1
대구		1	1
대한민국		1	1
뭔		1	1
박근혜		2	2
박정희	1		1
박준영		1	1
브루스 리		2	2
새누리		1	1
새누리당은		1	1
새누리ㅋㅋㅋ		1	1
양주		1	1
정권도둑		1	1
청와대가		1	1
한국식민주주의		1	1
총합계	2	22	24

## Sheet: yutu7_Queries
개수 : Query Category Mentions Sentiment +/-	Query Category Mentions Sentiment +/-					50			1
Query Category	neutral	총합계
건강	1	1
재해	1	1
정치	4	4
총합계	6	6
