# Supplementary material for: Machine Learning-Based Data Mining Method for Sentiment Analysis of the Sewol Ferry Disaster's Effect on Social Stress
Source: Front Psychiatry. 2020 Dec 23;11:505673. doi: 10.3389/fpsyt.2020.505673 (PMC7785789; doi:10.3389/fpsyt.2020.505673)
Supplement: Supplementary file 1 [file Data_Sheet_1.ZIP › youtube/month/5.August.xlsx]

## Sheet: Sheet1
	이런늠을 대표적인 시인이라고 신봉하는 개한민국.......
	사상은 없고 기회보기만이 있을 뿐이지.......?
	솔직히 별로다. 생일이라고 면전에서 시 낭독(찬양)하는 건 끄덕끄덕 허용하면서, 세월호에 대해서는 손사래를 치는 것인가. 세월호 이야기는 못마땅하고, 포도주 마시는 건 마땅한가. 차라리 이 시국에 생일상 취재가 웬말이냐고 취재를 거부하시지.ㅉ 노벨상은 영 아니고 '평범한 노인상'은 탈 수 있을 듯.?
	고은시인님 항상 건강하세요 ?
	이 시간에도 마음을 나눕니다. 건강하세요. 위대한 당신을 사랑합니다.?
	노벨문학상을 못받으신 거 생각하면 아직도 욱하는데...암튼 고은 선생님 만수무강하세요?
	울컥 울컥 울컥 ㅡㅡ;;;?
	고운선생님이 계셔서 저희는 감사할뿐입니다 건강하십시요♥♥♥
	그 경찰 사진이나 몽타쥬라 올려버리세요..
	전 국민이 보고 알아볼 수 있게...그 자랑스런 가족들도 보라고..?
	국회의장, 경찰 걸어서 고소하는게 방법 아닐지요"?
	경찰은 팔 깨물렸다고 했던 그 얘긴가..
	프란치스코 교황님 제발 세월호 특별법 제정에 힘써주세요
	교황님 능력을 보여 주십시오.
	교황님 항상 강건하시고 사랑합니다♥
	유민아빠 힘내세요^^그리고 단식은 당장 그만두세요
	그러시다가 몸 상합니다 아니 큰일납니다.
	김영오씨 부디 아픔을 이겨내고 행복하시고 건강하시길,,,?
	종교믿는건아니지만 진짜 멋잇다 교황?
	뭐여?? 강기갑 아니였나? 생긴 건 완전 강기갑인 데?
	뭐여?? 강기갑 아니였나? 생긴 건 완전 강기갑인 데?
	...?
	특별법 까는 놈들 ㅋㅋ박근혜랑 7시간동안 같이 있다 왓냐?...니들의 대통령이 책임자야 멍청이들아.ㅋㅋㅋ질질짜면서 특별법제정과 진상규명하겠다고 했으면....입에서 나온말은 지켜야지 프롬프터 올라오는거 읽은것뿐이니 자신의 뇌가 시킨일이 아니니 책임 없다는건가??
	왜 교황한테 특별법제정을 말해????
	상처받은 분들에게 평화와 안식이 찾아오길 간절히 기도합니다. 아직 차가운 물속에 남아있는 아이들도 꼭 부모님 품으로 돌아갈수 있기를..?
	진짜 대단하신 분 이시네?
	미국 뿐만 아니라 다른나라들 의견도 실종자들을 다 구했을 거라고 합니다 비교적 아주 쉽게요 .. 배가 보험을 들어 놓으면 사람이 죽었을때 보험금이 나온 답니다 근데 그 보험료를 희생자가 가지는게 아니라 회사가 가져 간답니다 .. 그리고 컨테이너 물량 용량이 침몰 함으로서 묻혀지죠.. 그러니 회사는 개개인의 보험료는 가지고 초과된 컨테이너는 안걸리고 .. 이득만 취하는거죠.. 이것이 전문가들의 의견 입니다 .. 세월호 피해자 부모님도 돈 안받을테니 진실규명 수사귄을 달라고 하는거 고요 ?
	특별법 내용부터 고쳐라?
	이런 참사가 다시.일어나지 않도록 특별법제정을 도와달라고?ㅋㅋㅋ?
	이런 참사가 다시.일어나지 않도록 특별법제정을 도와달라고?ㅋㅋㅋ?
	외국인들도 많은데 정말 창피해서 얼굴이 후끈후끈해진다.정몽준 아들래미가 햇던 대한민국 국민 미개하다는 소리가 딱 이런거 보고 하는 말이지.
	언제까지 세월호고 특별법은 말도 안되는 소리 하고 앉아잇네.
	또 교황한테 세월호 특별법 제정 해달라고 하다니 휴
	제발 이 글을 저 단식하는 아저씨가 보면 반성 하세요. 아참 이번에 연평도 포격도발 할때
	사망한 군인의 부모님의 태도를 보셧는지 모르겠네요 돈 받은거 연펑도해군쪽인가 다 기부햇습니다 . 근데 이건 뭐.
	세월호 지난지가 100일이.넘은것 같은데??
	200일 넘어도 세월호 300일 넘어도 세월호 10년 지나도 세월호 하세요 단식도 하시고요
	외국에서는 이런 참사가 일어나면 언론에서도 어느정도 기간이 되면 자체적으로 국민들의 슬픔을 방지하기 위해 막아주는데
	후 얼마나 우려먹을지 ..아 영상 너무 창피하다
	?
	아 정말 눈물난다...?
	교황님이 유민아빠만나는것을 방해하려던 청와대 경호원이 교황측 경호원의 제지에 이를 악물고 있네요. 얼굴 근육을보니...........?
	살아생전 교황이란작자를 존경하게될줄이야....종교 불문하고 정말 존경합니다!?
	댓통령은 어디서 무얼하고있으려나? 유가족분들 힘내십시오.?
	댓통령은 어디서 무얼하고있으려나? 유가족분들 힘내십시오.?
	이런 교황이 있으니 아직까지는 세상이 살만하다고 느꺼지네요. 세월호 특별법이 수정없이 통과되었으먼 좋겠습니다.?
	처음으로 유튜브에 댓글 남깁니다. 교황님 감사합니다. 그리고 유족분들 힘내시고 수사권과 기소권이 보장된 특별법 반드시 제정되길 바랍니다 간절히 바랍니다?
	대통령이 해야 될 일을 엄한 교황이 하고 있네. 참 나라꼴 하곤...?
	희생자의 요구가 정쟁의 스끼다시가 되어 부친이 단식 농성을 해야하는 나라. 이게 나라야??????
	아 진짜 눈물나.....?
	반대한 개새끼 두마리. 누구냐.?
	눈물납니다....?
	이시대의 진정한 종교 지도자.. ㅠㅠ 고맙습니다. 교황님.. 세월호 특별법을 제정하라!!!?
	보는 순간 울컥했다... 눈물 납니다 ㅜㅜ?
	아 .................... 진짜 눈물난다 감사합니다 손잡아주셔서 감사합니다 ?
	23초에 한국경호원이 다가오니 교황청 경호원이 손짓으로 저리 가라고 한다!!!! 막지마라는 뜻이다 김영오 유민아빠를 위로하고자 하는 맘을 막지마라는 교종의 뜻?
	유민이 아빠 앞에 차가 멈추는 순간 울컥했습니다.
	망할 정부가 유신독재로 회귀했네요.
	무능한 야당놈들도 한통속이고요.
	이민 가고 싶을뿐~
	이 거지 같은 나라 백성이란게
	너무 부끄럽다.
	꼬끼오!~ 새벽은 밝아오나 어둠이 거치질 않는다.
	달구새끼 정권은 희망이 안 보여~?
	유민 아빠..힘내세요
	교황님 고맙습니다.
	손 잡아 주셔서..ㅠㅠㅠㅠ?
	울었습니다..............정말 감사합니다. 교황님....그들의 부르짖는 목소리를 외면하지 않으시고 들어주셔서 너무 감사합니다...교황님과 그들을 위해 기도하겠습니다....?
	ㅠㅠㅠㅠㅠㅠㅠㅠㅠㅠㅠㅠ?
	교황 성하 감사 합니다
	제 비록 천주교인은 아니지만
	넘 감사 합니다?
	교황님 감사합니다. 눈물이 나네요. ?
	이 계기로 제발 유민아버님...식사하시고,,,,힘내서 이젠 건강하게 싸워주세요ㅠㅠ?
	감동의 눈물이 흐르네요 ㅠ 저는 비록 기독교이지만 진심 감사드립니다 ㅠㅠ?
	고맙습니다, 고맙습니다...?
	교황님,,감사합니다?
	고맙습니다...정말 고맙습니다..?
	교황님 감사합니다?

## Sheet: yutu8_SurveyStandardVolume
															50			1
Entity Volume by Sentiment	positive	neutral	negative	mixed
	0	8	0	0
암튼 고은	0	1	0	0
울컥 울컥	0	1	0	0
경찰은	0	1	0	0
프란치스코	0	1	0	0

## Sheet: yutu8_Phrases
개수 : Phrase Mentions Sentiment +/-	Phrase Mentions Sentiment +/-							50			1
Phrase	negative	neutral	positive	총합계
간절히		2		2
감동의			1	1
건강하게			1	1
고맙습니다			4	4
기도합니다			1	1
눈물	1			1
눈물이	2			2
보장된			1	1
부끄럽다	1			1
사망한	1			1
솔직히		1		1
순간 울컥했다	1			1
악물고		1		1
위대한			1	1
자랑스런		1		1
진심			1	1
참사가	3			3
창피해서	1			1
침몰	1			1
희망이		1		1
ㅜㅜ	1			1
ㅠㅠ	2			2
총합계	14	6	10	30

## Sheet: yutu8_Entities
개수 : Entity Mentions Sentiment +/-	Entity Mentions Sentiment +/-						50			1
Entity	negative	neutral	총합계
		8	8
경찰은		1	1
김영오씨		1	1
니들의		1	1
달구새끼 정권은		1	1
대한민국		1	1
미국	1		1
암튼 고은		1	1
연평도		1	1
울컥 울컥		1	1
유민		1	1
이민		1	1
청와대		1	1
프란치스코		1	1
총합계	1	20	21

## Sheet: yutu8_Queries
개수 : Query Category Mentions Sentiment +/-	Query Category Mentions Sentiment +/-						50			1
Query Category	negative	neutral	총합계
재해	1		1
정치		1	1
종교		4	4
총합계	1	5	6
