# Supplementary material for: Machine Learning-Based Data Mining Method for Sentiment Analysis of the Sewol Ferry Disaster's Effect on Social Stress
Source: Front Psychiatry. 2020 Dec 23;11:505673. doi: 10.3389/fpsyt.2020.505673 (PMC7785789; doi:10.3389/fpsyt.2020.505673)
Supplement: Supplementary file 1 [file Data_Sheet_1.ZIP › youtube/month/6.September.xlsx]

## Sheet: Sheet1
	나라가 싫으면 이민가 살어.입들 지저분하네...?
	아니무슨투쟁할때나억압할땐악착같이지켜내드만왜애들은악착같이지켜내지못한건가..?
	끝내고 싶어도 못끝내지 저걸 끝내면 내 죽은 자식한테 너무 미안하고 끝내면 내 자식또한 보내는것처럼 느껴질거 아님ㅠㅠ이미 떠났지만 이해할수없고 붙잡고 싶은 부모마음 이해함.....시위가 길어진다고 변심해서 등돌리고 욕하고....안쓰럽다?
	정상적인 학생들의 죽음은 안타깝다;;그런데 세월호에잇던 일ㅡ진들이 죽는건 꼴좋네 ?
	지금 유가족들은 심리적으로 책임을 탓하는 대상이 필요한거같다 하지만 그대상이 엉뚱한 사람들에게 향하고있는것 같아 답답하다.?
	누가 위에있든 결과는 같아요.
	노? 김대? 이명? 다 같습니다.
	?
	국가에서 보상도 해줬고 유병언도 잡았는데 도대체 뭘 원해서 저러는지 모르겠다
	저대로 청와대로 들어가면 뭔 짓을 할 줄 알고 들여보내달라는거냐 세월호사건 충분히 안타까운 일이지만 그만 좀 했으면 좋겠다?
	어느 쪽이 맞는걸까??
	언제까지가아니라 이런일없도록바자는의미아닌가요
	생각하게되네요 반만넘어갔을때 교육하다 뉴스봤는데 전원구출 .....그뒤 사망자 304명
	이게 민심이고 감싸안아야할 우리 서민들인걸
	민생이 있어야 민생법안이있지않을까싶네요
	?
	안타깝고 누구보다 도와드리고싶지만 현실적으로 가능하고 마땅한 제안을하시면 좋겠어요..
	이대로 법안이 통과된다면 그전에 수많은 비행기사고며 지하철사고며 그런사고는 헛된 목숨도아니고..
	?
	재발 민생법안 운운하면서 언재까지 할거냐고 하지맙시다 재발 부탁입니다?
	막고있는 경찰들은어떤마음일까요..?
	지랄옆차기들하고있네?
	힘내세요~
	대통령께서 자식이 있다면
	지금 처럼 회피만 할까요?
	응원할께요~ 힘내요!?
	철저한 진상조사, 안전한 대한민국을 위해 응원합니다. 세월호 유가족분들 힘내세요!!?
	여당이 천인공로할 짓 많이 하고 있지만, 야당이라고 뭐가 틀린가? 얀쳘슈는 뭐하는고? 뮨죄닌은 왜 착한척 하고 있는고,,,결국 여야 합의 끝낫고, 생쇼들 하고 있는 이 마당에,,,국민들 입장에서는 여냐? 야냐? 를 선택할 수 밖에 없으니..당연히 여당이 많겟죠...어찌 할 수 밖에 없는 상황....야당은 형식적이고,,,여당은 모를쇠고,,,,,
	지금의 유가족들 또한 사고 전에는 난 극 보수라고 외치던분 많았을 것이고, 자기일이 아닐때는 모를쇠하고 계셨을 분들......여당 찍으셨겠죠!!! 억울하고, 비통한것,,,통감하지만,,,대안이 없으니.............그냥 마음 비우고, 나라를 떠나 이민가는 것이 해결책인듯......?
	아직도 유가족욕하는 갱상도일베쓰레기놈들 많구만
	힘내세요 유가족분들?
	마음이 참 안좋습니다. 다들 힘내세요.. 마음으로 끝까지 응원합니다.?
	이따위 나라, 저따위 대통령... 참으로 기가 막힙니다?
	아무도 신경안쓰는데 오직 좌좀들과 단원고 유가족들만의 리그~?
	진작에 철저한 조사가 이루어졌으면 유가족들이 저렇게 했을까??? 말도안되는 새민련의 특별법 만들어서 유가족 욕 먹게 만들고 가족이 죽었다 거기다 대놓고 그만 하라는 새끼들은 진짜 집구석 구경좀 해보고싶네 콩가루 집안이 아니고서야 아들 딸 가장이 차가운 바다속에 강제로 수장됐는데 이제 그만 하란다 이 나라가 이렇게 썩고 부폐했다 차라리 전쟁이나나라 그냥 다 같이 뒤지자 도저히 대한민국에는 발전가능성이 없으니 세계지도에서 사라지는게 더 좋겠다?
	지금까지 책임회피에 이래저래 지랄하다보니까 민생법안이 통과가 안됬다느니 하는거겠지.
	차라리 정신차리고 특별법이든 뭐든 통과시키는게 현 국면에 이롭다. [대한민국의 위대한 대통령]이 나서서 진심으로 한마디 해 줬으면 하는데 말이지..벌써 했는데 씨알도 안먹히는 것일수도있고 아니면 대통령스스로가 민생에 관심이 없는 것일지도 모르고 ㅋ?
	진짜슬퍼요 슬프긴 한데 이제그만하셨음 좋겠네요 이런다고 달라지는거없자나요 해보셨자나요 달라지는거없었자나요 자꾸 이러면 더큰일 일어날지몰라요 그러니 지금이라도 빨리 제발그만하셨의면해요?
	자식 잃어버리지도 않은 사람들이 과연 여기서 자신들이 잘났다고 댓글을 달 자격이 있을 까요?...
	우리는 그들의 심정을 모르고 직접 경험하지 못하는 한 알 수도 없습니다. 그냥 응원해주면 안되나요... 아이들이 죽고 부모가 할 수있는 마지막 도리라고 생각하고 그저 응원해주기를... 그것도 힘들다면 가만히 지켜봐주길...( 저는 죽은 아이들과 동갑인 학생입니다...저는...우리가 발벗고 나서야 되는 ... 국가가 발 벗고 나서야 되는 일이지만 그렇지 못하는 현실을 바꾸고자 피해자들이 나서서 주동하는 이 현실이 이 사회가 이 나라가 부끄럽고 실망스럽습니다...또한 악의적인 댓글을 다는 어른들이 무섭습니다... 제발 나서지 못한다면 지켜만... 응원만 해주세요... )__모든일이 잘 되기를... 우리가 배우는 정의가 실현되기를...?
	동영상은 머라 형용할수 없이 슬픈데.. 밑에 댓글은... 너무 개념없는분들도 계시네요 그래서 더 가슴이 아픔니다.. ?
	경찰들도불쌍하다유가족들도불쌍하고ㅠㅠ씨발왜이렇게된거야??
	저기 잇는 경찰들은 안 부끄럽나?
	저렇게 일하는니 걍 나가겟다?
	저기 잇는 경찰들은 안 부끄럽나?
	저렇게 일하는니 걍 나가겟다?
	박정희때랑 똑같은짓하고있다. 독재정권이지 이게뭐냐 도라이년?
	대한민국국민이어서 너무쪽팔린다 저분들 죄지으신것도아닌데 막는꼴하고는; 대통령이애가잇어봐야 자식잃은기분을알지 ㅉ막으라고또지랄햇겟지뭐 안봐도뻔하네?
	아니 모든기성세대가 아이들에게 잘못한 사건을 왜 대통령 싫어하는 세력들이 싸잡아서 정쟁의 도구로 활용하는지 모르겠네.유가족들도 모든시민이 누리는 공공장소에서 그러지말고 수사기관에 맡겨라. 수사기관 못 믿겠으면 이나라에 세금내지말고 이민을 가던가해라. 슬픈건 충분히 알지만 감정적으로 진상규명하자면 누가 그말 들어주나??
	아니 자식들이죽어서 맘이아프고 살길이막막 하사람이 머리빨간색으로염색하고 귀걸이 차고 모가몬지 영?
	힘내세요!?
	자식없는 명절이라니....너무 슬프다?
	조치를 안한 나라도 잘못이고.
	배가 기울어지는 와중에도 진지하지 못한 청소년들도 잘못이고.
	적극적으로 구하지 않은 구조대도 잘못이고.
	유병언 변사체가 그렇게 빨리 썩을정도로 우리나라를 열대기후로 만든 지구온난화도 잘못이고.
	지구온난화를 만든 우리도 잘못이다.
	나라에서 운영하는 지하철에서 화재로 죽은 대구 시민들은 특별법도 안만들어주고 시체만 돌려준 정부.
	지하철 특별법도 만들어라 ?
	유가족분들 힘내세요?
	세월호 유족들이 수사권 기소권을 갖게 되면 박근혜의 사라진 7시간의 실체가 밝혀질텐데.. 절대 수용하지 않을 듯...?
	말되안되는루머퍼트리는사람들이보고좀깨달으면좋겠네요?
	존나 우리나라 뭐냐.. 돌겠네 시밬?
	안타깝다...이 나라...?
	경찰이 왜 막아서는거죠? 불법시위인가요? 합법적 시위는 민주주의국가라면 시위하는 사람들을 보호하기위해 경찰이 있는거아닌가요? 왜 경찰과 대치하는지 설명해주세요 ㅜㅜ?
	어떤 법안을 원하는건지 궁금 합니다.?
	이나라를 밖우려면 어떡해 해야 하나요?
	여기 유가족 욕하는 새1끼들 청와대에서 돈받고 일하는 새끼들이나 일본애들이다?
	그만좀 해라..진짜...와?
	이 나라에 살고 싶지 않다!
	대통령이 의심 스럽다!?
	닭그네. 천벌받길 기도해요. ?
	나쁜정부, 나쁜국가, 이런걸 뽑은 국민.?
	박근헤와 새누리당은 무엇이 두려운가? 진실을 규명하고 싶다는 부모들의 앞길을 막고, 정치적으로 매도하고 선거가 끝난 후 안면을 바꾸는 당신들이 인간이 맞는가?? 국민의 피와 살을 파먹는 이 야수같은 자들아~!!?
	이 나라는 정상이 아니야 ?
	참 나쁜 대통령. 참 X같은 대한민국...?
	공민왕때 딸을 공녀로 보내고 슬픔이 골수에 차서 병들어 죽어간 부모가 많았다고 합니다. 하물며 눈앞에서 자식이 물에빠져 죽어갔는데 그 부모마음이 어떻겠습니까!!! ?
	세월호 부모들의 (국가로부터의)트라우마는 아직도 진행중이라는 정혜신박사의 말씀을 떠올립니다.
	국가가 아이들을 그렇게 서서히 죽이더니, 이제는 그 부모조차 하루하루 매일 죽여가고있는거죠.

## Sheet: yutu9_SurveyStandardVolume
															50			1
Entity Volume by Sentiment	positive	neutral	negative	mixed
	0	4	0	0
야당은	0	1	0	0
여당이	0	1	0	0
집구석 구경좀	0	0	1	0
가장이	0	0	1	0

## Sheet: yutu9_Phrases
개수 : Phrase Mentions Sentiment +/-	Phrase Mentions Sentiment +/-							50			1
Phrase	negative	neutral	positive	총합계
누리는			1	1
답답하다	1			1
시위는		1		1
실현되기를			1	1
싫어하는	1			1
싫으면		1		1
어떡해		1		1
욕	1			1
욕하는	1			1
위대한			1	1
응원합니다			2	2
이래저래		1		1
잘못이고	4			4
잘못이다	1			1
좋겠네요			1	1
좋겠다			2	2
죽고	1			1
죽은	3			3
지구온난화를	1			1
합법적			1	1
해주세요		1		1
헛된		1		1
ㅜㅜ	1			1
총합계	15	6	9	30

## Sheet: yutu9_Entities
개수 : Entity Mentions Sentiment +/-	Entity Mentions Sentiment +/-						50			1
Entity	negative	neutral	총합계
		4	4
가장이	1		1
경찰이		1	1
나쁜국가		1	1
나쁜정부		1	1
대구	1		1
대한민국		1	1
새누리당은		1	1
싸잡아서		1	1
야당은		1	1
여당이		1	1
이런걸		1	1
집구석 구경좀	1		1
총합계	3	13	16

## Sheet: yutu9_Queries
개수 : Query Category Mentions Sentiment +/-	Query Category Mentions Sentiment +/-							50			1
Query Category	negative	neutral	positive	총합계
정치	2	3	1	6
총합계	2	3	1	6
