# Supplementary material for: Machine Learning-Based Data Mining Method for Sentiment Analysis of the Sewol Ferry Disaster's Effect on Social Stress
Source: Front Psychiatry. 2020 Dec 23;11:505673. doi: 10.3389/fpsyt.2020.505673 (PMC7785789; doi:10.3389/fpsyt.2020.505673)
Supplement: Supplementary file 1 [file Data_Sheet_1.ZIP › youtube/month/7.October.xlsx]

## Sheet: Sheet1
	와 학교에서 배운독덕선생님이하신말이생각 나네 이런분들덕분에 대한민국이 있는거라고보니딘?
	할머니 개누리조작당 이 장악하고 민주당 10cm들이 정권에 들러리로 있는한 장담하건대 절때로 사건의 전말을 않밝힐겁니다 연루된 놈들이 양쪽에 뒤섞여 자빠져있으니... 눈에 거슬리면 맘만먹으면 지구 끝까지 쫗아가서 분쇄기에 쳐박아 갈아버리는 놈들입니다. 할수있는걸 않하는것 뿐입니다. 팔콘에 개 가되어 자신에 배때기에 지방질만 축척하면 그만인거죠 . 김구 안중근 유관순같은 독립운동가 처럼 제2에 구국을위해 세찬비파람에 정화되지 않으면 희망이 없어보입니다 할머니 부디건강하세요?
	존경합니다. 앞으로 이런 참사가 없었으면 좋겠고, 이런 분이 있다는 것에 대해 많은 교훈을 얻었어요?
	옛날부터 어르신 말씀 들으면
	아이는 떡이생기고,어른은 인심이생기고,
	국회는 법이 보이고 나라님은 민심을 얻을수 있다
	어르신 말씀 구구절절이 비수와 반성의 시간을 주시네요
	OTL..?
	존경하는 할머님, 비겁한 저도 할머님의 말씀듣고 용기를 갇게 되었습니다. 저희들에게 힘과 용기를 주시는 에너지가 넘치시는 분이십니다. 진상규명이 되고 대한민국이 훌륭하게 만들도록 저도 일어나겠습니다.?
	저런 어르신분들이 이나라를 지키시고 살리시고 독립위해운동하시고 자식들 키우셧는데
	청년들은 그저 죄송하네요 ......?
	저분이 우리대통령이였으면 우리대한민국은 지금쯤 어떻게돌아갈지궁금합니다..그때 대통령은머하고있었길래 수많은사람의 목숨을구하지않았을까요..이런분이있어서 오늘도 대한민국은돌아가고 조금이라도 발전하는거같습니다.훌륭하시고,존경합니다?
	옳으신 충고입니다 정부가 새겨듣고 고쳐야될텐데요 할머니 꼭 건강하셔야합니다?
	할머니 감사합니다...그리고 죄송합니다...?
	할머니 정말감사합니다 어르신이계셔서정말든든합니다?
	감사합니다 이런어르신이 계셔서 참든든합니다 ?
	할머니 건강하시고 오래오래 사십시요!
	할머니의 지극히 당연하고 별 특별하것 없는 상식같은 말씀에
	가슴이 후련하고, 대단하고, 부끄럽고, 죄송하고.. 왜 그런 마음이 들까요..
	대한민국은 아마도 혁명이 상식이 되어버린 나라가 아닐까 십네요?
	보수,한자로 保守. 보호하고 지킨다는 의미. 영어로 conservatism. conserve에서 파생. 지키고 아끼다는 의미. 누가 보수냐??
	뻥뚫려..?
	와..할머니 존경합니다?
	대단 하십니다. 진정한 어른이십니다.고맙고 감사합니다...?
	감사합니다?
	나도 이렇게 나이들고 싶다...
	노인분들이 모두 수구?부정세력은 아니라는 거 거듭 깨치고가요.?
	돈과 명예욕으로밖에 움직이지 못하는 어버이 연합은 저 할머니의 진심을 알기나 할까. 저런 분을 어버이로 못여기는 대한민국이 안타깝다.?
	'못났어도 사람 목숨 귀하게 여기는 사람이 자리에 있어야한다'는 말씀 .. 지금 이 상황에 들으니 너무 눈물나네요... 우리가 희생해야 후손들에게 좋은 나라 물려준다고 ... 정말 감사합니다.... ?
	존경합니다 할머니..!! 건강하세요?
	할머님 진심으로 옳은말씀만 하시네요
	할머님이 대통령이십니다 존경합니다
	날씨 추운데 건강조심하세요 사랑합니다
	제자신이 너무 부끄럽습니다 ?
	대단하십니다.. 20대인 저는 부끄럽습니다. 사람목숨이 제일 중요하다는말씀..맞습니다..왜 정부는 그 사실을 모릅니까 알면서도 모르는척 하는겁니까..?
	제가 하고싶은 말을 다 해주셨네요. 만수무강하십시요..... ?
	오랜만에 눈물 흘리면서 봣어요..
	정말 이런 사람들도 있네요.. 존경합니다. 이런 사람들 때문에 나이 드신 분들의 예기도 흘려 들을수 없지요.. 아무튼 존경스럽습니다. ?
	할머니. 감사합니다... ?
	당파싸움의 미개한 민족성...?
	속이 다 후련하네요.?
	맞아요! 제 구실 못하는 것들 때문에 분한 마음에 저도 며칠 잠을 못잤어요. 좋은 것 처먹어도 나눠줄줄 모르는 더런 세상이 되었다고 비분강개하시는 우리 할머님 최고시다!!?
	저도 그럴 날이 있으지, 소망합니다..?
	비추 누른 사람 반성좀 해요. ?
	ㄹㅇ사이다?
	고맙습니다 할머니?
	생각은하는데 실천이 안되고 생각은하는데
	뭉치질 못하는게 국민이지
	이나라의 주인이 국민이라는건 어느누구도 다아는데 그걸 무뎌 생각을 못하는게야
	그러니 국민이 뽑아놓은 저 윗 쓰레기들이
	국민을 우숩게보지
	그러니 잘뽑아야한다는거죠
	저분쳐럼 나이드신분들이 깨어있으신분들이 많아야 할텐데 ㅉㅉ
	보는거라고 쓰레기 뉴스만보시니 원 ?
	누가 잡아 가둔다고 그런거야....누가 그랬는지 그것도 밝혀 내야 합니다.?
	할머니 정말 정알 존경합니다ㅜㅜ본받겠습니다
	?
	할머님 부디 건강하세요. 바쁘다는 핑계로 어떻게든 되겠다라는 식으로 집에서 바라보기만 한 젊은 저로서 많은 반성 하게 됩니다. ?
	할머니 죄송 합니다
	저는 노인분들은 다 답답하다 생각했는데,
	할머니 같은 분이 많아 졌으면 좋겠습니다.
	오래 오래 건강 하세요.?
	분당할머님 훌륭하십니다 할머님같은 분이 계심으로서 대한민국의 정의가 할머님의 말씀처럼 반드시 강물처럼 흐르게 될 것을 믿습니다 구구절절이 옳으신 할머님 말씀 듣고있으니 후련합니다 할머님이 대한민국의 진정한 어르신이십니다 늘 건강하십시오...?
	감사합니다.?
	할멈~~~!!!?
	할머니가 대단하신건 맞는데 왜 죄송하다고 하는지는 이해가 안가네요?
	할머니 건강하시고 오래 오래 사십시요.. ?
	감사합니다 뭐라고 표현해도 다 못할만큼 죄송하고 감사합니다?
	감사합니다...ㅠㅠ?
	제 자신이 왜이리 창피한지 ??
	할머니 이 추위에 얼마나 ...잊지 않으시고
	존경합니다.
	?
	이런 글에 악플달려있을까봐 조바심이 났습니다. 이런 훌륭한 어르신에게 악플이 달려 있을까봐 정말 조바심 나며 눌렀습니다.
	어르신 감사드립니다. 죄송합니다.?
	진정한 보수다?
	진짜 멋지다 ?
	부끄럽습니다.. 할머니 건강하셔요.
	사는일이 바쁘다는 핑계로 동참못했는데 죄송합니다. 그러나 항상 눈에 불을 켜고 지켜보고 있겠습니다. 모든것이 밝혀질때까지 우리 모두 힘내요!?
	할머님.. 부디 오래오래 건강하시길..?
	할머니 대단하세요~
	위장자들이 반드시 듣고 배워야 할 말입니다.
	할머니의 기개를 젊은 이들이 반 만이라도 배웠으면 합니다.

## Sheet: yutu10_SurveyStandardVolume
															50			1
Entity Volume by Sentiment	positive	neutral	negative	mixed
안중근	1	0	0	0
김구	1	0	0	0
민주당	0	1	0	0
국회는	0	1	0	0
대한민국은	0	1	0	0

## Sheet: yutu10_Phrases
개수 : Phrase Mentions Sentiment +/-	Phrase Mentions Sentiment +/-							50			1
Phrase	negative	neutral	positive	총합계
건강하시고		1	1	2
고맙습니다			1	1
눈물	1			1
답답하다	1			1
멋지다			1	1
믿습니다			1	1
보호하고			1	1
비겁한	1			1
쓰레기	1			1
연루된		1		1
용기를		1		1
젊은		1		1
존경하는		1		1
좋은 것			1	1
죄송하고	2			2
죄송합니다	3			3
진심을			1	1
참사가	1			1
훌륭하게			1	1
희망이		1		1
총합계	10	6	8	24

## Sheet: yutu10_Entities
개수 : Entity Mentions Sentiment +/-	Entity Mentions Sentiment +/-						50			1
Entity	neutral	positive	총합계
국회는	1		1
김구		1	1
날씨	1		1
대한민국은	1		1
민주당	1		1
안중근		1	1
총합계	4	2	6

## Sheet: yutu10_Queries
개수 : Query Category Mentions Sentiment +/-	Query Category Mentions Sentiment +/-				50			1
Query Category
