# Supplementary material for: Machine Learning-Based Data Mining Method for Sentiment Analysis of the Sewol Ferry Disaster's Effect on Social Stress
Source: Front Psychiatry. 2020 Dec 23;11:505673. doi: 10.3389/fpsyt.2020.505673 (PMC7785789; doi:10.3389/fpsyt.2020.505673)
Supplement: Supplementary file 1 [file Data_Sheet_1.ZIP › youtube/month/8.November.xlsx]

## Sheet: Sheet1
	니들이야 말로 빨갱이 간첩들이지
	아님 관종이거나
	간첩들이라면 저렇게 방해하는게 목적중의 하나인데?
	노인들이 썩어빠진 몸뚱이를 끌고 개짓하러 나왔구나.
	개새끼들. 비탄에 잠기고 진상규명에 대해 생각하진 못할망정 제 그릇된 방향과 경험에만 눈이 멀어 거품물고 달려드는 추한 꼴이다.
	윗물이 썩어 흐르지도 못할 정도니.?
	오호 심장이 떨려옵니다. 저소리에 동조하는 사람들이 이 땅 대한민국에 함께 공존한다는게 몸서리처지는군요. 사람의 탈을 쓰고 어찌 감히 저럴수 있단 말인가...부모를 여의고도 3년을 숙고하건만 천하의 애지중지 여긴 자식을 가슴에 묻은 저들의 마음을 해아리지 못하는 게 어찌 사람이라 하겠는가... ?
	나라꼴이 꼴이 아니구나. 상식이 없는 사람들.... 정치가들의 책임이다. 이것은 있을 수 없는 일입니다. 어버이연합 누구를 위한 어버리란 말입니까. 새끼를 잃은 아비의 입장에서 당신들이 저지른 것이 무었인지 아시나요. 당신들은 천륜을 배반하는 짓거리를 하고 있는 것입니다.?
	저 미친늙은 인생들이 왜 저런짓을 ?? 아픔을 공유하지 못하는 이 공동체는 미래가 없다.?
	늙으셨으면 그만 돌아가세요....?
	저 늙은놈들은 죽어야돼 이나라의 독버섯들 늙으면 개도 안물어 간다고 하더니만 ?
	늙기 싫다 ...?
	보수 더럽히는...에휴?
	얼어죽을 툭하면 농성장 만들고 뭐던지 떼쓰면 나올거라 생각하는 빌어먹을 행동들이나 하는 인간들
	옛날 속담에 우는애기 젖 더 얻어먹는다 뭐 이런건가? 하나 주면 두개 달라 하고 두개 주면 열개 내놓으라는 떼거지 심뽀들
	언제나 좀 깨우칠려나 지금 저노인들 이라도 있으니 이나라가 유지가 되고 있지 않나 싶다 먼훗날 저노인들이 간후에는 이나라가 어찌될지 훤히 보인다 고급 직장은 실력이 안되고 궂은일은 하기 싫어하는 멍청한자들이 많으니 어슬픈 민주주의만
	내세우며 툭하면 농성이나 해댈테니 나라꼴이 뻔한것 아닌가 추운날 추위가 무서워 못나가는 멍청한자들 악풀이나
	올리면서 가장 애국자인냥 떠들고 있으니 웃기는 코메디가 아닐수 없다 ?
	KIA~ 개마이 찌라시 뉴스 아니랄까봐 빨갱이 백수새끼들 와서 지들끼리 물고 빨고 난리났네 ^ㅡ^
	그래봤자 너희들은 빨.갱.이.알.바 ^ㅅ^)/ ㅋ?
	어르신 분들한테 이런 말을 잘 하질 않는데,이번만은 해야겠네요.나이를 드셨으면 곱게 드셔야지,귓구멍으로 드시면 안되죠. 불법 천막? 국민의 권리 중에서 이렇게 시위 하는 것에 대한 자유도 있단 걸 모르시나?남의 권리 침해 하시지 마시고,그냥 방에서 손녀랑 같이 놀아주시길.그게 더 가치 있는 일이겠죠.세월호 특별법은 진정으로 유가족이 원하는 것이 없는데도,그게 불만이라고 하시는 분도 제대로 아시고서 지껄이시길.정부 쪽에서 지껄이는 세월호 특별법은 남겨진 유가족한테 이런 혜택 줄테니 옛다,먹고 떨어져라.와 같은 겁니다.?
	사는게뭔지
	저런지랄안하곤 살수없는건지 ㅉㅉ
	?
	그러게요..아무리 좌파들과 세월호 특별법 요구하는 사람들이 쓰레기 같아도 그렇지;;;저런 보수 단체의 행동도 좋아보이진 않네요..?
	도대체 간식값은 어디서 나왔을까요? 저노인네들 일당 얼마나 받았을까요? 그 돈은 어디서 나왔을까요???(세금이 아깝다...)?
	간식 얻어먹기 힘드네..ㅋㅋ?
	나이는 똥구로 처먹었나? 인생 여러가지로 사는데 참 가관이다. 또 간식은 처먹네.. 철들어라 추피낭들아.?
	미친 영감탱이들.. 용돈 몇푼에 자기 세월을 팔아 먹는구나.?
	저건 보수가아니다 꼴통들일뿐 ㅉㅉ?
	놀부심보는 아무것도 아닌듯 ?
	헐~~ 어르신들이 아니라 노인네....위로는 못할망정 뭐하는 것인지..넘 하시네요.
	자녀잃은 원통함을 빨리 풀어드려야되지 않겠어요?
	빨리좀해결해주세요!~~나랏돈받아 일하는분들아!?
	저 인간들은 지 손주가 세월호같은 사고를 당해도 저럴까? 노인이라면 초상집에서 어떤 행동을 취해야 할지 더 잘알텐데
	모른척 자식잃은 부모에게 달려드는 꼬락서니를 보니 누군가의 조직적 사주를 받고 동원된 사람들은 분명해 보이네.
	정부가 용돈주면 지 손주 목숨도 용돈 몇푼에 팔아넘길 인간들
	국민을 기만하고 유가족에게 피해를 주는 허위사실 유포의 중심에 저 노인들과 새누리가 지원하는 자칭보수단체들이 있는걸 봐도 저들의 배후는 한자리씩 해처먹으려 정권을 잡은 새누리임은 분명하고
	새누리는 자신들의 부귀영화를 위해서라면 자식잃은 부모들조차도 조롱과 폭력의 대상으로 삼는 반인륜적인 존재들로 국기및 국민을 해치고 나라를 망치는 악의 축으로 보임??
	연말 연애대상은 연애인들이 울겠군! 이정도 연기는 해야지 그래야 간식도 먹을거 아녀?
	누가 싸준건지 모르지만 도시락 맛있게 드시고 앞으론 그런짖 하시지 마세요?
	(정상이라면 저럴 수 없지) 저거 도대체 누가 사주하는거지? 누가 비밀요원 좀 파견해 보면 좋겠네~?
	아이고 할아버님들 추운날 괜히 밖에나오셔서 그러지 마시고 뜨신방에서 손녀 손자들과 같이 놀아주고 그러세요. 보기 안좋습니다..?
	니들 손주가 죽었어봐라.....
	이런 니기미......
	?
	저렇게 달려들어서 경찰이랑 몸싸움하는건 합법인가보네 ㅉ?
	가스통할베들은 꼭 이럴 때 이런다니까요... 나라망신입니다.?
	누가보면 광화문광장에 매일 산책하러나오는분들인줄알겠엌?
	이야 하루 일땅 버렸네 ?
	고려장제도 부활이 시급합니다..?
	와 진짜 왜저러지.. 싸이코같다?
	정말 속상합니다.
	생각이 다른분들과 이정도로 소통이 안된다는것이...
	어버이연합, 서북청년단, 한겨레청년단...등등... 어느단체가 후원하는지 궁금합니다.
	예전, 서북청년단이나 보도연맹 사건처럼 이승만 같은 사람이 있는건 아니겠지요?!!!?
	늙은놈들이 뒈질날이 다가오니 발광을 하는구먼, 지옥에 가거든 염라대왕한테가서 데모 해라.천당에 보내 달라고...개자식들,?
	저들을 왜 보수단체라고 말하지 가자양반??
	이럴땐 경찰이 마냥 밉지만은 않네요~
	저 노인네들 어떡하죠~~~???
	한숨만 나옵니다. 에휴~
	정치와 근현대사 교육이 꼭 필요하다는 생각이 듭니다.?
	어르신들 용돈도 충분하고, 여가거리도 충분하다면 저렇게 추운 거리에 나와서 헛짓거리 안하신다.
	저런 행동하게 뒤에서 사주하는 놈들이 더 나쁜 놈이지...?
	간식개꿀 ㅋ?
	나이먹는 법만 배웠지 사람되는 법을 배우지 못하였구나 노망난 노인네들 ?
	불법 점거라고 하는데;;불법 점거면 -0- 경찰이 이미 치웟겟지 이 노망난 할배들아...ㅉㅉㅉ 아들 손자보기에 부끄럽지도 않으심??? ㅉㅉㅉ?
	간식값 하셨네요.^^?
	간식이 목적인가??
	미친개에 몽둥이가 약이지?
	제발 단체로 목매고 자살좀 해라 산소아깝다 썩은내 나는 노인네들아
	보수 단체 라는 말 쓰기 쪽팔리지도 않나?? 선진국 가서 물어봐봐 저짓 하는게 자칭 보수 인지 아닌지를
	아마 잡혀가거나 총맞아 뒤질거같은데 ?
	와 보기 흉하네
	노인이면 노인답게 좀..
	?
	할아버지들이라 그런가 좀 귀엽게 느껴지기도 하네요...아직도 기운들이 넘치셔 ㅋㅋㅋㅋㅋ?
	저희 부모님이나 주변 어르신들 대부분이 세월호유가족에 안타까워하시는 분들이 굉장
	히 많습니다.. 일부 극보수 어버이연합단체의 비상식적인 행동에 대다수 국민은 잘못된 행동임을 아십니다.. 어르신들이 다 저러신것이 아니란걸 압니다.. 자식 잃어 슬픔을 가진 유가족에게 욕설과 폭력적 언사를 하는 것이 남녀노소를 떠나서 잘못된 행동임을 잊지 않겠습니다..동방예의지국이란 옛말을 스스로 무너뜨리는 행동들이십니다...?
	보수라
	너무 폭력적이다. 도대체 당신네들한테 얼마나 피해를 줬다고..?
	아버지연합 개뿔?
	늙은 노예들 불쌍하네 돈 얼마짜리들인가 이게 나라인가?

## Sheet: yutu11_SurveyStandardVolume
															50			1
Entity Volume by Sentiment	positive	neutral	negative	mixed
	0	1	1	0
오호	0	1	0	0
KIA	0	1	0	0
이승만	0	1	0	0
ㅉㅉㅉ	0	1	0	0

## Sheet: yutu11_Phrases
개수 : Phrase Mentions Sentiment +/-	Phrase Mentions Sentiment +/-							50			1
Phrase	negative	neutral	positive	총합계
고급		1		1
곱게			1	1
귀엽게		1		1
맛있게		1		1
못할망정	2			2
부귀영화를		1		1
부활이			1	1
사주를 받고		1		1
선진국		1		1
시위		1		1
실력이			1	1
싫다	1			1
싫어하는	1			1
쓰레기	1			1
웃기는			1	1
잃어	1			1
잃은	1			1
지원하는		1		1
충분하다면			1	1
피해를 주는	1			1
해치고	1			1
총합계	9	8	5	22

## Sheet: yutu11_Entities
개수 : Entity Mentions Sentiment +/-	Entity Mentions Sentiment +/-						50			1
Entity	negative	neutral	총합계
	1	1	2
KIA		1	1
오호		1	1
이승만		1	1
ㅉㅉㅉ		1	1
총합계	1	5	6

## Sheet: yutu11_Queries
개수 : Query Category Mentions Sentiment +/-	Query Category Mentions Sentiment +/-				50			1
Query Category
