# Supplementary material for: Machine Learning-Based Data Mining Method for Sentiment Analysis of the Sewol Ferry Disaster's Effect on Social Stress
Source: Front Psychiatry. 2020 Dec 23;11:505673. doi: 10.3389/fpsyt.2020.505673 (PMC7785789; doi:10.3389/fpsyt.2020.505673)
Supplement: Supplementary file 1 [file Data_Sheet_1.ZIP › youtube/month/9.December.xlsx]

## Sheet: Sheet1
	의혹 음모론으로 소설을 써라 허위가 사실처럼 들리게?
	교통사고를 정치적으로 이용하다니 ㅉㅉ
	살인마 유병언과 이준석에게 따져 엉뚱한데 초점맞추지말고?
	이런ㄱㅐㅈ ㅗ ㅅ빨갱 이 ㅅㅐ기들?
	김어준 ㅋㅋㅋㅋㅋㅋㅋㅋㅋㅋㅋㅋㅋㅋㅋㅋㅋㅋㅋㅋ?
	모지? 지들만의 딴지세상놀이??
	아직도 입만 놀리고 있네... 노가리 그만 까고 그렇게 잘났으면 행동으로 뭔가 해봐?
	나라를 아주 개차반으로 만드는 개버러지들은 아작을 내야한다.
	세금처먹고 저것을 국정이라고 하고 있는 것인가??
	진실은 밝혀지리라 믿습니다. 유가족분들과 생존학생분들 힘내십시오.?
	예전처럼 금요일 밤에 올려줘여 ~!!!! 이젠 토요일에 영상 뜬다고 생각을 바꿔야 하나??
	피해자 가족이 팽목항에서 찝적댔던 놈이 짭새라고 했던 것 때문에 편집한 거냐? 아니면 애들 부모가 반대했나??
	응원합니다. 쫄지마~?
	결국 불방이 되는군요.. 용기있게 나와주셨는데 지켜드릴 힘 이 없어서 죄송하네요. 생존 학생들 부모님께서도 걱정이 많으시겠죠. 이제 시작하는 학생들이고, 그런 학생들이 공주님의 수첩에 블랙리스트로 적히길 바랄 부모님이 어디있을까 하는 생각도 드네요. 잘잘못을 가리고, 틀린것을 틀렸다고 말 하지도 못하는. 권력의 노예이고. 죽지 못해 사는 이 삶의 노예입니다. 국가의 주권은 과연 누구에게 있는 걸까요.?
	처음 나온 사진의 주인공은
	일본의 바이올리니스트 하카세 타로(葉加?太?)입니다
	아사하라 쇼코에 이어서 또 다른 일본인 클론의 등장이군요ㅋㅋㅋㅋㅋ?
	정말 이명박근혜 악몽이다. 이런 도적들을 모르고 뽑았다니. 박근혜는 대통령이냐 가정 주부냐? 도대체 이게 무슨 짓이야??
	박근혜가 사기꾼들에게 휘둘리고 있단 얘기 아냐? 무슨 불륜 드라마나 보는 아줌마도 아니고 국정을 이렇게 운영하냐??
	갈 수록 순수성을 잃고 너무 상업적입니다.
	정윤회건은 지들끼리 쇼하는 건데, 관심 없습니다.?
	ㅋㅋㅋㅋ 노래참 잘하네 ㅅㅂ ㅋㅋ 아 한참웃었닼ㅋㅋㅋㅋㅋㅋ?
	33회 왜이맇게 찾기 힘들죠? 안보여요 그리고 마이크는 왜4개가 있어요? 김감독님 안나오셨는데 마이크 많네요? 1부면2부도 있나요??
	잘봤습니다... 수고하세요~~?
	음치들의 합창 정말 재미 있었습니다. 유전자 결함. 누구나 하니씩은 있으니 비웃을 일이 아니지요.?
	출연자측에서 불방을 요청했군요....
	여러 가지 이유가 있겠죠...특히 이 사회 분위기를 보면, 이걸 정치쟁점화 시켜서 피해자들을 공격하는 악질적인 시도가 많으니까요... 용기를 내기가 어려울 겁니다.... 단지 사고의 피해자들이고 그 가족들임에도 불구하고 정치적으로 편향된 세력인 것처럼 몰아붙이는 분위기가 있으니까 어렵겠지요...?
	선글라스 오페라 유치원 수준이긴 하지만 상큼한 코미디였습니다
	김어준 최고 파이팅!?
	출연자들께서 여러 이유로 불방을 원하십니다. 계속 설득 중이나... 34회 때 설명하겠습니다. ?
	선글라스 오페라 교실. 두번 보니 캐웃기네. 음치들아!!!!!!!!!!!!?
	2부는 다음주 인가???
	칠푼이 쥐닭년이 2년도 안됐는데 벌써 도둑권력에 마취되어 헤어나지 못하누나.
	칠푼아.. 그 마취에서 깨어나지 말고 계속 하거라...
	그래야 멍청한 궁물들이 역으로 멍청함에서 깨어날 수 있겠기에.....?
	생존학생 내용이랑 희생자 어머니 편지 내용은 없네요..ㅠㅠ 언제 볼 수 있으려나..ㅠ?
	기자가 고발 당하나 지켜봐야 겠군.?
	베일에 가려져왔던 정윤회,
	최태민의 사위이자 밤의 대통령이라는 소문이 무성했던 정윤회.
	박지만과 사이가 무척 안좋다는 얘기는 정치부 기자들이 전부터 다 알고 있었다고.
	ㅎㅎㅎ?
	정윤회 따윈 듣고 싶지 않아~ 얼릉 2부!!?
	풀영상(한시간 사십분?오십분?)이 삭제 되어서 링크를 못해 드리겠네요.
	이래서 공개방송를 꼭 가야 하나 봅니다. 2부가 언제 올라 올지는 모르겠지만.. 검열이라고 밖에 생각이 안되네요.
	아니면 영상을 더 추가 할려고 하는건지.. 기존에 올라 왔던 영상들과 크게 시간 차이가 나는것도 아닌데 분할 해서 재 업로드를 하고,
	생존 학생들의 출연 인터뷰 장면. 2부로 넘어 갔지만. 꼭 보시길 바랍니다.
	저도 링크 걸어 주신분이 계셔서 봤었는데. 그 댓글이 삭제 되었네요. 한겨레 어떻게 된거니??
	원래 1시간 40여분정도 영상이었는데, 길다고 생각했는지 편집으로 잘라낸 듯?
	엇 박근혜라는 분 영화 카트에서 나오셨는데 파파이스에도 나오시네요?
	정윤회 건은 너무 편집해서 몬소린지를 몰겠다ㅠㅠ?
	2부에 생존학생들과 유가족이 나오려나 보죠??
	어떻게 된거지? 세월호 생존학생들 내용 없음.?
	잘리지 않은 파일 어떻게 볼수 있을까요?
	모지 내가 다운받아본거에는 세월호학생 유가족분나온거있는대 여긴 왜짤려있냐??
	제목과는 다르게 생존학생들은 내용에 없네요~?

## Sheet: yutu12_SurveyStandardVolume
															50			1
Entity Volume by Sentiment	positive	neutral	negative	mixed
김어준	1	1	0	0
선글라스	1	1	0	0
이런ㄱㅐㅈ ㅗ ㅅ빨갱	0	1	0	0
일본의	0	1	0	0
박근혜가	0	1	0	0

## Sheet: yutu12_Phrases
개수 : Phrase Mentions Sentiment +/-	Phrase Mentions Sentiment +/-							50			1
Phrase	negative	neutral	positive	총합계
결함	1			1
공격하는	1			1
관심			1	1
믿습니다			1	1
상큼한			1	1
시작하는		1		1
용기를		1		1
응원합니다			1	1
최고			1	1
ㅠㅠ	1			1
총합계	3	2	5	10

## Sheet: yutu12_Entities
개수 : Entity Mentions Sentiment +/-	Entity Mentions Sentiment +/-						50			1
Entity	neutral	positive	총합계
	1		1
김어준	1	1	2
박근혜가	1		1
선글라스	1	1	2
이런ㄱㅐㅈ ㅗ ㅅ빨갱	1		1
일본의	1		1
ㅋㅋㅋㅋ	1		1
총합계	7	2	9

## Sheet: yutu12_Queries
개수 : Query Category Mentions Sentiment +/-	Query Category Mentions Sentiment +/-							50			1
Query Category	negative	neutral	positive	총합계
과학	1			1
교육			1	1
대중 문화		1		1
총합계	1	1	1	3
