# Supplementary material for: Machine Learning-Based Data Mining Method for Sentiment Analysis of the Sewol Ferry Disaster's Effect on Social Stress
Source: Front Psychiatry. 2020 Dec 23;11:505673. doi: 10.3389/fpsyt.2020.505673 (PMC7785789; doi:10.3389/fpsyt.2020.505673)
Supplement: Supplementary file 1 [file Data_Sheet_1.ZIP › youtube/quarter/2.JulyToSeptember.xlsx]

## Sheet: Sheet1
	참 못났다.. 이런 나라에서 우리 아이들의 생명과 안전을 도데체 누가 지켜주고 보호해 줄 수 있단 말인가.. 개탄스러운 무능한 정부다.?
	누구의 책임인사 서로 책임전달을 하기전에 이제라도 교육을 철저히
	시켜서 제 2의 사고를 막아야한가
	ㅠㅠㅠㅠㅠㅠ.?
	일단뭐...어쩌겟어...
	그렇쵸 뭐...
	대화가 참...
	대한민국 공무원은 무식하거나 멍청하거나 둘중에 하나라도 이런 조건을 갖춰야 될수잇다.
	왜...멍청한애들은 똑똑한애들 싫어하자나..
	박근혜 3년 반이나 남았는데... 암울하다..?
	얼마전 임모병장의 총기사고도 허위보도된것만 이빠이..
	이정부에 팩트는 무얼까요?
	죄다 뻥만치고 국민들 속이기만 이빠이하는 이정권..
	이정권하에 우리국민들은 무슨존재인건지 심히 고민해봅니다..?
	애시당초 근처에 있는 해군은 누가 왜 배제시키고 저런 오합지졸로 국정을 보는가??
	지금 사고나도 또 세월호와 똑같을 것이다.
	썩은 정권하에서 제대로 되는 조직이 없다. 입만 벌리면 하나같이 거짓말 아닌가?
	광진이형 화이팅!
	?
	역시 똥누리당 조원진 그게 국회의원이냐?
	꼬라지도 보기싫다 똥누리의원! 당장 사퇴하라!?
	새누리ㅋㅋㅋ 진짜 정감 안간다?
	새누리당아... 손바닥으로 하늘을 가리면..사실이 가려지냐;;
	희생자 가족은 물론 전 국민이 모두 알고 있는데..
	사건의 본질은 커녕.. 말 한마디 걸고 반박하려는 작태가 참...가증스럽다;ㅋ
	그렇게라도 해서라도 개처럼 자리 지켜야지...너나 너희 식속들 먹고 살겠지??
	새누리 너희들의 오명은 온 국민이 역사가 기억할 것이다.. 더러운 족속들?
	이런데서도 윗분구하기가 나오는구나 참 충성스럽다 근데 이충성은 누구를 위한거야 국가? 국민? 민족? 윗분? 이런사람들이 국가지도층이고 국민을 대표하는 이들이구나 월급도둑놈들이고 국민 세금이 아깝고 지금까지 저들이 먹은 밥값이 아깝구나 ?
	이런데서도 윗분구하기가 나오는구나 참 충성스럽다 근데 이충성은 누구를 위한거야 국가? 국민? 민족? 윗분? 이런사람들이 국가지도층이고 국민을 대표하는 이들이구나 월급도둑놈들이고 국민 세금이 아깝고 지금까지 저들이 먹은 밥값이 아깝구나 ?
	세월호가 문제가아니라 저놈들이 문제네?
	완영이형 칠곡인데요 부끄럽네요?
	씨발 개똥누리당.... 좃물 잿물 암 벌레같은 씨발 개새끼들?
	김모의원 저 악다구니 눈깔이 봐라.어떻게 저런년이 국개가 됐을까.ㅋ 한명숙,이해찬 이두년놈 짓이겠지~?
	조원진씨. 인간이믄 다 같은 인간인가 국회의원 이믄 다같은 국회의원인가.... 왜 거기 앉아있는지도 모르는 특급 양심물량 국회의원 아닐까. 뱃지 떼버리고 먼저 인간이 되길....그런 날이 오려나 그러면 차라리 본인한텐 축복일텐데..뭐 이런생각...유가족분들께서는 이런 사람들때문에 스트레스받지 마시고 에너지 낭비하지 마셨으면 하는 생각. ?
	조원진개새끼 아주국회에서나가, 넌국회의원자격없어.?
	저 말투 4까지봐라.... 시정잡배 양아치만도 못한 놈이네.ㅉㅉㅉㅉ 달서구 사람들 진짜 반성해라!?
	에이씨.. 쪽팔려.. 낯짝 두께도 저정도면 방탄수준이다.. 가만히 있으라 하려다 아무래도 그런 말은 세월호 선장이 하는 말 같이 들릴까봐 " 잘 좀 계세요 ! " 라고 하는것 같아... 우리 개도 너같이 충성적이지 못할거다..ㅋㅋㅋㅋ 너같이 노골적으로 충성질 하면 난 민망해서 더 싫어질것 같은데.. 닭그네는 좆원진 보고 감동 받으려나 ? ㅋㅋㅋㅋㅋㅋ?
	저런 사람이 어떻게 국회의원이나 됐는지... 정말 한심하다..
	깽판칠려고 작정했나.... 생중계로 다 지켜봤는데두 끝까지 구질구질하네
	대구 사람 아닌게 천만다행이다?
	청와대가 세월호 실종자를 찾지 않고 보고에 신경만 쓰고 있었다는 게 핵심 아닌가?왜 새누리당은 국회에서 청문회할 때마다 저래?정말 실망이네.
	조원진 다음선거때봐라 국회에발을 못딛게할테니까....국민보다 박근혜 똥코나빨고앉아있는간신새끼!???
	조원진 심재륜, 한심한환관들 떼어버려라?
	몹쓸 인간들 미개한게 무엇인지 적나라하게 보여주내 ㅉㅉ ?
	조원진... 저 사람은 인간이 아냐..다시봐도 인간이하들이구나?
	심재철...거짓말쟁이로구나. 새누리는 하나같이 똑같아?
	대한민국에서는 개와 돼지 같은것들이 활개를 치기 때문에...?
	부끄러움.민망함.양심.개념.현실직시.모두 잃어버린 좀비들같다. 썩은내가 진동을하니
	국민들이 숨막혀 살수잇을까...
	?
	니네들 해명하고싶으면 다른 언론사불러서 해명해라 ㅡㅡ 늦게 회의시작한 주제에 사과한마디없이 ㅡㅡ 뭔 국정조사를하고 싶어하지않는거같다 여당은 ?
	조원진 저 뻔뻔한 인간?
	저런 개버러지놈이 무슨 위원장인가. 한심하다.?
	국조를 안 하겠다는 것은 박그네가 나와서 무릎꿇고 사죄해야할 일이다. 저런 버러지 의원을 내보낸 자는 국정에서 손떼야 하고 대통령 자격이 없다.
	1ㅇ궁금한게많으한시민으로써알권리가있다생각합니다
	2ㅇ구조하러같을때제대로되어있던것이하나도없네요핼기에는무선기능없고바다에는도끼나망치여렇가지등등없고이야기들어보닌깐요그럼요그동안고장난핼기나배나각종고장난기계를장비지원금없이고치셨나요한번도받으신적없으신건가요받았는데도수리않하신건가요저는예를들어대학생등록금에도지원금이있듯이말이지요하지만대학생들은졸업후에도그돈을갑아야하지만요
	3.왜그런장비하나없으면서무슨배짱으로민간어선은못들어가게했나요(투입기계있었는데도)
	4.사람보다작고작은핸드폰은어떻게꺼내오신건가요물쌀도쌔고시야도안보여서사람은못구했으면서말입니다
	5.왜뉴스보도는그렇게보도했나요
	6.인양작없은저도배를건질때쓰는거지사람을구할때쓰는게아니라는것을알고있었습니다그런데머리좋으신분이왜그걸쓰려고만했을까요
	저도궁금한게있는데물어볼사람도없고전화할수도없고해서유투브에올립니다?
	이젠 민란의시대...
	사이비정치꾼, 종일매국노, 국적팔아 먹은놈, 양년끼고 고기스테이크 양주 까먹은 늙은이
	독립운동 방해논놈... 이승만이 무너뜨릴 때 4.19민중혁명.
	지주딸년하고 노느라 마누라 버린 새끼, 공산주의 일제군국주의 민주주의 군바리독재자
	한국식민주주의(?) 딸년하고 양주까고 지하벙커에서 애정행각 벌인놈...박정희 죽일 때 부마민중항쟁...... 대구경북 종일매국노 군내사조직 반란무리대부 박가놈양아들 기업가뭉칫돈 훔친도덕놈......전두환이 백담사귀양 보낸힘, 6.10 민중항쟁......
	동료밀고한 군사반란무리 프락치 사기꾼 쥐새끼 부정선거주범...이맹바기 오금저리게한 대규모촛불집회...... ...........
	이젠, 부정선거공모범 반란의수괴로부터 거액뇌물수수 지애비 총맞아죽고 지애미 총맞어죽고 지동상 마약쟁이 18년동안 골방에서 정신병자됨 대구경북 양아치패거리들로부터
	허수아비의원 허수아비도통령 국민다수를 죽인 살인정권의 수괴...... 빠꾸네잡년을 잡을 또 한번의 민란이 도래한 때이다......브루스 리 알림.
	이젠, 부정선거공모범 반란의수괴로부터 거액뇌물수수 지애비 총맞아죽고 지애미 총맞어죽고 지동상 마약쟁이 18년동안 골방에서 정신병자됨 대구경북 양아치패거리들로부터
	허수아비의원 허수아비도통령 국민다수를 죽인 살인정권의 수괴...... 빠꾸네잡년을 잡을 또 한번의 민란이 도래한 때이다......브루스 리 알림. ?
	힘있는자 능력없구 유능한자 덕이 없구나
	1.세월호 침몰
	2.인명구조 안했음
	3.진상규명도 안하려구
	인위적인 대형참사를 아직 인지몼하고 계시는 높은 나라님들
	지금이라도 정신차리시지
	수백명이 물속에 갖혔는데 박준영 전남도지사는 헬기를 돌리게 했다.?
	진짜 눈물 나네요
	정말 지새끼가 세월호에 처박혀 있어봐야 정신을 차리려는지 ㅠ
	속이 타네 ..속이 ㅠ?
	진짜 눈물 나네요
	정말 지새끼가 세월호에 처박혀 있어봐야 정신을 차리려는지 ㅠ
	속이 타네 ..속이 ㅠ?
	나라 팔아 먹고도 남을 인간들이구만.. ㅋㅋㅋㅋ
	믹서로 갈아서 돼지 밥을 줘도 시원찮을 놈들..?
	김현,김현미,김광진 세분 모두 수고 많습니다.?
	생각해보니그렇네 진짜회의한번을안하냐?
	김현미의원님, 고생 많으시네요. 파렴치 철면피들 앉혀놓고... 이게 나랍니까? 나쁜 놈들!
	노인정에서 장기나 둬야 할 저런 노인네를 대통령 비서실장이는 중대한 자리에 앉힌 것 자체가 코미디다. ?
	김기춘이 이 사람 대통령을 욕보여도 유분수지.... ?
	속이 다 시원하네?
	기춘이형.... 우리가 남이가??ㅋㅋㅋㅋ
	진짜 개꼰보다 더 웃기는 세상일세.....?
	권력에 찌든 저 늙은이는 사퇴만이 능사가 아니다..
	반드시 그 책임을 물어야 할것이다..
	잘못을 뉘우치기는 커녕
	진실을 덮고 호도하려는 그 뻔뻔함에
	국민 대다수가 분노하는것임을 저들은 알아야한다..
	오늘 하루가 내일의 역사가 되는것이기에
	저들의 어제는 후안무치와 무능의 정부였노라고
	후세에 전해질것이다..
	국민의 아픔을 보듬어주지 못하고,
	자신들의 권력과 이익만을 위해 나라를 끌고가려는
	이 정부는 더이상 그 존재가치를 느끼기 힘들 뿐이다.?
	정권도둑, 뭔 대통령?
	늙은 내시 기춘 오빠 믿고 가짜대통 유지하려다
	모든게 빵구 나구.....
	국민들 우롱작전으로 대처...
	이 년놈들이 현재 있어야 할곳은 감옥.?
	개춘아 개춘아^^ 이제 그만 해묵으라.?
	사직해야지요... ?
	건방진 비서나부랭이 세끼가 어디 국민의 선출된 국회의원 앞에서 .. 거만하게 개소릴 하고 자빠졌어?
	이런늠을 대표적인 시인이라고 신봉하는 개한민국.......
	사상은 없고 기회보기만이 있을 뿐이지.......?
	솔직히 별로다. 생일이라고 면전에서 시 낭독(찬양)하는 건 끄덕끄덕 허용하면서, 세월호에 대해서는 손사래를 치는 것인가. 세월호 이야기는 못마땅하고, 포도주 마시는 건 마땅한가. 차라리 이 시국에 생일상 취재가 웬말이냐고 취재를 거부하시지.ㅉ 노벨상은 영 아니고 '평범한 노인상'은 탈 수 있을 듯.?
	고은시인님 항상 건강하세요 ?
	이 시간에도 마음을 나눕니다. 건강하세요. 위대한 당신을 사랑합니다.?
	노벨문학상을 못받으신 거 생각하면 아직도 욱하는데...암튼 고은 선생님 만수무강하세요?
	울컥 울컥 울컥 ㅡㅡ;;;?
	고운선생님이 계셔서 저희는 감사할뿐입니다 건강하십시요♥♥♥
	그 경찰 사진이나 몽타쥬라 올려버리세요..
	전 국민이 보고 알아볼 수 있게...그 자랑스런 가족들도 보라고..?
	국회의장, 경찰 걸어서 고소하는게 방법 아닐지요"?
	경찰은 팔 깨물렸다고 했던 그 얘긴가..
	프란치스코 교황님 제발 세월호 특별법 제정에 힘써주세요
	교황님 능력을 보여 주십시오.
	교황님 항상 강건하시고 사랑합니다♥
	유민아빠 힘내세요^^그리고 단식은 당장 그만두세요
	그러시다가 몸 상합니다 아니 큰일납니다.
	김영오씨 부디 아픔을 이겨내고 행복하시고 건강하시길,,,?
	종교믿는건아니지만 진짜 멋잇다 교황?
	뭐여?? 강기갑 아니였나? 생긴 건 완전 강기갑인 데?
	뭐여?? 강기갑 아니였나? 생긴 건 완전 강기갑인 데?
	...?
	특별법 까는 놈들 ㅋㅋ박근혜랑 7시간동안 같이 있다 왓냐?...니들의 대통령이 책임자야 멍청이들아.ㅋㅋㅋ질질짜면서 특별법제정과 진상규명하겠다고 했으면....입에서 나온말은 지켜야지 프롬프터 올라오는거 읽은것뿐이니 자신의 뇌가 시킨일이 아니니 책임 없다는건가??
	왜 교황한테 특별법제정을 말해????
	상처받은 분들에게 평화와 안식이 찾아오길 간절히 기도합니다. 아직 차가운 물속에 남아있는 아이들도 꼭 부모님 품으로 돌아갈수 있기를..?
	진짜 대단하신 분 이시네?
	미국 뿐만 아니라 다른나라들 의견도 실종자들을 다 구했을 거라고 합니다 비교적 아주 쉽게요 .. 배가 보험을 들어 놓으면 사람이 죽었을때 보험금이 나온 답니다 근데 그 보험료를 희생자가 가지는게 아니라 회사가 가져 간답니다 .. 그리고 컨테이너 물량 용량이 침몰 함으로서 묻혀지죠.. 그러니 회사는 개개인의 보험료는 가지고 초과된 컨테이너는 안걸리고 .. 이득만 취하는거죠.. 이것이 전문가들의 의견 입니다 .. 세월호 피해자 부모님도 돈 안받을테니 진실규명 수사귄을 달라고 하는거 고요 ?
	특별법 내용부터 고쳐라?
	이런 참사가 다시.일어나지 않도록 특별법제정을 도와달라고?ㅋㅋㅋ?
	이런 참사가 다시.일어나지 않도록 특별법제정을 도와달라고?ㅋㅋㅋ?
	외국인들도 많은데 정말 창피해서 얼굴이 후끈후끈해진다.정몽준 아들래미가 햇던 대한민국 국민 미개하다는 소리가 딱 이런거 보고 하는 말이지.
	언제까지 세월호고 특별법은 말도 안되는 소리 하고 앉아잇네.
	또 교황한테 세월호 특별법 제정 해달라고 하다니 휴
	제발 이 글을 저 단식하는 아저씨가 보면 반성 하세요. 아참 이번에 연평도 포격도발 할때
	사망한 군인의 부모님의 태도를 보셧는지 모르겠네요 돈 받은거 연펑도해군쪽인가 다 기부햇습니다 . 근데 이건 뭐.
	세월호 지난지가 100일이.넘은것 같은데??
	200일 넘어도 세월호 300일 넘어도 세월호 10년 지나도 세월호 하세요 단식도 하시고요
	외국에서는 이런 참사가 일어나면 언론에서도 어느정도 기간이 되면 자체적으로 국민들의 슬픔을 방지하기 위해 막아주는데
	후 얼마나 우려먹을지 ..아 영상 너무 창피하다
	?
	아 정말 눈물난다...?
	교황님이 유민아빠만나는것을 방해하려던 청와대 경호원이 교황측 경호원의 제지에 이를 악물고 있네요. 얼굴 근육을보니...........?
	살아생전 교황이란작자를 존경하게될줄이야....종교 불문하고 정말 존경합니다!?
	댓통령은 어디서 무얼하고있으려나? 유가족분들 힘내십시오.?
	댓통령은 어디서 무얼하고있으려나? 유가족분들 힘내십시오.?
	이런 교황이 있으니 아직까지는 세상이 살만하다고 느꺼지네요. 세월호 특별법이 수정없이 통과되었으먼 좋겠습니다.?
	처음으로 유튜브에 댓글 남깁니다. 교황님 감사합니다. 그리고 유족분들 힘내시고 수사권과 기소권이 보장된 특별법 반드시 제정되길 바랍니다 간절히 바랍니다?
	대통령이 해야 될 일을 엄한 교황이 하고 있네. 참 나라꼴 하곤...?
	희생자의 요구가 정쟁의 스끼다시가 되어 부친이 단식 농성을 해야하는 나라. 이게 나라야??????
	아 진짜 눈물나.....?
	반대한 개새끼 두마리. 누구냐.?
	눈물납니다....?
	이시대의 진정한 종교 지도자.. ㅠㅠ 고맙습니다. 교황님.. 세월호 특별법을 제정하라!!!?
	보는 순간 울컥했다... 눈물 납니다 ㅜㅜ?
	아 .................... 진짜 눈물난다 감사합니다 손잡아주셔서 감사합니다 ?
	23초에 한국경호원이 다가오니 교황청 경호원이 손짓으로 저리 가라고 한다!!!! 막지마라는 뜻이다 김영오 유민아빠를 위로하고자 하는 맘을 막지마라는 교종의 뜻?
	유민이 아빠 앞에 차가 멈추는 순간 울컥했습니다.
	망할 정부가 유신독재로 회귀했네요.
	무능한 야당놈들도 한통속이고요.
	이민 가고 싶을뿐~
	이 거지 같은 나라 백성이란게
	너무 부끄럽다.
	꼬끼오!~ 새벽은 밝아오나 어둠이 거치질 않는다.
	달구새끼 정권은 희망이 안 보여~?
	유민 아빠..힘내세요
	교황님 고맙습니다.
	손 잡아 주셔서..ㅠㅠㅠㅠ?
	울었습니다..............정말 감사합니다. 교황님....그들의 부르짖는 목소리를 외면하지 않으시고 들어주셔서 너무 감사합니다...교황님과 그들을 위해 기도하겠습니다....?
	ㅠㅠㅠㅠㅠㅠㅠㅠㅠㅠㅠㅠ?
	교황 성하 감사 합니다
	제 비록 천주교인은 아니지만
	넘 감사 합니다?
	교황님 감사합니다. 눈물이 나네요. ?
	이 계기로 제발 유민아버님...식사하시고,,,,힘내서 이젠 건강하게 싸워주세요ㅠㅠ?
	감동의 눈물이 흐르네요 ㅠ 저는 비록 기독교이지만 진심 감사드립니다 ㅠㅠ?
	고맙습니다, 고맙습니다...?
	교황님,,감사합니다?
	고맙습니다...정말 고맙습니다..?
	교황님 감사합니다?
	나라가 싫으면 이민가 살어.입들 지저분하네...?
	아니무슨투쟁할때나억압할땐악착같이지켜내드만왜애들은악착같이지켜내지못한건가..?
	끝내고 싶어도 못끝내지 저걸 끝내면 내 죽은 자식한테 너무 미안하고 끝내면 내 자식또한 보내는것처럼 느껴질거 아님ㅠㅠ이미 떠났지만 이해할수없고 붙잡고 싶은 부모마음 이해함.....시위가 길어진다고 변심해서 등돌리고 욕하고....안쓰럽다?
	정상적인 학생들의 죽음은 안타깝다;;그런데 세월호에잇던 일ㅡ진들이 죽는건 꼴좋네 ?
	지금 유가족들은 심리적으로 책임을 탓하는 대상이 필요한거같다 하지만 그대상이 엉뚱한 사람들에게 향하고있는것 같아 답답하다.?
	누가 위에있든 결과는 같아요.
	노? 김대? 이명? 다 같습니다.
	?
	국가에서 보상도 해줬고 유병언도 잡았는데 도대체 뭘 원해서 저러는지 모르겠다
	저대로 청와대로 들어가면 뭔 짓을 할 줄 알고 들여보내달라는거냐 세월호사건 충분히 안타까운 일이지만 그만 좀 했으면 좋겠다?
	어느 쪽이 맞는걸까??
	언제까지가아니라 이런일없도록바자는의미아닌가요
	생각하게되네요 반만넘어갔을때 교육하다 뉴스봤는데 전원구출 .....그뒤 사망자 304명
	이게 민심이고 감싸안아야할 우리 서민들인걸
	민생이 있어야 민생법안이있지않을까싶네요
	?
	안타깝고 누구보다 도와드리고싶지만 현실적으로 가능하고 마땅한 제안을하시면 좋겠어요..
	이대로 법안이 통과된다면 그전에 수많은 비행기사고며 지하철사고며 그런사고는 헛된 목숨도아니고..
	?
	재발 민생법안 운운하면서 언재까지 할거냐고 하지맙시다 재발 부탁입니다?
	막고있는 경찰들은어떤마음일까요..?
	지랄옆차기들하고있네?
	힘내세요~
	대통령께서 자식이 있다면
	지금 처럼 회피만 할까요?
	응원할께요~ 힘내요!?
	철저한 진상조사, 안전한 대한민국을 위해 응원합니다. 세월호 유가족분들 힘내세요!!?
	여당이 천인공로할 짓 많이 하고 있지만, 야당이라고 뭐가 틀린가? 얀쳘슈는 뭐하는고? 뮨죄닌은 왜 착한척 하고 있는고,,,결국 여야 합의 끝낫고, 생쇼들 하고 있는 이 마당에,,,국민들 입장에서는 여냐? 야냐? 를 선택할 수 밖에 없으니..당연히 여당이 많겟죠...어찌 할 수 밖에 없는 상황....야당은 형식적이고,,,여당은 모를쇠고,,,,,
	지금의 유가족들 또한 사고 전에는 난 극 보수라고 외치던분 많았을 것이고, 자기일이 아닐때는 모를쇠하고 계셨을 분들......여당 찍으셨겠죠!!! 억울하고, 비통한것,,,통감하지만,,,대안이 없으니.............그냥 마음 비우고, 나라를 떠나 이민가는 것이 해결책인듯......?
	아직도 유가족욕하는 갱상도일베쓰레기놈들 많구만
	힘내세요 유가족분들?
	마음이 참 안좋습니다. 다들 힘내세요.. 마음으로 끝까지 응원합니다.?
	이따위 나라, 저따위 대통령... 참으로 기가 막힙니다?
	아무도 신경안쓰는데 오직 좌좀들과 단원고 유가족들만의 리그~?
	진작에 철저한 조사가 이루어졌으면 유가족들이 저렇게 했을까??? 말도안되는 새민련의 특별법 만들어서 유가족 욕 먹게 만들고 가족이 죽었다 거기다 대놓고 그만 하라는 새끼들은 진짜 집구석 구경좀 해보고싶네 콩가루 집안이 아니고서야 아들 딸 가장이 차가운 바다속에 강제로 수장됐는데 이제 그만 하란다 이 나라가 이렇게 썩고 부폐했다 차라리 전쟁이나나라 그냥 다 같이 뒤지자 도저히 대한민국에는 발전가능성이 없으니 세계지도에서 사라지는게 더 좋겠다?
	지금까지 책임회피에 이래저래 지랄하다보니까 민생법안이 통과가 안됬다느니 하는거겠지.
	차라리 정신차리고 특별법이든 뭐든 통과시키는게 현 국면에 이롭다. [대한민국의 위대한 대통령]이 나서서 진심으로 한마디 해 줬으면 하는데 말이지..벌써 했는데 씨알도 안먹히는 것일수도있고 아니면 대통령스스로가 민생에 관심이 없는 것일지도 모르고 ㅋ?
	진짜슬퍼요 슬프긴 한데 이제그만하셨음 좋겠네요 이런다고 달라지는거없자나요 해보셨자나요 달라지는거없었자나요 자꾸 이러면 더큰일 일어날지몰라요 그러니 지금이라도 빨리 제발그만하셨의면해요?
	자식 잃어버리지도 않은 사람들이 과연 여기서 자신들이 잘났다고 댓글을 달 자격이 있을 까요?...
	우리는 그들의 심정을 모르고 직접 경험하지 못하는 한 알 수도 없습니다. 그냥 응원해주면 안되나요... 아이들이 죽고 부모가 할 수있는 마지막 도리라고 생각하고 그저 응원해주기를... 그것도 힘들다면 가만히 지켜봐주길...( 저는 죽은 아이들과 동갑인 학생입니다...저는...우리가 발벗고 나서야 되는 ... 국가가 발 벗고 나서야 되는 일이지만 그렇지 못하는 현실을 바꾸고자 피해자들이 나서서 주동하는 이 현실이 이 사회가 이 나라가 부끄럽고 실망스럽습니다...또한 악의적인 댓글을 다는 어른들이 무섭습니다... 제발 나서지 못한다면 지켜만... 응원만 해주세요... )__모든일이 잘 되기를... 우리가 배우는 정의가 실현되기를...?
	동영상은 머라 형용할수 없이 슬픈데.. 밑에 댓글은... 너무 개념없는분들도 계시네요 그래서 더 가슴이 아픔니다.. ?
	경찰들도불쌍하다유가족들도불쌍하고ㅠㅠ씨발왜이렇게된거야??
	저기 잇는 경찰들은 안 부끄럽나?
	저렇게 일하는니 걍 나가겟다?
	저기 잇는 경찰들은 안 부끄럽나?
	저렇게 일하는니 걍 나가겟다?
	박정희때랑 똑같은짓하고있다. 독재정권이지 이게뭐냐 도라이년?
	대한민국국민이어서 너무쪽팔린다 저분들 죄지으신것도아닌데 막는꼴하고는; 대통령이애가잇어봐야 자식잃은기분을알지 ㅉ막으라고또지랄햇겟지뭐 안봐도뻔하네?
	아니 모든기성세대가 아이들에게 잘못한 사건을 왜 대통령 싫어하는 세력들이 싸잡아서 정쟁의 도구로 활용하는지 모르겠네.유가족들도 모든시민이 누리는 공공장소에서 그러지말고 수사기관에 맡겨라. 수사기관 못 믿겠으면 이나라에 세금내지말고 이민을 가던가해라. 슬픈건 충분히 알지만 감정적으로 진상규명하자면 누가 그말 들어주나??
	아니 자식들이죽어서 맘이아프고 살길이막막 하사람이 머리빨간색으로염색하고 귀걸이 차고 모가몬지 영?
	힘내세요!?
	자식없는 명절이라니....너무 슬프다?
	조치를 안한 나라도 잘못이고.
	배가 기울어지는 와중에도 진지하지 못한 청소년들도 잘못이고.
	적극적으로 구하지 않은 구조대도 잘못이고.
	유병언 변사체가 그렇게 빨리 썩을정도로 우리나라를 열대기후로 만든 지구온난화도 잘못이고.
	지구온난화를 만든 우리도 잘못이다.
	나라에서 운영하는 지하철에서 화재로 죽은 대구 시민들은 특별법도 안만들어주고 시체만 돌려준 정부.
	지하철 특별법도 만들어라 ?
	유가족분들 힘내세요?
	세월호 유족들이 수사권 기소권을 갖게 되면 박근혜의 사라진 7시간의 실체가 밝혀질텐데.. 절대 수용하지 않을 듯...?
	말되안되는루머퍼트리는사람들이보고좀깨달으면좋겠네요?
	존나 우리나라 뭐냐.. 돌겠네 시밬?
	안타깝다...이 나라...?
	경찰이 왜 막아서는거죠? 불법시위인가요? 합법적 시위는 민주주의국가라면 시위하는 사람들을 보호하기위해 경찰이 있는거아닌가요? 왜 경찰과 대치하는지 설명해주세요 ㅜㅜ?
	어떤 법안을 원하는건지 궁금 합니다.?
	이나라를 밖우려면 어떡해 해야 하나요?
	여기 유가족 욕하는 새1끼들 청와대에서 돈받고 일하는 새끼들이나 일본애들이다?
	그만좀 해라..진짜...와?
	이 나라에 살고 싶지 않다!
	대통령이 의심 스럽다!?
	닭그네. 천벌받길 기도해요. ?
	나쁜정부, 나쁜국가, 이런걸 뽑은 국민.?
	박근헤와 새누리당은 무엇이 두려운가? 진실을 규명하고 싶다는 부모들의 앞길을 막고, 정치적으로 매도하고 선거가 끝난 후 안면을 바꾸는 당신들이 인간이 맞는가?? 국민의 피와 살을 파먹는 이 야수같은 자들아~!!?
	이 나라는 정상이 아니야 ?
	참 나쁜 대통령. 참 X같은 대한민국...?
	공민왕때 딸을 공녀로 보내고 슬픔이 골수에 차서 병들어 죽어간 부모가 많았다고 합니다. 하물며 눈앞에서 자식이 물에빠져 죽어갔는데 그 부모마음이 어떻겠습니까!!! ?
	세월호 부모들의 (국가로부터의)트라우마는 아직도 진행중이라는 정혜신박사의 말씀을 떠올립니다.
	국가가 아이들을 그렇게 서서히 죽이더니, 이제는 그 부모조차 하루하루 매일 죽여가고있는거죠.

## Sheet: yutu34_SurveyStandardVolume
															50			1
Entity Volume by Sentiment	positive	neutral	negative	mixed
	0	15	0	0
대한민국	0	3	0	0
박근혜	0	2	0	0
대구	0	1	1	0
새누리당은	0	2	0	0
브루스 리	0	2	0	0
새누리ㅋㅋㅋ	0	1	0	0
새누리	0	1	0	0
달서구	0	0	1	0
" 잘 좀 계세요 !;"	0	1	0	0
청와대가	0	1	0	0
양주	0	1	0	0
한국식민주주의	0	1	0	0
박정희	0	0	1	0
박준영	0	1	0	0

## Sheet: yutu3-4_Phrases
개수 : Phrase Mentions Sentiment +/-	Phrase Mentions Sentiment +/-							50			1
Phrase	negative	neutral	positive	총합계
간절히		2		2
감동의			1	1
감옥	1			1
갖춰야		1		1
건강하게			1	1
고맙습니다			4	4
기도합니다			1	1
노골적으로	1			1
누리는			1	1
눈물	3			3
눈물이	2			2
답답하다	1			1
대표하는			2	2
더러운	1			1
반성해라	1			1
보장된			1	1
보호해			1	1
부끄럽다	1			1
뻔뻔한	1			1
사망한	1			1
솔직히		1		1
순간 울컥했다	1			1
시위는		1		1
실현되기를			1	1
싫어하는	1			1
싫으면		1		1
악물고		1		1
어떡해		1		1
욕	1			1
욕하는	1			1
웃기는			1	1
위대한			2	2
응원합니다			2	2
이래저래		1		1
자랑스런		1		1
잘못이고	4			4
잘못이다	1			1
적나라하게	1			1
좋겠네요			1	1
좋겠다			2	2
죽고	1			1
죽은	3			3
죽일	1			1
지구온난화를	1			1
지켜주고		1		1
진심			1	1
참사가	3			3
창피해서	1			1
침몰	1			1
합법적			1	1
해주세요		1		1
헛된		1		1
화이팅			1	1
희망이		1		1
힘들	1			1
ㅜㅜ	2			2
ㅠㅠ	2			2
총합계	39	14	24	77

## Sheet: yutu3-4_Entities
개수 : Entity Mentions Sentiment +/-	Entity Mentions Sentiment +/-						50			1
Entity	negative	neutral	총합계
		15	15
" 잘 좀 계세요 !;"		1	1
가장이	1		1
경찰은		1	1
경찰이		1	1
김광진		1	1
김영오씨		1	1
김현		1	1
김현미		1	1
나쁜국가		1	1
나쁜정부		1	1
니들의		1	1
달구새끼 정권은		1	1
달서구	1		1
대구	1	1	2
대한민국		3	3
뭔		1	1
미국	1		1
박근혜		2	2
박정희	1		1
박준영		1	1
브루스 리		2	2
새누리		1	1
새누리당은		2	2
새누리ㅋㅋㅋ		1	1
싸잡아서		1	1
암튼 고은		1	1
야당은		1	1
양주		1	1
여당이		1	1
연평도		1	1
울컥 울컥		1	1
유민		1	1
이런걸		1	1
이민		1	1
정권도둑		1	1
집구석 구경좀	1		1
청와대		1	1
청와대가		1	1
프란치스코		1	1
한국식민주주의		1	1
총합계	6	55	61

## Sheet: yutu3-4_Queries
개수 : Query Category Mentions Sentiment +/-	Query Category Mentions Sentiment +/-							50			1
Query Category	negative	neutral	positive	총합계
건강		1		1
재해	1	1		2
정치	2	9	1	12
종교		4		4
총합계	3	15	1	19
