# Supplementary material for: Machine Learning-Based Data Mining Method for Sentiment Analysis of the Sewol Ferry Disaster's Effect on Social Stress
Source: Front Psychiatry. 2020 Dec 23;11:505673. doi: 10.3389/fpsyt.2020.505673 (PMC7785789; doi:10.3389/fpsyt.2020.505673)
Supplement: Supplementary file 1 [file Data_Sheet_1.ZIP › youtube/quarter/3.OctoberToDecmber .xlsx]

## Sheet: Sheet1
	와 학교에서 배운독덕선생님이하신말이생각 나네 이런분들덕분에 대한민국이 있는거라고보니딘?
	할머니 개누리조작당 이 장악하고 민주당 10cm들이 정권에 들러리로 있는한 장담하건대 절때로 사건의 전말을 않밝힐겁니다 연루된 놈들이 양쪽에 뒤섞여 자빠져있으니... 눈에 거슬리면 맘만먹으면 지구 끝까지 쫗아가서 분쇄기에 쳐박아 갈아버리는 놈들입니다. 할수있는걸 않하는것 뿐입니다. 팔콘에 개 가되어 자신에 배때기에 지방질만 축척하면 그만인거죠 . 김구 안중근 유관순같은 독립운동가 처럼 제2에 구국을위해 세찬비파람에 정화되지 않으면 희망이 없어보입니다 할머니 부디건강하세요?
	존경합니다. 앞으로 이런 참사가 없었으면 좋겠고, 이런 분이 있다는 것에 대해 많은 교훈을 얻었어요?
	옛날부터 어르신 말씀 들으면
	아이는 떡이생기고,어른은 인심이생기고,
	국회는 법이 보이고 나라님은 민심을 얻을수 있다
	어르신 말씀 구구절절이 비수와 반성의 시간을 주시네요
	OTL..?
	존경하는 할머님, 비겁한 저도 할머님의 말씀듣고 용기를 갇게 되었습니다. 저희들에게 힘과 용기를 주시는 에너지가 넘치시는 분이십니다. 진상규명이 되고 대한민국이 훌륭하게 만들도록 저도 일어나겠습니다.?
	저런 어르신분들이 이나라를 지키시고 살리시고 독립위해운동하시고 자식들 키우셧는데
	청년들은 그저 죄송하네요 ......?
	저분이 우리대통령이였으면 우리대한민국은 지금쯤 어떻게돌아갈지궁금합니다..그때 대통령은머하고있었길래 수많은사람의 목숨을구하지않았을까요..이런분이있어서 오늘도 대한민국은돌아가고 조금이라도 발전하는거같습니다.훌륭하시고,존경합니다?
	옳으신 충고입니다 정부가 새겨듣고 고쳐야될텐데요 할머니 꼭 건강하셔야합니다?
	할머니 감사합니다...그리고 죄송합니다...?
	할머니 정말감사합니다 어르신이계셔서정말든든합니다?
	감사합니다 이런어르신이 계셔서 참든든합니다 ?
	할머니 건강하시고 오래오래 사십시요!
	할머니의 지극히 당연하고 별 특별하것 없는 상식같은 말씀에
	가슴이 후련하고, 대단하고, 부끄럽고, 죄송하고.. 왜 그런 마음이 들까요..
	대한민국은 아마도 혁명이 상식이 되어버린 나라가 아닐까 십네요?
	보수,한자로 保守. 보호하고 지킨다는 의미. 영어로 conservatism. conserve에서 파생. 지키고 아끼다는 의미. 누가 보수냐??
	뻥뚫려..?
	와..할머니 존경합니다?
	대단 하십니다. 진정한 어른이십니다.고맙고 감사합니다...?
	감사합니다?
	나도 이렇게 나이들고 싶다...
	노인분들이 모두 수구?부정세력은 아니라는 거 거듭 깨치고가요.?
	돈과 명예욕으로밖에 움직이지 못하는 어버이 연합은 저 할머니의 진심을 알기나 할까. 저런 분을 어버이로 못여기는 대한민국이 안타깝다.?
	'못났어도 사람 목숨 귀하게 여기는 사람이 자리에 있어야한다'는 말씀 .. 지금 이 상황에 들으니 너무 눈물나네요... 우리가 희생해야 후손들에게 좋은 나라 물려준다고 ... 정말 감사합니다.... ?
	존경합니다 할머니..!! 건강하세요?
	할머님 진심으로 옳은말씀만 하시네요
	할머님이 대통령이십니다 존경합니다
	날씨 추운데 건강조심하세요 사랑합니다
	제자신이 너무 부끄럽습니다 ?
	대단하십니다.. 20대인 저는 부끄럽습니다. 사람목숨이 제일 중요하다는말씀..맞습니다..왜 정부는 그 사실을 모릅니까 알면서도 모르는척 하는겁니까..?
	제가 하고싶은 말을 다 해주셨네요. 만수무강하십시요..... ?
	오랜만에 눈물 흘리면서 봣어요..
	정말 이런 사람들도 있네요.. 존경합니다. 이런 사람들 때문에 나이 드신 분들의 예기도 흘려 들을수 없지요.. 아무튼 존경스럽습니다. ?
	할머니. 감사합니다... ?
	당파싸움의 미개한 민족성...?
	속이 다 후련하네요.?
	맞아요! 제 구실 못하는 것들 때문에 분한 마음에 저도 며칠 잠을 못잤어요. 좋은 것 처먹어도 나눠줄줄 모르는 더런 세상이 되었다고 비분강개하시는 우리 할머님 최고시다!!?
	저도 그럴 날이 있으지, 소망합니다..?
	비추 누른 사람 반성좀 해요. ?
	ㄹㅇ사이다?
	고맙습니다 할머니?
	생각은하는데 실천이 안되고 생각은하는데
	뭉치질 못하는게 국민이지
	이나라의 주인이 국민이라는건 어느누구도 다아는데 그걸 무뎌 생각을 못하는게야
	그러니 국민이 뽑아놓은 저 윗 쓰레기들이
	국민을 우숩게보지
	그러니 잘뽑아야한다는거죠
	저분쳐럼 나이드신분들이 깨어있으신분들이 많아야 할텐데 ㅉㅉ
	보는거라고 쓰레기 뉴스만보시니 원 ?
	누가 잡아 가둔다고 그런거야....누가 그랬는지 그것도 밝혀 내야 합니다.?
	할머니 정말 정알 존경합니다ㅜㅜ본받겠습니다
	?
	할머님 부디 건강하세요. 바쁘다는 핑계로 어떻게든 되겠다라는 식으로 집에서 바라보기만 한 젊은 저로서 많은 반성 하게 됩니다. ?
	할머니 죄송 합니다
	저는 노인분들은 다 답답하다 생각했는데,
	할머니 같은 분이 많아 졌으면 좋겠습니다.
	오래 오래 건강 하세요.?
	분당할머님 훌륭하십니다 할머님같은 분이 계심으로서 대한민국의 정의가 할머님의 말씀처럼 반드시 강물처럼 흐르게 될 것을 믿습니다 구구절절이 옳으신 할머님 말씀 듣고있으니 후련합니다 할머님이 대한민국의 진정한 어르신이십니다 늘 건강하십시오...?
	감사합니다.?
	할멈~~~!!!?
	할머니가 대단하신건 맞는데 왜 죄송하다고 하는지는 이해가 안가네요?
	할머니 건강하시고 오래 오래 사십시요.. ?
	감사합니다 뭐라고 표현해도 다 못할만큼 죄송하고 감사합니다?
	감사합니다...ㅠㅠ?
	제 자신이 왜이리 창피한지 ??
	할머니 이 추위에 얼마나 ...잊지 않으시고
	존경합니다.
	?
	이런 글에 악플달려있을까봐 조바심이 났습니다. 이런 훌륭한 어르신에게 악플이 달려 있을까봐 정말 조바심 나며 눌렀습니다.
	어르신 감사드립니다. 죄송합니다.?
	진정한 보수다?
	진짜 멋지다 ?
	부끄럽습니다.. 할머니 건강하셔요.
	사는일이 바쁘다는 핑계로 동참못했는데 죄송합니다. 그러나 항상 눈에 불을 켜고 지켜보고 있겠습니다. 모든것이 밝혀질때까지 우리 모두 힘내요!?
	할머님.. 부디 오래오래 건강하시길..?
	할머니 대단하세요~
	위장자들이 반드시 듣고 배워야 할 말입니다.
	할머니의 기개를 젊은 이들이 반 만이라도 배웠으면 합니다.
	니들이야 말로 빨갱이 간첩들이지
	아님 관종이거나
	간첩들이라면 저렇게 방해하는게 목적중의 하나인데?
	노인들이 썩어빠진 몸뚱이를 끌고 개짓하러 나왔구나.
	개새끼들. 비탄에 잠기고 진상규명에 대해 생각하진 못할망정 제 그릇된 방향과 경험에만 눈이 멀어 거품물고 달려드는 추한 꼴이다.
	윗물이 썩어 흐르지도 못할 정도니.?
	오호 심장이 떨려옵니다. 저소리에 동조하는 사람들이 이 땅 대한민국에 함께 공존한다는게 몸서리처지는군요. 사람의 탈을 쓰고 어찌 감히 저럴수 있단 말인가...부모를 여의고도 3년을 숙고하건만 천하의 애지중지 여긴 자식을 가슴에 묻은 저들의 마음을 해아리지 못하는 게 어찌 사람이라 하겠는가... ?
	나라꼴이 꼴이 아니구나. 상식이 없는 사람들.... 정치가들의 책임이다. 이것은 있을 수 없는 일입니다. 어버이연합 누구를 위한 어버리란 말입니까. 새끼를 잃은 아비의 입장에서 당신들이 저지른 것이 무었인지 아시나요. 당신들은 천륜을 배반하는 짓거리를 하고 있는 것입니다.?
	저 미친늙은 인생들이 왜 저런짓을 ?? 아픔을 공유하지 못하는 이 공동체는 미래가 없다.?
	늙으셨으면 그만 돌아가세요....?
	저 늙은놈들은 죽어야돼 이나라의 독버섯들 늙으면 개도 안물어 간다고 하더니만 ?
	늙기 싫다 ...?
	보수 더럽히는...에휴?
	얼어죽을 툭하면 농성장 만들고 뭐던지 떼쓰면 나올거라 생각하는 빌어먹을 행동들이나 하는 인간들
	옛날 속담에 우는애기 젖 더 얻어먹는다 뭐 이런건가? 하나 주면 두개 달라 하고 두개 주면 열개 내놓으라는 떼거지 심뽀들
	언제나 좀 깨우칠려나 지금 저노인들 이라도 있으니 이나라가 유지가 되고 있지 않나 싶다 먼훗날 저노인들이 간후에는 이나라가 어찌될지 훤히 보인다 고급 직장은 실력이 안되고 궂은일은 하기 싫어하는 멍청한자들이 많으니 어슬픈 민주주의만
	내세우며 툭하면 농성이나 해댈테니 나라꼴이 뻔한것 아닌가 추운날 추위가 무서워 못나가는 멍청한자들 악풀이나
	올리면서 가장 애국자인냥 떠들고 있으니 웃기는 코메디가 아닐수 없다 ?
	KIA~ 개마이 찌라시 뉴스 아니랄까봐 빨갱이 백수새끼들 와서 지들끼리 물고 빨고 난리났네 ^ㅡ^
	그래봤자 너희들은 빨.갱.이.알.바 ^ㅅ^)/ ㅋ?
	어르신 분들한테 이런 말을 잘 하질 않는데,이번만은 해야겠네요.나이를 드셨으면 곱게 드셔야지,귓구멍으로 드시면 안되죠. 불법 천막? 국민의 권리 중에서 이렇게 시위 하는 것에 대한 자유도 있단 걸 모르시나?남의 권리 침해 하시지 마시고,그냥 방에서 손녀랑 같이 놀아주시길.그게 더 가치 있는 일이겠죠.세월호 특별법은 진정으로 유가족이 원하는 것이 없는데도,그게 불만이라고 하시는 분도 제대로 아시고서 지껄이시길.정부 쪽에서 지껄이는 세월호 특별법은 남겨진 유가족한테 이런 혜택 줄테니 옛다,먹고 떨어져라.와 같은 겁니다.?
	사는게뭔지
	저런지랄안하곤 살수없는건지 ㅉㅉ
	?
	그러게요..아무리 좌파들과 세월호 특별법 요구하는 사람들이 쓰레기 같아도 그렇지;;;저런 보수 단체의 행동도 좋아보이진 않네요..?
	도대체 간식값은 어디서 나왔을까요? 저노인네들 일당 얼마나 받았을까요? 그 돈은 어디서 나왔을까요???(세금이 아깝다...)?
	간식 얻어먹기 힘드네..ㅋㅋ?
	나이는 똥구로 처먹었나? 인생 여러가지로 사는데 참 가관이다. 또 간식은 처먹네.. 철들어라 추피낭들아.?
	미친 영감탱이들.. 용돈 몇푼에 자기 세월을 팔아 먹는구나.?
	저건 보수가아니다 꼴통들일뿐 ㅉㅉ?
	놀부심보는 아무것도 아닌듯 ?
	헐~~ 어르신들이 아니라 노인네....위로는 못할망정 뭐하는 것인지..넘 하시네요.
	자녀잃은 원통함을 빨리 풀어드려야되지 않겠어요?
	빨리좀해결해주세요!~~나랏돈받아 일하는분들아!?
	저 인간들은 지 손주가 세월호같은 사고를 당해도 저럴까? 노인이라면 초상집에서 어떤 행동을 취해야 할지 더 잘알텐데
	모른척 자식잃은 부모에게 달려드는 꼬락서니를 보니 누군가의 조직적 사주를 받고 동원된 사람들은 분명해 보이네.
	정부가 용돈주면 지 손주 목숨도 용돈 몇푼에 팔아넘길 인간들
	국민을 기만하고 유가족에게 피해를 주는 허위사실 유포의 중심에 저 노인들과 새누리가 지원하는 자칭보수단체들이 있는걸 봐도 저들의 배후는 한자리씩 해처먹으려 정권을 잡은 새누리임은 분명하고
	새누리는 자신들의 부귀영화를 위해서라면 자식잃은 부모들조차도 조롱과 폭력의 대상으로 삼는 반인륜적인 존재들로 국기및 국민을 해치고 나라를 망치는 악의 축으로 보임??
	연말 연애대상은 연애인들이 울겠군! 이정도 연기는 해야지 그래야 간식도 먹을거 아녀?
	누가 싸준건지 모르지만 도시락 맛있게 드시고 앞으론 그런짖 하시지 마세요?
	(정상이라면 저럴 수 없지) 저거 도대체 누가 사주하는거지? 누가 비밀요원 좀 파견해 보면 좋겠네~?
	아이고 할아버님들 추운날 괜히 밖에나오셔서 그러지 마시고 뜨신방에서 손녀 손자들과 같이 놀아주고 그러세요. 보기 안좋습니다..?
	니들 손주가 죽었어봐라.....
	이런 니기미......
	?
	저렇게 달려들어서 경찰이랑 몸싸움하는건 합법인가보네 ㅉ?
	가스통할베들은 꼭 이럴 때 이런다니까요... 나라망신입니다.?
	누가보면 광화문광장에 매일 산책하러나오는분들인줄알겠엌?
	이야 하루 일땅 버렸네 ?
	고려장제도 부활이 시급합니다..?
	와 진짜 왜저러지.. 싸이코같다?
	정말 속상합니다.
	생각이 다른분들과 이정도로 소통이 안된다는것이...
	어버이연합, 서북청년단, 한겨레청년단...등등... 어느단체가 후원하는지 궁금합니다.
	예전, 서북청년단이나 보도연맹 사건처럼 이승만 같은 사람이 있는건 아니겠지요?!!!?
	늙은놈들이 뒈질날이 다가오니 발광을 하는구먼, 지옥에 가거든 염라대왕한테가서 데모 해라.천당에 보내 달라고...개자식들,?
	저들을 왜 보수단체라고 말하지 가자양반??
	이럴땐 경찰이 마냥 밉지만은 않네요~
	저 노인네들 어떡하죠~~~???
	한숨만 나옵니다. 에휴~
	정치와 근현대사 교육이 꼭 필요하다는 생각이 듭니다.?
	어르신들 용돈도 충분하고, 여가거리도 충분하다면 저렇게 추운 거리에 나와서 헛짓거리 안하신다.
	저런 행동하게 뒤에서 사주하는 놈들이 더 나쁜 놈이지...?
	간식개꿀 ㅋ?
	나이먹는 법만 배웠지 사람되는 법을 배우지 못하였구나 노망난 노인네들 ?
	불법 점거라고 하는데;;불법 점거면 -0- 경찰이 이미 치웟겟지 이 노망난 할배들아...ㅉㅉㅉ 아들 손자보기에 부끄럽지도 않으심??? ㅉㅉㅉ?
	간식값 하셨네요.^^?
	간식이 목적인가??
	미친개에 몽둥이가 약이지?
	제발 단체로 목매고 자살좀 해라 산소아깝다 썩은내 나는 노인네들아
	보수 단체 라는 말 쓰기 쪽팔리지도 않나?? 선진국 가서 물어봐봐 저짓 하는게 자칭 보수 인지 아닌지를
	아마 잡혀가거나 총맞아 뒤질거같은데 ?
	와 보기 흉하네
	노인이면 노인답게 좀..
	?
	할아버지들이라 그런가 좀 귀엽게 느껴지기도 하네요...아직도 기운들이 넘치셔 ㅋㅋㅋㅋㅋ?
	저희 부모님이나 주변 어르신들 대부분이 세월호유가족에 안타까워하시는 분들이 굉장
	히 많습니다.. 일부 극보수 어버이연합단체의 비상식적인 행동에 대다수 국민은 잘못된 행동임을 아십니다.. 어르신들이 다 저러신것이 아니란걸 압니다.. 자식 잃어 슬픔을 가진 유가족에게 욕설과 폭력적 언사를 하는 것이 남녀노소를 떠나서 잘못된 행동임을 잊지 않겠습니다..동방예의지국이란 옛말을 스스로 무너뜨리는 행동들이십니다...?
	보수라
	너무 폭력적이다. 도대체 당신네들한테 얼마나 피해를 줬다고..?
	아버지연합 개뿔?
	늙은 노예들 불쌍하네 돈 얼마짜리들인가 이게 나라인가?
	의혹 음모론으로 소설을 써라 허위가 사실처럼 들리게?
	교통사고를 정치적으로 이용하다니 ㅉㅉ
	살인마 유병언과 이준석에게 따져 엉뚱한데 초점맞추지말고?
	이런ㄱㅐㅈ ㅗ ㅅ빨갱 이 ㅅㅐ기들?
	김어준 ㅋㅋㅋㅋㅋㅋㅋㅋㅋㅋㅋㅋㅋㅋㅋㅋㅋㅋㅋㅋ?
	모지? 지들만의 딴지세상놀이??
	아직도 입만 놀리고 있네... 노가리 그만 까고 그렇게 잘났으면 행동으로 뭔가 해봐?
	나라를 아주 개차반으로 만드는 개버러지들은 아작을 내야한다.
	세금처먹고 저것을 국정이라고 하고 있는 것인가??
	진실은 밝혀지리라 믿습니다. 유가족분들과 생존학생분들 힘내십시오.?
	예전처럼 금요일 밤에 올려줘여 ~!!!! 이젠 토요일에 영상 뜬다고 생각을 바꿔야 하나??
	피해자 가족이 팽목항에서 찝적댔던 놈이 짭새라고 했던 것 때문에 편집한 거냐? 아니면 애들 부모가 반대했나??
	응원합니다. 쫄지마~?
	결국 불방이 되는군요.. 용기있게 나와주셨는데 지켜드릴 힘 이 없어서 죄송하네요. 생존 학생들 부모님께서도 걱정이 많으시겠죠. 이제 시작하는 학생들이고, 그런 학생들이 공주님의 수첩에 블랙리스트로 적히길 바랄 부모님이 어디있을까 하는 생각도 드네요. 잘잘못을 가리고, 틀린것을 틀렸다고 말 하지도 못하는. 권력의 노예이고. 죽지 못해 사는 이 삶의 노예입니다. 국가의 주권은 과연 누구에게 있는 걸까요.?
	처음 나온 사진의 주인공은
	일본의 바이올리니스트 하카세 타로(葉加?太?)입니다
	아사하라 쇼코에 이어서 또 다른 일본인 클론의 등장이군요ㅋㅋㅋㅋㅋ?
	정말 이명박근혜 악몽이다. 이런 도적들을 모르고 뽑았다니. 박근혜는 대통령이냐 가정 주부냐? 도대체 이게 무슨 짓이야??
	박근혜가 사기꾼들에게 휘둘리고 있단 얘기 아냐? 무슨 불륜 드라마나 보는 아줌마도 아니고 국정을 이렇게 운영하냐??
	갈 수록 순수성을 잃고 너무 상업적입니다.
	정윤회건은 지들끼리 쇼하는 건데, 관심 없습니다.?
	ㅋㅋㅋㅋ 노래참 잘하네 ㅅㅂ ㅋㅋ 아 한참웃었닼ㅋㅋㅋㅋㅋㅋ?
	33회 왜이맇게 찾기 힘들죠? 안보여요 그리고 마이크는 왜4개가 있어요? 김감독님 안나오셨는데 마이크 많네요? 1부면2부도 있나요??
	잘봤습니다... 수고하세요~~?
	음치들의 합창 정말 재미 있었습니다. 유전자 결함. 누구나 하니씩은 있으니 비웃을 일이 아니지요.?
	출연자측에서 불방을 요청했군요....
	여러 가지 이유가 있겠죠...특히 이 사회 분위기를 보면, 이걸 정치쟁점화 시켜서 피해자들을 공격하는 악질적인 시도가 많으니까요... 용기를 내기가 어려울 겁니다.... 단지 사고의 피해자들이고 그 가족들임에도 불구하고 정치적으로 편향된 세력인 것처럼 몰아붙이는 분위기가 있으니까 어렵겠지요...?
	선글라스 오페라 유치원 수준이긴 하지만 상큼한 코미디였습니다
	김어준 최고 파이팅!?
	출연자들께서 여러 이유로 불방을 원하십니다. 계속 설득 중이나... 34회 때 설명하겠습니다. ?
	선글라스 오페라 교실. 두번 보니 캐웃기네. 음치들아!!!!!!!!!!!!?
	2부는 다음주 인가???
	칠푼이 쥐닭년이 2년도 안됐는데 벌써 도둑권력에 마취되어 헤어나지 못하누나.
	칠푼아.. 그 마취에서 깨어나지 말고 계속 하거라...
	그래야 멍청한 궁물들이 역으로 멍청함에서 깨어날 수 있겠기에.....?
	생존학생 내용이랑 희생자 어머니 편지 내용은 없네요..ㅠㅠ 언제 볼 수 있으려나..ㅠ?
	기자가 고발 당하나 지켜봐야 겠군.?
	베일에 가려져왔던 정윤회,
	최태민의 사위이자 밤의 대통령이라는 소문이 무성했던 정윤회.
	박지만과 사이가 무척 안좋다는 얘기는 정치부 기자들이 전부터 다 알고 있었다고.
	ㅎㅎㅎ?
	정윤회 따윈 듣고 싶지 않아~ 얼릉 2부!!?
	풀영상(한시간 사십분?오십분?)이 삭제 되어서 링크를 못해 드리겠네요.
	이래서 공개방송를 꼭 가야 하나 봅니다. 2부가 언제 올라 올지는 모르겠지만.. 검열이라고 밖에 생각이 안되네요.
	아니면 영상을 더 추가 할려고 하는건지.. 기존에 올라 왔던 영상들과 크게 시간 차이가 나는것도 아닌데 분할 해서 재 업로드를 하고,
	생존 학생들의 출연 인터뷰 장면. 2부로 넘어 갔지만. 꼭 보시길 바랍니다.
	저도 링크 걸어 주신분이 계셔서 봤었는데. 그 댓글이 삭제 되었네요. 한겨레 어떻게 된거니??
	원래 1시간 40여분정도 영상이었는데, 길다고 생각했는지 편집으로 잘라낸 듯?
	엇 박근혜라는 분 영화 카트에서 나오셨는데 파파이스에도 나오시네요?
	정윤회 건은 너무 편집해서 몬소린지를 몰겠다ㅠㅠ?
	2부에 생존학생들과 유가족이 나오려나 보죠??
	어떻게 된거지? 세월호 생존학생들 내용 없음.?
	잘리지 않은 파일 어떻게 볼수 있을까요?
	모지 내가 다운받아본거에는 세월호학생 유가족분나온거있는대 여긴 왜짤려있냐??
	제목과는 다르게 생존학생들은 내용에 없네요~?

## Sheet: yutu44_SurveyStandardVolume
															50			1
Entity Volume by Sentiment	positive	neutral	negative	mixed
	0	2	1	0
김어준	1	1	0	0
선글라스	1	1	0	0
안중근	1	0	0	0
민주당	0	1	0	0
김구	1	0	0	0
국회는	0	1	0	0
대한민국은	0	1	0	0
날씨	0	1	0	0
오호	0	1	0	0
KIA	0	1	0	0
이승만	0	1	0	0
ㅉㅉㅉ	0	1	0	0
이런ㄱㅐㅈ ㅗ ㅅ빨갱	0	1	0	0
일본의	0	1	0	0

## Sheet: yutu4-4_Phrases
개수 : Phrase Mentions Sentiment +/-	Phrase Mentions Sentiment +/-							50			1
Phrase	negative	neutral	positive	총합계
건강하시고		1	1	2
결함	1			1
고급		1		1
고맙습니다			1	1
곱게			1	1
공격하는	1			1
관심			1	1
귀엽게		1		1
눈물	1			1
답답하다	1			1
맛있게		1		1
멋지다			1	1
못할망정	2			2
믿습니다			2	2
보호하고			1	1
부귀영화를		1		1
부활이			1	1
비겁한	1			1
사주를 받고		1		1
상큼한			1	1
선진국		1		1
시위		1		1
시작하는		1		1
실력이			1	1
싫다	1			1
싫어하는	1			1
쓰레기	2			2
연루된		1		1
용기를		2		2
웃기는			1	1
응원합니다			1	1
잃어	1			1
잃은	1			1
젊은		2		2
존경하는		1		1
좋은 것			1	1
죄송하고	2			2
죄송합니다	3			3
지원하는		1		1
진심을			1	1
참사가	1			1
최고			1	1
충분하다면			1	1
피해를 주는	1			1
해치고	1			1
훌륭하게			1	1
희망이		1		1
ㅠㅠ	1			1
총합계	22	17	18	57

## Sheet: yutu4-4_Entities
개수 : Entity Mentions Sentiment +/-	Entity Mentions Sentiment +/-							50			1
Entity	negative	neutral	positive	총합계
	1	2		3
KIA		1		1
국회는		1		1
김구			1	1
김어준		1	1	2
날씨		1		1
대한민국은		1		1
민주당		1		1
박근혜가		1		1
선글라스		1	1	2
안중근			1	1
오호		1		1
이런ㄱㅐㅈ ㅗ ㅅ빨갱		1		1
이승만		1		1
일본의		1		1
ㅉㅉㅉ		1		1
ㅋㅋㅋㅋ		1		1
총합계	1	16	4	21

## Sheet: yutu4-4_Queries
개수 : Query Category Mentions Sentiment +/-	Query Category Mentions Sentiment +/-							50			1
Query Category	negative	neutral	positive	총합계
과학	1			1
교육			1	1
대중 문화		1		1
총합계	1	1	1	3
