# Supplementary material for: Machine Learning-Based Data Mining Method for Sentiment Analysis of the Sewol Ferry Disaster's Effect on Social Stress
Source: Front Psychiatry. 2020 Dec 23;11:505673. doi: 10.3389/fpsyt.2020.505673 (PMC7785789; doi:10.3389/fpsyt.2020.505673)
Supplement: Supplementary file 1 [file Data_Sheet_1.ZIP › youtube/quarter/4.JanuaryToMarch .xlsx]

## Sheet: Sheet1
	정말 좋은 내용이네요. 아래 블로그 링크로 동영상을 퍼갑니다.
	희생자의 가족 친구 선후배가 대한민국을 이끌어 나갈 때가 멀지 않은 미래에 있을 것입니다. 그때 이 사건을 잊지 말고 대한민국이 바뀌도록 해주는 원동력이 되어주세요. 사랑스런 아들 딸 친구가 이렇게 허망하게 갔는데 아무것도 해주지 않는 비상식적인 대한민국이 바뀌도록... 진정 사람이 살만한 그런 따뜻한 나라로 바뀔 수 있도록...? 이렇게 많은 애들이 하루아침에 배에 갇혀서 죽었는데. 이야기가 본질에서 멀어져서 부모를 빨갱이 취급을 하질 않나. 내주변에 누가 유족충이니 개소리 지껄이면 진짜 조곤조곤 죽여버릴테다 얘들아 미안하다. 나라가 이모양 이꼴이라 정말 미안하다 .
	언니오빠들을 잊지안을게요 '돌아왔어요'라는말이정 말정말저도듯고싶 어요ㅠㅠ? 절대 잊지 않겠습니다...? 근데 진짜 그 세월호 선장 정말 싸가지가 없네요? 학교에서이영상보고저희반애드눈물바다됬이요..저도울고선생님도울으시고..우리세월호사고잊지말고우리에게는이런일이생기지않도록합시다..세월호사고로돌아가신분들언니오빠들선배들하늘에서는부디행복하게사세요..유가족분들화이팅..힘내세요? 잊 지않겠습니다? 고맙습니다...? 4월16일.............쩝..슬퍼지네ㅠㅠ 단원고언니오빠들힘내세요!!!!? 오늘이네요...4월16일 .. 대사고? 곧 4월 이네여...? 눈물 주루룩..? 푸른 하늘 종달새 지져귀면... 날 맞아주세요....
	이 정권은 공개할 수 없습니다.? 국정운영 투명성의 중요성과 필요성을 잘 알고 있는듯 말은 했으면서 정작 필요한 때 모르쇠로 대처하는 작태는 또 뭐야? 말이나 못하면! 갈수록 그 얼굴이 점점 두꺼워지네. 보톡스를 너무 많이 맞았나?? 떳떳하지 못해서라고 이구동성으로 말하는것 같군요.. 참으로 부끄러운 역사를 만들어 가네요.? 뭘하셧을까나~~~~
	저도 친구를 한 명 떠나보냈습니다. 그 친구는 피시방도 핸드폰도 제한되어있어 연락도 못해보았네요. 그래서 방학때나 어쩔때는 1시간거리인 우리집에와서 가끔하고 그랬었는데.. 이제 못 본다니 실감이 안 나지만 현실은 냉혹할 뿐이네요. 그래도 미공개 동영상에서 제 친구 얼굴을 볼 수 있다는 것에 좋을 뿐 입니다.? 우리 세월호 선장 을 어떻게 할까여? 카톡받아주시는분들 진짜 착하시다ㅠㅠ그리고 우리나라에 다시는 그런 아프고 슬픈 일이 일어나질 않길 바랍니다...? 안녕모르는동생인데 언니가 걱정하는거란다 .너희는 잘못이없는데 나이도어리고 벌써 하늘나라가다니 언니도 속상하구나.언니가 진작에 알았으면은 배가 기우리기전에 119를 불렀으면 좋았을텐데 그럼 너희들도 살았을테고 미안해 그리고 하늘나라에서 부디 푹쉬길바란다 …
	모든 잘못은 어른들이 한것인데....모든 피해는 아이들이 지고 갔네요...ㅠ.ㅠ 이런현실 참 힘드네요.? 정말이지..숨쉬기 힘든 뜨거운 눈물을 흘리게 만드는..이런일 다신 없어야 하는데...에휴 ㅜㅜ? 하...뭐라해야 할지... ? 세월호는 지금도 눈물나는 아픔 으로 남아 있네요? 세월호참사같은것 다시는일어나지 않았으면 좋겠습니다? 저 울었어요ㅋㅋ? 눈물 주룩주룩. . ㅠ? 으앙 ㅠㅠㅠㅠ ? 또 울리네요....? 진짜 운다...? 조작아니에여 방송에나왓어여 인터뷰까지햇는데 머만하면다 주작이래...? 아진짜눈물밖에않나내요..? 으앙? 이거 조작판명나지 않았나? 흑흑?
	타도 새누리의 빨갱이들,, !!! 정의화 ! 유승민, 이재오 , 유승민에게 충성 맹세한 대구초선들,? 부정선거 부정개표 CCTV 조작 여론조작 국가기관 총동원 전산개표기 부정사용 새누리당 폐당이 정답이다? 유승민은 무어냐 ? 병신 ? 간자 ? 허당 ? 글세 아무리 생각해도 새누리의 대표로는 부족하기만 한자다. 이런 서푼어치가 당을 대표한다고 껍적 대다니 새누리의 수치가 아닐수 없다 ! 이제 이런 잔망궂은애들은 쳐내고 새롭게 전희경같은 인물로 포진을 하여 새로운 역사를 써 나가야만 할 것이다.? 그나마 새누리에 이런분이 있다는 것이 위안이다.? 대통령이 할 일을 그대가 했네...? bird누리에도 저런 인물이 있었네~~? 개념있는 보수네요.... 유승민..... 기억할께요? 이번 총선에서 반드시 밀어내야만할…
	유승민 후보는 보수을자처하는 후보인지 참한심하다 배신도 모자라 뭘 하려고저러는지...정치생명은 끝난것 같내...감성팔이...?? 결국 유승민의원이 인양하는 결론을 이끌었습니다. 다 꺼려하는 국회와정부를 설득해서 자랑스럽습니다? 세월호를 인양해야 하는 이유는 무엇인가요? 가엾은 아이들을 구할 수 있었는데 못 구한 원인을 찾기 위한건가요? 세상을 떴지만 아이들을 부모에게 보내기 위함인가요?? 오래전부터 유의원의 모든 토론이나 말씀 기사 를 보아왔습니다 모르는 사람들은 대통령 탄액 최순실로 개누리당의 유의원을 욕을 합니다 저도 알수가 없긴 했죠 그러나 이제와서 무슨말을 하시겠습니까 ㅡㅡ 할말이 없으시니.. 개누리당에 개들만 있음 안된다고.. 그 썩어빠지 당에도 유의원같은 분이 계셔야 그나마 그 개들이 눈치라도 …
	피해자들이 무릎을 꿇어야하는 나라....? 유승민은 진짜보수다. 뜨거운 보수. 바른 보수.? 공감능력. 정작있어야 될 누구에게는 없지만.? 와 진짜 누구랑 비교된다? 수구꼴통친박보수들 ㅂㄷㅂㄷ? 수구꼴통친박보수들 ㅂㄷㅂㄷ? 닭년보다 천배낫네? 왜국민이 무릎꿇어야하는가.? 유승민이 흘린 눈물은 진짜 같다 국회의원들은 무조건 색안경 끼고 봤지만 이건 아니네 진정성이 느껴진다ㅠ? 유승민에서 노무현 기운이 느껴진다.... 멋지다? 유승민의원 진정보수다? 저런것이 진정한 보수다 보고 배워라 자기 밥그릇 챙기기에 급급한 정치인 밥버러지들아? 차기 대통령감이다? 유승민의원님 응원합니다. 청와대에 대고 할말은하는 이런의원님이 찐짜국회의원이십니다. 나머지 새누리의원들 뭡니까. 청와대 눈치나 보고 주권자인 국민은 안중에도 …
	겉으로 눈물만 흘렸을뿐...해결된것 하나도없다? 다음대선 안철수 유승민 이렇게 붙으면 지켜볼만하겠다. 문제인은 꺼져라? 새누리의 개념좀잇는사람임? 아 씨발 ㅜㅜ 유승민의원 최곱니다 자칭보수란 것들이 세월호 때 자국민 어린애들이 몰살 당했는데도 막말이나해대고? 확답을 왜 안했겠나.해주고 싶어도 확답할수 없었지.청와대 닭대가리 지랄맞은 좆같은 성질머리를 알아서? 저런 사고가 나고도 안전한 나라 한 번 만들어보겠다는 의지가 없는 정부 진짜 답이 없다.? 와..대통령이 할일을ㅡㅡ? 언제까지 세월호타령만 할거냐 유승민같은 아첨꾼땜 끝이 안보이는구나 알만큼알았는대 그만보채라? 견딥시다. 사필귀정을 믿습니다.? 날짜.숫자.16일이 참 안좋은거네요. 5.16 . 4.16 본질은 틀리지만 죄없는 많은 국민이 죽었으니...…
	박근혜가 200여명이 죽어가는 사건이 터진 그날에 7시간동안 어디서 뭘했는지 그걸 비서실장이 모르면 누가알아. 박근혜 저사람은 대통령 자격이 없어. 아니 기본권도 존중하면 안되는 쓰레기야. 박근혜 저 새끼는 매립장에 버려져야돼?
	대통령 하나 잘못뽑아서 이명박때 그개고생을 하더니 이명박보다 더한걸 뽑아서 억장이 무너지네 제발 상식에 맡게 투표좀 합시다?
	7시간동안 어디서 뭘하다 와서 저런 뻘 질문을 해대는 걸까? 본인의 표현대로 하자면 참 나쁜 대통령이다....그리고 참 나쁜 사람인것같다....?
	대통령 일정을 지들이 알아서 머할껀데 ?
	힘냅시다,,,주저앉지 말고 국민이 있다는 것을 보여줍시다...조금만 더 힘냅시다. 여러 분~
	힘내요!~?
	싫어요...관종이냐...ㅗ?
	너희들은 아이들이 무슨 죄라고 아이들에게 그런 짓을 한거니? 불법적인 방법으로 정권을 잡은 것을 감추기 위해 그 어마어마한 짓을 한거니? 저렇게 예쁘고 사랑스러운 아이들에게 왜 그랬니? 너희들이 불법으로 잡은 대한민국을 믿고 기다린 죄밖에 없는 아이들에게 왜 그랬니? 어린 아이들이 그렇게 많이 죽어서 받은 보상금을 받고 싶었니? 대한민국 주권자들과 보험회사가 그렇게 만만했니?
	나랑생일같은 언니네.. 부디 하늘에서 좋은일만있길바래?
	많이힘든거알아요 힘네세요 저도 그 아픔 알아요 뒤에서 응원할게요 비방글쓰는 놈,녀들은 죽어야해요 우리나라에 여러명 에 생명에게 아픔을주고 부모님,가족들에게 아픔을 주어서입니다 힘내세요!!?
	미안합니다 늦게나마 생일축하드려요 이제 편안하게 좋은곳 가세요 죄송합니다?
	하......진짜 슬프네 ㅠㅠ 힘내세요 ....!??
	예쁘고 멋진 하영언니! 늦었지만 생일축하해요♥?
	하영언니..?라고 불러야 되나요.. ㅎㅎ 하늘에서 행복하시죠 ? 그냥 .. 보고싶네요?
	어니....항상 친구들 한테 웃어 주니까 천사가 따로없네요..???
	힘내세요...늦었지만..생일축하해요...?????
	하영언니 저희가 응원을 할께....ㅠ?
	하영언니 생축하해요ㅠㅠ??
	선장 죽고노 남을놈.,ㅠㅠ?
	힘내세요...?
	힘내세요... 항상 응원할께요..?
	하영언니 늦어서미안해요..잊지않을께요...생일축하드려요..?
	하영언니 생일축하해요 늦어서 미안해요, 잊지않을게요:(?
	하영이언니는 좋은곳에가셨을꺼예요..하늘에서 하영이언니는 하영이언니의부모님을보고계실꺼예요..부모님들 화이팅입니다.?
	100일지난면또보게되는영상같아요기억할게요ㅠㅠ언니들오빠들힘네세요?
	하영언니~!늦었지만 생일 축하해요:)?
	제 친구도 그배타고 죽었어요... 거짓말 아니예요 믿어주세요 여러분......?
	안녕하세요 인천살고있는 30살입니다 저도 아직까지 그때 그 기억을... 그때의 슬픔 잊지않고있습니다. 항상힘내시구여~故전하영 님은 좋은곳에 가셨을거라고 믿습니다. 힘내시구 항상 행복하시길 빌겠습니다.?
	하영이언니위에서도항상행복하세요???
	슬프다...세월호 친구분이 그립더라도 힘내세여?
	언니♡?
	힘네세요 ㅠㅠㅠ저는 3월10일이 셍일인데 ㅠ화이팅....?
	정말 좋은친구분들 두셨네요.. 하영언니라고해야되나..? 얼굴도 정말 이쁘시고 참하고, 친구분들도 전부예쁘세요..친구의우정변치않으셨으면좋겠어요.. 정말 좋은곳에서 편히 쉬시길빕니다.. 고인의명복을빌어요...?
	하영이(누님이라부르고싶지만....)누나 하늘에서도 모범생 잃어버리지않는의리!!!!! 그리고....하늘에서도부디.....평안히쉬기를......?
	마지막 사진 엄청 슬프다...ㅠ ?
	하늘 나라에서 좋은 휴식 을 취하세요.. 힘내시길바랍니다!!?
	힘내세요... 이거 보니까 마음이 너무 아파요ㅜㅜ 생일 축힌해요ㅠㅠ?
	이게뭐야하면서 봤는데.... 벌써 세월호 사건일어난지가 꽤 흘렀네요.. 절대잊지않겠습ㄴ디ㅏ.. 마지막 사진 너무 짠했어요... 눈물ㄴ이ㅜ?
	삼가 고인을 빕니다 .. 힘내세요 잊지않고 기다릴게요?
	하영언니!! 엄청나게 늦었지만 생일 축하드려용♥ 많이많이 사랑하구,힘들때마다 언니 생각할께요...ㅠㅠ 미안해요...언니.... 영상을 첨 봐서 절 모르시겠지만 얼굴도 이쁘네요.....ㅠㅠ 하영언니! 사랑해용♥?
	힘들겟다....친구를사랑하는마음이....하늘나라에잇는친구에게전달이잘됫으려나??? 그친구를생각많이해주면그친구도기분이좋아질거예요ㅎㅎㅎ?
	마지막 사진들고 찍은 사진에 울먹했네요..?
	힘을 내세요!! 이 분이 힘없이 축처져 있는거 원하지 않을거예요 화이팅!?
	잊지않을께요..죄송합니다....계속 기억할께요..... 누나..?
	안녕하세요 벌써 1주년이 되었네요 저 선배랑 생일이 똑같네요 저도 3.11입니다. 저는 고1인데요 다른학교 지만 잊지 않겠습니다.?
	편히쉬세요 누나..?
	정말 하영언니는 좋은 친구분을 두었네요.. 잊지않겠습니다?
	힘내세요 좋은곳갔을꺼에요ㅠㅠ?
	저랑생일이똑같네요..ㅎㅎ?
	힘내세요 친구분,,,어른들이미안하고 정말미안합니다 ,,,절대안잊겠습니다.,,,친구분도힘내세요사랑합니다 ,,,힘내세용?
	잊지않을꺼에요.. 제가 죽을때까지 품으면서 모두가 잊을때도 저만큼은 기억할께요..?
	수고많았어^^

## Sheet: yotu14_SurveyStandardVolume
															50			1
Entity Volume by Sentiment	positive	neutral	negative	mixed
	0	2	4	0
유승민	0	1	2	0
ㅠㅠ	0	0	2	0
대한민국이	1	0	0	0
국정운영	0	0	1	0
"빨리 나와 ! 갑판으로 올라가 ! ! 라고"	0	1	0	0
새누리당	0	0	1	0
유승민은	0	1	0	0
새누리	0	0	1	0
이재오	0	0	1	0
ㅡㅡ	0	0	1	0
새누리당에	0	1	0	0
김무성	0	0	1	0
노무현	0	0	1	0
청와대	0	0	1	0

## Sheet: yotu1-4_Phrases
개수 : Phrase Mentions Sentiment +/-	Phrase Mentions Sentiment +/-							50			1
Phrase	negative	neutral	positive	총합계
고맙고			1	1
고맙습니다			1	1
구출을	1			1
급급한	1			1
깨끗하게			1	1
꺼려하는	1			1
눈물	2			2
눈물만	1			1
더러운	1			1
뜨거운 눈물을	1			1
못하면	1			1
미안해	1			1
믿습니다			2	2
부끄러운	1			1
부정선거	1			1
불법으로	1			1
빕니다			1	1
사고가	1			1
사랑스러운			1	1
생일			2	2
생일 축하해요			1	1
세월호 선장		2		2
소홀히		1		1
슬픈	1			1
신념을			1	1
욕을	1			1
울어도			1	1
원동력이			1	1
응원을			1	1
응원합니다			1	1
이끌어			1	1
이끌었습니다			1	1
인재를			1	1
잘못뽑아서	1			1
정이 간다			1	1
조작	1			1
죄송합니다	3			3
죽어서	1			1
친구			2	2
편하게		1		1
피해는	1			1
행복하게			1	1
화이팅			1	1
화재를		1		1
힘든	1			1
ㅜㅜ	4			4
ㅠㅠ	3			3
총합계	31	5	23	59

## Sheet: yotu1-4_Entities
개수 : Entity Mentions Sentiment +/-	Entity Mentions Sentiment +/-							50			1
Entity	negative	neutral	positive	총합계
	4	2		6
"빨리 나와 ! 갑판으로 올라가 ! ! 라고"		1		1
국정운영	1			1
김무성	1			1
노무현	1			1
대한민국	1			1
대한민국이			1	1
박근혜		1		1
새누리	1			1
새누리당	1			1
새누리당에		1		1
안철수	1			1
유승민	2	1		3
유승민은		1		1
이재오	1			1
청와대	1			1
하영이		1		1
ㅠㅠ	2			2
ㅡㅡ	1			1
총합계	18	8	1	27

## Sheet: yotu1-4_Queries
개수 : Query Category Mentions Sentiment +/-	Query Category Mentions Sentiment +/-						50			1
Query Category	negative	neutral	총합계
건강		1	1
정치	3	3	6
총합계	3	4	7
