# Supplementary material for: Machine Learning-Based Data Mining Method for Sentiment Analysis of the Sewol Ferry Disaster's Effect on Social Stress
Source: Front Psychiatry. 2020 Dec 23;11:505673. doi: 10.3389/fpsyt.2020.505673 (PMC7785789; doi:10.3389/fpsyt.2020.505673)
Supplement: Supplementary file 1 [file Data_Sheet_1.ZIP › youtube/text/1.April.txt]

1~~~
2~~~
3~~~
4~~~
5~~~
6~~~
7~~~
8~~~
9~~~
10~~~
11~~~
12~~~
13~~~
14~~~
15~~~
16~~~~
17~~~
18~~~
19~~~
20~~~
21~~~
22~~~
23~~~
24~~~
25~~~
26~~~
27~~~
28~~~
29~~~
30~~~
31~~~
32~~~
33~~~
34~~~
35~~~
36~~~
37~~~
38~~~
39~~~
40~~~
41~~~
42~~~
43~~~
44~~~
45~~~
46~~~
47~~~
48~~~
49~~~
50~~~		[°æÇâ½Å¹®]¼¼¿ùÈ£ Èñ»ýÀÚ ÇÇÇØÀÚ °¡Á· ¡°Á×À» °¢¿À¿ä? ÀÌ¹Ì Á×¾ú½À´Ï´Ù¡±		thekyunghyangtv  
¿¨? ¾ðÁ¦ Á¤ºÎ°¡ À¯°¡Á·À» ¸ô¾ÆºÙ¿´³Ä? ±×Àú Àú»ç¶÷µéÀº ¹Ú±ÙÇý ÅðÁø°ú ¿©´çÀÇ ¼öÄ¡¸¦ ¸¸µé·Á ÇÒ»ÓÀÎ°ÅÁö Á¤ÀÛ Áø»ó±Ô¸íÀÌ¶ó ¿ÜÄ¡¸é¼­ ÅðÁøÀ» ¹Ù¶ó¸é¼­ ¸ô¾ÆºÙÀÎ°Ç ÀÚ±âµéÀÌ°í ¿Ö µ·À» ¹Þ°í´Â µ·¹Þ°í ³ª´Ï±î ±¦È÷ µ·¹Þ°í Â°´Â°Å°°À¸´Ï±î ±¦È÷ Áø»ó±Ô¸íÀº ÇØ¾ß°Ú°í ¤»¤» ½É¸®°¡ ±×·±°Å ¾î´×°¡?

¾Æ ¸Ó¸®¹Ð´ø¸»´ø Á¶¿ëÈ÷ Ã³ ¾ðÇÃÇÏÁö¸»°í ´º½º¿¡µµ Á» ³ª¿ÀÁö¸¶?

¿ÍÁøÂ¥ ¸ÚÀÖ´Ù ÀÌ ¾ÆÁÖ¸Ó´Ï...¤Ð¤Ð?

80³â´ë »¡°»ÀÌ ³ë¸©ÇÏ°í ¼±µ¿ÇÏ°í ½ÃÀ§³ª°¡¼­ °ßÂûµé °¢¼º½ÃÅ°¸é¼­ ºÐ¶õÁ¶ÀåÀÏÀ¸Å°´ø °ÍµéÀÌ ¶Ç ±×µéÀº ¹ÎÁÖÈ­°¡ Æøµ¿ÀÌ¶ó°í ¹ÏÀ¸¸é¼­ ¹ÎÁÖÁÖÀÇ¸¦ ¿ªÀÌ¿ëÇÏ°í ÀÖ´Ù ¹ÛÀ¸·Î ±â¾î´Ù´Ï¸é¼­ ²ÉÀ» P¾Æ¹ö¸®´Â±¸³ª ³ª¶óÆÈ¾Æ¸ÔÀº ¿¹Àü ÀÌ¿Ï¿ëÃ³·³ ±×·¸°Ô °è¼Ó »ì±â¹Ù¶õ´Ù ¹Ì·¡ÀÇ ¾Æ¹ÙÀÌ¿¬ÇÕ ´Ï¹ÌºÎ´ë »õºÏÃ»³â´ÜµÉ »ç¶÷µéÀÌ ¸¹±¸³ª?

µµ´ëÃ¼ ¿Ö À¯°¡Á·µéÀ» ÀÚ²Ù ¸ô¾ÆºÎÄ¡³ª¿ä? ¿Ö Àú »ç¶÷µéÀÌ Á¾ºÏÀÌ°í, »¡°»ÀÌ°í, µ·À» ÀÌÀ¯·Î ÈïÁ¤ÇÏ´Â ´ÜÃ¼¶ó°í ¸ÅµµÇÏ³ª¿ä? ÀÌ»óÇÑ »ý°¢ ÇÏ½Ã´Â ºÐµé, ³ª¿¡°Ô ÀÏ¾î³ªÁö ¾ÊÀº ÀÏÀÌ¶ó°í ½±°Ô ¸»ÇÏÁö ¸¶¼¼¿ä. Àú ¾î¸Ó´Ô ½ÉÁ¤, ÃæºÐÈ÷ ÀÌÇØÇÏ°í ¾ï¿ïÇÑ ¸¶À½µµ ¾Ë°Ú¾î¿ä. Àúµµ ÀÌ·¸°Ô ºÐÅë ÅÍÁö´Âµ¥ Àú ºÐÀº ¾î¶°½Ã°Ú¾î¿ä? Á¤½Åµé Â÷¸®¼¼¿ä.?

ÀÏ³âÀÌ³ª Áö³µÀ¸´Ï À¯°¡Á·µé³¢¸® ½½ÆÛÇÏ»õ¿ä. ³ª´Â ³» ÀÏ»óÀ¸·Î »ì²¨´Ï±ñ. ÀÌ¹Ì ³» ÀÏ»ó´ë·Î »ç´Â Áß?

Á¤µµ°¡ ÀÖ°Å´Ã ¾È³öÁÖ¸é Á×Àº ÀÚ½ÄÀÌ ÁÁ¾ÆÇÒ±î? ±×¸®°í ´ëÅë·ÉÀÌ ÇÑ°¡ÇÏ´Ù°í »ý°¢ÇÏ½Ê´Ï±î??

Àú·¯´Ù°¡ ¾²·¯Áö½Ã°Ú´Ù Èû³»¼¼¿ä!?

< ¼¼¿ùÈ£ -- ¹®ÀÌ ¹Û¿¡¼­ Àá°ÜÀÖ¾ú´Ù? > ±³½Å·Ï
ÀÌ°Ô ±³Åë»ç°í³Ä??

±èÇö ÀÇ¿øÀº ¿äÁò ¼¼¿ùÈ£Çà»ç¿¡´Â ¿µ º¸ÀÌÁú¾Ê³×¿ä...¤»¤»¤»?

ÀÚ½Ä ºÎ¸ð°¡ ±×°Í°í 250¸í ÀÌ»óÀÌ Á×¾ù´Âµ¥ Á¤ºÎ¿¡¼­ °¡¸¸È÷ ÀÕ´Â°Ç ¸»µµ¾ÈµÇ ÇÏ·ç¿¡µµ ¼ö¸¹Àº »ç¶÷ÀÌ Á×¾ù´ÙÁö¸¸ ÀÌ°Ô ÀÌÀ¯¾øÀÌ Á×¾ù¾î? ¹º°¡ ÀÌÀ¯°¡ ÀÕ¾ùÀ»°Å¾Æ´Ï¾ß ³ª¶ó ²¿¶óÁö ÇÑ¹ø Á¦´ë·Î µ¹¾Æ°£´Ù 1³âµ¿¾È ¾ÖÅÂ¿ö°¡¸é¼­ ÀÚ½Äµé ºÎ¸£´Â ºÎ¸ð´Â »ý°¢µµ¾ÈÇÏ°í¤»¤»¹¹? ³Ê³×°¡ Á×À¸¶ó°í? ±×·¯°íµµ Á¤ºÎ¶ó°í ¸»ÇÒ ¼ö ÀÕ¾î?¤»¤»¤¼¤¼¤¼ Á¸³ª ¾îÀÌ¾ü¤µ³× ÁøÂ¥ ³ª¶ó ÀÏ Á¦´ë·Î µ¹¾Æ°¡°í ±¹¹Î ¸Ô¿©»ì¸®·Á¸é Á¤ºÎ ´ÏµéºÎÅÍ ÀßÇØ?

±×¸¸ÇØ¶ó.. ¸¹ÀÌ ¹¬¾ú´Ù ¾ÆÀÌ°¡..?

Áø½Ç? Áø½ÇÀÌ ¹¹Áö? ¹Ú±×³×°¡ 7½Ã°£µ¿¾È ¹¹Çß´ÂÁö ±×°Å? ÀÌ¹Ì ¼¼¿ùÈ£ »ç°í¿øÀÎÀº ´Ù ¹àÇôÁø°Çµ¥ ¹«½¼Áø½Ç¸»ÇÏ´Â°ÅÁö??

Áöµé ÀÚ½Ä¸¸ Æ¯º°ÇÏ³ª? ÇÏ·ç¿¡µµ ¼ö¸¹Àº »ç¶÷µéÀÌ Á×¾î°¡´Âµ¥ ±×»ç¶÷µéÀº ¾È¾ï¿ïÇÏ°í ¾È½½ÆÛ?
±×³ª¸¶ ÁöµéÀÌ Àú·¸°Ô ¾ï¿ïÇÏ´Ù°í »ý°¢ÇÏ´Â ºÎºÐÀÌ ±âÀÚµéÀÌ ¶ç¿öÁÖ´Ï±î Àú·¸°Ô ±îÁö °¡´ÉÇß´ø°ÅÁö
Áöµé ÀÔÀå »ý°¢µµ ¸øÇÏ°í ¹«Á¶°Ç ³²Å¿ÇÏ´Â°Í¸¸ ºÁ¶ó. ´ÏµéÀÌ ¸¶ÀÌÅ© ºÙÀâ°í ±×·± ¸»À» ÇÒ¼ö ÀÖ´Â ±âÈ¸¸¦ ÁÖ¾îÁø°ÍºÎÅÍ¿¡ °¨»çÇÒÁÙ ¾Ë¾Æ¾ßÁö ±×·±¹ß¾ðÁ¶Â÷ ¸øÇÏ°í ±×³É °¡½¿¼Ó¿¡ ¹¯°í °¡´Â»ç¶÷µéÀÌ ¾ó¸¶³ª ¸¹ÀºÁÙ¾Æ³Ä?
¸Ç³¯ ¿À³Ä¿À³Ä ¹Þ¾ÆÁÖ´Ï±î Àú°Ô ´ç¿¬ÇÑ°Å°í ÀÚ±â ÀÚ½ÄÀÇ Á×À½¸¸ Æ¯º°ÇÑ°Å °°Áö?
¼¼»ó Á×À½¿¡ ¾ï¿ïÇÏÁö ¾ÊÀº Á×À½ÀÌ ¸îÀÌ³ª ÀÖ°Ú³Ä
°¨¼ºÆÈÀÌÁ» ±×¸¸ÇÏ°í »¡¸® ÀÏ»ó»ýÈ°·Î Á» µ¹¾Æ°¡¶ó °¨Á¤¿¡ ÆÈ·Á¼­ ´Ù¸¥ ±¹¹Îµé °¨Á¤ ¼±µ¿ÇÏÁö ¸»°í?

¿Í.. ¾¾¹ß¤»¤»¤»¤» ¿©±â ¹ú·¹µé º½¸ÂÀÌ ´ÜÃ¼ ¼ÒÇ³³ª¿Ô³Ä. ´Ü¹°ÀÌ ´Þ´ÞÇÏ³ª? Áøµ÷¹°º¸´Ù ´õ Â¡±×·´±¸·Î ¿ì±¼°Å¸®³×?

¹Ú±ÙÇý ÇÏ¾ß, Á¤±ÇÅðÁøÀÌ ¸ñÇ¥ÀÎµ¥ º¸»ó±Ý¸¸ µþ¶û ¹ÞÀ¸¸é µÚ¿¡¼­ ¹¹¶ó°í ÇÒ ÀÎ°£µéÀÌ ³Ñ ¸¹ÁÒ. µ·µµ ´õ ¶â¾î³¾ ¼ö ÀÖÀ¸¸é ¶â¾î³»¾ß ÇÏ°Ú°í.?

Àü»çÀÚ 5,099¸í¾Õ¿¡ °í°³ ¼÷ÀÔ´Ï´Ù. 
ºÎ¸ðÇüÁ¦°¡ »ì¾Æ°è½Å Á¶±¹»êÃµÀ¸·Î ¿ì¸® ÇÔ²² »ì¾Æ µ¹¾Æ¿ÀÀÚ°í ±»°Ô ¸Í¼¼ÇÏ°í ¿ù³²ÀüÀï Áß Á¶±¹°ú ¼¼°èÆòÈ­¸¦ À§ÇØ Àü»çÇÑ 5,099¸íÀÇ Àü¿ì ¿©·¯ºÐ Á¤¸» °í°³¼÷¿© ¹¬³äÇÕ´Ï´Ù.¾îÂ¼¸é ±× ÀÚ¸®¿¡ ³»°¡ ¼¹´Ù¸é ³»°¡ Á×À» °ÍÀ» ´ë½Å Á×¾ú´Ù°í »ý°¢µÇ¾î ´õ¿í ¼÷¿¬ÇØ Áý´Ï´Ù.±×´ëµéÀº ²É´Ù¿î ³ªÀÌ¿¡ ¼ö¸¹Àº ¿øÇÑÀ» °¡Áö°í ÇÑ ¸ö ¼ÛµÎ¸® Ã¤ ³ª¶ó¸¦ À§ÇØ ¸ö¹ÞÃÆ½À´Ï´Ù.±×·± µ¥ 5,099¸íÀÇ Àü¿ìµéÀÌ¿© ¿µÈ¥µÇ¾î ÇÏ´Ã³ª¶ó¿¡¼­ ºÎ²ô·´°Ô »ì¾Æ°¡´Â ¿ì¸®±¹¹Î°ú ³²Àº Àü¿ìµéÀ» ¾ó¸¶³ª ¿ø¸ÁÇÏ½Ã °Ú½À´Ï±î? ¿µ¿õÀº ¹Ù·Î ´ç½ÅµéÀÎ µ¥ ¾û¶×ÇÑ ÀÚµéÀ» ¿µ¿õ½Ã ÇÏ´Ï±î ÀÌ ³ª¶ó¿Í ³ª´Â ¿ë¼­¹ÞÁö ¸øÇÒ ÁËÀÎÀÔ´Ï´Ù?

¼¼¿ùÈ£°¡Á·µéÀÌ ±¹°¡¸¦ À§ÇØ ºÀ»çÇÑÀûÀÌ ÀÖ³ª? SelfishÇÑ ¸î¸íÀÇ °¡Á·µéÀÌ 5Ãµ¸¸ ±¹¹ÎµéÀ» ³Ê¹«³ª ±«·ÓÈù´Ù. Á¤ºÎ´Â ±×µé°¡Á·°ú ¾ß´ç Á¤Ä¡²Û¿¡ ÈÖµÑ¸®Áö ¸»°í, 5Ãµ¸¸ ±¹¹ÎµéÀ» À§ÇØ ¼¼±ÝÀ» ¾î¶»°Ô ½á¾ß ÇÏ´ÂÁö¸¦ Àß ÆÇ´ÜÇÏ°í ½ÇÃµÇÏ¶ó. °Å¸®¸¦ ºÒ¹ýÁ¡°ÅÇÏ¸é ¹ýµ¥·Î Ã³¸®ÇÏ¿© 5Ãµ¸¸ ±¹¹ÎµéÀÇ ¾È³çÀ» ÁöÄÑ¶ó.?

¾¤! ³¡Àº¾ø´Â°Å¾ß~?

Á¤ºÎ´Â ´Ôµé ¾ï¿ïÇÔµé¾îÁÖ´Âµ¥¾Æ´Ô ±¤È­¹®¾²·¹±â¶û ¸Ó¸®Ä«¶ô ¾²·¹±âÅë Àß¹ö¸®½Ã°í¿ä ´Ü½ÄÇÒ¶§ µå½Å À½½Ä¹°µµ Àß°¡Á®°¡½Ã°í Ã»ÇØ¿î¾Õ¿¡¼­ ÇÏ¼¼¿ä ?

À¯°¡Á·ºÐµé ¿åÇÏ´Â °Íµé¾Æ... 
»ç¶÷ÀÌ¶ó¸é ´Ï³×°¡ ±×·¸°Ô ¾ê±âÇÒ ¼ö°¡ ¾ø´Ù.
´Ï³×°¡ ¼¼¿ùÈ£ ¾È¿¡ ÀÖ¾ú¾î¾ß ÇØ. ´ÙÀ½¿¡ ³Ê³× °¡Á·ÀÌ ¶È°°Àº ÀÏ °Þ±æ ¹Ù¶õ´Ù. ±×·³ ³»°¡ °¨¼ºÆÈÀÌÇÏÁö ¸»¶ó°í ÁÂÆÄµéÇÑÅ× ¼±µ¿´çÇÏÁö ¸»¶ó°í ²À ¸»ÇØÁÙ°Ô.
´Ï³×µéÀÌ¾ß¸»·Î ¼±µ¿´çÇØ¼­ Áø½ÇÀ» ¿Ü¸éÇÏÁö ¸¶¶ó. 
?
½Ã¹ß ±¹¹Î ¾ö¸¶¶û ¾ÆºüµéÀÌ ÆÄ¾÷ÇØ¾ß Á¤Ä¡¸»¾Æ¸Ô´Â³ðµéÀÌ Á¤½ÅÀ»Â÷¸®Áö ¤¹?

Âð¾Á²ó~¸í! Âð¾Á²ó~¸í! Âð¾Á²ó~¸í! Âð¾Á²ó~¸í! Âð¾Á²ó~¸í! Âð¾Á²ó~¸í! Âð¾Á²ó~¸í! Âð¾Á²ó~¸í! Âð¾Á²ó~¸í! Âð¾Á²ó~¸í! Âð¾Á²ó~¸í! Âð¾Á²ó~¸í! Âð¾Á²ó~¸í! Âð¾Á²ó~¸í! Âð¾Á²ó~¸í! Âð¾Á²ó~¸í! Âð¾Á²ó~¸í! Âð¾Á²ó~¸í! Âð¾Á²ó~¸í! Âð¾Á²ó~¸í! Âð¾Á²ó~¸í! Âð¾Á²ó~¸í! Âð¾Á²ó~¸í! Âð¾Á²ó~¸í! Âð¾Á²ó~¸í! Âð¾Á²ó~¸í! Âð¾Á²ó~¸í! Âð¾Á²ó~¸í! Âð¾Á²ó~¸í! Âð¾Á²ó~¸í! Âð¾Á²ó~¸í! Âð¾Á²ó~¸í! Âð¾Á²ó~¸í! Âð¾Á²ó~¸í! Âð¾Á²ó~¸í! Âð¾Á²ó~¸í! Âð¾Á²ó~¸í! Âð¾Á²ó~¸í! Âð¾Á²ó~¸í! Âð¾Á²ó~¸í! Âð¾Á²ó~¸í! Âð¾Á²ó~¸í! Âð¾Á²ó~¸í! Âð¾Á²ó~¸í! Âð¾Á²ó~¸í! Âð¾Á²ó~¸í! Âð¾Á²ó~¸í! Âð¾Á²ó~¸í! Âð¾Á²ó~¸í! Âð¾Á²ó~¸í! Âð¾Á²ó~¸í! Âð¾Á²ó~¸í! Âð¾Á²ó~¸í! ?

¤»¤»¤»¤»¤»¤»¤»¤»¤»¤»¤»¤»¤»¤» º¸»ó±Ý¾È¹Þ°Ú´Ü ¼Ò¸®¿Í º¸»ó±ÝÀ¸·Î ÀÎ¾çÇÏ°Ú´Ü ¼Ò¸° Àý´ë¾ÈÇÔ
±×¸®°í °¡Àå Å« ¿øÀÎÀÎ À¯º´¾ð ¹× ÀÌÁØ¼® ¼±ÀåÇÑÅ× ¾´¼Ò¸®ÇÑÀû ÇÑ¹øµµ ¸øº½
±×¸®°í ¤»¤»¤»¤»¤»¤»¤»¤» Áöµé ÀÚ½Ä ±¸ÇÏ´Ù Èñ»ýµÈ ±¸Á¶´ë¿øµé ¸íº¹À» ºó´Ü¸»µµ ÇÑ¹øµµ ¸øº½
Àú·±³ðµéÀÌ ¹¹? ´ëÅë·ÉÀ» ¿åÇØ? ¿ô±â°í ¾É¾ÆÀÖ³× ¤»¤»¤»¤»¤»¤»¤»¤»¤»¤»¤»¤»¤»¤»¤»¤»¤»¤»¤»¤»¤»¤»¤»¤»¤»¤»
¾ß ´Ïµé ¿À¿øÃáÇÑÅ× Ã³ÂüÈ÷ »ìÇØ´çÇÑ ¿©´ë»ý À¯°¡Á·Àº °¡½¿¼Ó¿¡ ÇÑÀÌ ¾È¸ÎÇô¼­ °¡¸¸È÷ ÀÖ´Ï?
Ãµ¾ÈÇÔ À¯Á·µéÀº ÀÚ½ÄÀÒÀº ½½ÇÄÀÌ ³ÊÈñµé¿¡ ºñÇØ ¾È½½ÆÛ¼­ °¡¸¸È÷ ÀÖ´Â°Å´Ï?
Á×Àº ÀÚ½ÄÀ» À§ÇØ¼­ °¡¸¸È÷ ÀÖ´Â°Å´Ù . ³ÊÈñµé ºÎ²ô·¯¿îÁÙ¾Ë¾Æ¶ó Á¤¸»
¾ðÁ¦±îÁö Á¤Ä¡¿Í µ·³îÀ½¿¡ ³î¾Æ³¯°Å³Ä?

¾ÆÀÌ ÀÒÀº ½½ÇÄÀº °ø°¨ÇÕ´Ï´Ù¸¸.. ´ëÇÑ¹Î±¹¿¡ ¾Ç¸¶¸¸ »ê´Ù°í °íÇÔÁö¸£½Ã´Â°Ç ³Ê¹« ½½ÇÁ³×¿ä.. ¿À·£±â°£ µ¿¾È ¸¹Àº ±¹¹ÎµéÀÌ °°ÀÌ ¿ï¾îÁÖ°í ¾ÆÆÄÇØÁÖ¾ú½À´Ï´Ù¸¸... ´Ù¸¥³ª¶ó¿´´Ù¸é ÀÌ Á¤µµ·Î °°ÀÌ ¾ÆÆÄÇØÁÖ°í °ø°¨ÇØÁÖ¾úÀ»±î¿ä?? Àúµµ °¡Á·À» ÀÒÀºÀûÀÌ ÀÖ°í ´Ù¸¥ »ç¶÷µéµµ ¸¶Âù°¡ÁöÀÏ °ÍÀÔ´Ï´Ù.. ÇÏÁö¸¸ ±× ´©±¸µµ ÀÌÁ¤µµ·Î ÁÖÀ§ÀÇ °ü½É°ú °ø°¨À» ¾òÀ¸¸ç À§·Î¸¦ ¹ÞÀº »ç¶÷Àº ¾ø¾ú½À´Ï´Ù..  ÀÌÁ¦ ±×¸¸ ¸¶À½ ¼ÓÀÇ ÀûÀ» ¸¸µéÁö ¸¶½Ê½Ã¿À.. ¹Ì¿öÇÏ°í ¾ï¿ïÇØÇÏ°í ¿ë¼­ÇÏÁö ¾Ê°í ³ª¸¸ ¾ÆÇÁ´Ù´Â »ý°¢À» ³õÁö ¾ÊÀ¸¸é ÀÚ½Å¸¸ ´õ Èûµé¾îÁý´Ï´Ù. ÀÚ½Å¸¸ ´õ ±× »ý°¢¿¡¼­ ¹þ¾î³ªÁö ¸øÇÕ´Ï´Ù. ±×°Ô Á¤¸» ÇÏ´Ã·Î °£ °¡Á·µéÀÌ ¹Ù¶ó´Â °ÍÀÌ¾úÀ»±î¿ä???

ÂÁ... ±×·¯´Ï±ñ µ· ¸î¾ï¾¿ ÁÖÁö¸»°í Áø½Ç ±Ô¸í¸¸ ÇÏÀÚ. ºÎ¸ð ÀÒÀº ¸¶À½Àº ¾ó¸¶³ª ¾ÆÇÁ°í Âü´ãÇÏ°Ú½À´Ï±î¸¸ ´ëÅë·ÉÀ» µé¸ÔÀÌ´Â°Ç ÀÚ½ÅµéÀÌ Á¤Ä¡ ³ë¸§¿¡ ³î¾Æ³ª°í ÀÖ´Â°Å Áõ¸íÇÏ´Â°Ì´Ï´Ù. ¿©¾ß ¸ðµÎ Áö±Ý µ·À¸·Î ±¹¹Îµé ¿©·Ð ´«Ä¡ »ìÇÇ±â ¹Ù»Û ¸ð½ÀÀÎµ¥... Ã¥ÀÓÁú »ç¶÷ Ã³¹úÇÏ°í ¾ÈÀü ´ëÃ¥ ¸¶·ÃÇÏ°í 8~12¾ï¾¿ º¸»ó±Ý ÁÙ µ·À¸·Î ¸»ÀÔ´Ï´Ù.?

»ïÃ»±³À°´ë ºÎÈ°ÀÌ ½Ã±ÞÇÏ´Ù.?

¿¬±â·ÂÀÌ »ó´çÇÏ³×¿ä ¤·¤² µå¸³´Ï´Ù?

±¹Á¤¿ø ¾Ë¹Ù ÀÏº£µéÀÇ ¾Ï¾àÀÌ ´ë´ÜÇÏ±¸³ª. ¾²·¹±â ´ñ±ÛµéÀ» º¸´Ï. 
½â¾îÁø ³ðµé.?

¤»¤»¤»¤»¤»¤»¤»¤»¤»¤»¤»¤»¤»¤»¤»¤»¤»¤»¤»¤»¤»¤»¤»¤»¤»?

¾ß´çÀº ¹¹ÇÏ³ª??? Àú·¯´Ù »ê»ç¶÷µµ ¸Á°¡Áý´Ï´Ù. Á¤¸» »ç¶ûÇÑ´Ù¸é ¾ÆÀÌµé ÀÌÁ¦ ³õ¾ÆÁÖ¼¼¿ä. Ãµ±¹¿¡ ÀÖ´Â ¾ÆÀÌµéµµ ºÎ¸ð´Ô ÀÌ·¯´Â°Å ¿øÄ¡ ¾ÊÀ»°Ì´Ï´Ù. ?

µè´Ùº¸´Ï Â¥ÁõÀÌ ÆÅ ³ª³×!!
±¤È­¹® ±¤ÀåÀÌ ³ë¶õ»ö Àå·Ê½ÄÀåÀÌ µÇ¹ö¸° °Íµµ Â¥Áõ³ª Á×°Ú´Âµ¥. ÀÌ°Å ³Ê¹« ÇÏ´Â °Å ¾Æ´Õ´Ï±î?
¿Ö ¼¼¿ùÈ£ ÀÎ¾çÇÕ´Ï±î? Ã³À½¿¡´Â ¶Ç ÀÎ¾çÇÏÁö ¸»¶ó¸é¼­¿ä?
ÀÎ¾çÇÏ´Ù°¡ ¸î ¸íÀÌ³ª ´õ Á×¾î¾ß ¼ö±àÇÏ½Ã°Ú½À´Ï±î?
ÀÚ±â »õ³¢µéÀº Áß¿äÇÏ°í, ´Ù¸¥ ÀÚµéÀÇ ¼ÒÁßÇÑ °¡Á·Àº ÇÏÂúÀº ¹ú·¹°°Àº Á¸ÀçµéÀÔ´Ï±î?
ÀÎ¾çÇÏ´Ù°¡ Á×Àº Àá¼öºÎ, ±¸Á¶ÇÏ´Ù Á×Àº Çï±â Á¶Á¾»çµéÀ» À§ÇØ ´«¹° ÇÑ ¹ø Èê·Á º¸¼Ì½À´Ï±î?
±×ºÐµéÀ» À§ÇØ º¸»ó±Ý ÇÑ ¹ø ³»º¸¼Ì½À´Ï±î?
»ç°í ´ç½Ã¿¡ Á¤±ÇÀÌ ¹Ú±ÙÇý Á¤±ÇÀÌ ¾Æ´Ï¶ó ¹®ÀçÀÎ Á¤±ÇÀÌ¾úÀ¸¸é ¾î¶»°Ô ÇÏ¼ÌÀ»°Ì´Ï±î?
¹®ÀçÀÎ Á¤±ÇÀÌ¾úÀ¸¸é »ç°í ¾È³µÀ» °Í °°½À´Ï±î?
ºÎµµ³­ ¼¼¸ð ±×·ìÀÇ ºÎÃ¤¸¦ ÅÁ°¨ÇØÁà¼­ ´Ù½Ã ¼¼¿ùÈ£¸¦ ¹Ù´Ù¿¡ ¶ç¿î °ÍÀÌ ¹®ÀçÀÎÀÌ ´ëÅë·É ºñ¼­½ÇÀå ÇÏ¸ç ¸ð½Ã´ø ³ë¹«Çö Àü ´ëÅë·É ¾Æ´Ï¾ú½À´Ï±î?
´ç½ÅµéÀÇ ºñ¾àÀûÀÎ ³í¸®¸¦ ±×´ë·Î µû °¡Áö°í ¿À¸é
³ë¹«Çö Àü ´ëÅë·ÉÀÌ ¼¼¿ùÈ£¸¦ ¸¸µé°í ¾ÖµéÀ» Á×¿´½À´Ï´Ù!!
´ç½Å ¾ÆÀÌµéÀ» À§ÇØ ³½ ³» ¼º±Ý 5¸¸¿øÀ» Áø½ÉÀ¸·Î µ¹·Á¹Þ°í ½Í½À´Ï´Ù!!!!!!!!!!
»ç°Ç ÃÊ±â ³» ÀÚ½ÄÀÌ Á×Àº °Í °°Àº ¾ÆÇÄ¿¡ °¡½¿¾ÆÆÍÁö¸¸
ÀÌÁ¦´Â Ãß¸ðÇÏ°í ½ÍÀº »ý°¢ÀÌ Á¶±Ýµµ ¾È³²¾Ò½À´Ï´Ù!!
´Ù ´ç½ÅµéÀÌ ¿ì¸® ±¹¹Îµé¿¡°Ô ³»·ÁÁÖ½Å ÀúÁÖ ´öºÐÀÔ´Ï´Ù..?

´Ïµéµµ ÀÚ½Äµé Á×¾îºÁ¾ß ÀÌ ½ÉÁ¤ ¾Ë°Å´Ù.
¾Æ´Ï ±×·¡µµ ¸ð¸£´Â º´½ÅµéÀÎ°¡??

¹¹¸¦ ¾Ë°í ½ÍÀºÁö ±¸Ã¼ÀûÀ¸·Î ¸»ÇÏÁö ¾Ê´Â ÀÌ»ó. ±¹¹ÎµéÀº ¶°¡Á·À» ÁÁÀº ´«À¸·Î¸¸ º¼¼ö ¾øÀ»°Å °°À½...?

¹ö·° ¹ö·° ½Ã²ô·´³»¿ä?

ÀÌ·¯Ã ÀÌ·²¼ö·Ï ±¹¹Î¿©·Ð¸¸ ´õ¿í´õ Â÷°©°Ô ½Ä¾î°¥»Ó ÀÌ¹Ì ´Ù ½Ä¾î¼­ ´õ ½ÄÀ»°Íµµ ¾øÁö¸¸?

¼¼¿ùÈ£ »ç°ÇÀº ´ëÇÑ¹Î±¹ »çÈ¸ÀüÃ¼ÀÇ º´Æó°¡ ÇÑ¹ø¿¡ ÅÍÁø°Å¶ó°í »ý°¢ÇÔ... ÃÖ¼ÒÇÑÀÇ ¾ÈÀüÈÆ·ÃÁ¶Â÷µµ ÇÏÁö¾Ê¾Ò´Ù´Ï Á¤¸»½É°¢ÇÔ.... ´ëÅë·ÉÀÇ Ã¥ÀÓ??? ¹°·Ð ¾ø´Ù°í´Â ÇÒ¼ö¾øÀ½
ÇÏÁö¸¸ ´ëÅë·ÉÀÌ ¹«½¼ µµ¶ó¿¡¸ùµµ¾Æ´Ï°í ¸ðµç°É ÇØ°áÇÒ¼ö´Â ¾øÀ½  ¼¼¿ùÈ£ »ç°ÇÀº ¹Ý¸é ±³»ç·Î »ï¾Æ¾ß ÇÏÁö¾ÊÀ»±î??

ÀÚ½Ä ÀÒÀº ½½ÇÄ ¸ð¸£´Â°Ç ¾Æ´ÏÁö¸¸ ¾Æ¹« »ó°ü¾ø´Â ´Ù¸¥ ¾ÆÀÌµé°ú ºÎ¸ð´ÔµéÀ» µé¸ÔÀÌ´Â°Ç Á» ³Ê¹«ÇÏ´Ü »ý°¢ÀÌ µå´Â±º¿ä. Áø»ó±Ô¸íÀº ÀÌ¹Ì À¯º´¾ð°ú ±¸¿øÆÄ·Î ³¡³µ´Ù°í »ý°¢ÇÕ´Ï´Ù.?

¸¶Áö¸·À¸·Î ³ÊÈñµéÀÌ ¹Ù¶ó´Â Áø»ó±Ô¸íÀº ÀÌ¹Ì  Á¤ÇØÁ® ÀÖ´Â°Å ¾Æ´Ï¾ß?
¹«Á¶°ÇÀûÀÎ  ´ëÅë·ÉÀÇ Àß¸ø°ú Ã¥ÀÓ.   ±×¸®°í  »çÅð¸¦ ¿ä±¸ÇÏ´Â°Å°ÚÁö. 
±×ÀÚ¸®¿¡  ¹®¾¾¸¦ ¾ÉÈ÷´ø  ¹Ú¾¾¸¦ ¾ÉÈ÷´ø ÇÏ°í ½ÍÀ¸´Ï±î ±×·¯´Â°Å ¾Æ´Ï³Ä°í 
´«¿¡ »·È÷ º¸ÀÌ´Â °á°ú¸¦  ¿ä±¸ÇÏ°í ÀÖ´Âµ¥  ±×·± ¸»µµ ¾ÈµÇ´Â ½ß¶¼¿¡ ´©°¡ ´äÀ» ÇÏ°Ú³Ä°í  ³ÊÈñµéÀÇ ³í¸®´ë·Î¶ó¸é  ¾î¶² »ç°í°¡ ÀÏ¾î³ª´ø  ¾ïÁö·Î¶óµµ Àß¸øÀ» °è¼Ó  À§·Î Â¤¾î°¡¸é °á±¹¿£ Á¤ºÎÀÇ Àß¸øÀÌ´Ù ¶ó´Â °á·ÐÀÌ µµÃâµÇ´Âµ¥  ÀÌ°Ç ¸»ÀÌ ¾ÈµÇ´Â°Å¾ß,  ¾î¶² »ç¶÷ÀÇ Á×À½ÀÌµç ±×°Ô ±Ùº»ÀûÀ¸·Î Á¤ºÎÀÇ Ã¥ÀÓÀÌ ¾Æ´Ï¶ó°í ÇÒ ¼ö ÀÖ´Â »ç°ÇÀÌ ÀÖ´Ù¸é ¾îµðÇÑ¹ø ¸»ÇØºÁ  ¸ðÁ¶¸® ³ÊÈñµéÀÇ ³í¸®´ë·Î ³»°¡ ½Î±×¸® ¶È°°ÀÌ ¹Ý¹ÚÇØÁÙ¼ö ÀÖÀ¸´Ï±î?

±×¸®°í À¯°¡Á·ÀÌ Àú·± ºñ¶Ô¾îÁø »ý°¢À» ÇÒ¼ö ¹Û¿¡  ¾øµµ·Ï ¸¸µç  ¾ß´ç Á¤Ä¡±Ç,  ±×¸®°í À¯°¡Á· Áß½É¿¡ ¼­ÀÖ´Â  ±×ÂÊ »ç¶÷µé°ú ¹ÐÁ¢ÇÑ °ü°è¿¡ ÀÖ´Â  À¯°¡Á· ¸î¸î,   ¾ç½ÉÀÌ ³²¾ÆÀÖ´Ù¸é  Áö±ÝÀÌ¶óµµ ¹Ý¼ºÇØ¶ó.  ³ÊÈñ ¸î¸î¶§¹®¿¡  ´ëºÎºÐÀÇ À¯°¡Á·µéÀÌ Àú·¸°Ô ºñ¶Ô¾îÁ®°¡°í ÀÖ´Â°Å¾ß.?

Á¦ÀÏ Ã¹¸¶µð ¸Â³× ÇÒ¸»ÀÌ ¾ø´Ù°í 
µ·¹Þ¾ÒÀ¸´Ï±ñ ÇÒ¸»Àº ¾ø°í Á¤±ÇÅðÁøÀº °è¼Ó ¿ÜÃÄ¾ß°Ú°í ¤»¤»¤»¤»?

Áöµé ÀÚ½Ä¸¸ Æ¯º°ÇÏ³Ä? ÇÏ·ç¿¡µµ ¼ö¸¹Àº »ç¶÷µéÀÌ Á×¾î°¡´Âµ¥ ±×»ç¶÷µéÀº ¾È¾ï¿ïÇÏ°í ¾È½½ÆÛ?
±×³ª¸¶ ÁöµéÀÌ Àú·¸°Ô ¾ï¿ïÇÏ´Ù°í »ý°¢ÇÏ´Â ºÎºÐÀÌ ±âÀÚµéÀÌ ¶ç¿öÁÖ´Ï±î Àú·¸°Ô ±îÁö °¡´ÉÇß´ø°ÅÁö
Áöµé ÀÔÀå »ý°¢µµ ¸øÇÏ°í ¹«Á¶°Ç ³²Å¿ÇÏ´Â°Í¸¸ ºÁ¶ó. ´ÏµéÀÌ ¸¶ÀÌÅ© ºÙÀâ°í ±×·± ¸»À» ÇÒ¼ö ÀÖ´Â ±âÈ¸¸¦ ÁÖ¾îÁø°ÍºÎÅÍ¿¡
°¨»çÇÒÁÙ ¾Ë¾Æ¾ßÁö ±×·±¹ß¾ðÁ¶Â÷ ¸øÇÏ°í ±×³É °¡½¿¼Ó¿¡ ¹¯°í °¡´Â»ç¶÷µéÀÌ ¾ó¸¶³ª ¸¹ÀºÁÙ¾Æ³Ä?
¸Ç³¯ ¿À³Ä¿À³Ä ¹Þ¾ÆÁÖ´Ï±î Àú°Ô ´ç¿¬ÇÑ°Å°í ÀÚ±â ÀÚ½ÄÀÇ Á×À½¸¸ Æ¯º°ÇÑ°Å °°Áö?
¼¼»ó Á×À½¿¡ ¾ï¿ïÇÏÁö ¾ÊÀº Á×À½ÀÌ ¸îÀÌ³ª ÀÖ°Ú³Ä
°¨¼ºÆÈÀÌÁ» ±×¸¸ÇÏ°í »¡¸® ÀÏ»ó»ýÈ°·Î Á» µ¹¾Æ°¡¶ó °¨Á¤¿¡ ÆÈ·Á¼­ ´Ù¸¥ ±¹¹Îµé °¨Á¤ ¼±µ¿ÇÏÁö ¸»°í.?

Àú ºÐµéÀÌ ¸»ÇÏ´Â Áø½Ç ¶æÀÌ ¿ì¸®°¡ ¾Æ´Â Áø½ÇÀÌ ¾Æ´Ñ°Í °°¾Æ ¹«¼·´Ù.
¾ÈÅ¸±î¿î ÇØ»ó ±³Åë»ç°í ÀÔ´Ï´Ù. ´ëÅë·Éµµ Á¤ºÎµµ ¾ÆÀÌ¸¦ Á×ÀÌÁö ¾Ê¾Ò¾î¿ä..
¾Æ¹«³ª ºÙµé°í ¿ø¸ÁÇÏ°íÇÂ ¸¶À½ ÀÌÇØ ÇÕ´Ï´Ù.
ÇÏÁö¸¸ ÀÌÁ¦ Á¦¹ß.. Çö½Ç·Î µ¹¾Æ¿Í ÁÖ¼¼¿ä..
Á¦¹ß ±×¸¸ÇØÁÖ¼¼¿ä?

ÇÏ...ÁøÂ¥ ¶°¡Á·µé Á¤½ÅÁ» Â÷·Á¾ßÇÑ´Ù.
½â¾îºüÁø ´ëÇÑ¹Î±¹¿¡¼­ »ì±ä ¿Ö»ç³ë? ÀÚ½ÄÀÒÀº ½½ÇÄ¿¡ °¨Á¤¿¡ °úÇÏ°Ô ÀÌÀÔµÇ¼­ ³ª¶ó ÀÚÃ¼¸¦ µÚ¾þÀ¸·ÁÇÏ´Âµ¥-ÀÌ°Ô Á¾ºÏÁÂÆÄ¶û ´Ù¸¦°Ô ¹¹°¡ÀÖ³Ä
¾ðÁ¦´Â 8¾ïÇÊ¿ä¾ø´Ù ÀÚ½Ä»õ³¢»ì·Á³»¶ó, ¾ðÁ¦´Â ÀÚ½Ä¸ø±¸ÇÒ°Å¸é 8¾ïÀÌ¶óµµ ´Þ¶ó, ¼¼¿ùÈ£ ÀÎ¾çÇÏÁö¸»¶ó, ÀÎ¾çÇØ¶ó Áø»ó ±Ô¸íÇØ¶ó....
ÀÌ°Å ÇÑ¸¶µð·Î "ÇØÁàµµ Áö¶ö ¾ÈÇØÁàµµ Áö¶ö ±×³É Áö¶ö" À¸·Î ¹Û¿¡ »ý°¢ µÇÁö¾Ê´Â´Ù.
Áö±Ý ¶Á·ÇÑÅ× »ç°íº¸»ó±Ý ÆÛÁÙ Á¤µµ·Î ±¹°¡ ÀçÁ¤ÀÌ ³²¾Æµµ´Â°Íµµ ¾Æ´Ï°í ±¹¹Î ¼º±Ý 1280¾ï ¹Þ¾Æ³ÂÀ¸¸é Á» ÀáÀÚÄÚ ÀÖ¾î¾ßÁö- ±¸Á¶ÀÛ¾÷ ÇÑ¹ø Àß¸øÇß´Ù°í ±¹°¡¸¦ Â÷¸¶ ÀÔ¿¡ ´ãÀ»¼öµµ ¾ø´Â ¿åÀ¸·Î ±î³»¸®³ª? ÀÌ·¸°Ô ¾î¸®±¤¸¸ ºÎ¸®´Â À¯Á·µéÀ» °¡¸¸È÷ ³» ¹ö·ÁµÎ¸é ¾ÕÀ¸·Î ±¹°¡ °ø±Ç·ÂÀ» °³ Á¿À¸·Îº¸°í ÀÚ±â ³ªÀå´ë·Î »ç´Â ±¹¹ÎµéÀÌ ¼ÓÃâÇÒ ¼ö ¹Û¿¡¾ø¾î.?

¾Öµé ¹Ú±ÙÇý°¡ Á×ÀÎ°Å¿´¾î¿ä?? ±³Åë»ç°í¿´´ÂÁÙ..?

´ëÃ¼ Àú "´Ü¿ø°í"À¯°¡Á·µéÀº ¹» ¿øÇÏ´Â °Ì´Ï±î ´ëÃ¼? 
ÇÚµé °úµµÇÏ°Ô ²©Àº°Å ÃÊº¸ÆòÇü¼ö ¼±ÀåÀÇ ºÎÀç ÀÌ°Ô Ä§¸ôÀÇ ¿øÀÎ ¾Æ´Õ´Ï±î?
´ëÃ¼ Áø½ÇÀ» ¿øÇÏ´Â°ÇÁö º»ÀÎµéÀÌ ¿øÇÏ´Â ´ë´äÀ» µè°í ½ÍÀº°ÇÁö ..
¾Ö´çÃÊ ¼öÇÐ¿©Çà°¡´Ù°¡ Á×Àº°Íµµ ´ëÅë·É Àß¸øµµ¾Æ´Ï°í
Ã³À½ºÎÅÍ ÀÎ¾çÇÏ°Ú´Ù°í ÇÏ´Âµ¥ ¸·Àº »ç¶÷µéÀÌ ´©±¸ÀÎÁö Á¦°¡ ÀÚ½ÄÀÌ¸é
¾ó±¼ ¸øµé°í ´Ù´Ï°Ú³×¿ä  ?

Àú°Ô ±¤±â°¡ ¾Æ´Ï°í ¹«¾ùÀÌ³Ä ¸»ÀÌÁö.. ´Ü¼øÇÑ »ç°í¸¦ °¡Áö°í ±¤ÀûÀ¸·Î ÁýÂøÇÏ°í Çö½ÇÀ» ºÎÁ¤ÇÏ·Áµé°í ¸»ÀÌÁÒ.. ³× ÇÑµÎ´Þ ±×·²¼ö ÀÖ¾î¿ä ÀÚ½ÄÀÒÀº ½½ÇÄÀÌ ¿ÀÁ×ÇÏ°Ú½À´Ï±î?? ÇÑµÎ´Þ Á¦Á¤½ÅÀ¸·Î »ç´Â°Ô ´õ ÀÌ»óÇÏÁÒ ±×°Ô´õ ºñÁ¤»óÀûÀÌ¶ó »ý°¢ÇÒÁ¤µµ·Î ¸»ÀÌÁÒ.. ±×·±µ¥ Áö±Ý 1³âÀÌ ´ÙµÇ°©´Ï´Ù. ±×·±µ¥ ¶È°°´Ù´Â°Å.. ÀÌ°Ç Á» ¹®Á¦°¡ ÀÖ´Â°Í ¾Æ´Ò±î¿ä?? ¾î¶»°Ô ´Ü¼ø »ç°í¸¦°¡Áö°í Áø½ÇÀ» ¹àÈ÷¶ó´Â ¸»ÀÌ ³ª¿À´ÂÁö ¾Æ¹«¸® ¿øÅëÇØµµ ±×·± »ý°¢Àº »ó½ÄÀûÀ¸·Î µéÁö ¾Ê½À´Ï´Ù. ±¹°¡°¡¿Ö? Á¤ºÎ°¡¿Ö? ±×·± ¸»µµ¾ÈµÇ´Â ÀÏÀ» ²Ù¹Î´Ù°í »ý°¢ÇÏ´Â°ÅÁÒ?? Á¤¸» ÀÌÇØºÒ°¡?

»ì¾ÆÀÖÀ¸¸é¼­ Á×¾ú´Ù°í ÇÏÁö¸¶¼¼¿ä µÎ²®¾ÆµÎ²®¾Æ ³îÀÌÇÕ´Ï±î Á×¾ú´Ï »ì¾Ò´Ï ?

±¹°¡±Ç·ÂÀÚµéºñ¸®°¡µéÅë³¯±îºÁ¼­ ±×°É°¡¸®±â½¬ÇØ±×¸¹Àº»ç¶÷À» ¼öÀå½ÃÄÑ¹ö¸®°í ±×°É°¡·Á¾ßÇÏ´Ï ¹àÈ÷·Á´Â»ç¶÷µéÀ»Â÷´ÜÇØ¾ß°ÚÁÒÃÖ°íÀ­ÀÚ¸®¸¦¾ïÁö·Î°¥ÃëÇÏ°íµÞÁÖ¸Ó´ÏÃ¤¿ì´øºñ¸®»ç¾÷ÀÌ»ç°í°¡³ª¼­¹ú¾îÁøÀÏ ´Ù¸¥ÀÌÀ¯°¡¹¹°¡ÀÖ°Ú¼Ò?

¾ð·ÐµéÀÌ Á¦¹ß Á¤½ÅÂ÷¸®±â¸¦ 
