# Supplementary material for: Machine Learning-Based Data Mining Method for Sentiment Analysis of the Sewol Ferry Disaster's Effect on Social Stress
Source: Front Psychiatry. 2020 Dec 23;11:505673. doi: 10.3389/fpsyt.2020.505673 (PMC7785789; doi:10.3389/fpsyt.2020.505673)
Supplement: Supplementary file 1 [file Data_Sheet_1.ZIP › youtube/text/10.January.txt]

1~~~	¸ÁÄ¡ºÎÀÎ ±ò²ûÁ¤¸®(2014. 11. 19) ¼¼¿ùÈ£ Âü»ç! ¹àÇô¾ß ÇÒ ÀÇÈ¤ Á¤¸®! 	Âü¼¼»ó 

Á¤¸» ÁÁÀº ³»¿ëÀÌ³×¿ä. ¾Æ·¡ ºí·Î±× ¸µÅ©·Î µ¿¿µ»óÀ» ÆÛ°©´Ï´Ù.
2~~~
3~~~	¼¼¿ùÈ£ Ãß¸ð¿µ»ó - ÀØÁö ¸»¾Æ¿ä 	Çùµ¿Á¶ÇÕÇÁ·¹½Ã¾È 

Èñ»ýÀÚÀÇ °¡Á· Ä£±¸ ¼±ÈÄ¹è°¡ ´ëÇÑ¹Î±¹À» ÀÌ²ø¾î ³ª°¥ ¶§°¡ ¸ÖÁö ¾ÊÀº ¹Ì·¡¿¡ ÀÖÀ» °ÍÀÔ´Ï´Ù. ±×¶§ ÀÌ »ç°ÇÀ» ÀØÁö ¸»°í ´ëÇÑ¹Î±¹ÀÌ ¹Ù²îµµ·Ï ÇØÁÖ´Â ¿øµ¿·ÂÀÌ µÇ¾îÁÖ¼¼¿ä. »ç¶û½º·± ¾Æµé µþ Ä£±¸°¡ ÀÌ·¸°Ô Çã¸ÁÇÏ°Ô °¬´Âµ¥ ¾Æ¹«°Íµµ ÇØÁÖÁö ¾Ê´Â ºñ»ó½ÄÀûÀÎ ´ëÇÑ¹Î±¹ÀÌ ¹Ù²îµµ·Ï... ÁøÁ¤ »ç¶÷ÀÌ »ì¸¸ÇÑ ±×·± µû¶æÇÑ ³ª¶ó·Î ¹Ù²ð ¼ö ÀÖµµ·Ï...?
ÀÌ·¸°Ô ¸¹Àº ¾ÖµéÀÌ ÇÏ·ç¾ÆÄ§¿¡ ¹è¿¡ °¤Çô¼­ Á×¾ú´Âµ¥.
ÀÌ¾ß±â°¡ º»Áú¿¡¼­  ¸Ö¾îÁ®¼­ ºÎ¸ð¸¦ »¡°»ÀÌ Ãë±ÞÀ» ÇÏÁú ¾Ê³ª.
³»ÁÖº¯¿¡ ´©°¡ À¯Á·ÃæÀÌ´Ï °³¼Ò¸® Áö²¬ÀÌ¸é ÁøÂ¥ Á¶°ïÁ¶°ï Á×¿©¹ö¸±Å×´Ù
¾êµé¾Æ ¹Ì¾ÈÇÏ´Ù. ³ª¶ó°¡ ÀÌ¸ð¾ç ÀÌ²ÃÀÌ¶ó Á¤¸» ¹Ì¾ÈÇÏ´Ù .

4~~~
5~~~
6~~~
7~~~
8~~~
9~~~
10~~~
11~~~
12~~~
13~~~
14~~~	ÀçÁîº¸ÄÃ ¸»·Î 'ÀØÁö ¸»¾Æ¿ä' ¼¼¿ùÈ£ Ãß¸ð ¿µ»ó	joeyjnh 
¾ð´Ï¿ÀºüµéÀ»
ÀØÁö¾ÈÀ»°Ô¿ä
'µ¹¾Æ¿Ô¾î¿ä'¶ó´Â¸»ÀÌÁ¤
¸»Á¤¸»Àúµµµí°í½Í
¾î¿ä¤Ð¤Ð?
Àý´ë ÀØÁö ¾Ê°Ú½À´Ï´Ù...?
±Ùµ¥ ÁøÂ¥ ±× ¼¼¿ùÈ£ ¼±Àå Á¤¸» ½Î°¡Áö°¡ ¾ø³×¿ä?
ÇÐ±³¿¡¼­ÀÌ¿µ»óº¸°íÀúÈñ¹Ý¾Öµå´«¹°¹Ù´Ù‰çÀÌ¿ä..Àúµµ¿ï°í¼±»ý´Ôµµ¿ïÀ¸½Ã°í..¿ì¸®¼¼¿ùÈ£»ç°íÀØÁö¸»°í¿ì¸®¿¡°Ô´ÂÀÌ·±ÀÏÀÌ»ý±âÁö¾Êµµ·ÏÇÕ½Ã´Ù..¼¼¿ùÈ£»ç°í·Îµ¹¾Æ°¡½ÅºÐµé¾ð´Ï¿Àºüµé¼±¹èµéÇÏ´Ã¿¡¼­´ÂºÎµðÇàº¹ÇÏ°Ô»ç¼¼¿ä..À¯°¡Á·ºÐµéÈ­ÀÌÆÃ..Èû³»¼¼¿ä?
ÀØ Áö¾Ê°Ú½À´Ï´Ù?
°í¸¿½À´Ï´Ù...?
4¿ù16ÀÏ.............ÂÁ..½½ÆÛÁö³×¤Ð¤Ð
´Ü¿ø°í¾ð´Ï¿ÀºüµéÈû³»¼¼¿ä!!!!?
¿À´ÃÀÌ³×¿ä...4¿ù16ÀÏ .. ´ë»ç°í?
°ð 4¿ù ÀÌ³×¿©...?
´«¹° ÁÖ·ç·è..?
Çª¸¥ ÇÏ´Ã Á¾´Þ»õ ÁöÁ®±Í¸é... ³¯ ¸Â¾ÆÁÖ¼¼¿ä....

15~~~
16~~~~
17~~~	
18~~~	´º½ºÅ¸ÆÄ - Ã»¿Í´ë ¼¼¿ùÈ£ ±â·Ï ¿Ö °ø°³ ¸øÇÏ³ª?(2015.1.15)	newstapa
ÀÌ Á¤±ÇÀº °ø°³ÇÒ ¼ö ¾ø½À´Ï´Ù.?
±¹Á¤¿î¿µ Åõ¸í¼ºÀÇ Áß¿ä¼º°ú ÇÊ¿ä¼ºÀ» Àß ¾Ë°í ÀÖ´Âµí ¸»Àº ÇßÀ¸¸é¼­ Á¤ÀÛ ÇÊ¿äÇÑ ¶§ ¸ð¸£¼è·Î ´ëÃ³ÇÏ´Â ÀÛÅÂ´Â ¶Ç ¹¹¾ß? ¸»ÀÌ³ª ¸øÇÏ¸é! °¥¼ö·Ï ±× ¾ó±¼ÀÌ Á¡Á¡ µÎ²¨¿öÁö³×. º¸Åå½º¸¦ ³Ê¹« ¸¹ÀÌ ¸Â¾Ò³ª??
¶¸¶¸ÇÏÁö ¸øÇØ¼­¶ó°í ÀÌ±¸µ¿¼ºÀ¸·Î ¸»ÇÏ´Â°Í °°±º¿ä..
ÂüÀ¸·Î ºÎ²ô·¯¿î ¿ª»ç¸¦ ¸¸µé¾î °¡³×¿ä.?
¹»ÇÏ¼ËÀ»±î³ª~~~~

19~~~
20~~~
21~~~
22~~~
23~~~
24~~~
25~~~
26~~~
27~~~
28~~~
29~~~
30~~~
31~~~
32~~~
33~~~
34~~~
35~~~
36~~~
37~~~
38~~~
39~~~
40~~~
41~~~
42~~~
43~~~
44~~~
45~~~
46~~~
47~~~
48~~~
49~~~
50~~~	¼¼¿ùÈ£ Âü»ç °¨µ¿ ½ÇÈ­ 	°¨µ¿Story 
Àúµµ Ä£±¸¸¦ ÇÑ ¸í ¶°³ªº¸³Â½À´Ï´Ù. ±× Ä£±¸´Â ÇÇ½Ã¹æµµ ÇÚµåÆùµµ Á¦ÇÑµÇ¾îÀÖ¾î ¿¬¶ôµµ ¸øÇØº¸¾Ò³×¿ä. ±×·¡¼­ ¹æÇÐ¶§³ª ¾îÂ¿¶§´Â 1½Ã°£°Å¸®ÀÎ ¿ì¸®Áý¿¡¿Í¼­ °¡²ûÇÏ°í ±×·¨¾ú´Âµ¥.. ÀÌÁ¦ ¸ø º»´Ù´Ï ½Ç°¨ÀÌ ¾È ³ªÁö¸¸ Çö½ÇÀº ³ÃÈ¤ÇÒ »ÓÀÌ³×¿ä. ±×·¡µµ ¹Ì°ø°³ µ¿¿µ»ó¿¡¼­ Á¦ Ä£±¸ ¾ó±¼À» º¼ ¼ö ÀÖ´Ù´Â °Í¿¡ ÁÁÀ» »Ó ÀÔ´Ï´Ù.?
¿ì¸® ¼¼¿ùÈ£ ¼±Àå À» ¾î¶»°Ô ÇÒ±î¿©?
Ä«Åå¹Þ¾ÆÁÖ½Ã´ÂºÐµé ÁøÂ¥ ÂøÇÏ½Ã´Ù¤Ð¤Ð±×¸®°í ¿ì¸®³ª¶ó¿¡ ´Ù½Ã´Â ±×·± ¾ÆÇÁ°í ½½ÇÂ ÀÏÀÌ ÀÏ¾î³ªÁú ¾Ê±æ ¹Ù¶ø´Ï´Ù...?
¾È³ç¸ð¸£´Âµ¿»ýÀÎµ¥ ¾ð´Ï°¡ °ÆÁ¤ÇÏ´Â°Å¶õ´Ù .³ÊÈñ´Â Àß¸øÀÌ¾ø´Âµ¥  ³ªÀÌµµ¾î¸®°í ¹ú½á ÇÏ´Ã³ª¶ó°¡´Ù´Ï ¾ð´Ïµµ ¼Ó»óÇÏ±¸³ª.¾ð´Ï°¡ ÁøÀÛ¿¡ ¾Ë¾ÒÀ¸¸éÀº ¹è°¡ ±â¿ì¸®±âÀü¿¡ 119¸¦ ºÒ·¶À¸¸é ÁÁ¾ÒÀ»ÅÙµ¥ ±×·³ ³ÊÈñµéµµ »ì¾ÒÀ»Å×°í ¹Ì¾ÈÇØ ±×¸®°í ÇÏ´Ã³ª¶ó¿¡¼­ ºÎµð Ç«½¬±æ¹Ù¶õ´Ù .ÅÂ¾î³ªÁÖ¼­ °í¸¿°í?
±×·¸Áö¤Ì¤Ì¤Ì¤Ì»ç¶÷ÀÌ¶õ Àú·¡¾ßµÇ..¾Ï ±×·¸°í¸»°í¤Ì¤Ì?
µþÀ» ¸ø º¼ ºÎ¸ð´ÔÀ» »ý°¢ÇÏ´Ï...¸¶À½ÀÌ ¾ÆÇÄ.....?
ÇÏ..¤Ð¤Ð¤Ð Á¤¸»..¼¼¿ùÈ£ ÀØÁö¾Ê°Ú½À´Ï´Ù. ÇÏ´Ã¿¡ ÀÖ´Â ¾ð´Ï,¿Àºüµé..Ãµ±¹¿¡ °¡¼­ Çàº¹ÇÏ°Ô Áö³»½Ã°í..¤Ð¤Ð °íÀÎ ¸íº¹À»º÷´Ï´Ù..?
ÁÁÀº ¿µ»ó °¨»çÇÕ´Ï´Ù?
Á×...Á×Àº»ç¶÷ÀÌ Ä«ÅåÇÏ´Â°Ç°¡¿ä..?  Ãµ±¹°¬°Ú´Ù?
ÇÏ¤Ì¤Ì¤ÌÀÌºÐ½È´Ù(?)¤Ì¤Ì¤Ì¤ÌÀÌ·±°Å º¸¸é ¿ì´Âµ¥¤Ì¤Ì¤Ì¤ÌÁÁ¾Æ¼­ °è¼Óº¸°ÔµÇ´Âµ¥¤Ì¤Ì¤Ì¤Ì¾ö¹Ì°¡ Àú ¿ì´Â°Åº¸°í °©ÀÚ±â ¿Ö¿ì³é¿ä¤Ì¤Ì¤Ì¤Ì¾ö¸¶°¡³î·Á¿ä¤Ì¤Ì¤Ì¤Ì?
±×°Ç °Å±âÀÇ ¹è¸¦ ¿îÀüÇÏ´Â  ¾ÆÀú¾¾°¡ Àß¸øÀÌ¿¡¿ä! ±× ¾ÆÀú¾¾°¡ ÀÚ±â¸¸ »ìÀ»·Á°í ÇÐ»ýµéÀ» Á×ÀÎ°Å¾ï¿ä!?
¼¼¿ùÈ£.. 2014³âÀº ºÒÇàÀÇÇØÀÎ°¡º¾´Ï´Ù.. ±Ùµ¥ ºí·¯µå¹® ¶¸´Ù°íÇÏ´øµ¥... ºí·¯µå¹®¶ß¸é ³ª¶ó¿¡ Å«ÀÏÀÖ´Ù°í ÇÏµçµ¥...... ¾ð´Ï,¿Àºüµé ÁË¼ÛÇÕ´Ï´Ù.. ¾î¶±ÇÏÁÒ... ±âÀûÀûÀ¸·Î »ì¾Æ³µÀ¸¸é ÁÁ°Ú½À´Ï´Ù...¤Ð¤Ð?
¾ÖµéÀº ºÒ½ÖÇÑµ¥ À¯°¡Á·µéÀÌ ¹®Á¦?
¹è°¡ Ä§¸ôÇÏ´Â ¼ø°£±îÁö
°¡¸¸È÷ ÀÖÀ¸¶ó´Â ¸»¸¸¹Ï°í
°¡¸¸È÷ÀÖ´ø ÂøÇÑ¾ÖµéÀÌ
¶°¿Ã¶ó °¡½¿ÀÌ ³Ñ ¾ÆÇÅ´Ï´Ù
±× ¼ø°£À¸·Î µ¹¾Æ°¡ 
"»¡¸® ³ª¿Í !  °©ÆÇÀ¸·Î ¿Ã¶ó°¡!!¶ó°í"
¼Ò¸®Ä¡°í ½Í½À´Ï´Ù
±×·²¼ö¸¸ ÀÖ´Ù¸é...¤Ð?
ÀÐÀ½ Ç¥½Ã°¡ ¾î¶»°Ô ¶ä? ½Å±âÇÏ³×?
¼¼¿ùÈ£ ÀØÁö¸øÇÒ °¡½¿¾ÆÇÂ »ç°ÇÀÌ¾úÁö¿ä 
»ï°¡°íÀÎÀÇ ¸íº¹À» º÷´Ï´Ù¤Ð¤Ð?
¿Í.. ¿ï°í½Í´Ù?
¾Æ,,´«¹°³ª ¹ÌÄ¡°Ú³×  
¾Æ.,¾î¶ßÄÉ ¾Æ,,ÇÏ  
À¸¾Æ¾Æ¾Æ¾Ó ¤Ì¤Ì?
´ä±Û´Þ¾ÆÁÖ½Ã´ÂºÐ °¨»çÇÏ´Ù?
À¸ÇãÇãÇë?
°¨µ¿.¤Ì¤Ì?
¿Í Á¤¸» Çä ¼Ò¸®³ª°Ô ¸¶À½ÀÌ µû¶æÇÏ½Å ºÐÀÌ³×¿ä ³î¶ú½À´Ï´Ù¤Ð?
¿ï¾îµµ µÇ³ª¿ä... Ä«Åå ¹Þ¾ÆÁÖ½Ã´ÂºÐ ³Ê¹« ÂøÇÏ³×¿ä..?
»ï°¡°íÀÎÀÇ ¸íº¹À»º÷´Ï´Ù..?
¾Æ º¸´Ù°¡ ²÷À»¼ö¹Û¿¡ ¾ø´Ù....?
Çü´©³ªµéÇÏ´Ã¿¡¼­µµ...°Ç°­ÇØ¾ßµÇ.......´«¹°ÀÌ³ª³×...?
¾î¸Ó..Èë ½½ÇÁ´Ù?
Á¤¸» ±×·¸°³ ¶°³ª°£ Çüµé ´©³ªµéÀÌ ºÒ½ÖÇÏ³»¿ä.. ´Ü ¸î¸íÀÇ¾î¸¥¶§¹®¿¡ ¸¹Àº °íµîÇÐ»ýµéÀÌ ÇÇÇØ¸¦ÀÔ°í ÇÏ´Ã³ª¶ó·Î ¶°³ª¼Ë³»¿ä.. ÇÏ´Ã¿¡¼­¶óµµ ºÎµð ÆíÇÏ°Ô »ç½Ã±æº÷´Ï´Ù Çüµé ´©³ªµé..?
Àü ¿ïÀ½´Ï´Ù.¤Ð¤ÐÀ¸¾Ó~~~!?
³Ê¹« °¡½¿ÀÌ ¾ÆÆÄ¿ä.
Áø»ó±Ô¸í ¾ÈÇÏ´Â. ³ª»Û Á¤±Ç!!
Á¤¸»..  ÀÌ ³ª¶ó°¡ ½È¾îÁ®.

?
¸ðµç Àß¸øÀº ¾î¸¥µéÀÌ ÇÑ°ÍÀÎµ¥....¸ðµç ÇÇÇØ´Â ¾ÆÀÌµéÀÌ Áö°í °¬³×¿ä...¤Ð.¤Ð
ÀÌ·±Çö½Ç Âü Èûµå³×¿ä.?

Á¤¸»ÀÌÁö..¼û½¬±â Èûµç ¶ß°Å¿î ´«¹°À» Èê¸®°Ô ¸¸µå´Â..ÀÌ·±ÀÏ ´Ù½Å ¾ø¾î¾ß ÇÏ´Âµ¥...¿¡ÈÞ ¤Ì¤Ì?

ÇÏ...¹¹¶óÇØ¾ß ÇÒÁö... ?

¼¼¿ùÈ£´Â  Áö±Ýµµ  ´«¹°³ª´Â   ¾ÆÇÄ À¸·Î  ³²¾Æ ÀÖ³×¿ä?

¼¼¿ùÈ£Âü»ç°°Àº°Í ´Ù½Ã´ÂÀÏ¾î³ªÁö ¾Ê¾ÒÀ¸¸é ÁÁ°Ú½À´Ï´Ù?

Àú ¿ï¾ú¾î¿ä¤»¤»?

´«¹° ÁÖ·èÁÖ·è. . ¤Ð?

À¸¾Ó ¤Ð¤Ð¤Ð¤Ð ?

¶Ç ¿ï¸®³×¿ä....?

ÁøÂ¥ ¿î´Ù...?

Á¶ÀÛ¾Æ´Ï¿¡¿© ¹æ¼Û¿¡³ª¿Ó¾î¿© ÀÎÅÍºä±îÁöÇÞ´Âµ¥ ¸Ó¸¸ÇÏ¸é´Ù ÁÖÀÛÀÌ·¡...?

¾ÆÁøÂ¥´«¹°¹Û¿¡¾Ê³ª³»¿ä..?

À¸¾Ó?

ÀÌ°Å Á¶ÀÛÆÇ¸í³ªÁö ¾Ê¾Ò³ª?

ÈæÈæ?
