# Supplementary material for: Machine Learning-Based Data Mining Method for Sentiment Analysis of the Sewol Ferry Disaster's Effect on Social Stress
Source: Front Psychiatry. 2020 Dec 23;11:505673. doi: 10.3389/fpsyt.2020.505673 (PMC7785789; doi:10.3389/fpsyt.2020.505673)
Supplement: Supplementary file 1 [file Data_Sheet_1.ZIP › youtube/text/11.February.txt]

1~~~
2~~~
3~~~
4~~~
5~~~
6~~~
7~~~
8~~~
9~~~
10~~~		[±¹¹ÎTV] ¼¼¿ùÈ£ °¡Á·µé ¸¸³­ À¯½Â¹Î ¿ø³»´ëÇ¥, ´«¹°ÀÇ ÀÇ¹Ì´Â?(2015.02.17)		±¹¹ÎTV ´º½ºK  
À¯½Â¹Î?

Å¸µµ »õ´©¸®ÀÇ »¡°»ÀÌµé,, !!!
Á¤ÀÇÈ­ ! À¯½Â¹Î, ÀÌÀç¿À , À¯½Â¹Î¿¡°Ô Ãæ¼º ¸Í¼¼ÇÑ ´ë±¸ÃÊ¼±µé,?

ºÎÁ¤¼±°Å  ºÎÁ¤°³Ç¥ CCTV Á¶ÀÛ  ¿©·ÐÁ¶ÀÛ  ±¹°¡±â°ü ÃÑµ¿¿ø  Àü»ê°³Ç¥±â ºÎÁ¤»ç¿ë »õ´©¸®´ç Æó´çÀÌ Á¤´äÀÌ´Ù?

À¯½Â¹ÎÀº ¹«¾î³Ä ?
º´½Å ? °£ÀÚ ? Çã´ç ?
±Û¼¼ ¾Æ¹«¸® »ý°¢ÇØµµ »õ´©¸®ÀÇ ´ëÇ¥·Î´Â ºÎÁ·ÇÏ±â¸¸ ÇÑÀÚ´Ù.
ÀÌ·± ¼­Ç¬¾îÄ¡°¡ ´çÀ» ´ëÇ¥ÇÑ´Ù°í ²®Àû ´ë´Ù´Ï 
»õ´©¸®ÀÇ ¼öÄ¡°¡ ¾Æ´Ò¼ö ¾ø´Ù !
ÀÌÁ¦ ÀÌ·± ÀÜ¸Á±ÄÀº¾ÖµéÀº ÃÄ³»°í »õ·Ó°Ô ÀüÈñ°æ°°Àº ÀÎ¹°·Î Æ÷ÁøÀ» ÇÏ¿© »õ·Î¿î ¿ª»ç¸¦ ½á ³ª°¡¾ß¸¸ ÇÒ °ÍÀÌ´Ù.?

±×³ª¸¶ »õ´©¸®¿¡ ÀÌ·±ºÐÀÌ ÀÖ´Ù´Â °ÍÀÌ À§¾ÈÀÌ´Ù.?

´ëÅë·ÉÀÌ ÇÒ ÀÏÀ» ±×´ë°¡ Çß³×...?

bird´©¸®¿¡µµ Àú·± ÀÎ¹°ÀÌ ÀÖ¾ú³×~~?

°³³äÀÖ´Â º¸¼ö³×¿ä....
À¯½Â¹Î.....
±â¾ïÇÒ²²¿ä?

ÀÌ¹ø ÃÑ¼±¿¡¼­ ¹Ýµå½Ã ¹Ð¾î³»¾ß¸¸ÇÒ »õ´©¸® ³»ºÎÀÇ °£ÀÚ À¯½Â¹Î?

±×³ª¸¶ÀÖ´ø °³Çõº¸¼ö¸¦.....

11~~~
12~~~
13~~~
14~~~
15~~~
16~~~~
17~~~
18~~~
19~~~
20~~~
21~~~
22~~~
23~~~
24~~~
25~~~
26~~~
27~~~
28~~~
29~~~
30~~~
31~~~
32~~~
33~~~
34~~~
35~~~
36~~~
37~~~
38~~~
39~~~
40~~~
41~~~
42~~~
43~~~
44~~~
45~~~
46~~~ºÎÁ· ÃÖ±Ù²¨±îÁö
47~~~
48~~~
49~~~
50~~~	[±¹¹ÎTV] ¼¼¿ùÈ£ °¡Á·µé ¸¸³­ À¯½Â¹Î ¿ø³»´ëÇ¥, ´«¹°ÀÇ ÀÇ¹Ì´Â?(2015.02.17) 	±¹¹ÎTV ´º½ºK 
À¯½Â¹Î ÈÄº¸´Â º¸¼öÀ»ÀÚÃ³ÇÏ´Â ÈÄº¸ÀÎÁö ÂüÇÑ½ÉÇÏ´Ù ¹è½Åµµ ¸ðÀÚ¶ó ¹» ÇÏ·Á°íÀú·¯´ÂÁö...Á¤Ä¡»ý¸íÀº ³¡³­°Í °°³»...°¨¼ºÆÈÀÌ...??

°á±¹ À¯½Â¹ÎÀÇ¿øÀÌ ÀÎ¾çÇÏ´Â °á·ÐÀ» ÀÌ²ø¾ú½À´Ï´Ù. ´Ù ²¨·ÁÇÏ´Â ±¹È¸¿ÍÁ¤ºÎ¸¦ ¼³µæÇØ¼­  ÀÚ¶û½º·´½À´Ï´Ù?

¼¼¿ùÈ£¸¦ ÀÎ¾çÇØ¾ß ÇÏ´Â ÀÌÀ¯´Â ¹«¾ùÀÎ°¡¿ä?
°¡¿²Àº ¾ÆÀÌµéÀ» ±¸ÇÒ ¼ö ÀÖ¾ú´Âµ¥ ¸ø ±¸ÇÑ ¿øÀÎÀ» Ã£±â À§ÇÑ°Ç°¡¿ä?
¼¼»óÀ»  ¶¹Áö¸¸ ¾ÆÀÌµéÀ» ºÎ¸ð¿¡°Ô º¸³»±â À§ÇÔÀÎ°¡¿ä??

¿À·¡ÀüºÎÅÍ À¯ÀÇ¿øÀÇ ¸ðµç Åä·ÐÀÌ³ª ¸»¾¸ ±â»ç ¸¦ º¸¾Æ¿Ô½À´Ï´Ù
¸ð¸£´Â »ç¶÷µéÀº ´ëÅë·É Åº¾×  ÃÖ¼ø½Ç·Î °³´©¸®´çÀÇ À¯ÀÇ¿øÀ» ¿åÀ» ÇÕ´Ï´Ù 
Àúµµ ¾Ë¼ö°¡ ¾ø±ä ÇßÁÒ ±×·¯³ª ÀÌÁ¦¿Í¼­ ¹«½¼¸»À» ÇÏ½Ã°Ú½À´Ï±î ¤Ñ¤Ñ ÇÒ¸»ÀÌ ¾øÀ¸½Ã´Ï..
°³´©¸®´ç¿¡ °³µé¸¸ ÀÖÀ½ ¾ÈµÈ´Ù°í..
±× ½â¾îºüÁö ´ç¿¡µµ  À¯ÀÇ¿ø°°Àº ºÐÀÌ °è¼Å¾ß ±×³ª¸¶ ±× °³µéÀÌ ´«Ä¡¶óµµ º¼²¨¶ó »ý°¢Çß¾ú´É´ó ¿ª½Ã ¾ÈµÇ´Â±º¿ä 
±× °÷¿¡¼­ Àß³ª¿À¼Ì½À´Ï´Ù µû¶æÇÑ ±¹¹ÎÀÇ º¸¼ö·Î ÀÌ³ª¶ó¸¦ À§ÇØ Èû½áÁÖ¼¼¿ä ¸¾À¸·Î ÁöÁöÇÕ´Ï´Ù ÀÇ¿ø´Ô?

À¯½Â¹Î.µû¶æÇÑ¸¶À½Àº¾Ë°Ú´Âµ¥.½ÇÃµÀÌ ¾Õ¼­Áö¾Ê´Â´Ù¸é.±×°Ô¹«½¼¼Ò¿ëÀÎ°¡?

³ë·ÂÀº ÇÑ´Ù ÇãÁö¸¸ ¸»ÀÌ±×·¸Áö Çàµ¿Àº ÇÏÁö¾ÊÙ´Ù ......?

¿À´Ã ±×°ÍÀÌ ¾Ë°í½Í´Ù¸¦ ºÃ½À´Ï´Ù À¯½Â¹ÎÀÇ¿ø´Ô ÀÌ¹Ì ´Ù¾Ë°í °è½Å°Å¿´³ª¿ä??

À¯½Â¹ÎÀÇ¿ø´Ô Èû³»¼¼¿ä?

¸¶À½ÀÌ¾ÆÇÁ³× Èñ»ýÀÚµµ±×·¸°í À¯½Â¹ÎÀº Àú´ç½Ã ´ëÅë·ÉÀÌ¾úÀ¸¸é Áï°¢ Á¶Ä¡ÇßÀ»ÅÙµ¥ ½Ã´ë°¡ ÀÎÀç¸¦ ¸·´Â±¸³ª ÈÄ?

°ú°ÅÀÇ Àß¸øÀ» ÁöÅ°´Â º¸¼ö°¡ ¾Æ´Ñ ´ëÇÑ¹Î±¹À» ÁöÅ°´Â º¸¼ö°¡ µÇ°Ú´Ù´Â À¯½Â¹Î, ¿ì¸®³ª¶ó¿¡µµ ÁøÁ¤ÇÑ º¸¼öÀÇ ¹°°áÀÌ Ä¥°ÍÀ» ±×¿¡°Ô¼­ ±â´ëÇØº»´Ù?

º¸¼ö Á¤Ä¡ÀÎÁß À¯ÀÏÇÏ°Ô Á¤ÀÌ °£´Ù?

¿Ö »õ´©¸®´ç¿¡ °è¼¼¿ä..¤Ì¤Ì
³Ê¹«³ª ¾Æ±î¿î ºÐÀÔ´Ï´Ù.
Á¦¹ß ³ª¿À¼¼¿ä...?

À¯½Â¹Î ÀÇ¿ø´Ô ¾Ë°ÔµÉ¼ö·Ï Á¤¸» ±¦ÂúÀº ÀÇ¿øÀÌ½Ã¶ó´Â °ÍÀ» ´À³§´Ï´Ù ´º½º¿Í »ç°ÇµéÀ» ÁöÄÑº¸¸é¼­ ¸¶À½°ú´Â ´Ù¸£°Ô Á¤¸» Àý¸Á°¨°ú ¹«·Â°¨ ÁÂÀý°¨À¸·Î, ±¹¹ÎÀ¸·Î¼­ ÀÌ·¯¸é ¾È µÇ°ÚÁö¸¸ ÇÑ±¹À» ¶°³ª´Â °Í ¸¸ÀÌ ±æÀÌ¶ó »ý°¢µÈ ¿ÍÁß¿¡ À¯½Â¹Î ÀÇ¿ø´ÔÀ» º¸¸é¼­ ÀÛ°Ô³ª¸¶ Èñ¸ÁÀ» ´À³¢°Ô µÇ¾ú½À´Ï´Ù ¹Ú±ÙÇý¿Í ±è¹«¼º µîÀÇ ¼¼·ÂÀÌ °è¼Ó Çù¹ÚÇÏ°í °ø°Ý ÇßÀ½¿¡µµ Æ÷±âÇÏÁö ¾Ê°í ³¡±îÁö ½Î¿öÁÖ¼Å¼­ °¨»çÇÕ´Ï´Ù ¾ÕÀ¸·Îµµ ÁöÄÑ¿À½Å ½Å³äÀ» °¡Áö°í ´õ·¯¿î Á¤Ä¡°è¿¡¼­ Á¦¹ß ±ú²ýÇÏ°Ô °è¼ÅÁÖ¼¼¿ä»õ´©¸®´ç¿¡¼­ ÁÁ¾ÆÇÏ´Â Á¤Ä¡ÀÎ ºÐÀº Á¤¸» µå¹°Áö¸¸ À¯½Â¹Î ÀÇ¿ø´Ô Á¤¸» ÁÁ¾ÆÇÕ´Ï´Ùº¸¼ö ¼ºÇâÀÌµç Áøº¸ ¼ºÇâÀÌµç ±¹¹ÎµéÀ» À§ÇÑ Á¤Ä¡¸¦ °è¼Ó ÇØÁÖ¼ÌÀ¸¸é ÁÁ°Ú¾î¿ä±¹¹ÎÀ¸·Î¼­ ºÎÅ¹µå¸³´Ï´Ù Ç×»ó ÀÀ¿øÇÒ°Ô¿ä!?


ÇÇÇØÀÚµéÀÌ ¹«¸­À» ²Ý¾î¾ßÇÏ´Â ³ª¶ó....?

À¯½Â¹ÎÀº ÁøÂ¥º¸¼ö´Ù. ¶ß°Å¿î º¸¼ö. ¹Ù¸¥ º¸¼ö.?

°ø°¨´É·Â. Á¤ÀÛÀÖ¾î¾ß µÉ ´©±¸¿¡°Ô´Â ¾øÁö¸¸.?

¿Í ÁøÂ¥ ´©±¸¶û ºñ±³µÈ´Ù?

¼ö±¸²ÃÅëÄ£¹Úº¸¼öµé ¤²¤§¤²¤§?

¼ö±¸²ÃÅëÄ£¹Úº¸¼öµé ¤²¤§¤²¤§?

´ß³âº¸´Ù Ãµ¹è³´³×?

¿Ö±¹¹ÎÀÌ ¹«¸­²Ý¾î¾ßÇÏ´Â°¡.?

À¯½Â¹ÎÀÌ Èê¸° ´«¹°Àº ÁøÂ¥ °°´Ù ±¹È¸ÀÇ¿øµéÀº ¹«Á¶°Ç »ö¾È°æ ³¢°í ºÃÁö¸¸ ÀÌ°Ç ¾Æ´Ï³× ÁøÁ¤¼ºÀÌ ´À²¸Áø´Ù¤Ð?

À¯½Â¹Î¿¡¼­ ³ë¹«Çö ±â¿îÀÌ ´À²¸Áø´Ù.... ¸ÚÁö´Ù?

À¯½Â¹ÎÀÇ¿ø ÁøÁ¤º¸¼ö´Ù?

Àú·±°ÍÀÌ ÁøÁ¤ÇÑ º¸¼ö´Ù 
º¸°í ¹è¿ö¶ó ÀÚ±â ¹ä±×¸© Ã¬±â±â¿¡ ±Þ±ÞÇÑ Á¤Ä¡ÀÎ ¹ä¹ö·¯Áöµé¾Æ?

Â÷±â ´ëÅë·É°¨ÀÌ´Ù?

À¯½Â¹ÎÀÇ¿ø´Ô  ÀÀ¿øÇÕ´Ï´Ù.  Ã»¿Í´ë¿¡  ´ë°í  ÇÒ¸»ÀºÇÏ´Â  ÀÌ·±ÀÇ¿ø´ÔÀÌ   ÂðÂ¥±¹È¸ÀÇ¿øÀÌ½Ê´Ï´Ù.  ³ª¸ÓÁö  »õ´©¸®ÀÇ¿øµé  ¹¼´Ï±î.  Ã»¿Í´ë  ´«Ä¡³ª  º¸°í  ÁÖ±ÇÀÚÀÎ  ±¹¹ÎÀº  ¾ÈÁß¿¡µµ  ¾ø´Â  ½â¾îºüÁø  Á¤±Ç¿¡  ¾ÆºÎÇÏÁö  ¸¶½Ã¶ó.?

À¯¹Î¾Æºü°¡ ±¹È¸ÀÇÀ©µé ¾Õ¿¡¼­ Àú·¸°Ô ¹«¸­±îÁö ²Ý¾ú´Âµ¥µµ ¾ÆÁ÷µµ ¼¼¿ùÈ£ Áø½ÇÀº ¹àÇôÁö°í ÀÖÁö ¾Ê°íÀÖ´Ù.  ¾îÂÀ ÀÌ·± º¸µµ´Â °øÁßÆÄ¿¡¼­´Â ´Ü ÇÑÄÆ ¾È³ª¿À´ÂÁö¤Ð  ¸¶À½ÀÌ ¾ÆÇÁ³×¿ä¤Ð?

±â½ÂÀü´ëÅë·É^-^?


°ÑÀ¸·Î ´«¹°¸¸ Èê·ÈÀ»»Ó...ÇØ°áµÈ°Í ÇÏ³ªµµ¾ø´Ù?

´ÙÀ½´ë¼± ¾ÈÃ¶¼ö À¯½Â¹Î ÀÌ·¸°Ô ºÙÀ¸¸é ÁöÄÑº¼¸¸ÇÏ°Ú´Ù. ¹®Á¦ÀÎÀº ²¨Á®¶ó?

»õ´©¸®ÀÇ °³³äÁ»ÀÕ´Â»ç¶÷ÀÓ?

¾Æ ¾¾¹ß ¤Ì¤Ì À¯½Â¹ÎÀÇ¿ø  ÃÖ°ö´Ï´Ù 
ÀÚÄªº¸¼ö¶õ °ÍµéÀÌ ¼¼¿ùÈ£ ¶§  ÀÚ±¹¹Î ¾î¸°¾ÖµéÀÌ ¸ô»ì ´çÇß´Âµ¥µµ  ¸·¸»ÀÌ³ªÇØ´ë°í?

È®´äÀ» ¿Ö ¾ÈÇß°Ú³ª.ÇØÁÖ°í ½Í¾îµµ È®´äÇÒ¼ö ¾ø¾úÁö.Ã»¿Í´ë  ´ß´ë°¡¸® Áö¶ö¸ÂÀº Á¿°°Àº ¼ºÁú¸Ó¸®¸¦ ¾Ë¾Æ¼­?

Àú·± »ç°í°¡ ³ª°íµµ ¾ÈÀüÇÑ ³ª¶ó ÇÑ ¹ø ¸¸µé¾îº¸°Ú´Ù´Â ÀÇÁö°¡ ¾ø´Â Á¤ºÎ ÁøÂ¥ ´äÀÌ ¾ø´Ù.?

¿Í..´ëÅë·ÉÀÌ ÇÒÀÏÀ»¤Ñ¤Ñ?

¾ðÁ¦±îÁö ¼¼¿ùÈ£Å¸·É¸¸ ÇÒ°Å³Ä À¯½Â¹Î°°Àº ¾ÆÃ·²Û¶« ³¡ÀÌ ¾Èº¸ÀÌ´Â±¸³ª ¾Ë¸¸Å­¾Ë¾Ò´Â´ë ±×¸¸º¸Ã¤¶ó?

°ßµö½Ã´Ù. »çÇÊ±ÍÁ¤À» ¹Ï½À´Ï´Ù.?

³¯Â¥.¼ýÀÚ.16ÀÏÀÌ  Âü ¾ÈÁÁÀº°Å³×¿ä. 5.16 .  4.16   º»ÁúÀº Æ²¸®Áö¸¸  ÁË¾ø´Â ¸¹Àº ±¹¹ÎÀÌ Á×¾úÀ¸´Ï... È¤½Ã  ±¹Á¤¿ø¼±°Å°³ÀÔÀ¸·Î  °ïÈ¤½º·¯¿ü´ø  ¹Ú±ÙÇýÁ¤ºÎ°¡  È­Àç¸¦  ´Ù¸¥µ¥·Î µ¹¸®±â À§ÇØ¼­ ¼¼¿ùÈ£ ±¸ÃâÀ» ¼ÒÈ¦È÷ ÇÏ¼Å´Ù¸é  ¿ÀÈ÷·Á ±×°Ô  ´õ ¿ªÇ³ÀÌ ºÎ´Â°Å¶ó. ¹Ï°Ú½À´Ï´Ù. ±Ùµ¥ ¼ÒÈ¦È÷ ÇÑ°Ô ¾Æ´Ï¶ó.¾Æ¿¡  ±¸Ãâµµ ¸øÇÏ´Â ´É·Â¾ø´Â ´ëÅë·ÉÀÎ°Å °°³×¿ä.
