# Supplementary material for: Machine Learning-Based Data Mining Method for Sentiment Analysis of the Sewol Ferry Disaster's Effect on Social Stress
Source: Front Psychiatry. 2020 Dec 23;11:505673. doi: 10.3389/fpsyt.2020.505673 (PMC7785789; doi:10.3389/fpsyt.2020.505673)
Supplement: Supplementary file 1 [file Data_Sheet_1.ZIP › youtube/text/12.March.txt]

1~~~
2~~~
3~~~
4~~~
5~~~
6~~~	¼¼¿ùÈ£ Âü»ç ¹®ÀçÀÎ ÀÇ¿ø°ú ¹Ú±ÙÇý Â÷ÀÌ	Bj Kim 
¹Ú±ÙÇý°¡ 200¿©¸íÀÌ Á×¾î°¡´Â »ç°ÇÀÌ ÅÍÁø ±×³¯¿¡ 7½Ã°£µ¿¾È ¾îµð¼­ ¹»Çß´ÂÁö ±×°É ºñ¼­½ÇÀåÀÌ ¸ð¸£¸é ´©°¡¾Ë¾Æ. ¹Ú±ÙÇý Àú»ç¶÷Àº ´ëÅë·É ÀÚ°ÝÀÌ ¾ø¾î. ¾Æ´Ï ±âº»±Çµµ Á¸ÁßÇÏ¸é ¾ÈµÇ´Â ¾²·¹±â¾ß. ¹Ú±ÙÇý Àú »õ³¢´Â ¸Å¸³Àå¿¡ ¹ö·ÁÁ®¾ßµÅ?

´ëÅë·É ÇÏ³ª Àß¸ø»Ì¾Æ¼­ ÀÌ¸í¹Ú¶§ ±×°³°í»ýÀ» ÇÏ´õ´Ï ÀÌ¸í¹Úº¸´Ù ´õÇÑ°É »Ì¾Æ¼­ ¾ïÀåÀÌ ¹«³ÊÁö³×
Á¦¹ß »ó½Ä¿¡ ¸Ã°Ô ÅõÇ¥Á» ÇÕ½Ã´Ù?

´ëÅë·É ÇÏ³ª Àß¸ø»Ì¾Æ¼­ ÀÌ¸í¹Ú¶§ ±×°³°í»ýÀ» ÇÏ´õ´Ï ÀÌ¸í¹Úº¸´Ù ´õÇÑ°É »Ì¾Æ¼­ ¾ïÀåÀÌ ¹«³ÊÁö³×
Á¦¹ß »ó½Ä¿¡ ¸Ã°Ô ÅõÇ¥Á» ÇÕ½Ã´Ù?

7½Ã°£µ¿¾È ¾îµð¼­ ¹»ÇÏ´Ù ¿Í¼­ Àú·± »¹ Áú¹®À» ÇØ´ë´Â °É±î?
º»ÀÎÀÇ Ç¥Çö´ë·Î ÇÏÀÚ¸é Âü ³ª»Û ´ëÅë·ÉÀÌ´Ù....±×¸®°í Âü ³ª»Û »ç¶÷ÀÎ°Í°°´Ù....?

´ëÅë·É ÀÏÁ¤À» ÁöµéÀÌ ¾Ë¾Æ¼­ ¸ÓÇÒ²«µ¥ ?

Èû³À½Ã´Ù,,,ÁÖÀú¾ÉÁö ¸»°í ±¹¹ÎÀÌ ÀÖ´Ù´Â °ÍÀ» º¸¿©ÁÝ½Ã´Ù...Á¶±Ý¸¸ ´õ Èû³À½Ã´Ù. ¿©·¯ ºÐ~

7~~~
8~~~
9~~~	±â¾ïÇÒ°Ô [¼¼¿ùÈ£ ¹ÂÁ÷ºñµð¿À] 	´ÙÅ¥Ã¢ÀÛ¼Ò 
Èû³»¿ä!~?

½È¾î¿ä...°üÁ¾ÀÌ³Ä...¤Ç?

³ÊÈñµéÀº ¾ÆÀÌµéÀÌ ¹«½¼ ÁË¶ó°í ¾ÆÀÌµé¿¡°Ô ±×·± ÁþÀ» ÇÑ°Å´Ï? ºÒ¹ýÀûÀÎ ¹æ¹ýÀ¸·Î Á¤±ÇÀ» ÀâÀº °ÍÀ» °¨Ãß±â À§ÇØ ±× ¾î¸¶¾î¸¶ÇÑ ÁþÀ» ÇÑ°Å´Ï? 
Àú·¸°Ô ¿¹»Ú°í »ç¶û½º·¯¿î ¾ÆÀÌµé¿¡°Ô ¿Ö ±×·¨´Ï? ³ÊÈñµéÀÌ ºÒ¹ýÀ¸·Î ÀâÀº ´ëÇÑ¹Î±¹À» ¹Ï°í ±â´Ù¸° ÁË¹Û¿¡ ¾ø´Â ¾ÆÀÌµé¿¡°Ô ¿Ö ±×·¨´Ï?
¾î¸° ¾ÆÀÌµéÀÌ ±×·¸°Ô ¸¹ÀÌ Á×¾î¼­ ¹ÞÀº º¸»ó±ÝÀ» ¹Þ°í ½Í¾ú´Ï? ´ëÇÑ¹Î±¹ ÁÖ±ÇÀÚµé°ú º¸ÇèÈ¸»ç°¡ ±×·¸°Ô ¸¸¸¸Çß´Ï?
?
10~~~
11~~~
12~~~
13~~~
14~~~
15~~~
16~~~~
17~~~
18~~~
19~~~
20~~~
21~~~
22~~~
23~~~
24~~~
25~~~
26~~~
27~~~
28~~~
29~~~
30~~~
31~~~
32~~~
33~~~
34~~~
35~~~
36~~~
37~~~
38~~~
39~~~
40~~~
41~~~
42~~~
43~~~
44~~~
45~~~
46~~~
47~~~
48~~~
49~~~
50~~~	¼¼¿ùÈ£ 2-2 ÀüÇÏ¿µ 3¿ù 11ÀÏ »ýÀÏÃàÇÏÇØ¢¾ 	½´ºó 
³ª¶û»ýÀÏ°°Àº ¾ð´Ï³×.. ºÎµð ÇÏ´Ã¿¡¼­ ÁÁÀºÀÏ¸¸ÀÖ±æ¹Ù·¡?

¸¹ÀÌÈûµç°Å¾Ë¾Æ¿ä Èû³×¼¼¿ä
Àúµµ ±× ¾ÆÇÄ ¾Ë¾Æ¿ä µÚ¿¡¼­ ÀÀ¿øÇÒ°Ô¿ä
ºñ¹æ±Û¾²´Â ³ð,³àµéÀº Á×¾î¾ßÇØ¿ä
¿ì¸®³ª¶ó¿¡ ¿©·¯¸í ¿¡ »ý¸í¿¡°Ô
¾ÆÇÄÀ»ÁÖ°í ºÎ¸ð´Ô,°¡Á·µé¿¡°Ô ¾ÆÇÄÀ»
ÁÖ¾î¼­ÀÔ´Ï´Ù Èû³»¼¼¿ä!!?

¹Ì¾ÈÇÕ´Ï´Ù ´Ê°Ô³ª¸¶ »ýÀÏÃàÇÏµå·Á¿ä ÀÌÁ¦ Æí¾ÈÇÏ°Ô ÁÁÀº°÷ °¡¼¼¿ä  ÁË¼ÛÇÕ´Ï´Ù?

ÇÏ......ÁøÂ¥ ½½ÇÁ³× ¤Ð¤Ð Èû³»¼¼¿ä ....!??

¿¹»Ú°í ¸ÚÁø ÇÏ¿µ¾ð´Ï! ´Ê¾úÁö¸¸ »ýÀÏÃàÇÏÇØ¿ä¢¾?

ÇÏ¿µ¾ð´Ï..?¶ó°í ºÒ·¯¾ß µÇ³ª¿ä.. ¤¾¤¾ ÇÏ´Ã¿¡¼­ Çàº¹ÇÏ½ÃÁÒ ?   ±×³É .. º¸°í½Í³×¿ä?

¾î´Ï....Ç×»ó Ä£±¸µé ÇÑÅ× ¿ô¾î ÁÖ´Ï±î  Ãµ»ç°¡ µû·Î¾ø³×¿ä..???

Èû³»¼¼¿ä...´Ê¾úÁö¸¸..»ýÀÏÃàÇÏÇØ¿ä...?????

ÇÏ¿µ¾ð´Ï ÀúÈñ°¡ ÀÀ¿øÀ» ÇÒ²²....¤Ð?

ÇÏ¿µ¾ð´Ï »ýÃàÇÏÇØ¿ä¤Ð¤Ð??

¼±Àå Á×°í³ë ³²À»³ð.,¤Ð¤Ð?

Èû³»¼¼¿ä...?

Èû³»¼¼¿ä... Ç×»ó ÀÀ¿øÇÒ²²¿ä..?

ÇÏ¿µ¾ð´Ï ´Ê¾î¼­¹Ì¾ÈÇØ¿ä..ÀØÁö¾ÊÀ»²²¿ä...»ýÀÏÃàÇÏµå·Á¿ä..?

ÇÏ¿µ¾ð´Ï »ýÀÏÃàÇÏÇØ¿ä ´Ê¾î¼­ ¹Ì¾ÈÇØ¿ä, ÀØÁö¾ÊÀ»°Ô¿ä:(?

ÇÏ¿µÀÌ¾ð´Ï´Â ÁÁÀº°÷¿¡°¡¼ÌÀ»²¨¿¹¿ä..ÇÏ´Ã¿¡¼­ ÇÏ¿µÀÌ¾ð´Ï´Â ÇÏ¿µÀÌ¾ð´ÏÀÇºÎ¸ð´ÔÀ»º¸°í°è½Ç²¨¿¹¿ä..ºÎ¸ð´Ôµé È­ÀÌÆÃÀÔ´Ï´Ù.?

100ÀÏÁö³­¸é¶Çº¸°ÔµÇ´Â¿µ»ó°°¾Æ¿ä±â¾ïÇÒ°Ô¿ä¤Ð¤Ð¾ð´Ïµé¿ÀºüµéÈû³×¼¼¿ä?

ÇÏ¿µ¾ð´Ï~!´Ê¾úÁö¸¸ »ýÀÏ ÃàÇÏÇØ¿ä:)?

Á¦ Ä£±¸µµ ±×¹èÅ¸°í Á×¾ú¾î¿ä...
°ÅÁþ¸» ¾Æ´Ï¿¹¿ä ¹Ï¾îÁÖ¼¼¿ä ¿©·¯ºÐ......?

¾È³çÇÏ¼¼¿ä ÀÎÃµ»ì°íÀÖ´Â 30»ìÀÔ´Ï´Ù Àúµµ ¾ÆÁ÷±îÁö ±×¶§ ±× ±â¾ïÀ»... ±×¶§ÀÇ ½½ÇÄ ÀØÁö¾Ê°íÀÖ½À´Ï´Ù. Ç×»óÈû³»½Ã±¸¿©~ÍºÀüÇÏ¿µ ´ÔÀº ÁÁÀº°÷¿¡ °¡¼ÌÀ»°Å¶ó°í ¹Ï½À´Ï´Ù. Èû³»½Ã±¸ Ç×»ó Çàº¹ÇÏ½Ã±æ ºô°Ú½À´Ï´Ù.?

ÇÏ¿µÀÌ¾ð´ÏÀ§¿¡¼­µµÇ×»óÇàº¹ÇÏ¼¼¿ä???

½½ÇÁ´Ù...¼¼¿ùÈ£
Ä£±¸ºÐÀÌ ±×¸³´õ¶óµµ Èû³»¼¼¿©?

¾ð´Ï¢½?

Èû³×¼¼¿ä ¤Ð¤Ð¤ÐÀú´Â 3¿ù10ÀÏÀÌ ¼ÄÀÏÀÎµ¥ ¤ÐÈ­ÀÌÆÃ....?

Á¤¸» ÁÁÀºÄ£±¸ºÐµé µÎ¼Ì³×¿ä.. ÇÏ¿µ¾ð´Ï¶ó°íÇØ¾ßµÇ³ª..? ¾ó±¼µµ Á¤¸» ÀÌ»Ú½Ã°í ÂüÇÏ°í, Ä£±¸ºÐµéµµ ÀüºÎ¿¹»Ú¼¼¿ä..Ä£±¸ÀÇ¿ìÁ¤º¯Ä¡¾ÊÀ¸¼ÌÀ¸¸éÁÁ°Ú¾î¿ä.. Á¤¸» ÁÁÀº°÷¿¡¼­ ÆíÈ÷ ½¬½Ã±æº÷´Ï´Ù.. °íÀÎÀÇ¸íº¹À»ºô¾î¿ä...?

ÇÏ¿µÀÌ(´©´ÔÀÌ¶óºÎ¸£°í½ÍÁö¸¸....)´©³ª
ÇÏ´Ã¿¡¼­µµ ¸ð¹ü»ý ÀÒ¾î¹ö¸®Áö¾Ê´ÂÀÇ¸®!!!!!
±×¸®°í....ÇÏ´Ã¿¡¼­µµºÎµð.....Æò¾ÈÈ÷½¬±â¸¦......?

¸¶Áö¸· »çÁø ¾öÃ» ½½ÇÁ´Ù...¤Ð ?

ÇÏ´Ã ³ª¶ó¿¡¼­ ÁÁÀº ÈÞ½Ä À» ÃëÇÏ¼¼¿ä..
Èû³»½Ã±æ¹Ù¶ø´Ï´Ù!!?

Èû³»¼¼¿ä... ÀÌ°Å º¸´Ï±î  ¸¶À½ÀÌ ³Ê¹« ¾ÆÆÄ¿ä¤Ì¤Ì »ýÀÏ ÃàÈùÇØ¿ä¤Ð¤Ð?

ÀÌ°Ô¹¹¾ßÇÏ¸é¼­ ºÃ´Âµ¥.... ¹ú½á ¼¼¿ùÈ£ »ç°ÇÀÏ¾î³­Áö°¡ ²Ï Èê·¶³×¿ä.. Àý´ëÀØÁö¾Ê°Ú½À¤¤µð¤¿.. ¸¶Áö¸· »çÁø ³Ê¹« Â§Çß¾î¿ä... ´«¹°¤¤ÀÌ¤Ì?

»ï°¡  °íÀÎÀ»  º÷´Ï´Ù ..  Èû³»¼¼¿ä  ÀØÁö¾Ê°í  ±â´Ù¸±°Ô¿ä?

ÇÏ¿µ¾ð´Ï!!
¾öÃ»³ª°Ô ´Ê¾úÁö¸¸ »ýÀÏ ÃàÇÏµå·Á¿ë¢¾
¸¹ÀÌ¸¹ÀÌ »ç¶ûÇÏ±¸,Èûµé¶§¸¶´Ù ¾ð´Ï
»ý°¢ÇÒ²²¿ä...¤Ð¤Ð ¹Ì¾ÈÇØ¿ä...¾ð´Ï....
¿µ»óÀ» Ã· ºÁ¼­ Àý ¸ð¸£½Ã°ÚÁö¸¸ 
¾ó±¼µµ ÀÌ»Ú³×¿ä.....¤Ð¤Ð
ÇÏ¿µ¾ð´Ï! »ç¶ûÇØ¿ë¢¾?

Èûµé°Ù´Ù....Ä£±¸¸¦»ç¶ûÇÏ´Â¸¶À½ÀÌ....ÇÏ´Ã³ª¶ó¿¡ÀÕ´ÂÄ£±¸¿¡°ÔÀü´ÞÀÌÀßµÌÀ¸·Á³ª???
±×Ä£±¸¸¦»ý°¢¸¹ÀÌÇØÁÖ¸é±×Ä£±¸µµ±âºÐÀÌÁÁ¾ÆÁú°Å¿¹¿ä¤¾¤¾¤¾?

¸¶Áö¸· »çÁøµé°í ÂïÀº »çÁø¿¡ ¿ï¸ÔÇß³×¿ä..?

ÈûÀ» ³»¼¼¿ä!! 
ÀÌ ºÐÀÌ Èû¾øÀÌ ÃàÃ³Á® ÀÖ´Â°Å ¿øÇÏÁö ¾ÊÀ»°Å¿¹¿ä
È­ÀÌÆÃ!?

ÀØÁö¾ÊÀ»²²¿ä..ÁË¼ÛÇÕ´Ï´Ù....°è¼Ó ±â¾ïÇÒ²²¿ä..... ´©³ª..?

¾È³çÇÏ¼¼¿ä ¹ú½á 1ÁÖ³âÀÌ µÇ¾ú³×¿ä
Àú ¼±¹è¶û »ýÀÏÀÌ ¶È°°³×¿ä Àúµµ 3.11ÀÔ´Ï´Ù.
Àú´Â °í1ÀÎµ¥¿ä ´Ù¸¥ÇÐ±³ Áö¸¸ ÀØÁö ¾Ê°Ú½À´Ï´Ù.?

ÆíÈ÷½¬¼¼¿ä ´©³ª..?

Á¤¸» ÇÏ¿µ¾ð´Ï´Â ÁÁÀº Ä£±¸ºÐÀ» µÎ¾ú³×¿ä.. 
ÀØÁö¾Ê°Ú½À´Ï´Ù?

Èû³»¼¼¿ä  ÁÁÀº°÷°¬À»²¨¿¡¿ä¤Ð¤Ð?

Àú¶û»ýÀÏÀÌ¶È°°³×¿ä..¤¾¤¾?

Èû³»¼¼¿ä Ä£±¸ºÐ,,,¾î¸¥µéÀÌ¹Ì¾ÈÇÏ°í Á¤¸»¹Ì¾ÈÇÕ´Ï´Ù ,,,Àý´ë¾ÈÀØ°Ú½À´Ï´Ù.,,,Ä£±¸ºÐµµÈû³»¼¼¿ä»ç¶ûÇÕ´Ï´Ù ,,,Èû³»¼¼¿ë?

ÀØÁö¾ÊÀ»²¨¿¡¿ä.. Á¦°¡ Á×À»¶§±îÁö Ç°À¸¸é¼­ ¸ðµÎ°¡ ÀØÀ»¶§µµ Àú¸¸Å­Àº ±â¾ïÇÒ²²¿ä..?

¼ö°í¸¹¾Ò¾î^^
