# Supplementary material for: Machine Learning-Based Data Mining Method for Sentiment Analysis of the Sewol Ferry Disaster's Effect on Social Stress
Source: Front Psychiatry. 2020 Dec 23;11:505673. doi: 10.3389/fpsyt.2020.505673 (PMC7785789; doi:10.3389/fpsyt.2020.505673)
Supplement: Supplementary file 1 [file Data_Sheet_1.ZIP › youtube/text/2.May.txt]

1~~~	[¼¼¿ùÈ£ Âü»ç] ´Ü¿ø°í ÇÐ»ýµéÀÇ ¸¶Áö¸· 15ºÐ(ÀüÃ¼ ¿µ»ó) 	NocutV 
¾î¸¥ÀÌ ¾Æ´Ï¶ó ¾ÆÁ÷ °íµîÇÐ»ý ¾ÖµéÀÌ¶ó ±×·±°ÅÁÒ...¾ÆÁ÷ ¾î¸®ÀÝ¾Æ¿ä... ¤Ì¤Ì °¡½¿ ¸Ô¸ÔÇØÁ®¼­ ³Ê¹«½½ÆÛ¼­¿ä...¤Ì¤Ì °íÀÎÀÇ ¸íº¹¹ß²²¿ä.................?
°è¼Ó Á¦ÀÚ¸®¿¡ ÀÖÀ¸¶ó°í¸¸ ¹æ¼ÛÀ» ¸î¹ø¾¿ÇÏ³×..»ç°í³ª¸é Áï½Ã ½Â°´µé ±¸¸íÁ¶³¢ ÀÔÈ÷°í ½Â¹«¿øµéÀº ±¸¸íÁ¤ ³»¸®°í ½Â°´µéÀ»  ¾ÈÀüÇÏ°Ô ´ëÇÇºÎÅÍ ½ÃÄÑ¾ß ÇÏ´Â°Å ¾Æ´Ñ°¡...¹è´Â ±â¿ï¾î Á¡Á¡ Ä§¸ôÇÏ´Âµ¥ ¿Ö Àú ¾Æ±î¿î ½Ã°£À» °è¼Ó Á¦ÀÚ¸®¿¡ ÀÖÀ¸¶ó°í¸¸ ÇÏ´ÂÁö...½Â¹«¿øµéÀº ±¸³­±¸Á¶ ±³À°À» Á¦´ë·Î ¹Þ±â³ª Çß´ÂÁö Âü ÀÌÇØ°¡ ¾ÈµÈ´Ù...?
¸¶À½ÀÌ Â§ÇÏ°í ¾ÆÇÁ´Ù¤Ð¤Ð?
Àúµµ ½½ÆÛ¿ä?
¹ÌÄ£ ÇöÀç ÀÚ¸®¿¡¼­ ¿òÁ÷ÀÌÁö ¸»°í???? ¿¡¶óÀÌ ¤±¤º °Íµé¾Æ?
¾Æ³ª ÁøÂ¥ Á¤¸» ³Ê¹« ´«¹°ÀÌ ¾È¸ØÃß°í ³Ê¹« ±×³É ´Ù ¼Ó»óÇÏ°í..
ÇÏ.....Áö±Ýµµ ÁøÂ¥ Ç×ÀÇÇØ¾ßÇÒ¹®Á¦¿¡¿ä ÁøÂ¥ ¤Ð¤Ð¤Ð¤Ð?
¾ð´Ï¿ÀºüµéÀÌ..³Ê¹«ÂøÇÑ³ª¸ÓÁö ¼±¿øµéÀÇ¸»À»µè°í°¡¸¸È÷ÀÖ¾î¼­..³ª»Û¼±¿ø¤µ¤¢µé
..¾ð´Ï¿Àºüµé..ºÎµðÇàº¹ÇÏ±æ¹Ù·¡¿ä..?
¾Æ.³ªÀÌ ¸ÔÀ»¸¸Å­ ¸Ô¾î¼­ ´«¹° ³ª³×.
CP.CP
¤Ð.¤Ð?
¾¾¹ß ´Ù¸¥³ª¶ó¿¡¼± 1µÎ¸íÁ×¾îµµ»çÇüÀÎµ¥ ¾¾¹ß ¿ì¸®³ª¶ó ¸î¹é¸í Á×¿©³õ°í ¾¾¹Ý »çÇü ¾ÈÇÏ³Ä ¿ì¸®³ª¶ó °Ô¾²·¹±ä³×¾¾¹ß ¼±Àå»õ³¢?
ÃµÁø³­¸¸ÇÑ Àú ¾ÖµéÀÌ
Àú½Â¹®ÅÎÀ» ³Ñ¾î°¡¸é¼­ ´ëÇÑ¹Î±¹ÀÇ Á¸ÀçÀÌÀ¯¸¦ ¹¹¶ó°í »ý°¢ÇßÀ»±î..?
ÀÌ°Ç ±¹°¡µµ ¾Æ´Ï´Ù.
ÅõÇ¥ Àß¸øÇÑ ÀÎ°£µéÀº ¸ÁÄ¡·Î ¼Õ°¡¶ôÀ» ³»·Á Âï¾î¶ó !?
¿ì¸®³ª¶ó ¹¹ÇÏ´Â°Å¾ß!!! ³»Ä£±¸µµ..... 
ÁøÂ¥ ¿ì¸®³ª¶ó ¾î¶»°Ô µ¹¾Æ°¡´Â°ÅÁö ¾Æ......
Á¤Ä¡ÀÎµéÀº Áö±Ý ¹¹ÇÏ°í ÀÖ´Â°Å¾ß ÁøÂ¥ ¾Æ¿À ºýÄ¡³× 
³»Ä£±¸°¡ ¾ï¿ïÇØ¼­ Ãµ±¹µµ ¸ø°¡°Ú´Ù..... ?
¼±Àå³ª»ÛÀÚ½Ä¿©Çà°£¾ð´Ï¿ÀºüµéÀº¹«ÀºÁË¾ß»çÇü´çÇØ¾ßµÅ?
ÀÌ·¸°Ô ¸¹Àº¾ÆÀÌµéÀÌ Èñ»ý‰ç´Âµ¥ ..Áø½ÇÀ»¾Ë·ÁÁÖ±äÄ¿³ç ÇÎ°èµ¢ÀÌ¸¹³»¸ç ¼û±â°íÀÖ°í °°ÀºÇÐ»ýÀ¸·Î¼­ Áñ°Ì°Ô¿©Çà°¬À»ÅÙµ¥ ¼±ÀåÀÇ¹«Áö·Î ÀÌ·¸°Ô ¹«³ÊÁúÁÙ ´©°¡¾Ë¾ÒÀ»±î ¸¶À½ÀÌ³Ê¹«¾ÆÇÁ´Ù.À¯º´¾ð»ç°Ç,¼¼¿ùÈ£¿îÇà,À¯°¡Á·Æ¯º°¹ý¿ä±¸ÀÇ ¸ð¼øµÈ ÀÏµéÀ» ±¹°¡ÀûÂ÷¿ø¿¡¼­¶óµµ Á¤È®È÷¹àÈ÷°í ¹Ý¼ºÇØ¾ßÇÒ°ÍÀÌ´Ù.ÀÌ¹ø»ç°ÇÀº Áö³ª°£ÀÏÀÌ¶ó°í ³Ñ°Ü¼­µµ¾ÊµÇ°í Èñ»ýÀÚµé°ú À¯°¡Á·ÀÇ °íÅëÀº¤·ÀØ¾î¼­µµ ¾ÊµÇ¸ç ¿ì¸®³ª¶óÀÇÀß¸øµÈ¿ª»ç·Î ±â·ÏµÇ¾î¾ßÇÒ°ÍÀÌ´Ù.?
°íµîÇÐ»ý Çü´©³ªµé Á¤¸» ¾ÈÅ¸±õ½À´Ï´Ù. Áö±Ý±îÁö »ì¾Æ¿À¸é¼­ ²Þ²å´ø ²ÞÀ» ½ÇÃµÇÏÁöµµ ¸øÇÏ°í ÀÌ·¸°Ô ¼¼»óÀ» ¶°³ª´Ù´Ï... ¾Æ½±½À´Ï´Ù. ¸íº¹À» º÷´Ï´Ù.?
ÀÌµûÀ§¿µ»óÀ» ¿Ö Æ²¾îÁÖ´ÂÁö? ½½ÇÄÀ» °­¿äÇÏ´Â°¡? ¾î´ÀÁ×À½ÀÌ´ø ¸¶Áö¸·ÀÌ¾ß ´Ù ½½ÇÁ°í ¾ÈÅ¸±õÁö..?
¾ÆÁ÷±îÁöºÁµµ°¡½¿ÀÌ¾ÆÇÄ´Ï´Ù...¾î¶»°Ô¼±ÀåÀÌÇÐ»ýµéÀ»±¸Á¶ÇÏÁö¾Ê°í¸ÕÀúÅ»ÃâÇÒ¼ö°¡ÀÕ³Ä?Á¸³ª¼±ÀåÀÌµÇ°®°íÃ¥ÀÓ°¨ÀÌ¾ø¾î½Ã¹ß±×·³¿Ö¼±ÀåÇÞ´Âµ¥Á¸³ª²ÞÀ»ÆîÃÄº¸Áö¸øÇÑÇÐ»ýµéÀ»¸î¸íÀÌ³ªÁ×¿³´ÂÁö¾Ë¾Æ?¾à300¸íÁ¤µµÁ×¿³¾î!ÀÌ·±ÁþÀ»»ç¶÷ÀÌÇÒ¼öÀÕ³Ä¼±ÀåÀÌ¸éÇÐ»ýÀ»±¸Á¶ÇÏ°íÅ»ÃâÇÏ´ø°¡¼±ÀåÀÌµÇ°«°í¸ÕÀúÅ»ÃâÇÏ´Â°Ô¾îµ÷³ÄÁ¸³ªÀÌÁØ¼®¼±Àå¸Â¾ÆÁ×¾î¾ßµÉ»õ³¢¾ßÁ¸³ª³»°¡¼±ÀåÀÌ¾ù´Ù¸éÁ×À½À»¹«¸­¾²°íÇÐ»ýµéÀ»±¸Á¶ÇÏ°íÅ»ÃâÇÏ°Ù´Ù.Ã¥ÀÓ°¨ÀÌ¾ø´Âµ¥»çÈ¸¸¦¾î¶»°Ô»çÈ¸¸¦»ì¾Æ°¡·Á°íÇÏ³Ä?¾È³ç³ª´Â°æ±âµµÆ÷Ãµ¿¡»ì°íÀÕ´Â°í3ÀÎ³²ÀÚ¾ß~~ÇÐ±³¿¡¼­¼öÇÐ¿©Çà°£´Ù°í±âºÐÁÁ¾ÑÀ»°Å¾ß±Ùµ¥¼¼¿ùÈ£Âü»ç°¡³ª¼­¹è¾È¿¡¼­¹«¼·°í±×·§À»°Å¾ß½ÇÁ¾ÀÚµéÈñ»ýÀÚµéµ¿»ýµé¾ÆÀÌÁ¨ÇÏ´Ã³ª¶ó¿¡¼­ÆíÈ÷½¬°í´ÙÀ½»ý¾Ö¿¡¼­´õÂøÇÏ°Ô»ì¾ÆÁöÄÑÁÖÁö¸øÇØ¼­¹Ì¾ÈÇØÇÐ±³¿¡¼­¼¼¿ùÈ£ÇÐ»ýµé¿¡°ÔÃÐºÒÁýÈ¸ÇÞÀ»¶§³ªÁøÂ¥¼­·´°Ô¿ï¾ù¾î¾ÆÁ÷²ÞÀ»ÆîÃÄº¸Áö¸øÇØÁ×¾ùÀ¸´Ï±îÇÏ´Ã³ª¶ó¿¡°¡¼­ÆíÈ÷½¬°í¾ÆÇÁÁö¸»°í´ÙÀ½»ý¾Ö¿¡¼­´õÀß»ì¾Æ?
¼±ÀåÀÌ ³ª¿À¶ó°í ÇÏ¸é ¸î¹é¸íÀº »ì¼ö ÀÖ´Âµ¥..¼±ÀåÁ×ÀÌ°í½Í´Ù?
¾ü±×Á¦ ÀÏÃ³·³ ¾ÆÁ÷µµ °¡½¿ÀÌ ¹Ì¾îÁö´Âµ¥ ¹ú½á 100ÀÏÀÌ Áö³µ´Ù´Ï...?
¾Æ¹«¸® °´°üÀûÀ¸·Î »ìÆìº¸·Á ÇØµµ ÀÌ°ÍÀº °èÈ¹µÈ °íÀÇ »ìÀÎÀÌ´Ù.?
¼¼¿ùÈ£ Èñ»ýÀÚ¿¡°Ô ¾Öµµ¸¦ Ç¥ÇÕ´Ï´Ù.
ÇÏ´Ã¿¡¼­µµ Àß »ì±æ...?
¸Å¿ì¸Å¿ì °¡½¿ÀÌ ¾ÆÇÅ´Ï´Ù. ¾Æ´Ï ±×³É ´ë½ÅÇØ¼­ Á×°í½Í½À´Ï´Ù. ±×·¯¸é¼­ ¼¼¿ùÈ£ ¼±Àå »çÇüÀÌ ¾Æ´Ï¶ó´Â °Ì´Ï±î? Áö±Ýµµ ¼ÕÀÌ ¸Å¿ì ¶³¸®°í ´Ù¸®°í ¶³¸³´Ï´Ù. ÀÌ µ¿¿µ»ó º¸¸é¼­ ¿Ö ³»°¡ ´Ù ºÒ¾ÈÇßÀ»±î¿ä... ¼¼¿ùÈ£ »ç°Ç¿¡ Èñ»ýµÈ ÇÐ»ýµé... »ï°¡ °íÀÎÀÇ ¸íº¹À» º÷´Ï´Ù Á×¾î¼­µµ ºÎµð ÁÁÀº°÷¿¡¼­ °Å±â¿¡¼­´Â °Ç°­ÇÏ°Ô Àß ÀÚ¶ó±æ º÷´Ï´Ù?
±×¸®°í ±¸¸íÁ¶³¢´Â 1994³â²¨¶ø´Ï´Ù
ÇÐ»ýµéÀÌ ÀÌ°Éº¸°í ¶Ù¾î³»·ÈÀ»±î¿ä..?
¾¾¹ß ¾È³»¹æ¼ÛÇÑ¼¼³¢
¿ì¿ïÁõ°É·Á¼­ Æò»ýÁËÃ¥°¨¿¡»ì¾Æ
Á×¾î¶ó ³Í ÀÎ°£ÀÌÇÒÁþÀ»ÇÑ°Å³Ä?
´Ï°¡ »ç¶÷ÇÑ¸í Á×¾î¼­ µ·ÀºÀÖ¾î?
Àú ¸¹Àº »ç¶÷ÀÌÁ×¾ú´Âµ¥ °í¼ÒÇØ¼­
µ·´Þ¶óÇÏ¸é ³Í Æò»ý »À°¡ÁøÂ¥
ºÎ·¯Áö°ÔÇØµµ ±×µ·¸ø¹ú¾î
µ·? »ý¸í ´Ï°¡ ³º¾ÆÁÙ·¡?
¾ÆÇÄÀº Á×À¸¸é¼­ ±«·Î¿î°íÅë
»ç¶÷À» ÀÒÀº°íÅë ´Ù ´Ï°¡ Ä¡·áÇØÁÙ·¡?
²ÞÀº Àú¸¹Àº»ç¶÷ÀÇ ²Þ ´Ï°¡ ÇØ¼­
ÁÙ²¨¾ß? ÀÌ ¾¾¹ßÁ¿°°Àº ¼¼»ó
Á¤ºÎ´Â À¯º´¾ðÃ£À»¶ó°í
Áö¶öÀ»ÇØ ±Ùµ¥ 4°³¿ùÁö³µ´Ù°í
»ç¶÷µéÀº ¸ð¸¥Ã´ÇÏ¸é¼­ Áö³­Áö¾ðÁ¦³Ä°í
Áö°ã´Ù°í ¹«½Ã¸¦ÇØ ÀÌ·±Á¿°°Àº
¼¼»ó¿¡ ¹«Ã¥ÀÓÇÑÀÎ°£µé 
ÇÏ... ¹«Ã¥ÀÓÇÏ´Ù.. ¹«Ã¥ÀÓÇØ
ÁË¸¦Áö¾ùÀ¸¸é ±×ÁË¸¦ ±×ÁË¸¦ ..
±×ÁË¿¡ ¸Â´Â¹úÀº¹ÞÀ¸¸éµÇ..
¹«Ã¥ÀÓÇÏ´Ù..?
Àý´ë ÀÌµ¿ÇÏÁö ¸»¶ó´Â ¸»°°Áöµµ ¾ÊÀº ¼Ò¸®¸¦ °è¼Ó ÇØ´ë´Âµ¥µµ ÇÐ»ýµéÀº  ³×¶ó°í ´ë´äÇÏ°íÀÖ°í Á¸³ª ¿ª°ã´Ù ¼¼¿ùÈ£ °ü·ÃµÈ »õ³¢µéÀº ¾î¶»°ÔÇØ¼­µç ´Ù »çÁö¸¦ Âõ¾î Á×¿©¾ßÁö;?
¿¡ÈÞ...ÁøÂ¥ ¼±ÀåÀº ¿Ö ±×·¯°í »ç´ÂÁö..ÀÚ±âµµ ºñ½ÁÇÑ ¶Ç·¡ÀÇ ¾ÆÀÌµé ÀÚ½Äµé ¾øÀ¸¸é Á¶Ä«µé ÀÖÀ¸¸é¼­..ÁøÂ¥ °íÅë ¹Þ°í Á×¾î¶ó ¼±Àå »õ³¢¾ß..´Ñ ¿Ö »ç´ÂÁö¸ð¸£°Ù´Ù Á¤¸»..¤¾¿ì¸® ¾ð´Ï ¿Àºüµé ¾î¶»°Ô..¤ÐÀå³­ÀÎ ÁÙ ¾ËÀÝ¾Æ..¼±Àå¾Æ..?
ÁøÂ¥ ÀØÁö ¾ÊÀ»°Ô¿ä.. °íÀÎÀÇ ¸íº¹À» º÷´Ï´Ù...?
¾Æ ¼±Àå ³ð ÁøÂ¥ »çÇüº¸´Ù ´õ ±×³É Áöµµ °íÅë½º·´°ÔÁ×¾î¾ßÁö ?
¾Æ ÁøÂ¥ ³¡±îÁö ¸øº¸°Ú´Ù ³Ê¹« ¸¶À½ÀÌ ¾ÆÇÁ´Ù?
¾ÆÀÌµéÀÌ ¿ô°í Àå³­Ä¡´Â°Å º¸¸é ¸¶À½ ¹«³ÊÁö°í ´«¹°¸¸ ³ª´Âµ¥...
Àú ¾ÆÀÌµé ³Ê¹« ´ä´äÇØ. ÁøÂ¥ ¹ÌÃÄ¹ö¸± °Í °°´Ù. »õ´©¸®´ç ³ðµéÀº ÀÌÇØ¸¦ ¸øÇÏ´Â °Ô ´ç¿¬ÇØ. Àú »óÈ²¿¡¼­ Àå³­Ä¡°í ³«ÃµÀûÀÎ°Å? »ì°Ú´Ù°í ¹¹µç ÇØ¾ßµÅ. Àú ¾ÆÀÌµé Áß¿¡ ÇÑ ¸íµµ ³­ÆÄ´çÇÑ ¹è°¡ Ä§¸ôÇÒ ¶§ ¹» ÇØ¾ßÇÏ´ÂÁö, ¾Æ´Â ¾ÆÀÌ ÇÏ³ªµµ ¾ø´Ù. ´Ü¿ø°í ¾ÆÀÌµé ¼ºÀû... ±×°Ô Àú ¾ÆÀÌµéÀ» Æò°¡ÇÏ´Â Àã´ë°¡ µÉ ¼ö´Â ¾ø¾î. ÇÏÁö¸¸, Àû¾îµµ Àú »óÈ²¿¡¼­ ½º½º·Î »ý°¢ÇØ¼­ ÆÇ´ÜÇØ¼­ »ì·Á°í ÇÏ´Â Çàµ¿À» ÇÏ´Â ¾ÆÀÌ°¡ ÀÖ³Ä°í. ±³½Ç¿¡¼­ ¾ÆÀÌµéÀ» ¸¸³ªº¸¸é Àú »óÈ²ÀÌ ¸¶³É ½½ÇÁÁö¸¸Àº ¾Ê¾ÆÁø´Ù. Á¤ºÎÀÇ Áø»ó±Ô¸í, ¼¼¿ùÈ£ Ä§¸ôÀÇ Áø½Ç, Á¤¸» ³¹³¹ÀÌ ¹àÇô¾ßµÇ´Â°Ç ¸Â´Âµ¥, Àú ¾ÆÀÌµéÀÇ ÃµÁø³­¸¸ÇÔÀ¸·Î ´«¹° ¹Ù´Ù ¸¸µéÁö ¸¿½Ã´Ù. Àú°Ç ¼ÖÁ÷È÷ ºÎ²ô·´°í ¾ÈÅ¸±î¿î°Ì´Ï´Ù. ¾ÆÀÌµéÀÌ Àú·¸°Ô ÂøÇÏ°í ¼ø¼öÇÑµ¥? ¸Â¾Æ¿ä.... ÇÏÁö¸¸ ¾ÕÀ¸·Î ¾î¶² »óÈ²ÀÌ ¹ß»ýÇÒÁö ¿¹ÃøÇÏÁö ¸øÇÏ°í ÁÖº¯À» »ìÇÇÁöµµ ¸øÇÏ°í Àå³­¸¸ Ä¡°í ½ÉÁö¾î °úÀÚ±îÁö ¸Ô°í ÀÖ´Â ¾ÆÀÌ¸¦ º¸¸ç...... °¡¸¸È÷ ÀÖÀ¸¶ó´Â ¾î¸¥µéÀÇ ¸»¿¡ Àß¸øµÈ ±³À°À¸·Î ½º½º·Î »ì¾Æ³²À» ¼ö ÀÖ´Â ÆÇ´Ü·ÂÀ» ÀÒ¾î¹ö¸° ´ëÇÑ¹Î±¹ÀÇ ¾ÆÀÌµéÀ» º¸°í ÀÖ´Â °Í¸¸ °°½À´Ï´Ù. ¹è¿¡¼­ ¿î¸íÀ» ´Þ¸®ÇÏ½Å ¼±»ý´Ôµéµµ ¸¶Âù°¡ÁöÀÔ´Ï´Ù. µüÈ÷ ´Ù¸¥ ±³À°À» ¹ÞÁö ¾ÊÀ¸¼ÌÀ¸´Ï±î¿ä. ½ÃÅ°´Â´ë·Î...... ±×°Ç Á¤¸» ´Ù½Ã »ý°¢ÇØ¾ßÇÕ´Ï´Ù.
ÇÏÁö¸¸, ¿ì¼±Àº ½Ã°£ÀÌ ´õ ÁöÃ¼µÇÁö ¾Ê°í Áø»ó±Ô¸íµÇ¾î¾ß ÇÏ´Ï´Ù.
¼¼¿ùÈ£ Æ¯º°¹ýÀº ¹Ýµå½Ã Á¦Á¤µÇ¾î¾ß ÇÕ´Ï´Ù.?
¾î  ¶±ÇØ¼±ÀåÀÌÅ»Ãâ¿ÍÁøÂ¥¿ÏÀü¶Ê   ¤·        
 ¾Æ¹®Æ°´Ü¿ø°íÇÐ»ýµé»ï°¡°íÀÎ¿¡¸íº¹À»º÷´Ï´Ù....?
¿Àºü¾ð´Ïµé¹Ì¾ÈÇØ¿©....¤Ì¤Ì?
¼±ÀåÀ» ¶È°°ÀÌ ¹èÄ§¸ôÇÏ¸é¼­ Á×°Ô¸¸µé¾î¾ßÇØ ¾Æ¤µ¤² ÀÌ¸ÁÇÒ³ª¶ó. °è¼Ó À¯º´¾ðÀº Á×¾ú´Ù°íÇÏ´Âµ¥ ±×°É´©°¡¹Ï³Ä°í.! ±×·¸°Ô Á×¾ú´Ù°í ÆÇ°á³»¸®°í ³¡ÀÌ¸é.. ±×°ÔÁø½ÇÀÌ¾Æ´Ï¾ú´Ù¸é À¯º´¾ðÀº ´Ù¸¥°÷¿¡¼­ Àßµµ¼û¾îÀÖ°Ú´Ù. ºÒ½ÖÇØ ¾ð´Ï¿Àºüµé ¤Ð¤Ð¤Ð¤Ð¤Ð¤Ð¤Ð¤Ð¤Ð ?
ÀÌ°Ç ½Ã½ºÅÛ ¸¸µç ³ðµé ´Ù µÚÁ®¾ß Çü ´©³ªµéÀÌ Çàº¹ÇÏÁö ¾ÊÀ»±î??
Àú µ¶ÀÏ¿¡ »ç´Âµ¥¿ä  µ¶ÀÏ°°À¸¸é Á¶³¢ ÀÔ°í Â÷·ÊÂ÷·Ê ³ª¿Í¶ó! ±×·¸°Ô ÇßÀ»°Å¿¡¿ä.Á¶Á÷ÀûÀ¸·Î.Çü ´©³ªµé Ãµ±¹¿¡¼­ Àß»ç¼¼¿ä?????????????????
¼±ÀåÀº Ã³¹úµÌ³ª? ÇÐ»ýµé ÇÏ´Ã³ª¶ó¿¡¼­ Àß »ì¸é ÁÁ°Ú´Âµ¥...?
ÀÌÅ»¸®¾Æ´Â»ç¶÷°ÅÀÇ´Ù»ì¾Ò´Âµ¥7800³â³Í´õ»ì´Ù³ª¿Í¾ßµÅÀÌ¼±Àå
¹¹!18³â19³â ¾Æ¿ì³Í 7800³âº¸´Ù1000³âÀº´õ»ì´Ù³ª¿Í¾ßµÅ
¹æ¼Û¿¡¼­´Â°íµîÇÐ»ýµéÀÌ²Þ³ª¹«¶ó¸ç!
±×·¨´Âµ¥¼±Àå´Ï°¡¿ÖÁ×¿©?
¾Æ±î±×ÇÐ»ýÀÌ³»¸®°í½Í´Ù±×·¨´Âµ¥¹æ¼Û¶§¹®¿¡¸ø³»·ÈÀÝ¾Æ!!!!!!!!
ÁøÂ¥ÀÌ¸¹ÀºÇÐ»ýµé°ú½Â°´µéÀÇ¸ñ¼û¾î¶±ÇÒ²¨³Ä°í?
¾¾¹ß ¿Ö °¡¸¸È÷ÀÖÀ¸¶ó±×·¡... ¾¾¹ß ´Ù »çÇü½ÃÄÑ¶ó ..........³»¸®°í½Í´ÙÀÝ¾Æ...¿Ö ..?
ÇÏ....¿Ö ²ÞÀÌ¸¹°í ¿ôÀ½µµ ¸¹Àº ÇÐ»ýµÑ¾Æ ÀÌ·± °íÅëÀ» ¹Þ¾Æ¾ßµÇ´ÂÁö.....
ÇÏ.....ÁøÂ¥ ³Ê¹« ½½ÇÁ´Ù...?
´Ü¿ø°í´©³ªÇüÀ»»ý°¢ÇÏ¸é°¡½¿ÀÌÂõ¾îÁú°Î´Ù.?
µ¿¿µ»óÀ» º¸´Ï ¸¹Àº »ý°¢°ú ¹Ì¾ÈÇÔ ¸¶À½ÀÌ µ¿½Ã¿¡ °¡½¿À» ¿ï¸®³×¿ä..´ëÇÑ¹Î±¹ÀÌ¶ó´Â ³ª¶óÀÇ ±¹¹ÎÀ¸·Î½á, ÇÐ»ýµé¿¡°Ô ºÎ²ô·´½À´Ï´Ù. ½â¾îºüÁø ±¹È¸¿Í Å¹»óÇàÁ¤»ÓÀÎ ÇÑ±¹ ±×Àß³­ À­´ë°¡¸®µé, ºÐ¸í ´õ·¯¿îÁþÀ» ÀúÁö¸¥ ¸¸Å­ °ð ±×¸¸Å­ µ¹¾Æ°¥°ÍÀÌ´Ù?
Å«¾ð´Ï ¤Ð¤Ð ´ÙÇàÈ÷ µ¹¾Æ¿Ô´Ù¤Ð¤Ð¤Ð?
Å¸ÀÌÅ¸´ÐÈ£¼±ÀåÀº ½Â°´±ÛÀ»À§ÇØ ÃÖ¼±À»´ÙÇØ ³ë·ÂÇß´Ù´Âµ¥ ¹Ý¸é ¼¼¿ùÈ£¼±Àå»õÅ°´Â¹¹³Ä?ÁøÂ¥ Áã»õÅ°º¸´Ù ¾²·¹±âÀÎ»õÅ°¾ß À¯º´¾ð À¯°¡Á·µéÇÑÅ× ¹ÞÃÄ¹ö¸®°í½Í³×?
³Ê¹«³Ê¹« ¾ÈÅ¸±õ°í Àý´ë·Î ÀØÁö¾Ê°Ú½À´Ï´Ù?
¾Æ ¾¾¹ß ¼±Àå»õ³¢ ¹Í¼­±â ¿¡ °¥°í½Í³×?
+¾î¤Ã¤Å?
°íÀÎÀÇ ¸íº¹À»º÷´Ï´Ù...
»¡¸® À¯º´¾ð ÀâÇô¶ó
¼¼¿ùÈ£ ¼±Àå ÀÚÁ¸½Éµµ ¾ø´Ù
±×¸®°í 1»¡¸® ´Ù ±¸Á¶µÅ¶ó?
¾êµé¿¡°Ô ¿Ö °¡¸¸ÀÌ ÀÖÀ¸·¡ ÀÌ °³»õ³¢¾ß. ¾ó¸¶³ª ¹«¼­¿ü´Ï.?
¿ø½º³ª¿¬¾ÆÈû³»3³â Àü
Â÷¶ó¸®³ª¿ÀÁö±×·¨¾î...¾Öµé¾Æ...ÁøÂ¥ ¹Ì¾ÈÇÏ´Ù..Ãµ±¹¿¡¼± ºÎµð ÀÌ·±¾ÆÇÄ°ÞÁö¸»°íÁö³»..?
ÀÌ·¸°Ô ÇØ¸¼°Ô ¿ô´ø ÇüµéÀÌ...?
ÀÚ·á °¨»çµå¸³´Ï´Ù?
Áø½É ³Ê¹« ½½ÇÂÀÏÀÌ¾ß ¤Ð¤Ð
¸øº»¾Ö´Ï°¡ ¸¹´Ù°í ÇÏ´Âµ¥ ÇÏ´Ã³ª¶ó¿¡¼­ º¼¼ö ÀÖ´Ù¸é ¸¹ÀÌ º¸µµ·Ï ÇØ ¤Ð¤Ð
»ï°¡ °íÀÎÀÇ ¸íº¹À» º÷´Ï´Ù.?
Èñ»ýÀÚµéÀÇ ¸íº¹À» º÷´Ï´Ù¤Ð¤Ð?
³Ê¹« ¹Ì¾ÈÇÏ°í ¶Ç ¹Ì¾ÈÇÕ´Ï´Ù..±×¸®°í µ¿»ýÇÑÅ× ¼öÇÐ¿©Çà°¡Áö¸»¶ó°í¸»ÇÒ°Å¶ó´Â°Ô Á¤¸» ½½Æâ½»´Ï´Ù...¤Ð¤Ì?
¾û¾û¾û ³ª»Û³ðµé!?
ÀÌ¹ø»ç°ÇÀ¸·Î ¿ì¸®³ª¶ó¿¡°Ô ¸¹ÀÌ ½Ç¸ÁÇß½À´Ï´Ù....ÁöÈ¥ÀÚ»ì°Ú´Ù°í µµ¸ÁÄ£ ¼±Àå ÁøÂ¥ µ¹Àº³ð ¾Æ´Ô¿ä? ±×Àú È­³ª°í ½½ÇÅ´Ï´Ù....¤Ð?
´ä´äÇÏ³×?
´Ü¿ø°í ÇÐ»ýµé..ÇÑÃ¢ ½Å³µÀ» ÅÙµ¥..»ï°¡°íÀÎÀÇ¸íº¹À» ºô¸ç Èû³»¼¼¿ä! ¿µ¿øÈ÷ ÀØÁö ¾ÊÀ» °Å¿¡¿ä. ?
¼±Àå³ðÀº ÀÌ¹Ì ²ÀµÏ°¢½Ã ÀÔÁõµÈ°Å°í ±×´ÙÀ½Àº.  ¹«¾ùÀ» ¾î¶»°Ô ÇØ¾ßÇÒ°ÍÀÎ°¡?..........¤Ñ¤Ñ;;; ¸Ó¸®¿¡ Áã ³­´Ù. ?
¼±Àå °³¾¾¹ß³ð....
Áø½É ¾î¶»°Ô Àú»óÈ²¿¡¼­ ¿òÁ÷ÀÌÁö ¸»¶ó°í ÇÏ´Â°Å³Ä....?
 ÇÏ.. ?
¼±ÀåÀÌ '¹è°¡ °¡¶ó¾É°í ÀÖÀ¸´Ï ½Å¼ÓÇÏ°Ô ºüÁ®³ª°¡ÁÖ½Ê½Ã¿À' ¶ó´Â ¾È³»¹æ¼Û°ú ÇÔ²² ±¸¸íÁ¶³¢µµ ÁÖ°í Å»ÃâÇÏ¶ó°í ÀÎ¼Ö¸¸ Çß¾îµµ¤Ð?
¼±ÀåÀÌ ¸ÕÀú ³ª°¬´Ù´Â°Ô ¸»ÀÌµÅ?-_-¾îÀÌ¾ø³×...¼±ÀåÀÌ ½Â°´µéÀ» Àß ÀÎ¼Ö¸¸ Çß¾îµµ ÀÌ·±ÀÏ ¾ÈÀÏ¾î³µ´Ù.?
¾ÖµéÇÑÅ× ´ëÃ¼ ¹«½¼ÁþÀ» ÇÑ°Å¾ß....´ëÃ¼..?
ÈæÈæ ³»°¡¸¸¾à ´Ü¿ø°í ÇÐ»ýµéÁß ÇÑ¸íÀÌ¶ó¸é ÀúµéÀ» ±¸ÇØ³ÂÀ»±î? ÈæÈæT-T ¤Ð_¤Ð T-T ¤Ð_¤Ð ?
ÀþÀº ³ªÀÌ¿¡ Àú·± ½Ã·ÃÀ» ´çÇÏ°í ¾ÈÅ¸°©³× ±×¸®°í ¼±ÀåÀº ³ª°¡ µÚÁ®¾ß ÇÔ ?
Àú »óÈ²¿¡¼­µµ ¾ÆÀÌµéÀÇ ¹àÀº ¿ôÀ½¼Ò¸®°¡ ÀÇ¹ÌÇÏ´Â°Ç..»ì¾Æ µ¹¾Æ °¥ ¼ö ÀÖÀ»°Å¶ó´Â Èñ¸ÁÀÌ ÀÖ¾ú´Ü ¸»ÀÌÁö. ´©±¸µç ÀÚ½ÅµéÀ» ±¸ÇØÁÙ°Å¶ó°í ¹Ï¾úÀ»Å×´Ï..±×°ÍÀÌ ÀÌ°É º¸´Â ±¹¹ÎµéÀÇ °¡½¿À» ÈÄº­ÆÄµµ·Ï ½½ÇÂ ÀÌÀ¯ÀÌ°í.?
¾ÆÀÌµéÀº Àý´ë ¸ô¶úÀ» °Å¿¹¿ä... ÀÌ·¸°Ô µÉÁÙÀ»... °¡½¿ÀÌ ³Ê¹« ¾ÆÇÅ´Ï´Ù...Ã¥ÀÓÈ¸ÇÇÇÏ·Á´Â ¾î¸¥µéÀÌ ³Ê¹« ºÎ²ô·´±â¸¸ ÇÕ´Ï´Ù...?
ºÐ¸íÈ÷ ¿ì¸® ¾ÆÀÌµéÀº ±¦ÂúÀ»°Å¶ó°í º°ÀÏ ¾øÀ» °Å¶ó°í »ý°¢ ÇÏ°í ÀÖ³×¿ä...Àý´ë ±Ø´ÜÀûÀÎ ÀÏÀÌ ½±°Ô ¿ì¸®¿¡°Ô ¿ÀÁø ¾ÊÀ¸´Ï..¾îÂ¼¸é ÁÁÀ»Áö... ÀÌ·¸°Ô ¾Æ¹«·¸Áö ¾ÊÀºÃ´ ¾ó¸¶³ª °ÌÀÌ ³µÀ»Áö....Á¦¹ß  Ã³¹úÇÏ¼¼¿ä... ´õÇÑ  ¹úÀ» ¹Þ°Ô ÇØÁÖ¼¼¿ä... ¾ÆÀÌµéÀÇ ¸ñ¼Ò¸®°¡ °¡½¿À» Âõ½À´Ï´Ù...?
¾ð´Ï¿ÀºüµéÀº ¾Æ¹« Àß¸øµµ¾ø´Âµ¥..¤Ð¤Ð
±×.. ’ÞÄ£»õ³¢¼±ÀåÀÌ ¤Ð¤Ð ÀÌ°Éº¸°íÀÖ´Ù¸é Á¦¹ß °Ç°­ÇÏ°í Çàº¹ÇÏ°Ô »ì¾Æ ÈæÈæ..¤Ð¤Ð
Á×Àº¾ð´Ï¿ÀºüµéÀº ÇÏ´Ã³ª¶ó¿¡¼­´Â Çàº¹°ú ¿ôÀ½°¡µæÇÏ±æ ¹Ù·¡¤Ð¤Ð?
ÇÏ..ÁøÂ¥..ÂôÇÏ³×?
¼±ÀåÀÌ°³šÃÅ° ¾à»¡¾Ò³ª?¹ÌÄ£¼±Àå»õÅ°?
¼±ÀåÀº »çÇüÀ¸·Ð ³Ê¹« ºÎÁ·ÇÏ°í Àú°Å Àý´ë ÀÌµ¿ÇÏÁö ¸»¶óÇÑ»õ³¢µéµµ Á×¿©¾ßÇØ ¤Ñ¤Ñ ¸Ó¸®°¡ ÀÖ´Â°Å¾ß ¾ø´Â°Å¾ß ? »ý°¢¸øÇØ? ¾Æ ;; ¸î¹é¸íÀÇ ¾ÖµéÀ» Á×ÀÎ°ÅÀÝ¾Æ.. Àå³­ÇÏ³ª.;; ¾Æ.. º¸´Â ³»³» ÂôÇÏ´Ù?
¹ú½á ÇÑ´ÞÀÌ´Ù ÀÌÁ¨ °¡¸ÁÀÌ ¾ø´Ù ÀÌÁ¨ ½Ã½Åµµ ´Ù ºÎÆÐµÉ Á¤µµ·Î ¿À·¡µÇ¾ú´Ù. ½Ã½ÅÀÌ¶óµµ ³²¾ÆÀÖÀ¸¸é ´ÙÇàÀÌ´Ù...»ì¾Æ µ¹¾Æ¸ð³à ´õ ´ÙÇàÀÌÁö¸¸?
¾î¸¥µéÀº ¿Ö±×·¸°Ô Â÷°¡¿ï±î. Â÷°¡¿ï±î¿ä??
¤Ð¤Ð¤Ð¤Ð ºÒ»óÇØ ¤Ð¤Ð¤Ð?
¾Æ... ±ÍÈù»ý¸íµéÀ» ÀÒ°Ô¸¸µç ¼±Àå....
ºÏÇÑ¿¡ °¡ºÁ¾ßÇÑ´Ù.?
³ª°°À¸¸é ±×³É ±¸¸íÁ¶³¢ÀÔ°í ¼±¹Ú¿¡¼­ ¶Ù¶ó°íÇÏ°Ú´Ù ?
¾êµé¾Æ ¹Ì¾ÈÇÏ´Ù. ¿ï°í ¶Ç ¿ï¾îµµ ¾ÈÇ®¸°´Ù ³»°¡½¿ÀÌ... ³ÊÈñ ºÎ¸ð´ÔµéÀº ...
³» ³ª¶ó¸¦ ¹ö¸®°í½Í´Ù! 
ÀÌÁ¨ ³ª»Û ²Þ¿¡¼­ ¹þ¾î³ª ÁÁÀº ²Þ²Ù¸ç »ì¾Æ¶ó ¾î¸° ¿µÈ¥µéÀÌ¿©!!!?
ÁøÂ¥ ÀÌ·±¼±Àå°°Àº»õ³¢°¡ ÀÖ¾î¼­ ¸ÁÇÏ´Â°Å´Ù ÀÌ ¹ÌÄ£¼±Àå»õ³¢¾ß ´Ï°¡±×·¯°í ÀÎ°£ÀÌ³Ä ¼ºÀåÁÁ¾ÆÇÏ½Ã³× ¹ÌÄ£ ´Ï¸¸ »ì°í½Í³Ä°í ÀÌ·±¾²·¹±â°°Àº»õ³¢´Â ¾ó±¼ °¡¸®Áö¸»°í´Ù °ø°³ÇØ¼­ »çÇü½ÃÄÑ¾ß µÇ´Âµ¥ ÀÌ·±¾²·¹±â°¡ Á¸ÀçÇØ¼­ ¿ì¸®³ª¶ó ¸ÁÇÏ´Â°ÅÀÓ ³ªÀÌ¸¦ Ã³¸Ô¾úÀ½ »ý°¢À»ÇØ¾ßÁö Á¸³ª ³ëÀÎ»õ³¢°¡ ¿°º´ÇÒ»õ³¢ °üÁ¾»õ³¢ °Á ³ª°¡Á×¾î¶ó º´½Å?
°¡¸¸È÷ ´ë±âÇÏ°í ÀÖ¾î¶ó´Â ¸»¸¸ ¾ÈÇß¾îµµ...¹Ù´å¹° ¼Ó¿¡¼­ ¾ó¸¶³ª ¹«¼­¿üÀ»±î~~¤Ð¤Ð?
¾Æ..ÁøÂ¥...?
¾Æ ÁøÂ¥ ¾Æ¹«¸®ºÁµµ ³Ê¹« ½½ÇÁ°í ¾ÈÅ¸±õ´Ù ¾î¸¥µé¸¸ ¹Ï°í ±â´Ù·È¿ïÅÙµ¥ ³Ê¹« ´«¹°³ª°í ³ªµµ ¸ð¸£°Ô ÁË½º·¯¿ö Áø´Ù.?
Á¤¸» ¾öÃ»³­ÀÏÀÌ ¿ì¸® ´ëÇÑ¹Î±¹¸ðµç ±¹¹Î, ¾Æ´Ï ¸ðµç ¼¼°è°¡ ÁöÄÑº¸´Â¾Õ¿¡¼­ ¼ö¹é¸íÀÇ Èû¾ø°í, ¼øÁøÇÑ °¡¿©¿î »ç¶÷µéÀÌ ºñÂüÈ÷ Á×¾úÀ¾´Ï´Ù. ±×·±µ¥ ¿ì¸®´Â ¾Æ¹«°Íµµ ÇÒ¼ö°¡ ¾ø¾úÀ¾´Ï´Ù. ³Ê¹«³ª °¡½¿ÀÌ ¾ÆÇÁ°í ¶Ç ÇÑÆíÀ¸·Î´Â È­°¡³ª¼­ °ßµô¼ö°¡ ¾ø¾î¼­ ÇÑ¾øÀÌ ´«¹°¸¸ Èê¸³´Ï´Ù. ¾î¶»°Ô 300¸íÀÌ ³Ñ´Â »ç¶÷µéÀÌ ±×·¸°Ô Çã¹«ÇÏ°Ô Ä§¸ôµÈ ¹è¾È¿¡ °¤Çô ¹Ù´Ù¹°¼Ó¿¡ Àá°Ü Á×À»¼ö°¡ ÀÖÀ¾´Ï±î? Á¤ºÎ¿¡¼­ Á¶±Ý¸¸ ´õ ÀÏÂî±â »ýÁ¸ÀÚ ±¸Á¶¿¡ ½Å°æÀ»¾²°í ½Å¼ÓÇÏ°Ô Çàµ¿Çß¾ú´õ¶ó¸é ±×·¸°Ô ¸¹Àº»ý¸íÀ» ÀÒÁö´Â ¾Ê¾ÒÀ¸¸®¶ó »ý°¢ÇÕ´Ï´Ù. ÀÌ ¼¼¿ùÈ£ Ä§¸ô»ç°Ç ´çÀÏºÎÅÍ ÀÎ¸íÀ» »ì¸®´Âµ¥ ³Ê¹«³ª Çã¼úÇßÀ¾´Ï´Ù. ±×¸®°í ÀÚ±âµé ³¢¸®¸¸ »ì°Ú´Ù°í µµ¸Á³ª¿Â Àú ÀÎ°£¸»Á¾ ÀÌÁØ¼® ¼±Àå¿Ü 15¸íÀÇ ½Â¹«¿øµé ¿¡°Ô »ê»ç¶÷µéÀ» ¹Ù´Ù¹°¼Ó¿¡ ¼öÀå½ÃÄÑ Á×¿´À¸´Ï Àý´ë·Î »ì·ÁµÎÁö ¸»°í ±× ÆÄ·ÅÄ¡ÇÑ ¾ÇÁú ÀÎ°£¸»Á¾ ¸ðµÎ¿¡°Ô »çÇü À¸·Î Ã³¹úÇØÁÖ¼ÌÀ¸¸éÇÕ´Ï´Ù. ÀÌ¿ÕÀÌ¸é ±×µéÀÌ Á×ÀÎ Èñ»ýÀÚµé°ú ¶È°°Àº ¹æ¹ýÀ¸·Î ±× ¸ðµÎ¸¦ ¹Ù´Ù¼Ó¿¡ ¼öÀå½ÃÄ×À¸¸é ÇÕ´Ï´Ù. ±×·¡¾ß µÎ¹ø´Ù½Ã ÀÌ·±»ç°ÇÀÌ ¹Ýº¹µÇ´Â°ÍÀ» ¸·À»¼öÀÖ´Ù°í »ý°¢ÇÕ´Ï´Ù. ¾Æ¹«ÂÉ·Ï ¾ï¿ïÇÏ°Ô Á×Àº ¿øÈ¥µéÀÇ ¿øÇÑÀ» °±¾ÆÁÖ¼ÌÀ¸¸éÇÕ´Ï´Ù. Áø½ÉÀ¸·Î Èñ»ýÀÚ À¯°¡Á·ºÐµé²² Á¤¸» ÁË¼ÛÇÏ´Ù´Â ¸»¾¸¹Û¿¡´Â ±×¸®°í ¹Ì¾ÈÇÏ´Ù´Â ¸»¾¸¹Û¿¡ µå¸±¸»¾¸ÀÌ ¾øÀ¾´Ï´Ù. ÀÌ ¼¼»ó¿¡ ¾î¶°ÇÑ ¸»ÀÌ ±× ¾ÆÇÂ¸¶À½À» À§·ÎÇÏ°ÚÀ¾´Ï±î? ±×·¯³ª ¿ì¸®¸ðµç ±¹¹Îµµ ±×¸®°í ÀÌ »ç°ÇÀ» ¾Ë°ÔµÈ ¼¼°è¸ðµç »ç¶÷µéµµ Èñ»ýÀÚ À¯°¡Á· ¿©·¯ºÐµéÀÇ ¾ÆÇÄ°ú ´«¹°¿¡ µ¿ÂüÇÏ°í ÀÖ´Ù´Â°Í¿¡ Á¶±ÝÀÌ³ª¸¶ À§·Î°¡ µÆÀ¸¸éÇÕ´Ï´Ù. »ï°¡°íÀÎÀÇ ¸íº¹À» º÷´Ï´Ù. ºÎµð Èû³»¼¼¿ä!!!
±¸¸íÁ¶³¢¶û ±¸Á¶´ë¸¸¹Ï°í°è½Ã´ø ¼±¹èµéÀÌ½Åµ¥ ¼±ÀåÀº ±×½Ã°£¿¡Å»ÃâÀÌ³ªÇÏ°í¾É¾ÆÀÖ°í ¼±¹è´ÔµéÀº ¾Æ¹«°Íµµ¸ð¸£´Âµ¥..... ¼±ÀåµÚÁ®¶ó Á¶±î¹ö·¯Áö»õ³¢ ±×°Ô»ç¶÷»õ³¢³Ä? º´½Å»õ³¢Áö? Á¸³ªº´¸ÀÀÌ³× ±×»õ³¢°¡Å»ÃâÇÏ¶ó´Â¹æ¼Û¸¸Çß¾îµµ ¸î¹é¸íÀº»ì¾Ò¾îµî½Å¾Æ
±Ùµ¥¹¹? Á¦ÀÚ¸®¿¡ÀÖ¾î? ÀÌ»ç±â²Û»õ³¢µé¾Æ ´ÏµéÀºµÚÁ®µµ¸¶¶¥ÇØ ¾¾¤Ó¹ß?
¸ÁÇÒ¸ðµç°Í Àú±â¾ÆÀÌµé »ç¶÷ »ï¹é¸íÀÌ´Ù ¾î¶±ÇÒ°Å¾ß¹Ì¾ÈÇØ¹Ì¾ÈÇÏ´Ù?
¸ÁÇÒ¸ðµç°Í Àú±â¾ÆÀÌµé »ç¶÷ »ï¹é¸íÀÌ´Ù ¾î¶±ÇÒ°Å¾ß¹Ì¾ÈÇØ¹Ì¾ÈÇÏ´Ù?
Àú·¸°Ô ¿ô°í¶°µçÁö ¾ó¸¶¾ÈµÇ¼­ ½Ã½ÅÀÌµÇ¼­ ³ª¿Ô´Ù´Â°Ô.. ³Ê¹« ½½ÇÁ´Ù¤Ð¤Ð °Å±â´Ù °°Àº ¾È»ê½Ã¹Î¿¡ ÁÖº¯¿¡¼­ ±æ°¡´Ù°¡ ¸î¹ø¾¿ ¸¶ÁÖÃÆÀ» ¾ó±¼µéÀÌ Àú ¹Ù´Ù¼Ó¿¡ ÀÖÀ»°Å¸¦ »ý°¢ÇÏ´Ï±î ¾î¿ì¤Ð¤Ð¤Ð¤Ð ¹ÌÄ¥°Í°°¾Æ¤Ð ±¦È÷ ³»°¡ ¹Ì¾ÈÇØ¼­ ¿ôÀ»¼öµµ ¾ø¾î¤Ð¤Ð?
¾ÈÅ¸±õ´Ù Å»ÃâÇÏ¼Å¾ßµÈ´Ù´Â ¹æ¼Û¸¸Çß¾îµµ ¤Ì¤Ì?
³Ê¹« ½½ÆÛ¿ä...
ÀÌ ¶¥¿¡ ÀÌ·± ÀÏÀÌ ´Ù½Ã´Â ¾ø¾î¾ß µÇ°ÚÁö¿ä...
Àú ¾ÆÀÌµéÀÇ ÈæÀûÀ» ¾î¶»°Ô Áö¿ï¼ö ÀÖ°Ú½À´Ï±î?
~~
"³ª¸¦ ³ª¸¦ Ã£Áö¸¶¼¼¿ä
³ª´Â ³ª´Â Àú ±íÀº ¹Ù´Ù ¼Ó¿¡ 
..."
¾êµé¾Æ¹¹ÇÏ³Ä.....»¡¸®³ª¿Í¾ßÁö.....¾Æ´«¹°³ª...?
ÀÌ°¡ÀÎ3³â Àü
¾êµé¾Æ¹¹ÇÏ³Ä.....»¡¸®³ª¿Í¾ßÁö.....¾Æ´«¹°³ª...?
ÂïÀº»ç¶÷ÀÎ°¡? °­ÇÑÃ´ÇÏ±äÇÏÁö¸¸ °¡¸é°¥¼ö·Ï ºÒ¾ÈÇØÇÏ°íÇÏ´Â°Í°°Àº¸ð½À¿¡ ´«¹°³ª¿Â´Ù....°°ÀºÇÐ»ýÀÎµ¥..?
°©ÆÇÀ§¿¡ ÀÖ´ø ¾ÖµéÀº »ì¾Ò¾î.?
¾ö¸¶¾Æºü »ç¶ûÇØ¿ä..¤Ð¤Ð?
¾Æ¾Æ¾Æ... ¹Ì¾ÈÇØ Á¤¸»?
¾êµé¾Æ ¾Æ¾Æ¾Æ¾ÆÁ¦¹ß?
¾Æ.. ÁöÄÑÁÖÁö ¸øÇØ¼­ Á¤¸» ¹Ì¾ÈÇÕ´Ï´Ù..?
¼±Àå ±× ¸ÁÇÒ¾²·ºÀº ¸î³âµ¿¾È°í¹®´çÇÏ´Ù°¡ Á×¾î¾ß µÅ?
¿Ö ¿ì¸®´Ï¶ó´Â »çÇüÁ¦µµ°¡ ¾ø´Â°É±î?
º¸´Ù°¡ ´«¹°³ª¼­ °è¼Ó ¸øº¸°Ú´Ù... ¤Ð¤Ð?
ÁøÂ¥ ¹«¼·´Ù?
¾ÖµéÀÌ ºÒ¾ÈÇØÇÏ´Â ¸ð½À¿¡ ÇÒ ¸»À» ÀÒ¾ú´Ù ±× ¿ÍÁßÀÇ ¼±³»¹æ¼ÛÀº Á¤¸» Àý¸ÁÀûÀÌ´Ù ?
¾ÖµéÀÌ ºÒ¾ÈÇØÇÏ´Â ¸ð½À¿¡ ÇÒ ¸»À» ÀÒ¾ú´Ù ±× ¿ÍÁßÀÇ ¼±³»¹æ¼ÛÀº Á¤¸» Àý¸ÁÀûÀÌ´Ù ?
Â÷¶ó¸® ¾Æ¹«·± ¹æ¼ÛÀ» ¾ÈÇß´õ¶ó¸é  ÀÚÃ¼ÀûÀ¸·Î ÆÇ´ÜÇØ¼­ ¹«½¼ÀÏÀÎÁö ±Ã±ÝÇØ¼­¶óµµ ´Ùµé ¿Ã¶ó¿Í¼­ »ì¼öÀÖ¾úÀ»°Í°°´Ù..
Àú ºô¾î¸ÔÀ» ¹æ¼ÛÀÌ ´Ù Á×ÀÎ°Å´Ù...¤Ð¤Ð?
"³ª±×·¯°í º¸´Ï±î³ª»ÛÁþÀ» ¾ÈÇß´Âµ¥"
³Ê¹« ½½ÇÁ´Ù...?
'³» µ¿»ý¸¸Àº Àý´ë·Î ¼ö·ÃÈ¸ °¡Áö ¸»¶ó°í ÇØ¾ß°Ú´Ù'....³ª´Â Çü ¸» µéÀ»°Ô¿ä,?
ÁøÂ¥ ¹ÌÄ¡°Ú´Ù ¾î¶±ÇØ.......?
°³¾¾¹ßÁøÂ¥¤Ð¤Ì¤Ð¤Ð¤Ð¤Ð¤Ð¤Ð?
°¡¸¸È÷  ÀÖÀ¸¶ó...     ¹Ì¾ÈÇÕ´Ï´Ù    ±×µéÀ»  Àý´ë  ¿ë¼­ÇÏÁö  ¾Ê°Ú½À´Ï´Ù?
ÁøÂ¥ ÇÇ°°Àº ½Ã°£À» ±×³Éº¸³Á³×.. ÃÊ¹Ý¿¡ ´Ù ¹ÛÀ¸·Î Á¶³¢ÀÔ°í Å»Ãâ¸¸ÇÏ¶ó°íÇß¾îµµ
°ÅÀÇ »ì¾Ñ°Ù´Ù ºù,½Å ¼±Àå¾Æ
´ë±âÇÏ¶ó´Â ¸»¸¸ ¸î¹øÇÏ´Â°Å
¼±Àå¼¼,³¢ Á×¿©¶ó°Á ÇÇµµ´«¹°µµ¾ø´Â¼¼Å°?
¿©·¯ºÐ facttv Áï ÆÑÆ® tv °¡½Ã¸é µµ¿Ã ±è¿ë¾ï ¼±»ý´ÔÀÌ ¾²½Å ¹Ú±ÙÇý ÇÏ¾ß ±ÛÀÌ ÀÖ½À´Ï´Ù ³Î¸® ÆÛ¶ß·ÁÁÖ¼¼¿ä ¾ð·Ð ÅëÁ¦·Î µµµ¥Ã¼ »ç½ÇÀÌ ¹ºÁö Àß ¸ô¶ó¿ä ÀÌ°Ô ³ª¶ø´Ï±î? ÀÌ°Ç ±¹¹Î »ìÀÎÀÔ´Ï´Ù ºÐ³ëÇÕ½Ã´Ù ÀúÇ×ÇÕ½Ã´Ù Àú ¾ÖµéÀÌ ¹«½¼ ÁË°¡ ÀÖ³ª¿ä??
¿Ö ¿òÁ÷ÀÌ¸»°í °¡¸¸È÷ ÀÖÀ¸¶ó°í Çß´ÂÁö µµÀúÈ÷ ÀÌÇØ°¡ ¾ÈµÂ°í ´ä´äÇÏ³×¿ä..±×·¡³õ°í Áö³×µé³¢¸®¸¸ Å»Ãâ....¾ÖµéÀÌ ³ª°¡¸é ÁöµéÀÌ Å»Ãâ ¸øÇÒ±îºÁ ±×¶õ °°Àºµ¥¿ä...¾êµé¾Æ ¾î¸¥µéÀÌ ÁöÄÑÁÖÁö¸øÇØ ¹Ì¾ÈÇÏ´Ù..ÇÏ´Ã³ª¶ó¿¡¼­ ¸ø´ÙÇÉ ²ÞÀ» ÆîÄ¡°Å¶ó..?
±×³É ÀÌ·¯´Ù ¸»ÁÙ¾Ë¾ÒÁö ´©°¡ Ä§¸ôÇÒÁö¾Æ¼Ì°Ú¾î¿ä... ¾î¸¥µé¸»¸¸µè°í ¼±Àå¾È¿¡ °è½Ã´Ù°¡ Á×À»ÁÙ ´©°¡ ¾Ë¾Ò°Ú³Ä°í¿ä... °ÅÀÇ ¸î¹é¸íÀ» Á×ÀÎ ¼±ÀåÀº °ÅÁþ¸», ¹ß»­ÇÏ°í ÀÖ´Ü»ý°¢À» ÇÏ´Ï±î ¼Ó¿¡¼­ ¿­ºÒÀÌ³ª³×¿ä »ï°¡ °íÀÎÀÇ ¸íº¹À» º÷´Ï´Ù.....?
"8ºÐ 58ÃÊ¿¡ ¼±ÀåÀº ¹¹ÇÏ±æ·¡.." ÇÏ ÀÌ¸»ÀÌ..   ¹¹Çß³ÄÇÏ¸é ´ÏµéµÎ°í µµ¸Á°¬´Ü´Ù. Á×¾î¼­µµ ¿ë¼­ÇÏÁö¸¶¶ó.. ºÒ½ÖÇÑ ¾Æ°¡µé¾Æ..?
³Ê¹« ¸¶À½ÀÌ ¾ÆÇÁ°í ³Ê¹« ³Ê¹« ½½ÇÁ´Ù ¤Ð¤Ð¤Ð¤Ð¤Ð 
¾î¶»°Ô ÀÌ·± ÀÏÀÌ...
»ý°¢¸¸ ÇØµµ ´«¹°³ª³× ¤Ð¤Ð¤Ð 
±¸ÇÒ¼öÀÖ¾î´Âµ¥ ¿Ö±×·¶À»±î Âü ´ä´äÇÏ°í Èûµå³×¿ä 
?ÁøÂ¥¼±Àå°³»õ³¢
Áö¸¸»ì°Ú´Ù°í´ÄÀº»õ³¢°¡º´½ÅÀÌÁö°¡Èñ»ýÇÏ°í¾ÖµéÀ»»ì·Á¾ßÁö³ªÀÌÃÄ¸Ô°í¹¹ÇÏ´ÂÁþÀÌ¾ß¾Æ¿À¤Ñ¤ÑÈñ»ýÀÚµéÀº200¸íÀÌÈÎ¾À³Ñ´Âµ¥Áö¸¸»ì°Ú´Ù°í°³°°Àº»õ³¢?
¾¾ÀÌ¹ß ¿å³ª¿À³»?
¾êµé¾Æ ..............................¹Ì¾ÈÇØ .....................................³»°¡ ´ë½Å »çÁËÇÏ°í ¿ë¼­¸¦ ºó´Ù.......................................... ¿ë¼­ÇØ¶ó....................
±×¸®°í, ÇÏ´Ã¿¡¼­´Â °íÅë¾øÀÌ ÆíÇÏ°Ô Áö³»·Å........................................................?
Àý´ë ¿òÁ÷ÀÌÁö ¸»¶ó°í ÇÏ°í´Â ´ÏµéÀº À¯À¯È÷ ÀÏ¹ÝÀÎÃ´ÇÏ¸ç ºüÁ®³ª¿Í »ê´Ù°í ÇÑµé
±× »îÀÌ ¿ÂÀüÇÑ »îÀÏ°Í °°´Ï??
ÀÌ ±Þ¹ÚÇÑ »óÈ²¿¡¼­ ¹è ¾È¿¡¸¸ ´ë±âÇÏ°í ÀÖÀ¸¶ó°í????? ..........................................................´Ï°¡ ÀÎ°£ÀÌ³Ä?????............................................................ºÐ³ë°¡ °¡½ÃÁú ¾Ê´Â´Ù..........................................................
ÀÌ ¸ðµç °Ô ¾ö¿¬ÇÑ »ìÀÎÇàÀ§ÀÔ´Ï´Ù.
Àú ÃµÁøÇÑ ¾ÆÀÌµé¿¡°Ô ..............................................................?
³ª Áß±¹»ç¶÷ÀÌÁö¸¸ ³Ê¹« ½½ÇÁ´Ù. ¤Ð¤Ð ´«¹°ÀÌ ³­´Ù. ÀþÀº µ¿»ýµé Àß °¡¼¼¿ä. ¼±ÀåÀÌ ´õ »ì¾Æ¾ß µÇ´Â°¡? »çÇü! »çÇü! »çÇü!?
³»¸®°í ½ÍÀ¸¸é ³»·Á¾ßÁö, ¹Ùº¸¤Ð¤Ð Á¤¸» °¡½¿ÀÌ ¾ÆÇÁ´Ù.?
+åé ¼±¿øÀÌ ¹æ¼ÛÀ¸·Î ÀÚ¸® ÀÌµ¿ ÇÏÁö ¸»°í Á¦ÀÚ¸® ÀÖÀ¸¶ó´Ï±î 
ÇÐ»ýµéÀº ´ç¿¬È÷ ¹æ¼Û´ë·Î µû¸¥°Í»Ó ¤Ð¤Ð?
+Àü¼®Çå ¿òÁ÷ÀÌ¸é À§ÇèÇÏ´Ù´Ï ÇÐ»ýµéÀº µû¸¦ ¼ö ¹Û¿¡...?
+Àü¼®Çå±×·² ¶§´Â ÀÚ½ÅÀÇ ÆÇ´ÜÀ» ¹Ï¾î¾ß µÅ. ÇÐ»ýµéÀÌ ÀÚ½ÅÀÇ »ý¸íÀ¸·Î ¿ì¸®¿¡°Ô ¼ÒÁßÇÑ lessonÀ» Áá¾î ¤Ð¤Ð?
+joyusgirl °³»õ³¢ ¼±¿øµé, ÀÌ ¸»À» µè°í ´õ¿í È­°¡ ³ª?
+?åé »ç¶÷ÀÌ¶õ°Ô...Âü...?
+?åé °Ô´Ù°¡ 'È¿'¸¦ Áß½ÃÇÏ´Â ±¹°¡ÀÌ±â¿¡...?
+?åé ½ÇÁ¾ÀÚ¸¦ Ã£ÀºÈÄ¿¡ ÀÌÁØ¼®°³»õ³¢¸¦ ¹Ýµå½Ã »çÇüÁýÇàÇØ¾ßÇÑ´Ù.?
¹®Á¦°¡ »çÇüÀÌ 20³â ³Ñ°Ô ¾ÈÇß´Ù´Â »ç½Ç...?
¿ì¸®³ª¶ó´Â ÀÌ°Ô ¹®Á¦¾ß ±×·± °³¤µ¤¢¸¦ »çÇüÇÏ³Ä?? Á×±â Àü±îÁö·Î¸¸ ¹ÝÁ×À½ ¸¸µé¾î³õ°í Æò»ý °íÅë¸¸ ´À³¢´Ù°¡ Á×°Ô ÇÏ´Â ±×·± Çü ¾ø³ª??
This is the worst case of Republic of Korea .Reminiscent of Titanic 'm like
I am very sad.
Too many children are dying like flowers missing, it should shame .Please understand , even if part of the translator to the wrong place .?
Àú µ¿¿µ»ó¿¡´ë°í "°Å±âÀÖÀ¸¸é ¾ÈµÇ´Ï±ñ »¡¸® ³ª¿À¼¼¿ä¤Ð¤Ð"¶ó°í ¸»ÇÏ°í½Í´Ù ÁøÂ¥. ¹æ¼Û¸¸ ¾Æ´Ï¿´¾îµµ º»´É¿¡ µû¶ó¼­ ³ª¿Ã ¼ö ÀÖ¾úÀ»ÅÙµ¥... ÀÛ³â¿¡ Àú ¹èÅ¸°í ¼öÇÐ¿©Çà °¬´ø »ç¶÷ Áß ÇÑ¸íÀ¸·Î¼­ Á¤¸» ¼±Àå Âõ¿©Á×ÀÌ°í½Í´Ù. ÁøÂ¥...?
¾ð´Ï¿Àºüµé....
ÁÁÀºµ¥°¡¼Å¼­ÀÌ·±»ç°í¾ø°Ô...ÆíÇÑµ¥°¡¼­
°íÀÌ½¬¼¼¿ä..¤Ì¤Ì?
I feel very sad for the victim's family. But this high school seems to be really corrupt. There are too many swear words.(They cut them out.) There are even husband and wife with a baby. I wouldn't send my children to this school. I'm very disappointed in Korean high schools.?
+danny seo
Many of the students on deck were already there. You don't know which ones are obedient and which ones are not .  If you think it is safer,  you will listen to your instructor. By the way, do you feel sad for only these or everybody in this world who are dying or dead??
+avonthalonus
This high school is ridiculously liberal,  It's not what you think.  I've heard that many Korean high school teachers fear their students. They even cannot wake them up, when they sleep in their classes..
If you fear God, and hate sin, you will have understanding.?
Would you swear if you are in that situation? I would...?
¿©±â¼­ ½É¸®ÇÐÀûÀ¸·Î ÇÑ °¡Áö Çö»óÀÌ ³ªÅ¸³ª³×. ºÐ¸íÈ÷ °³ÀÎÀûÀ¸·Î À§ÇèÇÔÀ» °¨ÁöÇß´Âµ¥ ¹æ¼Û¿¡¼­ °¡¸¸È÷ ÀÖÀ¸¶ó ÇÏ°í ´Ù¸¥ ÇÐ»ýµéµµ °¡¸¸È÷ ÀÖÀ¸´Ï±î È¤½Ã³ª ³»°¡ Æ²·ÈÀ» ±îºÁ ¼²ºÒ·¯ ³ª°¡Áö ¸øÇÏ´Â ½É¸®Àû Çö»ó.?
¹º°¡ Àß¸øµÇµµ ÇÑÂü Àß¸øµÅ¼­ ¶â¾î °íÄ¥¼ö°¡ ¾ø´Â ÀÌ ¹®È­¸¦ ¾îÂîÇÏ¸é ÁÁÀ»±î... 
³»°¡ Àú ¾È¿¡ ÇÐ»ýÀ¸·Î ÀÖ¾ù´ÙÇÒÁö¶óµµ Àú ¾ÆÀÌµé¾È¿¡¼­ ÇÔ²² ¿ô°í ¶°µé´Ù°¡ ±×·¸°Ô °«°ÙÁö... ³Ê¹« ¶â¾î °íÄ¥°ÍÀÌ ¸¹¾Æ ¼Õµµ ¸øµ¥´Â ÀÌ·± ±×Áö°°Àº »óÈ²...?
Áß±¹µµ ºñ½ÁÇÑ ÀÏÀÌ ÀÖ¾ú´Ù. 1994³â karamay È­Àç. ÃÊµîÇÐ»ýµéÀÎµ¥ È­Àç°¡ ¹ß»ýÇÑ ÈÄ¿¡ ¡®ÇÐ»ýµéÀÌ ²ÄÀÛÇÏÁö ¸¶, ¿µµµµéÀÌ ¸ÕÀú ³ª°¡£¨?ßæÜôé©?£¬???à»ñË£©¡® ±×·± ¾ê±â¸¦ ÇÑ ¿µµµ°¡ ÀÖ¾ú´Ù. °á±¹Àº ¸»À» Àß µè´Â ÇÐ»ý°ú »ý¼±´ÔµéÀÌ ¸¹ÀÌ Á×¾ú´Ù. ³­ ÀÌ¹ø ÇÑ±¹ ¼¼¿ùÈ£ »ç°í¸¦ º¸°í ±× »ç°ÇÀÌ »ý°¢³­´Ù. ?
+?åé±×·¡ .. Áß±¹ÀÎÀÌ´Ï ÇÑ±¹¸» ÀßÇÏ³×¿ä ?
+Á¤ÀÏ¼± ¹è¿îÁö 8³âÀÌ µÆ¾î¿ä. ÇÑ±¹¾î¸¦ ¹è¿î ÈÄ¿¡ ¿µ¾î ¿ÏÀü ¸ÁÇß¾î¿ä ¤Ð¤Ð?
?åé °°Àº »óÈ² ..?
¾Æ  ¹ÌÄ¥°Å  °°Àºµ¥  ´«¹°ÀÌ  ¸· ³ª´Âµ¥ 
È­°¡ Ä¡¹Ð¾î ¿À¸£´Âµ¥  ³»°¡ ÇØÁÙ¼ö ÀÖ´Â°Å
³»°¡ ÇÒ¼ö ÀÖ´Â°Ô ¾Æ¹«°Íµµ ¾ø¾î ´õ È­°¡ ³ª´Âµ¥    
Àý´ë ¤ÑÀÚ¸®¿¡¼­ ²ÄÂ¦¸»°í Á×À¸¶ó°í ´ÏµéÀº Å»ÃâÇÏ°í  ¾Æ ¾¾¹Ù¤¡»õ³¢µé
¹æ¼Û ¼±Àå ¾Æ´Ñµ¥  Á»´õ ÀþÀº ³ðÀÌ¾ß ¸ñ¼Ò¸®µµ ´Þ¶ó ¤Ð¤Ð
¼±Àå»õ³¢ ¼úÃ³¸Ô°í ÆÒÆ¼ÀÔ°í ÀÚ°í?
Àú ÇÐ»ýµé ´ë½Å ¿ì¸®°¡ Èñ»ý‰çÀ¸¸é...ÇÏÇÊÀÌ¸é... ³ª¶ó¸é ÇÐ»ýµé ´Ù ±¸ÇØÁÖ°í ³»°¡ ´ë½Å Ä§¸ô´çÇÒ°Å¾ß?
Á¤¸» ¾ÆÀÌµéÇÑÅ× ¹Ì¾ÈÇÕ´Ï´Ù. ÀÌ¾ÖµéÀÌ ¹«½¼ ÁË°¡ ÀÖ´Ù°í.....ºÎµð ÁÁÀº °÷À¸·Î °¬´Ù°¡ ÁÁÀº°÷¿¡¼­ ´Ù½ÃÅÂ¾î³ª±æ ¹Ù¶ø´Ï´Ù.?
ÇÏ.. ½Ã¹ß º¸¸é º¼¼ö·Ï ¼±Àå °³¾¾¹ß»õ³¢ Á×ÀÌ°í ½Í´Ù.... Á¿°°Àº »õ³¢°¡ ¿òÁ÷ÀÌÁö ¸»¶ó°í ÇØ³õ°í ÀÚ±â´Â Å»ÃâÇÏ³× Á¿°°Àº »õ³¢..?
¾Æ..º¸´Âµ¥ÅäÇÒ°Í°°´Ù...¿òÁ÷ÀÌ½Ã¸¶½Ã°í °¡¸¸È÷ÀÖ¾îÁÖ¼¼¿ä ¶ó°í¸»ÇÏ´Â¼±Àå¸»¿¡ ³× ¶ó°í´ë´äÇÏ´Â°Å¶û ºÒ°úÀÌ½Ã°£±îÁö¸¸ÇØµµ »ì¾ÆÀÖ¾ú´Âµ¥...ÁøÂ¥ À­³ðµé»ý°¢ÇÏ´Ï±îÅä¿Ã¶ó¿È ¼±ÀåÀ§¿¡À§¿¡À§¿¡ º´½ÅÁý´ÜÀÌ¸ð¿©¼­ ÀÌ·±´ëÂü»ç°¡ÀÏ¾î³­°ÅÀÝ½¿...?
ÀÌ ¿µ»óÀº °í ¹Ú¼öÇö ±ºÀÌ Ä§¸ôÇØ°¡´ø ¼¼¿ùÈ£¿¡¼­ ÂïÀº ¸¶Áö¸· ¸Þ½ÃÁöÀÔ´Ï´Ù. 
¹Ú±ºÀÇ ¾Æ¹öÁö´Â "°íÅë½º·´Áö¸¸ Áø½ÇÀ» ¾Ë¸®±â À§ÇØ ¾ð·Ð¿¡ °ø°³ÇÏ´Â °Í"ÀÌ¶ó¸ç "ÆíÁý¾øÀÌ ÀüÃ¼ ³»¿ëÀ» º¸µµÇØ´Þ¶ó"°í ´çºÎÇß½À´Ï´Ù?

2~~~	¼¼¿ùÈ£ Ä§¸ô ÅÃ½Ã±â»ç¿¡°Ô È¥Âá³­ '´ÙÆÇ´Ù' ´ëÇ¥ ´Ü¿ø°í ¾È»ê½Ã¹Î ÀÎÃµ½Ã YTN 	Jaehyun Kim 
ÇÑ±¹ ¾²·¹±âµé..?
¿åÀßÇÏ´ÂÁý¾ÈÀÌÀÖÀ¾´Ï´Ù ¾Æ¹öÁö°¡ ¾ÆµéÇÑÅÂ.¾ß ½ÊÇæ³ð¾Æ °¡¼­¹°Á»¶°¿Í .¾ÆµéÀÌ .Àú °³¼¼³¢´Â ¸Ç³¯³ª¸¸½ÃÄÑ.¾ö¸¶°¡ Àú °³»õ³¢µéÀº ¸¹³ª¸é½Î¿òÀÌ¾ß ÇÒ¸Ó´Ï°¡ ÀÌ·± °³ÁÀ°°ÀºÁý±¸¼®ÀÌÇã´Ï±î .¿·¿¡ÀÖ´Â¾Ö¿Ï°ßÀÌ .¾Æ¾¾¹ß ³»ÁÀÀÌ¾ù´ë¼­?   ÀÌ°Ô ´ëÇÑ¹Î±¹ÀÔ´Ï´Ù?
¹«°íÇÑ »ý¸í±îÁö ´ÙÆÈ¾Æ ¾îµð´Ù ¾µ°Å´Ï? ±×·¸°Ô µ·ÀÌ ÁÁ¾Æ??????
³ÊÈñ°°Àº Ã»ÇØÁø ¾²·¹±âµéÀº ¾î¶»°Ô ÇØ¾ß ÇÏ´Ï???//?

3~~~	±è¿ëÀÓ - ¼¼¿ùÈ£ Ãß¸ð°î 	ÀÌ»óºÀ 

¼¼?
°¨»çÇÕ´Ï´Ù?
ÀÌ»óºÀ´Ô °¨»çÈ÷ Àßº¾´Ï´Ù.?

4~~~	Ãµ°³ÀÇ ¹Ù¶÷ÀÌ µÇ¾î (¼¼¿ùÈ£ Ãß¸ð°î) Å×³Ê Á¶¹Î±Ô 	±¤Ç³Å×³ÊÁ¶¹Î±ÔÀÇÃ¤³Î 

ÀÓÇüÁÖ¶û ºñ±³°¡ ¾ÊµÇ³×¿ä Á¤¸» ÁÁ½À´Ï´Ù
¾ÖÀýÇÔ °£ÀýÇÔ ½½ÇÄÀÌ Á¦´ë·Î Ç¥ÇöÀÌ µÇ¾ú³×¿ä
³ë·¡¶õ ÀÌ·¸°Ô ºÒ·¯¾ßµÈ´Ù»ý°¢ÇÕ´Ï´Ù ÃÖ°í^^?
¼ÖÁ÷È÷ ÀÓÇüÁÖ¾¾º¸´Ù ÀßºÎ¸£³×¿ä ¤¾¤¾?
joon kim Àúµµ °³ÀÎÀûÀ¸·Î ÀÌºÐÀÌ ÀÓÇüÁÖ Å×³Ê´Ôº¸´Ù ÁÁ´Ù°í ´À²¸Áö³×¿ä ÇÏÁö¸¸ ÀÌºÐÀÌ ÀÌ ³ë·¡¸¦ ½½ÇÄ.°£ÀýÇÔÀ» Àß Ç¥ÇöÇß´Ù¸é ÀÓÇüÁÖ Å×³Ê´ÔÀº ½½ÇÄ.°£ÀýÇÔº¸´Ü ½½ÇÄ °¡µæÇÑ ¿µÈ¥À» ¾î·ç¸¸Á®ÁÖ´Â ±×·± ´À³¦ÀÌ µé¾ú³×¿ä.. µÎºÐ´Ù ÃÖ°íÀÇ À½¾Ç¼ºÀ¸·Î ³ë·¡¸¦ Ç¥ÇöÇß´Ù°í »ý°¢ÀÌµì´Ï´Ù! Á¶±Ý ´ÊÀº µÞºÏÀÎ°¡¿ä ¤¾¤¾..?
¸ÀÃã¹üÀÌ³ª Àç´ë·Î º£¿ì½Ã°í µ«±Û ´Ù»õ¿À?
À±Áø¾Æ ÀÓÇüÁÖ¾¾¸¦ ´©°¡ ÀÎÁ¤ÇÏ³ª¿ä? Àü¹®ÀÚ Áý´Ü¿¡¼­ ¾Æ¹«µµ ÀÎÁ¤ ¾ÈÇÕ´Ï´Ù.?
ÁøÁø Àú´Â À½¾ÇÀ» ÁÁ¾ÆÇÏ´Â ±×Àú ÀÏ¹ÝÀÎ ÀÔ´Ï´Ù. ÀÓÇüÁÖ¾¾ ´Ô ¸»¾¸´ë·Î ÇÑ¶§ ÀßÇß½À´Ï´Ù. ¼Ò¸® ÁÁ¾Ò½À´Ï´Ù. ¼Ò³â ½ÃÀý¿¡¿ä. ÀÌ¼Ò¶óÀÇ ÇÁ·ÎÆ÷Áî ³ª¿ÔÀ»¶§ ²Ï³ª ±ú²ýÇÏ°í ÁÁÀº ¼Ò¸®¿´½À´Ï´Ù. Çã³ª Áö±ÝÀº ¸Å¿ì ½É°¢ÇÑ ¼öÁØÀÔ´Ï´Ù.?
Áø Áø Àúµµ ¼º¾Ç Àü°øÀÎµ¥ ´Ùµé ±»ÀÌ ¸»À» ¾È ÇØ¼­ ±×·¸Áö ÀÓÇüÁÖ ¾¾ Á» ¹«½Ã´çÇÏ´Â Æí ¸Â½À´Ï´Ù¤Ì¤Ì ÀÎ°ñ¶ó°¡ ¸Å¿ì ½ÉÇØ¼­ ÀúÈñ ¼±»ý´Ôµé²²¼­µµ ÀÓÇüÁÖ ¾¾ º°·Î ¾È ÁÁ¾ÆÇÏ½Ê´Ï´Ù?
Á¤¸» ÀßºÎ¸£½Ã³»¿ä Á¶±Ý Æí¾ÈÇØÁ³¾î¿ä^^

5~~~	¼¼¿ùÈ£ »ç°í Ã¹³¯ »ý¹æ¼Û Áß °ÅÁþ¸»ÇÏ´Â KBS±âÀÚ~¤» 	¼¼¿ùÈ£ »ç°í Ã¹³¯ »ý¹æ¼Û Áß °ÅÁþ¸»ÇÏ´Â KBS±âÀÚ~¤» 	
Àú·± ´õ·¯ºì °ÅÁþ¸»À» ÇÏ¸é¼­ ±âÀÚ¶ó°í ¸íÂû´Þ°í, ¿ù±Þ¹ÞÀ»·Á°í, KBS¼Ò¼ÓÀÔ³× ¹¹³× ÇÏ¸é¼­ ¹ä¾ò¾î ¸ÔÀ»·Á°í,.±¹¹ÎÀÇ ¼¼±ÝÀ¸·Î ¿î¿µÇÏ´Â ¹æ¼ÛÀÌ¸é¼­..±¹¹ÎÀ» ±â¸¸ÇÏ´Â Çàµ¿ÀÌ °ú¿¬ Á¤´çÇÏ´Ù°í »ý°¢ÇÒ ¼ö ÀÖ¾ú´ø °ÇÁö...!! ¾ç½ÉÀÌ ÀÖ¾ú´Ù¸é ±âÀÚ Ä«¸Þ¶ó ³» ´øÁ®¾ß ¿Ç¾ÒÀ» °Í °°Àºµ¥... ?
ÇÏÀÌ°í !!! ¾î¶»°Ô Àú·± °ÅÁþ¸»À» ÇÒ ¼ö ÀÖÀ»±î ?? ¼¼»ó¿¡,..¼¼»ó¿¡³ª....Àú·± °ÅÁþ¸»À» ÇÏ´Âµ¥ È­³»Áö ¾ÊÀ» À¯°¡Á· ºÎ¸ð°¡ ¾îµð¿¡ ÀÖÀ»±î ??  4¿ù 16ÀÏ ´ç½Ã, ÂüÀ¸·Î, ÂüÀ¸·Î ¾ð·Ð°ú Á¤ºÎÀÇ ¸ð½ÀÀÌ¾ú³× ±×·Á !!   ?
±âÀÚ¸À¾Æ?Ã¬ÇÇÇÑÁÙ¾Ë¾Æ¶ó..
Èûµé°³°¡¸£Ä¡°í..Å°¿îºÎ¸ð´ÔÀÌºÒ½ÖÇÏ´Ù  ÁøÂ¥..ÇÑ±¹³ÁÆ®¾Ø  ¿Ø  ½Ö¸»µéÀ» ¿Ã¸®³ªÇÞ´õ´Ï  ÀÌ·±°Å¿³³×¿©..¤¹¤¹
»ç¸í°¨  ÀÚºÎ½ÉÀÌ·±°Å¸ð¸£³Ä??
±âÀÚ¸À¾Æ?Ã¬ÇÇÇÑÁÙ¾Ë¾Æ¶ó..
Èûµé°³°¡¸£Ä¡°í..Å°¿îºÎ¸ð´ÔÀÌºÒ½ÖÇÏ´Ù  ÁøÂ¥..ÇÑ±¹³ÁÆ®¾Ø  ¿Ø  ½Ö¸»µéÀ» ¿Ã¸®³ªÇÞ´õ´Ï  ÀÌ·±°Å¿³³×¿©..¤¹¤¹
»ç¸í°¨  ÀÚºÎ½ÉÀÌ·±°Å¸ð¸£³Ä??
6~~~	¼¼¿ùÈ£ Èñ»ýÀÚ Ãß¸ð ÀÛÇ° Forget me not, Prays for Sewol Victims 		Jisun Nam 
¸¹Àº ½Ã°£ÀÌ¶ó°í ÇÒ¼ö¾ø´Â ½Ã°£ÀÌ Áö³µÁö¸¸ ¸¹Àº »ç¶÷µé¿¡ ¸Ó¸´¼Ó¿¡¼­ ÀÌ »ç°ÇÀÇ ±â¾ïÀÌ ÀÛ¾ÆÁö°í ¸¹Àº »ç¶÷ÀÌ ¶°³µÁö¸¸ ¸ðµÎ ¾Æ¹«·¸Áö¾Ê°Ô »ýÈ°ÇÏ°íÀÖ³×¿ä?
......±â¾ï¼Ó¿¡¼­ ÀØÇôÁöÁö¾Ê´Â...½½ÇÄ..?
¿©È£¿Í°¡¹ÌÄ£°É±î...ºÎÃ³°¡¹ÌÄ£°É±î...?
¿ïÁö¸»¾Æ¿ä ¼¼¿ùÈ£¼±ÀåÀº Á¤¸»ÇÏµµÇÏ°í³Ê¹«ÇØ ¼¼¿ùÈ£¼±ÀåÀÌÅ»ÃâÇÏ´Â°É ÇÐ»ýÀÌ1¸íÀÌ¶óµµºÁ½À¸é µÇ´Âµ¥ ¿òÁ÷ÀÌÁö¸»¾Æ¿ä ¶ó°íÇß´Â¾ð´Ï¿ÀºüµéÀÌ ²ÄÂ¦¾ø½Ã Ä«¸¸È÷ ÀÖ°í ¾ó¸¶³ª Ãã°í ¾ó¸¶³ª °¡Á·Ç°¾Ö ¾Ê±â°í½ÇÇÇ°¡ ?
¸íº¹À»º÷´Ï´Ù..¿ì¸®¾ð´Ï¿Àºüµé...¼¼¿ùÈ£¿¡Å¿´Âµ¥¿ä...Å»ÃâÇÏ·Á´Âµ¥...¹ß¿¡¹¹°¡³¢¾î¼­..µ¹¾Æ°«´ä´Ï´Ù..¿ì¸®¿Àºü¾ð´Ï.. ´Ù½ÃÅÂ¾î³ª¼­Çàº¹ÇÏ°Ô»ç½Ã±æ...º÷´Ï´Ù?
¼¼¿ùÈ£Âü»ç¶§ »ì¾Æ³²Àº ¾ð´Ï¿ÀºüµéÀº °áÄÚ ±â»Ü¼ö¾øÀ»°Ì´Ï´Ù...¼ÒÁßÇÑ ¹ÝÄ£±¸µéÀ» ÀÒ°í..¾ó¸¶³ª ÀÚ±â°¡ Ä£±¸µéÀ» ¹ö¸®°í »ê°Ô ¾ó¸¶³ª ¹Ì¾ÈÇÏ°Ú¾î¿ä..¿À´Ã Á¦¹ÝÄ£±¸µé°ú ³îÀÌ°ø¿ø¿¡ Ã³À½À¸·Î °°ÀÌ°¬´Âµ¥ ÀÌ·± Ä£±¸µéÀ» ÀÒ´Â´Ù°í »ý°¢ÇÏ´Ï °¡½¿ÀÌ ´ä´äÇÏ³×¿ä..?
¼¼¿ùÈ£ À¯°¡Á·¿¡°Ô ¸íº¹À»º÷´Ï´Ù...
Áö±Ý 5°³¿ùÀÌÁö³µÁö¸¸ ÀÌ·¸°Ô¶óµµ º¸³À´Ï´Ù...Àú´Â ¾ÆÁ÷ 11»ìÀÎµ¥ ¼¼¿ùÈ£Âü»ç Ã³·³ ½ºÄ«¿ìÆ®°¥¶§ ¾ðÁ¦ ÀÌ·± »ç°ÇÀÌ ÀÏ¾î³¯ Áö ¹«¼·½À´Ï´Ù 1´ÞÀÌÁö³ª¸é ¼ÒÇ³ ÀÎµ¥ ³Ê¹«°ÌÀÌ³³´Ï´Ù... ÇÏ´Ã¿¡°è½Å ´Ü¿ø°í ¾ð´Ï ¿Àºü ¼±»ý´Ô ±×¸®°í ¿©·¯¸í»ì¸±·Á°í ¸ñ¼ûÀ» ¹ÙÄ£ ½Â¹«¿ø ¼¼¿ùÈ£ ¼±Àå ±×³ð »©°í »ï°¡ °íÀÌ ¸íº¹À» º÷´Ï´Ù ... ÁöÄÑµå¸®Áö¸øÇØ¼­¹Ì¾ÈÇØ...¾ð´Ï ¿Àºü?
¸î¹øÀÌ³ª º¸Áö¸¸ Àú´Â Á¤¸» ¿ïÀ½¸¸ ÅÍÆ®¸³´Ï´Ù....
°°Àº ÀÌ ³ªÀÌ¿¡ ´©±¸´Â »ì¾ÆÀÖ°í ´©±¸´Â ÀÌ¹Ì ¼¼»ó¿¡ ¾ø°í...
Áö±Ý ¸î °³¿ùÀÌ Áö³­ ÀÏÀÌÁö¸¸ ¾ÆÁÖ Å« ½½ÇÄÀ» ÁÖ¾úÁö¸¸..
Áö±Ýµµ ±×³É ¿ô´Â ºÐµéÀÌ ÀÖ³×¿ä..  ÀÚ±â ÀÏÀÌ ¾Æ´Ï¶ó°í ¹«½ÃÇÏÁö¸¶¼¼¿ä..
´ëÇÑ¹Î±¹ ±¹¹ÎµéÀº ´ëÇÑ¹Î±¹ÀÇ ¾ó±¼ÀÔ´Ï´Ù..
Àúµµ ±×³É °¡¸¸È÷ ÀÖÀ»»ÓÀÌ³×¿©.. Á¤¸» ¿ì¸®³ª¶ó°¡ ¿Ö ÀÌ·²±î¿ä..
¼¼¿ùÈ£ »ç°í¿¡ ½½ÇÂ ±¹¹ÎµéÀÇ È¥¶õ¿¡ ºüÁö°í ÀÖ´Âµ¥,, ½ºÆÔ,ÇØÅ·À» ¿Ö ¸¸µå³ª¿ä..
Á¤¸» ¿ì¸®³ª¶ó¿¡ ÅÂ¾î³­ »ç¶÷µé ÀÔ´Ï±î?...?
¿ì¸®¿ÀºüÄ£±¸¾ð´Ï°¡´Ü¿ø°í´Ù´Ï´Âµ¥.....±Ù´ë±¸Á¶ÇÏ°íÀÖ¾ú´Âµ¥¹ßÀÌ³¢¾î¼­Á×¾úµ¥¿ä..?
¸ðµç°Ô ¿ì¸®ÀÇ °ÅÁþÀÌ±â ¹Ù¶ø´Ï´Ù.
ÇÏ³ª¹Û¿¡ ¾ø´Â ³ª ³Ê.
¸ðµÎ ³ª»Û°ÍÀº ¾Æ´Ï¾ú´Âµ¥ ¼±Àå ±×»ç¶÷Àº
»ý°¢ÀÌ ¾ø³ª ´ÄÀº°ÍÀÌ ´Ù Á×¾î°¡´Â ¼±Àå
±×»ç¶÷ÀÌ ´ëÇÇÇÏ¶ó°í »¡¸® ¸»ÇÏ±â¸¸ Çß¾îµµ ÀÌ·±ÀÏÀº ¾ø¾úÀ»ÅÙµ¥............  ÁÁÀº°÷°¬±æ º÷´Ï´Ù?
ÀÌ°ÍÀÌ ²ÞÀÌ±æ º÷´Ï´Ù......?
¾Æ¤Ð¤Ð ?
¾ð´Ï¿Àºüµé¹Ì¾ÈÇØ¿ä...
´ÙÀ½»ý¿¡´Â²ÀÇàº¹ÇÏ½Ã±æ....?
´Ù¸¥³ª¶ó¿¡¼­µµ ´ëÇÑ¹Î±¹ Á¤ºÎ°¡ ¾ó¸¶³ª ±¹¹Îµé ¸ñ¼ûÀ» Àç¹Ì»ï¾Æ Á×ÀÌ°í Àå³­°¨Ã³·³ Áöµé ³ë¸®°ÔÂëÀ¸·Î »ý°¢ÇÏ°í ÀÚ½ÅµéÀÇ ÀÌµæ¸¸À» À§ÇØ¼­¸¸ ÀÌ¿ëÇØ¸Ô°í  ¹ö¸®´ÂÁö¸¦ ¾Ë¾Æ¾ßÇÑ´Ù °³°°Àº ´ëÇÑ¹Î±¹ Á¤ºÎ¿¡ ÀÌ¿ë´çÇÏÁö¸»°í ±×³É °°ÀÌ ¾²·¹±â Ãë±ÞÇØÁÖ±æ?
¾Æ¿À ´«¹°³ª?
±×¸®°í ¾î¸¥ ´ë½Å »ç°ú ÇÒ°Ô ¹ÌÇÑÇØ...?
¤Ð0¤Ð Çü ÇÏ°í ´©³ª µé µµ Ãµ±¹¿¡ ÆíÈ÷ Àáµå±â¸¦ ....?
´Ù½Ã È¯»ýÇß´Ù¸é °Ç°­ÇßÀ¸¸é ÁÁ°Ú´Ù. ±×¸®°í Çàº¹ÇØ¼­ 100»ì ¾Æ´Ï... »ì°í½ÍÀº¸¸Å­ ±×³É °è¼Ó »ì¾ÒÀ¸¸é ÁÁ°Ú´Ù... ¾î·Á¼­ ´Ù½Ã È¯»ýÇÏ·¯ °¡Áö ¾Ê°í...?
Á×¾îµµ»ìÆÇ¿¡?
¾Æ ¼±Àå¼¼³¢¿Ö»ì¾ÆÀÖ´Â°ÅÁö?!?
³ªÀÇ Ä£¾ð´Ï´Â ¾Æ´Ï±¸.... Ä£ÇÑ¾ð´Ï°¡
ÀÖ¾ú´Âµ¥ ¾µ¾µÇÑ ¸ð½ÀÀ¸·Î ¶°³µ¾î¿ä¤Ì¤Ì?
º¸°íÀÕ³ª ¾²·¹±â³ª¶ó ¸ø¹ÏÀ»³ª¶ó ³ª¶ó¸¦¸ÁÄ¡´Â À­³ðµé?
º¸°íÀÕ³ª ¾²·¹±â³ª¶ó ¸ø¹ÏÀ»³ª¶ó ³ª¶ó¸¦¸ÁÄ¡´Â À­³ðµé?
Àý´ë Á×¾îµµ ¾ÈÀØ¾î¿ä...! °ÆÁ¤¸¶½Ã°í ±×°÷¿¡¼± °íÅë¾øÀ× ½½ÇÄ¾øÀÌ Çàº¹ÇÏ°Ô Áö³»¼¼¿ä..?
ÀÎ»çÇÏÁö ¸øÇÏ°í °¡¹ö¸³´Ï´Ù... ¿ÀÈ÷·Á ¿ì¸®°¡ ¿Ã¸° Èñ¸ÁÀÇ ´ñ±ÛÀÌ ¼¼¿ùÈ£¸¦ ¹Ù´ÙÀ§¸¦ ¶ß°Ô µÈ´Ù¸é
Æò»ý ÀØÁö ¾Ê°Ú½À´Ï´Ù?
ÇÏ ¼±Àå?
ºÎµð  ÁÁÀº °÷À» °¡±æ ±â¿øÇÕ´Ï´Ù...
ÁöÄÑÁÖÁö¸øÇØ ÁË¼ÛÇØ¿ä...?
½½ÆÛ¿äÇÒ¸»ÀÌ¾ø³×¿ä
¢º¢¸¢¹¢·ÀÌ¸®º»ÀÇ±âÀûÀ¸·Î½Ã°£ÀÌÄ§¸ôÀüÀ¸·Îµ¹¾Æ°¬À¸¸éÁÁ°Ú³×¿ä...?
°ÆÁ¤¸¶¼¼¿ä. ¾ÆÀÌµé Áö±ÝÂë ´Ù½ÃÅ×¾î³ª¼­ »õ·Î¿î½ÃÀÛÀ»ÇÒ°Ì´Ï´Ù.?
ÓÞá§ªÎÍÔÎèßæª¿ªÁ¡¢ªÉª¦ª¾äÌªéª«ªË¡£
ª½ª·ªÆª´Ê«ðéªÎËËªµªóªËªâ¡¢ª¤ªÄª«ãýªÎøÁäÌª¬ªªªÈªºªìªÞª¹ªèª¦ªË¡£
R. I. P. victims of the Sewol accidnt. We'll never forget.?
Á¦°¡ ±× ¹è¾È¿¡ ÀÖ¾ú´Ù¸é ¾ÆÀÌµé ´ë½Å Á×¾úÀ» °ÍÀÔ´Ï´Ù. ³Ê¹« ¸¶À½ÀÌ ¾ÆÆÄ¼­ Àáµµ Á¦´ë·Î ¸øÀÚ°í....... ¾î¸¥ÀÎ Àú¸¦ ¿ë¼­ÇÏÁö ¸¶¼¼¿ä.?
¿ì¸® ¸ðµç ¼¼¿ùÈ£ Ä§¹°»ç°í¸¦ ¿µ¿øÈ÷ ÀØÁö Áö¸»¼¼¿ä ¤Ð¤Ð¤Ð¤Ð
¾ÆÀÌµé ¿µÈ¥À»?
¼¼¿ùÈ£ÀÇ ³ÊÈñµé.......Àý´ëÀý´ëÀý´ë ÀØÁö¸øÇÏÁö.......!!!!!?
Çü´©³ªµé ±â¾ïÇÏ°í ÀØÁö¾Ê°í Àú¾î¸¥µéÇÑÅ× ÁÐ°ªµé ¹Þ¾Æ³¾²²......ÁøÂ¥¹Ì¾ÈÇØ?
Çü´©³ªµé ±â¾ïÇÏ°í ÀØÁö¾Ê°í Àú¾î¸¥µéÇÑÅ× ÁÐ°ªµé ¹Þ¾Æ³¾²²......ÁøÂ¥¹Ì¾ÈÇØ?
¤Ð?
¹Ì¾ÈÇØ¼­ ½½ÆÛ¿ä..´õ¿í?
ÜÒªéªÈÔÒª¤Ò´...Üâ?ªËÝèª·ª¤ªÇª¹¡£ã÷ªïªìªÆª·ªÞªÃª¿Ú±?ªÎª«ª±ªéª¬à­ª·ª¯¡¢ãýª¬÷ÔªßªÞª¹¡£ªÉª¦ª«ô¸?ªÇäÌªéª²ªÞª¹ªèª¦ªË¡£ª½ª·ªÆª³ªÎí­ª¿ªÁªòäñª·í±ª·ªß¡¢ª½ª·ªÆßÃªÃª¿¡¢ª´Ê«ðéªäª´éÒìÑªÎÛ°?ªÎãýª¬êÐªáªéªìªÞª¹ªèª¦ªË¡£
Thank you for your splendid work. I never forget this tragedy.?
¢º¢¸?
³Ê¹«³Ê¹« ½½ÆÛ¿ä...
ºÎµð ÁÁÀº°÷À¸·Î °¡½Ã±æ ±â¿øÇÕ´Ï´Ù.?
³Ê¹«³Ê¹« ½½ÆÛ¿ä~~
¾ÆÇÂ ¿ì¸®ÀÇ Çö½Ç...
¾îÀú¸é ÁÁÁÒ??
Fantastic drawing sand?
ÇÔ²² ¿ï°Ú½À´Ï´Ù.. ÀØÁö¾Ê°Ú½À´Ï´Ù..
»ï°¡ °íÀÎÀÇ ¸íº¹À» º÷´Ï´Ù..¢º¢¸
?»ï°¡ ¾ÖµµÀÇ ¶æÀ» ¹ÙÄ¨´Ï´Ù. ½½ÇÅ´Ï´Ù. (´«¹°) ÇÑ±¹ ±¹¹ÎÀÇ ºÐµé! ÀÌ ºñ±ØÀ»ÁöÁö ¾Ê½À´Ï´Ù. ¾ðÁ¨°¡ ÇÔ²² ¿ô°í ¸¸³¯ ¼öÀÖ´Â ³¯ÀÌ ¿Ã °ÍÀ¸·Î ¿¹»óÇÏ°í ÀÖ½À´Ï´Ù.?
¹Ì¾ÈÇÏ´Ù ¾Æµé µþµé¾Æ ¿ì¸®°¡ °ü½ÉÀ» ¢Z´õ¶ó¸é ÀÌ·±ÀÏÀÌ ¾È»ý°äÁöµµ ¸ð¸£°Ù±¸³ª ºÎµð »ì¾Æ¼­ µ¹¾Æ¿À¸é ¿ì¸® µÎ¼Õ ²ÀÀâ°í ¸ø´ÙÇÑ ¼öÇÐ °°ÀÌ °¡ÀÚ²Ù³ª ´Ù½ÃÇÑ¹ø ¹Ì¾ÈÇÏ±¸³ª...?
¼¼¿ùÈ£.. ´«¹°ÀÌ ³³´Ï´Ù..ºÎµð ..?
´Ü¿ø°í¾ð´Ï¿Àºüµé...ÁÁÀº°÷À¸·Î°¡½Ã±æ¹Ù·¡¿ä¤Ð?
¾Æ¸§´ä½À´Ï´Ù... ÀØÁö ¾Ê½À´Ï´Ù..¤Ð¤Ð?
ÀÌÁ¨ ¿ïÁö ¾ÊÀ¸·Á°í Çß´Âµ¥ º¸´Â ³»³» ¶Ç ´«¹°À» ½ñ¾Ò³×¿ä
¾ÆÀÌµéÀÌ ºÎµð Æí¾ÈÇÑ°÷À¸·Î °¬±â¸¦ ÀØÁö¾Êµµ·Ï ³ë·ÂÇÒ²®´Ï´Ù Á¤¸»·Î?
This was so beautiful. May they R.I.P.?
¤Ð¤Ð
Èû³×¼¼¿ä.?
¤Ð¤Ð
Èû³×¼¼¿ä.?
Heartbreaking :(
Rest In Peace
What a beautiful way to honor those pure souls R.I.P?
AMAZING, UNFORGETTABLE¡¡«Ï«¸«Þ«ó¡¡«««¹«ß¡¡«Î«à¡¡«¢«Ã«Ñ«è?
»ï°¡ °íÀÎµéÀÇ ¸íº¹À» º÷´Ï´Ù.?
Âü ¾îÀÌ¾ø´Â Âü»ç¤Ð¤Ð
Èñ»ýÀÚµéÀÇ ¸íº¹À» º÷´Ï´Ù. 
ºÐ³ëÇÒ²®´Ï´Ù ÇêµÇÁö ¾Ê°Ô..?
ºÎµð ±× °÷¿¡¼­´Â µû¶æÇÏ°í Çàº¹ÇÏ½Ã±æ ¹Ù¶ø´Ï´Ù...
´ÙÀ½ »ý¿¡ ´Ù½Ã ÅÂ¾î³ª½Å´Ù¸é ÇÏ°í½ÍÀº°Í ´Ù ÇÏ½Ã°í
Çàº¹ÇÑ »îÀ» »ì´Ù°¡ °¡½Ã±æ ¹Ù¶ø´Ï´Ù..ÁË¼ÛÇÕ´Ï´Ù.
 ¾Æ... ºÎµð Ãµ±¹¿¡¼­ Çàº¹ÇÏ°Ô Ãµ»ç·Î ÀÖ±â¸¦... ´«¹°¸¸ Èå¸¨´Ï´Ù...?
¿©·¯ºÐµéÀÌ »ì¾Æ µ¹¾Æ¿ÀÁö
¸øÇØ Á¤¸» ¾Æ½±½À´Ï´Ù..
°íÀÎÀÇ ¸íº¹À» º÷´Ï´Ù..
»õ·Î¿î ¼¼»ó¿¡ ´Ù½Ã ÅÂ¾î³ª½Ç¶§
°íÅë¾ø°í...µû¶æÇÑ ¼¼»ó¿¡¼­
»ç½Ã±â¸¦...?
´«¹°¸¸ Èå¸¨´Ï´Ù
¹Ì¾ÈÇÕ´Ï´Ù...  ¹Ì¾ÈÇÕ´Ï´Ù?
R.I.P.?
ÀØÁö¾ÊÀ»²²¿ä....¤Ð¤Ð?
So beautiful and at the same time so, so sad. R.I.P children.?
So beautiful and at the same time so sad. R.I.P children.?
¾ÆÀÌµé¾Æ ÁöÄÑÁÖÁö ¸øÇØ ¹Ì¾ÈÇØ. I apologize not to be with you. ?
¾êµé¾Æ ¿©±âº¸´Ù ´õ ÁÁÀº°÷¿¡¼­ Àß »ìµµ·ÏÇØ~?
¢º¢¸?
7~~~	´º½ºÅ¸ÆÄ - ¹Ú ±º »çÁø ¼Ó ¼¼¿ùÈ£ ÃÖ¼Ò 5µµ ±â¿ï¾ú´Ù(2014.5.5) newstapa 	
¹«¹æºñ »óÅÂ·Î ÀÖ´Ù°¡!
´ëÇü ÀÎ¸í ÇÇÇØ»ç°í°¡ ³­°ÍÀÌ´Ù.!
¼öÇÐ¿©Çà°¡¸é, µ·¸¸ ³»°í ¸»¾ÒÁö,
Á¡°Ë,È®ÀÎÇÑ ÀûÀÌÀÖ¾ú³ª..
2014.10.05?
Àú·±µ¥µµ ÃâÇ×À» ¿ÖÇß¾î Ã»ÇØÁøÀº  µ·¿¡ ´«ÀÌ ¸Ö¾ú±¸³ª À¯º´¾ð ¼ûÁö¸»°í ³ª¿Í¶ó?
¹ÚÁß¼º ±â°è¼³°è»ç´Â ¸¹¾Æ¾ß 1µµ?¤»¤»¤» ¼³°è»ç ¶§·ÁÄ¡¼¼¿ä ¹ÎÆóÀÔ´Ï´Ù ´Ô¾Æ?
Ã¶¹äÅë ¹Ú¾¾ Áý¾ÈÀº Á¶¿ëÈ÷ ½Å¿¡°Ô ±ÍÀÇÇÏ¶ó ±¹¹Îµé ÇÇ¿Í »ìÀ» ¸Ô°í»ç´Â ±«¹°µéÀº ÇÊ¿ä¾ø´Ù °ÌÀïÀÌ ÇÑ±¹ÀÎµéÀÌ¿© ¾ðÁ¦±îÁö ±×·¸°í »ì·¡ Á¤ºÎ°¡ ³ÊÈñµéÀ» Àâ¾Æ¸Ô°í ÀÖ´Ù ?
Á¤È²À¸·Î¸¸ º¸¸é °æÄ¡¸¦ Âï°Å³ª ¾î¶² Æ¯ÀÌÇÏ°Å³ª ÀÇ¹Ì¸¦ °¡Áø Àå¸éÀÌ ¾Æ´Ï±â ¶§¹®¿¡, ¹«¾ð°¡ ÀÌ»óÇÑ »ý°¢ÀÌ µé¾î ÂïÇûÀ» °¡´É¼ºÀÌ ÀÖ¾î º¸ÀÌ³×¿ä...
Èñ»ýÀÚµé ´ëºÎºÐ ÈÞ´ëÆùÀ» °¡Áö°í ÀÖÀ»Å×´Ï ÀÌ°ÍµéÀ» Á¶»çÇØº¸¸é Á» ´õ ÀÇ¹ÌÀÖ´Â ÀÚ·á°¡ µÉ ¼ö ÀÖÀ» µí ÇÕ´Ï´Ù....?
µüºÁµµ ±â¿ï¾î º¸ÀÌ´Âµ¥ ³»´«ÀÌ ÀÌ»óÇÑ°Ç°¡??
Çê½ÉÀÌ´Ù?

8~~~
9~~~
10~~~
11~~~
12~~~
13~~~
14~~~
15~~~
16~~~~
17~~~
18~~~
19~~~
20~~~
21~~~
22~~~
23~~~
24~~~
25~~~
26~~~
27~~~
28~~~
29~~~
30~~~
31~~~
32~~~
33~~~
34~~~
35~~~
36~~~
37~~~
38~~~
39~~~
40~~~
41~~~
42~~~
43~~~
44~~~
45~~~
46~~~
47~~~
48~~~
49~~~
50~~~
