# Supplementary material for: Machine Learning-Based Data Mining Method for Sentiment Analysis of the Sewol Ferry Disaster's Effect on Social Stress
Source: Front Psychiatry. 2020 Dec 23;11:505673. doi: 10.3389/fpsyt.2020.505673 (PMC7785789; doi:10.3389/fpsyt.2020.505673)
Supplement: Supplementary file 1 [file Data_Sheet_1.ZIP › youtube/text/3.June.txt]

1~~~
ÇÏ.. ¼öÇÐ¿©Çà ¸ø°£´Ù°í Â¥Áõ³Á´ø Àú°¡ ÇÑ½ÉÇÏ³×¿ä.. ¸¾ÀÌ ¿ïÄÀÇÏ°í °¡Á·ºÐµéÀÇ ¸¶À½À».. ÀüºÎ´Â ¾ËÁö¸øÇØµµ ... ÁË¼ÛÇÕ´Ï´Ù?
2~~~
³Ê¹«½½ÇÁ³×¿ä¤Ì¤Ì?
3~~~
½Å±âÇØ ..
Àß ±×¸°´Ù .
4~~~
³Ê¹«½½ÆÛ¿ä?
5~~~
6~~~
7~~~
8~~~
9~~~
10~~~
11~~~
12~~~
13~~~
14~~~
15~~~
16~~~~
17~~~
18~~~
19~~~
20~~~
21~~~
22~~~
23~~~
24~~~
25~~~¼¼¿ùÈ£ Ã»¿Í´ë´Â ¾Ë°í ÀÖ¾ú´Ù	Bj Kim 	

ÇØ±ºÂü¸ðÃÑÀåÀÌ °¢¼­¼­¸í±îÁö¾²°í Åë¿µÇÔ ´ë±â±îÁö½ÃÄÖ´Âµ¥ ÀÌ°É ´©°¡¸·°Ù³Ä?

¾Æ....Á¦¹ß....¾êµé¾Æ...
Á» Àß µé º¸°í ¾ê±âÇØ..
±¸Á¶? ¾ÖÃÊ¿¡ ±¸Á¶µûÀ© ¾ÈÁß¿¡¾ø¾ù¾î..
±×³É ÇØ°æÀÌ ¾ðµòÀÌ¶û °è¾àÇÞ°í.
¾ðµò¿ì¼± ÀÛ¾÷.. ±¹°¡ºñ»ó»çÅÂ¿¡ ±¹°¡ ÇØ±ºÀÌ ¹Ù¶ó¸¸º¼¼ö¹Û¿¡ ¾ø´Â... 
ÇÑ±¹Àº ±×³É ±¹°¡°¡ ¾Æ´Ï¶ó...Àå»çÄ¡ ¾Öµé ¸î¸íÀÌ ±¹¹Îµé ÇÇ ´«¹° ´Ù µ·À¸·Î ¹Ù²ãÃÄ¸ÔÀº ...½ÃÀå¸¸µµ ¸øÇÑ °÷ÀÌÁö... ±×·±´Ù°í »óµµµµ ¾ø¾î¿© º´½Åµé... 
?
¤»¤»¤»¤»¤»¤»¤»¤»¤»¤»¤»¤»¤»¤»¤»¤»±×³É¿ôÀ½ÀÌ³ª¿Â´Ù ¤»¤»¤»¤»¤»¤»¤»¤»¤»¤»¤»¤»¤»¤»¤»¤»¤»¤»¤»¤»¤»?

¸í¹Ù±âÀú³ðÀº ÃÑ.µå´Â¹ýµµ¸ô¶ó¿ä ¤¹¤¹ ³ë´ëÅë·É´ÔÀº ±º´ë±îÁö º¹¹«´ÙÇß´Âµ¥ ¸ÓÇß³ë ÃÑµµ¸øµé°í ¸í¹Ù±â´Â ¤¹ ”OÁ¤Èñµµ ±×´ç½Ã ÃÑÀúµû±¸·Îµé¾ú°ÙÁö ¤¹?

ÇØ°æ ¹«³ú
No »ý°¢
±×Àú ¸í·É ÀÇÁö?

ÇÐ»ýµéÀºÁË°¡¾ø´Âµ¥...Âü¾ÈÅ¸±î¿îÇö½ÇÀÌ±º¿ä!?

¼ö»ç±Ç ±â¼Ò±Ç º¸ÀåµÈ ¼¼¿ùÈ£ Æ¯º°¹ýÀÌ ²À Á¦Á¤µÇ¾î¾ß ÇÏ´Â ÀÌÀ¯°¡ ¿©±â¿¡ ÀÖÁö.?

Àú ÀÎ°£Àº ¾ÆÁ÷µµ Àú·¯°í ³ë´Â±º..?

Àú ÀÎ°£Àº ¾ÆÁ÷µµ Àú·¯°í ³ë´Â±º..?

Âü!! È²´çÇÏ³×
¿å³ª¿Â´Ù?

µ¿¿µ»ó Àß¸¸µé¾ú³×¿ä.
¿Ö ±¸Á¶¸¦ ¾ÈÇß³ª?
±¸Á¶ÇÒ ½Ã°£ÀÌ ¼ö½ÊºÐÀÖ¾ú°í »ç°íÃÊ±â ±¹Á¤¿ø¿¡¼­ ÃÖÃÊ·Î ¿¬¶ôÀ» ¹Þ¾Ò´Âµ¥.. ¿Ö ±¸Á¶¸¦ ¾ÈÇßÀ»±î?
ÇØ°æÀº ¿Ö ±¸Á¶ÇÏ·¯¿Â ¼ö¸¹Àº »ç¶÷°ú Àåºñ¸¦ ±×³É µ¹·Áº¸³ÂÀ»±î?
¸Ó¸®°¡ ´Þ¸° »ç¶÷ÀÌ¶ó¸é ´ç¿¬È÷ »ý°¢ÇØºÁ¾ßÇÒ ±âÃÊÀûÀÎ ¹®Á¦ÀÔ´Ï´Ù.?

ÀÌ·¡¼­ Æ¯º°¹ýÀÌ ÇÊ¿äÇÑ°Å´Ù,,,  ÀÏº£ ÀÌ »ó º´½Åµé¾Æ...
ÇØ±ºÀÇ ÀÌ³ª ¹Î°£ Àá¼ö»çÀÇ ÅõÀÔÀ» ¸·Àº°Ô ÇØ°æÀÌ¶õ°Ô È®½ÇÈ÷ ¹àÇô Á³´Âµ¥µµ ´©±¸ÇÏ³ª À¯ÁË ¹ÞÀº°Åµµ ¾ø°í ¹ÌÄ£ °ÍµéÀÌ ½Ã°£¸¸ ²ø¸é¼­ ¾È ÁÁÀº ¿©·Ð¸¸ ¸¸µé°í ÀÖ´Ù,,, ±×°Å ¾Æ³Ä?
¾ð·Ð Àå¾Ç¿¡ ¶³°ÅÁöµé.... ´Ï³×°°Àº »ó º´½ÅµéÀÌ ÀÖÀ¸´Ï±î Á¾ÆíÀ» ¸¸µé°í ¹æ¼Û»ç ´ë°¡¸®µé¿¡ ÀÚ±â »ç¶÷µé ¹Ú¾Æ ³õÀº°Å ¾Æ´Ï³Ä.....  ±×°Ô ¸Â´Ù°í ÁÁ¾ÆÇÏ°í ¾É¾Æ ÀÖ°í.... 
´Ï³× µéÀº ±×³É »ó º´½ÅÀÌ´Ù,,,, ¾Ë°Ú³Ä??

½Ã¹ÎÀÌ Å½¿å,³ªÅÂ,¼Ò½ÉÇØ¼­ ÀÚÀ¯º¸´Ù´Â Æò¿ÂÇÔÀ» ¼±È£ÇÏ°í °¡¸¸È÷ ÀÖÀ»¶§, Á¡Á¡ Ä¿Áö´Â Á¤ºÎÀÇ Èû¿¡  ¹öÆ¼Áö ¸øÇÑ´Ù..
±×¸®ÇÏ¿© Á¤ºÎÃø ÀúÇ×·ÂÀÌ ²÷ÀÓ¾øÀÌ °­ÇØÁü¿¡ µû¶ó ÁÖ±ÇÀº ¸¶Ä§³» ¼Ò¸êµÈ´Ù...........Àå ÀÚÅ© ·ç¼Ò............?

Àý´ë °ø°³µÇ¾î¼­´Â ¾ÈµÇ´Â °Å´ëÇÑ À½¸ð°¡ ÀÖ´Ù?

ÃÑÃ¼ÀûÀÎ ¹«»çÀÎÀÏÁÖÀÇ Ã¥ÀÓºÎÀçÀÇ ÀÌ³ª¶ó Çö½ÇÀÌ ÀÀÁýµÇ¾î ³ªÅ¸³­ »ç°ÇÀÌ ¼¼¿ùÈ£ »ç°ÇÀÔ´Ï´Ù. ÇÑ¸íµµ ±¸ÇÏÁö ¸øÇÑ ¹«´ÉÇÑ Á¤±Ç. °ú¿¬ ¼±Àå°ú ¼±¿øµé¸¸ Àß¸øÇßÀ»±î? ÁøÁ¤ ±×·¨À»±î??

ÀÌ°Í ¹¹¾ß ÇÏ°í Å¬¸¯ Çß´Âµ¥, ¾Æ~~~ ¿À¹ÙÀÌÆ® ÇÒ »· Çß´Ù!!!
±×·¸°Ô Àß³­ ³ÊÈñµéÀº ±×µ¿¾È ¹»Çß³Ä!!!
Á¤¸» ÀÌ°Íµé »ç¶óÁö°Ô ÇÒ ¼ö ¾ø´Â°¡!!!
Àú°ÍµéÀÌ »ç¶ûÇÏ´Â Á¤±Ç 10³âÀÌ ÀÖ¾ú´Âµ¥... Á¤¸» °¡Áõ ½º·´°í, Çø¿À½º·´´Ù!!!?

Á¿±î°íÀÖ³× ;?

¹è¿¡´ëÇØ Àß¸ð¸£´Â»ç¶÷µéÀº È­³¯¸¸µµÇÏ´Ù. ¾Æ¹öÁö°¡Á¶¼±¼Ò¿¡¼­40³â°£°è¼Ì´Ù.¾Æ¹öÁö²²¹°¾ú´Ù.¿¡¾îÆ÷ÄÏÀÖ³ª¿ä? Á×Àº°É±î¿ä?»ì¾ÆÀÖÀ»±î¿ä?¿Ö¸øµé¾î°¡¿ä? ¾Æ¹öÁöÀÇ´äÀº °£´ÜÇß´Ù.¼¼¿ùÈ£°¡ Àá¼öÇÔÀÌ¾Æ´ÏÀÝ¾Æ¤Ñ¤Ñ ?

ºü²Ù³×ÀÇ ´õ·¯¿î ½ÉÀåÀ» Áö¿Á¿¡ °¡ ÀÖ´Â Áö¾Öºñ¾Ö¹Ì¿¡°Ô ´øÁ® ÁÖ¾î¶ó...?

ÀÌ¼ºÅÃ ³Ê ¤²¤µÀÌ³Ä? 

26~~~
27~~~
28~~~

²¿¸®¿¡ ²¿¸®¸¦ ¹°°í°¡¸é °á±¹¿¡´Â Àý´ëÁ¸Àç¿¡ ´ëÇÑ ¹ÏÀ½¸¸ÀÌ ÀÎ°£ÀÇ Èñ¸ÁÀÌ µÈ´Ù. Àý´ëÀÚ·ÎºÎÅÍ Âü Æò¾ÈÀ» ¾ò´Â »ç¶÷µéÀ» °ú¿¬ ¾î¸®¼®´Ù°í Ä¡ºÎÇÒ ¼ö ÀÖ´Â°¡??

¿ì¸®ÀÇ ¸òÀº ÀÌ¸® °¡°Ç¸¸ ³» ºÎ¸ð ³» ÇüÁ¦ ³ª¸¦ ¿ìÇÏ¿© ¿ï¾îÁÖ´Â °¡°¡È£È£ ¹þ´Ô³×µé ³ª´Â ÀÏ¤©µµ ½½ÆÛ¼­ ¿ï´Ù¿ï´Ù ±æ¸øÃ£°í ÀÖ´Âµ¥ ¿ô´ÂÀÚµéÀº ¹«¾ùÀÕ°¡ ³»ºÎ¸ðÇüÁ¦ ³» ÀÚ¼Õ³ªºñ ´«¿¡¹°¸¶¸£Áö ¸øÇÒÅÍÀÎÁï ¿ô¾î°¨Ãß¿ö ÀÖ´ÂÀÚ ¸ðµÎ°È¿ì¸® ´«¹°³ª°í °¡½¿¸Þ¿© ¼Ò¸±µµ ¾È³ª°í ¸ñÀÌ¸Þ¿© ´«¹°¸¸³²´Â±¸·Á ´ëÃ¼ ¿Ö ¿ì¸®³×¾÷ÀÌ¶õ¸»ÀÎ°¡ ?

¿ï¾ú³×¿ä °¡½¿ÀÌ ¸Ô¸Ô ½Ã°£Àº °Å±â¿¡ ¸ØÃß¿ü°í ³ÊÈñµéµµ ¸Ó¹°·¶°Ç¸¸ ¾î¶²Á¤¼ºÀÌ³Ä ÀÌÁ¤¼º¹Þ°í Àá½Ã½¬°í½Í°Ç¸¸ ¿ì¸®¾ß ¸ð¸¥Ã¼ ÀÌ½Â°úÀÛ¸íÀÌÁö¸¸ »êÀÚÀÇ ¸¸ÇàÀº °í¿°ÇÏ°í ±¥½ÉÄí³ª °¡´Â±æµµ ¸·¸·ÇÏ°Ç¸¸ °¡´Â±æµµ Á¥¾îÀÖ¾î ±æÀÌ ±æÀÎÁö¾Æ³ª ¾îµÓ¿ö¼­ ÃÐºÒ¹Þ¾Æ°¡·Áµµ º¸ÀÌÁú¾ÊÄí³ª 

29~~~
30~~~

±è¾îÁØÀÌ...±×·¡¼­ ´Ï°¡ ¾ò´Â °ÍÀÌ ¹¹³Ä? ÇÑ½ÉÇÏ....¤¤....?

¿Ïº®ÇÑ ½Ã³ª¸®¿À ±×·¯³ª ±× ÀÏÀ» ÀÌ·ç½Ã´Â ºÐÀº ÇÏ³ª´Ô.
´ç½Å³× ¶æ´ë·Î´Â ¾ÈµÉ°Å¾ß!

31~~~
32~~~	¼¼¿ùÈ£ Âü»ç, ¾Æºü¿Í ¾ö¸¶°¡ ¸¸µç ¿µ»ó ÆíÁö	Á¤±¤ÈÆ

Ãµ±¹¿¡¼­µµ Àß»ì±â¸¦....?

Àúµµ ³Ê¹«½½ÇÁ³×¿ä?

33~~~	¼¼¿ùÈ£ '½ÖµÕÀÌ ¹è' ¿ÀÇÏ¸¶³ªÈ£, ³»ºÎ Á÷Á¢ µé¾î°¡º¸´Ï 	JTBC News 
¾ÈÅ¸±õ´Ù°í¿ä? ¿ØÁö ¹Ì´õ¿òÀÌ ´úÇÑ¸»ÀÌ³×¿ä. »ì¾ÆÀÖ´Â ¾î¸¥À¸·Î½á´Â......
34~~~	¼¼¿ùÈ£ ±¸Á¶ ¹æÇØ	Bj Kim  
±¸Á¶¸·Àº ÇØ°æ ±×µÚ ¼¼·Âµé..Áö¿Á¿¡ ¶³¾îÁ®¶ó..¾Ç¸¶¿©..
35~~~
36~~~
37~~~	[´Üµ¶] ¼¼¿ùÈ£ »ç°í ´ç½Ã ½ÇÁ¦ ·¹ÀÌ´õ °üÁ¦ ¿µ»ó ÀÔ¼ö	JTBC News 
¼¼¿ùÈ£»ç°ÇÀº »ç°í°¡ ÀÌ´Ï°í ±¹°¡ÀÇ Ä§¸ôÀÛÀü ÀÇÈ¤ÀÌ Á¦±â µÇ°í ÀÖ´Ù°í ÇÕ´Ï´Ù. ¹°Å¸±â¶ó´Â °ÍÀÌÁÒ. ±¹Á¤¿ø´ë¼±°³ÀÔ+NLL°ø°³»ç°Ç+°£Ã¸Á¶ÀÛ»ç°Ç+°íÀ§±Þ°ø¹«¿øºÎ½ÇÀÎ»ç µîÀÇ ¹Ú±ÙÇý´ëÅë·É ÇÏ¾ß ½Ã±¹¼±¾ðµîÀ» ÇÑ¹æ¿¡ ÀáÀç¿ì±âÀ§ÇÑ ¼ö´ÜÀÌ¸ç Á¤ºÎ´Â ¼¼¿ùÈ£¿¡¼­ ±¸ÃâÇÑ Æø¹ß¹°Àü¹®°¡¿¡ ´ëÇØ¼­ ¾ð·Ð¿¡ ³ëÃâ½ÃÅ°Áö ¾Ê°í ÀÖ¾îº¸ÀÔ´Ï´Ù. Å¾½ÂÀÎ¿ø¿¡ Æ÷ÇÔµÇ¾îÀÖÁöµµ ¾ÊÀº »ç¶÷À» Á¶»çµµ ÇÏÁö ¾Ê°í ÀÖÀ¸¸ç, ¼¼¿ùÈ£ Ä§¸ôÈÄ ¼öÁßÀÛ¾÷À» ¸øÇÏ°Ô ±¹°¡¿¡¼­ ¸·¾Ò½À´Ï´Ù. ±× ÀÌÀ¯´Â Æø¹ß¹°·ÎÀÎÇÑ ¹èÀÇ Ä§¸ôÀÌÈÄ ¼öÁß¿¡ À¯ÃâµÈ ¹æ»ç´É°ú ¿À¿°¹°Áú·Î ¹Î°£Àá¼öºÎ »Ó¸¸¾Æ´Ï°í ¾î´À ´©±¸µµ ¹°¼Ó¿¡ ÅõÀÔÀ» ½ÃÅ°Áö ¾ÊÀº°ÍÀÔ´Ï´Ù. ¿Ö³Ä¸é ÅõÀÔ½Ã Á×°Å³ª ¿À¿°¿¡ ³ëÃâµÇ¾î ½ÅÃ¼¿¡ ÀÌ»óÀÌ »ý±æ ¼ÒÁö°¡ ³ô±â ¶§¹®¿¡ ¹æ»ç´ÉÀÌ ¾î´ÀÁ¤µµ ¼Ò½ÇµÈ ÀÌÈÄ ¼öÁßÀÛ¾÷¿¡ Âø¼öÇÑ°ÍÀÔ´Ï´Ù. ¹Ú±ÙÇýÁ¤ºÎ´Â ÃÑÃ¼Àû³­±¹À» Çì¾î³ª¿À±â À§ÇØ ¼ö´Ü°ú ¹æ¹ýÀ» °¡¸®Áö ¾Ê°í ÀÖ´Ù°í ÇÕ´Ï´Ù. ¹«¼·½À´Ï´Ù.

Áø½ÇÀº ¾ðÁ¨°¡ ¹àÇôÁø´Ù?

º¸Ãæ ¼³¸í ¾ÏÃÊ³ª ¼±¹Úµç ·¹ÀÌ´õ¿¡ ³ª¿ÀÁö ¾ÊÁö¸¸ ¹«¾ùÀÎ°¡¸¦ ÇÇÇÏ·Á Çß´Ù¸é ¼¶ÀÌ ¾ø´Â ¼¼¿ùÈ£ ¿ÞÂÊÀ¸·Î ÇÇÇØ¾ß ÇÏ´Âµ¥ ¼¶ÀÌ ÀÖ´Â °÷À¸·Î ÇÇÇß´Ù´Â °Å´Ù. (¼¶Àº À°Áö°í À°Áö°¡ ³ª¿À±â Àü¿¡ ¾ÏÃÊ°¡ ÀÖ±â¿¡ °¡±î°¡¸é ¹è´Â À§Çè) ±Ùµ¥ »õ¿ùÈ£°¡ ¼¶ÂÊÀ¸·Î º¯Ä§ Çß´Ù. ÀÌ°Ç ¹«¾úÀÖ°¡ ¼¼¿ùÈ£¸¦ ¿À¸¥ÂÊÀ¸·Î ±Þº¯Ä§ ÇÏ°Ô ¸¸µç ¹«¾ùÀÎ°¡°¡ ÀÖ¾î±â ¶§¹®ÀÌ¶ó´Â °Å´Ù.±×¸»À» ¼öÀ§¸¦ ³·Ãß¼­ "¿Ö º¯Ä§ÇßÀ»±î?" ¶ó´Â Áú¹®À» °è¼Ó ÇÏ°Ô ¸¸µå´Â µ¥¿ä ¶ó°í ¼Õ»çÀåÀÌ ÀÌ¾ß±â ÇÏ´Âµ¥, Á¤È®È÷ ¸»ÇÏ¸é ¹«¾ùÀÌ ÀÖ¾ú±æ·¡ ¿À¸¥ÂÊÀ¸·Î ±Þº¯Ä§ ÇßÀ»±î¿ä°¡ Á¤´äÀÌ´Ù,. ±×°ÍºÎÅÍ ¾Ë¾Æ¾ß ÇÑ´Ù....
¼±Àå ºÎÅÍ ±¸ÇÏ°í (ÀÔ¸·°í) ..±×·± ÀÜÀÎÇÑ ¼±ÅÃÀ» Çß´Ù´Â°Ô ³» Âø°¢ÀÌ¾ùÀ¸¸é ÁÁ°Ú´Ù.. »ý°¢ ÇÏ°í ½ÍÁöµµ ¾Ê´Ù. ³Ê¹« ¹«ÁöÇÏ°í ±¼¿åÀûÀÌ°í,. ³ª´Â ÀÌ»ç°Ç ÀÌÈÄ·Î ´º½º¸¦ 30³â °£ ÇÏ·çµµ °Å¸£Áö ¾ÊÀº ´º½º¸¦ º¸Áö ¾Ê´Â´Ù.  ±æ¸é 10³â ¾Æ´Ï Àß¸øÇÏ¸é Æò»ý ¾Èº¼°Í °°´Ù...
38~~~
39~~~
40~~~	[¼¼¿ùÈ£]±¹¹ÎÁ¤º¸¿øPIS ÀÌÁ¾ÀÎ´ëÇ¥ ÀÎÅÍºä - ´ÙÀÌºùº§ ÅõÀÔÀ» µÑ·¯½Ñ Áø½Ç, ±×¸®°í ¼¼¿ùÈ£ »ç°Ç¿¡ ´ëÇÏ¿©. 	ÁÖ±Ç¹æ¼Û 
°¨»çÇÕ´Ï´Ù?

°¨»çÇÕ´Ï´Ù. ´ç½ÅÀÇ ¿­Á¤°ú ³ë°í¿¡ ´Ù½ÃÇÑ¹ø °¨»çµå¸³´Ï´Ù. Áø½ÇÀº ¾ðÁ¨°¡´Â ¹àÇôÁý´Ï´Ù.. Èû³»¼¼¿ä..?

ÀÌÁ¾ÀÎ´ëÇ¥´Ô ´«¹°³ª°Ô °¨»çÇ¥ÇÕ´Ï´Ù.Áø½ÇÀ» ¼û±â·Á´Â ¼¼·Âµé¿¡  ¿ì¸® ±¹¹ÎµéÀº ¶Ç ±×·¸°Ô ¼Ó°í.¶Ç ¼ÓÀ¸¸é¼­ Áø½ÇÀ» ÀüÇô¾ËÁö¸øÇÏ´Â °æ¿ì°¡ ¸¹Áö¾Ê¾Ò³ª,´Ù½ÃÇÑ¹ø »ý°¢ÇÏ°Ô ÇØÁÖ¼Ì½À´Ï´Ù.ÀÌÁ¾ÀÎ´ëÇ¥´ÔÀÇ ¼ÕÇØ¸¦ °¨¼öÇÏ°í¶óµµ Áø½ÇÀ» ¾Ë°Ô µµ¿ÍÁÖ½Å°Å¿¡ ±íÀº °¨»ç¸¦ µå¸³´Ï´Ù.ÀÌÁ¾ÀÎ´ëÇ¥´Ô ¾Õ³¯¿¡ Çà¿î°ú  º¹ÀÌ Ç×»ó ÇÔ²²ÇÏ±æ ±âµµÇÏ°Ú½À´Ï´Ù..(^o^)b  ¸¶Áö¸·À¸·Î ³ª¶ùÀÏÇÏ´Â ÇØ°æÀÌ³ª °Ë°æ.°ø¹«¿ø¸ðµÎ ÀÚ±âÁ÷À§À¯ÁöÄÚÀÚÇß´ø ¸ðµçÇàÅÂµé µå·¯³»¼­ ÀÌÂü¿¡ »õÃâ¹ßÇÏ´Â°è±â°¡ µÇ¾ú¾úÀ¸¸é ¹Ù¶ö°Ô ¾ø°Ú½À´Ï´Ù~¤Ð_¤Ð ¤Ð_¤Ð 

41~~~
42~~~
43~~~	[ÆÑÆ®TV] ½Å»óÃ¶ ´ëÇ¥ °­¿¬- Ãµ¾ÈÇÔºÎÅÍ ¼¼¿ùÈ£±îÁö(1) 	ÆÑÆ®TV

¼¼¿ùÈ£³ª ÀÌ¾ß±â¿¡¼­ ¼³µæ·ÂÀÌ ÀÖ¾ú´Âµ¥ °©ÀÚ±â °³Ç¥´Â ¹«½¼ ¸»ÀÌ¿©??

Ä§¸ô¿¡ ´ëºñÇÑ ¾ÈÀü°ú Ä§¸ô ´ç½Ã ¼±¿øµéÀÇ ±¸Á¶ È°µ¿ÀÌ ¾øÀº °ÍÀÌ °¡Àå ÁÖ¿äÇÏÁö ±×°Ô ¾Æ´Ï¶ó´Ï ÀÌ ¹ÌÄ£³ð?

´Ô°ú °°Àº ºÐÀÌ °è¼Å¼­ ±×³ª¸¶ Èñ¸ÁÀÇ ²÷À» ³õÁö ¾Ê½À´Ï´Ù. °¨»çÇÕ´Ï´Ù.

44~~~
45~~~
46~~~
47~~~
48~~~
49~~~[ÆÑÆ®TV] ½Å»óÃ¶ ´ëÇ¥ °­¿¬- Ãµ¾ÈÇÔºÎÅÍ ¼¼¿ùÈ£±îÁö(2) 	ÆÑÆ®TV
½Å»óÃ¶ ´ëÇ¥´ÔÀº °ÅÁþÀÇ Â£Àº ¹°¼Ó¿¡¼­ ¼ûÀ» ½¯ ¼ö ÀÖ°Ô ÇØÁÖ´Â ´ÙÀÌºùº§ °°Àº Á¸Àç ÀÔ´Ï´Ù. ¾Æ¹«¸® ¾îµÒÀÌ Â£´õ¶óµµ ÀÛÀº ºûÀ» ÀÌ±âÁö ¸øÇÑ´Ù´Â °ÍÀ» ¿ì¸®´Â ¿ª»ç¸¦ ÅëÇØ¼­ Àß ¾Ë°í ÀÖ½À´Ï´Ù. ¾î¶² ½Ã·Ã°ú ¾Ð·ÂÀÌ ÀÖ´õ¶óµµ Áø½ÇÀ» ¹àÈ÷´Âµ¥ µî´ë°¡ µÇ¾î ÁÖ½Ê½Ã¿À. 300¿©¸íÀÇ ¾ï¿ïÇÑ È¥·ÉÀÌ ±Í½ÅÀÌ µÇ¾î¼­¶óµµ ÁöÄÑ ÁÖ¸®¶ó ¹Ï½À´Ï´Ù.?

¹Ì±º º»ÇÜ ¸®Ã³µåÈ£´Â ¿Ö 17ÀÏ~22ÀÏ±îÁö 6ÀÏ µ¿¾È ±º»ê ¶Ç´Â º¯»ê ¾Õ ¹Ù´Ù¸¦ ¼ö»öÇÏ°í µ¹¾Æ °¬À»±î?
-->µµ´ëÃ¼ ±× Å«¹è·Î ¿Ö ¼¼¿ùÈ£ÇÏ°í ¸Õ°Å¸®¸¦ ¼ö»öÇÏ´Ù °¬À»±î? 
¾ð·Ðº¸µµ¿¡ ±ºÇÔ 28Ã´ UDT, Æ¯Àü´Ü µî ±º ±¸Á¶ÀÎ·Â ÅõÀÔÇß´Ù°í ÇßÀ¸³ª 
»çÁøÀº È°µ¿ »çÁøÀÌ ÇÑÀåµµ ¾ø¾ú´Ù.
´çÀÏ ÇöÀå»çÁø¿¡µµ ³ª¿ÀÁö ¾Ê´Â´Ù.
¿ì¸®±ºµµ ÅõÀÔÀÌ ¾È‰ç´Âµ¥ ¹Ì±ºÇÔÀÌ ±¸Á¶¸¦ À§ÇØ¼­ ¿Ô´Ù.
1. ¿Ö ¼±¼ö¸¦ ÀâÁö ¾Ê¾Ò³ª?
--> ±¸Á¶¸¦ ÇÏÁö ¾Ê°Ú´Ù´Â °Í°ú °°´Ù.
       ÇØ±º, ÇØ°æ, ¹è¸¦ ¾Æ´Â »ç¶÷Àº ´Ù ¾È´Ù.
2. ¸ñÆ÷¿¡ 3ÇÔ´ë°¡ ÀÖ°í ±¸ÃàÇÔÀº ¿Ö ¿ÀÁö ¾Ê¾Ò³ª?
--> 1½Ã°£ °Å¸®¿´°í ±¸ÃàÇÔÀ¸·Î ¹Ð°í °¡¼­ 
       ¼ö½ÉÀÌ ¾èÀº°÷À¸·Î ¸»°í °¡°Å³ª 2´ë°¡ ¾ç¿·
       ¿¡¼­ Àâ¼Ò ÀÖ¾îµµ ‰ç´Ù.
     °í¼ÓÇÔÀº ¿Ö Ãâµ¿ ÇÏÁö ¾Ê¾Ò³ª?
3. ÇØ±ºÀÌ ÇØ°æÀÌ ¾ó¸¶³ª ±¸Á¶¸¦ Àß ÇÏ´ÂÁö 
   µÎ°í º¸ÀÚ´Â ½ÄÀÌ¾ú´Ù ¶ó´Â ¸»µµ ÀÖ´Ù.
4. ±º»êÀÎ±ÙÀ» Áö³¯¶§ ¹Ù´ÚÀÌ ¹º°¡¿¡ ²ø¸®´Â °Í
    °°¾Ò°í Äµ¸ÆÁÖ°¡ ±¼·¯°¡°í ¾²·¹±âÅëÀÌ ³Ñ¾î
    Á³´Ù´Â »ýÁ¸ÀÚ Áõ¾ðÀÌ ÀÖ¾ú´Ù.
5. 2½Ã°£ ´Ê°Ô Ãâ¹ßÇØ¼­ ¼Óµµ¸¦ ³ô¿©¼­ °¡´Ù°¡
    »ç°í°¡ ³µÀ» °¡´É¼ºÀº?
    ³Ñ¾îÆ®¸®±â À§ÇØ¼­ ¹ß¶ó½ºÆ®¸¦ »°´Ù.
    º¯Ä§ÀÌ Ä§¸ôÀÇ ¿øÀÎÀÌ ¾Æ´Ï´Ù.
    ¹è´Â µÚ°¡ ¿òÁ÷ÀÌ±â ¶§¹®¿¡ º¯Ä§À» ÇØµµ
    µÚÁý¾î ÁöÁö ¾Ê´Â´Ù.
6. ÇØ¾ç±¸Á¶ÇùÈ¸´Â ÇØ°æÀÌ ¸¸µç ´ÜÃ¼
    ¾ðµò»çÀåÀÌ ÇùÈ¸ ºÎÃÑÀç
    ÇØ°æº»ºÎ ³»ºÎ¿¡ ¾ðµò º»»ç°¡ ÀÕÀ½
    ÇØ°æ°£ºÎ ÀºÅðÈÄ ¾ðµòÀ¸·Î ÀÔ»ç
-->ÇØ°æÇØÃ¼´Â »ç½Ç ÀºÆó¿Í ¸¶Âù°¡Áö
     ´©°¡ ±¹Á¤Á¶»ç¿¡ ³ª°¡¼­ Áõ¾ð ÇÏ°Ú´Â°¡?
7. ÃâÇ×Á÷Àü ¼±¿øµé ÃâÇ×°ÅºÎ (¼±Àå¿¡ ¾Ö°Éº¹±¸)
  --> ÀÌÀ¯´Â..?
    ±×¸®°í ÃâÇ× ÇÏ·çÀü ¿îÇ×ÇÒ ¹è°¡ ¹Ù²ñ
8. 1µîÇ×ÇØ»ç ÀÇÈ¤
    ÇÏ·çÀü ÀÔ»ç     Å»ÃâÈÄ ±¹Á¤¿ø°ú ÅëÈ­
    4¿ù7ÀÏ ¼±Àå ºÎÀç½Ã 1µî Ç×ÇØ»ç°¡ ´ë½ÅÇÑ´Ù¶ó´Â ¹ý °³Á¤
    ´Ù¸¥ ¼±¿øÀº »ìÀÎÁË Àû¿ë --> 1µîÇ×ÇØ»ç ¹ÌÀû¿ë 
    ¿À·»Áö¸Ç ´Üµ¶ ±¸Ãâ --> ±×´Â ´©±¸..? 
9. ´ÙÀÌºùº§ 
   --> ÇØ±º SSU´Â ÀÌ¹Ì °¡Áö°í ÀÖ¾ú´Ù.
         ÀÌÁ¾ÀÎ´ëÇ¥º¸´Ù ¼º´É ´õ ÁÁÀºµ¥µµ
         ¿Ö ÅõÀÔÇÏÁö ¾Ê¾Ò´Â°¡..?  
         ±¸Á¶½Â°´ÀÇ °¨¾ÐÀ» À§ÇØ¼­¶óµµ °¡Àå ¸ÕÀú ¼³Ä¡Çß¾î¾ßÇÏ´Â Àåºñ      
10. ¼±ÀåÀÌ ÇØ°æ¼­Àå Áý¿¡¼­ ÇÏ·ç¹ãÀ» º¸³½ÀÌÀ¯´Â?
11. ±è±âÃá ºñ¼­½ÇÀå ¼¼¿ùÈ£¿Í ¹«°üÇÏÁö ¾È´Ù°íÇÑ
     À¯º´¾ð Ãø±ÙÀÇ ¸».... ±× ÀÌÀ¯´Â..?
12. ÀÌ »ç°ÇÀÌ ¿À·¡°¡±æ ¿øÇÑ ¼¼·ÂÀÌ ¸ðµç ÀÌ½´¸¦ 
     ´þ±âÀ§ÇØ Á¶ÀÛÇÑ °ÍÀÌ´Ù.
ÀÌ»óÀÌ ³»¿ëÀÇ ¿ä¾àÀÔ´Ï´Ù.

ÀÌ¾ß~~ Â¾´Ù..  ÆÑÆ®tv... À½¸ð·Ðtv?

¼¼¿ùÈ£»ç°ÇÀº »ç°í°¡ ÀÌ´Ï°í ±¹°¡ÀÇ Ä§¸ôÀÛÀü ÀÇÈ¤ÀÌ Á¦±â µÇ°í ÀÖ´Ù°í ÇÕ´Ï´Ù. ¹°Å¸±â¶ó´Â °ÍÀÌÁÒ. ±¹Á¤¿ø´ë¼±°³ÀÔ+NLL°ø°³»ç°Ç+°£Ã¸Á¶ÀÛ»ç°Ç+°íÀ§±Þ°ø¹«¿øºÎ½ÇÀÎ»ç µîÀÇ ¹Ú±ÙÇý´ëÅë·É ÇÏ¾ß ½Ã±¹¼±¾ðµîÀ» ÇÑ¹æ¿¡ ÀáÀç¿ì±âÀ§ÇÑ ¼ö´ÜÀÌ¸ç Á¤ºÎ´Â ¼¼¿ùÈ£¿¡¼­ ±¸ÃâÇÑ Æø¹ß¹°Àü¹®°¡¿¡ ´ëÇØ¼­ ¾ð·Ð¿¡ ³ëÃâ½ÃÅ°Áö ¾Ê°í ÀÖ¾îº¸ÀÔ´Ï´Ù. Å¾½ÂÀÎ¿ø¿¡ Æ÷ÇÔµÇ¾îÀÖÁöµµ ¾ÊÀº »ç¶÷À» Á¶»çµµ ÇÏÁö ¾Ê°í ÀÖÀ¸¸ç, ¼¼¿ùÈ£ Ä§¸ôÈÄ ¼öÁßÀÛ¾÷À» ¸øÇÏ°Ô ±¹°¡¿¡¼­ ¸·¾Ò½À´Ï´Ù. ±× ÀÌÀ¯´Â Æø¹ß¹°·ÎÀÎÇÑ ¹èÀÇ Ä§¸ôÀÌÈÄ ¼öÁß¿¡ À¯ÃâµÈ ¹æ»ç´É°ú ¿À¿°¹°Áú·Î ¹Î°£Àá¼öºÎ »Ó¸¸¾Æ´Ï°í ¾î´À ´©±¸µµ ¹°¼Ó¿¡ ÅõÀÔÀ» ½ÃÅ°Áö ¾ÊÀº°ÍÀÔ´Ï´Ù. ¿Ö³Ä¸é ÅõÀÔ½Ã Á×°Å³ª ¿À¿°¿¡ ³ëÃâµÇ¾î ½ÅÃ¼¿¡ ÀÌ»óÀÌ »ý±æ ¼ÒÁö°¡ ³ô±â ¶§¹®¿¡ ¹æ»ç´ÉÀÌ ¾î´ÀÁ¤µµ ¼Ò½ÇµÈ ÀÌÈÄ ¼öÁßÀÛ¾÷¿¡ Âø¼öÇÑ°ÍÀÔ´Ï´Ù. ¹Ú±ÙÇýÁ¤ºÎ´Â ÃÑÃ¼Àû³­±¹À» Çì¾î³ª¿À±â À§ÇØ ¼ö´Ü°ú ¹æ¹ýÀ» °¡¸®Áö ¾Ê°í ÀÖ´Ù°í ÇÕ´Ï´Ù. ¹«¼·½À´Ï´Ù. 

Àßº¸¾ÒÀ¾´Ï´Ù ¿Ö ±¸Á¶¸¦ ¾ÈÇÏ°í ¹æÇØ¸¦ Çß´ÂÁö ¹«¾ð°¡ ...½Å´ëÇ¥´Ô °¨»ç ÇÕ´Ï´Ù?

ÀßºÃ½À´Ï´Ù.~~½Å»óÃ¶ ´ëÇ¥´Ô~~°í¸¿½À´Ï´Ù.

50~~~	¼¼¿ùÈ£ ·¹ÀÌ´õ ¿µ»ó ¼Ó 'ÁÖÈ²»ö ¹°Ã¼', ÀÌ°ÍÀÇ Á¤Ã¼´Â? 	JTBC News 
Àá¼öÇÔ °°ÀÌ »ý±âÁö ¾Ê¾Ò³Ä?
