# Supplementary material for: Machine Learning-Based Data Mining Method for Sentiment Analysis of the Sewol Ferry Disaster's Effect on Social Stress
Source: Front Psychiatry. 2020 Dec 23;11:505673. doi: 10.3389/fpsyt.2020.505673 (PMC7785789; doi:10.3389/fpsyt.2020.505673)
Supplement: Supplementary file 1 [file Data_Sheet_1.ZIP › youtube/text/4.July.txt]

1~~~
2~~~
3~~~
4~~~
5~~~
6~~~
7~~~´º½ºÅ¸ÆÄ - ¼¼¿ùÈ£ Ä§¸ô ´çÀÏ Ã»¿Í´ë »óÈ²½Ç-ÇØ°æÃ» »óÈ²½Ç Á÷Åë ÅëÈ­³»¿ë(2014.7.2) 	newstapa 
Âü ¸ø³µ´Ù.. ÀÌ·± ³ª¶ó¿¡¼­ ¿ì¸® ¾ÆÀÌµéÀÇ »ý¸í°ú ¾ÈÀüÀ» µµµ¥Ã¼ ´©°¡ ÁöÄÑÁÖ°í º¸È£ÇØ ÁÙ ¼ö ÀÖ´Ü ¸»ÀÎ°¡.. °³Åº½º·¯¿î ¹«´ÉÇÑ Á¤ºÎ´Ù.?

´©±¸ÀÇ Ã¥ÀÓÀÎ»ç  ¼­·Î  Ã¥ÀÓÀü´ÞÀ» ÇÏ±âÀü¿¡ ÀÌÁ¦¶óµµ ±³À°À» Ã¶ÀúÈ÷ 
½ÃÄÑ¼­  Á¦ 2ÀÇ »ç°í¸¦ ¸·¾Æ¾ßÇÑ°¡ 
¤Ð¤Ð¤Ð¤Ð¤Ð¤Ð.?

ÀÏ´Ü¹¹...¾îÂ¼°Ù¾î...
±×·¸ÃÝ ¹¹...
´ëÈ­°¡ Âü... 
´ëÇÑ¹Î±¹ °ø¹«¿øÀº ¹«½ÄÇÏ°Å³ª ¸ÛÃ»ÇÏ°Å³ª µÑÁß¿¡ ÇÏ³ª¶óµµ ÀÌ·± Á¶°ÇÀ» °®Ãç¾ß µÉ¼öÀÕ´Ù.
¿Ö...¸ÛÃ»ÇÑ¾ÖµéÀº ¶È¶ÈÇÑ¾Öµé ½È¾îÇÏÀÚ³ª..


ÀÚ¼¼È÷ º¸±â 

¹Ú±ÙÇý 3³â ¹ÝÀÌ³ª ³²¾Ò´Âµ¥... ¾Ï¿ïÇÏ´Ù..?

¾ó¸¶Àü ÀÓ¸ðº´ÀåÀÇ ÃÑ±â»ç°íµµ ÇãÀ§º¸µµµÈ°Í¸¸ ÀÌºüÀÌ..
ÀÌÁ¤ºÎ¿¡ ÆÑÆ®´Â ¹«¾ó±î¿ä?
ÁË´Ù »½¸¸Ä¡°í ±¹¹Îµé ¼ÓÀÌ±â¸¸ ÀÌºüÀÌÇÏ´Â ÀÌÁ¤±Ç..
ÀÌÁ¤±ÇÇÏ¿¡ ¿ì¸®±¹¹ÎµéÀº ¹«½¼Á¸ÀçÀÎ°ÇÁö ½ÉÈ÷ °í¹ÎÇØº¾´Ï´Ù..?

¾Ö½Ã´çÃÊ ±ÙÃ³¿¡ ÀÖ´Â ÇØ±ºÀº ´©°¡ ¿Ö ¹èÁ¦½ÃÅ°°í Àú·± ¿ÀÇÕÁöÁ¹·Î ±¹Á¤À» º¸´Â°¡??

Áö±Ý »ç°í³ªµµ ¶Ç ¼¼¿ùÈ£¿Í ¶È°°À» °ÍÀÌ´Ù.
½âÀº Á¤±ÇÇÏ¿¡¼­ Á¦´ë·Î µÇ´Â Á¶Á÷ÀÌ ¾ø´Ù. ÀÔ¸¸ ¹ú¸®¸é ÇÏ³ª°°ÀÌ °ÅÁþ¸» ¾Æ´Ñ°¡?

8~~~
9~~~
10~~~
11~~~
12~~~
13~~~
14~~~
15~~~
16~~~	[ÆÑÆ®TV] ¼¼¿ùÈ£ Âü»ç VIP ±è±¤ÁøÀÇ¿ø ¹ß¾ð , »õ´©¸® Á¶¿øÁø. ÀÌ¿Ï¿µÀÇ¿ø ¹ß¾ð! (2014. 07. 02) 	Âü¼¼»ó 
±¤ÁøÀÌÇü È­ÀÌÆÃ!
?
¿ª½Ã ¶Ë´©¸®´ç Á¶¿øÁø ±×°Ô ±¹È¸ÀÇ¿øÀÌ³Ä?
²¿¶óÁöµµ º¸±â½È´Ù ¶Ë´©¸®ÀÇ¿ø! ´çÀå »çÅðÇÏ¶ó!?

»õ´©¸®¤»¤»¤» ÁøÂ¥ Á¤°¨ ¾È°£´Ù?

»õ´©¸®´ç¾Æ... ¼Õ¹Ù´ÚÀ¸·Î ÇÏ´ÃÀ» °¡¸®¸é..»ç½ÇÀÌ °¡·ÁÁö³Ä;;
Èñ»ýÀÚ °¡Á·Àº ¹°·Ð Àü ±¹¹ÎÀÌ ¸ðµÎ ¾Ë°í ÀÖ´Âµ¥..
»ç°ÇÀÇ º»ÁúÀº Ä¿³ç.. ¸» ÇÑ¸¶µð °É°í ¹Ý¹ÚÇÏ·Á´Â ÀÛÅÂ°¡ Âü...°¡Áõ½º·´´Ù;¤»
±×·¸°Ô¶óµµ ÇØ¼­¶óµµ °³Ã³·³ ÀÚ¸® ÁöÄÑ¾ßÁö...³Ê³ª ³ÊÈñ ½Ä¼Óµé ¸Ô°í »ì°ÚÁö??
»õ´©¸® ³ÊÈñµéÀÇ ¿À¸íÀº ¿Â ±¹¹ÎÀÌ ¿ª»ç°¡ ±â¾ïÇÒ °ÍÀÌ´Ù.. ´õ·¯¿î Á·¼Óµé?

ÀÌ·±µ¥¼­µµ À­ºÐ±¸ÇÏ±â°¡ ³ª¿À´Â±¸³ª Âü Ãæ¼º½º·´´Ù ±Ùµ¥  ÀÌÃæ¼ºÀº ´©±¸¸¦ À§ÇÑ°Å¾ß ±¹°¡? ±¹¹Î? ¹ÎÁ·? À­ºÐ?  ÀÌ·±»ç¶÷µéÀÌ ±¹°¡ÁöµµÃþÀÌ°í ±¹¹ÎÀ» ´ëÇ¥ÇÏ´Â ÀÌµéÀÌ±¸³ª  ¿ù±ÞµµµÏ³ðµéÀÌ°í ±¹¹Î ¼¼±ÝÀÌ ¾Æ±õ°í Áö±Ý±îÁö ÀúµéÀÌ ¸ÔÀº ¹ä°ªÀÌ ¾Æ±õ±¸³ª ?

ÀÌ·±µ¥¼­µµ À­ºÐ±¸ÇÏ±â°¡ ³ª¿À´Â±¸³ª Âü Ãæ¼º½º·´´Ù ±Ùµ¥  ÀÌÃæ¼ºÀº ´©±¸¸¦ À§ÇÑ°Å¾ß ±¹°¡? ±¹¹Î? ¹ÎÁ·? À­ºÐ?  ÀÌ·±»ç¶÷µéÀÌ ±¹°¡ÁöµµÃþÀÌ°í ±¹¹ÎÀ» ´ëÇ¥ÇÏ´Â ÀÌµéÀÌ±¸³ª  ¿ù±ÞµµµÏ³ðµéÀÌ°í ±¹¹Î ¼¼±ÝÀÌ ¾Æ±õ°í Áö±Ý±îÁö ÀúµéÀÌ ¸ÔÀº ¹ä°ªÀÌ ¾Æ±õ±¸³ª ?

¼¼¿ùÈ£°¡ ¹®Á¦°¡¾Æ´Ï¶ó Àú³ðµéÀÌ ¹®Á¦³×?

¿Ï¿µÀÌÇü Ä¥°îÀÎµ¥¿ä ºÎ²ô·´³×¿ä?

¾¾¹ß °³¶Ë´©¸®´ç.... Á½¹° Àí¹° ¾Ï ¹ú·¹°°Àº ¾¾¹ß °³»õ³¢µé?

17~~~
18~~~
19~~~
20~~~
21~~~
22~~~
23~~~	[¼¼¿ùÈ£±¹Á¤Á¶»ç ±â°üº¸°í] Á¶¿øÁø °£»ç,À¯°¡Á·¿¡ ¸·¸»..¿µ»ó,¼Ó±â·Ï¿¡ ¾ø´Ù? 	ÆÑÆ®TV 
±è¸ðÀÇ¿ø Àú ¾Ç´Ù±¸´Ï ´«±òÀÌ ºÁ¶ó.¾î¶»°Ô Àú·±³âÀÌ ±¹°³°¡ µÆÀ»±î.¤» ÇÑ¸í¼÷,ÀÌÇØÂù ÀÌµÎ³â³ð ÁþÀÌ°ÚÁö~?

Á¶¿øÁø¾¾. ÀÎ°£ÀÌ¹È ´Ù °°Àº ÀÎ°£ÀÎ°¡ ±¹È¸ÀÇ¿ø ÀÌ¹È  ´Ù°°Àº ±¹È¸ÀÇ¿øÀÎ°¡.... ¿Ö °Å±â ¾É¾ÆÀÖ´ÂÁöµµ ¸ð¸£´Â Æ¯±Þ ¾ç½É¹°·® ±¹È¸ÀÇ¿ø ¾Æ´Ò±î.  ¹îÁö ¶¼¹ö¸®°í ¸ÕÀú ÀÎ°£ÀÌ µÇ±æ....±×·± ³¯ÀÌ ¿À·Á³ª ±×·¯¸é Â÷¶ó¸® º»ÀÎÇÑÅÙ Ãàº¹ÀÏÅÙµ¥..¹¹ ÀÌ·±»ý°¢...À¯°¡Á·ºÐµé²²¼­´Â ÀÌ·± »ç¶÷µé¶§¹®¿¡ ½ºÆ®·¹½º¹ÞÁö ¸¶½Ã°í ¿¡³ÊÁö ³¶ºñÇÏÁö ¸¶¼ÌÀ¸¸é ÇÏ´Â »ý°¢. ?

Á¶¿øÁø°³»õ³¢ ¾ÆÁÖ±¹È¸¿¡¼­³ª°¡, ³Í±¹È¸ÀÇ¿øÀÚ°Ý¾ø¾î.?

Àú ¸»Åõ 4±îÁöºÁ¶ó.... ½ÃÁ¤Àâ¹è ¾ç¾ÆÄ¡¸¸µµ ¸øÇÑ ³ðÀÌ³×.¤¹¤¹¤¹¤¹ ´Þ¼­±¸ »ç¶÷µé ÁøÂ¥ ¹Ý¼ºÇØ¶ó!?

¿¡ÀÌ¾¾.. ÂÊÆÈ·Á.. ³¸Â¦ µÎ²²µµ ÀúÁ¤µµ¸é ¹æÅº¼öÁØÀÌ´Ù.. °¡¸¸È÷ ÀÖÀ¸¶ó  ÇÏ·Á´Ù  ¾Æ¹«·¡µµ ±×·± ¸»Àº  ¼¼¿ùÈ£ ¼±ÀåÀÌ ÇÏ´Â ¸» °°ÀÌ µé¸±±îºÁ    " Àß Á» °è¼¼¿ä ! "   ¶ó°í ÇÏ´Â°Í °°¾Æ...   ¿ì¸® °³µµ ³Ê°°ÀÌ Ãæ¼ºÀûÀÌÁö ¸øÇÒ°Å´Ù..¤»¤»¤»¤»  ³Ê°°ÀÌ ³ë°ñÀûÀ¸·Î Ãæ¼ºÁú ÇÏ¸é  ³­  ¹Î¸ÁÇØ¼­  ´õ ½È¾îÁú°Í °°Àºµ¥..  ´ß±×³×´Â  Á¿¿øÁø º¸°í °¨µ¿ ¹ÞÀ¸·Á³ª ? ¤»¤»¤»¤»¤»¤»?

Àú·± »ç¶÷ÀÌ ¾î¶»°Ô ±¹È¸ÀÇ¿øÀÌ³ª µÆ´ÂÁö... Á¤¸» ÇÑ½ÉÇÏ´Ù..
²¤ÆÇÄ¥·Á°í ÀÛÁ¤Çß³ª.... »ýÁß°è·Î ´Ù ÁöÄÑºÃ´Âµ¥µÎ ³¡±îÁö ±¸Áú±¸ÁúÇÏ³×
´ë±¸ »ç¶÷ ¾Æ´Ñ°Ô Ãµ¸¸´ÙÇàÀÌ´Ù?

Ã»¿Í´ë°¡ ¼¼¿ùÈ£ ½ÇÁ¾ÀÚ¸¦ Ã£Áö ¾Ê°í º¸°í¿¡ ½Å°æ¸¸ ¾²°í ÀÖ¾ú´Ù´Â °Ô ÇÙ½É ¾Æ´Ñ°¡?¿Ö »õ´©¸®´çÀº ±¹È¸¿¡¼­ Ã»¹®È¸ÇÒ ¶§¸¶´Ù Àú·¡?Á¤¸» ½Ç¸ÁÀÌ³×.

24~~~
25~~~
26~~~
27~~~
28~~~
29~~~
30~~~
31~~~
32~~~
33~~~
34~~~	¼¼¿ùÈ£ ±¹Á¤Á¶»ç, Áø»óÁ¶»ç³Ä? °³ÀÎÇØ¸íÀÌ³Ä?	HankyorehTV 
Á¶¿øÁø ´ÙÀ½¼±°Å¶§ºÁ¶ó ±¹È¸¿¡¹ßÀ» ¸øµó°ÔÇÒÅ×´Ï±î....±¹¹Îº¸´Ù ¹Ú±ÙÇý ¶ËÄÚ³ª»¡°í¾É¾ÆÀÖ´Â°£½Å»õ³¢!???

Á¶¿øÁø ½ÉÀç·û, ÇÑ½ÉÇÑÈ¯°üµé ¶¼¾î¹ö·Á¶ó?

¸÷¾µ ÀÎ°£µé ¹Ì°³ÇÑ°Ô ¹«¾ùÀÎÁö Àû³ª¶óÇÏ°Ô º¸¿©ÁÖ³» ¤¹¤¹ ?

Á¶¿øÁø... Àú »ç¶÷Àº ÀÎ°£ÀÌ ¾Æ³Ä..´Ù½ÃºÁµµ ÀÎ°£ÀÌÇÏµéÀÌ±¸³ª?

½ÉÀçÃ¶...°ÅÁþ¸»ÀïÀÌ·Î±¸³ª. »õ´©¸®´Â ÇÏ³ª°°ÀÌ ¶È°°¾Æ?

´ëÇÑ¹Î±¹¿¡¼­´Â °³¿Í µÅÁö °°Àº°ÍµéÀÌ  È°°³¸¦ Ä¡±â ¶§¹®¿¡...?

ºÎ²ô·¯¿ò.¹Î¸ÁÇÔ.¾ç½É.°³³ä.Çö½ÇÁ÷½Ã.¸ðµÎ ÀÒ¾î¹ö¸° Á»ºñµé°°´Ù. ½âÀº³»°¡ Áøµ¿À»ÇÏ´Ï
±¹¹ÎµéÀÌ ¼û¸·Çô »ì¼öÀÕÀ»±î...
?
´Ï³×µé ÇØ¸íÇÏ°í½ÍÀ¸¸é ´Ù¸¥ ¾ð·Ð»çºÒ·¯¼­ ÇØ¸íÇØ¶ó ¤Ñ¤Ñ ´Ê°Ô È¸ÀÇ½ÃÀÛÇÑ ÁÖÁ¦¿¡ »ç°úÇÑ¸¶µð¾øÀÌ ¤Ñ¤Ñ ¹º ±¹Á¤Á¶»ç¸¦ÇÏ°í ½Í¾îÇÏÁö¾Ê´Â°Å°°´Ù ¿©´çÀº ?

Á¶¿øÁø Àú »·»·ÇÑ ÀÎ°£?

Àú·± °³¹ö·¯Áö³ðÀÌ ¹«½¼ À§¿øÀåÀÎ°¡. ÇÑ½ÉÇÏ´Ù.?

±¹Á¶¸¦ ¾È ÇÏ°Ú´Ù´Â °ÍÀº ¹Ú±×³×°¡ ³ª¿Í¼­ ¹«¸­²Ý°í »çÁËÇØ¾ßÇÒ ÀÏÀÌ´Ù. Àú·± ¹ö·¯Áö ÀÇ¿øÀ» ³»º¸³½ ÀÚ´Â ±¹Á¤¿¡¼­ ¼Õ¶¼¾ß ÇÏ°í ´ëÅë·É ÀÚ°ÝÀÌ ¾ø´Ù.

35~~~
36~~~
37~~~
38~~~
39~~~
40~~~
41~~~
42~~~
43~~~
44~~~	[¼¼¿ùÈ£ ±¹Á¤Á¶»ç ±â°üº¸°í] ±èÇö¹Ì "¼ö¹é¸íÀÌ ¹°¼Ó¿¡ °¤Çô ÀÖ´Âµ¥ ¾î¶»°Ô È¸ÀÇ ÇÑ¹ø ¾ÈÇÏ³ª" 	ÆÑÆ®TV 
1¤·±Ã±ÝÇÑ°Ô¸¹À¸ÇÑ½Ã¹ÎÀ¸·Î½á¾Ë±Ç¸®°¡ÀÖ´Ù»ý°¢ÇÕ´Ï´Ù
2¤·±¸Á¶ÇÏ·¯°°À»¶§Á¦´ë·ÎµÇ¾îÀÖ´ø°ÍÀÌÇÏ³ªµµ¾ø³×¿äÇÛ±â¿¡´Â¹«¼±±â´É¾ø°í¹Ù´Ù¿¡´Âµµ³¢³ª¸ÁÄ¡¿©·¸°¡Áöµîµî¾ø°íÀÌ¾ß±âµé¾îº¸´Ñ±ñ¿ä±×·³¿ä±×µ¿¾È°íÀå³­ÇÛ±â³ª¹è³ª°¢Á¾°íÀå³­±â°è¸¦ÀåºñÁö¿ø±Ý¾øÀÌ°íÄ¡¼Ì³ª¿äÇÑ¹øµµ¹ÞÀ¸½ÅÀû¾øÀ¸½Å°Ç°¡¿ä¹Þ¾Ò´Âµ¥µµ¼ö¸®¾ÊÇÏ½Å°Ç°¡¿äÀú´Â¿¹¸¦µé¾î´ëÇÐ»ýµî·Ï±Ý¿¡µµÁö¿ø±ÝÀÌÀÖµíÀÌ¸»ÀÌÁö¿äÇÏÁö¸¸´ëÇÐ»ýµéÀºÁ¹¾÷ÈÄ¿¡µµ±×µ·À»°©¾Æ¾ßÇÏÁö¸¸¿ä
3.¿Ö±×·±ÀåºñÇÏ³ª¾øÀ¸¸é¼­¹«½¼¹èÂ¯À¸·Î¹Î°£¾î¼±Àº¸øµé¾î°¡°ÔÇß³ª¿ä(ÅõÀÔ±â°èÀÖ¾ú´Âµ¥µµ)
4.»ç¶÷º¸´ÙÀÛ°íÀÛÀºÇÚµåÆùÀº¾î¶»°Ô²¨³»¿À½Å°Ç°¡¿ä¹°½Òµµ½Ø°í½Ã¾ßµµ¾Èº¸¿©¼­»ç¶÷Àº¸ø±¸ÇßÀ¸¸é¼­¸»ÀÔ´Ï´Ù
5.¿Ö´º½ºº¸µµ´Â±×·¸°Ôº¸µµÇß³ª¿ä
6.ÀÎ¾çÀÛ¾øÀºÀúµµ¹è¸¦°ÇÁú¶§¾²´Â°ÅÁö»ç¶÷À»±¸ÇÒ¶§¾²´Â°Ô¾Æ´Ï¶ó´Â°ÍÀ»¾Ë°íÀÖ¾ú½À´Ï´Ù±×·±µ¥¸Ó¸®ÁÁÀ¸½ÅºÐÀÌ¿Ö±×°É¾²·Á°í¸¸ÇßÀ»±î¿ä
Àúµµ±Ã±ÝÇÑ°ÔÀÖ´Âµ¥¹°¾îº¼»ç¶÷µµ¾ø°íÀüÈ­ÇÒ¼öµµ¾ø°íÇØ¼­À¯Åõºê¿¡¿Ã¸³´Ï´Ù?

ÀÌÁ¨ ¹Î¶õÀÇ½Ã´ë...
»çÀÌºñÁ¤Ä¡²Û, Á¾ÀÏ¸Å±¹³ë, ±¹ÀûÆÈ¾Æ ¸ÔÀº³ð, ¾ç³â³¢°í °í±â½ºÅ×ÀÌÅ© ¾çÁÖ ±î¸ÔÀº ´ÄÀºÀÌ
µ¶¸³¿îµ¿ ¹æÇØ³í³ð... ÀÌ½Â¸¸ÀÌ ¹«³Ê¶ß¸± ¶§ 4.19¹ÎÁßÇõ¸í.
ÁöÁÖµþ³âÇÏ°í ³ë´À¶ó ¸¶´©¶ó ¹ö¸° »õ³¢, °ø»êÁÖÀÇ ÀÏÁ¦±º±¹ÁÖÀÇ ¹ÎÁÖÁÖÀÇ ±º¹Ù¸®µ¶ÀçÀÚ
ÇÑ±¹½Ä¹ÎÁÖÁÖÀÇ(?) µþ³âÇÏ°í ¾çÁÖ±î°í ÁöÇÏº¡Ä¿¿¡¼­ ¾ÖÁ¤Çà°¢ ¹úÀÎ³ð...¹ÚÁ¤Èñ Á×ÀÏ ¶§ ºÎ¸¶¹ÎÁßÇ×Àï......   ´ë±¸°æºÏ Á¾ÀÏ¸Å±¹³ë ±º³»»çÁ¶Á÷ ¹Ý¶õ¹«¸®´ëºÎ ¹Ú°¡³ð¾ç¾Æµé ±â¾÷°¡¹¶Ä©µ· ÈÉÄ£µµ´ö³ð......ÀüµÎÈ¯ÀÌ ¹é´ã»ç±Í¾ç º¸³½Èû, 6.10 ¹ÎÁßÇ×Àï......
µ¿·á¹Ð°íÇÑ ±º»ç¹Ý¶õ¹«¸® ÇÁ¶ôÄ¡ »ç±â²Û Áã»õ³¢ ºÎÁ¤¼±°ÅÁÖ¹ü...ÀÌ¸Í¹Ù±â ¿À±ÝÀú¸®°ÔÇÑ ´ë±Ô¸ðÃÐºÒÁýÈ¸......  ...........
ÀÌÁ¨, ºÎÁ¤¼±°Å°ø¸ð¹ü ¹Ý¶õÀÇ¼ö±«·ÎºÎÅÍ °Å¾×³ú¹°¼ö¼ö Áö¾Öºñ ÃÑ¸Â¾ÆÁ×°í Áö¾Ö¹Ì ÃÑ¸Â¾îÁ×°í Áöµ¿»ó ¸¶¾àÀïÀÌ 18³âµ¿¾È °ñ¹æ¿¡¼­ Á¤½Åº´ÀÚµÊ ´ë±¸°æºÏ ¾ç¾ÆÄ¡ÆÐ°Å¸®µé·ÎºÎÅÍ
Çã¼ö¾ÆºñÀÇ¿ø Çã¼ö¾ÆºñµµÅë·É ±¹¹Î´Ù¼ö¸¦ Á×ÀÎ »ìÀÎÁ¤±ÇÀÇ ¼ö±«...... ºü²Ù³×Àâ³âÀ» ÀâÀ» ¶Ç ÇÑ¹øÀÇ ¹Î¶õÀÌ µµ·¡ÇÑ ¶§ÀÌ´Ù......ºê·ç½º ¸® ¾Ë¸². 
ÀÌÁ¨, ºÎÁ¤¼±°Å°ø¸ð¹ü ¹Ý¶õÀÇ¼ö±«·ÎºÎÅÍ °Å¾×³ú¹°¼ö¼ö Áö¾Öºñ ÃÑ¸Â¾ÆÁ×°í Áö¾Ö¹Ì ÃÑ¸Â¾îÁ×°í Áöµ¿»ó ¸¶¾àÀïÀÌ 18³âµ¿¾È °ñ¹æ¿¡¼­ Á¤½Åº´ÀÚµÊ ´ë±¸°æºÏ ¾ç¾ÆÄ¡ÆÐ°Å¸®µé·ÎºÎÅÍ
Çã¼ö¾ÆºñÀÇ¿ø Çã¼ö¾ÆºñµµÅë·É ±¹¹Î´Ù¼ö¸¦ Á×ÀÎ »ìÀÎÁ¤±ÇÀÇ ¼ö±«...... ºü²Ù³×Àâ³âÀ» ÀâÀ» ¶Ç ÇÑ¹øÀÇ ¹Î¶õÀÌ µµ·¡ÇÑ ¶§ÀÌ´Ù......ºê·ç½º ¸® ¾Ë¸². ?

ÈûÀÖ´ÂÀÚ ´É·Â¾ø±¸ À¯´ÉÇÑÀÚ ´öÀÌ ¾ø±¸³ª
1.¼¼¿ùÈ£ Ä§¸ô
2.ÀÎ¸í±¸Á¶ ¾ÈÇßÀ½
3.Áø»ó±Ô¸íµµ ¾ÈÇÏ·Á±¸
ÀÎÀ§ÀûÀÎ ´ëÇüÂü»ç¸¦ ¾ÆÁ÷ ÀÎÁö‘¡ÇÏ°í °è½Ã´Â ³ôÀº ³ª¶ó´Ôµé 
Áö±ÝÀÌ¶óµµ Á¤½ÅÂ÷¸®½ÃÁö

¼ö¹é¸íÀÌ ¹°¼Ó¿¡ °®Çû´Âµ¥ ¹ÚÁØ¿µ Àü³²µµÁö»ç´Â Çï±â¸¦ µ¹¸®°Ô Çß´Ù.?

ÁøÂ¥ ´«¹° ³ª³×¿ä 
Á¤¸» Áö»õ³¢°¡ ¼¼¿ùÈ£¿¡ Ã³¹ÚÇô ÀÖ¾îºÁ¾ß Á¤½ÅÀ» Â÷¸®·Á´ÂÁö ¤Ð
¼ÓÀÌ Å¸³×  ..¼ÓÀÌ ¤Ð?

ÁøÂ¥ ´«¹° ³ª³×¿ä 
Á¤¸» Áö»õ³¢°¡ ¼¼¿ùÈ£¿¡ Ã³¹ÚÇô ÀÖ¾îºÁ¾ß Á¤½ÅÀ» Â÷¸®·Á´ÂÁö ¤Ð
¼ÓÀÌ Å¸³×  ..¼ÓÀÌ ¤Ð?

³ª¶ó ÆÈ¾Æ ¸Ô°íµµ ³²À» ÀÎ°£µéÀÌ±¸¸¸.. ¤»¤»¤»¤»
¹Í¼­·Î °¥¾Æ¼­ µÅÁö ¹äÀ» Áàµµ ½Ã¿øÂúÀ» ³ðµé..?

±èÇö,±èÇö¹Ì,±è±¤Áø ¼¼ºÐ ¸ðµÎ ¼ö°í ¸¹½À´Ï´Ù.?

»ý°¢ÇØº¸´Ï±×·¸³× ÁøÂ¥È¸ÀÇÇÑ¹øÀ»¾ÈÇÏ³Ä?

±èÇö¹ÌÀÇ¿ø´Ô, °í»ý ¸¹À¸½Ã³×¿ä. ÆÄ·ÅÄ¡ Ã¶¸éÇÇµé ¾ÉÇô³õ°í... ÀÌ°Ô ³ª¶ø´Ï±î? ³ª»Û ³ðµé! 

45~~~
46~~~
47~~~
48~~~
49~~~
50~~~[¼¼¿ùÈ£ ±¹Á¶Æ¯À§] ±èÇö¹Ì ÀÇ¿ø, ±è±âÃá ºñ¼­½ÇÀå¿¡ È£Åë	MediaVOP 
³ëÀÎÁ¤¿¡¼­ Àå±â³ª µÖ¾ß ÇÒ Àú·± ³ëÀÎ³×¸¦ ´ëÅë·É ºñ¼­½ÇÀåÀÌ´Â Áß´ëÇÑ ÀÚ¸®¿¡ ¾ÉÈù °Í ÀÚÃ¼°¡ ÄÚ¹Ìµð´Ù. ?

±è±âÃáÀÌ ÀÌ »ç¶÷ ´ëÅë·ÉÀ» ¿åº¸¿©µµ À¯ºÐ¼öÁö.... ?

¼ÓÀÌ ´Ù ½Ã¿øÇÏ³×?

±âÃáÀÌÇü.... ¿ì¸®°¡ ³²ÀÌ°¡??¤»¤»¤»¤»
ÁøÂ¥ °³²Áº¸´Ù ´õ ¿ô±â´Â ¼¼»óÀÏ¼¼.....?

±Ç·Â¿¡ Âîµç Àú ´ÄÀºÀÌ´Â »çÅð¸¸ÀÌ ´É»ç°¡ ¾Æ´Ï´Ù..
¹Ýµå½Ã ±× Ã¥ÀÓÀ» ¹°¾î¾ß ÇÒ°ÍÀÌ´Ù..
Àß¸øÀ» ´µ¿ìÄ¡±â´Â Ä¿³ç
Áø½ÇÀ» µ¤°í È£µµÇÏ·Á´Â ±× »·»·ÇÔ¿¡
±¹¹Î ´ë´Ù¼ö°¡ ºÐ³ëÇÏ´Â°ÍÀÓÀ» ÀúµéÀº ¾Ë¾Æ¾ßÇÑ´Ù..
¿À´Ã ÇÏ·ç°¡ ³»ÀÏÀÇ ¿ª»ç°¡ µÇ´Â°ÍÀÌ±â¿¡
ÀúµéÀÇ ¾îÁ¦´Â ÈÄ¾È¹«Ä¡¿Í ¹«´ÉÀÇ Á¤ºÎ¿´³ë¶ó°í
ÈÄ¼¼¿¡ ÀüÇØÁú°ÍÀÌ´Ù..
±¹¹ÎÀÇ ¾ÆÇÄÀ» º¸µë¾îÁÖÁö ¸øÇÏ°í,
ÀÚ½ÅµéÀÇ ±Ç·Â°ú ÀÌÀÍ¸¸À» À§ÇØ ³ª¶ó¸¦ ²ø°í°¡·Á´Â
ÀÌ Á¤ºÎ´Â ´õÀÌ»ó ±× Á¸Àç°¡Ä¡¸¦ ´À³¢±â Èûµé »ÓÀÌ´Ù.?

Á¤±ÇµµµÏ, ¹º ´ëÅë·É?  
´ÄÀº ³»½Ã ±âÃá ¿Àºü ¹Ï°í °¡Â¥´ëÅë À¯ÁöÇÏ·Á´Ù
¸ðµç°Ô »§±¸ ³ª±¸.....
±¹¹Îµé ¿ì·ÕÀÛÀüÀ¸·Î ´ëÃ³...
ÀÌ ³â³ðµéÀÌ ÇöÀç ÀÖ¾î¾ß ÇÒ°÷Àº °¨¿Á.?

°³Ãá¾Æ °³Ãá¾Æ^^ ÀÌÁ¦ ±×¸¸ ÇØ¹¬À¸¶ó.?

»çÁ÷ÇØ¾ßÁö¿ä... ?

°Ç¹æÁø ºñ¼­³ªºÎ·©ÀÌ ¼¼³¢°¡ ¾îµð ±¹¹ÎÀÇ ¼±ÃâµÈ ±¹È¸ÀÇ¿ø ¾Õ¿¡¼­ .. °Å¸¸ÇÏ°Ô °³¼Ò¸± ÇÏ°í ÀÚºüÁ³¾î?
