# Supplementary material for: Machine Learning-Based Data Mining Method for Sentiment Analysis of the Sewol Ferry Disaster's Effect on Social Stress
Source: Front Psychiatry. 2020 Dec 23;11:505673. doi: 10.3389/fpsyt.2020.505673 (PMC7785789; doi:10.3389/fpsyt.2020.505673)
Supplement: Supplementary file 1 [file Data_Sheet_1.ZIP › youtube/text/5.August.txt]

1~~~
2~~~
3~~~
4~~~
5~~~
6~~~
7~~~8.7 ½ÃÀÎ °íÀº¿¡°Ô ¼¼¿ùÈ£¸¦ ¹°¾ú´õ´Ï	GObalnews 

ÀÌ·±´ÆÀ» ´ëÇ¥ÀûÀÎ ½ÃÀÎÀÌ¶ó°í ½ÅºÀÇÏ´Â °³ÇÑ¹Î±¹.......
»ç»óÀº ¾ø°í ±âÈ¸º¸±â¸¸ÀÌ  ÀÖÀ» »ÓÀÌÁö.......?

¼ÖÁ÷È÷ º°·Î´Ù. »ýÀÏÀÌ¶ó°í ¸éÀü¿¡¼­ ½Ã ³¶µ¶(Âù¾ç)ÇÏ´Â °Ç ²ô´ö²ô´ö Çã¿ëÇÏ¸é¼­, ¼¼¿ùÈ£¿¡ ´ëÇØ¼­´Â ¼Õ»ç·¡¸¦ Ä¡´Â °ÍÀÎ°¡. ¼¼¿ùÈ£ ÀÌ¾ß±â´Â ¸ø¸¶¶¥ÇÏ°í, Æ÷µµÁÖ ¸¶½Ã´Â °Ç ¸¶¶¥ÇÑ°¡. Â÷¶ó¸® ÀÌ ½Ã±¹¿¡ »ýÀÏ»ó ÃëÀç°¡ À¢¸»ÀÌ³Ä°í ÃëÀç¸¦ °ÅºÎÇÏ½ÃÁö.¤¹ ³ëº§»óÀº ¿µ ¾Æ´Ï°í 'Æò¹üÇÑ ³ëÀÎ»ó'Àº Å» ¼ö ÀÖÀ» µí.?

°íÀº½ÃÀÎ´Ô Ç×»ó  °Ç°­ÇÏ¼¼¿ä ?

ÀÌ ½Ã°£¿¡µµ ¸¶À½À» ³ª´¯´Ï´Ù. °Ç°­ÇÏ¼¼¿ä. À§´ëÇÑ ´ç½ÅÀ» »ç¶ûÇÕ´Ï´Ù.?

³ëº§¹®ÇÐ»óÀ» ¸ø¹ÞÀ¸½Å °Å »ý°¢ÇÏ¸é ¾ÆÁ÷µµ ¿íÇÏ´Âµ¥...¾ÏÆ° °íÀº ¼±»ý´Ô ¸¸¼ö¹«°­ÇÏ¼¼¿ä?

¿ïÄÀ ¿ïÄÀ ¿ïÄÀ ¤Ñ¤Ñ;;;?

°í¿î¼±»ý´ÔÀÌ °è¼Å¼­ ÀúÈñ´Â °¨»çÇÒ»ÓÀÔ´Ï´Ù  °Ç°­ÇÏ½Ê½Ã¿ä¢¾¢¾¢¾

8~~~
9~~~
10~~~	±¹È¸¿¡¼­ °æÂû¿¡ ÆøÇà´çÇÑ ¼¼¿ùÈ£ À¯°¡Á· Áõ¾ð 	ÁÖ±Ç¹æ¼Û 
±× °æÂû »çÁøÀÌ³ª ¸ùÅ¸Áê¶ó ¿Ã·Á¹ö¸®¼¼¿ä..
Àü ±¹¹ÎÀÌ º¸°í ¾Ë¾Æº¼ ¼ö ÀÖ°Ô...±× ÀÚ¶û½º·± °¡Á·µéµµ º¸¶ó°í..?

±¹È¸ÀÇÀå, °æÂû °É¾î¼­ °í¼ÒÇÏ´Â°Ô ¹æ¹ý ¾Æ´ÒÁö¿ä"?

°æÂûÀº ÆÈ ±ú¹°·È´Ù°í Çß´ø ±× ¾ê±ä°¡..

11~~~
12~~~
13~~~
14~~~
15~~~
16~~~~
17~~~
18~~~
19~~~
20~~~
21~~~
22~~~
23~~~
24~~~
25~~~
26~~~
27~~~
28~~~
29~~~
30~~~
31~~~
32~~~
33~~~
34~~~
35~~~
36~~~
37~~~
38~~~
39~~~
40~~~
41~~~
42~~~
43~~~
44~~~
45~~~
46~~~
47~~~
48~~~
49~~~
50~~~	ÇÁ¶õÄ¡½ºÄÚ ±³È²(Pope Francis), ¼¼¿ùÈ£ ´Ü½Ä 34ÀÏ ±è¿µ¿À¾¾ À§·Î	MediaVOP 
ÇÁ¶õÄ¡½ºÄÚ ±³È²´Ô Á¦¹ß ¼¼¿ùÈ£ Æ¯º°¹ý Á¦Á¤¿¡ Èû½áÁÖ¼¼¿ä
±³È²´Ô ´É·ÂÀ» º¸¿© ÁÖ½Ê½Ã¿À.
±³È²´Ô Ç×»ó °­°ÇÇÏ½Ã°í »ç¶ûÇÕ´Ï´Ù¢¾
À¯¹Î¾Æºü Èû³»¼¼¿ä^^±×¸®°í ´Ü½ÄÀº ´çÀå ±×¸¸µÎ¼¼¿ä
±×·¯½Ã´Ù°¡ ¸ö »óÇÕ´Ï´Ù ¾Æ´Ï Å«ÀÏ³³´Ï´Ù.
±è¿µ¿À¾¾ ºÎµð ¾ÆÇÄÀ» ÀÌ°Ü³»°í Çàº¹ÇÏ½Ã°í °Ç°­ÇÏ½Ã±æ,,,?

Á¾±³¹Ï´Â°Ç¾Æ´ÏÁö¸¸ ÁøÂ¥ ¸ÚÀÕ´Ù ±³È²?

¹¹¿©?? °­±â°© ¾Æ´Ï¿´³ª? »ý±ä °Ç ¿ÏÀü °­±â°©ÀÎ µ¥?

¹¹¿©?? °­±â°© ¾Æ´Ï¿´³ª? »ý±ä °Ç ¿ÏÀü °­±â°©ÀÎ µ¥?

...?

Æ¯º°¹ý ±î´Â ³ðµé ¤»¤»¹Ú±ÙÇý¶û 7½Ã°£µ¿¾È °°ÀÌ ÀÖ´Ù ¿Ó³Ä?...´ÏµéÀÇ ´ëÅë·ÉÀÌ Ã¥ÀÓÀÚ¾ß ¸ÛÃ»ÀÌµé¾Æ.¤»¤»¤»ÁúÁúÂ¥¸é¼­ Æ¯º°¹ýÁ¦Á¤°ú Áø»ó±Ô¸íÇÏ°Ú´Ù°í ÇßÀ¸¸é....ÀÔ¿¡¼­ ³ª¿Â¸»Àº ÁöÄÑ¾ßÁö ÇÁ·ÒÇÁÅÍ ¿Ã¶ó¿À´Â°Å ÀÐÀº°Í»ÓÀÌ´Ï ÀÚ½ÅÀÇ ³ú°¡ ½ÃÅ²ÀÏÀÌ ¾Æ´Ï´Ï Ã¥ÀÓ ¾ø´Ù´Â°Ç°¡??

¿Ö ±³È²ÇÑÅ× Æ¯º°¹ýÁ¦Á¤À» ¸»ÇØ????

»óÃ³¹ÞÀº ºÐµé¿¡°Ô ÆòÈ­¿Í ¾È½ÄÀÌ Ã£¾Æ¿À±æ °£ÀýÈ÷ ±âµµÇÕ´Ï´Ù. ¾ÆÁ÷ Â÷°¡¿î ¹°¼Ó¿¡ ³²¾ÆÀÖ´Â ¾ÆÀÌµéµµ ²À ºÎ¸ð´Ô Ç°À¸·Î µ¹¾Æ°¥¼ö ÀÖ±â¸¦..?

ÁøÂ¥ ´ë´ÜÇÏ½Å ºÐ ÀÌ½Ã³×?

¹Ì±¹ »Ó¸¸ ¾Æ´Ï¶ó ´Ù¸¥³ª¶óµé ÀÇ°ßµµ ½ÇÁ¾ÀÚµéÀ» ´Ù ±¸ÇßÀ» °Å¶ó°í ÇÕ´Ï´Ù ºñ±³Àû ¾ÆÁÖ ½±°Ô¿ä .. ¹è°¡ º¸ÇèÀ» µé¾î ³õÀ¸¸é »ç¶÷ÀÌ Á×¾úÀ»¶§ º¸Çè±ÝÀÌ ³ª¿Â ´ä´Ï´Ù ±Ùµ¥ ±× º¸Çè·á¸¦ Èñ»ýÀÚ°¡ °¡Áö´Â°Ô ¾Æ´Ï¶ó È¸»ç°¡ °¡Á® °£´ä´Ï´Ù .. ±×¸®°í ÄÁÅ×ÀÌ³Ê ¹°·® ¿ë·®ÀÌ Ä§¸ô ÇÔÀ¸·Î¼­ ¹¯ÇôÁöÁÒ.. ±×·¯´Ï È¸»ç´Â °³°³ÀÎÀÇ º¸Çè·á´Â °¡Áö°í ÃÊ°úµÈ ÄÁÅ×ÀÌ³Ê´Â ¾È°É¸®°í .. ÀÌµæ¸¸ ÃëÇÏ´Â°ÅÁÒ.. ÀÌ°ÍÀÌ Àü¹®°¡µéÀÇ ÀÇ°ß ÀÔ´Ï´Ù .. ¼¼¿ùÈ£ ÇÇÇØÀÚ ºÎ¸ð´Ôµµ µ· ¾È¹ÞÀ»Å×´Ï Áø½Ç±Ô¸í ¼ö»ç±ÏÀ» ´Þ¶ó°í ÇÏ´Â°Å °í¿ä ?

Æ¯º°¹ý ³»¿ëºÎÅÍ °íÃÄ¶ó?

ÀÌ·± Âü»ç°¡ ´Ù½Ã.ÀÏ¾î³ªÁö ¾Êµµ·Ï Æ¯º°¹ýÁ¦Á¤À» µµ¿Í´Þ¶ó°í?¤»¤»¤»?

ÀÌ·± Âü»ç°¡ ´Ù½Ã.ÀÏ¾î³ªÁö ¾Êµµ·Ï Æ¯º°¹ýÁ¦Á¤À» µµ¿Í´Þ¶ó°í?¤»¤»¤»?

¿Ü±¹ÀÎµéµµ ¸¹Àºµ¥ Á¤¸» Ã¢ÇÇÇØ¼­ ¾ó±¼ÀÌ ÈÄ²öÈÄ²öÇØÁø´Ù.Á¤¸ùÁØ ¾Æµé·¡¹Ì°¡ ÇÞ´ø ´ëÇÑ¹Î±¹ ±¹¹Î ¹Ì°³ÇÏ´Ù´Â ¼Ò¸®°¡ µü ÀÌ·±°Å º¸°í ÇÏ´Â ¸»ÀÌÁö. 
 ¾ðÁ¦±îÁö ¼¼¿ùÈ£°í Æ¯º°¹ýÀº ¸»µµ ¾ÈµÇ´Â ¼Ò¸® ÇÏ°í ¾É¾ÆÀÕ³×.
¶Ç ±³È²ÇÑÅ× ¼¼¿ùÈ£ Æ¯º°¹ý Á¦Á¤ ÇØ´Þ¶ó°í ÇÏ´Ù´Ï ÈÞ
Á¦¹ß ÀÌ ±ÛÀ» Àú ´Ü½ÄÇÏ´Â ¾ÆÀú¾¾°¡ º¸¸é ¹Ý¼º ÇÏ¼¼¿ä. ¾ÆÂü ÀÌ¹ø¿¡ ¿¬Æòµµ Æ÷°Ýµµ¹ß ÇÒ¶§
»ç¸ÁÇÑ ±ºÀÎÀÇ ºÎ¸ð´ÔÀÇ ÅÂµµ¸¦ º¸¼Ë´ÂÁö ¸ð¸£°Ú³×¿ä µ· ¹ÞÀº°Å ¿¬ÆãµµÇØ±ºÂÊÀÎ°¡ ´Ù ±âºÎÇÞ½À´Ï´Ù . ±Ùµ¥ ÀÌ°Ç ¹¹.
¼¼¿ùÈ£ Áö³­Áö°¡ 100ÀÏÀÌ.³ÑÀº°Í °°Àºµ¥??
200ÀÏ ³Ñ¾îµµ ¼¼¿ùÈ£ 300ÀÏ ³Ñ¾îµµ ¼¼¿ùÈ£ 10³â Áö³ªµµ ¼¼¿ùÈ£ ÇÏ¼¼¿ä ´Ü½Äµµ ÇÏ½Ã°í¿ä
¿Ü±¹¿¡¼­´Â ÀÌ·± Âü»ç°¡ ÀÏ¾î³ª¸é ¾ð·Ð¿¡¼­µµ ¾î´ÀÁ¤µµ ±â°£ÀÌ µÇ¸é ÀÚÃ¼ÀûÀ¸·Î ±¹¹ÎµéÀÇ ½½ÇÄÀ» ¹æÁöÇÏ±â À§ÇØ ¸·¾ÆÁÖ´Âµ¥
ÈÄ ¾ó¸¶³ª ¿ì·Á¸ÔÀ»Áö ..¾Æ ¿µ»ó ³Ê¹« Ã¢ÇÇÇÏ´Ù
?
¾Æ Á¤¸» ´«¹°³­´Ù...?

±³È²´ÔÀÌ À¯¹Î¾Æºü¸¸³ª´Â°ÍÀ» ¹æÇØÇÏ·Á´ø Ã»¿Í´ë °æÈ£¿øÀÌ ±³È²Ãø °æÈ£¿øÀÇ Á¦Áö¿¡  ÀÌ¸¦ ¾Ç¹°°í ÀÖ³×¿ä. ¾ó±¼ ±ÙÀ°À»º¸´Ï...........?

»ì¾Æ»ýÀü ±³È²ÀÌ¶õÀÛÀÚ¸¦ Á¸°æÇÏ°ÔµÉÁÙÀÌ¾ß....Á¾±³ ºÒ¹®ÇÏ°í Á¤¸» Á¸°æÇÕ´Ï´Ù!?

´ñÅë·ÉÀº ¾îµð¼­ ¹«¾óÇÏ°íÀÖÀ¸·Á³ª? À¯°¡Á·ºÐµé Èû³»½Ê½Ã¿À.?

´ñÅë·ÉÀº ¾îµð¼­ ¹«¾óÇÏ°íÀÖÀ¸·Á³ª? À¯°¡Á·ºÐµé Èû³»½Ê½Ã¿À.?

ÀÌ·± ±³È²ÀÌ ÀÖÀ¸´Ï ¾ÆÁ÷±îÁö´Â ¼¼»óÀÌ »ì¸¸ÇÏ´Ù°í ´À²¨Áö³×¿ä. ¼¼¿ùÈ£ Æ¯º°¹ýÀÌ ¼öÁ¤¾øÀÌ Åë°úµÇ¾úÀ¸¸Õ ÁÁ°Ú½À´Ï´Ù.?

Ã³À½À¸·Î À¯Æ©ºê¿¡ ´ñ±Û ³²±é´Ï´Ù. ±³È²´Ô °¨»çÇÕ´Ï´Ù. ±×¸®°í À¯Á·ºÐµé Èû³»½Ã°í ¼ö»ç±Ç°ú ±â¼Ò±ÇÀÌ º¸ÀåµÈ Æ¯º°¹ý ¹Ýµå½Ã Á¦Á¤µÇ±æ ¹Ù¶ø´Ï´Ù °£ÀýÈ÷ ¹Ù¶ø´Ï´Ù?

´ëÅë·ÉÀÌ ÇØ¾ß µÉ ÀÏÀ» ¾öÇÑ ±³È²ÀÌ ÇÏ°í ÀÖ³×. Âü ³ª¶ó²Ã ÇÏ°ï...?

Èñ»ýÀÚÀÇ ¿ä±¸°¡ Á¤ÀïÀÇ ½º³¢´Ù½Ã°¡ µÇ¾î ºÎÄ£ÀÌ ´Ü½Ä ³ó¼ºÀ» ÇØ¾ßÇÏ´Â ³ª¶ó. ÀÌ°Ô ³ª¶ó¾ß??????

¾Æ ÁøÂ¥ ´«¹°³ª.....?

¹Ý´ëÇÑ °³»õ³¢ µÎ¸¶¸®. ´©±¸³Ä.?

´«¹°³³´Ï´Ù....?

ÀÌ½Ã´ëÀÇ ÁøÁ¤ÇÑ Á¾±³ ÁöµµÀÚ.. ¤Ð¤Ð °í¸¿½À´Ï´Ù. ±³È²´Ô.. ¼¼¿ùÈ£ Æ¯º°¹ýÀ» Á¦Á¤ÇÏ¶ó!!!?

º¸´Â ¼ø°£ ¿ïÄÀÇß´Ù...  ´«¹° ³³´Ï´Ù ¤Ì¤Ì?

¾Æ .................... ÁøÂ¥ ´«¹°³­´Ù °¨»çÇÕ´Ï´Ù ¼ÕÀâ¾ÆÁÖ¼Å¼­ °¨»çÇÕ´Ï´Ù ?

23ÃÊ¿¡ ÇÑ±¹°æÈ£¿øÀÌ ´Ù°¡¿À´Ï ±³È²Ã» °æÈ£¿øÀÌ ¼ÕÁþÀ¸·Î Àú¸® °¡¶ó°í ÇÑ´Ù!!!! ¸·Áö¸¶¶ó´Â ¶æÀÌ´Ù ±è¿µ¿À À¯¹Î¾Æºü¸¦ À§·ÎÇÏ°íÀÚ ÇÏ´Â ¸¾À» ¸·Áö¸¶¶ó´Â ±³Á¾ÀÇ ¶æ?

À¯¹ÎÀÌ ¾Æºü ¾Õ¿¡ Â÷°¡ ¸ØÃß´Â ¼ø°£ ¿ïÄÀÇß½À´Ï´Ù.
¸ÁÇÒ Á¤ºÎ°¡ À¯½Åµ¶Àç·Î È¸±ÍÇß³×¿ä.
¹«´ÉÇÑ ¾ß´ç³ðµéµµ ÇÑÅë¼ÓÀÌ°í¿ä.
ÀÌ¹Î °¡°í ½ÍÀ»»Ó~ 
ÀÌ °ÅÁö °°Àº ³ª¶ó ¹é¼ºÀÌ¶õ°Ô
³Ê¹« ºÎ²ô·´´Ù.
²¿³¢¿À!~ »õº®Àº ¹à¾Æ¿À³ª ¾îµÒÀÌ °ÅÄ¡Áú ¾Ê´Â´Ù.
´Þ±¸»õ³¢ Á¤±ÇÀº Èñ¸ÁÀÌ ¾È º¸¿©~?

À¯¹Î ¾Æºü..Èû³»¼¼¿ä
±³È²´Ô °í¸¿½À´Ï´Ù.
¼Õ Àâ¾Æ ÁÖ¼Å¼­..¤Ð¤Ð¤Ð¤Ð?

¿ï¾ú½À´Ï´Ù..............Á¤¸» °¨»çÇÕ´Ï´Ù. ±³È²´Ô....±×µéÀÇ ºÎ¸£Â¢´Â ¸ñ¼Ò¸®¸¦ ¿Ü¸éÇÏÁö ¾ÊÀ¸½Ã°í µé¾îÁÖ¼Å¼­ ³Ê¹« °¨»çÇÕ´Ï´Ù...±³È²´Ô°ú ±×µéÀ» À§ÇØ ±âµµÇÏ°Ú½À´Ï´Ù....?

¤Ð¤Ð¤Ð¤Ð¤Ð¤Ð¤Ð¤Ð¤Ð¤Ð¤Ð¤Ð?

±³È² ¼ºÇÏ °¨»ç ÇÕ´Ï´Ù
Á¦ ºñ·Ï ÃµÁÖ±³ÀÎÀº ¾Æ´ÏÁö¸¸
³Ñ  °¨»ç ÇÕ´Ï´Ù?

±³È²´Ô °¨»çÇÕ´Ï´Ù. ´«¹°ÀÌ ³ª³×¿ä. ?

ÀÌ °è±â·Î Á¦¹ß À¯¹Î¾Æ¹ö´Ô...½Ä»çÇÏ½Ã°í,,,,Èû³»¼­ ÀÌÁ¨ °Ç°­ÇÏ°Ô ½Î¿öÁÖ¼¼¿ä¤Ð¤Ð?

°¨µ¿ÀÇ ´«¹°ÀÌ Èå¸£³×¿ä ¤Ð Àú´Â ºñ·Ï ±âµ¶±³ÀÌÁö¸¸ Áø½É °¨»çµå¸³´Ï´Ù ¤Ð¤Ð?

°í¸¿½À´Ï´Ù, °í¸¿½À´Ï´Ù...?

±³È²´Ô,,°¨»çÇÕ´Ï´Ù?

°í¸¿½À´Ï´Ù...Á¤¸» °í¸¿½À´Ï´Ù..?

±³È²´Ô °¨»çÇÕ´Ï´Ù?
