# Supplementary material for: Machine Learning-Based Data Mining Method for Sentiment Analysis of the Sewol Ferry Disaster's Effect on Social Stress
Source: Front Psychiatry. 2020 Dec 23;11:505673. doi: 10.3389/fpsyt.2020.505673 (PMC7785789; doi:10.3389/fpsyt.2020.505673)
Supplement: Supplementary file 1 [file Data_Sheet_1.ZIP › youtube/text/6.September.txt]

1~~~
2~~~
3~~~
4~~~
5~~~
6~~~
7~~~
8~~~
9~~~
10~~~
11~~~
12~~~
13~~~
14~~~
15~~~
16~~~~
17~~~
18~~~
19~~~
20~~~
21~~~
22~~~
23~~~
24~~~
25~~~
26~~~
27~~~
28~~~
29~~~
30~~~
31~~~
32~~~
33~~~
34~~~
35~~~
36~~~
37~~~
38~~~
39~~~
40~~~
41~~~
42~~~
43~~~
44~~~
45~~~
46~~~
47~~~
48~~~
49~~~
50~~~	¼¼¿ùÈ£ À¯°¡Á· »ïº¸ÀÏ¹è, ¹Ï±âÁö ¾Ê´Â Àå¸é 	¹Ìµð¾î¸ù±¸ 
³ª¶ó°¡ ½ÈÀ¸¸é ÀÌ¹Î°¡ »ì¾î.ÀÔµé ÁöÀúºÐÇÏ³×...?

¾Æ´Ï¹«½¼ÅõÀïÇÒ¶§³ª¾ï¾ÐÇÒ¶©¾ÇÂø°°ÀÌÁöÄÑ³»µå¸¸¿Ö¾ÖµéÀº¾ÇÂø°°ÀÌÁöÄÑ³»Áö¸øÇÑ°Ç°¡..?

³¡³»°í ½Í¾îµµ ¸ø³¡³»Áö Àú°É ³¡³»¸é ³» Á×Àº ÀÚ½ÄÇÑÅ× ³Ê¹« ¹Ì¾ÈÇÏ°í ³¡³»¸é ³» ÀÚ½Ä¶ÇÇÑ º¸³»´Â°ÍÃ³·³ ´À²¸Áú°Å ¾Æ´Ô¤Ð¤ÐÀÌ¹Ì ¶°³µÁö¸¸ ÀÌÇØÇÒ¼ö¾ø°í ºÙÀâ°í ½ÍÀº ºÎ¸ð¸¶À½ ÀÌÇØÇÔ.....½ÃÀ§°¡ ±æ¾îÁø´Ù°í º¯½ÉÇØ¼­  µîµ¹¸®°í ¿åÇÏ°í....¾È¾²·´´Ù?

Á¤»óÀûÀÎ ÇÐ»ýµéÀÇ Á×À½Àº ¾ÈÅ¸±õ´Ù;;±×·±µ¥ ¼¼¿ùÈ£¿¡ÀÕ´ø ÀÏ¤ÑÁøµéÀÌ Á×´Â°Ç ²ÃÁÁ³× ?

Áö±Ý À¯°¡Á·µéÀº ½É¸®ÀûÀ¸·Î Ã¥ÀÓÀ» Å¿ÇÏ´Â ´ë»óÀÌ ÇÊ¿äÇÑ°Å°°´Ù ÇÏÁö¸¸ ±×´ë»óÀÌ ¾û¶×ÇÑ »ç¶÷µé¿¡°Ô ÇâÇÏ°íÀÖ´Â°Í °°¾Æ ´ä´äÇÏ´Ù.?

´©°¡ À§¿¡ÀÖµç °á°ú´Â °°¾Æ¿ä.
³ë? ±è´ë? ÀÌ¸í? ´Ù °°½À´Ï´Ù.
?
±¹°¡¿¡¼­ º¸»óµµ ÇØÁá°í À¯º´¾ðµµ Àâ¾Ò´Âµ¥ µµ´ëÃ¼ ¹» ¿øÇØ¼­ Àú·¯´ÂÁö ¸ð¸£°Ú´Ù 
Àú´ë·Î Ã»¿Í´ë·Î µé¾î°¡¸é ¹º ÁþÀ» ÇÒ ÁÙ ¾Ë°í µé¿©º¸³»´Þ¶ó´Â°Å³Ä ¼¼¿ùÈ£»ç°Ç ÃæºÐÈ÷ ¾ÈÅ¸±î¿î ÀÏÀÌÁö¸¸ ±×¸¸ Á» ÇßÀ¸¸é ÁÁ°Ú´Ù?

¾î´À ÂÊÀÌ ¸Â´Â°É±î??

¾ðÁ¦±îÁö°¡¾Æ´Ï¶ó ÀÌ·±ÀÏ¾øµµ·Ï¹ÙÀÚ´ÂÀÇ¹Ì¾Æ´Ñ°¡¿ä
»ý°¢ÇÏ°ÔµÇ³×¿ä ¹Ý¸¸³Ñ¾î°¬À»¶§ ±³À°ÇÏ´Ù ´º½ººÃ´Âµ¥ Àü¿ø±¸Ãâ  .....±×µÚ »ç¸ÁÀÚ 304¸í
ÀÌ°Ô ¹Î½ÉÀÌ°í °¨½Î¾È¾Æ¾ßÇÒ ¿ì¸® ¼­¹ÎµéÀÎ°É
¹Î»ýÀÌ ÀÖ¾î¾ß ¹Î»ý¹ý¾ÈÀÌÀÖÁö¾ÊÀ»±î½Í³×¿ä
?
¾ÈÅ¸±õ°í ´©±¸º¸´Ù µµ¿Íµå¸®°í½ÍÁö¸¸ Çö½ÇÀûÀ¸·Î °¡´ÉÇÏ°í ¸¶¶¥ÇÑ  Á¦¾ÈÀ»ÇÏ½Ã¸é ÁÁ°Ú¾î¿ä..
ÀÌ´ë·Î ¹ý¾ÈÀÌ Åë°úµÈ´Ù¸é ±×Àü¿¡ ¼ö¸¹Àº ºñÇà±â»ç°í¸ç ÁöÇÏÃ¶»ç°í¸ç ±×·±»ç°í´Â ÇêµÈ ¸ñ¼ûµµ¾Æ´Ï°í.. 
?
Àç¹ß ¹Î»ý¹ý¾È ¿î¿îÇÏ¸é¼­ ¾ðÀç±îÁö ÇÒ°Å³Ä°í ÇÏÁö¸¿½Ã´Ù Àç¹ß ºÎÅ¹ÀÔ´Ï´Ù?

¸·°íÀÖ´Â °æÂûµéÀº¾î¶²¸¶À½ÀÏ±î¿ä..?

Áö¶ö¿·Â÷±âµéÇÏ°íÀÖ³×?

Èû³»¼¼¿ä~  
´ëÅë·É²²¼­ ÀÚ½ÄÀÌ ÀÖ´Ù¸é
Áö±Ý Ã³·³  È¸ÇÇ¸¸ ÇÒ±î¿ä?
ÀÀ¿øÇÒ²²¿ä~  Èû³»¿ä!?

Ã¶ÀúÇÑ Áø»óÁ¶»ç, ¾ÈÀüÇÑ ´ëÇÑ¹Î±¹À» À§ÇØ ÀÀ¿øÇÕ´Ï´Ù. ¼¼¿ùÈ£ À¯°¡Á·ºÐµé Èû³»¼¼¿ä!!?

¿©´çÀÌ ÃµÀÎ°ø·ÎÇÒ Áþ ¸¹ÀÌ ÇÏ°í ÀÖÁö¸¸, ¾ß´çÀÌ¶ó°í ¹¹°¡ Æ²¸°°¡? ¾á«x½´´Â ¹¹ÇÏ´Â°í? ¹ÃÁË´ÑÀº ¿Ö ÂøÇÑÃ´ ÇÏ°í ÀÖ´Â°í,,,°á±¹ ¿©¾ß ÇÕÀÇ ³¡³´°í, »ý¼îµé ÇÏ°í ÀÖ´Â ÀÌ ¸¶´ç¿¡,,,±¹¹Îµé ÀÔÀå¿¡¼­´Â ¿©³Ä? ¾ß³Ä? ¸¦ ¼±ÅÃÇÒ ¼ö ¹Û¿¡ ¾øÀ¸´Ï..´ç¿¬È÷ ¿©´çÀÌ ¸¹°ÙÁÒ...¾îÂî ÇÒ ¼ö ¹Û¿¡ ¾ø´Â »óÈ²....¾ß´çÀº Çü½ÄÀûÀÌ°í,,,¿©´çÀº ¸ð¸¦¼è°í,,,,,
Áö±ÝÀÇ À¯°¡Á·µé ¶ÇÇÑ »ç°í Àü¿¡´Â ³­ ±Ø º¸¼ö¶ó°í ¿ÜÄ¡´øºÐ ¸¹¾ÒÀ» °ÍÀÌ°í, ÀÚ±âÀÏÀÌ ¾Æ´Ò¶§´Â ¸ð¸¦¼èÇÏ°í °è¼ÌÀ» ºÐµé......¿©´ç ÂïÀ¸¼Ì°ÚÁÒ!!!  ¾ï¿ïÇÏ°í, ºñÅëÇÑ°Í,,,Åë°¨ÇÏÁö¸¸,,,´ë¾ÈÀÌ ¾øÀ¸´Ï.............±×³É ¸¶À½ ºñ¿ì°í, ³ª¶ó¸¦ ¶°³ª ÀÌ¹Î°¡´Â °ÍÀÌ ÇØ°áÃ¥ÀÎµí......?

¾ÆÁ÷µµ À¯°¡Á·¿åÇÏ´Â °»»óµµÀÏº£¾²·¹±â³ðµé ¸¹±¸¸¸
Èû³»¼¼¿ä À¯°¡Á·ºÐµé?

¸¶À½ÀÌ Âü ¾ÈÁÁ½À´Ï´Ù. ´Ùµé Èû³»¼¼¿ä.. ¸¶À½À¸·Î ³¡±îÁö ÀÀ¿øÇÕ´Ï´Ù.?

ÀÌµûÀ§ ³ª¶ó, ÀúµûÀ§ ´ëÅë·É... ÂüÀ¸·Î ±â°¡ ¸·Èü´Ï´Ù?

¾Æ¹«µµ ½Å°æ¾È¾²´Âµ¥ ¿ÀÁ÷ ÁÂÁ»µé°ú ´Ü¿ø°í À¯°¡Á·µé¸¸ÀÇ ¸®±×~?

ÁøÀÛ¿¡ Ã¶ÀúÇÑ Á¶»ç°¡ ÀÌ·ç¾îÁ³À¸¸é À¯°¡Á·µéÀÌ Àú·¸°Ô ÇßÀ»±î??? ¸»µµ¾ÈµÇ´Â »õ¹Î·ÃÀÇ Æ¯º°¹ý ¸¸µé¾î¼­ À¯°¡Á· ¿å ¸Ô°Ô ¸¸µé°í °¡Á·ÀÌ Á×¾ú´Ù °Å±â´Ù ´ë³õ°í ±×¸¸ ÇÏ¶ó´Â »õ³¢µéÀº ÁøÂ¥ Áý±¸¼® ±¸°æÁ» ÇØº¸°í½Í³× Äá°¡·ç Áý¾ÈÀÌ ¾Æ´Ï°í¼­¾ß ¾Æµé µþ °¡ÀåÀÌ Â÷°¡¿î ¹Ù´Ù¼Ó¿¡ °­Á¦·Î ¼öÀåµÆ´Âµ¥ ÀÌÁ¦ ±×¸¸ ÇÏ¶õ´Ù ÀÌ ³ª¶ó°¡ ÀÌ·¸°Ô ½â°í ºÎÆóÇß´Ù Â÷¶ó¸® ÀüÀïÀÌ³ª³ª¶ó ±×³É ´Ù °°ÀÌ µÚÁöÀÚ µµÀúÈ÷ ´ëÇÑ¹Î±¹¿¡´Â ¹ßÀü°¡´É¼ºÀÌ ¾øÀ¸´Ï ¼¼°èÁöµµ¿¡¼­ »ç¶óÁö´Â°Ô ´õ ÁÁ°Ú´Ù?

Áö±Ý±îÁö Ã¥ÀÓÈ¸ÇÇ¿¡ ÀÌ·¡Àú·¡ Áö¶öÇÏ´Ùº¸´Ï±î ¹Î»ý¹ý¾ÈÀÌ Åë°ú°¡ ¾È‰ç´Ù´À´Ï ÇÏ´Â°Å°ÚÁö.
Â÷¶ó¸® Á¤½ÅÂ÷¸®°í Æ¯º°¹ýÀÌµç ¹¹µç Åë°ú½ÃÅ°´Â°Ô Çö ±¹¸é¿¡ ÀÌ·Ó´Ù. [´ëÇÑ¹Î±¹ÀÇ À§´ëÇÑ ´ëÅë·É]ÀÌ ³ª¼­¼­ Áø½ÉÀ¸·Î ÇÑ¸¶µð ÇØ ÁáÀ¸¸é ÇÏ´Âµ¥ ¸»ÀÌÁö..¹ú½á Çß´Âµ¥ ¾¾¾Ëµµ ¾È¸ÔÈ÷´Â °ÍÀÏ¼öµµÀÖ°í ¾Æ´Ï¸é ´ëÅë·É½º½º·Î°¡ ¹Î»ý¿¡ °ü½ÉÀÌ ¾ø´Â °ÍÀÏÁöµµ ¸ð¸£°í ¤»?

ÁøÂ¥½½ÆÛ¿ä ½½ÇÁ±ä ÇÑµ¥ ÀÌÁ¦±×¸¸ÇÏ¼ÌÀ½ ÁÁ°Ú³×¿ä ÀÌ·±´Ù°í ´Þ¶óÁö´Â°Å¾øÀÚ³ª¿ä ÇØº¸¼ÌÀÚ³ª¿ä ´Þ¶óÁö´Â°Å¾ø¾úÀÚ³ª¿ä ÀÚ²Ù ÀÌ·¯¸é ´õÅ«ÀÏ ÀÏ¾î³¯Áö¸ô¶ó¿ä ±×·¯´Ï Áö±ÝÀÌ¶óµµ »¡¸® Á¦¹ß±×¸¸ÇÏ¼ÌÀÇ¸éÇØ¿ä?

ÀÚ½Ä ÀÒ¾î¹ö¸®Áöµµ ¾ÊÀº »ç¶÷µéÀÌ °ú¿¬ ¿©±â¼­ ÀÚ½ÅµéÀÌ Àß³µ´Ù°í ´ñ±ÛÀ» ´Þ ÀÚ°ÝÀÌ ÀÖÀ» ±î¿ä?...
¿ì¸®´Â ±×µéÀÇ ½ÉÁ¤À» ¸ð¸£°í Á÷Á¢ °æÇèÇÏÁö ¸øÇÏ´Â ÇÑ ¾Ë ¼öµµ ¾ø½À´Ï´Ù. ±×³É ÀÀ¿øÇØÁÖ¸é ¾ÈµÇ³ª¿ä... ¾ÆÀÌµéÀÌ Á×°í ºÎ¸ð°¡ ÇÒ ¼öÀÖ´Â ¸¶Áö¸· µµ¸®¶ó°í »ý°¢ÇÏ°í ±×Àú ÀÀ¿øÇØÁÖ±â¸¦... ±×°Íµµ Èûµé´Ù¸é °¡¸¸È÷ ÁöÄÑºÁÁÖ±æ...( Àú´Â Á×Àº ¾ÆÀÌµé°ú µ¿°©ÀÎ ÇÐ»ýÀÔ´Ï´Ù...Àú´Â...¿ì¸®°¡ ¹ß¹þ°í ³ª¼­¾ß µÇ´Â ... ±¹°¡°¡ ¹ß ¹þ°í ³ª¼­¾ß µÇ´Â ÀÏÀÌÁö¸¸ ±×·¸Áö ¸øÇÏ´Â Çö½ÇÀ» ¹Ù²Ù°íÀÚ ÇÇÇØÀÚµéÀÌ ³ª¼­¼­ ÁÖµ¿ÇÏ´Â  ÀÌ Çö½ÇÀÌ ÀÌ »çÈ¸°¡ ÀÌ ³ª¶ó°¡ ºÎ²ô·´°í ½Ç¸Á½º·´½À´Ï´Ù...¶ÇÇÑ ¾ÇÀÇÀûÀÎ ´ñ±ÛÀ» ´Ù´Â ¾î¸¥µéÀÌ ¹«¼·½À´Ï´Ù... Á¦¹ß ³ª¼­Áö ¸øÇÑ´Ù¸é ÁöÄÑ¸¸... ÀÀ¿ø¸¸ ÇØÁÖ¼¼¿ä... )__¸ðµçÀÏÀÌ Àß µÇ±â¸¦... ¿ì¸®°¡ ¹è¿ì´Â Á¤ÀÇ°¡ ½ÇÇöµÇ±â¸¦...?

µ¿¿µ»óÀº ¸Ó¶ó Çü¿ëÇÒ¼ö ¾øÀÌ ½½ÇÂµ¥.. ¹Ø¿¡ ´ñ±ÛÀº... ³Ê¹« °³³ä¾ø´ÂºÐµéµµ °è½Ã³×¿ä  ±×·¡¼­ ´õ °¡½¿ÀÌ ¾ÆÇÄ´Ï´Ù.. ?

°æÂûµéµµºÒ½ÖÇÏ´ÙÀ¯°¡Á·µéµµºÒ½ÖÇÏ°í¤Ð¤Ð¾¾¹ß¿ÖÀÌ·¸°ÔµÈ°Å¾ß??

Àú±â ÀÕ´Â °æÂûµéÀº ¾È ºÎ²ô·´³ª?
Àú·¸°Ô ÀÏÇÏ´Â´Ï °Á ³ª°¡°Ù´Ù?

Àú±â ÀÕ´Â °æÂûµéÀº ¾È ºÎ²ô·´³ª?
Àú·¸°Ô ÀÏÇÏ´Â´Ï °Á ³ª°¡°Ù´Ù?

¹ÚÁ¤Èñ¶§¶û ¶È°°ÀºÁþÇÏ°íÀÖ´Ù. µ¶ÀçÁ¤±ÇÀÌÁö ÀÌ°Ô¹¹³Ä µµ¶óÀÌ³â?

´ëÇÑ¹Î±¹±¹¹ÎÀÌ¾î¼­ ³Ê¹«ÂÊÆÈ¸°´Ù ÀúºÐµé ÁËÁöÀ¸½Å°Íµµ¾Æ´Ñµ¥ ¸·´Â²ÃÇÏ°í´Â; ´ëÅë·ÉÀÌ¾Ö°¡ÀÕ¾îºÁ¾ß ÀÚ½ÄÀÒÀº±âºÐÀ»¾ËÁö ¤¹¸·À¸¶ó°í¶ÇÁö¶öÇÞ°ÙÁö¹¹ ¾ÈºÁµµ»·ÇÏ³×?

¾Æ´Ï ¸ðµç±â¼º¼¼´ë°¡ ¾ÆÀÌµé¿¡°Ô Àß¸øÇÑ »ç°ÇÀ» ¿Ö ´ëÅë·É ½È¾îÇÏ´Â ¼¼·ÂµéÀÌ ½ÎÀâ¾Æ¼­ Á¤ÀïÀÇ µµ±¸·Î È°¿ëÇÏ´ÂÁö ¸ð¸£°Ú³×.À¯°¡Á·µéµµ ¸ðµç½Ã¹ÎÀÌ ´©¸®´Â °ø°øÀå¼Ò¿¡¼­ ±×·¯Áö¸»°í ¼ö»ç±â°ü¿¡ ¸Ã°Ü¶ó. ¼ö»ç±â°ü ¸ø ¹Ï°ÚÀ¸¸é ÀÌ³ª¶ó¿¡ ¼¼±Ý³»Áö¸»°í ÀÌ¹ÎÀ» °¡´ø°¡ÇØ¶ó. ½½ÇÂ°Ç ÃæºÐÈ÷ ¾ËÁö¸¸ °¨Á¤ÀûÀ¸·Î Áø»ó±Ô¸íÇÏÀÚ¸é ´©°¡ ±×¸» µé¾îÁÖ³ª??

¾Æ´Ï  ÀÚ½ÄµéÀÌÁ×¾î¼­  ¸¾ÀÌ¾ÆÇÁ°í »ì±æÀÌ¸·¸· ÇÏ»ç¶÷ÀÌ  ¸Ó¸®»¡°£»öÀ¸·Î¿°»öÇÏ°í  ±Í°ÉÀÌ Â÷°í  ¸ð°¡¸óÁö ¿µ?

Èû³»¼¼¿ä!?

ÀÚ½Ä¾ø´Â ¸íÀýÀÌ¶ó´Ï....³Ê¹« ½½ÇÁ´Ù?

Á¶Ä¡¸¦ ¾ÈÇÑ ³ª¶óµµ Àß¸øÀÌ°í.
¹è°¡ ±â¿ï¾îÁö´Â ¿ÍÁß¿¡µµ ÁøÁöÇÏÁö ¸øÇÑ Ã»¼Ò³âµéµµ Àß¸øÀÌ°í.
Àû±ØÀûÀ¸·Î ±¸ÇÏÁö ¾ÊÀº ±¸Á¶´ëµµ Àß¸øÀÌ°í.
À¯º´¾ð º¯»çÃ¼°¡ ±×·¸°Ô »¡¸® ½âÀ»Á¤µµ·Î ¿ì¸®³ª¶ó¸¦ ¿­´ë±âÈÄ·Î ¸¸µç Áö±¸¿Â³­È­µµ Àß¸øÀÌ°í.
Áö±¸¿Â³­È­¸¦ ¸¸µç ¿ì¸®µµ Àß¸øÀÌ´Ù.
³ª¶ó¿¡¼­ ¿î¿µÇÏ´Â ÁöÇÏÃ¶¿¡¼­ È­Àç·Î Á×Àº ´ë±¸ ½Ã¹ÎµéÀº Æ¯º°¹ýµµ ¾È¸¸µé¾îÁÖ°í ½ÃÃ¼¸¸ µ¹·ÁÁØ Á¤ºÎ. 
ÁöÇÏÃ¶ Æ¯º°¹ýµµ ¸¸µé¾î¶ó ?

À¯°¡Á·ºÐµé Èû³»¼¼¿ä?

¼¼¿ùÈ£ À¯Á·µéÀÌ ¼ö»ç±Ç ±â¼Ò±ÇÀ» °®°Ô µÇ¸é ¹Ú±ÙÇýÀÇ »ç¶óÁø 7½Ã°£ÀÇ ½ÇÃ¼°¡ ¹àÇôÁúÅÙµ¥.. Àý´ë ¼ö¿ëÇÏÁö ¾ÊÀ» µí...?

¸»µÇ¾ÈµÇ´Â·ç¸ÓÆÛÆ®¸®´Â»ç¶÷µéÀÌº¸°íÁ»±ú´ÞÀ¸¸éÁÁ°Ú³×¿ä?

Á¸³ª ¿ì¸®³ª¶ó ¹¹³Ä.. µ¹°Ú³× ½Ã“U?

¾ÈÅ¸±õ´Ù...ÀÌ ³ª¶ó...?

°æÂûÀÌ ¿Ö ¸·¾Æ¼­´Â°ÅÁÒ? ºÒ¹ý½ÃÀ§ÀÎ°¡¿ä? ÇÕ¹ýÀû ½ÃÀ§´Â ¹ÎÁÖÁÖÀÇ±¹°¡¶ó¸é ½ÃÀ§ÇÏ´Â »ç¶÷µéÀ» º¸È£ÇÏ±âÀ§ÇØ °æÂûÀÌ ÀÖ´Â°Å¾Æ´Ñ°¡¿ä? ¿Ö °æÂû°ú ´ëÄ¡ÇÏ´ÂÁö ¼³¸íÇØÁÖ¼¼¿ä ¤Ì¤Ì?

¾î¶² ¹ý¾ÈÀ» ¿øÇÏ´Â°ÇÁö ±Ã±Ý ÇÕ´Ï´Ù.?

 ÀÌ³ª¶ó¸¦ ¹Û¿ì·Á¸é ¾î¶±ÇØ ÇØ¾ß ÇÏ³ª¿ä?

¿©±â À¯°¡Á· ¿åÇÏ´Â »õ1³¢µé Ã»¿Í´ë¿¡¼­ µ·¹Þ°í ÀÏÇÏ´Â »õ³¢µéÀÌ³ª ÀÏº»¾ÖµéÀÌ´Ù?

±×¸¸Á» ÇØ¶ó..ÁøÂ¥...¿Í?

ÀÌ ³ª¶ó¿¡ »ì°í ½ÍÁö ¾Ê´Ù!
´ëÅë·ÉÀÌ ÀÇ½É ½º·´´Ù!?

´ß±×³×. Ãµ¹ú¹Þ±æ ±âµµÇØ¿ä. ?

³ª»ÛÁ¤ºÎ, ³ª»Û±¹°¡, ÀÌ·±°É »ÌÀº ±¹¹Î.?

¹Ú±ÙÇì¿Í »õ´©¸®´çÀº ¹«¾ùÀÌ µÎ·Á¿î°¡? Áø½ÇÀ» ±Ô¸íÇÏ°í ½Í´Ù´Â ºÎ¸ðµéÀÇ ¾Õ±æÀ» ¸·°í, Á¤Ä¡ÀûÀ¸·Î ¸ÅµµÇÏ°í ¼±°Å°¡ ³¡³­ ÈÄ ¾È¸éÀ» ¹Ù²Ù´Â ´ç½ÅµéÀÌ ÀÎ°£ÀÌ ¸Â´Â°¡?? ±¹¹ÎÀÇ ÇÇ¿Í »ìÀ» ÆÄ¸Ô´Â ÀÌ ¾ß¼ö°°Àº ÀÚµé¾Æ~!!?

ÀÌ ³ª¶ó´Â Á¤»óÀÌ ¾Æ´Ï¾ß ?

Âü ³ª»Û ´ëÅë·É. Âü X°°Àº ´ëÇÑ¹Î±¹...?

°ø¹Î¿Õ¶§ µþÀ» °ø³à·Î º¸³»°í ½½ÇÄÀÌ °ñ¼ö¿¡ Â÷¼­ º´µé¾î Á×¾î°£ ºÎ¸ð°¡ ¸¹¾Ò´Ù°í ÇÕ´Ï´Ù. ÇÏ¹°¸ç ´«¾Õ¿¡¼­ ÀÚ½ÄÀÌ ¹°¿¡ºüÁ® Á×¾î°¬´Âµ¥ ±× ºÎ¸ð¸¶À½ÀÌ ¾î¶»°Ú½À´Ï±î!!! ?

¼¼¿ùÈ£ ºÎ¸ðµéÀÇ (±¹°¡·ÎºÎÅÍÀÇ)Æ®¶ó¿ì¸¶´Â ¾ÆÁ÷µµ ÁøÇàÁßÀÌ¶ó´Â Á¤Çý½Å¹Ú»çÀÇ ¸»¾¸À» ¶°¿Ã¸³´Ï´Ù.
±¹°¡°¡ ¾ÆÀÌµéÀ» ±×·¸°Ô ¼­¼­È÷ Á×ÀÌ´õ´Ï, ÀÌÁ¦´Â ±× ºÎ¸ðÁ¶Â÷ ÇÏ·çÇÏ·ç ¸ÅÀÏ Á×¿©°¡°íÀÖ´Â°ÅÁÒ.
