# Supplementary material for: Machine Learning-Based Data Mining Method for Sentiment Analysis of the Sewol Ferry Disaster's Effect on Social Stress
Source: Front Psychiatry. 2020 Dec 23;11:505673. doi: 10.3389/fpsyt.2020.505673 (PMC7785789; doi:10.3389/fpsyt.2020.505673)
Supplement: Supplementary file 1 [file Data_Sheet_1.ZIP › youtube/text/7.October.txt]

1~~~
2~~~
3~~~
4~~~
5~~~
6~~~
7~~~
8~~~
9~~~
10~~~
11~~~
12~~~
13~~~
14~~~
15~~~
16~~~~
17~~~
18~~~
19~~~
20~~~
21~~~
22~~~
23~~~
24~~~
25~~~
26~~~
27~~~
28~~~
29~~~
30~~~
31~~~
32~~~
33~~~
34~~~
35~~~
36~~~
37~~~
38~~~
39~~~
40~~~
41~~~
42~~~
43~~~
44~~~
45~~~
46~~~
47~~~
48~~~
49~~~
50~~~	¼¼¿ùÈ£ Ã´Ã´¹Ú»ç, 84¼¼ ÇÒ¸Ó´Ï 	¹Ìµð¾î¸ù±¸ 
¿Í ÇÐ±³¿¡¼­ ¹è¿îµ¶´ö¼±»ý´ÔÀÌÇÏ½Å¸»ÀÌ»ý°¢ ³ª³× ÀÌ·±ºÐµé´öºÐ¿¡ ´ëÇÑ¹Î±¹ÀÌ ÀÖ´Â°Å¶ó°íº¸´Ïµò?

ÇÒ¸Ó´Ï °³´©¸®Á¶ÀÛ´ç ÀÌ Àå¾ÇÇÏ°í ¹ÎÁÖ´ç 10cmµéÀÌ Á¤±Ç¿¡ µé·¯¸®·Î ÀÖ´ÂÇÑ Àå´ãÇÏ°Ç´ë Àý¶§·Î »ç°ÇÀÇ Àü¸»À» ¾Ê¹àÈú°Ì´Ï´Ù ¿¬·çµÈ ³ðµéÀÌ ¾çÂÊ¿¡ µÚ¼¯¿© ÀÚºüÁ®ÀÖÀ¸´Ï... ´«¿¡ °Å½½¸®¸é ¸¾¸¸¸ÔÀ¸¸é Áö±¸ ³¡±îÁö ¦m¾Æ°¡¼­ ºÐ¼â±â¿¡ ÃÄ¹Ú¾Æ °¥¾Æ¹ö¸®´Â ³ðµéÀÔ´Ï´Ù. ÇÒ¼öÀÖ´Â°É ¾ÊÇÏ´Â°Í »ÓÀÔ´Ï´Ù. ÆÈÄÜ¿¡ °³ °¡µÇ¾î ÀÚ½Å¿¡ ¹è¶§±â¿¡ Áö¹æÁú¸¸ ÃàÃ´ÇÏ¸é ±×¸¸ÀÎ°ÅÁÒ . ±è±¸ ¾ÈÁß±Ù À¯°ü¼ø°°Àº µ¶¸³¿îµ¿°¡ Ã³·³ Á¦2¿¡ ±¸±¹À»À§ÇØ ¼¼ÂùºñÆÄ¶÷¿¡ Á¤È­µÇÁö ¾ÊÀ¸¸é Èñ¸ÁÀÌ ¾ø¾îº¸ÀÔ´Ï´Ù ÇÒ¸Ó´Ï ºÎµð°Ç°­ÇÏ¼¼¿ä?

Á¸°æÇÕ´Ï´Ù. ¾ÕÀ¸·Î  ÀÌ·± Âü»ç°¡ ¾ø¾úÀ¸¸é ÁÁ°Ú°í, ÀÌ·± ºÐÀÌ ÀÖ´Ù´Â °Í¿¡ ´ëÇØ ¸¹Àº ±³ÈÆÀ» ¾ò¾ú¾î¿ä?

¿¾³¯ºÎÅÍ ¾î¸£½Å ¸»¾¸ µéÀ¸¸é
 ¾ÆÀÌ´Â ¶±ÀÌ»ý±â°í,¾î¸¥Àº ÀÎ½ÉÀÌ»ý±â°í,
±¹È¸´Â ¹ýÀÌ º¸ÀÌ°í ³ª¶ó´ÔÀº ¹Î½ÉÀ» ¾òÀ»¼ö ÀÖ´Ù
¾î¸£½Å ¸»¾¸ ±¸±¸ÀýÀýÀÌ ºñ¼ö¿Í ¹Ý¼ºÀÇ ½Ã°£À» ÁÖ½Ã³×¿ä
     OTL..?

Á¸°æÇÏ´Â ÇÒ¸Ó´Ô, ºñ°ÌÇÑ Àúµµ ÇÒ¸Ó´ÔÀÇ ¸»¾¸µè°í ¿ë±â¸¦ °¤°Ô µÇ¾ú½À´Ï´Ù. ÀúÈñµé¿¡°Ô Èû°ú ¿ë±â¸¦ ÁÖ½Ã´Â ¿¡³ÊÁö°¡ ³ÑÄ¡½Ã´Â ºÐÀÌ½Ê´Ï´Ù. Áø»ó±Ô¸íÀÌ µÇ°í ´ëÇÑ¹Î±¹ÀÌ ÈÇ¸¢ÇÏ°Ô ¸¸µéµµ·Ï Àúµµ ÀÏ¾î³ª°Ú½À´Ï´Ù.?

Àú·± ¾î¸£½ÅºÐµéÀÌ ÀÌ³ª¶ó¸¦ ÁöÅ°½Ã°í »ì¸®½Ã°í µ¶¸³À§ÇØ¿îµ¿ÇÏ½Ã°í ÀÚ½Äµé Å°¿ì¼Ë´Âµ¥
Ã»³âµéÀº ±×Àú ÁË¼ÛÇÏ³×¿ä ......?

ÀúºÐÀÌ ¿ì¸®´ëÅë·ÉÀÌ¿´À¸¸é ¿ì¸®´ëÇÑ¹Î±¹Àº Áö±ÝÂë ¾î¶»°Ôµ¹¾Æ°¥Áö±Ã±ÝÇÕ´Ï´Ù..±×¶§ ´ëÅë·ÉÀº¸ÓÇÏ°íÀÖ¾ú±æ·¡  ¼ö¸¹Àº»ç¶÷ÀÇ ¸ñ¼ûÀ»±¸ÇÏÁö¾Ê¾ÒÀ»±î¿ä..ÀÌ·±ºÐÀÌÀÖ¾î¼­ ¿À´Ãµµ ´ëÇÑ¹Î±¹Àºµ¹¾Æ°¡°í Á¶±ÝÀÌ¶óµµ ¹ßÀüÇÏ´Â°Å°°½À´Ï´Ù.ÈÇ¸¢ÇÏ½Ã°í,Á¸°æÇÕ´Ï´Ù?

¿ÇÀ¸½Å Ãæ°íÀÔ´Ï´Ù Á¤ºÎ°¡ »õ°Üµè°í °íÃÄ¾ßµÉÅÙµ¥¿ä ÇÒ¸Ó´Ï ²À °Ç°­ÇÏ¼Å¾ßÇÕ´Ï´Ù?

ÇÒ¸Ó´Ï °¨»çÇÕ´Ï´Ù...±×¸®°í ÁË¼ÛÇÕ´Ï´Ù...?

ÇÒ¸Ó´Ï Á¤¸»°¨»çÇÕ´Ï´Ù ¾î¸£½ÅÀÌ°è¼Å¼­Á¤¸»µçµçÇÕ´Ï´Ù?

°¨»çÇÕ´Ï´Ù  ÀÌ·±¾î¸£½ÅÀÌ °è¼Å¼­ ÂüµçµçÇÕ´Ï´Ù ?

ÇÒ¸Ó´Ï °Ç°­ÇÏ½Ã°í ¿À·¡¿À·¡ »ç½Ê½Ã¿ä!
ÇÒ¸Ó´ÏÀÇ Áö±ØÈ÷ ´ç¿¬ÇÏ°í º° Æ¯º°ÇÏ°Í ¾ø´Â »ó½Ä°°Àº ¸»¾¸¿¡
°¡½¿ÀÌ ÈÄ·ÃÇÏ°í, ´ë´ÜÇÏ°í, ºÎ²ô·´°í, ÁË¼ÛÇÏ°í.. ¿Ö ±×·± ¸¶À½ÀÌ µé±î¿ä..

´ëÇÑ¹Î±¹Àº ¾Æ¸¶µµ Çõ¸íÀÌ »ó½ÄÀÌ µÇ¾î¹ö¸° ³ª¶ó°¡ ¾Æ´Ò±î ½Ê³×¿ä?

º¸¼ö,ÇÑÀÚ·Î ÜÁáú. º¸È£ÇÏ°í ÁöÅ²´Ù´Â ÀÇ¹Ì. ¿µ¾î·Î conservatism. conserve¿¡¼­ ÆÄ»ý. ÁöÅ°°í ¾Æ³¢´Ù´Â ÀÇ¹Ì. ´©°¡ º¸¼ö³Ä??

»½¶Õ·Á..?

¿Í..ÇÒ¸Ó´Ï Á¸°æÇÕ´Ï´Ù?

´ë´Ü ÇÏ½Ê´Ï´Ù. ÁøÁ¤ÇÑ ¾î¸¥ÀÌ½Ê´Ï´Ù.°í¸¿°í °¨»çÇÕ´Ï´Ù...?

°¨»çÇÕ´Ï´Ù?

³ªµµ ÀÌ·¸°Ô ³ªÀÌµé°í ½Í´Ù... 
³ëÀÎºÐµéÀÌ ¸ðµÎ ¼ö±¸?ºÎÁ¤¼¼·ÂÀº ¾Æ´Ï¶ó´Â °Å °Åµì ±úÄ¡°í°¡¿ä.?

µ·°ú ¸í¿¹¿åÀ¸·Î¹Û¿¡ ¿òÁ÷ÀÌÁö ¸øÇÏ´Â ¾î¹öÀÌ ¿¬ÇÕÀº Àú ÇÒ¸Ó´ÏÀÇ Áø½ÉÀ» ¾Ë±â³ª ÇÒ±î. Àú·± ºÐÀ» ¾î¹öÀÌ·Î ¸ø¿©±â´Â ´ëÇÑ¹Î±¹ÀÌ ¾ÈÅ¸±õ´Ù.?

'¸ø³µ¾îµµ »ç¶÷ ¸ñ¼û ±ÍÇÏ°Ô ¿©±â´Â »ç¶÷ÀÌ ÀÚ¸®¿¡ ÀÖ¾î¾ßÇÑ´Ù'´Â ¸»¾¸ .. Áö±Ý ÀÌ »óÈ²¿¡ µéÀ¸´Ï ³Ê¹« ´«¹°³ª³×¿ä... ¿ì¸®°¡ Èñ»ýÇØ¾ß ÈÄ¼Õµé¿¡°Ô ÁÁÀº ³ª¶ó ¹°·ÁÁØ´Ù°í ... Á¤¸» °¨»çÇÕ´Ï´Ù.... ?

Á¸°æÇÕ´Ï´Ù ÇÒ¸Ó´Ï..!! °Ç°­ÇÏ¼¼¿ä?

ÇÒ¸Ó´Ô Áø½ÉÀ¸·Î ¿ÇÀº¸»¾¸¸¸ ÇÏ½Ã³×¿ä
ÇÒ¸Ó´ÔÀÌ ´ëÅë·ÉÀÌ½Ê´Ï´Ù  Á¸°æÇÕ´Ï´Ù
³¯¾¾ Ãß¿îµ¥ °Ç°­Á¶½ÉÇÏ¼¼¿ä »ç¶ûÇÕ´Ï´Ù
Á¦ÀÚ½ÅÀÌ ³Ê¹« ºÎ²ô·´½À´Ï´Ù ?

´ë´ÜÇÏ½Ê´Ï´Ù.. 20´ëÀÎ Àú´Â ºÎ²ô·´½À´Ï´Ù. »ç¶÷¸ñ¼ûÀÌ Á¦ÀÏ Áß¿äÇÏ´Ù´Â¸»¾¸..¸Â½À´Ï´Ù..¿Ö Á¤ºÎ´Â ±× »ç½ÇÀ» ¸ð¸¨´Ï±î ¾Ë¸é¼­µµ ¸ð¸£´ÂÃ´ ÇÏ´Â°Ì´Ï±î..?

Á¦°¡ ÇÏ°í½ÍÀº ¸»À» ´Ù ÇØÁÖ¼Ì³×¿ä.  ¸¸¼ö¹«°­ÇÏ½Ê½Ã¿ä..... ?

¿À·£¸¸¿¡ ´«¹° Èê¸®¸é¼­ ”f¾î¿ä.. 
Á¤¸» ÀÌ·± »ç¶÷µéµµ ÀÖ³×¿ä.. Á¸°æÇÕ´Ï´Ù. ÀÌ·± »ç¶÷µé ¶§¹®¿¡ ³ªÀÌ µå½Å ºÐµéÀÇ ¿¹±âµµ Èê·Á µéÀ»¼ö ¾øÁö¿ä.. ¾Æ¹«Æ° Á¸°æ½º·´½À´Ï´Ù. ?

ÇÒ¸Ó´Ï.  °¨»çÇÕ´Ï´Ù... ?

´çÆÄ½Î¿òÀÇ ¹Ì°³ÇÑ ¹ÎÁ·¼º...?

¼ÓÀÌ ´Ù ÈÄ·ÃÇÏ³×¿ä.?

¸Â¾Æ¿ä! Á¦ ±¸½Ç ¸øÇÏ´Â °Íµé ¶§¹®¿¡ ºÐÇÑ ¸¶À½¿¡ Àúµµ ¸çÄ¥ ÀáÀ» ¸øÀä¾î¿ä. ÁÁÀº °Í Ã³¸Ô¾îµµ ³ª´²ÁÙÁÙ ¸ð¸£´Â ´õ·± ¼¼»óÀÌ µÇ¾ú´Ù°í ºñºÐ°­°³ÇÏ½Ã´Â ¿ì¸® ÇÒ¸Ó´Ô ÃÖ°í½Ã´Ù!!?

Àúµµ ±×·² ³¯ÀÌ ÀÖÀ¸Áö, ¼Ò¸ÁÇÕ´Ï´Ù..?

ºñÃß ´©¸¥ »ç¶÷ ¹Ý¼ºÁ» ÇØ¿ä.  ?

¤©¤·»çÀÌ´Ù?

°í¸¿½À´Ï´Ù ÇÒ¸Ó´Ï?

»ý°¢ÀºÇÏ´Âµ¥ ½ÇÃµÀÌ ¾ÈµÇ°í »ý°¢ÀºÇÏ´Âµ¥ 
¹¶Ä¡Áú ¸øÇÏ´Â°Ô ±¹¹ÎÀÌÁö
ÀÌ³ª¶óÀÇ ÁÖÀÎÀÌ ±¹¹ÎÀÌ¶ó´Â°Ç ¾î´À´©±¸µµ ´Ù¾Æ´Âµ¥ ±×°É ¹«µ® »ý°¢À» ¸øÇÏ´Â°Ô¾ß
±×·¯´Ï ±¹¹ÎÀÌ »Ì¾Æ³õÀº Àú À­ ¾²·¹±âµéÀÌ 
±¹¹ÎÀ» ¿ì¼ü°Ôº¸Áö 
±×·¯´Ï Àß»Ì¾Æ¾ßÇÑ´Ù´Â°ÅÁÒ
ÀúºÐÃÄ·³ ³ªÀÌµå½ÅºÐµéÀÌ ±ú¾îÀÖÀ¸½ÅºÐµéÀÌ ¸¹¾Æ¾ß ÇÒÅÙµ¥ ¤¹¤¹
º¸´Â°Å¶ó°í ¾²·¹±â ´º½º¸¸º¸½Ã´Ï ¿ø ?

´©°¡ Àâ¾Æ °¡µÐ´Ù°í ±×·±°Å¾ß....´©°¡ ±×·¨´ÂÁö ±×°Íµµ ¹àÇô ³»¾ß ÇÕ´Ï´Ù.?

ÇÒ¸Ó´Ï Á¤¸» Á¤¾Ë Á¸°æÇÕ´Ï´Ù¤Ì¤Ìº»¹Þ°Ú½À´Ï´Ù
?
ÇÒ¸Ó´Ô ºÎµð °Ç°­ÇÏ¼¼¿ä. ¹Ù»Ú´Ù´Â ÇÎ°è·Î ¾î¶»°Ôµç µÇ°Ú´Ù¶ó´Â ½ÄÀ¸·Î Áý¿¡¼­ ¹Ù¶óº¸±â¸¸ ÇÑ ÀþÀº Àú·Î¼­ ¸¹Àº ¹Ý¼º ÇÏ°Ô µË´Ï´Ù. ?

ÇÒ¸Ó´Ï ÁË¼Û ÇÕ´Ï´Ù
Àú´Â ³ëÀÎºÐµéÀº ´Ù ´ä´äÇÏ´Ù »ý°¢Çß´Âµ¥,
ÇÒ¸Ó´Ï °°Àº ºÐÀÌ ¸¹¾Æ Á³À¸¸é ÁÁ°Ú½À´Ï´Ù.
¿À·¡ ¿À·¡ °Ç°­ ÇÏ¼¼¿ä.?

ºÐ´çÇÒ¸Ó´Ô ÈÇ¸¢ÇÏ½Ê´Ï´Ù ÇÒ¸Ó´Ô°°Àº ºÐÀÌ °è½ÉÀ¸·Î¼­ ´ëÇÑ¹Î±¹ÀÇ Á¤ÀÇ°¡ ÇÒ¸Ó´ÔÀÇ ¸»¾¸Ã³·³ ¹Ýµå½Ã °­¹°Ã³·³ Èå¸£°Ô µÉ °ÍÀ» ¹Ï½À´Ï´Ù ±¸±¸ÀýÀýÀÌ ¿ÇÀ¸½Å ÇÒ¸Ó´Ô ¸»¾¸ µè°íÀÖÀ¸´Ï ÈÄ·ÃÇÕ´Ï´Ù ÇÒ¸Ó´ÔÀÌ ´ëÇÑ¹Î±¹ÀÇ ÁøÁ¤ÇÑ ¾î¸£½ÅÀÌ½Ê´Ï´Ù ´Ã °Ç°­ÇÏ½Ê½Ã¿À...?

°¨»çÇÕ´Ï´Ù.?

ÇÒ¸Ø~~~!!!?

ÇÒ¸Ó´Ï°¡ ´ë´ÜÇÏ½Å°Ç ¸Â´Âµ¥ ¿Ö ÁË¼ÛÇÏ´Ù°í ÇÏ´ÂÁö´Â ÀÌÇØ°¡ ¾È°¡³×¿ä?

ÇÒ¸Ó´Ï °Ç°­ÇÏ½Ã°í ¿À·¡ ¿À·¡ »ç½Ê½Ã¿ä..  ?

°¨»çÇÕ´Ï´Ù  ¹¹¶ó°í Ç¥ÇöÇØµµ ´Ù ¸øÇÒ¸¸Å­ ÁË¼ÛÇÏ°í °¨»çÇÕ´Ï´Ù?

°¨»çÇÕ´Ï´Ù...¤Ð¤Ð?

Á¦ ÀÚ½ÅÀÌ  ¿ÖÀÌ¸®  Ã¢ÇÇÇÑÁö ??
ÇÒ¸Ó´Ï  ÀÌ ÃßÀ§¿¡  ¾ó¸¶³ª ...ÀØÁö ¾ÊÀ¸½Ã°í 
Á¸°æÇÕ´Ï´Ù.
?
ÀÌ·± ±Û¿¡ ¾ÇÇÃ´Þ·ÁÀÖÀ»±îºÁ Á¶¹Ù½ÉÀÌ ³µ½À´Ï´Ù. ÀÌ·± ÈÇ¸¢ÇÑ ¾î¸£½Å¿¡°Ô ¾ÇÇÃÀÌ ´Þ·Á ÀÖÀ»±îºÁ Á¤¸» Á¶¹Ù½É ³ª¸ç ´­·¶½À´Ï´Ù.
¾î¸£½Å °¨»çµå¸³´Ï´Ù. ÁË¼ÛÇÕ´Ï´Ù.?

ÁøÁ¤ÇÑ º¸¼ö´Ù?

ÁøÂ¥ ¸ÚÁö´Ù  ?

ºÎ²ô·´½À´Ï´Ù.. ÇÒ¸Ó´Ï °Ç°­ÇÏ¼Å¿ä.
»ç´ÂÀÏÀÌ ¹Ù»Ú´Ù´Â ÇÎ°è·Î µ¿Âü¸øÇß´Âµ¥ ÁË¼ÛÇÕ´Ï´Ù. ±×·¯³ª Ç×»ó ´«¿¡ ºÒÀ» ÄÑ°í ÁöÄÑº¸°í ÀÖ°Ú½À´Ï´Ù. ¸ðµç°ÍÀÌ ¹àÇôÁú¶§±îÁö ¿ì¸® ¸ðµÎ Èû³»¿ä!?

ÇÒ¸Ó´Ô.. ºÎµð ¿À·¡¿À·¡ °Ç°­ÇÏ½Ã±æ..?

ÇÒ¸Ó´Ï ´ë´ÜÇÏ¼¼¿ä~
À§ÀåÀÚµéÀÌ ¹Ýµå½Ã µè°í ¹è¿ö¾ß ÇÒ ¸»ÀÔ´Ï´Ù.
ÇÒ¸Ó´ÏÀÇ ±â°³¸¦ ÀþÀº ÀÌµéÀÌ ¹Ý ¸¸ÀÌ¶óµµ ¹è¿üÀ¸¸é ÇÕ´Ï´Ù.
