# Supplementary material for: Machine Learning-Based Data Mining Method for Sentiment Analysis of the Sewol Ferry Disaster's Effect on Social Stress
Source: Front Psychiatry. 2020 Dec 23;11:505673. doi: 10.3389/fpsyt.2020.505673 (PMC7785789; doi:10.3389/fpsyt.2020.505673)
Supplement: Supplementary file 1 [file Data_Sheet_1.ZIP › youtube/text/8.November.txt]

1~~~
2~~~
3~~~
4~~~
5~~~
6~~~
7~~~
8~~~
9~~~
10~~~
11~~~
12~~~
13~~~
14~~~
15~~~
16~~~~
17~~~
18~~~
19~~~
20~~~
21~~~
22~~~
23~~~
24~~~
25~~~
26~~~
27~~~
28~~~
29~~~
30~~~
31~~~
32~~~
33~~~
34~~~
35~~~
36~~~
37~~~
38~~~
39~~~
40~~~
41~~~
42~~~
43~~~
44~~~
45~~~
46~~~
47~~~
48~~~
49~~~
50~~~	¼¼¿ùÈ£ ³ó¼ºÀå ½À°Ý ¾î¹öÀÌ¿¬ÇÕ, °£½Ä ¸Ô°í ÇØ»ê	OhmynewsTV 
´ÏµéÀÌ¾ß ¸»·Î »¡°»ÀÌ °£Ã¸µéÀÌÁö
¾Æ´Ô °üÁ¾ÀÌ°Å³ª
°£Ã¸µéÀÌ¶ó¸é Àú·¸°Ô ¹æÇØÇÏ´Â°Ô ¸ñÀûÁßÀÇ ÇÏ³ªÀÎµ¥?

³ëÀÎµéÀÌ ½â¾îºüÁø ¸ö¶×ÀÌ¸¦ ²ø°í °³ÁþÇÏ·¯ ³ª¿Ô±¸³ª.
°³»õ³¢µé. ºñÅº¿¡ Àá±â°í Áø»ó±Ô¸í¿¡ ´ëÇØ »ý°¢ÇÏÁø ¸øÇÒ¸ÁÁ¤ Á¦ ±×¸©µÈ ¹æÇâ°ú °æÇè¿¡¸¸ ´«ÀÌ ¸Ö¾î °ÅÇ°¹°°í ´Þ·Áµå´Â ÃßÇÑ ²ÃÀÌ´Ù.
À­¹°ÀÌ ½â¾î Èå¸£Áöµµ ¸øÇÒ Á¤µµ´Ï.?

¿ÀÈ£ ½ÉÀåÀÌ ¶³·Á¿É´Ï´Ù. Àú¼Ò¸®¿¡ µ¿Á¶ÇÏ´Â »ç¶÷µéÀÌ ÀÌ ¶¥ ´ëÇÑ¹Î±¹¿¡  ÇÔ²² °øÁ¸ÇÑ´Ù´Â°Ô ¸ö¼­¸®Ã³Áö´Â±º¿ä. »ç¶÷ÀÇ Å»À» ¾²°í ¾îÂî °¨È÷ Àú·²¼ö ÀÖ´Ü ¸»ÀÎ°¡...ºÎ¸ð¸¦ ¿©ÀÇ°íµµ 3³âÀ» ¼÷°íÇÏ°Ç¸¸ ÃµÇÏÀÇ ¾ÖÁöÁßÁö ¿©±ä ÀÚ½ÄÀ» °¡½¿¿¡ ¹¯Àº ÀúµéÀÇ ¸¶À½À» ÇØ¾Æ¸®Áö ¸øÇÏ´Â °Ô ¾îÂî »ç¶÷ÀÌ¶ó ÇÏ°Ú´Â°¡... ?

³ª¶ó²ÃÀÌ ²ÃÀÌ ¾Æ´Ï±¸³ª. »ó½ÄÀÌ ¾ø´Â »ç¶÷µé.... Á¤Ä¡°¡µéÀÇ Ã¥ÀÓÀÌ´Ù. ÀÌ°ÍÀº ÀÖÀ» ¼ö ¾ø´Â ÀÏÀÔ´Ï´Ù. ¾î¹öÀÌ¿¬ÇÕ ´©±¸¸¦ À§ÇÑ ¾î¹ö¸®¶õ ¸»ÀÔ´Ï±î. »õ³¢¸¦ ÀÒÀº ¾ÆºñÀÇ ÀÔÀå¿¡¼­ ´ç½ÅµéÀÌ ÀúÁö¸¥ °ÍÀÌ ¹«¾úÀÎÁö ¾Æ½Ã³ª¿ä. ´ç½ÅµéÀº Ãµ·ûÀ» ¹è¹ÝÇÏ´Â Áþ°Å¸®¸¦ ÇÏ°í ÀÖ´Â °ÍÀÔ´Ï´Ù.?

Àú ¹ÌÄ£´ÄÀº ÀÎ»ýµéÀÌ ¿Ö Àú·±ÁþÀ» ??  ¾ÆÇÄÀ» °øÀ¯ÇÏÁö ¸øÇÏ´Â ÀÌ °øµ¿Ã¼´Â ¹Ì·¡°¡ ¾ø´Ù.?

´ÄÀ¸¼ÌÀ¸¸é ±×¸¸ µ¹¾Æ°¡¼¼¿ä....?

Àú ´ÄÀº³ðµéÀº Á×¾î¾ßµÅ  ÀÌ³ª¶óÀÇ µ¶¹ö¼¸µé  ´ÄÀ¸¸é °³µµ ¾È¹°¾î °£´Ù°í ÇÏ´õ´Ï¸¸ ?

´Ä±â ½È´Ù ...?

º¸¼ö ´õ·´È÷´Â...¿¡ÈÞ?

¾ó¾îÁ×À» ÅöÇÏ¸é ³ó¼ºÀå ¸¸µé°í ¹¹´øÁö ¶¼¾²¸é ³ª¿Ã°Å¶ó »ý°¢ÇÏ´Â ºô¾î¸ÔÀ» Çàµ¿µéÀÌ³ª ÇÏ´Â ÀÎ°£µé
¿¾³¯ ¼Ó´ã¿¡ ¿ì´Â¾Ö±â Á¥ ´õ ¾ò¾î¸Ô´Â´Ù ¹¹ ÀÌ·±°Ç°¡? ÇÏ³ª ÁÖ¸é µÎ°³ ´Þ¶ó ÇÏ°í µÎ°³ ÁÖ¸é ¿­°³ ³»³õÀ¸¶ó´Â ¶¼°ÅÁö ½É»Çµé
¾ðÁ¦³ª Á» ±ú¿ìÄ¥·Á³ª Áö±Ý Àú³ëÀÎµé ÀÌ¶óµµ ÀÖÀ¸´Ï ÀÌ³ª¶ó°¡ À¯Áö°¡ µÇ°í ÀÖÁö ¾Ê³ª ½Í´Ù ¸ÕÈÊ³¯ Àú³ëÀÎµéÀÌ °£ÈÄ¿¡´Â ÀÌ³ª¶ó°¡ ¾îÂîµÉÁö ÈÍÈ÷ º¸ÀÎ´Ù °í±Þ Á÷ÀåÀº ½Ç·ÂÀÌ ¾ÈµÇ°í ±ÄÀºÀÏÀº ÇÏ±â ½È¾îÇÏ´Â ¸ÛÃ»ÇÑÀÚµéÀÌ ¸¹À¸´Ï ¾î½½ÇÂ ¹ÎÁÖÁÖÀÇ¸¸
³»¼¼¿ì¸ç ÅöÇÏ¸é ³ó¼ºÀÌ³ª ÇØ´îÅ×´Ï ³ª¶ó²ÃÀÌ »·ÇÑ°Í ¾Æ´Ñ°¡ Ãß¿î³¯ ÃßÀ§°¡ ¹«¼­¿ö ¸ø³ª°¡´Â ¸ÛÃ»ÇÑÀÚµé ¾ÇÇ®ÀÌ³ª
¿Ã¸®¸é¼­ °¡Àå ¾Ö±¹ÀÚÀÎ³É ¶°µé°í ÀÖÀ¸´Ï ¿ô±â´Â ÄÚ¸Þµð°¡ ¾Æ´Ò¼ö ¾ø´Ù ?

KIA~ °³¸¶ÀÌ Âî¶ó½Ã ´º½º ¾Æ´Ï¶ö±îºÁ »¡°»ÀÌ ¹é¼ö»õ³¢µé ¿Í¼­ Áöµé³¢¸® ¹°°í »¡°í ³­¸®³µ³× ^¤Ñ^
±×·¡ºÃÀÚ ³ÊÈñµéÀº »¡.°».ÀÌ.¾Ë.¹Ù ^¤µ^)/ ¤»?

¾î¸£½Å ºÐµéÇÑÅ× ÀÌ·± ¸»À» Àß ÇÏÁú ¾Ê´Âµ¥,ÀÌ¹ø¸¸Àº ÇØ¾ß°Ú³×¿ä.³ªÀÌ¸¦ µå¼ÌÀ¸¸é °ö°Ô µå¼Å¾ßÁö,±Ó±¸¸ÛÀ¸·Î µå½Ã¸é ¾ÈµÇÁÒ. ºÒ¹ý Ãµ¸·? ±¹¹ÎÀÇ ±Ç¸® Áß¿¡¼­ ÀÌ·¸°Ô ½ÃÀ§ ÇÏ´Â °Í¿¡ ´ëÇÑ ÀÚÀ¯µµ ÀÖ´Ü °É ¸ð¸£½Ã³ª?³²ÀÇ ±Ç¸® Ä§ÇØ ÇÏ½ÃÁö ¸¶½Ã°í,±×³É ¹æ¿¡¼­ ¼Õ³à¶û °°ÀÌ ³î¾ÆÁÖ½Ã±æ.±×°Ô ´õ °¡Ä¡ ÀÖ´Â ÀÏÀÌ°ÚÁÒ.¼¼¿ùÈ£ Æ¯º°¹ýÀº ÁøÁ¤À¸·Î À¯°¡Á·ÀÌ ¿øÇÏ´Â °ÍÀÌ ¾ø´Âµ¥µµ,±×°Ô ºÒ¸¸ÀÌ¶ó°í ÇÏ½Ã´Â ºÐµµ Á¦´ë·Î ¾Æ½Ã°í¼­ Áö²¬ÀÌ½Ã±æ.Á¤ºÎ ÂÊ¿¡¼­ Áö²¬ÀÌ´Â ¼¼¿ùÈ£ Æ¯º°¹ýÀº ³²°ÜÁø À¯°¡Á·ÇÑÅ× ÀÌ·± ÇýÅÃ ÁÙÅ×´Ï ¿¾´Ù,¸Ô°í ¶³¾îÁ®¶ó.¿Í °°Àº °Ì´Ï´Ù.?

»ç´Â°Ô¹ºÁö
Àú·±Áö¶ö¾ÈÇÏ°ï »ì¼ö¾ø´Â°ÇÁö ¤¹¤¹
?
±×·¯°Ô¿ä..¾Æ¹«¸® ÁÂÆÄµé°ú ¼¼¿ùÈ£ Æ¯º°¹ý ¿ä±¸ÇÏ´Â »ç¶÷µéÀÌ ¾²·¹±â °°¾Æµµ ±×·¸Áö;;;Àú·± º¸¼ö ´ÜÃ¼ÀÇ Çàµ¿µµ ÁÁ¾Æº¸ÀÌÁø ¾Ê³×¿ä..?

µµ´ëÃ¼ °£½Ä°ªÀº ¾îµð¼­ ³ª¿ÔÀ»±î¿ä? Àú³ëÀÎ³×µé ÀÏ´ç ¾ó¸¶³ª ¹Þ¾ÒÀ»±î¿ä? ±× µ·Àº ¾îµð¼­ ³ª¿ÔÀ»±î¿ä???(¼¼±ÝÀÌ ¾Æ±õ´Ù...)?

°£½Ä ¾ò¾î¸Ô±â Èûµå³×..¤»¤»?

³ªÀÌ´Â ¶Ë±¸·Î Ã³¸Ô¾ú³ª?  ÀÎ»ý ¿©·¯°¡Áö·Î »ç´Âµ¥ Âü °¡°üÀÌ´Ù.  ¶Ç °£½ÄÀº Ã³¸Ô³×.. Ã¶µé¾î¶ó ÃßÇÇ³¶µé¾Æ.?

¹ÌÄ£ ¿µ°¨ÅÊÀÌµé..  ¿ëµ· ¸îÇ¬¿¡ ÀÚ±â ¼¼¿ùÀ» ÆÈ¾Æ ¸Ô´Â±¸³ª.?

Àú°Ç º¸¼ö°¡¾Æ´Ï´Ù ²ÃÅëµéÀÏ»Ó ¤¹¤¹?

³îºÎ½Éº¸´Â ¾Æ¹«°Íµµ ¾Æ´Ñµí ?

Çæ~~ ¾î¸£½ÅµéÀÌ ¾Æ´Ï¶ó ³ëÀÎ³×....À§·Î´Â ¸øÇÒ¸ÁÁ¤ ¹¹ÇÏ´Â °ÍÀÎÁö..³Ñ ÇÏ½Ã³×¿ä.
ÀÚ³àÀÒÀº ¿øÅëÇÔÀ» »¡¸® Ç®¾îµå·Á¾ßµÇÁö ¾Ê°Ú¾î¿ä? 
»¡¸®Á»ÇØ°áÇØÁÖ¼¼¿ä!~~³ª¶ùµ·¹Þ¾Æ ÀÏÇÏ´ÂºÐµé¾Æ!?

Àú ÀÎ°£µéÀº Áö ¼ÕÁÖ°¡ ¼¼¿ùÈ£°°Àº »ç°í¸¦ ´çÇØµµ Àú·²±î? ³ëÀÎÀÌ¶ó¸é ÃÊ»óÁý¿¡¼­ ¾î¶² Çàµ¿À» ÃëÇØ¾ß ÇÒÁö ´õ Àß¾ËÅÙµ¥
¸ð¸¥Ã´ ÀÚ½ÄÀÒÀº ºÎ¸ð¿¡°Ô ´Þ·Áµå´Â ²¿¶ô¼­´Ï¸¦ º¸´Ï ´©±º°¡ÀÇ Á¶Á÷Àû »çÁÖ¸¦ ¹Þ°í µ¿¿øµÈ »ç¶÷µéÀº ºÐ¸íÇØ º¸ÀÌ³×.
Á¤ºÎ°¡ ¿ëµ·ÁÖ¸é Áö ¼ÕÁÖ ¸ñ¼ûµµ ¿ëµ· ¸îÇ¬¿¡ ÆÈ¾Æ³Ñ±æ ÀÎ°£µé
±¹¹ÎÀ» ±â¸¸ÇÏ°í À¯°¡Á·¿¡°Ô ÇÇÇØ¸¦ ÁÖ´Â ÇãÀ§»ç½Ç À¯Æ÷ÀÇ Áß½É¿¡ Àú ³ëÀÎµé°ú »õ´©¸®°¡ Áö¿øÇÏ´Â ÀÚÄªº¸¼ö´ÜÃ¼µéÀÌ ÀÖ´Â°É ºÁµµ ÀúµéÀÇ  ¹èÈÄ´Â ÇÑÀÚ¸®¾¿ ÇØÃ³¸ÔÀ¸·Á Á¤±ÇÀ» ÀâÀº »õ´©¸®ÀÓÀº ºÐ¸íÇÏ°í 
»õ´©¸®´Â ÀÚ½ÅµéÀÇ ºÎ±Í¿µÈ­¸¦ À§ÇØ¼­¶ó¸é ÀÚ½ÄÀÒÀº ºÎ¸ðµéÁ¶Â÷µµ Á¶·Õ°ú Æø·ÂÀÇ ´ë»óÀ¸·Î »ï´Â ¹ÝÀÎ·ûÀûÀÎ Á¸Àçµé·Î ±¹±â¹× ±¹¹ÎÀ» ÇØÄ¡°í ³ª¶ó¸¦ ¸ÁÄ¡´Â ¾ÇÀÇ ÃàÀ¸·Î º¸ÀÓ??
¿¬¸» ¿¬¾Ö´ë»óÀº ¿¬¾ÖÀÎµéÀÌ ¿ï°Ú±º!  ÀÌÁ¤µµ ¿¬±â´Â ÇØ¾ßÁö ±×·¡¾ß °£½Äµµ ¸ÔÀ»°Å ¾Æ³à?

´©°¡ ½ÎÁØ°ÇÁö ¸ð¸£Áö¸¸ µµ½Ã¶ô ¸ÀÀÖ°Ô µå½Ã°í ¾ÕÀ¸·Ð ±×·±Â¢ ÇÏ½ÃÁö ¸¶¼¼¿ä?

(Á¤»óÀÌ¶ó¸é Àú·² ¼ö ¾øÁö) Àú°Å µµ´ëÃ¼ ´©°¡ »çÁÖÇÏ´Â°ÅÁö? ´©°¡ ºñ¹Ð¿ä¿ø Á» ÆÄ°ßÇØ º¸¸é ÁÁ°Ú³×~?

¾ÆÀÌ°í ÇÒ¾Æ¹ö´Ôµé Ãß¿î³¯ ±¦È÷ ¹Û¿¡³ª¿À¼Å¼­ ±×·¯Áö ¸¶½Ã°í ¶ß½Å¹æ¿¡¼­ ¼Õ³à ¼ÕÀÚµé°ú °°ÀÌ ³î¾ÆÁÖ°í ±×·¯¼¼¿ä. º¸±â ¾ÈÁÁ½À´Ï´Ù..?

´Ïµé ¼ÕÁÖ°¡ Á×¾ú¾îºÁ¶ó.....
ÀÌ·± ´Ï±â¹Ì......
?
Àú·¸°Ô ´Þ·Áµé¾î¼­ °æÂûÀÌ¶û ¸ö½Î¿òÇÏ´Â°Ç ÇÕ¹ýÀÎ°¡º¸³× ¤¹?

°¡½ºÅëÇÒº£µéÀº ²À ÀÌ·² ¶§ ÀÌ·±´Ù´Ï±î¿ä... ³ª¶ó¸Á½ÅÀÔ´Ï´Ù.?

´©°¡º¸¸é ±¤È­¹®±¤Àå¿¡  ¸ÅÀÏ  »êÃ¥ÇÏ·¯³ª¿À´ÂºÐµéÀÎÁÙ¾Ë°Ú¾ý?

 ÀÌ¾ß ÇÏ·ç ÀÏ¶¥ ¹ö·È³×    ?

°í·ÁÀåÁ¦µµ ºÎÈ°ÀÌ ½Ã±ÞÇÕ´Ï´Ù..?

¿Í ÁøÂ¥ ¿ÖÀú·¯Áö.. ½ÎÀÌÄÚ°°´Ù?

Á¤¸» ¼Ó»óÇÕ´Ï´Ù.
»ý°¢ÀÌ ´Ù¸¥ºÐµé°ú ÀÌÁ¤µµ·Î ¼ÒÅëÀÌ ¾ÈµÈ´Ù´Â°ÍÀÌ...
¾î¹öÀÌ¿¬ÇÕ, ¼­ºÏÃ»³â´Ü, ÇÑ°Ü·¹Ã»³â´Ü...µîµî... ¾î´À´ÜÃ¼°¡ ÈÄ¿øÇÏ´ÂÁö ±Ã±ÝÇÕ´Ï´Ù.
¿¹Àü, ¼­ºÏÃ»³â´ÜÀÌ³ª º¸µµ¿¬¸Í »ç°ÇÃ³·³ ÀÌ½Â¸¸ °°Àº »ç¶÷ÀÌ ÀÖ´Â°Ç ¾Æ´Ï°ÚÁö¿ä?!!!?

´ÄÀº³ðµéÀÌ µØÁú³¯ÀÌ ´Ù°¡¿À´Ï ¹ß±¤À» ÇÏ´Â±¸¸Õ, Áö¿Á¿¡ °¡°Åµç ¿°¶ó´ë¿ÕÇÑÅ×°¡¼­ µ¥¸ð ÇØ¶ó.Ãµ´ç¿¡ º¸³» ´Þ¶ó°í...°³ÀÚ½Äµé,?

ÀúµéÀ» ¿Ö º¸¼ö´ÜÃ¼¶ó°í ¸»ÇÏÁö °¡ÀÚ¾ç¹Ý??

ÀÌ·²¶© °æÂûÀÌ ¸¶³É ¹ÓÁö¸¸Àº ¾Ê³×¿ä~
Àú ³ëÀÎ³×µé ¾î¶±ÇÏÁÒ~~~???
ÇÑ¼û¸¸ ³ª¿É´Ï´Ù. ¿¡ÈÞ~
Á¤Ä¡¿Í ±ÙÇö´ë»ç ±³À°ÀÌ ²À ÇÊ¿äÇÏ´Ù´Â »ý°¢ÀÌ µì´Ï´Ù.?

¾î¸£½Åµé ¿ëµ·µµ ÃæºÐÇÏ°í, ¿©°¡°Å¸®µµ ÃæºÐÇÏ´Ù¸é Àú·¸°Ô Ãß¿î °Å¸®¿¡ ³ª¿Í¼­ ÇêÁþ°Å¸® ¾ÈÇÏ½Å´Ù.
Àú·± Çàµ¿ÇÏ°Ô µÚ¿¡¼­ »çÁÖÇÏ´Â ³ðµéÀÌ ´õ ³ª»Û ³ðÀÌÁö...?

°£½Ä°³²Ü ¤»?

³ªÀÌ¸Ô´Â ¹ý¸¸ ¹è¿üÁö »ç¶÷µÇ´Â ¹ýÀ» ¹è¿ìÁö ¸øÇÏ¿´±¸³ª ³ë¸Á³­ ³ëÀÎ³×µé ?

ºÒ¹ý Á¡°Å¶ó°í ÇÏ´Âµ¥;;ºÒ¹ý Á¡°Å¸é -0- °æÂûÀÌ ÀÌ¹Ì Ä¡Ÿm°ÙÁö ÀÌ ³ë¸Á³­ ÇÒ¹èµé¾Æ...¤¹¤¹¤¹ ¾Æµé ¼ÕÀÚº¸±â¿¡ ºÎ²ô·´Áöµµ ¾ÊÀ¸½É??? ¤¹¤¹¤¹?

°£½Ä°ª ÇÏ¼Ì³×¿ä.^^?

°£½ÄÀÌ ¸ñÀûÀÎ°¡??

¹ÌÄ£°³¿¡ ¸ùµÕÀÌ°¡ ¾àÀÌÁö?

Á¦¹ß ´ÜÃ¼·Î ¸ñ¸Å°í ÀÚ»ìÁ» ÇØ¶ó »ê¼Ò¾Æ±õ´Ù ½âÀº³» ³ª´Â ³ëÀÎ³×µé¾Æ 
º¸¼ö ´ÜÃ¼ ¶ó´Â ¸» ¾²±â ÂÊÆÈ¸®Áöµµ ¾Ê³ª?? ¼±Áø±¹ °¡¼­ ¹°¾îºÁºÁ ÀúÁþ ÇÏ´Â°Ô ÀÚÄª º¸¼ö ÀÎÁö ¾Æ´ÑÁö¸¦ 
¾Æ¸¶ ÀâÇô°¡°Å³ª ÃÑ¸Â¾Æ µÚÁú°Å°°Àºµ¥ ?

¿Í º¸±â ÈäÇÏ³×
³ëÀÎÀÌ¸é ³ëÀÎ´ä°Ô Á»..
?
ÇÒ¾Æ¹öÁöµéÀÌ¶ó ±×·±°¡ Á» ±Í¿±°Ô ´À²¸Áö±âµµ ÇÏ³×¿ä...¾ÆÁ÷µµ ±â¿îµéÀÌ ³ÑÄ¡¼Å ¤»¤»¤»¤»¤»?

ÀúÈñ ºÎ¸ð´ÔÀÌ³ª ÁÖº¯ ¾î¸£½Åµé ´ëºÎºÐÀÌ ¼¼¿ùÈ£À¯°¡Á·¿¡ ¾ÈÅ¸±î¿öÇÏ½Ã´Â ºÐµéÀÌ ±²Àå
È÷ ¸¹½À´Ï´Ù.. ÀÏºÎ ±Øº¸¼ö ¾î¹öÀÌ¿¬ÇÕ´ÜÃ¼ÀÇ ºñ»ó½ÄÀûÀÎ Çàµ¿¿¡ ´ë´Ù¼ö ±¹¹ÎÀº Àß¸øµÈ Çàµ¿ÀÓÀ» ¾Æ½Ê´Ï´Ù..  ¾î¸£½ÅµéÀÌ ´Ù Àú·¯½Å°ÍÀÌ ¾Æ´Ï¶õ°É ¾Ð´Ï´Ù.. ÀÚ½Ä ÀÒ¾î ½½ÇÄÀ» °¡Áø À¯°¡Á·¿¡°Ô ¿å¼³°ú Æø·ÂÀû ¾ð»ç¸¦ ÇÏ´Â °ÍÀÌ ³²³à³ë¼Ò¸¦ ¶°³ª¼­ Àß¸øµÈ Çàµ¿ÀÓÀ» ÀØÁö ¾Ê°Ú½À´Ï´Ù..µ¿¹æ¿¹ÀÇÁö±¹ÀÌ¶õ ¿¾¸»À» ½º½º·Î ¹«³Ê¶ß¸®´Â Çàµ¿µéÀÌ½Ê´Ï´Ù...?

º¸¼ö¶ó°í¿ä?  ?

³Ê¹« Æø·ÂÀûÀÌ´Ù. µµ´ëÃ¼ ´ç½Å³×µéÇÑÅ× ¾ó¸¶³ª ÇÇÇØ¸¦ Áá´Ù°í..?

¾Æ¹öÁö¿¬ÇÕ °³»Ô?

´ÄÀº ³ë¿¹µé ºÒ½ÖÇÏ³× µ· ¾ó¸¶Â¥¸®µéÀÎ°¡ ÀÌ°Ô ³ª¶óÀÎ°¡?
