# Supplementary material for: Machine Learning-Based Data Mining Method for Sentiment Analysis of the Sewol Ferry Disaster's Effect on Social Stress
Source: Front Psychiatry. 2020 Dec 23;11:505673. doi: 10.3389/fpsyt.2020.505673 (PMC7785789; doi:10.3389/fpsyt.2020.505673)
Supplement: Supplementary file 1 [file Data_Sheet_1.ZIP › youtube/text/9.December.txt]

1~~~
2~~~
3~~~
4~~~
5~~~
6~~~
7~~~
8~~~
9~~~
10~~~
11~~~
12~~~
13~~~
14~~~
15~~~
16~~~~
17~~~
18~~~
19~~~
20~~~
21~~~
22~~~
23~~~
24~~~
25~~~
26~~~
27~~~
28~~~
29~~~
30~~~
31~~~
32~~~
33~~~
34~~~
35~~~
36~~~
37~~~
38~~~
39~~~
40~~~
41~~~	[±è¾îÁØÀÇ ÆÄÆÄÀÌ½º#33] ¼¼¿ùÈ£ »ýÁ¸ÇÐ»ýµé°ú Á¤À±È¸ 1ºÎ 	HankyorehTV
ÀÇÈ¤ À½¸ð·ÐÀ¸·Î ¼Ò¼³À» ½á¶ó  ÇãÀ§°¡ »ç½ÇÃ³·³ µé¸®°Ô?

±³Åë»ç°í¸¦ Á¤Ä¡ÀûÀ¸·Î  ÀÌ¿ëÇÏ´Ù´Ï  ¤¹¤¹
»ìÀÎ¸¶ À¯º´¾ð°ú ÀÌÁØ¼®¿¡°Ô µûÁ®  ¾û¶×ÇÑµ¥ ÃÊÁ¡¸ÂÃßÁö¸»°í?

ÀÌ·±¤¡¤À¤¸ ¤Ç ¤µ»¡°» ÀÌ  ¤µ¤À±âµé?

±è¾îÁØ ¤»¤»¤»¤»¤»¤»¤»¤»¤»¤»¤»¤»¤»¤»¤»¤»¤»¤»¤»¤»?

¸ðÁö?            Áöµé¸¸ÀÇ µýÁö¼¼»ó³îÀÌ??

¾ÆÁ÷µµ ÀÔ¸¸ ³î¸®°í ÀÖ³×... ³ë°¡¸® ±×¸¸ ±î°í ±×·¸°Ô Àß³µÀ¸¸é Çàµ¿À¸·Î ¹º°¡ ÇØºÁ?

³ª¶ó¸¦ ¾ÆÁÖ °³Â÷¹ÝÀ¸·Î ¸¸µå´Â °³¹ö·¯ÁöµéÀº ¾ÆÀÛÀ» ³»¾ßÇÑ´Ù.
¼¼±ÝÃ³¸Ô°í Àú°ÍÀ» ±¹Á¤ÀÌ¶ó°í ÇÏ°í ÀÖ´Â °ÍÀÎ°¡??

Áø½ÇÀº ¹àÇôÁö¸®¶ó ¹Ï½À´Ï´Ù. À¯°¡Á·ºÐµé°ú »ýÁ¸ÇÐ»ýºÐµé Èû³»½Ê½Ã¿À.?

¿¹ÀüÃ³·³ ±Ý¿äÀÏ ¹ã¿¡ ¿Ã·ÁÁà¿© ~!!!!    ÀÌÁ¨ Åä¿äÀÏ¿¡  ¿µ»ó ¶á´Ù°í »ý°¢À» ¹Ù²ã¾ß ÇÏ³ª??

ÇÇÇØÀÚ °¡Á·ÀÌ ÆØ¸ñÇ×¿¡¼­ ÂóÀû´ò´ø ³ðÀÌ Â¬»õ¶ó°í Çß´ø °Í ¶§¹®¿¡ ÆíÁýÇÑ °Å³Ä? ¾Æ´Ï¸é ¾Öµé ºÎ¸ð°¡ ¹Ý´ëÇß³ª??

ÀÀ¿øÇÕ´Ï´Ù.  ÂÌÁö¸¶~?

°á±¹ ºÒ¹æÀÌ µÇ´Â±º¿ä.. ¿ë±âÀÖ°Ô ³ª¿ÍÁÖ¼Ì´Âµ¥ ÁöÄÑµå¸± Èû ÀÌ ¾ø¾î¼­ ÁË¼ÛÇÏ³×¿ä. »ýÁ¸ ÇÐ»ýµé ºÎ¸ð´Ô²²¼­µµ °ÆÁ¤ÀÌ ¸¹À¸½Ã°ÚÁÒ. ÀÌÁ¦ ½ÃÀÛÇÏ´Â ÇÐ»ýµéÀÌ°í, ±×·± ÇÐ»ýµéÀÌ °øÁÖ´ÔÀÇ ¼öÃ¸¿¡ ºí·¢¸®½ºÆ®·Î ÀûÈ÷±æ ¹Ù¶ö ºÎ¸ð´ÔÀÌ ¾îµðÀÖÀ»±î ÇÏ´Â »ý°¢µµ µå³×¿ä. ÀßÀß¸øÀ» °¡¸®°í, Æ²¸°°ÍÀ» Æ²·È´Ù°í ¸» ÇÏÁöµµ ¸øÇÏ´Â. ±Ç·ÂÀÇ ³ë¿¹ÀÌ°í. Á×Áö ¸øÇØ »ç´Â ÀÌ »îÀÇ ³ë¿¹ÀÔ´Ï´Ù. ±¹°¡ÀÇ ÁÖ±ÇÀº °ú¿¬ ´©±¸¿¡°Ô ÀÖ´Â °É±î¿ä.?

Ã³À½ ³ª¿Â »çÁøÀÇ ÁÖÀÎ°øÀº
ÀÏº»ÀÇ ¹ÙÀÌ¿Ã¸®´Ï½ºÆ® ÇÏÄ«¼¼ Å¸·Î(ç¨Ê¥?÷¼?)ÀÔ´Ï´Ù
¾Æ»çÇÏ¶ó ¼îÄÚ¿¡ ÀÌ¾î¼­ ¶Ç ´Ù¸¥ ÀÏº»ÀÎ Å¬·ÐÀÇ µîÀåÀÌ±º¿ä¤»¤»¤»¤»¤»?

Á¤¸» ÀÌ¸í¹Ú±ÙÇý ¾Ç¸ùÀÌ´Ù. ÀÌ·± µµÀûµéÀ» ¸ð¸£°í »Ì¾Ò´Ù´Ï. ¹Ú±ÙÇý´Â ´ëÅë·ÉÀÌ³Ä °¡Á¤ ÁÖºÎ³Ä? µµ´ëÃ¼ ÀÌ°Ô ¹«½¼ ÁþÀÌ¾ß??

¹Ú±ÙÇý°¡ »ç±â²Ûµé¿¡°Ô ÈÖµÑ¸®°í ÀÖ´Ü ¾ê±â ¾Æ³Ä? ¹«½¼ ºÒ·û µå¶ó¸¶³ª º¸´Â ¾ÆÁÜ¸¶µµ ¾Æ´Ï°í ±¹Á¤À» ÀÌ·¸°Ô ¿î¿µÇÏ³Ä??

°¥ ¼ö·Ï ¼ø¼ö¼ºÀ» ÀÒ°í ³Ê¹« »ó¾÷ÀûÀÔ´Ï´Ù.
Á¤À±È¸°ÇÀº Áöµé³¢¸® ¼îÇÏ´Â °Çµ¥, °ü½É ¾ø½À´Ï´Ù.?

¤»¤»¤»¤» ³ë·¡Âü ÀßÇÏ³× ¤µ¤² ¤»¤» ¾Æ ÇÑÂü¿ô¾úª¤»¤»¤»¤»¤»¤»?

33È¸ ¿ÖÀÌ¡°Ô Ã£±â ÈûµéÁÒ? ¾Èº¸¿©¿ä ±×¸®°í ¸¶ÀÌÅ©´Â ¿Ö4°³°¡ ÀÖ¾î¿ä? ±è°¨µ¶´Ô ¾È³ª¿À¼Ì´Âµ¥ ¸¶ÀÌÅ© ¸¹³×¿ä? 1ºÎ¸é2ºÎµµ ÀÖ³ª¿ä??

ÀßºÃ½À´Ï´Ù... ¼ö°íÇÏ¼¼¿ä~~?

À½Ä¡µéÀÇ ÇÕÃ¢ Á¤¸» Àç¹Ì ÀÖ¾ú½À´Ï´Ù. À¯ÀüÀÚ °áÇÔ. ´©±¸³ª ÇÏ´Ï¾¿Àº ÀÖÀ¸´Ï ºñ¿ôÀ» ÀÏÀÌ ¾Æ´ÏÁö¿ä.?

Ãâ¿¬ÀÚÃø¿¡¼­ ºÒ¹æÀ» ¿äÃ»Çß±º¿ä....
¿©·¯ °¡Áö ÀÌÀ¯°¡ ÀÖ°ÚÁÒ...Æ¯È÷ ÀÌ »çÈ¸ ºÐÀ§±â¸¦ º¸¸é, ÀÌ°É Á¤Ä¡ÀïÁ¡È­ ½ÃÄÑ¼­ ÇÇÇØÀÚµéÀ» °ø°ÝÇÏ´Â ¾ÇÁúÀûÀÎ ½Ãµµ°¡ ¸¹À¸´Ï±î¿ä... ¿ë±â¸¦ ³»±â°¡ ¾î·Á¿ï °Ì´Ï´Ù.... ´ÜÁö »ç°íÀÇ ÇÇÇØÀÚµéÀÌ°í ±× °¡Á·µéÀÓ¿¡µµ ºÒ±¸ÇÏ°í Á¤Ä¡ÀûÀ¸·Î ÆíÇâµÈ ¼¼·ÂÀÎ °ÍÃ³·³ ¸ô¾ÆºÙÀÌ´Â ºÐÀ§±â°¡ ÀÖÀ¸´Ï±î ¾î·Æ°ÚÁö¿ä...?

¼±±Û¶ó½º ¿ÀÆä¶ó À¯Ä¡¿ø ¼öÁØÀÌ±ä ÇÏÁö¸¸ »óÅ­ÇÑ ÄÚ¹Ìµð¿´½À´Ï´Ù
±è¾îÁØ ÃÖ°í  ÆÄÀÌÆÃ!?

Ãâ¿¬ÀÚµé²²¼­ ¿©·¯ ÀÌÀ¯·Î ºÒ¹æÀ» ¿øÇÏ½Ê´Ï´Ù. °è¼Ó ¼³µæ ÁßÀÌ³ª... 34È¸ ¶§ ¼³¸íÇÏ°Ú½À´Ï´Ù. ?

¼±±Û¶ó½º ¿ÀÆä¶ó ±³½Ç. µÎ¹ø º¸´Ï Ä³¿ô±â³×. À½Ä¡µé¾Æ!!!!!!!!!!!!?

2ºÎ´Â ´ÙÀ½ÁÖ ÀÎ°¡???

Ä¥Ç¬ÀÌ Áã´ß³âÀÌ 2³âµµ ¾ÈµÆ´Âµ¥ ¹ú½á µµµÏ±Ç·Â¿¡ ¸¶ÃëµÇ¾î Çì¾î³ªÁö ¸øÇÏ´©³ª.
Ä¥Ç¬¾Æ..  ±× ¸¶Ãë¿¡¼­ ±ú¾î³ªÁö ¸»°í °è¼Ó ÇÏ°Å¶ó...
±×·¡¾ß ¸ÛÃ»ÇÑ ±Ã¹°µéÀÌ ¿ªÀ¸·Î ¸ÛÃ»ÇÔ¿¡¼­ ±ú¾î³¯ ¼ö ÀÖ°Ú±â¿¡.....?

»ýÁ¸ÇÐ»ý ³»¿ëÀÌ¶û Èñ»ýÀÚ ¾î¸Ó´Ï ÆíÁö ³»¿ëÀº ¾ø³×¿ä..¤Ð¤Ð ¾ðÁ¦ º¼ ¼ö ÀÖÀ¸·Á³ª..¤Ð?

±âÀÚ°¡ °í¹ß ´çÇÏ³ª ÁöÄÑºÁ¾ß °Ú±º.?

º£ÀÏ¿¡ °¡·ÁÁ®¿Ô´ø Á¤À±È¸,
ÃÖÅÂ¹ÎÀÇ »çÀ§ÀÌÀÚ ¹ãÀÇ ´ëÅë·ÉÀÌ¶ó´Â ¼Ò¹®ÀÌ ¹«¼ºÇß´ø Á¤À±È¸.
¹ÚÁö¸¸°ú »çÀÌ°¡ ¹«Ã´ ¾ÈÁÁ´Ù´Â ¾ê±â´Â Á¤Ä¡ºÎ ±âÀÚµéÀÌ ÀüºÎÅÍ ´Ù ¾Ë°í ÀÖ¾ú´Ù°í.
¤¾¤¾¤¾?

Á¤À±È¸ µûÀ© µè°í ½ÍÁö ¾Ê¾Æ~ ¾ó¸ª 2ºÎ!!?

Ç®¿µ»ó(ÇÑ½Ã°£ »ç½ÊºÐ?¿À½ÊºÐ?)ÀÌ »èÁ¦ µÇ¾î¼­ ¸µÅ©¸¦ ¸øÇØ µå¸®°Ú³×¿ä.
ÀÌ·¡¼­ °ø°³¹æ¼Û¸¦ ²À °¡¾ß ÇÏ³ª º¾´Ï´Ù. 2ºÎ°¡ ¾ðÁ¦ ¿Ã¶ó ¿ÃÁö´Â ¸ð¸£°ÚÁö¸¸.. °Ë¿­ÀÌ¶ó°í ¹Û¿¡ »ý°¢ÀÌ ¾ÈµÇ³×¿ä.
¾Æ´Ï¸é ¿µ»óÀ» ´õ Ãß°¡ ÇÒ·Á°í ÇÏ´Â°ÇÁö.. ±âÁ¸¿¡ ¿Ã¶ó ¿Ô´ø ¿µ»óµé°ú Å©°Ô ½Ã°£ Â÷ÀÌ°¡ ³ª´Â°Íµµ ¾Æ´Ñµ¥ ºÐÇÒ ÇØ¼­ Àç ¾÷·Îµå¸¦ ÇÏ°í,
»ýÁ¸ ÇÐ»ýµéÀÇ Ãâ¿¬ ÀÎÅÍºä Àå¸é. 2ºÎ·Î ³Ñ¾î °¬Áö¸¸. ²À º¸½Ã±æ ¹Ù¶ø´Ï´Ù.
Àúµµ ¸µÅ© °É¾î ÁÖ½ÅºÐÀÌ °è¼Å¼­ ºÃ¾ú´Âµ¥. ±× ´ñ±ÛÀÌ »èÁ¦ µÇ¾ú³×¿ä. ÇÑ°Ü·¹ ¾î¶»°Ô µÈ°Å´Ï??

¿ø·¡ 1½Ã°£ 40¿©ºÐÁ¤µµ ¿µ»óÀÌ¾ú´Âµ¥, ±æ´Ù°í »ý°¢Çß´ÂÁö ÆíÁýÀ¸·Î Àß¶ó³½ µí?

¾ù ¹Ú±ÙÇý¶ó´Â ºÐ ¿µÈ­ Ä«Æ®¿¡¼­ ³ª¿À¼Ì´Âµ¥ ÆÄÆÄÀÌ½º¿¡µµ ³ª¿À½Ã³×¿ä?

Á¤À±È¸ °ÇÀº ³Ê¹« ÆíÁýÇØ¼­ ¸ó¼Ò¸°Áö¸¦ ¸ô°Ú´Ù¤Ð¤Ð?

2ºÎ¿¡ »ýÁ¸ÇÐ»ýµé°ú À¯°¡Á·ÀÌ ³ª¿À·Á³ª º¸ÁÒ??

¾î¶»°Ô µÈ°ÅÁö? ¼¼¿ùÈ£ »ýÁ¸ÇÐ»ýµé ³»¿ë ¾øÀ½.?

Àß¸®Áö ¾ÊÀº ÆÄÀÏ ¾î¶»°Ô º¼¼ö ÀÖÀ»±î¿ä?

¸ðÁö  ³»°¡ ´Ù¿î¹Þ¾Æº»°Å¿¡´Â ¼¼¿ùÈ£ÇÐ»ý À¯°¡Á·ºÐ³ª¿Â°ÅÀÖ´Â´ë  ¿©±ä ¿ÖÂ©·ÁÀÖ³Ä??

Á¦¸ñ°ú´Â ´Ù¸£°Ô »ýÁ¸ÇÐ»ýµéÀº ³»¿ë¿¡ ¾ø³×¿ä~?

[±è¾îÁØÀÇ ÆÄÆÄ ÀÌ½º#33] ¼¼¿ùÈ£ »ýÁ¸ÇÐ»ýµé°ú Á¤À±È¸ 1ºÎ?

..

42~~~
43~~~
44~~~
45~~~
46~~~
47~~~
48~~~
49~~~
50~~~	[±è¾îÁØÀÇ ÆÄÆÄÀÌ½º#34] ¼¼¿ùÈ£, Ä¿Æ° µÚ »ç¶÷µé 	HankyorehTV
¤Ñ¹Ú±ÙÇýÀÇ »ç¶óÁø7½Ã°£ °ú¿¬ ±×³à´Â ±×½Ã°£¿¡ ¹«¾óÇßÀ»±î ºÐ¸íÈ÷ »ç°í¼Ò½ÄÀ» µé¾úÀ»ÅÙµ¥..
¤ÑÇØ°æÀº ¿Ö ¼±ÀåÀ» »ç°íÃ¹³¯¹ã °æÂû°üÀÇ Áý¿¡¼­ Àç¿üÀ»±î ±×¸®°í °Å±â¿¡ ´©°¡´Ù³à°¬±æ·¡ cctv±îÁö Áö¿î°É±î?
¤Ñ¾ûÅÍ¸® AISÁ¤º¸¸¦ ¿Ö »ç½ÇÀÎ¾ç ¶±ÇÏ´Ï ´º½º¿¡ ³»º¸³ÂÀ»±î ±×¸®°í ±×°É³»º¸³½ ¹æ¼Û±¹Àº ±×Á¤º¸°¡ »ç½ÇÀÎÁö ÀÚÃ¼ÀûÀ¸·Î Á¶»ç´Â ÀüÇô¾ÈÇÑ°ÍÀÎ°¡?
¤Ñ»ýÁ¸ÇÐ»ýµé°ú À¯°¡Á·µéÀÌ ¸»ÇÑÀûµµ¾ø´Â Æ¯·ÊÀÔÇÐÀÌ´Ï ÀÇ»çÀÚÁöÁ¤ µîÀº ´©°¡¸¸µé¾î »Ñ·ÈÀ»±î??

³Ê¹« ÀßºÃ½À´Ï´Ù.. °¨»çÇÕ´Ï´Ù. ¼ö°íÇÏ½Ê½Ã¿ä?

[±è¾îÁØÀÇ ÆÄÆÄ ÀÌ½º#34] ¼¼¿ùÈ£, Ä¿Æ° µÚ »ç¶÷µé?

3Á¶¿ø¿¡ À°¹ÚÇÏ´Â ¿¹»êÀ» ³²¿ëÇØ ÃÄµå½Ã´Â ±â°üÀÌ,
²Ã¶û 4¸¸ 4Ãµ¿ø¿¡ Æò»ý »ç¿ë °¡´ÉÇÑ ¹ÝµðÄ· Á¤Ç° ÇÏ³ª ±¸ÀÔÇÏ±âµµ ¾Æ±õ´õ³Ä?
±¹°¡Á¶ÀÛ¿ø ´Ï´úÀÌ ±×·¸±â ¶§¹®¿¡ Àú±ÞÇÑ 3·ù ±â°üÀÎ °ÍÀÌ´Ù.?

Áö³­ ÁÖ¿¡ »ýÁ¸ ÇÐ»ý ÀÌ¾ß±â°¡ °©ÀÚ±â ³»·ÁÁ³´Ù°í ÇØ¼­, ¾Æ ³»·Á´Þ¶ó°í Çß³ªº¸´Ù Çß´Âµ¥ ¿ª½Ã ÇÐ»ýÀÌ ºÎ´ãÀÌ ÄÇ±º¿ä.. Àß ³»¸®¼Ì½À´Ï´Ù ¹æ¼Û¿¡ ³»º¸³»´Â °Íµµ Áß¿äÇÏÁö¸¸ »ýÁ¸ ÇÐ»ý ½É½ÅÀÇ Æò¾ÈÀÌ Áö±ÝÀº ´õ Áß¿äÇØ¿ä..?

¹ÝµðÄ·..¤»¤» ÁøÂ¥ ´ë¾Ö´ÜÇÏ³×¿ä?

±èÁö¿µ °¨µ¶´Ô! °¨»çÇÕ´Ï´Ù. °úÇÐÀûÀ¸·Î Áø½ÇÀ» ¹àÇôÁÖ½Ã³×¿ä. ´©±º°¡µéÀÌ ÀÔ¿¡ ´Þ°í »ç´Â ÆÑÆ®¸¦ ±Ù°Å·Î! ¾îÁØ ÃÑ¼ö Ç×»ó ÆÄÀÌÆÃÀÔ´Ï´Ù. ¸ö Á¶½ÉÇÏ¼¼¿ä.?

³ª´Â ¾îµð¼­ Á¶ÀÛÇß´ÂÁö ¾Ë°Ú´Ù.. Á¶ÀÛÀ» Àü¹®À¸·Î ÇÏ´Âµ¥ ÀÖÀÝ¾Æ.. ¤»¤» ±×°Íµµ ¾î¼³ÇÁ°Ô Á¶ÀÛÇÏµ¥ °³x¿øÀÌ¶ó°í?

±èÁö¿µ °¨µ¶´Ô ¿µ»óÀÌ¶û ¹ÚÁÖ¹Î º¯È£»ç´Ô °­ÀÇ´Â ²À ºÁ¾ßÇÏ´Â ºÎºÐÀÌ³×¿ä...¼¼¿ùÈ£ »ýÁ¸ ÇÐ»ýµéÀÌ ÀÖ´Â ±×´ë·ÎÀÇ ÀÌ¾ß±â¸¸ Çß´Âµ¥µµ ¾ó¸¶³ª ¿ÜºÎ¿¡¼­ ¾Ð·ÂÀÌ ÄÇÀ¸¸é °á±¹ ºÒ¹æÀÌ µÉ±î¿ä...
 ¹Ì±¹º¸¸é ¾î¶² ³í¶õÀÌ ¿¹»óµÇ´õ¶óµµ ÀÏ´Ü ÀÎÅÍºä´Â ´ëÃ¼·Î ¹æ¼ÛµÇ´Â °Í °°´øµ¥... ¾ÈÅ¸±õ½À´Ï´Ù?

¿Í~ ¸¿¼Ò»ç... ÀÌÁ¤µµ¸é... ±×¸®°í ±×°ÍÀÌ Á¤ºÎ °íÀ§°ü·áÀÇ ÀÇµµÀû °³ÀÔÁ¶ÀÛÀÌ¶ó´Â °ÍÀÌ »ç½ÇÀÌ¶ó¸é... ´ë±¹¹Î Á¤±Ç ÅºÇÙ¹®Á¦·Î±îÁö ºÒ°ÅÁú°¡´É¼º ÀÖ´Â ÀÚ·á ¾Æ´Ñ°¡? ½ÖÆÈ³â´ë È¤Àº À¯½Å°ø¾È½Ã´ë¿´À¸¸é ¹Ù·Î Â©¸®°í ÀâÇô°¥ ¿µ»óÀÎµ¥ÀÌ°Å~ ºÒ¾ÈÇÏ³×¿ä~?

Çö Á¤ºÎÀÇ ¼öÁØ Á¶ÀÛ°ú ±Ëº¯ÀÇ ´ÞÀÎ?

¹Ì¾È.. ¹ÝµðÄ·¿¡¼­(55:00) ³ªµµ ¸ð¸£°Ô ¿ô°í ¸»¾Ò´Ù..
¿Í... ÁøÂ¥ ¹ÌÄ¡Áö ¾Ê°í¼­¾ß Àú·²¼ö°¡ ÀÖ³ª..?

¾îÁ¬¹ãºÎÅÍ ÆÄÆÄÀÌ½º ±â´Ù·È´Âµ¥.¤»¤»?

»õ´©¸®2Áß´ë´Â  ³ª¿ÀÁö  ¸¶¶ó.  Àç¹Ìµµ ¾ø°í  »·»·ÇØ º¸¿©.?

Áö³­ÁÖ¿¡ ±Ã±ÝÇÑ°Ô ¸¹¾Ò´Âµ¥ µåµð¾î ¾÷µ«!
