# Supplementary material for: Machine Learning-Based Data Mining Method for Sentiment Analysis of the Sewol Ferry Disaster's Effect on Social Stress
Source: Front Psychiatry. 2020 Dec 23;11:505673. doi: 10.3389/fpsyt.2020.505673 (PMC7785789; doi:10.3389/fpsyt.2020.505673)
Supplement: Supplementary file 1 [file Data_Sheet_1.ZIP › youtube/year/1.Total.xlsx]

## Sheet: Sheet1
	내용
1	정말 좋은 내용이네요. 아래 블로그 링크로 동영상을 퍼갑니다.
	희생자의 가족 친구 선후배가 대한민국을 이끌어 나갈 때가 멀지 않은 미래에 있을 것입니다. 그때 이 사건을 잊지 말고 대한민국이 바뀌도록 해주는 원동력이 되어주세요. 사랑스런 아들 딸 친구가 이렇게 허망하게 갔는데 아무것도 해주지 않는 비상식적인 대한민국이 바뀌도록... 진정 사람이 살만한 그런 따뜻한 나라로 바뀔 수 있도록...? 이렇게 많은 애들이 하루아침에 배에 갇혀서 죽었는데. 이야기가 본질에서 멀어져서 부모를 빨갱이 취급을 하질 않나. 내주변에 누가 유족충이니 개소리 지껄이면 진짜 조곤조곤 죽여버릴테다 얘들아 미안하다. 나라가 이모양 이꼴이라 정말 미안하다 .
	언니오빠들을 잊지안을게요 '돌아왔어요'라는말이정 말정말저도듯고싶 어요ㅠㅠ? 절대 잊지 않겠습니다...? 근데 진짜 그 세월호 선장 정말 싸가지가 없네요? 학교에서이영상보고저희반애드눈물바다됬이요..저도울고선생님도울으시고..우리세월호사고잊지말고우리에게는이런일이생기지않도록합시다..세월호사고로돌아가신분들언니오빠들선배들하늘에서는부디행복하게사세요..유가족분들화이팅..힘내세요? 잊 지않겠습니다? 고맙습니다...? 4월16일.............쩝..슬퍼지네ㅠㅠ 단원고언니오빠들힘내세요!!!!? 오늘이네요...4월16일 .. 대사고? 곧 4월 이네여...? 눈물 주루룩..? 푸른 하늘 종달새 지져귀면... 날 맞아주세요....
	이 정권은 공개할 수 없습니다.? 국정운영 투명성의 중요성과 필요성을 잘 알고 있는듯 말은 했으면서 정작 필요한 때 모르쇠로 대처하는 작태는 또 뭐야? 말이나 못하면! 갈수록 그 얼굴이 점점 두꺼워지네. 보톡스를 너무 많이 맞았나?? 떳떳하지 못해서라고 이구동성으로 말하는것 같군요.. 참으로 부끄러운 역사를 만들어 가네요.? 뭘하셧을까나~~~~
	저도 친구를 한 명 떠나보냈습니다. 그 친구는 피시방도 핸드폰도 제한되어있어 연락도 못해보았네요. 그래서 방학때나 어쩔때는 1시간거리인 우리집에와서 가끔하고 그랬었는데.. 이제 못 본다니 실감이 안 나지만 현실은 냉혹할 뿐이네요. 그래도 미공개 동영상에서 제 친구 얼굴을 볼 수 있다는 것에 좋을 뿐 입니다.? 우리 세월호 선장 을 어떻게 할까여? 카톡받아주시는분들 진짜 착하시다ㅠㅠ그리고 우리나라에 다시는 그런 아프고 슬픈 일이 일어나질 않길 바랍니다...? 안녕모르는동생인데 언니가 걱정하는거란다 .너희는 잘못이없는데 나이도어리고 벌써 하늘나라가다니 언니도 속상하구나.언니가 진작에 알았으면은 배가 기우리기전에 119를 불렀으면 좋았을텐데 그럼 너희들도 살았을테고 미안해 그리고 하늘나라에서 부디 푹쉬길바란다 …
	모든 잘못은 어른들이 한것인데....모든 피해는 아이들이 지고 갔네요...ㅠ.ㅠ 이런현실 참 힘드네요.? 정말이지..숨쉬기 힘든 뜨거운 눈물을 흘리게 만드는..이런일 다신 없어야 하는데...에휴 ㅜㅜ? 하...뭐라해야 할지... ? 세월호는 지금도 눈물나는 아픔 으로 남아 있네요? 세월호참사같은것 다시는일어나지 않았으면 좋겠습니다? 저 울었어요ㅋㅋ? 눈물 주룩주룩. . ㅠ? 으앙 ㅠㅠㅠㅠ ? 또 울리네요....? 진짜 운다...? 조작아니에여 방송에나왓어여 인터뷰까지햇는데 머만하면다 주작이래...? 아진짜눈물밖에않나내요..? 으앙? 이거 조작판명나지 않았나? 흑흑?
	타도 새누리의 빨갱이들,, !!! 정의화 ! 유승민, 이재오 , 유승민에게 충성 맹세한 대구초선들,? 부정선거 부정개표 CCTV 조작 여론조작 국가기관 총동원 전산개표기 부정사용 새누리당 폐당이 정답이다? 유승민은 무어냐 ? 병신 ? 간자 ? 허당 ? 글세 아무리 생각해도 새누리의 대표로는 부족하기만 한자다. 이런 서푼어치가 당을 대표한다고 껍적 대다니 새누리의 수치가 아닐수 없다 ! 이제 이런 잔망궂은애들은 쳐내고 새롭게 전희경같은 인물로 포진을 하여 새로운 역사를 써 나가야만 할 것이다.? 그나마 새누리에 이런분이 있다는 것이 위안이다.? 대통령이 할 일을 그대가 했네...? bird누리에도 저런 인물이 있었네~~? 개념있는 보수네요.... 유승민..... 기억할께요? 이번 총선에서 반드시 밀어내야만할…
	유승민 후보는 보수을자처하는 후보인지 참한심하다 배신도 모자라 뭘 하려고저러는지...정치생명은 끝난것 같내...감성팔이...?? 결국 유승민의원이 인양하는 결론을 이끌었습니다. 다 꺼려하는 국회와정부를 설득해서 자랑스럽습니다? 세월호를 인양해야 하는 이유는 무엇인가요? 가엾은 아이들을 구할 수 있었는데 못 구한 원인을 찾기 위한건가요? 세상을 떴지만 아이들을 부모에게 보내기 위함인가요?? 오래전부터 유의원의 모든 토론이나 말씀 기사 를 보아왔습니다 모르는 사람들은 대통령 탄액 최순실로 개누리당의 유의원을 욕을 합니다 저도 알수가 없긴 했죠 그러나 이제와서 무슨말을 하시겠습니까 ㅡㅡ 할말이 없으시니.. 개누리당에 개들만 있음 안된다고.. 그 썩어빠지 당에도 유의원같은 분이 계셔야 그나마 그 개들이 눈치라도 …
	피해자들이 무릎을 꿇어야하는 나라....? 유승민은 진짜보수다. 뜨거운 보수. 바른 보수.? 공감능력. 정작있어야 될 누구에게는 없지만.? 와 진짜 누구랑 비교된다? 수구꼴통친박보수들 ㅂㄷㅂㄷ? 수구꼴통친박보수들 ㅂㄷㅂㄷ? 닭년보다 천배낫네? 왜국민이 무릎꿇어야하는가.? 유승민이 흘린 눈물은 진짜 같다 국회의원들은 무조건 색안경 끼고 봤지만 이건 아니네 진정성이 느껴진다ㅠ? 유승민에서 노무현 기운이 느껴진다.... 멋지다? 유승민의원 진정보수다? 저런것이 진정한 보수다 보고 배워라 자기 밥그릇 챙기기에 급급한 정치인 밥버러지들아? 차기 대통령감이다? 유승민의원님 응원합니다. 청와대에 대고 할말은하는 이런의원님이 찐짜국회의원이십니다. 나머지 새누리의원들 뭡니까. 청와대 눈치나 보고 주권자인 국민은 안중에도 …
	겉으로 눈물만 흘렸을뿐...해결된것 하나도없다? 다음대선 안철수 유승민 이렇게 붙으면 지켜볼만하겠다. 문제인은 꺼져라? 새누리의 개념좀잇는사람임? 아 씨발 ㅜㅜ 유승민의원 최곱니다 자칭보수란 것들이 세월호 때 자국민 어린애들이 몰살 당했는데도 막말이나해대고? 확답을 왜 안했겠나.해주고 싶어도 확답할수 없었지.청와대 닭대가리 지랄맞은 좆같은 성질머리를 알아서? 저런 사고가 나고도 안전한 나라 한 번 만들어보겠다는 의지가 없는 정부 진짜 답이 없다.? 와..대통령이 할일을ㅡㅡ? 언제까지 세월호타령만 할거냐 유승민같은 아첨꾼땜 끝이 안보이는구나 알만큼알았는대 그만보채라? 견딥시다. 사필귀정을 믿습니다.? 날짜.숫자.16일이 참 안좋은거네요. 5.16 . 4.16 본질은 틀리지만 죄없는 많은 국민이 죽었으니...…
	박근혜가 200여명이 죽어가는 사건이 터진 그날에 7시간동안 어디서 뭘했는지 그걸 비서실장이 모르면 누가알아. 박근혜 저사람은 대통령 자격이 없어. 아니 기본권도 존중하면 안되는 쓰레기야. 박근혜 저 새끼는 매립장에 버려져야돼?
	대통령 하나 잘못뽑아서 이명박때 그개고생을 하더니 이명박보다 더한걸 뽑아서 억장이 무너지네 제발 상식에 맡게 투표좀 합시다?
	7시간동안 어디서 뭘하다 와서 저런 뻘 질문을 해대는 걸까? 본인의 표현대로 하자면 참 나쁜 대통령이다....그리고 참 나쁜 사람인것같다....?
	대통령 일정을 지들이 알아서 머할껀데 ?
	힘냅시다,,,주저앉지 말고 국민이 있다는 것을 보여줍시다...조금만 더 힘냅시다. 여러 분~
	힘내요!~?
	싫어요...관종이냐...ㅗ?
	너희들은 아이들이 무슨 죄라고 아이들에게 그런 짓을 한거니? 불법적인 방법으로 정권을 잡은 것을 감추기 위해 그 어마어마한 짓을 한거니? 저렇게 예쁘고 사랑스러운 아이들에게 왜 그랬니? 너희들이 불법으로 잡은 대한민국을 믿고 기다린 죄밖에 없는 아이들에게 왜 그랬니? 어린 아이들이 그렇게 많이 죽어서 받은 보상금을 받고 싶었니? 대한민국 주권자들과 보험회사가 그렇게 만만했니?
	나랑생일같은 언니네.. 부디 하늘에서 좋은일만있길바래?
	많이힘든거알아요 힘네세요 저도 그 아픔 알아요 뒤에서 응원할게요 비방글쓰는 놈,녀들은 죽어야해요 우리나라에 여러명 에 생명에게 아픔을주고 부모님,가족들에게 아픔을 주어서입니다 힘내세요!!?
	미안합니다 늦게나마 생일축하드려요 이제 편안하게 좋은곳 가세요 죄송합니다?
	하......진짜 슬프네 ㅠㅠ 힘내세요 ....!??
	예쁘고 멋진 하영언니! 늦었지만 생일축하해요♥?
	하영언니..?라고 불러야 되나요.. ㅎㅎ 하늘에서 행복하시죠 ? 그냥 .. 보고싶네요?
	어니....항상 친구들 한테 웃어 주니까 천사가 따로없네요..???
	힘내세요...늦었지만..생일축하해요...?????
	하영언니 저희가 응원을 할께....ㅠ?
	하영언니 생축하해요ㅠㅠ??
	선장 죽고노 남을놈.,ㅠㅠ?
	힘내세요...?
	힘내세요... 항상 응원할께요..?
	하영언니 늦어서미안해요..잊지않을께요...생일축하드려요..?
	하영언니 생일축하해요 늦어서 미안해요, 잊지않을게요:(?
	하영이언니는 좋은곳에가셨을꺼예요..하늘에서 하영이언니는 하영이언니의부모님을보고계실꺼예요..부모님들 화이팅입니다.?
	100일지난면또보게되는영상같아요기억할게요ㅠㅠ언니들오빠들힘네세요?
	하영언니~!늦었지만 생일 축하해요:)?
	제 친구도 그배타고 죽었어요... 거짓말 아니예요 믿어주세요 여러분......?
	안녕하세요 인천살고있는 30살입니다 저도 아직까지 그때 그 기억을... 그때의 슬픔 잊지않고있습니다. 항상힘내시구여~故전하영 님은 좋은곳에 가셨을거라고 믿습니다. 힘내시구 항상 행복하시길 빌겠습니다.?
	하영이언니위에서도항상행복하세요???
	슬프다...세월호 친구분이 그립더라도 힘내세여?
	언니♡?
	힘네세요 ㅠㅠㅠ저는 3월10일이 셍일인데 ㅠ화이팅....?
	정말 좋은친구분들 두셨네요.. 하영언니라고해야되나..? 얼굴도 정말 이쁘시고 참하고, 친구분들도 전부예쁘세요..친구의우정변치않으셨으면좋겠어요.. 정말 좋은곳에서 편히 쉬시길빕니다.. 고인의명복을빌어요...?
	하영이(누님이라부르고싶지만....)누나 하늘에서도 모범생 잃어버리지않는의리!!!!! 그리고....하늘에서도부디.....평안히쉬기를......?
	마지막 사진 엄청 슬프다...ㅠ ?
	하늘 나라에서 좋은 휴식 을 취하세요.. 힘내시길바랍니다!!?
	힘내세요... 이거 보니까 마음이 너무 아파요ㅜㅜ 생일 축힌해요ㅠㅠ?
	이게뭐야하면서 봤는데.... 벌써 세월호 사건일어난지가 꽤 흘렀네요.. 절대잊지않겠습ㄴ디ㅏ.. 마지막 사진 너무 짠했어요... 눈물ㄴ이ㅜ?
	삼가 고인을 빕니다 .. 힘내세요 잊지않고 기다릴게요?
	하영언니!! 엄청나게 늦었지만 생일 축하드려용♥ 많이많이 사랑하구,힘들때마다 언니 생각할께요...ㅠㅠ 미안해요...언니.... 영상을 첨 봐서 절 모르시겠지만 얼굴도 이쁘네요.....ㅠㅠ 하영언니! 사랑해용♥?
	힘들겟다....친구를사랑하는마음이....하늘나라에잇는친구에게전달이잘됫으려나??? 그친구를생각많이해주면그친구도기분이좋아질거예요ㅎㅎㅎ?
	마지막 사진들고 찍은 사진에 울먹했네요..?
	힘을 내세요!! 이 분이 힘없이 축처져 있는거 원하지 않을거예요 화이팅!?
	잊지않을께요..죄송합니다....계속 기억할께요..... 누나..?
	안녕하세요 벌써 1주년이 되었네요 저 선배랑 생일이 똑같네요 저도 3.11입니다. 저는 고1인데요 다른학교 지만 잊지 않겠습니다.?
	편히쉬세요 누나..?
	정말 하영언니는 좋은 친구분을 두었네요.. 잊지않겠습니다?
	힘내세요 좋은곳갔을꺼에요ㅠㅠ?
	저랑생일이똑같네요..ㅎㅎ?
	힘내세요 친구분,,,어른들이미안하고 정말미안합니다 ,,,절대안잊겠습니다.,,,친구분도힘내세요사랑합니다 ,,,힘내세용?
	잊지않을꺼에요.. 제가 죽을때까지 품으면서 모두가 잊을때도 저만큼은 기억할께요..?
	수고많았어^^
	엥? 언제 정부가 유가족을 몰아붙였냐? 그저 저사람들은 박근혜 퇴진과 여당의 수치를 만들려 할뿐인거지 정작 진상규명이라 외치면서 퇴진을 바라면서 몰아붙인건 자기들이고 왜 돈을 받고는 돈받고 나니까 괜히 돈받고 째는거같으니까 괜히 진상규명은 해야겠고 ㅋㅋ 심리가 그런거 어닝가?
	아 머리밀던말던 조용히 처 언플하지말고 뉴스에도 좀 나오지마?
	와진짜 멋있다 이 아주머니...ㅠㅠ?
	80년대 빨갱이 노릇하고 선동하고 시위나가서 견찰들 각성시키면서 분란조장일으키던 것들이 또 그들은 민주화가 폭동이라고 믿으면서 민주주의를 역이용하고 있다 밖으로 기어다니면서 꽃을 밣아버리는구나 나라팔아먹은 예전 이완용처럼 그렇게 계속 살기바란다 미래의 아바이연합 니미부대 새북청년단될 사람들이 많구나?
	도대체 왜 유가족들을 자꾸 몰아부치나요? 왜 저 사람들이 종북이고, 빨갱이고, 돈을 이유로 흥정하는 단체라고 매도하나요? 이상한 생각 하시는 분들, 나에게 일어나지 않은 일이라고 쉽게 말하지 마세요. 저 어머님 심정, 충분히 이해하고 억울한 마음도 알겠어요. 저도 이렇게 분통 터지는데 저 분은 어떠시겠어요? 정신들 차리세요.?
	일년이나 지났으니 유가족들끼리 슬퍼하새요. 나는 내 일상으로 살꺼니깐. 이미 내 일상대로 사는 중?
	정도가 있거늘 안놔주면 죽은 자식이 좋아할까? 그리고 대통령이 한가하다고 생각하십니까??
	저러다가 쓰러지시겠다 힘내세요!?
	< 세월호 -- 문이 밖에서 잠겨있었다? > 교신록 이게 교통사고냐?
	김현 의원은 요즘 세월호행사에는 영 보이질않네요...ㅋㅋㅋ?
	자식 부모가 그것고 250명 이상이 죽엇는데 정부에서 가만히 잇는건 말도안되 하루에도 수많은 사람이 죽엇다지만 이게 이유없이 죽엇어? 뭔가 이유가 잇엇을거아니야 나라 꼬라지 한번 제대로 돌아간다 1년동안 애태워가면서 자식들 부르는 부모는 생각도안하고ㅋㅋ뭐? 너네가 죽으라고? 그러고도 정부라고 말할 수 잇어?ㅋㅋㅌㅌㅌ 존나 어이엊ㅅ네 진짜 나라 일 제대로 돌아가고 국민 먹여살리려면 정부 니들부터 잘해?
	그만해라.. 많이 묵었다 아이가..?
	진실? 진실이 뭐지? 박그네가 7시간동안 뭐했는지 그거? 이미 세월호 사고원인은 다 밝혀진건데 무슨진실말하는거지??
	지들 자식만 특별하나? 하루에도 수많은 사람들이 죽어가는데 그사람들은 안억울하고 안슬퍼? 그나마 지들이 저렇게 억울하다고 생각하는 부분이 기자들이 띄워주니까 저렇게 까지 가능했던거지 지들 입장 생각도 못하고 무조건 남탓하는것만 봐라. 니들이 마이크 붙잡고 그런 말을 할수 있는 기회를 주어진것부터에 감사할줄 알아야지 그런발언조차 못하고 그냥 가슴속에 묻고 가는사람들이 얼마나 많은줄아냐? 맨날 오냐오냐 받아주니까 저게 당연한거고 자기 자식의 죽음만 특별한거 같지? 세상 죽음에 억울하지 않은 죽음이 몇이나 있겠냐 감성팔이좀 그만하고 빨리 일상생활로 좀 돌아가라 감정에 팔려서 다른 국민들 감정 선동하지 말고?
	와.. 씨발ㅋㅋㅋㅋ 여기 벌레들 봄맞이 단체 소풍나왔냐. 단물이 달달하나? 진딧물보다 더 징그럽구로 우굴거리네?
	박근혜 하야, 정권퇴진이 목표인데 보상금만 딸랑 받으면 뒤에서 뭐라고 할 인간들이 넘 많죠. 돈도 더 뜯어낼 수 있으면 뜯어내야 하겠고.?
	전사자 5,099명앞에 고개 숙입니다. 부모형제가 살아계신 조국산천으로 우리 함께 살아 돌아오자고 굳게 맹세하고 월남전쟁 중 조국과 세계평화를 위해 전사한 5,099명의 전우 여러분 정말 고개숙여 묵념합니다.어쩌면 그 자리에 내가 섰다면 내가 죽을 것을 대신 죽었다고 생각되어 더욱 숙연해 집니다.그대들은 꽃다운 나이에 수많은 원한을 가지고 한 몸 송두리 채 나라를 위해 몸받쳤습니다.그런 데 5,099명의 전우들이여 영혼되어 하늘나라에서 부끄럽게 살아가는 우리국민과 남은 전우들을 얼마나 원망하시 겠습니까? 영웅은 바로 당신들인 데 엉뚱한 자들을 영웅시 하니까 이 나라와 나는 용서받지 못할 죄인입니다?
	세월호가족들이 국가를 위해 봉사한적이 있나? Selfish한 몇명의 가족들이 5천만 국민들을 너무나 괴롭힌다. 정부는 그들가족과 야당 정치꾼에 휘둘리지 말고, 5천만 국민들을 위해 세금을 어떻게 써야 하는지를 잘 판단하고 실천하라. 거리를 불법점거하면 법데로 처리하여 5천만 국민들의 안녕을 지켜라.?
	쑈! 끝은없는거야~?
	정부는 님들 억울함들어주는데아님 광화문쓰레기랑 머리카락 쓰레기통 잘버리시고요 단식할때 드신 음식물도 잘가져가시고 청해운앞에서 하세요 ?
	유가족분들 욕하는 것들아... 사람이라면 니네가 그렇게 얘기할 수가 없다. 니네가 세월호 안에 있었어야 해. 다음에 너네 가족이 똑같은 일 겪길 바란다. 그럼 내가 감성팔이하지 말라고 좌파들한테 선동당하지 말라고 꼭 말해줄게. 니네들이야말로 선동당해서 진실을 외면하지 마라.
	시발 국민 엄마랑 아빠들이 파업해야 정치말아먹는놈들이 정신을차리지 ㅉ?
	찐씰뀨~명! 찐씰뀨~명! 찐씰뀨~명! 찐씰뀨~명! 찐씰뀨~명! 찐씰뀨~명! 찐씰뀨~명! 찐씰뀨~명! 찐씰뀨~명! 찐씰뀨~명! 찐씰뀨~명! 찐씰뀨~명! 찐씰뀨~명! 찐씰뀨~명! 찐씰뀨~명! 찐씰뀨~명! 찐씰뀨~명! 찐씰뀨~명! 찐씰뀨~명! 찐씰뀨~명! 찐씰뀨~명! 찐씰뀨~명! 찐씰뀨~명! 찐씰뀨~명! 찐씰뀨~명! 찐씰뀨~명! 찐씰뀨~명! 찐씰뀨~명! 찐씰뀨~명! 찐씰뀨~명! 찐씰뀨~명! 찐씰뀨~명! 찐씰뀨~명! 찐씰뀨~명! 찐씰뀨~명! 찐씰뀨~명! 찐씰뀨~명! 찐씰뀨~명! 찐씰뀨~명! 찐씰뀨~명! 찐씰뀨~명! 찐씰뀨~명! 찐씰뀨~명! 찐씰뀨~명! 찐씰뀨~명! 찐씰뀨~명! 찐씰뀨~명! 찐씰뀨~명! 찐씰뀨~명! 찐씰뀨~명! 찐씰뀨~명! 찐씰뀨~명! 찐씰뀨~명! ?
	ㅋㅋㅋㅋㅋㅋㅋㅋㅋㅋㅋㅋㅋㅋ 보상금안받겠단 소리와 보상금으로 인양하겠단 소린 절대안함 그리고 가장 큰 원인인 유병언 및 이준석 선장한테 쓴소리한적 한번도 못봄 그리고 ㅋㅋㅋㅋㅋㅋㅋㅋ 지들 자식 구하다 희생된 구조대원들 명복을 빈단말도 한번도 못봄 저런놈들이 뭐? 대통령을 욕해? 웃기고 앉아있네 ㅋㅋㅋㅋㅋㅋㅋㅋㅋㅋㅋㅋㅋㅋㅋㅋㅋㅋㅋㅋㅋㅋㅋㅋㅋㅋ 야 니들 오원춘한테 처참히 살해당한 여대생 유가족은 가슴속에 한이 안맺혀서 가만히 있니? 천안함 유족들은 자식잃은 슬픔이 너희들에 비해 안슬퍼서 가만히 있는거니? 죽은 자식을 위해서 가만히 있는거다 . 너희들 부끄러운줄알아라 정말 언제까지 정치와 돈놀음에 놀아날거냐?
	아이 잃은 슬픔은 공감합니다만.. 대한민국에 악마만 산다고 고함지르시는건 너무 슬프네요.. 오랜기간 동안 많은 국민들이 같이 울어주고 아파해주었습니다만... 다른나라였다면 이 정도로 같이 아파해주고 공감해주었을까요?? 저도 가족을 잃은적이 있고 다른 사람들도 마찬가지일 것입니다.. 하지만 그 누구도 이정도로 주위의 관심과 공감을 얻으며 위로를 받은 사람은 없었습니다.. 이제 그만 마음 속의 적을 만들지 마십시오.. 미워하고 억울해하고 용서하지 않고 나만 아프다는 생각을 놓지 않으면 자신만 더 힘들어집니다. 자신만 더 그 생각에서 벗어나지 못합니다. 그게 정말 하늘로 간 가족들이 바라는 것이었을까요???
	쩝... 그러니깐 돈 몇억씩 주지말고 진실 규명만 하자. 부모 잃은 마음은 얼마나 아프고 참담하겠습니까만 대통령을 들먹이는건 자신들이 정치 노름에 놀아나고 있는거 증명하는겁니다. 여야 모두 지금 돈으로 국민들 여론 눈치 살피기 바쁜 모습인데... 책임질 사람 처벌하고 안전 대책 마련하고 8~12억씩 보상금 줄 돈으로 말입니다.?
	삼청교육대 부활이 시급하다.?
	연기력이 상당하네요 ㅇㅂ 드립니다?
	국정원 알바 일베들의 암약이 대단하구나. 쓰레기 댓글들을 보니. 썩어진 놈들.?
	ㅋㅋㅋㅋㅋㅋㅋㅋㅋㅋㅋㅋㅋㅋㅋㅋㅋㅋㅋㅋㅋㅋㅋㅋㅋ?
	야당은 뭐하나??? 저러다 산사람도 망가집니다. 정말 사랑한다면 아이들 이제 놓아주세요. 천국에 있는 아이들도 부모님 이러는거 원치 않을겁니다. ?
	듣다보니 짜증이 팍 나네!! 광화문 광장이 노란색 장례식장이 되버린 것도 짜증나 죽겠는데. 이거 너무 하는 거 아닙니까? 왜 세월호 인양합니까? 처음에는 또 인양하지 말라면서요? 인양하다가 몇 명이나 더 죽어야 수긍하시겠습니까? 자기 새끼들은 중요하고, 다른 자들의 소중한 가족은 하찮은 벌레같은 존재들입니까? 인양하다가 죽은 잠수부, 구조하다 죽은 헬기 조종사들을 위해 눈물 한 번 흘려 보셨습니까? 그분들을 위해 보상금 한 번 내보셨습니까? 사고 당시에 정권이 박근혜 정권이 아니라 문재인 정권이었으면 어떻게 하셨을겁니까? 문재인 정권이었으면 사고 안났을 것 같습니까? 부도난 세모 그룹의 부채를 탕감해줘서 다시 세월호를 바다에 띄운 것이 문재인이 대통령 비서실장 하며 모시던 노무현 전 대통령 아니었습니까? …
	니들도 자식들 죽어봐야 이 심정 알거다. 아니 그래도 모르는 병신들인가??
	뭐를 알고 싶은지 구체적으로 말하지 않는 이상. 국민들은 윾가족을 좋은 눈으로만 볼수 없을거 같음...?
	버럭 버럭 시끄럽내요?
	이러먄 이럴수록 국민여론만 더욱더 차갑게 식어갈뿐 이미 다 식어서 더 식을것도 없지만?
	세월호 사건은 대한민국 사회전체의 병폐가 한번에 터진거라고 생각함... 최소한의 안전훈련조차도 하지않았다니 정말심각함.... 대통령의 책임??? 물론 없다고는 할수없음 하지만 대통령이 무슨 도라에몽도아니고 모든걸 해결할수는 없음 세월호 사건은 반면 교사로 삼아야 하지않을까??
	자식 잃은 슬픔 모르는건 아니지만 아무 상관없는 다른 아이들과 부모님들을 들먹이는건 좀 너무하단 생각이 드는군요. 진상규명은 이미 유병언과 구원파로 끝났다고 생각합니다.?
	마지막으로 너희들이 바라는 진상규명은 이미 정해져 있는거 아니야? 무조건적인 대통령의 잘못과 책임. 그리고 사퇴를 요구하는거겠지. 그자리에 문씨를 앉히던 박씨를 앉히던 하고 싶으니까 그러는거 아니냐고 눈에 뻔히 보이는 결과를 요구하고 있는데 그런 말도 안되는 쌩떼에 누가 답을 하겠냐고 너희들의 논리대로라면 어떤 사고가 일어나던 억지로라도 잘못을 계속 위로 짚어가면 결국엔 정부의 잘못이다 라는 결론이 도출되는데 이건 말이 안되는거야, 어떤 사람의 죽음이든 그게 근본적으로 정부의 책임이 아니라고 할 수 있는 사건이 있다면 어디한번 말해봐 모조리 너희들의 논리대로 내가 싸그리 똑같이 반박해줄수 있으니까?
	그리고 유가족이 저런 비뚤어진 생각을 할수 밖에 없도록 만든 야당 정치권, 그리고 유가족 중심에 서있는 그쪽 사람들과 밀접한 관계에 있는 유가족 몇몇, 양심이 남아있다면 지금이라도 반성해라. 너희 몇몇때문에 대부분의 유가족들이 저렇게 비뚤어져가고 있는거야.?
	제일 첫마디 맞네 할말이 없다고 돈받았으니깐 할말은 없고 정권퇴진은 계속 외쳐야겠고 ㅋㅋㅋㅋ?
	지들 자식만 특별하냐? 하루에도 수많은 사람들이 죽어가는데 그사람들은 안억울하고 안슬퍼? 그나마 지들이 저렇게 억울하다고 생각하는 부분이 기자들이 띄워주니까 저렇게 까지 가능했던거지 지들 입장 생각도 못하고 무조건 남탓하는것만 봐라. 니들이 마이크 붙잡고 그런 말을 할수 있는 기회를 주어진것부터에 감사할줄 알아야지 그런발언조차 못하고 그냥 가슴속에 묻고 가는사람들이 얼마나 많은줄아냐? 맨날 오냐오냐 받아주니까 저게 당연한거고 자기 자식의 죽음만 특별한거 같지? 세상 죽음에 억울하지 않은 죽음이 몇이나 있겠냐 감성팔이좀 그만하고 빨리 일상생활로 좀 돌아가라 감정에 팔려서 다른 국민들 감정 선동하지 말고.?
	저 분들이 말하는 진실 뜻이 우리가 아는 진실이 아닌것 같아 무섭다. 안타까운 해상 교통사고 입니다. 대통령도 정부도 아이를 죽이지 않았어요.. 아무나 붙들고 원망하고픈 마음 이해 합니다. 하지만 이제 제발.. 현실로 돌아와 주세요.. 제발 그만해주세요?
	하...진짜 윾가족들 정신좀 차려야한다. 썩어빠진 대한민국에서 살긴 왜사노? 자식잃은 슬픔에 감정에 과하게 이입되서 나라 자체를 뒤엎으려하는데-이게 종북좌파랑 다를게 뭐가있냐 언제는 8억필요없다 자식새끼살려내라, 언제는 자식못구할거면 8억이라도 달라, 세월호 인양하지말라, 인양해라 진상 규명해라.... 이거 한마디로 "해줘도 지랄 안해줘도 지랄 그냥 지랄" 으로 밖에 생각 되지않는다. 지금 윾족한테 사고보상금 퍼줄 정도로 국가 재정이 남아도는것도 아니고 국민 성금 1280억 받아냈으면 좀 잠자코 있어야지- 구조작업 한번 잘못했다고 국가를 차마 입에 담을수도 없는 욕으로 까내리나? 이렇게 어리광만 부리는 유족들을 가만히 내 버려두면 앞으로 국가 공권력을 개 좆으로보고 자기 나장대로 사는 국민들이 속출할 수 …
	애들 박근혜가 죽인거였어요?? 교통사고였는줄..?
	대체 저 "단원고"유가족들은 뭘 원하는 겁니까 대체? 핸들 과도하게 꺽은거 초보평형수 선장의 부재 이게 침몰의 원인 아닙니까? 대체 진실을 원하는건지 본인들이 원하는 대답을 듣고 싶은건지 .. 애당초 수학여행가다가 죽은것도 대통령 잘못도아니고 처음부터 인양하겠다고 하는데 막은 사람들이 누구인지 제가 자식이면 얼굴 못들고 다니겠네요 ?
	저게 광기가 아니고 무엇이냐 말이지.. 단순한 사고를 가지고 광적으로 집착하고 현실을 부정하려들고 말이죠.. 네 한두달 그럴수 있어요 자식잃은 슬픔이 오죽하겠습니까?? 한두달 제정신으로 사는게 더 이상하죠 그게더 비정상적이라 생각할정도로 말이죠.. 그런데 지금 1년이 다되갑니다. 그런데 똑같다는거.. 이건 좀 문제가 있는것 아닐까요?? 어떻게 단순 사고를가지고 진실을 밝히라는 말이 나오는지 아무리 원통해도 그런 생각은 상식적으로 들지 않습니다. 국가가왜? 정부가왜? 그런 말도안되는 일을 꾸민다고 생각하는거죠?? 정말 이해불가?
	살아있으면서 죽었다고 하지마세요 두껍아두껍아 놀이합니까 죽었니 살았니 ?
	국가권력자들비리가들통날까봐서 그걸가리기쉬해그많은사람을 수장시켜버리고 그걸가려야하니 밝히려는사람들을차단해야겠죠최고윗자리를억지로갈취하고뒷주머니채우던비리사업이사고가나서벌어진일 다른이유가뭐가있겠소?
	언론들이 제발 정신차리기를
	어른이 아니라 아직 고등학생 애들이라 그런거죠...아직 어리잖아요... ㅜㅜ 가슴 먹먹해져서 너무슬퍼서요...ㅜㅜ 고인의 명복발께요.................?
	계속 제자리에 있으라고만 방송을 몇번씩하네..사고나면 즉시 승객들 구명조끼 입히고 승무원들은 구명정 내리고 승객들을 안전하게 대피부터 시켜야 하는거 아닌가...배는 기울어 점점 침몰하는데 왜 저 아까운 시간을 계속 제자리에 있으라고만 하는지...승무원들은 구난구조 교육을 제대로 받기나 했는지 참 이해가 안된다...?
	마음이 짠하고 아프다ㅠㅠ?
	저도 슬퍼요?
	미친 현재 자리에서 움직이지 말고???? 에라이 ㅁㅊ 것들아?
	아나 진짜 정말 너무 눈물이 안멈추고 너무 그냥 다 속상하고..
	하.....지금도 진짜 항의해야할문제에요 진짜 ㅠㅠㅠㅠ?
	언니오빠들이..너무착한나머지 선원들의말을듣고가만히있어서..나쁜선원ㅅㄲ들
	..언니오빠들..부디행복하길바래요..?
	아.나이 먹을만큼 먹어서 눈물 나네.
	CP.CP
	ㅠ.ㅠ?
	씨발 다른나라에선 1두명죽어도사형인데 씨발 우리나라 몇백명 죽여놓고 씨반 사형 안하냐 우리나라 게쓰레긴네씨발 선장새끼?
	천진난만한 저 애들이
	저승문턱을 넘어가면서 대한민국의 존재이유를 뭐라고 생각했을까..?
	이건 국가도 아니다.
	투표 잘못한 인간들은 망치로 손가락을 내려 찍어라 !?
	우리나라 뭐하는거야!!! 내친구도.....
	진짜 우리나라 어떻게 돌아가는거지 아......
	정치인들은 지금 뭐하고 있는거야 진짜 아오 빡치네
	내친구가 억울해서 천국도 못가겠다..... ?
	선장나쁜자식여행간언니오빠들은무은죄야사형당해야돼?
	이렇게 많은아이들이 희생됬는데 ..진실을알려주긴커녕 핑계덩이많내며 숨기고있고 같은학생으로서 즐겁게여행갔을텐데 선장의무지로 이렇게 무너질줄 누가알았을까 마음이너무아프다.유병언사건,세월호운행,유가족특별법요구의 모순된 일들을 국가적차원에서라도 정확히밝히고 반성해야할것이다.이번사건은 지나간일이라고 넘겨서도않되고 희생자들과 유가족의 고통은ㅇ잊어서도 않되며 우리나라의잘못된역사로 기록되어야할것이다.?
	고등학생 형누나들 정말 안타깝습니다. 지금까지 살아오면서 꿈꿨던 꿈을 실천하지도 못하고 이렇게 세상을 떠나다니... 아쉽습니다. 명복을 빕니다.?
	이따위영상을 왜 틀어주는지? 슬픔을 강요하는가? 어느죽음이던 마지막이야 다 슬프고 안타깝지..?
	아직까지봐도가슴이아픔니다...어떻게선장이학생들을구조하지않고먼저탈출할수가잇냐?존나선장이되갖고책임감이없어시발그럼왜선장햇는데존나꿈을펼쳐보지못한학생들을몇명이나죽엿는지알아?약300명정도죽엿어!이런짓을사람이할수잇냐선장이면학생을구조하고탈출하던가선장이되갓고먼저탈출하는게어딧냐존나이준석선장맞아죽어야될새끼야존나내가선장이엇다면죽음을무릎쓰고학생들을구조하고탈출하겟다.책임감이없는데사회를어떻게사회를살아가려고하냐?안녕나는경기도포천에살고잇는고3인남자야~~학교에서수학여행간다고기분좋앗을거야근데세월호참사가나서배안에서무섭고그랫을거야실종자들희생자들동생들아이젠하늘나라에서편히쉬고다음생애에서더착하게살아지켜주지못해서미안해학교에서세월호학생들에게촛불집회햇을때나진짜서럽게울엇어아직꿈을펼쳐보지못해죽엇으니까하늘나라에가서편히쉬고아프지말고다음생애에서더잘살아?
	선장이 나오라고 하면 몇백명은 살수 있는데..선장죽이고싶다?
	엊그제 일처럼 아직도 가슴이 미어지는데 벌써 100일이 지났다니...?
	아무리 객관적으로 살펴보려 해도 이것은 계획된 고의 살인이다.?
	세월호 희생자에게 애도를 표합니다.
	하늘에서도 잘 살길...?
	매우매우 가슴이 아픕니다. 아니 그냥 대신해서 죽고싶습니다. 그러면서 세월호 선장 사형이 아니라는 겁니까? 지금도 손이 매우 떨리고 다리고 떨립니다. 이 동영상 보면서 왜 내가 다 불안했을까요... 세월호 사건에 희생된 학생들... 삼가 고인의 명복을 빕니다 죽어서도 부디 좋은곳에서 거기에서는 건강하게 잘 자라길 빕니다?
	그리고 구명조끼는 1994년꺼랍니다
	학생들이 이걸보고 뛰어내렸을까요..?
	씨발 안내방송한세끼
	우울증걸려서 평생죄책감에살아
	죽어라 넌 인간이할짓을한거냐?
	니가 사람한명 죽어서 돈은있어?
	저 많은 사람이죽었는데 고소해서
	돈달라하면 넌 평생 뼈가진짜
	부러지게해도 그돈못벌어
	돈? 생명 니가 낳아줄래?
	아픔은 죽으면서 괴로운고통
	사람을 잃은고통 다 니가 치료해줄래?
	꿈은 저많은사람의 꿈 니가 해서
	줄꺼야? 이 씨발좆같은 세상
	정부는 유병언찾을라고
	지랄을해 근데 4개월지났다고
	사람들은 모른척하면서 지난지언제냐고
	지겹다고 무시를해 이런좆같은
	세상에 무책임한인간들
	하... 무책임하다.. 무책임해
	죄를지엇으면 그죄를 그죄를 ..
	그죄에 맞는벌은받으면되..
	무책임하다..?
	절대 이동하지 말라는 말같지도 않은 소리를 계속 해대는데도 학생들은 네라고 대답하고있고 존나 역겹다 세월호 관련된 새끼들은 어떻게해서든 다 사지를 찢어 죽여야지;?
	에휴...진짜 선장은 왜 그러고 사는지..자기도 비슷한 또래의 아이들 자식들 없으면 조카들 있으면서..진짜 고통 받고 죽어라 선장 새끼야..닌 왜 사는지모르겟다 정말..ㅎ우리 언니 오빠들 어떻게..ㅠ장난인 줄 알잖아..선장아..?
	진짜 잊지 않을게요.. 고인의 명복을 빕니다...?
	아 선장 놈 진짜 사형보다 더 그냥 지도 고통스럽게죽어야지 ?
	아 진짜 끝까지 못보겠다 너무 마음이 아프다?
	아이들이 웃고 장난치는거 보면 마음 무너지고 눈물만 나는데...
	저 아이들 너무 답답해. 진짜 미쳐버릴 것 같다. 새누리당 놈들은 이해를 못하는 게 당연해. 저 상황에서 장난치고 낙천적인거? 살겠다고 뭐든 해야돼. 저 아이들 중에 한 명도 난파당한 배가 침몰할 때 뭘 해야하는지, 아는 아이 하나도 없다. 단원고 아이들 성적... 그게 저 아이들을 평가하는 잣대가 될 수는 없어. 하지만, 적어도 저 상황에서 스스로 생각해서 판단해서 살려고 하는 행동을 하는 아이가 있냐고. 교실에서 아이들을 만나보면 저 상황이 마냥 슬프지만은 않아진다. 정부의 진상규명, 세월호 침몰의 진실, 정말 낱낱이 밝혀야되는건 맞는데, 저 아이들의 천진난만함으로 눈물 바다 만들지 맙시다. 저건 솔직히 부끄럽고 안타까운겁니다. 아이들이 저렇게 착하고 순수한데? 맞아요.... 하지만 앞으로 어떤 상황이…
	하지만, 우선은 시간이 더 지체되지 않고 진상규명되어야 하니다.
	세월호 특별법은 반드시 제정되어야 합니다.?
	어 떡해선장이탈출와진짜완전똘 ㅇ
	아문튼단원고학생들삼가고인에명복을빕니다....?
	오빠언니들미안해여....ㅜㅜ?
	선장을 똑같이 배침몰하면서 죽게만들어야해 아ㅅㅂ 이망할나라. 계속 유병언은 죽었다고하는데 그걸누가믿냐고.! 그렇게 죽었다고 판결내리고 끝이면.. 그게진실이아니었다면 유병언은 다른곳에서 잘도숨어있겠다. 불쌍해 언니오빠들 ㅠㅠㅠㅠㅠㅠㅠㅠㅠ ?
	이건 시스템 만든 놈들 다 뒤져야 형 누나들이 행복하지 않을까??
	저 독일에 사는데요 독일같으면 조끼 입고 차례차례 나와라! 그렇게 했을거에요.조직적으로.형 누나들 천국에서 잘사세요?????????????????
	선장은 처벌됫나? 학생들 하늘나라에서 잘 살면 좋겠는데...?
	이탈리아는사람거의다살았는데7800년넌더살다나와야돼이선장
	뭐!18년19년 아우넌 7800년보다1000년은더살다나와야돼
	방송에서는고등학생들이꿈나무라며!
	그랬는데선장니가왜죽여?
	아까그학생이내리고싶다그랬는데방송때문에못내렸잖아!!!!!!!!
	진짜이많은학생들과승객들의목숨어떡할꺼냐고?
	씨발 왜 가만히있으라그래... 씨발 다 사형시켜라 ..........내리고싶다잖아...왜 ..?
	하....왜 꿈이많고 웃음도 많은 학생둘아 이런 고통을 받아야되는지.....
	하.....진짜 너무 슬프다...?
	단원고누나형을생각하면가슴이찢어질겄다.?
	동영상을 보니 많은 생각과 미안함 마음이 동시에 가슴을 울리네요..대한민국이라는 나라의 국민으로써, 학생들에게 부끄럽습니다. 썩어빠진 국회와 탁상행정뿐인 한국 그잘난 윗대가리들, 분명 더러운짓을 저지른 만큼 곧 그만큼 돌아갈것이다?
	큰언니 ㅠㅠ 다행히 돌아왔다ㅠㅠㅠ?
	타이타닉호선장은 승객글을위해 최선을다해 노력했다는데 반면 세월호선장새키는뭐냐?진짜 쥐새키보다 쓰레기인새키야 유병언 유가족들한테 받쳐버리고싶네?
	너무너무 안타깝고 절대로 잊지않겠습니다?
	아 씨발 선장새끼 믹서기 에 갈고싶네?
	#NAME?
	고인의 명복을빕니다...
	빨리 유병언 잡혀라
	세월호 선장 자존심도 없다
	그리고 1빨리 다 구조돼라?
	얘들에게 왜 가만이 있으래 이 개새끼야. 얼마나 무서웠니.?
	원스나연아힘내3년 전
	차라리나오지그랬어...애들아...진짜 미안하다..천국에선 부디 이런아픔겪지말고지내..?
	이렇게 해맑게 웃던 형들이...?
	자료 감사드립니다?
	진심 너무 슬픈일이야 ㅠㅠ
	못본애니가 많다고 하는데 하늘나라에서 볼수 있다면 많이 보도록 해 ㅠㅠ
	삼가 고인의 명복을 빕니다.?
	희생자들의 명복을 빕니다ㅠㅠ?
	너무 미안하고 또 미안합니다..그리고 동생한테 수학여행가지말라고말할거라는게 정말 슬펐슥니다...ㅠㅜ?
	엉엉엉 나쁜놈들!?
	이번사건으로 우리나라에게 많이 실망했습니다....지혼자살겠다고 도망친 선장 진짜 돌은놈 아님요? 그저 화나고 슬픕니다....ㅠ?
	답답하네?
	단원고 학생들..한창 신났을 텐데..삼가고인의명복을 빌며 힘내세요! 영원히 잊지 않을 거에요. ?
	선장놈은 이미 꼭둑각시 입증된거고 그다음은. 무엇을 어떻게 해야할것인가?..........ㅡㅡ;;; 머리에 쥐 난다. ?
	선장 개씨발놈....
	진심 어떻게 저상황에서 움직이지 말라고 하는거냐....?
	하.. ?
	선장이 '배가 가라앉고 있으니 신속하게 빠져나가주십시오' 라는 안내방송과 함께 구명조끼도 주고 탈출하라고 인솔만 했어도ㅠ?
	선장이 먼저 나갔다는게 말이돼?-_-어이없네...선장이 승객들을 잘 인솔만 했어도 이런일 안일어났다.?
	애들한테 대체 무슨짓을 한거야....대체..?
	흑흑 내가만약 단원고 학생들중 한명이라면 저들을 구해냈을까? 흑흑T-T ㅠ_ㅠ T-T ㅠ_ㅠ ?
	젊은 나이에 저런 시련을 당하고 안타갑네 그리고 선장은 나가 뒤져야 함 ?
	저 상황에서도 아이들의 밝은 웃음소리가 의미하는건..살아 돌아 갈 수 있을거라는 희망이 있었단 말이지. 누구든 자신들을 구해줄거라고 믿었을테니..그것이 이걸 보는 국민들의 가슴을 후벼파도록 슬픈 이유이고.?
	아이들은 절대 몰랐을 거예요... 이렇게 될줄을... 가슴이 너무 아픕니다...책임회피하려는 어른들이 너무 부끄럽기만 합니다...?
	분명히 우리 아이들은 괜찮을거라고 별일 없을 거라고 생각 하고 있네요...절대 극단적인 일이 쉽게 우리에게 오진 않으니..어쩌면 좋을지... 이렇게 아무렇지 않은척 얼마나 겁이 났을지....제발 처벌하세요... 더한 벌을 받게 해주세요... 아이들의 목소리가 가슴을 찢습니다...?
	언니오빠들은 아무 잘못도없는데..ㅠㅠ
	그.. 믜친새끼선장이 ㅠㅠ 이걸보고있다면 제발 건강하고 행복하게 살아 흑흑..ㅠㅠ
	죽은언니오빠들은 하늘나라에서는 행복과 웃음가득하길 바래ㅠㅠ?
	하..진짜..찡하네?
	선장이개싀키 약빨았나?미친선장새키?
	선장은 사형으론 너무 부족하고 저거 절대 이동하지 말라한새끼들도 죽여야해 ㅡㅡ 머리가 있는거야 없는거야 ? 생각못해? 아 ;; 몇백명의 애들을 죽인거잖아.. 장난하나.;; 아.. 보는 내내 찡하다?
	벌써 한달이다 이젠 가망이 없다 이젠 시신도 다 부패될 정도로 오래되었다. 시신이라도 남아있으면 다행이다...살아 돌아모녀 더 다행이지만?
	어른들은 왜그렇게 차가울까. 차가울까요??
	ㅠㅠㅠㅠ 불상해 ㅠㅠㅠ?
	아... 귀힌생명들을 잃게만든 선장....
	북한에 가봐야한다.?
	나같으면 그냥 구명조끼입고 선박에서 뛰라고하겠다 ?
	얘들아 미안하다. 울고 또 울어도 안풀린다 내가슴이... 너희 부모님들은 ...
	내 나라를 버리고싶다!
	이젠 나쁜 꿈에서 벗어나 좋은 꿈꾸며 살아라 어린 영혼들이여!!!?
	진짜 이런선장같은새끼가 있어서 망하는거다 이 미친선장새끼야 니가그러고 인간이냐 성장좋아하시네 미친 니만 살고싶냐고 이런쓰레기같은새끼는 얼굴 가리지말고다 공개해서 사형시켜야 되는데 이런쓰레기가 존재해서 우리나라 망하는거임 나이를 처먹었음 생각을해야지 존나 노인새끼가 염병할새끼 관종새끼 걍 나가죽어라 병신?
	가만히 대기하고 있어라는 말만 안했어도...바닷물 속에서 얼마나 무서웠을까~~ㅠㅠ?
	아..진짜...?
	아 진짜 아무리봐도 너무 슬프고 안타깝다 어른들만 믿고 기다렸울텐데 너무 눈물나고 나도 모르게 죄스러워 진다.?
	정말 엄청난일이 우리 대한민국모든 국민, 아니 모든 세계가 지켜보는앞에서 수백명의 힘없고, 순진한 가여운 사람들이 비참히 죽었읍니다. 그런데 우리는 아무것도 할수가 없었읍니다. 너무나 가슴이 아프고 또 한편으로는 화가나서 견딜수가 없어서 한없이 눈물만 흘립니다. 어떻게 300명이 넘는 사람들이 그렇게 허무하게 침몰된 배안에 갇혀 바다물속에 잠겨 죽을수가 있읍니까? 정부에서 조금만 더 일찌기 생존자 구조에 신경을쓰고 신속하게 행동했었더라면 그렇게 많은생명을 잃지는 않았으리라 생각합니다. 이 세월호 침몰사건 당일부터 인명을 살리는데 너무나 허술했읍니다. 그리고 자기들 끼리만 살겠다고 도망나온 저 인간말종 이준석 선장외 15명의 승무원들 에게 산사람들을 바다물속에 수장시켜 죽였으니 절대로 살려두지 말고 그 파렴…
	구명조끼랑 구조대만믿고계시던 선배들이신데 선장은 그시간에탈출이나하고앉아있고 선배님들은 아무것도모르는데..... 선장뒤져라 조까버러지새끼 그게사람새끼냐? 병신새끼지? 존나병맛이네 그새끼가탈출하라는방송만했어도 몇백명은살았어등신아
	근데뭐? 제자리에있어? 이사기꾼새끼들아 니들은뒤져도마땅해 씨ㅣ발?
	망할모든것 저기아이들 사람 삼백명이다 어떡할거야미안해미안하다?
	망할모든것 저기아이들 사람 삼백명이다 어떡할거야미안해미안하다?
	저렇게 웃고떠든지 얼마안되서 시신이되서 나왔다는게.. 너무 슬프다ㅠㅠ 거기다 같은 안산시민에 주변에서 길가다가 몇번씩 마주쳤을 얼굴들이 저 바다속에 있을거를 생각하니까 어우ㅠㅠㅠㅠ 미칠것같아ㅠ 괜히 내가 미안해서 웃을수도 없어ㅠㅠ?
	안타깝다 탈출하셔야된다는 방송만했어도 ㅜㅜ?
	너무 슬퍼요...
	이 땅에 이런 일이 다시는 없어야 되겠지요...
	저 아이들의 흑적을 어떻게 지울수 있겠습니까?
	나를 나를 찾지마세요_x000D_ 나는 나는 저 깊은 바다 속에 _x000D_ ...
	얘들아뭐하냐.....빨리나와야지.....아눈물나...?
	이가인3년 전
	얘들아뭐하냐.....빨리나와야지.....아눈물나...?
	찍은사람인가? 강한척하긴하지만 가면갈수록 불안해하고하는것같은모습에 눈물나온다....같은학생인데..?
	갑판위에 있던 애들은 살았어.?
	엄마아빠 사랑해요..ㅠㅠ?
	아아아... 미안해 정말?
	얘들아 아아아아제발?
	아.. 지켜주지 못해서 정말 미안합니다..?
	선장 그 망할쓰렉은 몇년동안고문당하다가 죽어야 돼?
	왜 우리니라는 사형제도가 없는걸까?
	보다가 눈물나서 계속 못보겠다... ㅠㅠ?
	진짜 무섭다?
	애들이 불안해하는 모습에 할 말을 잃었다 그 와중의 선내방송은 정말 절망적이다 ?
	애들이 불안해하는 모습에 할 말을 잃었다 그 와중의 선내방송은 정말 절망적이다 ?
	차라리 아무런 방송을 안했더라면 자체적으로 판단해서 무슨일인지 궁금해서라도 다들 올라와서 살수있었을것같다..
	저 빌어먹을 방송이 다 죽인거다...ㅠㅠ?
	나그러고 보니까나쁜짓을 안했는데
	너무 슬프다...?
	'내 동생만은 절대로 수련회 가지 말라고 해야겠다'....나는 형 말 들을게요,?
	진짜 미치겠다 어떡해.......?
	개씨발진짜ㅠㅜㅠㅠㅠㅠㅠㅠ?
	가만히 있으라... 미안합니다 그들을 절대 용서하지 않겠습니다?
	진짜 피같은 시간을 그냥보냇네.. 초반에 다 밖으로 조끼입고 탈출만하라고했어도
	거의 살앗겟다 빙,신 선장아
	대기하라는 말만 몇번하는거
	선장세,끼 죽여라걍 피도눈물도없는세키?
	여러분 facttv 즉 팩트 tv 가시면 도올 김용억 선생님이 쓰신 박근혜 하야 글이 있습니다 널리 퍼뜨려주세요 언론 통제로 도데체 사실이 뭔지 잘 몰라요 이게 나랍니까? 이건 국민 살인입니다 분노합시다 저항합시다 저 애들이 무슨 죄가 있나요??
	왜 움직이말고 가만히 있으라고 했는지 도저히 이해가 안돠고 답답하네요..그래놓고 지네들끼리만 탈출....애들이 나가면 지들이 탈출 못할까봐 그란 같은데요...얘들아 어른들이 지켜주지못해 미안하다..하늘나라에서 못다핀 꿈을 펼치거라..?
	그냥 이러다 말줄알았지 누가 침몰할지아셨겠어요... 어른들말만듣고 선장안에 계시다가 죽을줄 누가 알았겠냐고요... 거의 몇백명을 죽인 선장은 거짓말, 발뺌하고 있단생각을 하니까 속에서 열불이나네요 삼가 고인의 명복을 빕니다.....?
	8분 58초에 선장은 뭐하길래.. 하 이말이.. 뭐했냐하면 니들두고 도망갔단다. 죽어서도 용서하지마라.. 불쌍한 아가들아..?
	너무 마음이 아프고 너무 너무 슬프다 ㅠㅠㅠㅠㅠ
	어떻게 이런 일이...
	생각만 해도 눈물나네 ㅠㅠㅠ
	구할수있어는데 왜그렀을까 참 답답하고 힘드네요
	?진짜선장개새끼
	지만살겠다고늙은새끼가병신이지가희생하고애들을살려야지나이쳐먹고뭐하는짓이야아오ㅡㅡ희생자들은200명이훨씬넘는데지만살겠다고개같은새끼?
	씨이발 욕나오내?
	얘들아 ..............................미안해 .....................................내가 대신 사죄하고 용서를 빈다.......................................... 용서해라....................
	그리고, 하늘에서는 고통없이 편하게 지내렴........................................................?
	절대 움직이지 말라고 하고는 니들은 유유히 일반인척하며 빠져나와 산다고 한들
	그 삶이 온전한 삶일것 같니??
	이 급박한 상황에서 배 안에만 대기하고 있으라고????? ..........................................................니가 인간이냐?????............................................................분노가 가시질 않는다..........................................................
	이 모든 게 엄연한 살인행위입니다.
	저 천진한 아이들에게 ..............................................................?
	나 중국사람이지만 너무 슬프다. ㅠㅠ 눈물이 난다. 젊은 동생들 잘 가세요. 선장이 더 살아야 되는가? 사형! 사형! 사형!?
	내리고 싶으면 내려야지, 바보ㅠㅠ 정말 가슴이 아프다.?
	#NAME?
	학생들은 당연히 방송대로 따른것뿐 ㅠㅠ?
	#NAME?
	#NAME?
	#NAME?
	+?彦 사람이란게...참...?
	+?彦 게다가 '효'를 중시하는 국가이기에...?
	+?彦 실종자를 찾은후에 이준석개새끼를 반드시 사형집행해야한다.?
	문제가 사형이 20년 넘게 안했다는 사실...?
	우리나라는 이게 문제야 그런 개ㅅㄲ를 사형하냐?? 죽기 전까지로만 반죽음 만들어놓고 평생 고통만 느끼다가 죽게 하는 그런 형 없나??
	This is the worst case of Republic of Korea .Reminiscent of Titanic 'm like
	I am very sad.
	Too many children are dying like flowers missing, it should shame .Please understand , even if part of the translator to the wrong place .?
	저 동영상에대고 "거기있으면 안되니깐 빨리 나오세요ㅠㅠ"라고 말하고싶다 진짜. 방송만 아니였어도 본능에 따라서 나올 수 있었을텐데... 작년에 저 배타고 수학여행 갔던 사람 중 한명으로서 정말 선장 찢여죽이고싶다. 진짜...?
	언니오빠들....
	좋은데가셔서이런사고없게...편한데가서
	고이쉬세요..ㅜㅜ?
	I feel very sad for the victim's family. But this high school seems to be really corrupt. There are too many swear words.(They cut them out.) There are even husband and wife with a baby. I wouldn't send my children to this school. I'm very disappointed in Korean high schools.?
	#NAME?
	Many of the students on deck were already there. You don't know which ones are obedient and which ones are not . If you think it is safer, you will listen to your instructor. By the way, do you feel sad for only these or everybody in this world who are dying or dead??
	#NAME?
	This high school is ridiculously liberal, It's not what you think. I've heard that many Korean high school teachers fear their students. They even cannot wake them up, when they sleep in their classes..
	If you fear God, and hate sin, you will have understanding.?
	Would you swear if you are in that situation? I would...?
	여기서 심리학적으로 한 가지 현상이 나타나네. 분명히 개인적으로 위험함을 감지했는데 방송에서 가만히 있으라 하고 다른 학생들도 가만히 있으니까 혹시나 내가 틀렸을 까봐 섣불러 나가지 못하는 심리적 현상.?
	뭔가 잘못되도 한참 잘못돼서 뜯어 고칠수가 없는 이 문화를 어찌하면 좋을까...
	내가 저 안에 학생으로 있엇다할지라도 저 아이들안에서 함께 웃고 떠들다가 그렇게 갓겟지... 너무 뜯어 고칠것이 많아 손도 못데는 이런 그지같은 상황...?
	중국도 비슷한 일이 있었다. 1994년 karamay 화재. 초등학생들인데 화재가 발생한 후에 ‘학생들이 꼼작하지 마, 영도들이 먼저 나가（?生不要?，???先走）‘ 그런 얘기를 한 영도가 있었다. 결국은 말을 잘 듣는 학생과 생선님들이 많이 죽었다. 난 이번 한국 세월호 사고를 보고 그 사건이 생각난다. ?
	+?彦그래 .. 중국인이니 한국말 잘하네요 ?
	+정일선 배운지 8년이 됐어요. 한국어를 배운 후에 영어 완전 망했어요 ㅠㅠ?
	?彦 같은 상황 ..?
	아 미칠거 같은데 눈물이 막 나는데
	화가 치밀어 오르는데 내가 해줄수 있는거
	내가 할수 있는게 아무것도 없어 더 화가 나는데
	절대 ㅡ자리에서 꼼짝말고 죽으라고 니들은 탈출하고 아 씨바ㄱ새끼들
	방송 선장 아닌데 좀더 젊은 놈이야 목소리도 달라 ㅠㅠ
	선장새끼 술처먹고 팬티입고 자고?
	저 학생들 대신 우리가 희생됬으면...하필이면... 나라면 학생들 다 구해주고 내가 대신 침몰당할거야?
	정말 아이들한테 미안합니다. 이애들이 무슨 죄가 있다고.....부디 좋은 곳으로 갔다가 좋은곳에서 다시태어나길 바랍니다.?
	하.. 시발 보면 볼수록 선장 개씨발새끼 죽이고 싶다.... 좆같은 새끼가 움직이지 말라고 해놓고 자기는 탈출하네 좆같은 새끼..?
	아..보는데토할것같다...움직이시마시고 가만히있어주세요 라고말하는선장말에 네 라고대답하는거랑 불과이시간까지만해도 살아있었는데...진짜 윗놈들생각하니까토올라옴 선장위에위에위에 병신집단이모여서 이런대참사가일어난거잖슴...?
	이 영상은 고 박수현 군이 침몰해가던 세월호에서 찍은 마지막 메시지입니다.
	박군의 아버지는 "고통스럽지만 진실을 알리기 위해 언론에 공개하는 것"이라며 "편집없이 전체 내용을 보도해달라"고 당부했습니다?
	한국 쓰레기들..?
	욕잘하는집안이있읍니다 아버지가 아들한태.야 십헐놈아 가서물좀떠와 .아들이 .저 개세끼는 맨날나만시켜.엄마가 저 개새끼들은 많나면싸움이야 할머니가 이런 개좇같은집구석이허니까 .옆에있는애완견이 .아씨발 내좇이엇대서? 이게 대한민국입니다?
	무고한 생명까지 다팔아 어디다 쓸거니? 그렇게 돈이 좋아??????
	너희같은 청해진 쓰레기들은 어떻게 해야 하니???//?
	세? 감사합니다? 이상봉님 감사히 잘봅니다.?
	임형주랑 비교가 않되네요 정말 좋습니다
	애절함 간절함 슬픔이 제대로 표현이 되었네요
	노래란 이렇게 불러야된다생각합니다 최고^^?
	솔직히 임형주씨보다 잘부르네요 ㅎㅎ?
	joon kim 저도 개인적으로 이분이 임형주 테너님보다 좋다고 느껴지네요 하지만 이분이 이 노래를 슬픔.간절함을 잘 표현했다면 임형주 테너님은 슬픔.간절함보단 슬픔 가득한 영혼을 어루만져주는 그런 느낌이 들었네요.. 두분다 최고의 음악성으로 노래를 표현했다고 생각이듭니다! 조금 늦은 뒷북인가요 ㅎㅎ..?
	맛춤범이나 재대로 베우시고 뎃글 다새오?
	윤진아 임형주씨를 누가 인정하나요? 전문자 집단에서 아무도 인정 안합니다.?
	진진 저는 음악을 좋아하는 그저 일반인 입니다. 임형주씨 님 말씀대로 한때 잘했습니다. 소리 좋았습니다. 소년 시절에요. 이소라의 프로포즈 나왔을때 꽤나 깨끗하고 좋은 소리였습니다. 허나 지금은 매우 심각한 수준입니다.?
	진 진 저도 성악 전공인데 다들 굳이 말을 안 해서 그렇지 임형주 씨 좀 무시당하는 편 맞습니다ㅜㅜ 인골라가 매우 심해서 저희 선생님들께서도 임형주 씨 별로 안 좋아하십니다?
	정말 잘부르시내요 조금 편안해졌어요^^
	저런 더러븐 거짓말을 하면서 기자라고 명찰달고, 월급받을려고, KBS소속입네 뭐네 하면서 밥얻어 먹을려고,.국민의 세금으로 운영하는 방송이면서..국민을 기만하는 행동이 과연 정당하다고 생각할 수 있었던 건지...!! 양심이 있었다면 기자 카메라 내 던져야 옳았을 것 같은데... ?
	하이고 !!! 어떻게 저런 거짓말을 할 수 있을까 ?? 세상에,..세상에나....저런 거짓말을 하는데 화내지 않을 유가족 부모가 어디에 있을까 ?? 4월 16일 당시, 참으로, 참으로 언론과 정부의 모습이었네 그려 !! ?
	기자맛아?챙피한줄알아라..
	힘들개가르치고..키운부모님이불쌍하다 진짜..한국냇트앤 왠 쌍말들을 올리나햇더니 이런거엿네여..ㅉㅉ
	사명감 자부심이런거모르냐??
	기자맛아?챙피한줄알아라..
	힘들개가르치고..키운부모님이불쌍하다 진짜..한국냇트앤 왠 쌍말들을 올리나햇더니 이런거엿네여..ㅉㅉ
	사명감 자부심이런거모르냐??
	많은 시간이라고 할수없는 시간이 지났지만 많은 사람들에 머릿속에서 이 사건의 기억이 작아지고 많은 사람이 떠났지만 모두 아무렇지않게 생활하고있네요?
	......기억속에서 잊혀지지않는...슬픔..?
	여호와가미친걸까...부처가미친걸까...?
	울지말아요 세월호선장은 정말하도하고너무해 세월호선장이탈출하는걸 학생이1명이라도봐습면 되는데 움직이지말아요 라고했는언니오빠들이 꼼짝없시 카만히 있고 얼마나 춤고 얼마나 가족품애 않기고실피가 ?
	명복을빕니다..우리언니오빠들...세월호에탓는데요...탈출하려는데...발에뭐가끼어서..돌아갓답니다..우리오빠언니.. 다시태어나서행복하게사시길...빕니다?
	세월호참사때 살아남은 언니오빠들은 결코 기쁠수없을겁니다...소중한 반친구들을 잃고..얼마나 자기가 친구들을 버리고 산게 얼마나 미안하겠어요..오늘 제반친구들과 놀이공원에 처음으로 같이갔는데 이런 친구들을 잃는다고 생각하니 가슴이 답답하네요..?
	세월호 유가족에게 명복을빕니다...
	지금 5개월이지났지만 이렇게라도 보냅니다...저는 아직 11살인데 세월호참사 처럼 스카우트갈때 언제 이런 사건이 일어날 지 무섭습니다 1달이지나면 소풍 인데 너무겁이납니다... 하늘에계신 단원고 언니 오빠 선생님 그리고 여러명살릴려고 목숨을 바친 승무원 세월호 선장 그놈 빼고 삼가 고이 명복을 빕니다 ... 지켜드리지못해서미안해...언니 오빠?
	몇번이나 보지만 저는 정말 울음만 터트립니다....
	같은 이 나이에 누구는 살아있고 누구는 이미 세상에 없고...
	지금 몇 개월이 지난 일이지만 아주 큰 슬픔을 주었지만..
	지금도 그냥 웃는 분들이 있네요.. 자기 일이 아니라고 무시하지마세요..
	대한민국 국민들은 대한민국의 얼굴입니다..
	저도 그냥 가만히 있을뿐이네여.. 정말 우리나라가 왜 이럴까요..
	세월호 사고에 슬픈 국민들의 혼란에 빠지고 있는데,, 스팸,해킹을 왜 만드나요..
	정말 우리나라에 태어난 사람들 입니까?...?
	우리오빠친구언니가단원고다니는데.....근대구조하고있었는데발이끼어서죽었데요..?
	모든게 우리의 거짓이기 바랍니다.
	하나밖에 없는 나 너.
	모두 나쁜것은 아니었는데 선장 그사람은
	생각이 없나 늙은것이 다 죽어가는 선장
	그사람이 대피하라고 빨리 말하기만 했어도 이런일은 없었을텐데............ 좋은곳갔길 빕니다?
	이것이 꿈이길 빕니다......?
	아ㅠㅠ ?
	언니오빠들미안해요...
	다음생에는꼭행복하시길....?
	다른나라에서도 대한민국 정부가 얼마나 국민들 목숨을 재미삼아 죽이고 장난감처럼 지들 노리게쯤으로 생각하고 자신들의 이득만을 위해서만 이용해먹고 버리는지를 알아야한다 개같은 대한민국 정부에 이용당하지말고 그냥 같이 쓰레기 취급해주길?
	아오 눈물나?
	그리고 어른 대신 사과 할게 미한해...?
	ㅠ0ㅠ 형 하고 누나 들 도 천국에 편히 잠드기를 ....?
	다시 환생했다면 건강했으면 좋겠다. 그리고 행복해서 100살 아니... 살고싶은만큼 그냥 계속 살았으면 좋겠다... 어려서 다시 환생하러 가지 않고...?
	죽어도살판에?
	아 선장세끼왜살아있는거지?!?
	나의 친언니는 아니구.... 친한언니가
	있었는데 쓸쓸한 모습으로 떠났어요ㅜㅜ?
	보고잇나 쓰레기나라 못믿을나라 나라를망치는 윗놈들?
	보고잇나 쓰레기나라 못믿을나라 나라를망치는 윗놈들?
	절대 죽어도 안잊어요...! 걱정마시고 그곳에선 고통없잉 슬픔없이 행복하게 지내세요..?
	인사하지 못하고 가버립니다... 오히려 우리가 올린 희망의 댓글이 세월호를 바다위를 뜨게 된다면
	평생 잊지 않겠습니다?
	하 선장?
	부디 좋은 곳을 가길 기원합니다...
	지켜주지못해 죄송해요...?
	슬퍼요할말이없네요
	▶◀▷◁이리본의기적으로시간이침몰전으로돌아갔으면좋겠네요...?
	걱정마세요. 아이들 지금쯤 다시테어나서 새로운시작을할겁니다.?
	大勢の高校生たち、どうぞ安らかに。
	そしてご家族の皆さんにも、いつか心の平安がおとずれますように。
	R. I. P. victims of the Sewol accidnt. We'll never forget.?
	제가 그 배안에 있었다면 아이들 대신 죽었을 것입니다. 너무 마음이 아파서 잠도 제대로 못자고....... 어른인 저를 용서하지 마세요.?
	우리 모든 세월호 침물사고를 영원히 잊지 지말세요 ㅠㅠㅠㅠ
	아이들 영혼을?
	세월호의 너희들.......절대절대절대 잊지못하지.......!!!!!?
	형누나들 기억하고 잊지않고 저어른들한테 죗값들 받아낼께......진짜미안해?
	형누나들 기억하고 잊지않고 저어른들한테 죗값들 받아낼께......진짜미안해?
	ㅠ?
	미안해서 슬퍼요..더욱?
	너무너무 슬퍼요...
	부디 좋은곳으로 가시길 기원합니다.?
	너무너무 슬퍼요~~
	아픈 우리의 현실...
	어저면 좋죠??
	Fantastic drawing sand?
	함께 울겠습니다.. 잊지않겠습니다..
	삼가 고인의 명복을 빕니다..▶◀
	?삼가 애도의 뜻을 바칩니다. 슬픕니다. (눈물) 한국 국민의 분들! 이 비극을지지 않습니다. 언젠가 함께 웃고 만날 수있는 날이 올 것으로 예상하고 있습니다.?
	미안하다 아들 딸들아 우리가 관심을 줫더라면 이런일이 안생겻지도 모르겟구나 부디 살아서 돌아오면 우리 두손 꼭잡고 못다한 수학 같이 가자꾸나 다시한번 미안하구나...?
	세월호.. 눈물이 납니다..부디 ..?
	단원고언니오빠들...좋은곳으로가시길바래요ㅠ?
	아름답습니다... 잊지 않습니다..ㅠㅠ?
	이젠 울지 않으려고 했는데 보는 내내 또 눈물을 쏟았네요
	아이들이 부디 편안한곳으로 갔기를 잊지않도록 노력할껍니다 정말로?
	This was so beautiful. May they R.I.P.?
	ㅠㅠ
	힘네세요.?
	ㅠㅠ
	힘네세요.?
	Heartbreaking :(
	Rest In Peace
	What a beautiful way to honor those pure souls R.I.P?
	AMAZING, UNFORGETTABLE ハジマン カスミ ノム アッパヨ?
	삼가 고인들의 명복을 빕니다.?
	참 어이없는 참사ㅠㅠ
	희생자들의 명복을 빕니다.
	분노할껍니다 헛되지 않게..?
	부디 그 곳에서는 따뜻하고 행복하시길 바랍니다...
	다음 생에 다시 태어나신다면 하고싶은것 다 하시고
	행복한 삶을 살다가 가시길 바랍니다..죄송합니다.
	아... 부디 천국에서 행복하게 천사로 있기를... 눈물만 흐릅니다...?
	여러분들이 살아 돌아오지
	못해 정말 아쉽습니다..
	고인의 명복을 빕니다..
	새로운 세상에 다시 태어나실때
	고통없고...따뜻한 세상에서
	사시기를...?
	눈물만 흐릅니다
	미안합니다... 미안합니다?
	R.I.P.?
	잊지않을께요....ㅠㅠ?
	So beautiful and at the same time so, so sad. R.I.P children.?
	So beautiful and at the same time so sad. R.I.P children.?
	아이들아 지켜주지 못해 미안해. I apologize not to be with you. ?
	얘들아 여기보다 더 좋은곳에서 잘 살도록해~?
	▶◀?
	무방비 상태로 있다가!
	대형 인명 피해사고가 난것이다.!
	수학여행가면, 돈만 내고 말았지,
	점검,확인한 적이있었나..
	2014.10.05?
	저런데도 출항을 왜했어 청해진은 돈에 눈이 멀었구나 유병언 숨지말고 나와라?
	박중성 기계설계사는 많아야 1도?ㅋㅋㅋ 설계사 때려치세요 민폐입니다 님아?
	철밥통 박씨 집안은 조용히 신에게 귀의하라 국민들 피와 살을 먹고사는 괴물들은 필요없다 겁쟁이 한국인들이여 언제까지 그렇고 살래 정부가 너희들을 잡아먹고 있다 ?
	정황으로만 보면 경치를 찍거나 어떤 특이하거나 의미를 가진 장면이 아니기 때문에, 무언가 이상한 생각이 들어 찍혔을 가능성이 있어 보이네요...
	희생자들 대부분 휴대폰을 가지고 있을테니 이것들을 조사해보면 좀 더 의미있는 자료가 될 수 있을 듯 합니다....?
	딱봐도 기울어 보이는데 내눈이 이상한건가??
	헛심이다?
	하.. 수학여행 못간다고 짜증냇던 저가 한심하네요.. 맘이 울컥하고 가족분들의 마음을.. 전부는 알지못해도 ... 죄송합니다?
	너무슬프네요ㅜㅜ?
	신기해 .. 잘 그린다 .
	너무슬퍼요?
	해군참모총장이 각서서명까지쓰고 통영함 대기까지시켯는데 이걸 누가막겟냐?
	아....제발....얘들아...
	좀 잘 들 보고 얘기해..
	구조? 애초에 구조따윈 안중에없엇어..
	그냥 해경이 언딘이랑 계약햇고.
	언딘우선 작업.. 국가비상사태에 국가 해군이 바라만볼수밖에 없는...
	한국은 그냥 국가가 아니라...장사치 애들 몇명이 국민들 피 눈물 다 돈으로 바꿔쳐먹은 ...시장만도 못한 곳이지... 그런다고 상도도 없어여 병신들...
	?
	ㅋㅋㅋㅋㅋㅋㅋㅋㅋㅋㅋㅋㅋㅋㅋㅋ그냥웃음이나온다 ㅋㅋㅋㅋㅋㅋㅋㅋㅋㅋㅋㅋㅋㅋㅋㅋㅋㅋㅋㅋㅋ?
	명바기저놈은 총.드는법도몰라요 ㅉㅉ 노대통령님은 군대까지 복무다했는데 머했노 총도못들고 명바기는 ㅉ 봑정희도 그당시 총저따구로들었겟지 ㅉ?
	해경 무뇌
	No 생각
	그저 명령 의지?
	학생들은죄가없는데...참안타까운현실이군요!?
	수사권 기소권 보장된 세월호 특별법이 꼭 제정되어야 하는 이유가 여기에 있지.?
	저 인간은 아직도 저러고 노는군..?
	저 인간은 아직도 저러고 노는군..?
	참!! 황당하네
	욕나온다?
	동영상 잘만들었네요.
	왜 구조를 안했나?
	구조할 시간이 수십분있었고 사고초기 국정원에서 최초로 연락을 받았는데.. 왜 구조를 안했을까?
	해경은 왜 구조하러온 수많은 사람과 장비를 그냥 돌려보냈을까?
	머리가 달린 사람이라면 당연히 생각해봐야할 기초적인 문제입니다.?
	이래서 특별법이 필요한거다,,, 일베 이 상 병신들아...
	해군의 이나 민간 잠수사의 투입을 막은게 해경이란게 확실히 밝혀 졌는데도 누구하나 유죄 받은거도 없고 미친 것들이 시간만 끌면서 안 좋은 여론만 만들고 있다,,, 그거 아냐?
	언론 장악에 떨거지들.... 니네같은 상 병신들이 있으니까 종편을 만들고 방송사 대가리들에 자기 사람들 박아 놓은거 아니냐..... 그게 맞다고 좋아하고 앉아 있고....
	니네 들은 그냥 상 병신이다,,,, 알겠냐??
	시민이 탐욕,나태,소심해서 자유보다는 평온함을 선호하고 가만히 있을때, 점점 커지는 정부의 힘에 버티지 못한다..
	그리하여 정부측 저항력이 끊임없이 강해짐에 따라 주권은 마침내 소멸된다...........장 자크 루소............?
	절대 공개되어서는 안되는 거대한 음모가 있다?
	총체적인 무사인일주의 책임부재의 이나라 현실이 응집되어 나타난 사건이 세월호 사건입니다. 한명도 구하지 못한 무능한 정권. 과연 선장과 선원들만 잘못했을까? 진정 그랬을까??
	이것 뭐야 하고 클릭 했는데, 아~~~ 오바이트 할 뻔 했다!!!
	그렇게 잘난 너희들은 그동안 뭘했냐!!!
	정말 이것들 사라지게 할 수 없는가!!!
	저것들이 사랑하는 정권 10년이 있었는데... 정말 가증 스럽고, 혐오스럽다!!!?
	좆까고있네 ;?
	배에대해 잘모르는사람들은 화날만도하다. 아버지가조선소에서40년간계셨다.아버지께물었다.에어포켓있나요? 죽은걸까요?살아있을까요?왜못들어가요? 아버지의답은 간단했다.세월호가 잠수함이아니잖아ㅡㅡ ?
	빠꾸네의 더러운 심장을 지옥에 가 있는 지애비애미에게 던져 주어라...?
	이성택 너 ㅂㅅ이냐?
	꼬리에 꼬리를 물고가면 결국에는 절대존재에 대한 믿음만이 인간의 희망이 된다. 절대자로부터 참 평안을 얻는 사람들을 과연 어리석다고 치부할 수 있는가??
	우리의 몫은 이리 가건만 내 부모 내 형제 나를 우하여 울어주는 가가호호 벗님네들 나는 일ㄹ도 슬퍼서 울다울다 길못찾고 있는데 웃는자들은 무엇잇가 내부모형제 내 자손나비 눈에물마르지 못할터인즉 웃어감추워 있는자 모두걷우리 눈물나고 가슴메여 소릴도 안나고 목이메여 눈물만남는구려 대체 왜 우리네업이란말인가 ?
	울었네요 가슴이 먹먹 시간은 거기에 멈추웠고 너희들도 머물렀건만 어떤정성이냐 이정성받고 잠시쉬고싶건만 우리야 모른체 이승과작명이지만 산자의 만행은 고염하고 괘심쿠나 가는길도 막막하건만 가는길도 젖어있어 길이 길인지아나 어둡워서 촛불받아가려도 보이질않쿠나
	김어준이...그래서 니가 얻는 것이 뭐냐? 한심하....ㄴ....?
	완벽한 시나리오 그러나 그 일을 이루시는 분은 하나님.
	당신네 뜻대로는 안될거야!
	천국에서도 잘살기를....?
	저도 너무슬프네요?
	안타깝다고요? 왠지 미더움이 덜한말이네요. 살아있는 어른으로써는......
	구조막은 해경 그뒤 세력들..지옥에 떨어져라..악마여..
	세월호사건은 사고가 이니고 국가의 침몰작전 의혹이 제기 되고 있다고 합니다. 물타기라는 것이죠. 국정원대선개입+NLL공개사건+간첩조작사건+고위급공무원부실인사 등의 박근혜대통령 하야 시국선언등을 한방에 잠재우기위한 수단이며 정부는 세월호에서 구출한 폭발물전문가에 대해서 언론에 노출시키지 않고 있어보입니다. 탑승인원에 포함되어있지도 않은 사람을 조사도 하지 않고 있으며, 세월호 침몰후 수중작업을 못하게 국가에서 막았습니다. 그 이유는 폭발물로인한 배의 침몰이후 수중에 유출된 방사능과 오염물질로 민간잠수부 뿐만아니고 어느 누구도 물속에 투입을 시키지 않은것입니다. 왜냐면 투입시 죽거나 오염에 노출되어 신체에 이상이 생길 소지가 높기 때문에 방사능이 어느정도 소실된 이후 수중작업에 착수한것입니다. 박근혜정부는 총…
	진실은 언젠가 밝혀진다?
	보충 설명 암초나 선박든 레이더에 나오지 않지만 무엇인가를 피하려 했다면 섬이 없는 세월호 왼쪽으로 피해야 하는데 섬이 있는 곳으로 피했다는 거다. (섬은 육지고 육지가 나오기 전에 암초가 있기에 가까가면 배는 위험) 근데 새월호가 섬쪽으로 변침 했다. 이건 무었있가 세월호를 오른쪽으로 급변침 하게 만든 무엇인가가 있어기 때문이라는 거다.그말을 수위를 낮추서 "왜 변침했을까?" 라는 질문을 계속 하게 만드는 데요 라고 손사장이 이야기 하는데, 정확히 말하면 무엇이 있었길래 오른쪽으로 급변침 했을까요가 정답이다,. 그것부터 알아야 한다....
	선장 부터 구하고 (입막고) ..그런 잔인한 선택을 했다는게 내 착각이엇으면 좋겠다.. 생각 하고 싶지도 않다. 너무 무지하고 굴욕적이고,. 나는 이사건 이후로 뉴스를 30년 간 하루도 거르지 않은 뉴스를 보지 않는다. 길면 10년 아니 잘못하면 평생 안볼것 같다...
	감사합니다?
	감사합니다. 당신의 열정과 노고에 다시한번 감사드립니다. 진실은 언젠가는 밝혀집니다.. 힘내세요..?
	이종인대표님 눈물나게 감사표합니다.진실을 숨기려는 세력들에 우리 국민들은 또 그렇게 속고.또 속으면서 진실을 전혀알지못하는 경우가 많지않았나,다시한번 생각하게 해주셨습니다.이종인대표님의 손해를 감수하고라도 진실을 알게 도와주신거에 깊은 감사를 드립니다.이종인대표님 앞날에 행운과 복이 항상 함께하길 기도하겠습니다..(^o^)b 마지막으로 나랏일하는 해경이나 검경.공무원모두 자기직위유지코자했던 모든행태들 드러내서 이참에 새출발하는계기가 되었었으면 바랄게 없겠습니다~ㅠ_ㅠ ㅠ_ㅠ
	세월호나 이야기에서 설득력이 있었는데 갑자기 개표는 무슨 말이여??
	침몰에 대비한 안전과 침몰 당시 선원들의 구조 활동이 없은 것이 가장 주요하지 그게 아니라니 이 미친놈?
	님과 같은 분이 계셔서 그나마 희망의 끊을 놓지 않습니다. 감사합니다.
	신상철 대표님은 거짓의 짙은 물속에서 숨을 쉴 수 있게 해주는 다이빙벨 같은 존재 입니다. 아무리 어둠이 짙더라도 작은 빛을 이기지 못한다는 것을 우리는 역사를 통해서 잘 알고 있습니다. 어떤 시련과 압력이 있더라도 진실을 밝히는데 등대가 되어 주십시오. 300여명의 억울한 혼령이 귀신이 되어서라도 지켜 주리라 믿습니다.?
	미군 본햄 리처드호는 왜 17일~22일까지 6일 동안 군산 또는 변산 앞 바다를 수색하고 돌아 갔을까?
	-->도대체 그 큰배로 왜 세월호하고 먼거리를 수색하다 갔을까?
	언론보도에 군함 28척 UDT, 특전단 등 군 구조인력 투입했다고 했으나
	사진은 활동 사진이 한장도 없었다.
	당일 현장사진에도 나오지 않는다.
	우리군도 투입이 안됬는데 미군함이 구조를 위해서 왔다.
	1. 왜 선수를 잡지 않았나?
	--> 구조를 하지 않겠다는 것과 같다.
	해군, 해경, 배를 아는 사람은 다 안다.
	2. 목포에 3함대가 있고 구축함은 왜 오지 않았나?
	--> 1시간 거리였고 구축함으로 밀고 가서
	수심이 얕은곳으로 말고 가거나 2대가 양옆
	에서 잡소 있어도 됬다.
	고속함은 왜 출동 하지 않았나?
	3. 해군이 해경이 얼마나 구조를 잘 하는지
	두고 보자는 식이었다 라는 말도 있다.
	4. 군산인근을 지날때 바닥이 뭔가에 끌리는 것
	같았고 캔맥주가 굴러가고 쓰레기통이 넘어
	졌다는 생존자 증언이 있었다.
	5. 2시간 늦게 출발해서 속도를 높여서 가다가
	사고가 났을 가능성은?
	넘어트리기 위해서 발라스트를 뺐다.
	변침이 침몰의 원인이 아니다.
	배는 뒤가 움직이기 때문에 변침을 해도
	뒤집어 지지 않는다.
	6. 해양구조협회는 해경이 만든 단체
	언딘사장이 협회 부총재
	해경본부 내부에 언딘 본사가 잇음
	해경간부 은퇴후 언딘으로 입사
	-->해경해체는 사실 은폐와 마찬가지
	누가 국정조사에 나가서 증언 하겠는가?
	7. 출항직전 선원들 출항거부 (선장에 애걸복구)
	--> 이유는..?
	그리고 출항 하루전 운항할 배가 바뀜
	8. 1등항해사 의혹
	하루전 입사 탈출후 국정원과 통화
	4월7일 선장 부재시 1등 항해사가 대신한다라는 법 개정
	다른 선원은 살인죄 적용 --> 1등항해사 미적용
	오렌지맨 단독 구출 --> 그는 누구..?
	9. 다이빙벨
	--> 해군 SSU는 이미 가지고 있었다.
	이종인대표보다 성능 더 좋은데도
	왜 투입하지 않았는가..?
	구조승객의 감압을 위해서라도 가장 먼저 설치했어야하는 장비
	10. 선장이 해경서장 집에서 하루밤을 보낸이유는?
	11. 김기춘 비서실장 세월호와 무관하지 안다고한
	유병언 측근의 말.... 그 이유는..?
	12. 이 사건이 오래가길 원한 세력이 모든 이슈를
	덥기위해 조작한 것이다.
	이상이 내용의 요약입니다.
	이야~~ 쩐다.. 팩트tv... 음모론tv?
	세월호사건은 사고가 이니고 국가의 침몰작전 의혹이 제기 되고 있다고 합니다. 물타기라는 것이죠. 국정원대선개입+NLL공개사건+간첩조작사건+고위급공무원부실인사 등의 박근혜대통령 하야 시국선언등을 한방에 잠재우기위한 수단이며 정부는 세월호에서 구출한 폭발물전문가에 대해서 언론에 노출시키지 않고 있어보입니다. 탑승인원에 포함되어있지도 않은 사람을 조사도 하지 않고 있으며, 세월호 침몰후 수중작업을 못하게 국가에서 막았습니다. 그 이유는 폭발물로인한 배의 침몰이후 수중에 유출된 방사능과 오염물질로 민간잠수부 뿐만아니고 어느 누구도 물속에 투입을 시키지 않은것입니다. 왜냐면 투입시 죽거나 오염에 노출되어 신체에 이상이 생길 소지가 높기 때문에 방사능이 어느정도 소실된 이후 수중작업에 착수한것입니다. 박근혜정부는 총…
	잘보았읍니다 왜 구조를 안하고 방해를 했는지 무언가 ...신대표님 감사 합니다?
	잘봤습니다.~~신상철 대표님~~고맙습니다.
	잠수함 같이 생기지 않았냐?
	참 못났다.. 이런 나라에서 우리 아이들의 생명과 안전을 도데체 누가 지켜주고 보호해 줄 수 있단 말인가.. 개탄스러운 무능한 정부다.?
	누구의 책임인사 서로 책임전달을 하기전에 이제라도 교육을 철저히
	시켜서 제 2의 사고를 막아야한가
	ㅠㅠㅠㅠㅠㅠ.?
	일단뭐...어쩌겟어...
	그렇쵸 뭐...
	대화가 참...
	대한민국 공무원은 무식하거나 멍청하거나 둘중에 하나라도 이런 조건을 갖춰야 될수잇다.
	왜...멍청한애들은 똑똑한애들 싫어하자나..
	박근혜 3년 반이나 남았는데... 암울하다..?
	얼마전 임모병장의 총기사고도 허위보도된것만 이빠이..
	이정부에 팩트는 무얼까요?
	죄다 뻥만치고 국민들 속이기만 이빠이하는 이정권..
	이정권하에 우리국민들은 무슨존재인건지 심히 고민해봅니다..?
	애시당초 근처에 있는 해군은 누가 왜 배제시키고 저런 오합지졸로 국정을 보는가??
	지금 사고나도 또 세월호와 똑같을 것이다.
	썩은 정권하에서 제대로 되는 조직이 없다. 입만 벌리면 하나같이 거짓말 아닌가?
	광진이형 화이팅!
	?
	역시 똥누리당 조원진 그게 국회의원이냐?
	꼬라지도 보기싫다 똥누리의원! 당장 사퇴하라!?
	새누리ㅋㅋㅋ 진짜 정감 안간다?
	새누리당아... 손바닥으로 하늘을 가리면..사실이 가려지냐;;
	희생자 가족은 물론 전 국민이 모두 알고 있는데..
	사건의 본질은 커녕.. 말 한마디 걸고 반박하려는 작태가 참...가증스럽다;ㅋ
	그렇게라도 해서라도 개처럼 자리 지켜야지...너나 너희 식속들 먹고 살겠지??
	새누리 너희들의 오명은 온 국민이 역사가 기억할 것이다.. 더러운 족속들?
	이런데서도 윗분구하기가 나오는구나 참 충성스럽다 근데 이충성은 누구를 위한거야 국가? 국민? 민족? 윗분? 이런사람들이 국가지도층이고 국민을 대표하는 이들이구나 월급도둑놈들이고 국민 세금이 아깝고 지금까지 저들이 먹은 밥값이 아깝구나 ?
	이런데서도 윗분구하기가 나오는구나 참 충성스럽다 근데 이충성은 누구를 위한거야 국가? 국민? 민족? 윗분? 이런사람들이 국가지도층이고 국민을 대표하는 이들이구나 월급도둑놈들이고 국민 세금이 아깝고 지금까지 저들이 먹은 밥값이 아깝구나 ?
	세월호가 문제가아니라 저놈들이 문제네?
	완영이형 칠곡인데요 부끄럽네요?
	씨발 개똥누리당.... 좃물 잿물 암 벌레같은 씨발 개새끼들?
	김모의원 저 악다구니 눈깔이 봐라.어떻게 저런년이 국개가 됐을까.ㅋ 한명숙,이해찬 이두년놈 짓이겠지~?
	조원진씨. 인간이믄 다 같은 인간인가 국회의원 이믄 다같은 국회의원인가.... 왜 거기 앉아있는지도 모르는 특급 양심물량 국회의원 아닐까. 뱃지 떼버리고 먼저 인간이 되길....그런 날이 오려나 그러면 차라리 본인한텐 축복일텐데..뭐 이런생각...유가족분들께서는 이런 사람들때문에 스트레스받지 마시고 에너지 낭비하지 마셨으면 하는 생각. ?
	조원진개새끼 아주국회에서나가, 넌국회의원자격없어.?
	저 말투 4까지봐라.... 시정잡배 양아치만도 못한 놈이네.ㅉㅉㅉㅉ 달서구 사람들 진짜 반성해라!?
	에이씨.. 쪽팔려.. 낯짝 두께도 저정도면 방탄수준이다.. 가만히 있으라 하려다 아무래도 그런 말은 세월호 선장이 하는 말 같이 들릴까봐 " 잘 좀 계세요 ! " 라고 하는것 같아... 우리 개도 너같이 충성적이지 못할거다..ㅋㅋㅋㅋ 너같이 노골적으로 충성질 하면 난 민망해서 더 싫어질것 같은데.. 닭그네는 좆원진 보고 감동 받으려나 ? ㅋㅋㅋㅋㅋㅋ?
	저런 사람이 어떻게 국회의원이나 됐는지... 정말 한심하다..
	깽판칠려고 작정했나.... 생중계로 다 지켜봤는데두 끝까지 구질구질하네
	대구 사람 아닌게 천만다행이다?
	청와대가 세월호 실종자를 찾지 않고 보고에 신경만 쓰고 있었다는 게 핵심 아닌가?왜 새누리당은 국회에서 청문회할 때마다 저래?정말 실망이네.
	조원진 다음선거때봐라 국회에발을 못딛게할테니까....국민보다 박근혜 똥코나빨고앉아있는간신새끼!???
	조원진 심재륜, 한심한환관들 떼어버려라?
	몹쓸 인간들 미개한게 무엇인지 적나라하게 보여주내 ㅉㅉ ?
	조원진... 저 사람은 인간이 아냐..다시봐도 인간이하들이구나?
	심재철...거짓말쟁이로구나. 새누리는 하나같이 똑같아?
	대한민국에서는 개와 돼지 같은것들이 활개를 치기 때문에...?
	부끄러움.민망함.양심.개념.현실직시.모두 잃어버린 좀비들같다. 썩은내가 진동을하니
	국민들이 숨막혀 살수잇을까...
	?
	니네들 해명하고싶으면 다른 언론사불러서 해명해라 ㅡㅡ 늦게 회의시작한 주제에 사과한마디없이 ㅡㅡ 뭔 국정조사를하고 싶어하지않는거같다 여당은 ?
	조원진 저 뻔뻔한 인간?
	저런 개버러지놈이 무슨 위원장인가. 한심하다.?
	국조를 안 하겠다는 것은 박그네가 나와서 무릎꿇고 사죄해야할 일이다. 저런 버러지 의원을 내보낸 자는 국정에서 손떼야 하고 대통령 자격이 없다.
	1ㅇ궁금한게많으한시민으로써알권리가있다생각합니다
	2ㅇ구조하러같을때제대로되어있던것이하나도없네요핼기에는무선기능없고바다에는도끼나망치여렇가지등등없고이야기들어보닌깐요그럼요그동안고장난핼기나배나각종고장난기계를장비지원금없이고치셨나요한번도받으신적없으신건가요받았는데도수리않하신건가요저는예를들어대학생등록금에도지원금이있듯이말이지요하지만대학생들은졸업후에도그돈을갑아야하지만요
	3.왜그런장비하나없으면서무슨배짱으로민간어선은못들어가게했나요(투입기계있었는데도)
	4.사람보다작고작은핸드폰은어떻게꺼내오신건가요물쌀도쌔고시야도안보여서사람은못구했으면서말입니다
	5.왜뉴스보도는그렇게보도했나요
	6.인양작없은저도배를건질때쓰는거지사람을구할때쓰는게아니라는것을알고있었습니다그런데머리좋으신분이왜그걸쓰려고만했을까요
	저도궁금한게있는데물어볼사람도없고전화할수도없고해서유투브에올립니다?
	이젠 민란의시대...
	사이비정치꾼, 종일매국노, 국적팔아 먹은놈, 양년끼고 고기스테이크 양주 까먹은 늙은이
	독립운동 방해논놈... 이승만이 무너뜨릴 때 4.19민중혁명.
	지주딸년하고 노느라 마누라 버린 새끼, 공산주의 일제군국주의 민주주의 군바리독재자
	한국식민주주의(?) 딸년하고 양주까고 지하벙커에서 애정행각 벌인놈...박정희 죽일 때 부마민중항쟁...... 대구경북 종일매국노 군내사조직 반란무리대부 박가놈양아들 기업가뭉칫돈 훔친도덕놈......전두환이 백담사귀양 보낸힘, 6.10 민중항쟁......
	동료밀고한 군사반란무리 프락치 사기꾼 쥐새끼 부정선거주범...이맹바기 오금저리게한 대규모촛불집회...... ...........
	이젠, 부정선거공모범 반란의수괴로부터 거액뇌물수수 지애비 총맞아죽고 지애미 총맞어죽고 지동상 마약쟁이 18년동안 골방에서 정신병자됨 대구경북 양아치패거리들로부터
	허수아비의원 허수아비도통령 국민다수를 죽인 살인정권의 수괴...... 빠꾸네잡년을 잡을 또 한번의 민란이 도래한 때이다......브루스 리 알림.
	이젠, 부정선거공모범 반란의수괴로부터 거액뇌물수수 지애비 총맞아죽고 지애미 총맞어죽고 지동상 마약쟁이 18년동안 골방에서 정신병자됨 대구경북 양아치패거리들로부터
	허수아비의원 허수아비도통령 국민다수를 죽인 살인정권의 수괴...... 빠꾸네잡년을 잡을 또 한번의 민란이 도래한 때이다......브루스 리 알림. ?
	힘있는자 능력없구 유능한자 덕이 없구나
	1.세월호 침몰
	2.인명구조 안했음
	3.진상규명도 안하려구
	인위적인 대형참사를 아직 인지몼하고 계시는 높은 나라님들
	지금이라도 정신차리시지
	수백명이 물속에 갖혔는데 박준영 전남도지사는 헬기를 돌리게 했다.?
	진짜 눈물 나네요
	정말 지새끼가 세월호에 처박혀 있어봐야 정신을 차리려는지 ㅠ
	속이 타네 ..속이 ㅠ?
	진짜 눈물 나네요
	정말 지새끼가 세월호에 처박혀 있어봐야 정신을 차리려는지 ㅠ
	속이 타네 ..속이 ㅠ?
	나라 팔아 먹고도 남을 인간들이구만.. ㅋㅋㅋㅋ
	믹서로 갈아서 돼지 밥을 줘도 시원찮을 놈들..?
	김현,김현미,김광진 세분 모두 수고 많습니다.?
	생각해보니그렇네 진짜회의한번을안하냐?
	김현미의원님, 고생 많으시네요. 파렴치 철면피들 앉혀놓고... 이게 나랍니까? 나쁜 놈들!
	노인정에서 장기나 둬야 할 저런 노인네를 대통령 비서실장이는 중대한 자리에 앉힌 것 자체가 코미디다. ?
	김기춘이 이 사람 대통령을 욕보여도 유분수지.... ?
	속이 다 시원하네?
	기춘이형.... 우리가 남이가??ㅋㅋㅋㅋ
	진짜 개꼰보다 더 웃기는 세상일세.....?
	권력에 찌든 저 늙은이는 사퇴만이 능사가 아니다..
	반드시 그 책임을 물어야 할것이다..
	잘못을 뉘우치기는 커녕
	진실을 덮고 호도하려는 그 뻔뻔함에
	국민 대다수가 분노하는것임을 저들은 알아야한다..
	오늘 하루가 내일의 역사가 되는것이기에
	저들의 어제는 후안무치와 무능의 정부였노라고
	후세에 전해질것이다..
	국민의 아픔을 보듬어주지 못하고,
	자신들의 권력과 이익만을 위해 나라를 끌고가려는
	이 정부는 더이상 그 존재가치를 느끼기 힘들 뿐이다.?
	정권도둑, 뭔 대통령?
	늙은 내시 기춘 오빠 믿고 가짜대통 유지하려다
	모든게 빵구 나구.....
	국민들 우롱작전으로 대처...
	이 년놈들이 현재 있어야 할곳은 감옥.?
	개춘아 개춘아^^ 이제 그만 해묵으라.?
	사직해야지요... ?
	건방진 비서나부랭이 세끼가 어디 국민의 선출된 국회의원 앞에서 .. 거만하게 개소릴 하고 자빠졌어?
	이런늠을 대표적인 시인이라고 신봉하는 개한민국.......
	사상은 없고 기회보기만이 있을 뿐이지.......?
	솔직히 별로다. 생일이라고 면전에서 시 낭독(찬양)하는 건 끄덕끄덕 허용하면서, 세월호에 대해서는 손사래를 치는 것인가. 세월호 이야기는 못마땅하고, 포도주 마시는 건 마땅한가. 차라리 이 시국에 생일상 취재가 웬말이냐고 취재를 거부하시지.ㅉ 노벨상은 영 아니고 '평범한 노인상'은 탈 수 있을 듯.?
	고은시인님 항상 건강하세요 ?
	이 시간에도 마음을 나눕니다. 건강하세요. 위대한 당신을 사랑합니다.?
	노벨문학상을 못받으신 거 생각하면 아직도 욱하는데...암튼 고은 선생님 만수무강하세요?
	울컥 울컥 울컥 ㅡㅡ;;;?
	고운선생님이 계셔서 저희는 감사할뿐입니다 건강하십시요♥♥♥
	그 경찰 사진이나 몽타쥬라 올려버리세요..
	전 국민이 보고 알아볼 수 있게...그 자랑스런 가족들도 보라고..?
	국회의장, 경찰 걸어서 고소하는게 방법 아닐지요"?
	경찰은 팔 깨물렸다고 했던 그 얘긴가..
	프란치스코 교황님 제발 세월호 특별법 제정에 힘써주세요
	교황님 능력을 보여 주십시오.
	교황님 항상 강건하시고 사랑합니다♥
	유민아빠 힘내세요^^그리고 단식은 당장 그만두세요
	그러시다가 몸 상합니다 아니 큰일납니다.
	김영오씨 부디 아픔을 이겨내고 행복하시고 건강하시길,,,?
	종교믿는건아니지만 진짜 멋잇다 교황?
	뭐여?? 강기갑 아니였나? 생긴 건 완전 강기갑인 데?
	뭐여?? 강기갑 아니였나? 생긴 건 완전 강기갑인 데?
	...?
	특별법 까는 놈들 ㅋㅋ박근혜랑 7시간동안 같이 있다 왓냐?...니들의 대통령이 책임자야 멍청이들아.ㅋㅋㅋ질질짜면서 특별법제정과 진상규명하겠다고 했으면....입에서 나온말은 지켜야지 프롬프터 올라오는거 읽은것뿐이니 자신의 뇌가 시킨일이 아니니 책임 없다는건가??
	왜 교황한테 특별법제정을 말해????
	상처받은 분들에게 평화와 안식이 찾아오길 간절히 기도합니다. 아직 차가운 물속에 남아있는 아이들도 꼭 부모님 품으로 돌아갈수 있기를..?
	진짜 대단하신 분 이시네?
	미국 뿐만 아니라 다른나라들 의견도 실종자들을 다 구했을 거라고 합니다 비교적 아주 쉽게요 .. 배가 보험을 들어 놓으면 사람이 죽었을때 보험금이 나온 답니다 근데 그 보험료를 희생자가 가지는게 아니라 회사가 가져 간답니다 .. 그리고 컨테이너 물량 용량이 침몰 함으로서 묻혀지죠.. 그러니 회사는 개개인의 보험료는 가지고 초과된 컨테이너는 안걸리고 .. 이득만 취하는거죠.. 이것이 전문가들의 의견 입니다 .. 세월호 피해자 부모님도 돈 안받을테니 진실규명 수사귄을 달라고 하는거 고요 ?
	특별법 내용부터 고쳐라?
	이런 참사가 다시.일어나지 않도록 특별법제정을 도와달라고?ㅋㅋㅋ?
	이런 참사가 다시.일어나지 않도록 특별법제정을 도와달라고?ㅋㅋㅋ?
	외국인들도 많은데 정말 창피해서 얼굴이 후끈후끈해진다.정몽준 아들래미가 햇던 대한민국 국민 미개하다는 소리가 딱 이런거 보고 하는 말이지.
	언제까지 세월호고 특별법은 말도 안되는 소리 하고 앉아잇네.
	또 교황한테 세월호 특별법 제정 해달라고 하다니 휴
	제발 이 글을 저 단식하는 아저씨가 보면 반성 하세요. 아참 이번에 연평도 포격도발 할때
	사망한 군인의 부모님의 태도를 보셧는지 모르겠네요 돈 받은거 연펑도해군쪽인가 다 기부햇습니다 . 근데 이건 뭐.
	세월호 지난지가 100일이.넘은것 같은데??
	200일 넘어도 세월호 300일 넘어도 세월호 10년 지나도 세월호 하세요 단식도 하시고요
	외국에서는 이런 참사가 일어나면 언론에서도 어느정도 기간이 되면 자체적으로 국민들의 슬픔을 방지하기 위해 막아주는데
	후 얼마나 우려먹을지 ..아 영상 너무 창피하다
	?
	아 정말 눈물난다...?
	교황님이 유민아빠만나는것을 방해하려던 청와대 경호원이 교황측 경호원의 제지에 이를 악물고 있네요. 얼굴 근육을보니...........?
	살아생전 교황이란작자를 존경하게될줄이야....종교 불문하고 정말 존경합니다!?
	댓통령은 어디서 무얼하고있으려나? 유가족분들 힘내십시오.?
	댓통령은 어디서 무얼하고있으려나? 유가족분들 힘내십시오.?
	이런 교황이 있으니 아직까지는 세상이 살만하다고 느꺼지네요. 세월호 특별법이 수정없이 통과되었으먼 좋겠습니다.?
	처음으로 유튜브에 댓글 남깁니다. 교황님 감사합니다. 그리고 유족분들 힘내시고 수사권과 기소권이 보장된 특별법 반드시 제정되길 바랍니다 간절히 바랍니다?
	대통령이 해야 될 일을 엄한 교황이 하고 있네. 참 나라꼴 하곤...?
	희생자의 요구가 정쟁의 스끼다시가 되어 부친이 단식 농성을 해야하는 나라. 이게 나라야??????
	아 진짜 눈물나.....?
	반대한 개새끼 두마리. 누구냐.?
	눈물납니다....?
	이시대의 진정한 종교 지도자.. ㅠㅠ 고맙습니다. 교황님.. 세월호 특별법을 제정하라!!!?
	보는 순간 울컥했다... 눈물 납니다 ㅜㅜ?
	아 .................... 진짜 눈물난다 감사합니다 손잡아주셔서 감사합니다 ?
	23초에 한국경호원이 다가오니 교황청 경호원이 손짓으로 저리 가라고 한다!!!! 막지마라는 뜻이다 김영오 유민아빠를 위로하고자 하는 맘을 막지마라는 교종의 뜻?
	유민이 아빠 앞에 차가 멈추는 순간 울컥했습니다.
	망할 정부가 유신독재로 회귀했네요.
	무능한 야당놈들도 한통속이고요.
	이민 가고 싶을뿐~
	이 거지 같은 나라 백성이란게
	너무 부끄럽다.
	꼬끼오!~ 새벽은 밝아오나 어둠이 거치질 않는다.
	달구새끼 정권은 희망이 안 보여~?
	유민 아빠..힘내세요
	교황님 고맙습니다.
	손 잡아 주셔서..ㅠㅠㅠㅠ?
	울었습니다..............정말 감사합니다. 교황님....그들의 부르짖는 목소리를 외면하지 않으시고 들어주셔서 너무 감사합니다...교황님과 그들을 위해 기도하겠습니다....?
	ㅠㅠㅠㅠㅠㅠㅠㅠㅠㅠㅠㅠ?
	교황 성하 감사 합니다
	제 비록 천주교인은 아니지만
	넘 감사 합니다?
	교황님 감사합니다. 눈물이 나네요. ?
	이 계기로 제발 유민아버님...식사하시고,,,,힘내서 이젠 건강하게 싸워주세요ㅠㅠ?
	감동의 눈물이 흐르네요 ㅠ 저는 비록 기독교이지만 진심 감사드립니다 ㅠㅠ?
	고맙습니다, 고맙습니다...?
	교황님,,감사합니다?
	고맙습니다...정말 고맙습니다..?
	교황님 감사합니다?
	나라가 싫으면 이민가 살어.입들 지저분하네...?
	아니무슨투쟁할때나억압할땐악착같이지켜내드만왜애들은악착같이지켜내지못한건가..?
	끝내고 싶어도 못끝내지 저걸 끝내면 내 죽은 자식한테 너무 미안하고 끝내면 내 자식또한 보내는것처럼 느껴질거 아님ㅠㅠ이미 떠났지만 이해할수없고 붙잡고 싶은 부모마음 이해함.....시위가 길어진다고 변심해서 등돌리고 욕하고....안쓰럽다?
	정상적인 학생들의 죽음은 안타깝다;;그런데 세월호에잇던 일ㅡ진들이 죽는건 꼴좋네 ?
	지금 유가족들은 심리적으로 책임을 탓하는 대상이 필요한거같다 하지만 그대상이 엉뚱한 사람들에게 향하고있는것 같아 답답하다.?
	누가 위에있든 결과는 같아요.
	노? 김대? 이명? 다 같습니다.
	?
	국가에서 보상도 해줬고 유병언도 잡았는데 도대체 뭘 원해서 저러는지 모르겠다
	저대로 청와대로 들어가면 뭔 짓을 할 줄 알고 들여보내달라는거냐 세월호사건 충분히 안타까운 일이지만 그만 좀 했으면 좋겠다?
	어느 쪽이 맞는걸까??
	언제까지가아니라 이런일없도록바자는의미아닌가요
	생각하게되네요 반만넘어갔을때 교육하다 뉴스봤는데 전원구출 .....그뒤 사망자 304명
	이게 민심이고 감싸안아야할 우리 서민들인걸
	민생이 있어야 민생법안이있지않을까싶네요
	?
	안타깝고 누구보다 도와드리고싶지만 현실적으로 가능하고 마땅한 제안을하시면 좋겠어요..
	이대로 법안이 통과된다면 그전에 수많은 비행기사고며 지하철사고며 그런사고는 헛된 목숨도아니고..
	?
	재발 민생법안 운운하면서 언재까지 할거냐고 하지맙시다 재발 부탁입니다?
	막고있는 경찰들은어떤마음일까요..?
	지랄옆차기들하고있네?
	힘내세요~
	대통령께서 자식이 있다면
	지금 처럼 회피만 할까요?
	응원할께요~ 힘내요!?
	철저한 진상조사, 안전한 대한민국을 위해 응원합니다. 세월호 유가족분들 힘내세요!!?
	여당이 천인공로할 짓 많이 하고 있지만, 야당이라고 뭐가 틀린가? 얀쳘슈는 뭐하는고? 뮨죄닌은 왜 착한척 하고 있는고,,,결국 여야 합의 끝낫고, 생쇼들 하고 있는 이 마당에,,,국민들 입장에서는 여냐? 야냐? 를 선택할 수 밖에 없으니..당연히 여당이 많겟죠...어찌 할 수 밖에 없는 상황....야당은 형식적이고,,,여당은 모를쇠고,,,,,
	지금의 유가족들 또한 사고 전에는 난 극 보수라고 외치던분 많았을 것이고, 자기일이 아닐때는 모를쇠하고 계셨을 분들......여당 찍으셨겠죠!!! 억울하고, 비통한것,,,통감하지만,,,대안이 없으니.............그냥 마음 비우고, 나라를 떠나 이민가는 것이 해결책인듯......?
	아직도 유가족욕하는 갱상도일베쓰레기놈들 많구만
	힘내세요 유가족분들?
	마음이 참 안좋습니다. 다들 힘내세요.. 마음으로 끝까지 응원합니다.?
	이따위 나라, 저따위 대통령... 참으로 기가 막힙니다?
	아무도 신경안쓰는데 오직 좌좀들과 단원고 유가족들만의 리그~?
	진작에 철저한 조사가 이루어졌으면 유가족들이 저렇게 했을까??? 말도안되는 새민련의 특별법 만들어서 유가족 욕 먹게 만들고 가족이 죽었다 거기다 대놓고 그만 하라는 새끼들은 진짜 집구석 구경좀 해보고싶네 콩가루 집안이 아니고서야 아들 딸 가장이 차가운 바다속에 강제로 수장됐는데 이제 그만 하란다 이 나라가 이렇게 썩고 부폐했다 차라리 전쟁이나나라 그냥 다 같이 뒤지자 도저히 대한민국에는 발전가능성이 없으니 세계지도에서 사라지는게 더 좋겠다?
	지금까지 책임회피에 이래저래 지랄하다보니까 민생법안이 통과가 안됬다느니 하는거겠지.
	차라리 정신차리고 특별법이든 뭐든 통과시키는게 현 국면에 이롭다. [대한민국의 위대한 대통령]이 나서서 진심으로 한마디 해 줬으면 하는데 말이지..벌써 했는데 씨알도 안먹히는 것일수도있고 아니면 대통령스스로가 민생에 관심이 없는 것일지도 모르고 ㅋ?
	진짜슬퍼요 슬프긴 한데 이제그만하셨음 좋겠네요 이런다고 달라지는거없자나요 해보셨자나요 달라지는거없었자나요 자꾸 이러면 더큰일 일어날지몰라요 그러니 지금이라도 빨리 제발그만하셨의면해요?
	자식 잃어버리지도 않은 사람들이 과연 여기서 자신들이 잘났다고 댓글을 달 자격이 있을 까요?...
	우리는 그들의 심정을 모르고 직접 경험하지 못하는 한 알 수도 없습니다. 그냥 응원해주면 안되나요... 아이들이 죽고 부모가 할 수있는 마지막 도리라고 생각하고 그저 응원해주기를... 그것도 힘들다면 가만히 지켜봐주길...( 저는 죽은 아이들과 동갑인 학생입니다...저는...우리가 발벗고 나서야 되는 ... 국가가 발 벗고 나서야 되는 일이지만 그렇지 못하는 현실을 바꾸고자 피해자들이 나서서 주동하는 이 현실이 이 사회가 이 나라가 부끄럽고 실망스럽습니다...또한 악의적인 댓글을 다는 어른들이 무섭습니다... 제발 나서지 못한다면 지켜만... 응원만 해주세요... )__모든일이 잘 되기를... 우리가 배우는 정의가 실현되기를...?
	동영상은 머라 형용할수 없이 슬픈데.. 밑에 댓글은... 너무 개념없는분들도 계시네요 그래서 더 가슴이 아픔니다.. ?
	경찰들도불쌍하다유가족들도불쌍하고ㅠㅠ씨발왜이렇게된거야??
	저기 잇는 경찰들은 안 부끄럽나?
	저렇게 일하는니 걍 나가겟다?
	저기 잇는 경찰들은 안 부끄럽나?
	저렇게 일하는니 걍 나가겟다?
	박정희때랑 똑같은짓하고있다. 독재정권이지 이게뭐냐 도라이년?
	대한민국국민이어서 너무쪽팔린다 저분들 죄지으신것도아닌데 막는꼴하고는; 대통령이애가잇어봐야 자식잃은기분을알지 ㅉ막으라고또지랄햇겟지뭐 안봐도뻔하네?
	아니 모든기성세대가 아이들에게 잘못한 사건을 왜 대통령 싫어하는 세력들이 싸잡아서 정쟁의 도구로 활용하는지 모르겠네.유가족들도 모든시민이 누리는 공공장소에서 그러지말고 수사기관에 맡겨라. 수사기관 못 믿겠으면 이나라에 세금내지말고 이민을 가던가해라. 슬픈건 충분히 알지만 감정적으로 진상규명하자면 누가 그말 들어주나??
	아니 자식들이죽어서 맘이아프고 살길이막막 하사람이 머리빨간색으로염색하고 귀걸이 차고 모가몬지 영?
	힘내세요!?
	자식없는 명절이라니....너무 슬프다?
	조치를 안한 나라도 잘못이고.
	배가 기울어지는 와중에도 진지하지 못한 청소년들도 잘못이고.
	적극적으로 구하지 않은 구조대도 잘못이고.
	유병언 변사체가 그렇게 빨리 썩을정도로 우리나라를 열대기후로 만든 지구온난화도 잘못이고.
	지구온난화를 만든 우리도 잘못이다.
	나라에서 운영하는 지하철에서 화재로 죽은 대구 시민들은 특별법도 안만들어주고 시체만 돌려준 정부.
	지하철 특별법도 만들어라 ?
	유가족분들 힘내세요?
	세월호 유족들이 수사권 기소권을 갖게 되면 박근혜의 사라진 7시간의 실체가 밝혀질텐데.. 절대 수용하지 않을 듯...?
	말되안되는루머퍼트리는사람들이보고좀깨달으면좋겠네요?
	존나 우리나라 뭐냐.. 돌겠네 시밬?
	안타깝다...이 나라...?
	경찰이 왜 막아서는거죠? 불법시위인가요? 합법적 시위는 민주주의국가라면 시위하는 사람들을 보호하기위해 경찰이 있는거아닌가요? 왜 경찰과 대치하는지 설명해주세요 ㅜㅜ?
	어떤 법안을 원하는건지 궁금 합니다.?
	이나라를 밖우려면 어떡해 해야 하나요?
	여기 유가족 욕하는 새1끼들 청와대에서 돈받고 일하는 새끼들이나 일본애들이다?
	그만좀 해라..진짜...와?
	이 나라에 살고 싶지 않다!
	대통령이 의심 스럽다!?
	닭그네. 천벌받길 기도해요. ?
	나쁜정부, 나쁜국가, 이런걸 뽑은 국민.?
	박근헤와 새누리당은 무엇이 두려운가? 진실을 규명하고 싶다는 부모들의 앞길을 막고, 정치적으로 매도하고 선거가 끝난 후 안면을 바꾸는 당신들이 인간이 맞는가?? 국민의 피와 살을 파먹는 이 야수같은 자들아~!!?
	이 나라는 정상이 아니야 ?
	참 나쁜 대통령. 참 X같은 대한민국...?
	공민왕때 딸을 공녀로 보내고 슬픔이 골수에 차서 병들어 죽어간 부모가 많았다고 합니다. 하물며 눈앞에서 자식이 물에빠져 죽어갔는데 그 부모마음이 어떻겠습니까!!! ?
	세월호 부모들의 (국가로부터의)트라우마는 아직도 진행중이라는 정혜신박사의 말씀을 떠올립니다.
	국가가 아이들을 그렇게 서서히 죽이더니, 이제는 그 부모조차 하루하루 매일 죽여가고있는거죠.
	와 학교에서 배운독덕선생님이하신말이생각 나네 이런분들덕분에 대한민국이 있는거라고보니딘?
	할머니 개누리조작당 이 장악하고 민주당 10cm들이 정권에 들러리로 있는한 장담하건대 절때로 사건의 전말을 않밝힐겁니다 연루된 놈들이 양쪽에 뒤섞여 자빠져있으니... 눈에 거슬리면 맘만먹으면 지구 끝까지 쫗아가서 분쇄기에 쳐박아 갈아버리는 놈들입니다. 할수있는걸 않하는것 뿐입니다. 팔콘에 개 가되어 자신에 배때기에 지방질만 축척하면 그만인거죠 . 김구 안중근 유관순같은 독립운동가 처럼 제2에 구국을위해 세찬비파람에 정화되지 않으면 희망이 없어보입니다 할머니 부디건강하세요?
	존경합니다. 앞으로 이런 참사가 없었으면 좋겠고, 이런 분이 있다는 것에 대해 많은 교훈을 얻었어요?
	옛날부터 어르신 말씀 들으면
	아이는 떡이생기고,어른은 인심이생기고,
	국회는 법이 보이고 나라님은 민심을 얻을수 있다
	어르신 말씀 구구절절이 비수와 반성의 시간을 주시네요
	OTL..?
	존경하는 할머님, 비겁한 저도 할머님의 말씀듣고 용기를 갇게 되었습니다. 저희들에게 힘과 용기를 주시는 에너지가 넘치시는 분이십니다. 진상규명이 되고 대한민국이 훌륭하게 만들도록 저도 일어나겠습니다.?
	저런 어르신분들이 이나라를 지키시고 살리시고 독립위해운동하시고 자식들 키우셧는데
	청년들은 그저 죄송하네요 ......?
	저분이 우리대통령이였으면 우리대한민국은 지금쯤 어떻게돌아갈지궁금합니다..그때 대통령은머하고있었길래 수많은사람의 목숨을구하지않았을까요..이런분이있어서 오늘도 대한민국은돌아가고 조금이라도 발전하는거같습니다.훌륭하시고,존경합니다?
	옳으신 충고입니다 정부가 새겨듣고 고쳐야될텐데요 할머니 꼭 건강하셔야합니다?
	할머니 감사합니다...그리고 죄송합니다...?
	할머니 정말감사합니다 어르신이계셔서정말든든합니다?
	감사합니다 이런어르신이 계셔서 참든든합니다 ?
	할머니 건강하시고 오래오래 사십시요!
	할머니의 지극히 당연하고 별 특별하것 없는 상식같은 말씀에
	가슴이 후련하고, 대단하고, 부끄럽고, 죄송하고.. 왜 그런 마음이 들까요..
	대한민국은 아마도 혁명이 상식이 되어버린 나라가 아닐까 십네요?
	보수,한자로 保守. 보호하고 지킨다는 의미. 영어로 conservatism. conserve에서 파생. 지키고 아끼다는 의미. 누가 보수냐??
	뻥뚫려..?
	와..할머니 존경합니다?
	대단 하십니다. 진정한 어른이십니다.고맙고 감사합니다...?
	감사합니다?
	나도 이렇게 나이들고 싶다...
	노인분들이 모두 수구?부정세력은 아니라는 거 거듭 깨치고가요.?
	돈과 명예욕으로밖에 움직이지 못하는 어버이 연합은 저 할머니의 진심을 알기나 할까. 저런 분을 어버이로 못여기는 대한민국이 안타깝다.?
	'못났어도 사람 목숨 귀하게 여기는 사람이 자리에 있어야한다'는 말씀 .. 지금 이 상황에 들으니 너무 눈물나네요... 우리가 희생해야 후손들에게 좋은 나라 물려준다고 ... 정말 감사합니다.... ?
	존경합니다 할머니..!! 건강하세요?
	할머님 진심으로 옳은말씀만 하시네요
	할머님이 대통령이십니다 존경합니다
	날씨 추운데 건강조심하세요 사랑합니다
	제자신이 너무 부끄럽습니다 ?
	대단하십니다.. 20대인 저는 부끄럽습니다. 사람목숨이 제일 중요하다는말씀..맞습니다..왜 정부는 그 사실을 모릅니까 알면서도 모르는척 하는겁니까..?
	제가 하고싶은 말을 다 해주셨네요. 만수무강하십시요..... ?
	오랜만에 눈물 흘리면서 봣어요..
	정말 이런 사람들도 있네요.. 존경합니다. 이런 사람들 때문에 나이 드신 분들의 예기도 흘려 들을수 없지요.. 아무튼 존경스럽습니다. ?
	할머니. 감사합니다... ?
	당파싸움의 미개한 민족성...?
	속이 다 후련하네요.?
	맞아요! 제 구실 못하는 것들 때문에 분한 마음에 저도 며칠 잠을 못잤어요. 좋은 것 처먹어도 나눠줄줄 모르는 더런 세상이 되었다고 비분강개하시는 우리 할머님 최고시다!!?
	저도 그럴 날이 있으지, 소망합니다..?
	비추 누른 사람 반성좀 해요. ?
	ㄹㅇ사이다?
	고맙습니다 할머니?
	생각은하는데 실천이 안되고 생각은하는데
	뭉치질 못하는게 국민이지
	이나라의 주인이 국민이라는건 어느누구도 다아는데 그걸 무뎌 생각을 못하는게야
	그러니 국민이 뽑아놓은 저 윗 쓰레기들이
	국민을 우숩게보지
	그러니 잘뽑아야한다는거죠
	저분쳐럼 나이드신분들이 깨어있으신분들이 많아야 할텐데 ㅉㅉ
	보는거라고 쓰레기 뉴스만보시니 원 ?
	누가 잡아 가둔다고 그런거야....누가 그랬는지 그것도 밝혀 내야 합니다.?
	할머니 정말 정알 존경합니다ㅜㅜ본받겠습니다
	?
	할머님 부디 건강하세요. 바쁘다는 핑계로 어떻게든 되겠다라는 식으로 집에서 바라보기만 한 젊은 저로서 많은 반성 하게 됩니다. ?
	할머니 죄송 합니다
	저는 노인분들은 다 답답하다 생각했는데,
	할머니 같은 분이 많아 졌으면 좋겠습니다.
	오래 오래 건강 하세요.?
	분당할머님 훌륭하십니다 할머님같은 분이 계심으로서 대한민국의 정의가 할머님의 말씀처럼 반드시 강물처럼 흐르게 될 것을 믿습니다 구구절절이 옳으신 할머님 말씀 듣고있으니 후련합니다 할머님이 대한민국의 진정한 어르신이십니다 늘 건강하십시오...?
	감사합니다.?
	할멈~~~!!!?
	할머니가 대단하신건 맞는데 왜 죄송하다고 하는지는 이해가 안가네요?
	할머니 건강하시고 오래 오래 사십시요.. ?
	감사합니다 뭐라고 표현해도 다 못할만큼 죄송하고 감사합니다?
	감사합니다...ㅠㅠ?
	제 자신이 왜이리 창피한지 ??
	할머니 이 추위에 얼마나 ...잊지 않으시고
	존경합니다.
	?
	이런 글에 악플달려있을까봐 조바심이 났습니다. 이런 훌륭한 어르신에게 악플이 달려 있을까봐 정말 조바심 나며 눌렀습니다.
	어르신 감사드립니다. 죄송합니다.?
	진정한 보수다?
	진짜 멋지다 ?
	부끄럽습니다.. 할머니 건강하셔요.
	사는일이 바쁘다는 핑계로 동참못했는데 죄송합니다. 그러나 항상 눈에 불을 켜고 지켜보고 있겠습니다. 모든것이 밝혀질때까지 우리 모두 힘내요!?
	할머님.. 부디 오래오래 건강하시길..?
	할머니 대단하세요~
	위장자들이 반드시 듣고 배워야 할 말입니다.
	할머니의 기개를 젊은 이들이 반 만이라도 배웠으면 합니다.
	니들이야 말로 빨갱이 간첩들이지
	아님 관종이거나
	간첩들이라면 저렇게 방해하는게 목적중의 하나인데?
	노인들이 썩어빠진 몸뚱이를 끌고 개짓하러 나왔구나.
	개새끼들. 비탄에 잠기고 진상규명에 대해 생각하진 못할망정 제 그릇된 방향과 경험에만 눈이 멀어 거품물고 달려드는 추한 꼴이다.
	윗물이 썩어 흐르지도 못할 정도니.?
	오호 심장이 떨려옵니다. 저소리에 동조하는 사람들이 이 땅 대한민국에 함께 공존한다는게 몸서리처지는군요. 사람의 탈을 쓰고 어찌 감히 저럴수 있단 말인가...부모를 여의고도 3년을 숙고하건만 천하의 애지중지 여긴 자식을 가슴에 묻은 저들의 마음을 해아리지 못하는 게 어찌 사람이라 하겠는가... ?
	나라꼴이 꼴이 아니구나. 상식이 없는 사람들.... 정치가들의 책임이다. 이것은 있을 수 없는 일입니다. 어버이연합 누구를 위한 어버리란 말입니까. 새끼를 잃은 아비의 입장에서 당신들이 저지른 것이 무었인지 아시나요. 당신들은 천륜을 배반하는 짓거리를 하고 있는 것입니다.?
	저 미친늙은 인생들이 왜 저런짓을 ?? 아픔을 공유하지 못하는 이 공동체는 미래가 없다.?
	늙으셨으면 그만 돌아가세요....?
	저 늙은놈들은 죽어야돼 이나라의 독버섯들 늙으면 개도 안물어 간다고 하더니만 ?
	늙기 싫다 ...?
	보수 더럽히는...에휴?
	얼어죽을 툭하면 농성장 만들고 뭐던지 떼쓰면 나올거라 생각하는 빌어먹을 행동들이나 하는 인간들
	옛날 속담에 우는애기 젖 더 얻어먹는다 뭐 이런건가? 하나 주면 두개 달라 하고 두개 주면 열개 내놓으라는 떼거지 심뽀들
	언제나 좀 깨우칠려나 지금 저노인들 이라도 있으니 이나라가 유지가 되고 있지 않나 싶다 먼훗날 저노인들이 간후에는 이나라가 어찌될지 훤히 보인다 고급 직장은 실력이 안되고 궂은일은 하기 싫어하는 멍청한자들이 많으니 어슬픈 민주주의만
	내세우며 툭하면 농성이나 해댈테니 나라꼴이 뻔한것 아닌가 추운날 추위가 무서워 못나가는 멍청한자들 악풀이나
	올리면서 가장 애국자인냥 떠들고 있으니 웃기는 코메디가 아닐수 없다 ?
	KIA~ 개마이 찌라시 뉴스 아니랄까봐 빨갱이 백수새끼들 와서 지들끼리 물고 빨고 난리났네 ^ㅡ^
	그래봤자 너희들은 빨.갱.이.알.바 ^ㅅ^)/ ㅋ?
	어르신 분들한테 이런 말을 잘 하질 않는데,이번만은 해야겠네요.나이를 드셨으면 곱게 드셔야지,귓구멍으로 드시면 안되죠. 불법 천막? 국민의 권리 중에서 이렇게 시위 하는 것에 대한 자유도 있단 걸 모르시나?남의 권리 침해 하시지 마시고,그냥 방에서 손녀랑 같이 놀아주시길.그게 더 가치 있는 일이겠죠.세월호 특별법은 진정으로 유가족이 원하는 것이 없는데도,그게 불만이라고 하시는 분도 제대로 아시고서 지껄이시길.정부 쪽에서 지껄이는 세월호 특별법은 남겨진 유가족한테 이런 혜택 줄테니 옛다,먹고 떨어져라.와 같은 겁니다.?
	사는게뭔지
	저런지랄안하곤 살수없는건지 ㅉㅉ
	?
	그러게요..아무리 좌파들과 세월호 특별법 요구하는 사람들이 쓰레기 같아도 그렇지;;;저런 보수 단체의 행동도 좋아보이진 않네요..?
	도대체 간식값은 어디서 나왔을까요? 저노인네들 일당 얼마나 받았을까요? 그 돈은 어디서 나왔을까요???(세금이 아깝다...)?
	간식 얻어먹기 힘드네..ㅋㅋ?
	나이는 똥구로 처먹었나? 인생 여러가지로 사는데 참 가관이다. 또 간식은 처먹네.. 철들어라 추피낭들아.?
	미친 영감탱이들.. 용돈 몇푼에 자기 세월을 팔아 먹는구나.?
	저건 보수가아니다 꼴통들일뿐 ㅉㅉ?
	놀부심보는 아무것도 아닌듯 ?
	헐~~ 어르신들이 아니라 노인네....위로는 못할망정 뭐하는 것인지..넘 하시네요.
	자녀잃은 원통함을 빨리 풀어드려야되지 않겠어요?
	빨리좀해결해주세요!~~나랏돈받아 일하는분들아!?
	저 인간들은 지 손주가 세월호같은 사고를 당해도 저럴까? 노인이라면 초상집에서 어떤 행동을 취해야 할지 더 잘알텐데
	모른척 자식잃은 부모에게 달려드는 꼬락서니를 보니 누군가의 조직적 사주를 받고 동원된 사람들은 분명해 보이네.
	정부가 용돈주면 지 손주 목숨도 용돈 몇푼에 팔아넘길 인간들
	국민을 기만하고 유가족에게 피해를 주는 허위사실 유포의 중심에 저 노인들과 새누리가 지원하는 자칭보수단체들이 있는걸 봐도 저들의 배후는 한자리씩 해처먹으려 정권을 잡은 새누리임은 분명하고
	새누리는 자신들의 부귀영화를 위해서라면 자식잃은 부모들조차도 조롱과 폭력의 대상으로 삼는 반인륜적인 존재들로 국기및 국민을 해치고 나라를 망치는 악의 축으로 보임??
	연말 연애대상은 연애인들이 울겠군! 이정도 연기는 해야지 그래야 간식도 먹을거 아녀?
	누가 싸준건지 모르지만 도시락 맛있게 드시고 앞으론 그런짖 하시지 마세요?
	(정상이라면 저럴 수 없지) 저거 도대체 누가 사주하는거지? 누가 비밀요원 좀 파견해 보면 좋겠네~?
	아이고 할아버님들 추운날 괜히 밖에나오셔서 그러지 마시고 뜨신방에서 손녀 손자들과 같이 놀아주고 그러세요. 보기 안좋습니다..?
	니들 손주가 죽었어봐라.....
	이런 니기미......
	?
	저렇게 달려들어서 경찰이랑 몸싸움하는건 합법인가보네 ㅉ?
	가스통할베들은 꼭 이럴 때 이런다니까요... 나라망신입니다.?
	누가보면 광화문광장에 매일 산책하러나오는분들인줄알겠엌?
	이야 하루 일땅 버렸네 ?
	고려장제도 부활이 시급합니다..?
	와 진짜 왜저러지.. 싸이코같다?
	정말 속상합니다.
	생각이 다른분들과 이정도로 소통이 안된다는것이...
	어버이연합, 서북청년단, 한겨레청년단...등등... 어느단체가 후원하는지 궁금합니다.
	예전, 서북청년단이나 보도연맹 사건처럼 이승만 같은 사람이 있는건 아니겠지요?!!!?
	늙은놈들이 뒈질날이 다가오니 발광을 하는구먼, 지옥에 가거든 염라대왕한테가서 데모 해라.천당에 보내 달라고...개자식들,?
	저들을 왜 보수단체라고 말하지 가자양반??
	이럴땐 경찰이 마냥 밉지만은 않네요~
	저 노인네들 어떡하죠~~~???
	한숨만 나옵니다. 에휴~
	정치와 근현대사 교육이 꼭 필요하다는 생각이 듭니다.?
	어르신들 용돈도 충분하고, 여가거리도 충분하다면 저렇게 추운 거리에 나와서 헛짓거리 안하신다.
	저런 행동하게 뒤에서 사주하는 놈들이 더 나쁜 놈이지...?
	간식개꿀 ㅋ?
	나이먹는 법만 배웠지 사람되는 법을 배우지 못하였구나 노망난 노인네들 ?
	불법 점거라고 하는데;;불법 점거면 -0- 경찰이 이미 치웟겟지 이 노망난 할배들아...ㅉㅉㅉ 아들 손자보기에 부끄럽지도 않으심??? ㅉㅉㅉ?
	간식값 하셨네요.^^?
	간식이 목적인가??
	미친개에 몽둥이가 약이지?
	제발 단체로 목매고 자살좀 해라 산소아깝다 썩은내 나는 노인네들아
	보수 단체 라는 말 쓰기 쪽팔리지도 않나?? 선진국 가서 물어봐봐 저짓 하는게 자칭 보수 인지 아닌지를
	아마 잡혀가거나 총맞아 뒤질거같은데 ?
	와 보기 흉하네
	노인이면 노인답게 좀..
	?
	할아버지들이라 그런가 좀 귀엽게 느껴지기도 하네요...아직도 기운들이 넘치셔 ㅋㅋㅋㅋㅋ?
	저희 부모님이나 주변 어르신들 대부분이 세월호유가족에 안타까워하시는 분들이 굉장
	히 많습니다.. 일부 극보수 어버이연합단체의 비상식적인 행동에 대다수 국민은 잘못된 행동임을 아십니다.. 어르신들이 다 저러신것이 아니란걸 압니다.. 자식 잃어 슬픔을 가진 유가족에게 욕설과 폭력적 언사를 하는 것이 남녀노소를 떠나서 잘못된 행동임을 잊지 않겠습니다..동방예의지국이란 옛말을 스스로 무너뜨리는 행동들이십니다...?
	보수라
	너무 폭력적이다. 도대체 당신네들한테 얼마나 피해를 줬다고..?
	아버지연합 개뿔?
	늙은 노예들 불쌍하네 돈 얼마짜리들인가 이게 나라인가?
	의혹 음모론으로 소설을 써라 허위가 사실처럼 들리게?
	교통사고를 정치적으로 이용하다니 ㅉㅉ
	살인마 유병언과 이준석에게 따져 엉뚱한데 초점맞추지말고?
	이런ㄱㅐㅈ ㅗ ㅅ빨갱 이 ㅅㅐ기들?
	김어준 ㅋㅋㅋㅋㅋㅋㅋㅋㅋㅋㅋㅋㅋㅋㅋㅋㅋㅋㅋㅋ?
	모지? 지들만의 딴지세상놀이??
	아직도 입만 놀리고 있네... 노가리 그만 까고 그렇게 잘났으면 행동으로 뭔가 해봐?
	나라를 아주 개차반으로 만드는 개버러지들은 아작을 내야한다.
	세금처먹고 저것을 국정이라고 하고 있는 것인가??
	진실은 밝혀지리라 믿습니다. 유가족분들과 생존학생분들 힘내십시오.?
	예전처럼 금요일 밤에 올려줘여 ~!!!! 이젠 토요일에 영상 뜬다고 생각을 바꿔야 하나??
	피해자 가족이 팽목항에서 찝적댔던 놈이 짭새라고 했던 것 때문에 편집한 거냐? 아니면 애들 부모가 반대했나??
	응원합니다. 쫄지마~?
	결국 불방이 되는군요.. 용기있게 나와주셨는데 지켜드릴 힘 이 없어서 죄송하네요. 생존 학생들 부모님께서도 걱정이 많으시겠죠. 이제 시작하는 학생들이고, 그런 학생들이 공주님의 수첩에 블랙리스트로 적히길 바랄 부모님이 어디있을까 하는 생각도 드네요. 잘잘못을 가리고, 틀린것을 틀렸다고 말 하지도 못하는. 권력의 노예이고. 죽지 못해 사는 이 삶의 노예입니다. 국가의 주권은 과연 누구에게 있는 걸까요.?
	처음 나온 사진의 주인공은
	일본의 바이올리니스트 하카세 타로(葉加?太?)입니다
	아사하라 쇼코에 이어서 또 다른 일본인 클론의 등장이군요ㅋㅋㅋㅋㅋ?
	정말 이명박근혜 악몽이다. 이런 도적들을 모르고 뽑았다니. 박근혜는 대통령이냐 가정 주부냐? 도대체 이게 무슨 짓이야??
	박근혜가 사기꾼들에게 휘둘리고 있단 얘기 아냐? 무슨 불륜 드라마나 보는 아줌마도 아니고 국정을 이렇게 운영하냐??
	갈 수록 순수성을 잃고 너무 상업적입니다.
	정윤회건은 지들끼리 쇼하는 건데, 관심 없습니다.?
	ㅋㅋㅋㅋ 노래참 잘하네 ㅅㅂ ㅋㅋ 아 한참웃었닼ㅋㅋㅋㅋㅋㅋ?
	33회 왜이맇게 찾기 힘들죠? 안보여요 그리고 마이크는 왜4개가 있어요? 김감독님 안나오셨는데 마이크 많네요? 1부면2부도 있나요??
	잘봤습니다... 수고하세요~~?
	음치들의 합창 정말 재미 있었습니다. 유전자 결함. 누구나 하니씩은 있으니 비웃을 일이 아니지요.?
	출연자측에서 불방을 요청했군요....
	여러 가지 이유가 있겠죠...특히 이 사회 분위기를 보면, 이걸 정치쟁점화 시켜서 피해자들을 공격하는 악질적인 시도가 많으니까요... 용기를 내기가 어려울 겁니다.... 단지 사고의 피해자들이고 그 가족들임에도 불구하고 정치적으로 편향된 세력인 것처럼 몰아붙이는 분위기가 있으니까 어렵겠지요...?
	선글라스 오페라 유치원 수준이긴 하지만 상큼한 코미디였습니다
	김어준 최고 파이팅!?
	출연자들께서 여러 이유로 불방을 원하십니다. 계속 설득 중이나... 34회 때 설명하겠습니다. ?
	선글라스 오페라 교실. 두번 보니 캐웃기네. 음치들아!!!!!!!!!!!!?
	2부는 다음주 인가???
	칠푼이 쥐닭년이 2년도 안됐는데 벌써 도둑권력에 마취되어 헤어나지 못하누나.
	칠푼아.. 그 마취에서 깨어나지 말고 계속 하거라...
	그래야 멍청한 궁물들이 역으로 멍청함에서 깨어날 수 있겠기에.....?
	생존학생 내용이랑 희생자 어머니 편지 내용은 없네요..ㅠㅠ 언제 볼 수 있으려나..ㅠ?
	기자가 고발 당하나 지켜봐야 겠군.?
	베일에 가려져왔던 정윤회,
	최태민의 사위이자 밤의 대통령이라는 소문이 무성했던 정윤회.
	박지만과 사이가 무척 안좋다는 얘기는 정치부 기자들이 전부터 다 알고 있었다고.
	ㅎㅎㅎ?
	정윤회 따윈 듣고 싶지 않아~ 얼릉 2부!!?
	풀영상(한시간 사십분?오십분?)이 삭제 되어서 링크를 못해 드리겠네요.
	이래서 공개방송를 꼭 가야 하나 봅니다. 2부가 언제 올라 올지는 모르겠지만.. 검열이라고 밖에 생각이 안되네요.
	아니면 영상을 더 추가 할려고 하는건지.. 기존에 올라 왔던 영상들과 크게 시간 차이가 나는것도 아닌데 분할 해서 재 업로드를 하고,
	생존 학생들의 출연 인터뷰 장면. 2부로 넘어 갔지만. 꼭 보시길 바랍니다.
	저도 링크 걸어 주신분이 계셔서 봤었는데. 그 댓글이 삭제 되었네요. 한겨레 어떻게 된거니??
	원래 1시간 40여분정도 영상이었는데, 길다고 생각했는지 편집으로 잘라낸 듯?
	엇 박근혜라는 분 영화 카트에서 나오셨는데 파파이스에도 나오시네요?
	정윤회 건은 너무 편집해서 몬소린지를 몰겠다ㅠㅠ?
	2부에 생존학생들과 유가족이 나오려나 보죠??
	어떻게 된거지? 세월호 생존학생들 내용 없음.?
	잘리지 않은 파일 어떻게 볼수 있을까요?
	모지 내가 다운받아본거에는 세월호학생 유가족분나온거있는대 여긴 왜짤려있냐??
	제목과는 다르게 생존학생들은 내용에 없네요~?

## Sheet: yotuall_SurveyStandardVolume
															50			1
Entity Volume by Sentiment	positive	neutral	negative	mixed
	2	37	12	0
박근혜	0	5	2	0
대한민국	0	5	2	0
유승민	0	1	2	0
한국	0	2	1	0
ㅠㅠ	0	0	2	0
새누리당	1	0	1	0
새누리	0	1	1	0
청와대	0	1	1	0
노무현	0	0	2	0
김현	0	2	0	0
야당은	0	2	0	0
한국냇트앤 왠	0	2	0	0
박근혜정부는	0	0	2	0
대구	0	1	1	0
새누리당은	0	2	0	0
브루스 리	0	2	0	0
김어준	1	1	0	0
선글라스	1	1	0	0
대한민국이	1	0	0	0
국정운영	0	0	1	0
"빨리 나와 ! 갑판으로 올라가 ! ! 라고"	0	1	0	0
유승민은	0	1	0	0
ㅡㅡ	0	0	1	0
김무성	0	0	1	0

## Sheet: yotuall_Phrases
개수 : Phrase Mentions Sentiment +/-	Phrase Mentions Sentiment +/-							50			1
Phrase	negative	neutral	positive	총합계
간절히		2		2
갇혀	1			1
감동의			1	1
감사히			1	1
감옥	1			1
갖춰야		1		1
거짓말을	2			2
건강하게			2	2
건강하고			1	1
건강하시고		1	1	2
겁이		1		1
결함	1			1
경치를		1		1
고개숙여	1			1
고급		1		1
고맙고			1	1
고맙습니다			7	7
곱게			1	1
공감을		1		1
공격하는	1			1
관심			1	1
구출을	1			1
구출한			1	1
국가를 위해			1	1
귀엽게		1		1
급급한	1			1
기도합니다			1	1
기만하는	1			1
깊은 감사를			1	1
깨끗하게			1	1
꺼려하는	1			1
꽃다운		1		1
꽃을			1	1
꿈꾸며		1		1
나라를 위해			1	1
노골적으로	1			1
노출되어	1			1
누리는			1	1
눈물	10			10
눈물만	4			4
눈물이	6			6
답답하다	2			2
당하고	1			1
대비한			1	1
대책		1		1
대표하는			1	1
더러운	3			3
듯 합니다		1		1
따뜻하고			1	1
뜨거운 눈물을	1			1
마련하고		1		1
말라고		5		5
말을 잃었다		1		1
맛있게		1		1
멋있다			1	1
멋지다			1	1
명복을 빕니다	7			7
목숨을 바친		1		1
못하게	1			1
못하면	1			1
못한다는		1		1
못할망정	2			2
무섭다	2			2
미안하다는		1		1
미안해	4			4
믿습니다			5	5
반성해라	2			2
밝은			1	1
방해를	1			1
보장된			2	2
보호하고			1	1
보호해			1	1
부귀영화를		1		1
부끄러운	1			1
부끄럽게	1			1
부끄럽다	1			1
부정선거	1			1
부족하고	1			1
부활이			2	2
분노가	1			1
불법으로	1			1
불쌍한	1			1
비겁한	1			1
빌며			1	1
빕니다			7	7
뻔뻔한	1			1
사고가	4			4
사과		1		1
사랑스러운			1	1
사망한	1			1
사주를 받고		1		1
사퇴를	1			1
사형	3			3
삼가 고인의 명복을	4			4
상큼한			1	1
생일			2	2
생일 축하해요			1	1
선동하고	1			1
선진국		1		1
세상을 떠나다니	1			1
세월호 선장		5		5
소홀히		1		1
솔직히		3		3
순간 울컥했다	1			1
순진한		1		1
쉴		1		1
슬픈	3			3
시위		1		1
시위는		1		1
시작하는		1		1
신기해		1		1
신념을			1	1
신속하게		2		2
실력이			1	1
실현되기를			1	1
싫다	1			1
싫어하는	2			2
싫으면		1		1
심각한	1			1
심해서	1			1
쓰레기	4			4
쓸쓸한		1		1
악물고		1		1
안녕을			1	1
안타깝고	1			1
압력이	1			1
어떡해		2		2
억울하게	1			1
억울한	2			2
연루된		1		1
열정과			1	1
완벽한			1	1
욕	1			1
욕을	1			1
욕하는	2			2
용기를		2		2
울어도			2	2
웃고		3		3
웃기는			2	2
웃음도			1	1
원동력이			1	1
원한을	2			2
위대한			2	2
위로	1			1
위로가		1		1
위로를			1	1
유출된	1			1
음모가	1			1
응원을			1	1
응원합니다			4	4
이끌어			1	1
이끌었습니다			1	1
이래저래		1		1
이상	1			1
이상한		2		2
인재를			1	1
잃어	1			1
잃은	4			4
자랑스런		1		1
잔인한	1			1
잘못뽑아서	1			1
잘못이고	4			4
잘못이다	2			2
잘못하면		1		1
잘하네요			1	1
잘해			1	1
잡아먹고	1			1
적나라하게	1			1
젊은		5		5
정이 간다			1	1
조작	1			1
조작한	1			1
존경하는		1		1
좋겠네요			1	1
좋겠다			4	4
좋다고			1	1
좋습니다			1	1
좋아		1		1
좋아하고			1	1
좋았습니다			1	1
좋은 것			1	1
죄송하고	2			2
죄송합니다	8			8
죽거나	1			1
죽고	1			1
죽어서	2			2
죽은	7			7
죽을	1			1
죽음에	2			2
죽음이		2		2
죽이고	2			2
죽일	1			1
지구온난화를	1			1
지원하는		1		1
지지		1		1
지켜			1	1
지켜주고		1		1
진실			3	3
진심			3	3
진심을			1	1
짜증이	1			1
참사가	3			3
창피해서	1			1
최고			2	2
최고의			1	1
충분하다면			1	1
친구			2	2
침몰	2			2
퇴진을	1			1
편하게		2		2
평안을			1	1
피해는	1			1
피해를 주는	1			1
피해야		1		1
합법적			1	1
해맑게			1	1
해주세요		2		2
해치고	1			1
행복과			1	1
행복하게			4	4
허무하게	1			1
헛되지		1		1
헛된		1		1
혼란에	1			1
화이팅			2	2
화재	1			1
화재가 발생한		1		1
화재를		1		1
훌륭하게			1	1
희망이		4		4
희생된	2			2
힘든	1			1
힘들	1			1
힘없고	1			1
ㅜㅜ	8			8
ㅠㅠ	15			15
총합계	200	87	115	402

## Sheet: yotuall_Queries
개수 : Query Category Mentions Sentiment +/-	Query Category Mentions Sentiment +/-							50			1
Query Category	negative	neutral	positive	총합계
건강		2		2
과학	1			1
교육			1	1
대중 문화		2		2
재해	3	1		4
정치	5	17	2	24
종교		4		4
총합계	9	26	3	38

## Sheet: yotuall_Entities
개수 : Entity Mentions Sentiment +/-	Entity Mentions Sentiment +/-							50			1
Entity	negative	neutral	positive	총합계
신		1		1
	11	37	2	50
" 잘 좀 계세요 !;"		1		1
"거기있으면 안되니깐 빨리 나오세요ㅠㅠ"		1		1
"고통스럽지만 진실을 알리기 위해 언론에 공개하는 것"		1		1
"단원고"		1		1
"빨리 나와 ! 갑판으로 올라가 ! ! 라고"		1		1
"왜 변침했을까 ?"		1		1
"편집없이 전체 내용을 보도해달라"		1		1
"해줘도 지랄 안해줘도 지랄 그냥 지랄"		1		1
◀		1		1
AMAZING		1		1
Fantastic		1		1
God		1		1
KIA		1		1
Please understand		1		1
Rest In Peace		1		1
that		1		1
UDT		1		1
UNFORGETTABLE ハジマン カスミ ノム		1		1
가장이	1			1
경찰은		1		1
경찰이		1		1
고속함은		1		1
광화문	1			1
국정운영	1			1
국정원		1		1
국정원과		1		1
국회는		1		1
군산		1		1
김광진		1		1
김구			1	1
김기춘		1		1
김무성	1			1
김어준		1	1	2
김영오씨		1		1
김현		2		2
김현미		1		1
나쁜국가		1		1
나쁜정부		1		1
날씨		1		1
노무현	2			2
니들의		1		1
닌		1		1
다음		1		1
달구새끼 정권은		1		1
달서구	1			1
대구	1	1		2
대한민국	2	5		7
대한민국에서		1		1
대한민국은		1		1
대한민국이			1	1
뭔		1		1
미국	1			1
미군		1		1
민주당		1		1
박근혜	2	5		7
박근혜가		1		1
박근혜정부는	1			1
박수현		1		1
박정희	1			1
박준영		1		1
북한에		1		1
브루스 리		2		2
사고 당시에 정권이	1			1
새누리	1	1		2
새누리당	1		1	2
새누리당에		1		1
새누리당은		2		2
새누리ㅋㅋㅋ		1		1
선글라스		1	1	2
스팸	1			1
신상철		1		1
싸잡아서		1		1
안중근			1	1
안철수	1			1
암튼 고은		1		1
야당은		2		2
양주		1		1
여당이		1		1
연평도		1		1
오호		1		1
울컥 울컥		1		1
원통해도		1		1
유민		1		1
유승민	2	1		3
유승민은		1		1
이러먄		1		1
이런ㄱㅐㅈ ㅗ ㅅ빨갱		1		1
이런걸		1		1
이민		1		1
이승만		1		1
이재오	1			1
일베		1		1
일본의		1		1
임형주	1			1
임형주씨 님	1			1
장		1		1
정권도둑		1		1
정부는			1	1
정부의			1	1
집구석 구경좀	1			1
ㅉㅉㅉ		1		1
찐씰뀨		1		1
청와대	1	1		2
청와대가		1		1
ㅋㅋㅋㅋ		1		1
특전단		1		1
프란치스코		1		1
하영이		1		1
한국	1	2		3
한국냇트앤 왠		1		1
한국식민주주의		1		1
ㅜㅜ	1			1
ㅠㅠ	2			2
ㅡㅡ	1			1
총합계	43	140	10	193
